# Supplementary material for: Implementation of Time-Averaged Restraints with UNRES Coarse-Grained Model of Polypeptide Chains
Source: J Chem Theory Comput. 2025 Jan 24;21(3):1476–93. doi: 10.1021/acs.jctc.4c01504 (PMC11823420; doi:10.1021/acs.jctc.4c01504)
Supplement: Supplementary file 2 — ct4c01504_si_002.zip [file ct4c01504_si_002.zip]

Archive with 59 entries (52 files):
- Suppdata/README
- Suppdata/Restraints/
- Suppdata/Restraints/NMR/
- Suppdata/Restraints/NMR/1PQX.gamma.theta.txt
- Suppdata/Restraints/NMR/1PQX.nmr.dist.txt
- Suppdata/Restraints/NMR/1PQX.phipsi.txt
- Suppdata/Restraints/NMR/2KW5.gamma.theta.txt
- Suppdata/Restraints/NMR/2KW5.nmr.dist.txt
- Suppdata/Restraints/NMR/2KW5.phipsi.txt
- Suppdata/Restraints/NMR/2KZN.gamma.theta.txt
- Suppdata/Restraints/NMR/2KZN.nmr.dist.txt
- Suppdata/Restraints/NMR/2KZN.phipsi.txt
- Suppdata/Restraints/NMR/2LWA.gamma.theta.txt
- Suppdata/Restraints/NMR/2LWA.nmr.dist.txt
- Suppdata/Restraints/NMR/2LWA.phipsi.txt
- Suppdata/Restraints/Synthetic/
- Suppdata/Restraints/Synthetic/2KW5_129_153_1.pdb
- Suppdata/Restraints/Synthetic/2KW5_129_153_6.pdb
- Suppdata/Restraints/Synthetic/2kw5_129_153_synth_1.dist.txt
- Suppdata/Restraints/Synthetic/2kw5_129_153_synth_1+6.dist.txt
- Suppdata/Restraints/Synthetic/2kw5_129_153_synth_6.dist.txt
- Suppdata/Structures/
- Suppdata/Structures/Ensembles_20/
- Suppdata/Structures/Ensembles_20/1PQX_20_noave.pdb
- Suppdata/Structures/Ensembles_20/1PQX_20_tau_48.9ps.pdb
- Suppdata/Structures/Ensembles_20/1PQX_20_tau_489ps.pdb
- Suppdata/Structures/Ensembles_20/2KW5_20_noave.pdb
- Suppdata/Structures/Ensembles_20/2KW5_20_tau_48.9ps.pdb
- Suppdata/Structures/Ensembles_20/2KW5_20_tau_489ps.pdb
- Suppdata/Structures/Ensembles_20/2KZN_20_noave.pdb
- Suppdata/Structures/Ensembles_20/2KZN_20_tau_48.9ps.pdb
- Suppdata/Structures/Ensembles_20/2KZN_20_tau_489ps.pdb
- Suppdata/Structures/Ensembles_20/2LWA_20_noave.pdb
- Suppdata/Structures/Ensembles_20/2LWA_20_tau_48.9ps.pdb
- Suppdata/Structures/Ensembles_20/2LWA_20_tau_489ps.pdb
- Suppdata/Structures/Models/
- Suppdata/Structures/Models/1PQX_T260K_noave-cg.pdb
- Suppdata/Structures/Models/1PQX_T260K_tau_48.9ps-cg.pdb
- Suppdata/Structures/Models/1PQX_T260K_tau_489ps-cg.pdb
- Suppdata/Structures/Models/1PQX_T280K_noave-cg.pdb
- Suppdata/Structures/Models/1PQX_T280K_tau_48.9ps-cg.pdb
- Suppdata/Structures/Models/1PQX_T280K_tau_489ps-cg.pdb
- Suppdata/Structures/Models/2KW5_T260K_noave-cg.pdb
- Suppdata/Structures/Models/2KW5_T260K_tau_48.9ps-cg.pdb
- Suppdata/Structures/Models/2KW5_T260K_tau_489ps-cg.pdb
- Suppdata/Structures/Models/2KW5_T280K_noave-cg.pdb
- Suppdata/Structures/Models/2KW5_T280K_tau_48.9ps-cg.pdb
- Suppdata/Structures/Models/2KW5_T280K_tau_489ps-cg.pdb
- Suppdata/Structures/Models/2KZN_T260K_noave-cg.pdb
- Suppdata/Structures/Models/2KZN_T260K_tau_48.9ps-cg.pdb
- Suppdata/Structures/Models/2KZN_T260K_tau_489ps-cg.pdb
- Suppdata/Structures/Models/2KZN_T280K_noave-cg.pdb
- Suppdata/Structures/Models/2KZN_T280K_tau_48.9ps-cg.pdb
- Suppdata/Structures/Models/2KZN_T280K_tau_489ps-cg.pdb
- Suppdata/Violations/
- Suppdata/Violations/1PQX_distviol.txt
- Suppdata/Violations/2KW5_distviol.txt
- Suppdata/Violations/2KZN_distviol.txt
- Suppdata/Violations/2LWA_distviol.txt
