# Supplementary material for: Implementation of Time-Averaged Restraints with UNRES Coarse-Grained Model of Polypeptide Chains
Source: J Chem Theory Comput. 2025 Jan 24;21(3):1476–93. doi: 10.1021/acs.jctc.4c01504 (PMC11823420; doi:10.1021/acs.jctc.4c01504)
Supplement: Supplementary file 2 — ct4c01504_si_002.zip [file ct4c01504_si_002.zip › Suppdata/README]

This directory contains machine-readable files that are part of the 
Supporting Information of "Implementation of Time-Averaged Restraints
with UNRES Coarse-Grained Model of Polypeptide Chains" by N.T.Co et al.
The directory structure is as follows:

Directory 'Restraints' with subdirectories 'NMR' and 'Synthetic': 
Distance- and angle-restraints used in simulations.

Files in the 'NMR' subdirectory: interproton-distance and angular restraints
for the 2LWA, 2KW5, 2KZN, and 1PQX proteins from NMR data extracted from the
respective PDB entries. The interproton-distance data have been pruned to 
remove the distances pertaining to the same residue, which are not useful in
coarse-grained simulations. The files PROT.nmr.dist.txt contain interproton
distances, the files PROT.phipsi.txt contain original phi and psi angle 
restraints and the files PROT.gamma.theta.txt contain the restraints on the
UNRES backbone-virtual-bond-dihedral angles gamma (the first part of a file)
and on the backbone-virtual-bond angles theta (the secoond part of a file).
PROT is the protein PDB ID.

2LWA.nmr.dist.txt 
2LWA.phipsi.txt
2LWA.gamma.theta.txt

2KW5.nmr.dist.txt
2KW5.phipsi.txt
2KW5.gamma.theta.txt

2KZN.nmr.dist.txt
2KZN.phipsi.txt
2KZN.gamma.theta.txt

1PQX.nmr.dist.txt
1PQX.phipsi.txt
1PQX.gamma.theta.txt

Files in the 'Synthetic' subdirectory: coordinates of conformations #1 and #6
from which the synthetic restraints were derived and synthetic 
interproton-distance restraints for the 2KW5(129-153) system.

2KW5_129_153_1.pdb : conformation #1
2KW5_129_153_6.pdb : conformation #6

2kw5_129_153_synth_1.dist.txt    : restraints calculated from conformation #1.
2kw5_129_153_synth_6.dist.txt    : restraints calculated from conformation #6.
2kw5_129_153_synth_1+6.dist.txt  : average restraints from conformations #1 and #6.

Directory 'Structures' with subdirectories 'Ensembles_20' and 'Models' : 
simulated structures of 2LWA, 2KW5, 2KZN, and 1PQX.

Files in the 'Ensembles_20' subdirectory contain the ensembles of 20 structures
of the proteins listed above obtained in MREMD calculations run in different
modes and clustered at T=280 K by Ward's minimum-variance method into 20 
families, the structures of the respective clusters best fitting NMR data 
selected and converted to all-atom representation by using cg2all.
The filenames are PROT_20_mode.pdb where PROT is the PDB protein ID and mode
is noave (no time averaging), tau_48.9ps (time averaging with tau=48.9 ps) and
tau_489ps (time averaging with tau=489 ps). The REMARK record of each structure
contains the free energy of the cluster it represents; these free energies 
have been used in the computation of the interproton distances averaged over
the respective ensembles of 20 conformations.

2LWA_20_noave.pdb
2LWA_20_tau_48.9ps.pdb
2LWA_20_tau_489ps.pdb

2KW5_20_noave.pdb
2KW5_20_tau_48.9ps.pdb
2KW5_20_tau_489ps.pdb

2KZN_20_noave.pdb
2KZN_20_tau_48.9ps.pdb
2KZN_20_tau_489ps.pdb

1PQX_20_noave.pdb
1PQX_20_tau_48.9ps.pdb
1PQX_20_tau_489ps.pdb

Files in the 'Models' subdirectory contain the coarse-grained models of 2KW5,
2KZN, and 1PQX obtained after dissecting the ensembles into 5 families and
selecting the representatives best fitting the NMR data. The clustering was 
carried out at T=260 K and T=280 K. The UNRES energies and the RMSDs from the
respective X-ray reference structures are in the REMARK record of each
structure. The last column of each ATOM record is the uncertainty of the 
position of the respective Calpha/SC center, estimated from the weighted 
standard deviation over the whole family. A filename starts with the protein ID,
and contains temperature and calculation mode (without averaging, with averaging
tau=48.9 ps and tau=489 ps, respectively, as for the 'Ensembles_20' files. 

2KW5_T260K_noave-cg.pdb
2KW5_T260K_tau_48.9ps-cg.pdb
2KW5_T260K_tau_489ps-cg.pdb
2KW5_T280K_noave-cg.pdb
2KW5_T280K_tau_48.9ps-cg.pdb
2KW5_T280K_tau_489ps-cg.pdb

2KZN_T260K_noave-cg.pdb
2KZN_T260K_tau_48.9ps-cg.pdb
2KZN_T260K_tau_489ps-cg.pdb
2KZN_T280K_noave-cg.pdb
2KZN_T280K_tau_48.9ps-cg.pdb
2KZN_T280K_tau_489ps-cg.pdb

1PQX_T260K_noave-cg.pdb
1PQX_T260K_tau_48.9ps-cg.pdb
1PQX_T260K_tau_489ps-cg.pdb
1PQX_T280K_noave-cg.pdb
1PQX_T280K_tau_48.9ps-cg.pdb
1PQX_T280K_tau_489ps-cg.pdb

Directory 'Violations' contains the files with the experimental upper 
distance boundaries and right deviations from the upper boundaries (0
if the actual distance does not exceed the upper boundary) for the 
simulated ensembles of 2LWA, 2KW5, 2KZN, and 1PQX and the deviations
calculated for the respective PDB ensembles. The filenames are 
PROT_distviol.txt, where PROT is protein PDB ID and the headers explain
the meaning of the respective columns.

2LWA_distviol.txt
2KW5_distviol.txt
2KZN_distviol.txt
1PQX_distviol.txt
