# Supplementary material for: Implementation of Time-Averaged Restraints with UNRES Coarse-Grained Model of Polypeptide Chains
Source: J Chem Theory Comput. 2025 Jan 24;21(3):1476–93. doi: 10.1021/acs.jctc.4c01504 (PMC11823420; doi:10.1021/acs.jctc.4c01504)
Supplement: Supplementary file 2 — ct4c01504_si_002.zip [file ct4c01504_si_002.zip › Suppdata/Restraints/NMR/1PQX.gamma.theta.txt]

          64
    6   66.4   43.3   5.000
    7 -159.7   86.4   5.000
    8   -0.6   75.1   5.000
    9   20.1   67.5   5.000
   16   69.3   48.6   5.000
   17   21.3   76.4   5.000
   18  143.4   78.0   5.000
   19   -6.4   80.0   5.000
   20   17.2   85.8   5.000
   21 -110.3   78.9   5.000
   22   50.1   49.3   5.000
   23  -51.3   62.8   5.000
   24   91.4   52.7   5.000
   25  -33.5   86.7   5.000
   26  -30.5   45.0   5.000
   29  -35.6   50.0   5.000
   30  -30.1   55.1   5.000
   31   63.6   44.1   5.000
   32 -115.9   77.1   5.000
   33 -110.1   86.7   5.000
   34  163.0   82.9   5.000
   35  -51.6   53.3   5.000
   36   66.3   48.3   5.000
   37  -47.4   52.5   5.000
   43   84.5   85.8   5.000
   46   40.8   45.3   5.000
   47   38.3   45.5   5.000
   48   38.8   51.5   5.000
   49   27.7   37.5   5.000
   50 -118.7   80.2   5.000
   51   73.0   79.5   5.000
   54  150.8   72.7   5.000
   55   74.9   60.4   5.000
   56  155.0   89.2   5.000
   57   55.2   89.3   5.000
   58  134.6   83.2   5.000
   59    2.6   80.9   5.000
   60  -30.7   88.5   5.000
   61   67.5   46.9   5.000
   62   38.9   47.4   5.000
   63   -2.2   82.4   5.000
   64 -100.6   90.0   5.000
   65  -16.2   80.8   5.000
   66   -9.6   82.4   5.000
   69  135.7   78.7   5.000
   70 -160.1   86.9   5.000
   71  -87.3   61.8   5.000
   72   86.1   71.3   5.000
   73  111.0   77.9   5.000
   74   57.9   76.7   5.000
   75   38.2   72.9   5.000
   76   38.3   30.3   5.000
   77   35.7   33.8   5.000
   78  106.2   18.5   5.000
   79   48.7   35.3   5.000
   80   33.1   54.8   5.000
   81   44.4   51.5   5.000
   82   42.5   55.2   5.000
   83   32.1   51.6   5.000
   84 -100.7   71.1   5.000
   85  -33.9   54.0   5.000
   86  -33.4   48.3   5.000
   87  -30.4   45.1   5.000
   88  120.0   42.0   5.000
          74
    5   97.4    7.3   1.000
    6   96.2    7.4   1.000
    7  100.6    7.3   1.000
    8  103.5   15.1   1.000
    9   93.9   10.1   1.000
   11   95.8    8.3   1.000
   13   95.8    8.3   1.000
   15   96.6    7.8   1.000
   16  111.1    9.3   1.000
   17  112.5   11.3   1.000
   18  107.9   15.4   1.000
   19  110.0   17.0   1.000
   20  102.1   19.0   1.000
   21   95.8    8.3   1.000
   22   95.3    9.1   1.000
   23   96.0    8.5   1.000
   24   99.0   14.8   1.000
   25   99.4    5.6   1.000
   26   99.4    5.6   1.000
   28   95.1    8.9   1.000
   29   98.8    6.2   1.000
   30   98.0    6.7   1.000
   31  110.8    6.0   1.000
   32  104.8    9.6   1.000
   33  119.6    9.3   1.000
   34   96.8    5.4   1.000
   35   97.4    7.3   1.000
   36   95.8    8.3   1.000
   37   98.0    6.7   1.000
   40   90.8   14.4   1.000
   42   93.8   11.2   1.000
   43  103.5   28.1   1.000
   45   96.7   12.0   1.000
   46   95.2   10.9   1.000
   47   96.7   13.0   1.000
   48   95.2   11.3   1.000
   49   98.1   13.5   1.000
   50   94.2   17.6   1.000
   51   95.3    9.1   1.000
   53   96.2   17.8   1.000
   54   95.1    8.9   1.000
   55  119.6    5.8   1.000
   56  103.1    5.3   1.000
   57  112.5   12.0   1.000
   58  103.1   15.4   1.000
   59   97.2   16.5   1.000
   60   98.8    6.2   1.000
   61   95.8    8.3   1.000
   62  114.5   11.0   1.000
   63  102.1   14.4   1.000
   64  119.6    9.3   1.000
   65  113.5    8.9   1.000
   66  102.0   18.9   1.000
   68   97.0   21.4   1.000
   69   93.9   15.3   1.000
   70   97.1   15.5   1.000
   71   96.0    8.5   1.000
   72   94.9   15.3   1.000
   73   94.3   17.3   1.000
   74   97.1   16.6   1.000
   75   96.5   12.3   1.000
   76   96.8   10.0   1.000
   77   94.9    8.9   1.000
   78   82.6    4.3   1.000
   79   97.2    9.0   1.000
   80   97.6   15.8   1.000
   81   95.1   15.0   1.000
   82   96.4   11.7   1.000
   83   97.6   14.2   1.000
   84   97.4    7.3   1.000
   85   98.1    6.8   1.000
   86   98.8    6.2   1.000
   87   99.4    5.6   1.000
   88   88.7   11.3   1.000
