# Supplementary material for: Implementation of Time-Averaged Restraints with UNRES Coarse-Grained Model of Polypeptide Chains
Source: J Chem Theory Comput. 2025 Jan 24;21(3):1476–93. doi: 10.1021/acs.jctc.4c01504 (PMC11823420; doi:10.1021/acs.jctc.4c01504)
Supplement: Supplementary file 2 — ct4c01504_si_002.zip [file ct4c01504_si_002.zip › Suppdata/Restraints/NMR/1PQX.nmr.dist.txt]

1      2      1      3.5   HA    H       M  K
1      20     2      6.0   HA    HB      M  S
1      26     3      6.0   HA    HE      M  M
1      82     4      8.0   HB    HD      M  F
1      2      5      6.0   HG    H       M  K
1      19     6      7.0   HG    HD2     M  L
1      20     7      6.0   HG    H       M  S
1      26     8      6.0   HG    HE      M  M
1      26     9      6.0   HG    HE      M  M
2      20     10     5.0   H     H       K  S
2      3      11     2.9   HA    H       K  I
2      3      12     6.0   HB    H       K  I
2      83     13     7.0   HB    HG      K  E
2      82     14     7.0   HG    HB      K  F
2      83     15     7.0   HD    HB      K  E
2      4      16     7.0   HE    HD1     K  I
3      19     17     6.0   H     HD2     I  L
3      82     18     5.0   H     HB      I  F
3      82     19     5.0   H     HB      I  F
3      4      20     3.5   HA    H       I  I
3      4      21     5.0   HA    HB      I  I
3      5      22     5.0   HA    H       I  S
3      17     23     6.0   HA    HG2     I  I
3      19     24     6.0   HA    HD2     I  L
3      4      25     6.0   HG1   H       I  I
3      4      26     7.0   HG1   HD1     I  I
3      17     27     7.0   HG1   HG1     I  I
3      17     28     7.0   HG1   HG2     I  I
3      19     29     7.0   HG1   HD2     I  L
3      82     30     6.0   HG1   H       I  F
3      82     31     6.0   HG1   HB      I  F
3      82     32     6.0   HG1   HB      I  F
3      82     33     8.0   HG1   HD      I  F
3      4      34     6.0   HG2   H       I  I
3      4      35     6.0   HG2   HA      I  I
3      4      36     7.0   HG2   HG1     I  I
3      5      37     6.0   HG2   H       I  S
3      6      38     6.0   HG2   H       I  I
3      6      39     7.0   HG2   HG1     I  I
3      18     40     6.0   HG2   H       I  T
3      79     41     6.0   HD1   HA      I  E
3      79     42     6.0   HD1   HG      I  E
3      79     43     6.0   HD1   HG      I  E
3      82     44     6.0   HD1   H       I  F
3      82     45     6.0   HD1   HB      I  F
3      82     46     6.0   HD1   HB      I  F
3      82     47     8.0   HD1   HD      I  F
3      82     48     8.0   HD1   HE      I  F
3      82     49     6.0   HD1   HZ      I  F
4      5      50     3.5   H     H       I  S
4      18     51     5.0   H     HB      I  T
4      19     52     5.0   H     HA      I  L
4      19     53     6.0   H     HD2     I  L
4      5      54     5.0   HA    H       I  S
4      5      55     5.0   HB    H       I  S
4      5      56     6.0   HB    HB      I  S
4      18     57     5.0   HB    HB      I  T
4      18     58     6.0   HB    HG2     I  T
4      5      59     5.0   HG1   H       I  S
4      5      60     5.0   HG1   H       I  S
4      18     61     6.0   HG1   HG2     I  T
4      18     62     6.0   HG1   HG2     I  T
4      20     63     5.0   HG1   H       I  S
4      20     64     5.0   HG1   H       I  S
4      20     65     5.0   HG1   HA      I  S
4      20     66     5.0   HG1   HA      I  S
4      5      67     6.0   HG2   H       I  S
4      5      68     7.0   HG2   HB      I  S
4      18     69     6.0   HG2   HB      I  T
4      18     70     7.0   HG2   HG2     I  T
4      18     71     7.0   HD1   HG2     I  T
4      20     72     6.0   HD1   H       I  S
4      20     73     6.0   HD1   HA      I  S
4      20     74     7.0   HD1   HB      I  S
5      17     75     5.0   H     HA      S  I
5      18     76     5.0   H     H       S  T
5      18     77     5.0   H     HA      S  T
5      18     78     3.5   H     HB      S  T
5      18     79     6.0   H     HG2     S  T
5      6      80     5.0   HA    H       S  I
5      6      81     6.0   HB    H       S  I
5      18     82     7.0   HB    HG2     S  T
6      7      83     2.9   HA    H       I  S
6      7      84     5.0   HB    H       I  S
6      15     85     7.0   HG1   HB      I  M
6      17     86     7.0   HG1   HG1     I  I
6      7      87     6.0   HG2   H       I  S
6      7      88     7.0   HG2   HB      I  S
6      8      89     6.0   HG2   H       I  E
6      15     90     7.0   HG2   HB      I  M
6      15     91     6.0   HG2   HG      I  M
6      15     92     6.0   HG2   HG      I  M
6      15     93     7.0   HG2   HE      I  M
6      16     94     6.0   HG2   H       I  K
6      7      95     6.0   HD1   H       I  S
7      15     96     6.0   H     HB      S  M
7      16     97     5.0   H     H       S  K
7      8      98     2.9   HA    H       S  E
7      8      99     5.0   HB    H       S  E
7      8      100    5.0   HB    H       S  E
7      16     101    6.0   HB    HB      S  K
7      16     102    6.0   HB    HB      S  K
7      16     103    7.0   HB    HD      S  K
8      9      104    6.0   H     HG2     E  T
8      9      105    2.9   HA    H       E  T
8      9      106    3.5   HB    H       E  T
8      9      107    3.5   HB    H       E  T
8      9      108    6.0   HG    H       E  T
9      10     109    5.0   H     HA      T  P
9      10     110    5.0   H     HD      T  P
9      10     111    5.0   H     HD      T  P
9      11     112    5.0   HB    H       T  N
9      10     113    6.0   HG2   HA      T  P
9      10     114    7.0   HG2   HB      T  P
9      10     115    7.0   HG2   HD      T  P
9      11     116    6.0   HG2   H       T  N
10     11     117    5.0   HA    H       P  N
10     11     118    5.0   HB    H       P  N
10     11     119    5.0   HB    H       P  N
10     11     120    5.0   HG    H       P  N
10     11     121    5.0   HG    H       P  N
10     11     122    5.0   HD    H       P  N
10     11     123    5.0   HD    H       P  N
10     11     124    7.0   HD    HB      P  N
12     14     125    5.0   HA    H       H  T
12     71     126    5.0   HA    HE1     H  W
12     71     127    5.0   HD2   HE1     H  W
13     14     128    3.5   H     H       N  T
13     14     129    5.0   HA    H       N  T
13     65     130    5.0   HA    H       N  K
13     71     131    5.0   HA    HE1     N  W
13     14     132    6.0   HB    H       N  T
13     65     133    5.0   HB    H       N  K
13     65     134    5.0   HB    H       N  K
13     67     135    5.0   HD21  HA      N  N
13     67     136    5.0   HD22  HA      N  N
13     67     137    6.0   HD21  HB      N  N
13     67     138    6.0   HD22  HB      N  N
14     71     139    5.0   H     HZ2     T  W
14     15     140    3.5   HA    H       T  M
14     15     141    6.0   HA    HB      T  M
14     64     142    5.0   HA    HA      T  D
14     65     143    5.0   HA    H       T  K
14     71     144    5.0   HA    HZ2     T  W
14     71     145    5.0   HA    HH2     T  W
14     64     146    3.5   HB    HB      T  D
14     64     147    3.5   HB    HB      T  D
14     15     148    6.0   HG2   H       T  M
14     62     149    6.0   HG2   HA      T  S
14     62     150    7.0   HG2   HB      T  S
14     63     151    6.0   HG2   H       T  V
14     64     152    6.0   HG2   HA      T  D
14     64     153    6.0   HG2   HB      T  D
14     64     154    6.0   HG2   HB      T  D
15     63     155    5.0   H     H       M  V
15     63     156    5.0   H     HB      M  V
15     71     157    5.0   H     HZ2     M  W
15     71     158    5.0   H     HH2     M  W
15     16     159    2.9   HA    H       M  K
15     16     160    5.0   HB    H       M  K
15     16     161    5.0   HB    H       M  K
15     63     162    6.0   HB    HB      M  V
15     71     163    6.0   HB    HZ2     M  W
15     71     164    6.0   HB    HH2     M  W
15     16     165    5.0   HG    H       M  K
15     16     166    5.0   HG    H       M  K
15     63     167    6.0   HG    HB      M  V
15     71     168    5.0   HG    HZ2     M  W
15     71     169    5.0   HG    HZ2     M  W
15     63     170    6.0   HE    HB      M  V
15     71     171    7.0   HE    HB      M  W
15     71     172    6.0   HE    HD1     M  W
15     71     173    6.0   HE    HE1     M  W
15     71     174    6.0   HE    HZ2     M  W
15     71     175    6.0   HE    HE3     M  W
15     75     176    6.0   HE    HG      M  L
15     75     177    7.0   HE    HD1     M  L
16     17     178    5.0   H     H       K  I
16     17     179    5.0   HA    H       K  I
16     61     180    5.0   HA    H       K  I
16     62     181    5.0   HA    H       K  S
16     63     182    5.0   HA    H       K  V
16     17     183    6.0   HG    H       K  I
16     60     184    6.0   HG    HB      K  F
16     60     185    6.0   HG    HB      K  F
16     60     186    7.0   HG    HD      K  F
16     60     187    7.0   HG    HD      K  F
16     60     188    8.0   HD    HD      K  F
16     60     189    6.0   HE    HB      K  F
16     60     190    6.0   HE    HB      K  F
16     60     191    7.0   HE    HD      K  F
16     60     192    7.0   HE    HD      K  F
16     60     193    8.0   HE    HE      K  F
17     18     194    5.0   H     H       I  T
17     60     195    6.0   H     HB      I  F
17     61     196    5.0   H     H       I  I
17     61     197    6.0   H     HG1     I  I
17     62     198    5.0   H     HA      I  S
17     18     199    3.5   HA    H       I  T
17     61     200    5.0   HA    H       I  I
17     61     201    5.0   HB    HB      I  I
17     61     202    6.0   HB    HG1     I  I
17     63     203    6.0   HB    HG2     I  V
17     18     204    5.0   HG1   H       I  T
17     18     205    5.0   HG1   H       I  T
17     61     206    5.0   HG1   HB      I  I
17     61     207    5.0   HG1   HB      I  I
17     63     208    6.0   HG1   HG2     I  V
17     63     209    6.0   HG1   HG2     I  V
17     18     210    6.0   HG2   H       I  T
17     19     211    7.0   HG2   HD2     I  L
17     61     212    6.0   HD1   HB      I  I
17     61     213    7.0   HD1   HG2     I  I
17     63     214    6.0   HD1   HB      I  V
17     63     215    7.0   HD1   HG2     I  V
17     82     216    8.0   HD1   HE      I  F
18     19     217    5.0   H     H       T  L
18     19     218    6.0   H     HD2     T  L
18     19     219    3.5   HA    H       T  L
18     61     220    5.0   HA    H       T  I
18     19     221    5.0   HB    H       T  L
18     19     222    6.0   HG2   H       T  L
18     59     223    7.0   HG2   HB      T  D
18     60     224    7.0   HG2   HB      T  F
19     59     225    6.0   H     HB      L  D
19     60     226    5.0   H     HA      L  F
19     60     227    6.0   H     HB      L  F
19     20     228    3.5   HA    H       L  S
19     20     229    5.0   HB    H       L  S
19     20     230    5.0   HB    H       L  S
19     21     231    5.0   HB    H       L  E
19     21     232    5.0   HB    H       L  E
19     60     233    5.0   HG    HA      L  F
19     20     234    6.0   HD1   H       L  S
19     20     235    6.0   HD2   H       L  S
19     21     236    6.0   HD1   H       L  E
19     21     237    6.0   HD2   H       L  E
19     26     238    7.0   HD2   HE      L  M
19     60     239    6.0   HD1   HA      L  F
19     61     240    6.0   HD2   H       L  I
19     61     241    7.0   HD1   HG1     L  I
19     61     242    7.0   HD2   HG1     L  I
19     61     243    7.0   HD1   HD1     L  I
19     61     244    7.0   HD2   HD1     L  I
19     82     245    8.0   HD2   HD      L  F
19     82     246    8.0   HD2   HE      L  F
19     82     247    6.0   HD2   HZ      L  F
20     21     248    3.5   H     H       S  E
20     21     249    5.0   H     HA      S  E
20     21     250    5.0   HA    H       S  E
20     21     251    6.0   HB    H       S  E
21     26     252    6.0   H     HE      E  M
21     22     253    2.9   HA    H       E  S
21     22     254    5.0   HB    H       E  S
21     22     255    5.0   HB    H       E  S
21     59     256    7.0   HB    HB      E  D
21     22     257    6.0   HG    H       E  S
22     23     258    2.9   HA    H       S  R
22     23     259    6.0   HB    H       S  R
22     59     260    6.0   HB    HB      S  D
22     59     261    6.0   HB    HB      S  D
23     24     262    3.5   HA    H       R  E
23     24     263    5.0   HB    H       R  E
23     24     264    5.0   HB    H       R  E
23     25     265    6.0   HB    H       R  G
23     24     266    6.0   HG    H       R  E
23     24     267    7.0   HG    HB      R  E
24     25     268    3.5   HA    H       E  G
24     25     269    6.0   HB    H       E  G
24     25     270    6.0   HG    H       E  G
24     25     271    6.6   HG    HA      E  G
25     26     272    5.0   H     H       G  M
25     26     273    5.6   HA    H       G  M
25     27     274    6.0   HA    H       G  T
26     27     275    5.0   H     H       M  T
26     59     276    6.0   H     HB      M  D
26     27     277    6.0   HB    H       M  T
26     59     278    7.0   HG    HB      M  D
27     28     279    3.5   HA    H       T  S
27     28     280    3.5   HB    H       T  S
27     28     281    6.0   HG2   H       T  S
28     29     282    2.9   HA    H       S  D
28     56     283    5.0   HA    H       S  H
28     29     284    5.0   HB    H       S  D
28     29     285    5.0   HB    H       S  D
28     55     286    7.0   HB    HE      S  F
28     55     287    7.0   HB    HE      S  F
28     57     288    5.0   HB    HB      S  V
28     57     289    5.0   HB    HB      S  V
28     57     290    6.0   HB    HG1     S  V
28     57     291    6.0   HB    HG2     S  V
28     57     292    6.0   HB    HG1     S  V
28     57     293    6.0   HB    HG2     S  V
29     56     294    5.0   H     H       D  H
29     56     295    5.0   H     HB      D  H
29     56     296    5.0   H     HB      D  H
29     57     297    5.0   H     HB      D  V
29     57     298    6.0   H     HG2     D  V
29     30     299    2.9   HA    H       D  T
29     56     300    5.0   HA    H       D  H
29     30     301    5.0   HB    H       D  T
29     30     302    5.0   HB    H       D  T
29     31     303    8.0   HB    HD      D  Y
29     31     304    7.0   HB    HE      D  Y
29     31     305    7.0   HB    HE      D  Y
29     56     306    5.0   HB    H       D  H
29     56     307    5.0   HB    H       D  H
29     56     308    7.0   HB    HB      D  H
30     31     309    5.0   H     H       T  Y
30     31     310    2.9   HA    H       T  Y
30     55     311    5.0   HA    HA      T  F
30     56     312    5.0   HA    H       T  H
30     31     313    6.0   HG2   H       T  Y
30     55     314    6.0   HG2   HA      T  F
30     55     315    7.0   HG2   HB      T  F
30     55     316    8.0   HG2   HD      T  F
30     56     317    6.0   HG2   H       T  H
31     46     318    6.0   H     HD1     Y  L
31     54     319    5.0   H     H       Y  I
31     54     320    5.0   H     HB      Y  I
31     55     321    5.0   H     HA      Y  F
31     32     322    3.5   HA    H       Y  T
31     32     323    6.0   HA    HG2     Y  T
31     33     324    5.0   HA    H       Y  K
31     32     325    5.0   HB    H       Y  T
31     32     326    5.0   HB    H       Y  T
31     34     327    7.0   HB    HG1     Y  V
31     34     328    7.0   HB    HG2     Y  V
31     38     329    6.0   HB    HE21    Y  Q
31     42     330    7.0   HB    HG2     Y  I
31     46     331    6.0   HB    HD1     Y  L
31     46     332    6.0   HB    HD1     Y  L
31     54     333    5.0   HB    H       Y  I
31     54     334    5.0   HB    H       Y  I
31     54     335    5.0   HB    HB      Y  I
31     54     336    5.0   HB    HB      Y  I
31     54     337    7.0   HB    HG2     Y  I
31     54     338    7.0   HB    HD1     Y  I
31     35     339    7.0   HD    H       Y  D
31     38     340    8.0   HD    HB      Y  Q
31     38     341    8.0   HD    HG      Y  Q
31     42     342    8.0   HD    HG2     Y  I
31     42     343    8.0   HD    HD1     Y  I
31     54     344    7.0   HD    HB      Y  I
31     54     345    8.0   HD    HG2     Y  I
31     54     346    8.0   HD    HD1     Y  I
31     36     347    8.0   HE    HB      Y  D
31     38     348    8.0   HE    HG      Y  Q
31     42     349    8.0   HE    HG1     Y  I
31     42     350    8.0   HE    HG2     Y  I
31     42     351    8.0   HE    HD1     Y  I
31     54     352    8.0   HE    HG2     Y  I
31     56     353    7.0   HE    H       Y  H
31     56     354    7.0   HE    HB      Y  H
31     56     355    7.0   HE    HB      Y  H
31     61     356    8.0   HE    HG2     Y  I
32     33     357    2.9   H     H       T  K
32     33     358    5.0   H     HA      T  K
32     33     359    6.0   H     HG      T  K
32     46     360    6.0   H     HD1     T  L
32     33     361    5.0   HA    H       T  K
32     53     362    6.0   HA    HB      T  S
32     33     363    5.0   HB    H       T  K
32     33     364    6.0   HG2   H       T  K
32     53     365    6.0   HG2   HB      T  S
32     53     366    6.0   HG2   HB      T  S
32     54     367    6.0   HG2   H       T  I
33     34     368    6.0   H     HG2     K  V
33     46     369    6.0   H     HB      K  L
33     46     370    6.0   H     HD1     K  L
33     34     371    2.9   HA    H       K  V
34     46     372    6.0   H     HD1     V  L
34     35     373    3.5   HA    H       V  D
34     38     374    5.0   HA    HE21    V  Q
34     38     375    5.0   HA    HE22    V  Q
34     43     376    5.0   HA    HD22    V  N
34     46     377    6.0   HA    HD1     V  L
34     35     378    5.0   HB    H       V  D
34     35     379    6.0   HG1   H       V  D
34     35     380    6.0   HG2   H       V  D
34     43     381    6.0   HG1   HA      V  N
34     43     382    6.0   HG2   HA      V  N
34     43     383    6.0   HG1   HB      V  N
34     43     384    6.0   HG1   HB      V  N
34     43     385    6.0   HG2   HB      V  N
34     43     386    6.0   HG2   HB      V  N
34     43     387    6.0   HG1   HD21    V  N
34     43     388    6.0   HG1   HD22    V  N
34     46     389    6.0   HG2   H       V  L
34     46     390    6.0   HG2   HB      V  L
34     46     391    6.0   HG2   HB      V  L
34     46     392    7.0   HG2   HD1     V  L
34     47     393    6.0   HG2   H       V  K
34     47     394    6.0   HG2   HA      V  K
34     47     395    6.0   HG2   HD      V  K
34     47     396    6.0   HG2   HD      V  K
34     47     397    7.0   HG1   HE      V  K
34     47     398    7.0   HG2   HE      V  K
35     38     399    6.0   H     HB      D  Q
35     38     400    5.0   H     HE21    D  Q
35     38     401    5.0   H     HE22    D  Q
35     43     402    5.0   H     HD22    D  N
35     46     403    6.0   H     HD1     D  L
35     36     404    6.0   HB    H       D  D
35     37     405    6.0   HB    H       D  S
35     38     406    6.0   HB    HE22    D  Q
36     37     407    5.0   HA    H       D  S
36     37     408    6.0   HB    H       D  S
37     38     409    3.5   H     H       S  Q
37     38     410    6.0   H     HB      S  Q
37     38     411    6.0   H     HG      S  Q
37     38     412    5.0   HA    H       S  Q
37     38     413    6.0   HB    H       S  Q
38     39     414    5.0   H     HD      Q  P
38     39     415    5.0   H     HD      Q  P
38     39     416    6.0   HA    HD      Q  P
38     39     417    5.0   HB    HD      Q  P
38     39     418    5.0   HB    HD      Q  P
38     39     419    5.0   HB    HD      Q  P
38     39     420    5.0   HB    HD      Q  P
38     42     421    5.0   HB    HB      Q  I
38     42     422    5.0   HB    HB      Q  I
38     42     423    6.0   HB    HG2     Q  I
38     42     424    6.0   HB    HG2     Q  I
38     43     425    5.0   HB    HD21    Q  N
38     43     426    5.0   HB    HD22    Q  N
38     43     427    5.0   HB    HD22    Q  N
38     42     428    7.0   HG    HG2     Q  I
38     43     429    6.0   HG    HD22    Q  N
38     42     430    6.0   HE21  HG2     Q  I
38     42     431    6.0   HE22  HG2     Q  I
38     46     432    6.0   HE21  HD1     Q  L
38     46     433    6.0   HE21  HD2     Q  L
38     46     434    6.0   HE22  HD1     Q  L
39     40     435    2.9   HA    H       P  A
39     40     436    6.0   HA    HB      P  A
39     41     437    5.0   HA    H       P  F
39     40     438    5.0   HB    H       P  A
39     40     439    5.0   HB    H       P  A
39     41     440    5.0   HB    H       P  F
39     41     441    5.0   HB    H       P  F
39     41     442    6.0   HB    HB      P  F
39     41     443    6.0   HB    HB      P  F
39     41     444    7.0   HB    HD      P  F
39     41     445    7.0   HB    HD      P  F
39     42     446    5.0   HB    H       P  I
39     42     447    5.0   HB    H       P  I
39     42     448    6.0   HB    HB      P  I
39     42     449    6.0   HB    HG1     P  I
39     42     450    6.0   HB    HG1     P  I
39     42     451    7.0   HB    HG2     P  I
39     42     452    7.0   HB    HD1     P  I
39     81     453    6.0   HB    HG1     P  V
39     81     454    6.0   HB    HG1     P  V
39     42     455    6.0   HG    HG1     P  I
39     42     456    6.0   HG    HG1     P  I
39     42     457    7.0   HG    HD1     P  I
39     42     458    5.0   HD    HB      P  I
39     42     459    5.0   HD    HB      P  I
39     42     460    5.0   HD    HG1     P  I
39     42     461    5.0   HD    HG1     P  I
39     42     462    5.0   HD    HG1     P  I
39     42     463    5.0   HD    HG1     P  I
39     42     464    6.0   HD    HG2     P  I
39     42     465    6.0   HD    HG2     P  I
39     42     466    7.0   HD    HD1     P  I
39     81     467    7.0   HD    HG1     P  V
40     41     468    5.0   H     H       A  F
40     41     469    5.0   HA    H       A  F
40     43     470    5.0   HA    H       A  N
40     43     471    5.0   HA    HB      A  N
40     43     472    5.0   HA    HB      A  N
40     43     473    5.0   HA    HD21    A  N
40     43     474    5.0   HA    HD22    A  N
40     44     475    5.0   HA    H       A  D
40     41     476    6.0   HB    H       A  F
40     41     477    7.0   HB    HB      A  F
40     41     478    8.0   HB    HD      A  F
40     44     479    6.0   HB    H       A  D
41     42     480    5.0   H     H       F  I
41     81     481    6.0   H     HG1     F  V
41     42     482    5.0   HA    H       F  I
41     81     483    6.0   HA    HG1     F  V
41     42     484    6.0   HB    H       F  I
41     81     485    7.0   HB    HG1     F  V
41     42     486    8.0   HD    HG1     F  I
41     81     487    8.0   HD    HG1     F  V
41     84     488    8.0   HD    HD1     F  L
41     84     489    8.0   HE    HD1     F  L
41     84     490    8.0   HE    HD2     F  L
41     84     491    6.0   HZ    HD1     F  L
42     43     492    3.5   H     H       I  N
42     43     493    5.0   HA    H       I  N
42     43     494    5.0   HA    HA      I  N
42     45     495    5.0   HA    H       I  I
42     45     496    5.0   HA    HB      I  I
42     45     497    6.0   HA    HD1     I  I
42     46     498    5.0   HA    H       I  L
42     54     499    6.0   HA    HD1     I  I
42     43     500    5.0   HB    H       I  N
42     43     501    6.0   HG1   H       I  N
42     45     502    7.0   HG1   HG2     I  I
42     54     503    7.0   HG1   HD1     I  I
42     82     504    6.0   HG1   HZ      I  F
42     43     505    6.0   HG2   H       I  N
42     43     506    6.0   HG2   HA      I  N
42     43     507    6.0   HG2   HD22    I  N
42     44     508    6.0   HG2   H       I  D
42     45     509    6.0   HG2   H       I  I
42     45     510    6.0   HG2   HB      I  I
42     46     511    6.0   HG2   H       I  L
42     46     512    6.0   HG2   HG      I  L
42     46     513    7.0   HG2   HD1     I  L
42     54     514    6.0   HG2   HB      I  I
42     54     515    7.0   HG2   HG2     I  I
42     54     516    7.0   HG2   HD1     I  I
42     61     517    7.0   HG2   HG2     I  I
42     43     518    6.0   HD1   H       I  N
42     45     519    6.0   HD1   HB      I  I
42     45     520    7.0   HD1   HG1     I  I
42     46     521    6.0   HD1   H       I  L
42     54     522    7.0   HD1   HG1     I  I
42     54     523    7.0   HD1   HG2     I  I
42     54     524    7.0   HD1   HD1     I  I
42     61     525    7.0   HD1   HG2     I  I
42     61     526    7.0   HD1   HD1     I  I
42     63     527    7.0   HD1   HG2     I  V
42     82     528    8.0   HD1   HE      I  F
42     82     529    6.0   HD1   HZ      I  F
43     44     530    3.5   H     H       N  D
43     44     531    5.0   HA    H       N  D
43     46     532    5.0   HA    H       N  L
43     46     533    5.0   HA    HB      N  L
43     46     534    5.0   HA    HB      N  L
43     46     535    6.0   HA    HD1     N  L
43     47     536    5.0   HA    H       N  K
43     44     537    6.0   HB    HA      N  D
43     47     538    6.0   HB    HD      N  K
43     47     539    6.0   HB    HD      N  K
44     45     540    3.5   H     H       D  I
44     45     541    6.0   H     HG1     D  I
44     81     542    6.0   H     HG1     D  V
44     81     543    6.0   H     HG2     D  V
44     45     544    5.0   HA    H       D  I
44     47     545    5.0   HA    H       D  K
44     47     546    4.5   HA    HB      D  K
44     47     547    6.0   HA    HG      D  K
44     47     548    6.0   HA    HD      D  K
44     81     549    7.0   HB    HG1     D  V
45     46     550    3.5   H     H       I  L
45     46     551    5.0   H     HG      I  L
45     54     552    6.0   H     HD1     I  I
45     81     553    6.0   H     HG1     I  V
45     81     554    6.0   H     HG2     I  V
45     46     555    5.0   HA    H       I  L
45     47     556    5.0   HA    H       I  K
45     48     557    5.0   HA    HB      I  V
45     48     558    6.0   HA    HG2     I  V
45     46     559    5.0   HB    H       I  L
45     54     560    6.0   HB    HD1     I  I
45     48     561    7.0   HG1   HG2     I  V
45     77     562    7.0   HG1   HB      I  K
45     78     563    5.0   HG1   HA      I  V
45     78     564    5.0   HG1   HA      I  V
45     78     565    7.0   HG1   HG1     I  V
45     81     566    6.0   HG1   HG1     I  V
45     81     567    6.0   HG1   HG2     I  V
45     81     568    6.0   HG1   HG2     I  V
45     46     569    6.0   HG2   H       I  L
45     46     570    6.0   HG2   HA      I  L
45     46     571    6.0   HG2   HG      I  L
45     46     572    7.0   HG2   HD2     I  L
45     48     573    6.0   HG2   HB      I  V
45     51     574    6.0   HG2   HB      I  V
45     51     575    7.0   HG2   HG2     I  V
45     54     576    7.0   HG2   HG1     I  I
45     54     577    7.0   HG2   HD1     I  I
45     63     578    7.0   HG2   HG1     I  V
45     78     579    7.0   HG2   HG2     I  V
45     54     580    7.0   HD1   HD1     I  I
45     78     581    6.0   HD1   HA      I  V
45     82     582    8.0   HD1   HE      I  F
45     82     583    6.0   HD1   HZ      I  F
46     47     584    3.5   H     H       L  K
46     54     585    6.0   H     HD1     L  I
46     47     586    5.0   HA    H       L  K
46     51     587    5.0   HA    HB      L  V
46     51     588    6.0   HA    HG1     L  V
46     54     589    6.0   HA    HD1     L  I
46     47     590    6.0   HB    H       L  K
46     47     591    7.0   HB    HG      L  K
46     47     592    7.0   HB    HD      L  K
46     51     593    7.0   HB    HG1     L  V
46     54     594    6.0   HG    HD1     L  I
46     51     595    7.0   HD2   HG1     L  V
46     53     596    6.0   HD2   H       L  S
46     54     597    6.0   HD2   H       L  I
46     54     598    6.0   HD2   HB      L  I
46     54     599    6.0   HD2   HG1     L  I
46     54     600    6.0   HD2   HG1     L  I
46     54     601    7.0   HD1   HD1     L  I
46     54     602    7.0   HD2   HD1     L  I
47     48     603    3.5   H     H       K  V
47     48     604    6.0   H     HG2     K  V
47     48     605    5.0   HA    H       K  V
47     48     606    5.0   HB    H       K  V
47     48     607    5.0   HB    H       K  V
47     48     608    6.0   HB    HA      K  V
48     49     609    5.0   H     H       V  E
48     51     610    6.0   H     HG2     V  V
48     49     611    2.9   HA    H       V  E
48     49     612    5.0   HA    HA      V  E
48     49     613    6.0   HA    HB      V  E
48     49     614    6.0   HA    HG      V  E
48     49     615    5.0   HB    H       V  E
48     51     616    6.0   HB    HG1     V  V
48     51     617    6.0   HB    HG2     V  V
48     49     618    6.0   HG1   H       V  E
48     49     619    6.0   HG2   H       V  E
48     49     620    6.0   HG1   HA      V  E
48     50     621    6.0   HG1   H       V  G
48     51     622    6.0   HG1   H       V  V
48     51     623    7.0   HG1   HG2     V  V
48     74     624    6.0   HG1   HA      V  V
48     74     625    7.0   HG1   HG2     V  V
48     77     626    6.0   HG1   H       V  K
48     77     627    6.0   HG1   HB      V  K
48     77     628    6.0   HG1   HB      V  K
48     77     629    6.0   HG2   HB      V  K
48     77     630    6.0   HG2   HB      V  K
48     77     631    6.0   HG1   HG      V  K
48     77     632    6.0   HG1   HG      V  K
48     77     633    6.0   HG2   HG      V  K
48     77     634    6.0   HG2   HG      V  K
48     77     635    7.0   HG1   HD      V  K
48     77     636    7.0   HG2   HD      V  K
48     77     637    7.0   HG1   HE      V  K
48     78     638    6.0   HG1   H       V  V
49     50     639    2.9   HA    H       E  G
49     50     640    5.6   HA    HA      E  G
49     51     641    5.0   HA    H       E  V
49     50     642    6.0   HB    H       E  G
49     50     643    6.0   HG    H       E  G
50     51     644    3.5   H     H       G  V
50     51     645    6.0   H     HG2     G  V
50     69     646    6.0   H     HB      G  A
50     51     647    5.0   HA    H       G  V
50     51     648    5.0   HA    H       G  V
50     66     649    6.0   HA    H       G  E
50     66     650    7.0   HA    HB      G  E
50     66     651    6.0   HA    HG      G  E
50     66     652    6.0   HA    HG      G  E
50     69     653    6.0   HA    HB      G  A
50     69     654    6.0   HA    HB      G  A
50     74     655    6.0   HA    HG2     G  V
50     74     656    6.0   HA    HG2     G  V
51     74     657    6.0   H     HG2     V  V
51     52     658    3.5   HA    H       V  K
51     65     659    5.0   HA    HA      V  K
51     66     660    5.0   HA    H       V  E
51     52     661    5.0   HB    H       V  K
51     52     662    6.0   HG1   H       V  K
51     52     663    6.0   HG2   H       V  K
51     53     664    6.0   HG1   H       V  S
51     63     665    7.0   HG1   HG1     V  V
51     63     666    7.0   HG2   HG1     V  V
51     64     667    6.0   HG1   H       V  D
51     65     668    6.0   HG1   HA      V  K
51     74     669    7.0   HG2   HG2     V  V
52     53     670    3.5   H     H       K  S
52     64     671    6.0   H     HB      K  D
52     65     672    5.0   H     HA      K  K
52     66     673    5.0   H     H       K  E
52     53     674    5.0   HA    H       K  S
52     53     675    5.0   HB    H       K  S
52     53     676    5.0   HB    H       K  S
52     64     677    6.0   HB    HB      K  D
52     64     678    6.0   HB    HB      K  D
52     66     679    7.0   HB    HG      K  E
52     64     680    7.0   HE    HB      K  D
52     66     681    7.0   HE    HB      K  E
53     54     682    5.0   H     H       S  I
53     63     683    6.0   H     HG1     S  V
53     64     684    5.0   H     H       S  D
53     64     685    5.0   H     HB      S  D
53     64     686    5.0   H     HB      S  D
53     65     687    5.0   H     HA      S  K
53     54     688    2.9   HA    H       S  I
53     54     689    5.0   HB    H       S  I
53     54     690    5.0   HB    H       S  I
53     64     691    7.0   HB    HB      S  D
54     55     692    5.0   H     H       I  F
54     55     693    2.9   HA    H       I  F
54     64     694    5.0   HA    H       I  D
54     55     695    5.0   HB    H       I  F
54     55     696    6.0   HG1   H       I  F
54     61     697    7.0   HG1   HG2     I  I
54     63     698    7.0   HG1   HG1     I  V
54     63     699    7.0   HG1   HG2     I  V
54     55     700    6.0   HG2   H       I  F
54     55     701    6.0   HG2   HA      I  F
54     56     702    6.0   HG2   H       I  H
54     56     703    6.0   HG2   HB      I  H
54     56     704    6.0   HG2   HB      I  H
54     61     705    6.0   HG2   HA      I  I
54     61     706    6.0   HG2   HB      I  I
54     62     707    6.0   HG2   H       I  S
55     56     708    5.0   H     H       F  H
55     62     709    5.0   H     H       F  S
55     62     710    6.0   H     HB      F  S
55     63     711    5.0   H     HA      F  V
55     56     712    3.5   HA    H       F  H
55     56     713    6.0   HB    H       F  H
55     62     714    6.0   HB    H       F  S
55     62     715    6.0   HB    HB      F  S
55     62     716    6.0   HB    HB      F  S
55     56     717    7.0   HD    H       F  H
55     57     718    8.0   HD    HG1     F  V
55     62     719    8.0   HD    HB      F  S
55     57     720    7.0   HE    HB      F  V
55     57     721    8.0   HE    HG1     F  V
55     57     722    8.0   HE    HG2     F  V
55     60     723    7.0   HE    HZ      F  F
55     57     724    6.0   HZ    HG1     F  V
55     57     725    6.0   HZ    HG2     F  V
56     61     726    6.0   H     HG2     H  I
56     57     727    3.5   HA    H       H  V
56     57     728    6.0   HA    HG1     H  V
56     61     729    5.0   HA    HA      H  I
56     61     730    6.0   HA    HG2     H  I
56     57     731    6.0   HB    H       H  V
56     61     732    6.0   HB    HG2     H  I
56     61     733    6.0   HB    HG2     H  I
56     57     734    5.0   HD2   H       H  V
56     57     735    5.0   HD2   HA      H  V
56     60     736    5.0   HD2   H       H  F
56     61     737    5.0   HD2   HA      H  I
56     61     738    6.0   HD2   HG1     H  I
56     61     739    6.0   HD2   HG2     H  I
56     61     740    6.0   HD2   HD1     H  I
57     60     741    5.0   H     H       V  F
57     61     742    5.0   H     HA      V  I
57     61     743    6.0   H     HG2     V  I
57     62     744    5.0   H     H       V  S
57     58     745    3.5   HA    H       V  M
57     58     746    5.0   HB    H       V  M
57     60     747    5.0   HB    HZ      V  F
57     58     748    6.0   HG1   H       V  M
57     58     749    6.0   HG2   H       V  M
57     58     750    7.0   HG1   HB      V  M
57     58     751    7.0   HG1   HG      V  M
57     58     752    7.0   HG2   HG      V  M
57     60     753    6.0   HG1   H       V  F
57     60     754    8.0   HG1   HD      V  F
57     60     755    8.0   HG1   HE      V  F
57     60     756    6.0   HG1   HZ      V  F
57     60     757    6.0   HG2   HZ      V  F
58     59     758    5.0   HA    H       M  D
58     59     759    4.5   HB    H       M  D
58     60     760    6.0   HB    H       M  F
58     60     761    8.0   HB    HD      M  F
58     60     762    8.0   HB    HE      M  F
58     59     763    6.0   HG    HB      M  D
58     59     764    6.0   HG    HB      M  D
59     60     765    5.0   H     H       D  F
59     60     766    7.0   H     HD      D  F
59     60     767    7.0   H     HE      D  F
59     60     768    5.0   HA    H       D  F
59     60     769    6.0   HB    H       D  F
60     61     770    3.5   HA    H       F  I
60     61     771    6.0   HA    HG1     F  I
60     61     772    5.0   HB    H       F  I
60     61     773    5.0   HB    H       F  I
60     61     774    7.0   HD    H       F  I
60     61     775    7.0   HD    HA      F  I
60     61     776    8.0   HD    HG1     F  I
60     61     777    8.0   HD    HG2     F  I
60     62     778    7.0   HD    H       F  S
60     62     779    8.0   HD    HB      F  S
60     62     780    8.0   HE    HB      F  S
61     62     781    5.0   H     H       I  S
61     62     782    3.5   HA    H       I  S
61     62     783    5.0   HB    H       I  S
61     63     784    6.0   HB    HG2     I  V
61     62     785    6.0   HG1   H       I  S
61     62     786    6.0   HG2   H       I  S
61     63     787    7.0   HG2   HG2     I  V
61     82     788    8.0   HD1   HE      I  F
61     82     789    6.0   HD1   HZ      I  F
62     63     790    6.0   H     HG2     S  V
62     63     791    3.5   HA    H       S  V
62     63     792    6.0   HA    HG2     S  V
62     63     793    6.0   HB    H       S  V
63     64     794    5.0   HB    H       V  D
63     71     795    5.0   HB    HZ2     V  W
63     71     796    5.0   HB    HH2     V  W
63     64     797    6.0   HG1   H       V  D
63     64     798    6.0   HG1   HA      V  D
63     71     799    6.0   HG1   HZ2     V  W
63     71     800    6.0   HG1   HH2     V  W
63     71     801    6.0   HG1   HZ3     V  W
64     65     802    3.5   HA    H       D  K
64     71     803    5.0   HA    HZ2     D  W
64     71     804    5.0   HA    HH2     D  W
64     65     805    5.0   HB    H       D  K
64     65     806    5.0   HB    H       D  K
65     71     807    5.0   H     HZ2     K  W
65     71     808    5.0   H     HH2     K  W
65     66     809    5.0   HA    H       K  E
65     69     810    6.0   HA    HB      K  A
65     66     811    5.0   HB    H       K  E
65     66     812    5.0   HB    H       K  E
65     69     813    7.0   HB    HB      K  A
65     71     814    6.0   HB    HZ2     K  W
65     71     815    6.0   HB    HH2     K  W
65     66     816    5.0   HG    H       K  E
65     66     817    5.0   HG    H       K  E
65     66     818    6.0   HG    HA      K  E
65     71     819    5.0   HG    HE1     K  W
65     71     820    5.0   HG    HE1     K  W
65     71     821    5.0   HG    HZ2     K  W
65     71     822    5.0   HG    HZ2     K  W
65     71     823    6.0   HG    HH2     K  W
65     66     824    5.0   HD    H       K  E
65     66     825    5.0   HD    H       K  E
65     69     826    6.0   HD    H       K  A
65     69     827    6.0   HD    HB      K  A
65     69     828    6.0   HD    HB      K  A
65     71     829    6.0   HD    H       K  W
65     71     830    6.0   HD    HE1     K  W
65     71     831    6.0   HE    H       K  W
65     71     832    6.0   HE    HD1     K  W
65     71     833    6.0   HE    HE1     K  W
65     71     834    6.0   HE    HZ2     K  W
66     67     835    5.0   H     H       E  N
66     69     836    6.0   H     HB      E  A
66     67     837    5.0   HA    H       E  N
66     67     838    6.0   HA    HB      E  N
66     67     839    6.0   HB    H       E  N
66     67     840    7.0   HB    HB      E  N
66     68     841    5.0   HB    H       E  D
66     68     842    5.0   HB    H       E  D
66     69     843    5.0   HB    H       E  A
66     69     844    5.0   HB    H       E  A
66     69     845    6.0   HB    HB      E  A
66     69     846    6.0   HB    HB      E  A
66     69     847    7.0   HG    HB      E  A
67     68     848    5.0   H     H       N  D
67     68     849    5.0   HA    H       N  D
67     68     850    4.5   HB    H       N  D
68     69     851    3.5   H     H       D  A
68     69     852    6.0   HB    H       D  A
69     70     853    5.0   HA    H       A  N
69     70     854    6.0   HB    H       A  N
69     74     855    7.0   HB    HG2     A  V
70     74     856    6.0   H     HG2     N  V
70     71     857    3.5   HA    H       N  W
70     71     858    5.0   HB    H       N  W
70     71     859    5.0   HB    H       N  W
70     72     860    5.0   HB    H       N  E
70     72     861    5.0   HB    H       N  E
70     73     862    5.0   HB    H       N  T
70     73     863    5.0   HB    H       N  T
71     72     864    5.0   H     H       W  E
71     73     865    5.0   H     H       W  T
71     73     866    5.0   HA    H       W  T
71     74     867    5.0   HA    H       W  V
71     75     868    5.0   HA    H       W  L
71     72     869    6.0   HB    H       W  E
71     75     870    7.0   HB    HB      W  L
71     75     871    7.0   HB    HD1     W  L
71     74     872    6.0   HH2   HG1     W  V
71     74     873    5.0   HZ3   HB      W  V
71     74     874    6.0   HZ3   HG1     W  V
71     78     875    6.0   HZ3   HG2     W  V
71     74     876    5.0   HE3   HB      W  V
71     74     877    6.0   HE3   HG1     W  V
71     75     878    5.0   HE3   H       W  L
71     75     879    6.0   HE3   HB      W  L
71     75     880    5.0   HE3   HG      W  L
71     75     881    6.0   HE3   HD1     W  L
72     73     882    3.5   H     H       E  T
72     73     883    5.0   HA    H       E  T
72     74     884    5.0   HA    H       E  V
72     75     885    6.0   HA    HB      E  L
72     73     886    5.0   HB    H       E  T
72     73     887    5.0   HB    H       E  T
72     73     888    6.0   HG    H       E  T
72     75     889    7.0   HG    HB      E  L
73     74     890    2.9   H     H       T  V
73     74     891    5.0   H     HA      T  V
73     74     892    5.0   H     HB      T  V
73     74     893    6.0   H     HG1     T  V
73     74     894    6.0   H     HG2     T  V
73     75     895    5.0   H     H       T  L
73     74     896    5.0   HA    H       T  V
73     74     897    5.0   HB    H       T  V
73     74     898    6.0   HG2   H       T  V
73     74     899    6.0   HG2   HA      T  V
73     74     900    7.0   HG2   HG1     T  V
73     77     901    7.0   HG2   HD      T  K
73     77     902    7.0   HG2   HE      T  K
74     75     903    3.5   H     H       V  L
74     76     904    6.0   H     HD      V  P
74     75     905    5.0   HA    H       V  L
74     77     906    5.0   HA    H       V  K
74     77     907    6.0   HA    HB      V  K
74     77     908    5.0   HA    HD      V  K
74     77     909    5.0   HA    HD      V  K
74     75     910    5.0   HB    H       V  L
74     75     911    6.0   HG1   H       V  L
74     75     912    6.0   HG2   H       V  L
74     77     913    6.0   HG1   H       V  K
74     77     914    6.0   HG2   H       V  K
74     77     915    7.0   HG2   HD      V  K
74     78     916    6.0   HG1   H       V  V
74     78     917    7.0   HG1   HG2     V  V
75     76     918    5.0   H     HD      L  P
75     76     919    5.0   H     HD      L  P
75     77     920    5.0   H     H       L  K
75     78     921    5.0   HA    HB      L  V
75     78     922    6.0   HA    HG1     L  V
75     78     923    6.0   HA    HG2     L  V
75     79     924    5.0   HA    H       L  E
75     76     925    6.0   HB    HD      L  P
75     76     926    6.0   HB    HD      L  P
75     76     927    6.0   HG    HD      L  P
75     76     928    7.0   HD1   HD      L  P
75     76     929    7.0   HD2   HD      L  P
75     78     930    6.0   HD1   HB      L  V
75     78     931    6.0   HD2   HB      L  V
76     77     932    5.0   HA    H       P  K
76     79     933    5.0   HA    H       P  E
76     80     934    5.0   HA    H       P  A
76     77     935    5.0   HB    H       P  K
76     77     936    5.0   HB    H       P  K
76     77     937    6.0   HG    H       P  K
76     77     938    7.0   HG    HD      P  K
76     77     939    5.0   HD    H       P  K
76     77     940    5.0   HD    H       P  K
77     78     941    3.5   H     H       K  V
77     78     942    6.0   H     HG2     K  V
77     79     943    5.0   H     H       K  E
77     78     944    5.0   HA    H       K  V
77     80     945    5.0   HA    H       K  A
77     80     946    6.0   HA    HB      K  A
77     78     947    5.0   HB    H       K  V
77     78     948    5.0   HB    H       K  V
77     78     949    6.0   HB    HA      K  V
77     78     950    7.0   HB    HG2     K  V
78     79     951    3.5   H     H       V  E
78     79     952    5.0   HA    H       V  E
78     81     953    5.0   HA    H       V  V
78     81     954    5.0   HA    HB      V  V
78     81     955    6.0   HA    HG1     V  V
78     81     956    6.0   HA    HG2     V  V
78     79     957    3.5   HB    H       V  E
78     79     958    6.0   HG1   H       V  E
78     79     959    6.0   HG2   H       V  E
78     79     960    6.0   HG1   HA      V  E
78     81     961    6.0   HG1   HB      V  V
78     82     962    8.0   HG1   HD      V  F
78     82     963    8.0   HG1   HE      V  F
78     82     964    6.0   HG1   HZ      V  F
79     80     965    3.5   H     H       E  A
79     80     966    6.0   H     HB      E  A
79     80     967    5.0   HA    H       E  A
79     82     968    5.0   HA    H       E  F
79     82     969    7.0   HA    HD      E  F
79     80     970    4.5   HB    H       E  A
79     82     971    8.0   HG    HD      E  F
79     83     972    6.0   HG    HB      E  E
79     83     973    6.0   HG    HB      E  E
79     83     974    7.0   HG    HG      E  E
80     81     975    3.5   H     H       A  V
80     81     976    5.0   HA    H       A  V
80     83     977    5.0   HA    HB      A  E
80     83     978    5.0   HA    HB      A  E
80     83     979    6.0   HA    HG      A  E
80     81     980    6.0   HB    H       A  V
80     81     981    6.0   HB    HA      A  V
80     83     982    6.0   HB    H       A  E
81     82     983    3.5   H     H       V  F
81     82     984    5.0   HA    H       V  F
81     84     985    5.0   HA    HG      V  L
81     84     986    6.0   HA    HD1     V  L
81     84     987    6.0   HA    HD2     V  L
81     82     988    5.0   HB    H       V  F
81     82     989    7.0   HB    HD      V  F
81     82     990    7.0   HB    HE      V  F
81     82     991    6.0   HG1   H       V  F
81     82     992    6.0   HG2   H       V  F
82     83     993    3.5   H     H       F  E
82     83     994    5.0   HA    H       F  E
82     83     995    5.0   HB    H       F  E
82     83     996    5.0   HB    H       F  E
82     83     997    7.0   HD    H       F  E
83     84     998    3.5   H     H       E  L
83     84     999    5.0   H     HG      E  L
83     84     1000   6.0   H     HD2     E  L
83     84     1001   3.5   HA    H       E  L
83     84     1002   5.0   HB    H       E  L
83     84     1003   5.0   HB    H       E  L
83     84     1004   7.0   HB    HB      E  L
83     84     1005   6.0   HG    H       E  L
84     85     1006   3.5   H     H       L  E
84     85     1007   3.5   HA    H       L  E
84     85     1008   5.0   HB    H       L  E
84     85     1009   5.0   HB    H       L  E
84     85     1010   6.0   HD2   H       L  E
85     86     1011   5.0   HA    H       E  H
85     86     1012   6.0   HB    H       E  H
85     86     1013   6.0   HG    H       E  H
86     87     1014   6.0   HB    H       H  H
86     87     1015   6.0   HB    HA      H  H
