# Supplementary material for: Implementation of Time-Averaged Restraints with UNRES Coarse-Grained Model of Polypeptide Chains
Source: J Chem Theory Comput. 2025 Jan 24;21(3):1476–93. doi: 10.1021/acs.jctc.4c01504 (PMC11823420; doi:10.1021/acs.jctc.4c01504)
Supplement: Supplementary file 2 — ct4c01504_si_002.zip [file ct4c01504_si_002.zip › Suppdata/Restraints/NMR/1PQX.phipsi.txt]

PHI ILE    3 A   -40.000 -170.000   90.000
PHI ILE    4 A  -120.000 -155.000  -85.000
PHI SER    5 A   -35.000 -180.000  110.000
PHI ILE    6 A   -42.500 -160.000   75.000
PHI SER    7 A   -47.500 -160.000   65.000
PHI THR    9 A  -120.000 -160.000  -80.000
PHI ASN   11 A  -120.000 -160.000  -80.000
PHI ASN   13 A   -40.000 -165.000   85.000
PHI THR   14 A  -120.000 -160.000  -80.000
PSI THR   14 A   120.000   60.000  180.000
PHI MET   15 A  -120.000 -155.000  -85.000
PSI MET   15 A   120.000   60.000  180.000
PHI LYS   16 A  -120.000 -160.000  -80.000
PSI LYS   16 A   120.000   60.000  180.000
PHI ILE   17 A  -120.000 -160.000  -80.000
PSI ILE   17 A   120.000   60.000  180.000
PHI THR   18 A   -42.500 -165.000   80.000
PHI LEU   19 A  -120.000 -160.000  -80.000
PHI SER   20 A    60.000  -75.000  195.000
PHI GLU   21 A   -42.500 -165.000   80.000
PHI SER   22 A   -42.500 -165.000   80.000
PHI ARG   23 A   -37.500 -180.000  105.000
PHI GLU   24 A   -37.500 -180.000  105.000
PHI MET   26 A   -42.500 -160.000   75.000
PHI THR   27 A   -40.000 -180.000  100.000
PHI SER   28 A   -37.500 -170.000   95.000
PHI ASP   29 A  -125.000 -180.000  -70.000
PSI ASP   29 A   120.000   60.000  180.000
PHI THR   30 A  -120.000 -155.000  -85.000
PSI THR   30 A   120.000   60.000  180.000
PHI TYR   31 A  -120.000 -155.000  -85.000
PSI TYR   31 A   120.000   60.000  180.000
PHI THR   32 A  -120.000 -145.000  -95.000
PHI LYS   33 A   -40.000 -170.000   90.000
PHI VAL   34 A    60.000  -80.000  200.000
PHI ASP   35 A   -37.500 -170.000   95.000
PHI ALA   40 A    60.000  -60.000  180.000
PHI PHE   41 A    60.000  -65.000  185.000
PHI ASN   43 A   -62.500  -75.000  -50.000
PSI ASN   43 A   -35.000  -75.000    5.000
PHI ASP   44 A   -47.500  -65.000  -30.000
PSI ASP   44 A   -35.000  -75.000    5.000
PHI ILE   45 A   -65.000 -100.000  -30.000
PSI ILE   45 A   -35.000  -75.000    5.000
PHI LEU   46 A   -65.000 -100.000  -30.000
PSI LEU   46 A   -35.000  -75.000    5.000
PHI LYS   47 A   -85.000 -100.000  -70.000
PSI LYS   47 A   -35.000  -75.000    5.000
PHI VAL   48 A   -35.000 -180.000  110.000
PHI GLU   49 A    60.000  -75.000  195.000
PHI VAL   51 A   -40.000 -180.000  100.000
PHI LYS   52 A   -42.500 -160.000   75.000
PHI SER   53 A  -125.000 -180.000  -70.000
PSI SER   53 A   120.000   60.000  180.000
PHI ILE   54 A  -120.000 -155.000  -85.000
PSI ILE   54 A   120.000   60.000  180.000
PHI PHE   55 A  -120.000 -155.000  -85.000
PSI PHE   55 A   120.000   60.000  180.000
PHI HIS   56 A  -120.000 -160.000  -80.000
PSI HIS   56 A   120.000   60.000  180.000
PHI VAL   57 A   -40.000 -175.000   95.000
PHI MET   58 A   -40.000 -180.000  100.000
PHI ASP   59 A  -120.000 -160.000  -80.000
PHI ILE   61 A  -120.000 -155.000  -85.000
PSI ILE   61 A   120.000   60.000  180.000
PHI SER   62 A  -120.000 -155.000  -85.000
PSI SER   62 A   120.000   60.000  180.000
PHI VAL   63 A  -120.000 -160.000  -80.000
PSI VAL   63 A   120.000   60.000  180.000
PHI ASP   64 A  -125.000 -180.000  -70.000
PSI ASP   64 A   120.000   60.000  180.000
PHI ALA   69 A   -42.500 -165.000   80.000
PHI ASN   70 A  -120.000 -155.000  -85.000
PHI TRP   71 A   -65.000 -100.000  -30.000
PSI TRP   71 A   -35.000  -75.000    5.000
PHI GLU   72 A   -55.000  -70.000  -40.000
PSI GLU   72 A   -35.000  -75.000    5.000
PHI THR   73 A   -80.000 -100.000  -60.000
PSI THR   73 A   -35.000  -75.000    5.000
PHI VAL   74 A   -65.000 -100.000  -30.000
PSI VAL   74 A   -35.000  -75.000    5.000
PHI LEU   75 A   -65.000 -100.000  -30.000
PSI LEU   75 A   -35.000  -75.000    5.000
PHI LYS   77 A   -80.000 -100.000  -60.000
PSI LYS   77 A   -35.000  -75.000    5.000
PHI VAL   78 A   -65.000 -100.000  -30.000
PSI VAL   78 A   -35.000  -75.000    5.000
PHI GLU   79 A   -52.500  -70.000  -35.000
PSI GLU   79 A   -35.000  -75.000    5.000
PHI ALA   80 A   -52.500  -70.000  -35.000
PSI ALA   80 A   -35.000  -75.000    5.000
PHI VAL   81 A    60.000  -75.000  195.000
PHI PHE   82 A   -40.000 -170.000   90.000
PHI GLU   83 A   -40.000 -175.000   95.000
PHI LEU   84 A   -40.000 -180.000  100.000
PHI GLU   85 A   -37.500 -180.000  105.000
PHI LYS    2 A  -123.610 -184.010  -63.210
PSI LYS    2 A  -169.120 -314.780  -23.460
PHI SER    5 A  -147.800 -262.800  -32.800
PSI SER    5 A   178.490   66.380  290.600
PHI ILE    6 A  -110.700 -200.940  -20.460
PSI ILE    6 A  -174.190 -286.920  -61.460
PHI THR   14 A  -119.500 -179.580  -59.420
PSI THR   14 A  -177.000 -278.060  -75.940
PHI MET   15 A  -121.170 -176.610  -65.730
PSI MET   15 A  -168.640 -267.390  -69.890
PHI LYS   16 A  -113.120 -210.440  -15.800
PSI LYS   16 A  -174.180 -272.830  -75.530
PHI ILE   17 A  -110.880 -209.880  -11.880
PSI ILE   17 A  -170.460 -262.280  -78.640
PHI THR   18 A   -97.270 -191.470   -3.070
PSI THR   18 A  -165.020 -278.810  -51.230
PHI SER   22 A   -99.430 -160.590  -38.270
PSI SER   22 A  -163.210 -290.640  -35.780
PSI ASP   29 A   176.860   70.460  283.260
PHI THR   30 A  -106.360 -157.480  -55.240
PSI THR   30 A  -173.520 -287.000  -60.040
PHI GLN   38 A   -89.970 -157.450  -22.490
PSI GLN   38 A  -157.350 -328.970   14.270
PHI PHE   41 A   -79.980 -148.180  -11.780
PSI PHE   41 A   -52.120 -110.790    6.550
PHI ASN   43 A   -66.680  -89.920  -43.440
PSI ASN   43 A   -53.640  -73.720  -33.560
PHI ASP   44 A   -62.020  -85.980  -38.060
PSI ASP   44 A   -52.710  -68.920  -36.500
PHI ILE   45 A   -65.910  -92.550  -39.270
PSI ILE   45 A   -53.830  -74.640  -33.020
PHI LEU   46 A   -64.390  -94.150  -34.630
PSI LEU   46 A   -51.030  -64.270  -37.790
PHI VAL   48 A   -80.110 -158.230   -1.990
PSI VAL   48 A  -158.600 -296.210  -20.990
PHI VAL   51 A   -81.100 -150.620  -11.580
PSI VAL   51 A  -155.910 -283.400  -28.420
PHI ILE   54 A  -131.750 -177.630  -85.870
PSI ILE   54 A   177.070   37.690  316.450
PHI PHE   55 A  -116.110 -184.110  -48.110
PSI PHE   55 A  -173.860 -267.480  -80.240
PHI HIS   56 A  -117.320 -210.800  -23.840
PSI HIS   56 A  -172.160 -286.680  -57.640
PHI VAL   57 A  -117.090 -212.290  -21.890
PSI VAL   57 A  -167.260 -301.420  -33.100
PHI PHE   60 A  -134.290 -197.010  -71.570
PSI PHE   60 A  -169.450 -266.810  -72.090
PHI ILE   61 A  -120.670 -202.510  -38.830
PSI ILE   61 A  -170.980 -293.490  -48.470
PHI VAL   63 A  -122.080 -184.040  -60.120
PSI VAL   63 A  -178.540 -273.750  -83.330
PHI ASP   64 A  -106.320 -202.000  -10.640
PSI ASP   64 A  -164.460 -280.520  -48.400
PHI GLU   66 A   -77.560 -166.680   11.560
PSI GLU   66 A  -144.540 -279.080  -10.000
PHI ASN   67 A   -60.420  -99.660  -21.180
PSI ASN   67 A   -45.590  -68.280  -22.900
PHI ASP   68 A   -93.330 -160.370  -26.290
PSI ASP   68 A   -43.580  -52.870  -34.290
PHI ASN   70 A  -103.050 -177.490  -28.610
PSI ASN   70 A  -168.320 -313.710  -22.930
PHI GLU   72 A   -66.990  -99.670  -34.310
PSI GLU   72 A   -51.970  -81.270  -22.670
PHI THR   73 A   -66.970 -111.330  -22.610
PSI THR   73 A   -53.080  -59.750  -46.410
PHI VAL   74 A   -67.550  -88.750  -46.350
PSI VAL   74 A   -54.170  -68.860  -39.480
PHI LEU   75 A   -67.020  -84.500  -49.540
PSI LEU   75 A   -48.650  -63.680  -33.620
PSI PRO   76 A   -48.250  -64.700  -31.800
PHI LYS   77 A   -68.130  -86.050  -50.210
PSI LYS   77 A   -55.420  -69.380  -41.460
PHI VAL   78 A   -67.460 -106.420  -28.500
PSI VAL   78 A   -54.880  -76.140  -33.620
PHI GLU   79 A   -61.860  -87.780  -35.940
PSI GLU   79 A   -48.830  -79.010  -18.650
PHI ALA   80 A   -65.910  -88.950  -42.870
PSI ALA   80 A   -53.620  -72.690  -34.550
PHI VAL   81 A   -71.460 -101.580  -41.340
PSI VAL   81 A   -52.530  -74.650  -30.410
PHI HIS   86 A   -76.290 -119.770  -32.810
PSI HIS   86 A  -154.030 -311.450    3.390
