# Supplementary material for: Implementation of Time-Averaged Restraints with UNRES Coarse-Grained Model of Polypeptide Chains
Source: J Chem Theory Comput. 2025 Jan 24;21(3):1476–93. doi: 10.1021/acs.jctc.4c01504 (PMC11823420; doi:10.1021/acs.jctc.4c01504)
Supplement: Supplementary file 2 — ct4c01504_si_002.zip [file ct4c01504_si_002.zip › Suppdata/Restraints/NMR/2KW5.gamma.theta.txt]

         134
   24   53.9   43.6   5.000
   25   57.4   45.4   5.000
   26   47.2   75.2   5.000
   27   91.1   59.4   5.000
   28   60.4   46.7   5.000
   29   57.2   68.2   5.000
   30  108.0   61.4   5.000
   33  144.6   82.9   5.000
   34  -92.6   88.1   5.000
   35 -173.1   46.8   5.000
   36 -150.6   50.5   5.000
   37 -160.8   57.0   5.000
   38 -141.7   87.5   5.000
   45   54.7   43.8   5.000
   46   50.1   43.4   5.000
   47   54.1   43.4   5.000
   48   50.3   43.7   5.000
   49   54.0   43.2   5.000
   50   52.3   43.8   5.000
   51   55.8   45.7   5.000
   52   56.6   55.0   5.000
   53 -108.1   76.0   5.000
   54  135.4   89.0   5.000
   55 -126.4   74.2   5.000
   56 -162.7   64.5   5.000
   57 -157.2   49.8   5.000
   58 -167.8   51.7   5.000
   59 -157.6   58.4   5.000
   60  169.9   77.9   5.000
   61   67.3   81.5   5.000
   62   57.9   87.6   5.000
   63 -146.3   74.4   5.000
   64   53.4   45.0   5.000
   65   58.8   43.4   5.000
   66   56.5   43.7   5.000
   67   53.2   43.8   5.000
   68   53.5   43.5   5.000
   69   48.9   43.3   5.000
   70   51.0   43.4   5.000
   71   54.5   43.4   5.000
   72   48.3   43.2   5.000
   73   54.1   43.3   5.000
   74   54.5   43.7   5.000
   75   55.1   45.1   5.000
   76   48.8   52.8   5.000
   77 -113.0   48.9   5.000
   78  111.5   59.7   5.000
   79 -134.1   55.4   5.000
   80 -151.4   74.2   5.000
   81 -135.6   54.3   5.000
   82 -177.6   53.7   5.000
   83 -163.3   83.1   5.000
   84 -146.1   42.9   5.000
   85 -175.6   89.5   5.000
   86 -120.2   86.8   5.000
   87   52.1   86.9   5.000
   88 -130.7   87.7   5.000
   89   82.2   78.5   5.000
   90 -168.0    8.7   5.000
   91 -159.9   67.1   5.000
   92   90.7   51.6   5.000
   95   62.8   47.8   5.000
   96   39.7   76.5   5.000
   97   61.3   86.2   5.000
  101 -154.4   54.6   5.000
  102 -154.1   55.5   5.000
  103 -168.2   71.3   5.000
  104  172.8   68.4   5.000
  105 -127.1   73.5   5.000
  106 -146.0   79.6   5.000
  107 -170.1   54.1   5.000
  108  -60.4   58.5   5.000
  109 -108.6   44.8   5.000
  110   57.7   44.3   5.000
  111   50.7   43.6   5.000
  112   53.8   43.1   5.000
  113   51.0   44.7   5.000
  114   49.8   52.9   5.000
  115   48.2   50.3   5.000
  116   49.2   54.7   5.000
  117  118.3   27.5   5.000
  118   68.4   50.2   5.000
  119   54.9   42.5   5.000
  120   48.0   43.4   5.000
  121   52.3   47.2   5.000
  124   55.4   84.5   5.000
  125  -37.3   37.0   5.000
  126   39.4   55.2   5.000
  127  103.3   78.4   5.000
  128 -149.9   40.9   5.000
  129 -150.8   38.2   5.000
  130 -174.2   40.4   5.000
  131 -164.0   52.2   5.000
  132 -157.7   42.0   5.000
  133  146.3   76.5   5.000
  134   78.4   76.5   5.000
  135 -150.5   86.9   5.000
  138   61.4   50.4   5.000
  139   51.0   44.6   5.000
  140   53.6   64.6   5.000
  141 -114.7   80.7   5.000
  151   41.5   48.7   5.000
  152   41.0   89.6   5.000
  156   51.2   44.5   5.000
  157   53.2   43.9   5.000
  158   53.3   42.9   5.000
  159   54.7   44.0   5.000
  160   58.9   47.3   5.000
  161   47.0   66.4   5.000
  162 -112.1   87.9   5.000
  165   50.7   65.5   5.000
  166  -91.7   81.4   5.000
  167 -124.2   58.2   5.000
  168 -173.2   81.6   5.000
  169    5.0   40.3   5.000
  170 -155.2   63.0   5.000
  171    8.2   77.9   5.000
  172 -153.4   66.2   5.000
  173 -159.9   87.7   5.000
  174  170.9   72.9   5.000
  175 -160.3   60.7   5.000
  176 -114.1   42.0   5.000
  177 -132.0   52.0   5.000
  187 -174.1   80.5   5.000
  188 -126.4   45.8   5.000
  189  178.9   59.2   5.000
  190 -156.3   50.1   5.000
  191 -148.6   53.4   5.000
  192  179.9   46.3   5.000
  193 -150.2   54.0   5.000
  194 -175.3   52.0   5.000
  195 -165.4   40.1   5.000
  196 -147.0   48.6   5.000
  197 -139.6   60.5   5.000
         147
   23   93.1   10.6   1.000
   24   91.5   10.2   1.000
   25   89.7    9.7   1.000
   26   95.3   14.8   1.000
   27   89.6    9.7   1.000
   28   89.8    9.8   1.000
   29   96.4   14.3   1.000
   30  114.6    3.4   1.000
   32   94.0   11.4   1.000
   33  125.1   10.5   1.000
   34  120.5    0.0   1.000
   35  130.9    1.0   1.000
   36  121.2    0.9   1.000
   37  123.9    0.5   1.000
   38  118.6    0.3   1.000
   44   91.4   10.2   1.000
   45   92.6   10.5   1.000
   46   93.2   10.6   1.000
   47   91.9   10.3   1.000
   48   93.3   10.5   1.000
   49   92.1   10.4   1.000
   50   92.4   10.4   1.000
   51   90.3   10.4   1.000
   52   92.0    8.2   1.000
   53   93.2   12.7   1.000
   54  119.8    2.6   1.000
   55  115.6    2.6   1.000
   56  120.5    0.1   1.000
   57  122.1    2.2   1.000
   58  124.8    1.6   1.000
   59  126.1    2.0   1.000
   60  127.6    4.4   1.000
   61   95.4   16.4   1.000
   62  116.1    3.2   1.000
   63   89.5    9.8   1.000
   64   92.5   10.1   1.000
   65   91.7   10.2   1.000
   66   92.2   10.4   1.000
   67   92.2   10.4   1.000
   68   92.7   10.5   1.000
   69   93.7   10.6   1.000
   70   91.9   10.2   1.000
   71   93.1   10.6   1.000
   72   93.6   10.6   1.000
   73   91.7   10.3   1.000
   74   92.6   10.5   1.000
   75   90.2   10.3   1.000
   76   90.8    7.5   1.000
   77   93.2   12.9   1.000
   78  135.2    3.8   1.000
   79  128.0    2.6   1.000
   80  129.0    3.2   1.000
   81  121.4    0.8   1.000
   82  127.9    1.9   1.000
   83  128.9    0.2   1.000
   84  117.9    4.4   1.000
   85  123.0    3.8   1.000
   86  118.6    0.6   1.000
   87   99.4   21.5   1.000
   88   98.6   22.2   1.000
   89   90.6   14.3   1.000
   90  107.9    7.1   1.000
   91   93.4    9.4   1.000
   92  117.5    4.2   1.000
   94   88.8    8.7   1.000
   95   93.8   12.1   1.000
   96   95.1   12.7   1.000
   97  117.0    2.3   1.000
  100  125.9    2.3   1.000
  101  124.8    0.8   1.000
  102  118.5    1.1   1.000
  103  117.0    3.0   1.000
  104  122.3    5.5   1.000
  105  120.6    1.4   1.000
  106  121.5    3.6   1.000
  107  121.0    8.0   1.000
  108  111.1    4.7   1.000
  109   90.1   10.0   1.000
  110   92.2   10.4   1.000
  111   93.1   10.6   1.000
  112   92.7   10.6   1.000
  113   90.3    9.6   1.000
  114   96.0   14.2   1.000
  115   93.9   10.4   1.000
  116   94.1   13.3   1.000
  117   80.3    5.0   1.000
  118   92.1   10.1   1.000
  119   95.0   11.0   1.000
  120   91.4   10.2   1.000
  121   90.6   10.0   1.000
  123  115.9    8.5   1.000
  124  122.2    4.5   1.000
  125  109.4    5.3   1.000
  126   91.7    7.1   1.000
  127  126.8    8.8   1.000
  128  133.8    0.6   1.000
  129  127.5    1.7   1.000
  130  126.9    1.1   1.000
  131  125.4    2.2   1.000
  132  123.5    2.3   1.000
  133  124.2    0.9   1.000
  134  119.4    0.3   1.000
  135  124.1    4.4   1.000
  137   91.6   11.5   1.000
  138   92.0   10.4   1.000
  139   91.1    9.8   1.000
  140   95.6   15.0   1.000
  141   99.4   12.9   1.000
  143   96.1    7.8   1.000
  145  118.3    3.5   1.000
  150   93.9   10.5   1.000
  151   93.4   10.3   1.000
  152  115.8    8.1   1.000
  155   92.2   10.6   1.000
  156   91.2   10.1   1.000
  157   93.1   10.5   1.000
  158   93.3   10.7   1.000
  159   90.3    9.9   1.000
  160   91.7   12.0   1.000
  161   93.3   11.0   1.000
  162  112.0    4.8   1.000
  164   89.2    8.9   1.000
  165  100.0   10.9   1.000
  166  121.8    2.5   1.000
  167  112.5    9.9   1.000
  168   97.2   11.5   1.000
  169  133.9    3.3   1.000
  170  117.0    6.8   1.000
  171  125.4    6.0   1.000
  172  123.6    0.8   1.000
  173  118.1    2.2   1.000
  174  128.0    5.3   1.000
  175  132.3    2.5   1.000
  176  116.0    3.7   1.000
  177  116.5    3.3   1.000
  186  118.2    0.0   1.000
  187  135.3    1.5   1.000
  188  120.7    0.7   1.000
  189  133.0    3.9   1.000
  190  131.6    0.7   1.000
  191  128.6    1.8   1.000
  192  135.9    0.1   1.000
  193  126.3    0.3   1.000
  194  124.9    1.3   1.000
  195  124.2    1.4   1.000
  196  116.7    3.4   1.000
  197  118.1    3.1   1.000
