# Supplementary material for: Implementation of Time-Averaged Restraints with UNRES Coarse-Grained Model of Polypeptide Chains
Source: J Chem Theory Comput. 2025 Jan 24;21(3):1476–93. doi: 10.1021/acs.jctc.4c01504 (PMC11823420; doi:10.1021/acs.jctc.4c01504)
Supplement: Supplementary file 2 — ct4c01504_si_002.zip [file ct4c01504_si_002.zip › Suppdata/Restraints/NMR/2KW5.nmr.dist.txt]

59     60     1      3.2   H     H       Q  S
60     62     2      5.5   H     H       S  V
24     25     3      3.7   H     H       V  A
31     32     4      4.7   H     H       G  K
49     50     5      3.2   H     H       S  L
51     52     6      3.0   H     H       G  Y
52     53     7      4.9   H     H       Y  E
89     90     8      3.8   H     H       D  I
92     93     9      4.0   H     H       A  D
128    129    10     5.2   H     H       I  L
129    130    11     5.5   H     H       L  E
132    133    12     5.1   H     H       F  A
135    136    13     3.2   H     H       E  Q
140    141    14     5.1   H     H       N  T
141    142    15     3.6   H     H       T  G
145    146    16     2.7   H     H       K  D
146    147    17     4.5   H     H       D  L
153    154    18     3.0   H     H       L  E
156    157    19     3.2   H     H       L  Q
170    171    20     4.9   H     H       N  L
189    190    21     5.3   H     H       Q  L
30     31     22     3.8   H     H       Q  G
47     48     23     4.3   H     H       L  A
48     49     24     4.1   H     H       A  S
56     57     25     4.9   H     H       A  V
75     76     26     3.0   H     H       G  V
82     83     27     4.9   H     H       Q  S
136    137    28     3.3   H     H       Q  L
154    155    29     3.2   H     H       E  T
191    192    30     4.8   H     H       L  G
62     63     31     3.7   H     H       V  G
66     67     32     3.3   H     H       K  A
74     75     33     3.1   H     H       K  G
83     84     34     4.9   H     H       S  N
87     88     35     2.9   H     H       D  F
88     89     36     4.3   H     H       F  D
91     92     37     4.3   H     H       V  A
109    110    38     3.0   H     H       L  R
124    125    39     3.8   H     H       G  G
131    132    40     5.4   H     H       G  F
158    159    41     3.3   H     H       S  E
164    165    42     5.1   H     H       N  W
167    168    43     4.6   H     H       I  A
169    170    44     4.8   H     H       N  N
192    193    45     5.2   H     H       G  Q
27     28     46     2.9   H     H       Q  I
45     46     47     3.9   H     H       C  F
63     64     48     3.5   H     H       G  L
71     72     49     3.6   H     H       A  Q
73     74     50     3.0   H     H       E  K
76     77     51     4.8   H     H       V  K
78     79     52     5.1   H     H       I  T
86     87     53     3.5   H     H       A  D
90     91     54     4.8   H     H       I  V
110    111    55     3.3   H     H       R  Q
111    112    56     3.1   H     H       Q  Q
155    156    57     3.1   H     H       T  L
162    163    58     2.7   H     H       S  L
163    164    59     4.4   H     H       L  N
165    166    60     5.0   H     H       W  L
166    167    61     2.8   H     H       L  I
168    169    62     4.1   H     H       A  N
172    173    63     5.1   H     H       E  R
174    175    64     5.2   H     H       N  L
186    187    65     5.0   H     H       A  L
153    155    66     4.8   H     H       L  T
156    158    67     4.3   H     H       L  S
153    156    68     5.5   H     H       L  L
156    159    69     5.0   H     H       L  E
162    164    70     6.1   H     H       S  N
166    193    71     4.3   H     H       L  Q
166    192    72     5.2   H     H       L  G
167    192    73     6.0   H     H       I  G
73     75     74     4.1   H     H       E  G
84     85     75     4.6   H     H       N  L
26     28     76     4.2   H     H       N  I
173    185    77     3.1   H     H       R  A
184    185    78     5.0   H     H       K  A
175    185    79     4.2   HD    H       L  A
85     86     80     3.9   H     H       L  A
107    110    81     5.0   H     H       S  R
68     69     82     3.2   H     H       K  Q
67     68     83     3.5   H     H       A  K
107    108    84     3.7   H     H       S  S
108    110    85     4.3   H     H       S  R
155    158    86     5.0   H     H       T  S
32     97     87     5.1   H     H       K  G
93     95     88     4.7   H     H       D  W
108    109    89     3.5   H     H       S  L
110    112    90     4.4   H     H       R  Q
112    114    91     4.3   H     H       Q  Y
112    113    92     3.0   H     H       Q  L
79     80     93     4.6   H     H       T  T
140    142    94     5.8   H     H       N  G
138    140    95     5.2   H     H       Q  N
139    140    96     4.2   H     H       Y  N
23     26     97     5.4   H     H       S  N
137    138    98     3.2   H     H       L  Q
138    139    99     3.2   H     H       Q  Y
137    139    100    5.1   H     H       L  Y
135    138    101    5.5   H     H       E  Q
136    138    102    4.1   H     H       Q  Q
102    130    103    6.1   H     H       F  E
129    190    104    4.0   H     H       L  L
100    128    105    4.6   H     H       S  I
148    149    106    3.0   H     H       D  L
146    148    107    4.6   H     H       D  D
145    148    108    6.2   H     H       K  D
149    150    109    2.9   H     H       L  L
146    149    110    4.6   H     H       D  L
117    118    111    3.6   H     H       V  Y
116    117    112    3.5   H     H       K  V
114    116    113    4.5   H     H       Y  K
94     95     114    5.5   H     HE1     A  W
91     94     115    5.8   H     H       V  A
94     95     116    3.7   H     H       A  W
72     73     117    3.0   H     H       Q  E
72     75     118    5.0   H     H       Q  G
23     24     119    3.8   H     H       S  V
24     191    120    4.1   H     HD      V  L
24     128    121    4.7   H     HD1     V  I
25     26     122    3.2   H     H       A  N
26     27     123    3.0   H     H       N  Q
24     26     124    4.6   H     H       V  N
33     55     125    4.8   H     H       I  T
33     34     126    5.3   H     H       I  L
34     35     127    5.3   H     H       L  C
34     99     128    5.5   H     H       L  V
131    188    129    4.2   H     H       G  I
22     23     130    4.2   H     H       V  S
22     24     131    5.4   H     H       V  V
120    121    132    4.0   H     H       G  L
44     45     133    4.2   H     H       A  C
43     44     134    4.2   H     H       N  A
43     45     135    5.3   H     H       N  C
42     43     136    4.9   H     H       R  N
100    101    137    5.5   H     H       S  I
167    191    138    3.7   H     H       I  L
64     66     139    4.5   H     H       L  K
69     70     140    3.3   H     H       Q  L
53     54     141    4.7   H     H       E  V
35     55     142    5.3   H     H       C  T
175    184    143    4.7   H     H       L  K
175    185    144    5.4   H     H       L  A
44     46     145    5.3   H     H       A  F
60     63     146    5.2   H     H       S  G
101    102    147    5.1   H     H       I  F
35     57     148    5.1   H     H       C  V
37     57     149    4.5   H     H       A  V
57     81     150    4.8   H     HG      V  V
36     57     151    4.5   HD    H       L  V
34     57     152    3.8   HD    H       L  V
129    190    153    4.8   H     HD      L  L
163    195    154    5.2   H     HD      L  L
160    163    155    4.1   HD    H       L  L
48     50     156    4.7   H     H       A  L
64     81     157    3.7   HD    H       L  V
57     81     158    4.7   HG    H       V  V
137    150    159    4.8   H     HD      L  L
137    150    160    5.6   H     HD      L  L
137    147    161    4.3   H     HD      L  L
159    160    162    3.0   H     H       E  L
61     62     163    3.7   H     HG      S  V
163    166    164    5.3   HD    H       L  L
186    187    165    4.1   H     HD      A  L
54     55     166    4.9   H     H       V  T
54     79     167    5.1   H     H       V  T
54     78     168    5.1   H     HD1     V  I
65     67     169    4.7   H     H       A  A
64     65     170    3.5   H     H       L  A
68     71     171    5.6   H     H       K  A
69     71     172    4.6   H     H       Q  A
57     58     173    5.2   H     H       V  D
58     60     174    5.4   H     H       D  S
62     64     175    5.5   HG    H       V  L
62     64     176    4.4   HG    H       V  L
85     87     177    4.9   H     H       L  D
157    159    178    4.4   H     H       Q  E
153    157    179    5.7   H     H       L  Q
154    157    180    5.3   H     H       E  Q
108    111    181    5.4   H     H       S  Q
111    113    182    4.6   H     H       Q  L
160    162    183    5.6   H     H       L  S
50     51     184    3.3   H     H       L  G
62     63     185    3.5   HG    H       V  G
156    157    186    5.0   HD    H       L  Q
156    157    187    4.7   HD    H       L  Q
157    190    188    4.0   H     HD      Q  L
138    147    189    3.0   H     HD      Q  L
149    150    190    4.6   H     HD      L  L
191    192    191    3.0   HD    H       L  G
24     192    192    5.6   HG    H       V  G
60     62     193    4.8   H     HG      S  V
60     64     194    4.8   H     HD      S  L
60     64     195    5.3   H     HD      S  L
127    192    196    3.7   H     H       F  G
152    154    197    5.9   H     H       K  E
85     88     198    4.8   H     H       L  F
86     88     199    4.0   H     H       A  F
160    165    200    4.8   H     HE1     L  W
89     91     201    4.1   H     HG      D  V
163    195    202    4.3   HD    H       L  L
56     64     203    4.9   H     HD      A  L
34     56     204    4.9   HD    H       L  A
56     57     205    5.1   H     HG      A  V
160    165    206    5.8   HD    HE1     L  W
160    165    207    5.1   HD    HE1     L  W
158    165    208    6.2   H     HE1     S  W
56     81     209    4.0   H     H       A  V
163    165    210    4.8   HD    H       L  W
57     82     211    4.3   HG    H       V  Q
34     95     212    3.4   HD    HE1     L  W
147    150    213    5.3   H     HD      L  L
137    147    214    3.4   HD    H       L  L
137    147    215    3.5   HD    H       L  L
54     55     216    3.2   HG    H       V  T
58     64     217    3.5   H     HD      D  L
57     58     218    3.5   HG    H       V  D
21     25     219    4.1   HD    H       L  A
25     50     220    5.9   H     HD      A  L
25     47     221    5.0   H     HD      A  L
25     28     222    4.0   H     HD1     A  I
24     25     223    3.3   HG    H       V  A
34     37     224    6.5   HD    H       L  A
133    147    225    5.7   H     HD      A  L
133    150    226    3.9   H     HD      A  L
156    190    227    5.7   H     HD      L  L
35     81     228    5.9   H     HG      C  V
163    193    229    3.3   HD    H       L  Q
81     84     230    4.4   HG    H       V  N
57     84     231    4.9   HG    H       V  N
156    159    232    5.7   HD    H       L  E
127    191    233    4.1   H     HD      F  L
127    163    234    4.2   H     HD      F  L
57     83     235    3.3   HG    H       V  S
71     76     236    4.5   H     HG      A  V
105    110    237    4.5   HD    H       L  R
71     78     238    4.2   H     HD1     A  I
171    189    239    4.8   HD    H       L  Q
135    147    240    4.5   H     HD      E  L
91     94     241    3.7   HG    H       V  A
163    164    242    3.3   HD    H       L  N
30     33     243    6.1   H     HD1     Q  I
72     76     244    4.8   H     HG      Q  V
117    118    245    3.4   HG    H       V  Y
118    160    246    3.4   H     HD      Y  L
145    149    247    3.8   H     HD      K  L
121    124    248    4.8   HD    H       L  G
124    163    249    5.8   H     HD      G  L
124    163    250    6.2   H     HD      G  L
22     23     251    3.2   HG    H       V  S
91     95     252    3.2   H     HE1     V  W
90     95     253    6.4   H     HE1     I  W
99     100    254    4.4   HG    H       V  S
101    103    255    6.6   H     H       I  C
102    103    256    4.7   H     H       F  C
187    188    257    4.0   HD    H       L  I
187    188    258    5.2   HD    H       L  I
105    113    259    4.4   HD    H       L  L
125    194    260    4.9   H     H       G  K
126    128    261    5.1   HG    H       V  I
128    191    262    5.3   H     HD      I  L
101    128    263    4.5   HD1   H       I  I
85     109    264    5.8   H     HD      L  L
61     62     265    4.2   H     H       S  V
153    188    266    3.2   H     HD1     L  I
153    190    267    5.2   H     HD      L  L
137    149    268    4.0   HD    H       L  L
104    105    269    5.1   H     H       H  L
101    102    270    4.4   HD1   H       I  F
104    105    271    4.6   H     HD      H  L
34     55     272    5.1   HD    H       L  T
91     93     273    5.3   H     H       V  D
91     93     274    4.0   HG    H       V  D
154    158    275    6.1   H     H       E  S
131    156    276    6.0   H     HD      G  L
70     72     277    6.6   HD    H       L  Q
159    165    278    5.6   H     HE1     E  W
64     67     279    5.3   H     H       L  A
173    187    280    3.7   H     HD      R  L
51     76     281    3.7   H     HG      G  V
145    149    282    5.7   H     H       K  L
31     33     283    4.5   H     HD1     G  I
21     46     284    5.5   HD    H       L  F
90     121    285    4.3   HD1   H       I  L
117    121    286    4.8   HG    H       V  L
89     91     287    6.5   H     H       D  V
90     91     288    5.6   HD1   H       I  V
132    188    289    5.8   H     HD1     F  I
132    150    290    5.2   H     HD      F  L
132    187    291    5.9   H     HD      F  L
169    171    292    6.5   H     H       N  L
42     44     293    5.3   H     H       R  A
148    150    294    5.3   H     HD      D  L
148    150    295    5.9   H     HD      D  L
64     80     296    5.8   HD    H       L  T
64     80     297    5.3   HD    H       L  T
77     78     298    5.0   H     HD1     K  I
110    113    299    5.2   H     H       R  L
107    111    300    6.4   H     H       S  Q
64     65     301    5.0   HD    H       L  A
137    139    302    5.6   HD    H       L  Y
90     91     303    3.5   H     HG      I  V
34     90     304    5.0   HD    H       L  I
46     48     305    5.2   H     H       F  A
48     54     306    3.9   H     HG      A  V
48     54     307    4.2   H     HG      A  V
48     50     308    6.1   H     HD      A  L
84     86     309    5.9   H     H       N  A
85     87     310    5.7   HD    H       L  D
137    146    311    3.4   HD    H       L  D
87     89     312    6.2   H     H       D  D
34     54     313    5.4   H     HG      L  V
175    184    314    5.5   HD    H       L  K
45     47     315    5.0   H     H       C  L
47     50     316    5.8   H     H       L  L
129    130    317    5.7   HD    H       L  E
114    117    318    4.2   H     HG      Y  V
117    120    319    5.7   HG    H       V  G
90     120    320    5.4   HD1   H       I  G
102    128    321    5.9   H     H       F  I
61     63     322    5.3   H     H       S  G
157    165    323    5.4   H     HE1     Q  W
90     113    324    3.0   HD1   HD      I  L
90     117    325    3.2   HD1   HG      I  V
90     117    326    3.6   HD1   HG      I  V
72     78     327    6.1   H     HD1     Q  I
46     78     328    5.8   H     HD1     F  I
76     78     329    4.2   HG    HD1     V  I
128    192    330    6.6   HD1   H       I  G
25     128    331    5.3   H     HD1     A  I
126    128    332    3.6   HG    HD1     V  I
21     128    333    3.1   HD    HD1     L  I
24     128    334    3.0   HG    HD1     V  I
28     126    335    3.3   HD1   HG      I  V
21     28     336    3.9   HD    HD1     L  I
28     47     337    3.4   HD1   HD      I  L
28     47     338    2.8   HD1   HD      I  L
33     54     339    3.2   HD1   HG      I  V
33     99     340    4.2   HD1   HG      I  V
33     47     341    4.2   HD1   HD      I  L
33     50     342    4.5   HD1   HD      I  L
33     47     343    3.7   HD1   HD      I  L
91     98     344    5.3   H     HD1     V  I
188    190    345    3.7   HD1   HD      I  L
34     98     346    3.8   HD    HD1     L  I
166    167    347    5.9   H     HD1     L  I
24     167    348    5.3   H     HD1     V  I
167    191    349    2.8   HD1   HD      I  L
49     76     350    3.7   H     HG      S  V
51     76     351    5.8   H     HG      G  V
50     76     352    5.4   H     HG      L  V
24     126    353    3.7   HG    HG      V  V
21     24     354    2.8   HD    HG      L  V
48     50     355    6.1   H     HD      A  L
47     50     356    5.6   H     HD      L  L
58     64     357    3.5   H     HD      D  L
63     64     358    5.3   H     HD      G  L
64     65     359    5.1   HD    H       L  A
57     64     360    4.5   HG    HD      V  L
36     37     361    4.5   HD    H       L  A
36     57     362    3.7   HD    HG      L  V
34     36     363    3.1   HD    HD      L  L
34     99     364    6.3   H     HG      L  V
99     128    365    5.2   HG    H       V  I
99     126    366    3.2   HG    HG      V  V
24     99     367    3.8   HG    HG      V  V
47     50     368    6.0   HD    H       L  L
21     47     369    3.1   HD    HD      L  L
47     50     370    3.1   HD    HD      L  L
126    163    371    5.3   HG    HD      V  L
163    195    372    5.6   HD    HD      L  L
160    163    373    3.9   HD    HD      L  L
137    150    374    4.0   HD    HD      L  L
129    190    375    3.6   HD    HD      L  L
126    163    376    5.1   HG    HD      V  L
163    195    377    4.8   HD    HD      L  L
105    113    378    2.9   HD    HD      L  L
175    186    379    5.8   HD    H       L  A
175    185    380    5.0   HD    H       L  A
169    171    381    6.2   H     HD      N  L
169    171    382    5.1   H     HD      N  L
171    172    383    4.2   HD    H       L  E
47     99     384    2.9   HD    HG      L  V
27     191    385    5.9   H     HD      Q  L
128    191    386    4.8   HD1   HD      I  L
24     191    387    3.1   HG    HD      V  L
126    191    388    3.2   HG    HD      V  L
128    191    389    3.8   HD1   HD      I  L
165    166    390    5.9   H     HD      W  L
166    167    391    5.4   HD    H       L  I
35     99     392    5.0   H     HG      C  V
33     99     393    6.6   H     HG      I  V
54     99     394    3.7   HG    HG      V  V
28     99     395    4.2   HD1   HG      I  V
22     23     396    4.2   HG    H       V  S
57     85     397    3.5   HG    HD      V  L
121    160    398    6.1   H     HD      L  L
190    192    399    6.4   HD    H       L  G
169    190    400    4.6   H     HD      N  L
168    190    401    5.4   H     HD      A  L
189    190    402    5.9   H     HD      Q  L
153    190    403    3.8   HD    HD      L  L
153    190    404    2.8   HD    HD      L  L
34     95     405    4.8   HD    HE1     L  W
34     81     406    3.7   HD    HG      L  V
34     36     407    3.5   HD    HD      L  L
34     57     408    3.1   HD    HG      L  V
24     191    409    3.0   HG    HD      V  L
76     77     410    4.1   HG    H       V  K
21     47     411    3.0   HD    HD      L  L
85     86     412    5.0   HD    H       L  A
118    121    413    5.5   H     HD      Y  L
117    121    414    3.1   HG    HD      V  L
121    160    415    3.9   HD    HD      L  L
121    160    416    4.3   HD    HD      L  L
35     47     417    6.4   H     HD      C  L
121    127    418    6.6   HD    H       L  F
153    154    419    5.0   HD    H       L  E
153    156    420    5.3   HD    H       L  L
153    155    421    6.2   HD    H       L  T
129    153    422    5.0   HD    HD      L  L
113    114    423    5.0   HD    H       L  Y
89     113    424    6.2   H     HD      D  L
113    117    425    4.3   HD    HG      L  V
62     63     426    3.9   HG    H       V  G
91     95     427    5.4   HG    HE1     V  W
56     81     428    6.4   H     HG      A  V
34     81     429    4.3   HD    HG      L  V
57     81     430    3.3   HG    HG      V  V
126    192    431    5.2   HG    H       V  G
126    193    432    5.1   HG    H       V  Q
24     126    433    5.1   HG    HG      V  V
81     95     434    6.1   HG    HE1     V  W
81     82     435    4.2   HG    H       V  Q
58     81     436    6.1   H     HG      D  V
57     81     437    4.2   HG    HG      V  V
57     81     438    3.6   HG    HG      V  V
100    126    439    5.0   H     HG      S  V
28     126    440    5.2   H     HG      I  V
54     56     441    4.9   HG    H       V  A
54     79     442    5.7   HG    H       V  T
113    117    443    6.3   H     HG      L  V
53     54     444    5.1   H     HG      E  V
85     109    445    5.0   H     HD      L  L
147    150    446    3.2   HD    HD      L  L
105    109    447    3.8   HD    HD      L  L
37     85     448    4.8   H     HD      A  L
21     24     449    4.4   HD    HG      L  V
153    156    450    5.5   H     HD      L  L
156    190    451    4.6   HD    HD      L  L
34     36     452    5.0   HD    HD      L  L
147    150    453    4.5   HD    HD      L  L
129    156    454    4.1   HD    HD      L  L
156    160    455    3.9   HD    HD      L  L
118    160    456    5.3   H     HD      Y  L
159    160    457    5.9   H     HD      E  L
129    160    458    4.4   HD    HD      L  L
160    163    459    3.4   HD    HD      L  L
34     91     460    5.4   HD    H       L  V
22     24     461    4.9   HG    H       V  V
57     81     462    4.5   HG    H       V  V
57     82     463    5.6   HG    H       V  Q
37     57     464    4.3   H     HG      A  V
57     85     465    3.8   HG    HD      V  L
154    188    466    5.7   H     HD1     E  I
137    150    467    4.8   HD    H       L  L
145    149    468    5.4   H     HD      K  L
153    189    469    5.7   HD    H       L  Q
133    187    470    5.3   H     HD      A  L
99     128    471    3.6   HG    HD1     V  I
24     128    472    3.1   HG    HD1     V  I
90     98     473    3.1   HD1   HD1     I  I
24     28     474    3.2   HG    HD1     V  I
117    121    475    3.5   HG    HD      V  L
21     99     476    3.6   HD    HG      L  V
113    117    477    3.7   HD    HG      L  V
33     54     478    4.1   HD1   HG      I  V
70     73     479    5.1   HD    H       L  E
138    150    480    6.3   H     HD      Q  L
149    150    481    6.5   H     HD      L  L
33     53     482    5.6   HD1   H       I  E
24     26     483    6.0   HG    H       V  N
99     101    484    5.4   HG    H       V  I
28     99     485    3.4   HD1   HG      I  V
126    191    486    3.8   HG    HD      V  L
105    113    487    3.6   HD    HD      L  L
188    189    488    5.8   HD1   H       I  Q
22     26     489    6.2   HG    H       V  N
74     76     490    4.8   H     HG      K  V
117    160    491    3.8   HG    HD      V  L
117    160    492    3.4   HG    HD      V  L
117    160    493    4.2   HG    HD      V  L
34     57     494    4.3   HD    HG      L  V
34     91     495    5.7   HD    HG      L  V
129    190    496    4.5   HD    HD      L  L
169    190    497    6.6   H     HD      N  L
129    156    498    4.0   HD    HD      L  L
128    129    499    6.6   H     HD      I  L
129    157    500    6.6   HD    H       L  Q
121    163    501    3.8   HD    HD      L  L
36     81     502    5.0   HD    HG      L  V
36     85     503    2.8   HD    HD      L  L
36     91     504    6.5   HD    H       L  V
35     36     505    5.4   H     HD      C  L
36     58     506    6.6   HD    H       L  D
24     126    507    4.7   HG    HG      V  V
28     126    508    5.1   HD1   HG      I  V
47     54     509    3.2   HD    HG      L  V
133    150    510    5.5   H     HD      A  L
185    187    511    6.0   H     HD      A  L
105    109    512    2.8   HD    HD      L  L
105    109    513    3.3   HD    HD      L  L
47     50     514    4.2   HD    HD      L  L
24     47     515    4.0   HG    HD      V  L
47     54     516    4.0   HD    HG      L  V
50     54     517    4.5   HD    HG      L  V
47     54     518    4.2   HD    HG      L  V
64     82     519    5.4   HD    H       L  Q
57     85     520    5.6   HG    HD      V  L
70     74     521    3.9   HD    H       L  K
26     47     522    6.6   H     HD      N  L
137    147    523    3.2   HD    HD      L  L
137    145    524    4.7   HD    H       L  K
137    140    525    6.0   HD    H       L  N
21     28     526    4.9   HD    HD1     L  I
36     85     527    4.1   HD    HD      L  L
36     85     528    3.0   HD    HD      L  L
85     113    529    4.2   HD    HD      L  L
62     65     530    6.2   HG    H       V  A
62     66     531    6.6   HG    H       V  K
93     94     532    3.1   H     H       D  A
169    189    533    3.2   H     H       N  Q
70     71     534    4.0   H     H       L  A
193    194    535    4.8   H     H       Q  K
46     47     536    3.8   H     H       F  L
152    153    537    5.1   H     H       K  L
80     81     538    5.1   H     H       T  V
81     82     539    5.1   H     H       V  Q
171    189    540    4.4   H     H       L  Q
77     78     541    4.9   H     H       K  I
157    158    542    3.2   H     H       Q  S
171    172    543    5.2   H     H       L  E
171    187    544    4.0   H     H       L  L
171    188    545    4.8   H     H       L  I
124    195    546    6.1   H     H       G  L
152    155    547    4.5   H     H       K  T
152    156    548    4.8   H     H       K  L
154    156    549    5.0   H     H       E  L
164    195    550    5.0   H     H       N  L
187    188    551    5.1   H     H       L  I
172    187    552    5.6   H     H       E  L
174    185    553    6.3   H     H       N  A
166    191    554    4.6   H     H       L  L
111    114    555    5.5   H     H       Q  Y
65     66     556    4.0   H     H       A  K
58     81     557    4.6   H     H       D  V
56     79     558    4.7   H     H       A  T
73     76     559    5.4   H     H       E  V
72     74     560    4.9   H     H       Q  K
70     72     561    5.5   H     H       L  Q
72     76     562    5.4   H     H       Q  V
34     55     563    6.1   H     H       L  T
68     70     564    5.0   H     H       K  L
69     72     565    6.0   H     H       Q  Q
62     65     566    5.5   H     H       V  A
65     68     567    5.8   H     H       A  K
62     64     568    5.4   H     H       V  L
33     53     569    5.8   H     H       I  E
50     52     570    4.2   H     H       L  Y
49     52     571    6.0   H     H       S  Y
109    112    572    5.5   H     H       L  Q
109    111    573    4.9   H     H       L  Q
142    143    574    5.3   H     H       G  G
23     25     575    5.2   H     H       S  A
133    137    576    6.6   H     H       A  L
133    136    577    4.8   H     H       A  Q
133    135    578    5.2   H     H       A  E
135    137    579    5.7   H     H       E  L
56     80     580    5.7   H     H       A  T
74     76     581    4.1   H     H       K  V
145    147    582    5.8   H     H       K  L
147    148    583    3.4   H     H       L  D
148    150    584    4.6   H     H       D  L
147    149    585    5.1   H     H       L  L
146    150    586    6.6   H     H       D  L
118    121    587    5.3   H     H       Y  L
119    121    588    5.7   H     H       Q  L
113    114    589    2.6   H     H       L  Y
173    186    590    5.7   H     H       R  A
173    187    591    5.1   H     H       R  L
58     83     592    4.4   H     H       D  S
25     28     593    5.4   H     H       A  I
25     27     594    4.7   H     H       A  Q
32     53     595    6.6   H     H       K  E
119    120    596    4.0   H     H       Q  G
185    186    597    4.9   H     H       A  A
185    187    598    6.6   H     H       A  L
124    194    599    4.2   H     H       G  K
37     59     600    5.5   H     H       A  Q
84     88     601    6.1   H     H       N  F
158    160    602    4.5   H     H       S  L
160    163    603    6.3   H     H       L  L
155    157    604    4.9   H     H       T  Q
63     66     605    5.6   H     H       G  K
49     51     606    5.2   H     H       S  G
57     81     607    5.8   H     H       V  V
60     83     608    6.2   H     H       S  S
165    193    609    5.8   H     H       W  Q
165    167    610    6.5   H     H       W  I
167    193    611    6.6   H     H       I  Q
133    186    612    5.3   H     H       A  A
32     33     613    5.8   H     H       K  I
162    165    614    6.6   H     HE1     S  W
55     56     615    5.6   H     H       T  A
102    129    616    6.6   H     H       F  L
107    109    617    5.4   H     H       S  L
98     117    618    4.1   HD1   HG      I  V
98     121    619    4.2   HD1   HD      I  L
153    188    620    4.3   HD    HD1     L  I
153    188    621    4.8   HD    HD1     L  I
153    190    622    3.5   HD    HD      L  L
109    113    623    5.9   HD    HD      L  L
36     113    624    4.5   HD    HD      L  L
113    117    625    4.5   HD    HG      L  V
36     98     626    6.1   HD    HD1     L  I
36     90     627    5.0   HD    HD1     L  I
57     81     628    2.8   HG    HG      V  V
34     81     629    5.3   HD    HG      L  V
64     81     630    5.9   HD    HG      L  V
166    167    631    6.3   HD    HD1     L  I
126    166    632    5.9   HG    HD      V  L
171    187    633    5.2   HD    HD      L  L
64     81     634    5.6   HD    HG      L  V
28     128    635    4.6   HD1   HD1     I  I
28     33     636    4.3   HD1   HD1     I  I
21     101    637    4.8   HD    HD1     L  I
21     101    638    4.7   HD    HD1     L  I
99     101    639    4.6   HG    HD1     V  I
85     109    640    5.0   HD    HD      L  L
90     121    641    5.3   HD1   HD      I  L
117    163    642    5.6   HG    HD      V  L
85     105    643    3.8   HD    HD      L  L
36     105    644    5.8   HD    HD      L  L
36     117    645    5.4   HD    HG      L  V
47     54     646    5.8   HD    HG      L  V
91     98     647    6.1   HG    HD1     V  I
99     101    648    4.4   HG    HD1     V  I
99     128    649    5.9   HG    HD1     V  I
126    191    650    4.7   HG    HD      V  L
126    166    651    4.6   HG    HD      V  L
126    128    652    5.7   HG    HD1     V  I
47     99     653    4.3   HD    HG      L  V
129    156    654    4.5   HD    HD      L  L
137    147    655    4.9   HD    HD      L  L
137    147    656    4.5   HD    HD      L  L
137    147    657    5.0   HD    HD      L  L
105    109    658    4.4   HD    HD      L  L
85     105    659    3.3   HD    HD      L  L
21     54     660    6.6   HD    HG      L  V
21     99     661    6.6   HD    HG      L  V
57     85     662    5.3   HG    HD      V  L
129    160    663    6.6   HD    HD      L  L
36     113    664    4.8   HD    HD      L  L
156    190    665    3.0   HD    HD      L  L
156    188    666    4.4   HD    HD1     L  I
137    150    667    5.1   HD    HD      L  L
166    191    668    3.7   HD    HD      L  L
166    191    669    4.9   HD    HD      L  L
126    191    670    5.7   HG    HD      V  L
21     191    671    6.1   HD    HD      L  L
166    191    672    5.7   HD    HD      L  L
24     191    673    4.5   HG    HD      V  L
167    191    674    4.3   HD1   HD      I  L
175    187    675    5.0   HD    HD      L  L
121    163    676    5.9   HD    HD      L  L
175    187    677    4.9   HD    HD      L  L
187    188    678    6.6   HD    HD1     L  I
90     113    679    5.1   HD1   HD      I  L
36     90     680    4.7   HD    HD1     L  I
54     78     681    5.1   HG    HD1     V  I
24     47     682    5.2   HG    HD      V  L
24     191    683    5.6   HG    HD      V  L
156    190    684    6.0   HD    HD      L  L
34     90     685    5.0   HD    HD1     L  I
147    150    686    3.4   HD    HD      L  L
129    156    687    3.9   HD    HD      L  L
117    129    688    6.6   HG    HD      V  L
188    190    689    5.4   HD1   HD      I  L
34     85     690    5.7   HD    HD      L  L
34     98     691    6.5   HD    HD1     L  I
24     167    692    4.0   HG    HD1     V  I
36     57     693    3.2   HD    HG      L  V
47     99     694    5.4   HD    HG      L  V
47     99     695    3.5   HD    HG      L  V
57     64     696    4.9   HG    HD      V  L
36     117    697    5.4   HD    HG      L  V
34     57     698    4.8   HD    HG      L  V
117    129    699    6.5   HG    HD      V  L
160    163    700    4.9   HD    HD      L  L
117    163    701    6.6   HG    HD      V  L
21     99     702    5.2   HD    HG      L  V
34     81     703    5.2   HD    HG      L  V
81     85     704    6.6   HG    HD      V  L
47     126    705    5.6   HD    HG      L  V
21     126    706    5.4   HD    HG      L  V
36     85     707    4.9   HD    HD      L  L
36     57     708    6.2   HD    HG      L  V
70     78     709    6.0   HD    HD1     L  I
21     47     710    4.0   HD    HD      L  L
21     50     711    4.6   HD    HD      L  L
137    150    712    4.4   HD    HD      L  L
121    163    713    4.7   HD    HD      L  L
47     128    714    5.8   HD    HD1     L  I
21     99     715    5.3   HD    HG      L  V
33     99     716    5.3   HD1   HG      I  V
21     128    717    5.6   HD    HD1     L  I
28     191    718    5.9   HD1   HD      I  L
47     128    719    5.4   HD    HD1     L  I
156    188    720    6.6   HD    HD1     L  I
163    191    721    6.1   HD    HD      L  L
129    188    722    6.3   HD    HD1     L  I
98     121    723    4.2   HD1   HD      I  L
81     85     724    5.4   HG    HD      V  L
36     113    725    6.1   HD    HD      L  L
85     109    726    4.9   HD    HD      L  L
126    166    727    5.9   HG    HD      V  L
36     113    728    4.6   HD    HD      L  L
166    167    729    5.3   HD    HD1     L  I
153    190    730    4.5   HD    HD      L  L
64     83     731    4.1   HD    H       L  S
166    191    732    4.9   H     HD      L  L
24     191    733    4.8   H     HD      V  L
167    191    734    5.2   H     HD      I  L
126    194    735    4.1   HG    H       V  K
126    127    736    4.4   HG    H       V  F
75     76     737    4.3   H     HG      G  V
76     78     738    5.2   HG    H       V  I
23     24     739    4.8   H     HG      S  V
37     85     740    4.6   H     HD      A  L
85     88     741    5.2   HD    H       L  F
84     85     742    3.8   H     HD      N  L
121    127    743    4.9   HD    H       L  F
148    149    744    5.3   H     HD      D  L
149    150    745    5.4   HD    H       L  L
36     37     746    5.4   HD    H       L  A
109    110    747    5.5   HD    H       L  R
86     109    748    5.2   H     HD      A  L
136    137    749    5.3   H     HD      Q  L
113    117    750    4.6   HD    H       L  V
113    116    751    4.6   HD    H       L  K
193    195    752    5.1   H     HD      Q  L
163    192    753    4.9   HD    H       L  G
35     54     754    4.8   H     HG      C  V
166    193    755    4.4   HD    H       L  Q
91     93     756    4.9   HG    H       V  D
50     51     757    5.0   HD    H       L  G
91     92     758    3.5   HG    H       V  A
136    147    759    5.4   H     HD      Q  L
146    147    760    6.0   H     HD      D  L
130    156    761    5.7   H     HD      E  L
166    191    762    4.6   H     HD      L  L
147    150    763    4.7   H     HD      L  L
170    171    764    4.3   H     HD      N  L
171    189    765    4.6   HD    H       L  Q
49     76     766    4.9   H     HG      S  V
75     76     767    4.3   H     HG      G  V
167    190    768    6.2   HD1   H       I  L
90     116    769    5.5   HD1   H       I  K
23     24     770    4.3   H     HG      S  V
24     26     771    4.5   HG    H       V  N
34     36     772    4.9   HD    H       L  L
57     58     773    4.8   HG    H       V  D
28     47     774    6.6   H     HD      I  L
57     84     775    4.4   HG    H       V  N
117    118    776    4.0   HG    H       V  Y
57     60     777    6.6   HG    H       V  S
116    117    778    6.6   H     HG      K  V
163    192    779    5.1   HD    H       L  G
80     81     780    5.3   H     HG      T  V
81     83     781    4.8   HG    H       V  S
152    188    782    5.0   H     HD1     K  I
98     125    783    5.8   HD1   H       I  G
98     121    784    4.6   HD1   H       I  L
137    146    785    4.8   HD    H       L  D
166    167    786    5.2   HD    H       L  I
171    187    787    5.8   H     HD      L  L
58     81     788    5.4   H     HG      D  V
57     59     789    5.4   HG    H       V  Q
37     57     790    4.4   H     HG      A  V
91     95     791    3.8   HG    HE1     V  W
33     54     792    5.4   HD1   H       I  V
64     81     793    3.2   HD    H       L  V
34     81     794    5.6   HD    H       L  V
131    153    795    4.3   H     HD      G  L
131    190    796    5.7   H     HD      G  L
131    188    797    5.1   H     HD1     G  I
190    191    798    5.9   HD    H       L  L
190    191    799    4.0   HD    H       L  L
167    191    800    5.3   HD1   H       I  L
153    190    801    5.3   HD    H       L  L
34     99     802    4.7   H     HG      L  V
22     24     803    5.0   H     HG      V  V
117    160    804    5.4   H     HD      V  L
90     117    805    4.4   HD1   H       I  V
105    109    806    5.2   HD    H       L  L
105    109    807    5.2   HD    H       L  L
61     62     808    5.1   H     HG      S  V
99     101    809    5.0   HG    H       V  I
109    113    810    5.5   HD    H       L  L
78     79     811    4.2   HD1   H       I  T
28     126    812    4.4   H     HG      I  V
24     28     813    5.6   HG    H       V  I
50     76     814    4.9   H     HG      L  V
50     54     815    4.6   H     HG      L  V
85     90     816    5.8   HD    H       L  I
90     113    817    6.3   H     HD      I  L
121    125    818    5.2   HD    H       L  G
121    125    819    5.2   HD    H       L  G
125    163    820    5.6   H     HD      G  L
163    194    821    4.3   HD    H       L  K
34     35     822    3.9   HD    H       L  C
35     57     823    4.8   H     HG      C  V
166    193    824    4.7   HD    H       L  Q
163    193    825    4.1   HD    H       L  Q
127    163    826    4.9   H     HD      F  L
126    127    827    4.4   HG    H       V  F
153    190    828    4.7   H     HD      L  L
153    169    829    3.3   HD    H       L  N
113    114    830    5.0   HD    H       L  Y
100    101    831    4.7   H     HD1     S  I
99     100    832    4.5   HG    H       V  S
100    128    833    5.7   H     HD1     S  I
33     54     834    4.0   H     HG      I  V
102    129    835    5.5   H     HD      F  L
81     82     836    2.6   HG    H       V  Q
56     64     837    6.5   H     HD      A  L
56     81     838    3.8   H     HG      A  V
137    148    839    3.7   HD    H       L  D
147    148    840    4.0   HD    H       L  D
137    148    841    6.3   HD    H       L  D
126    192    842    5.7   HG    H       V  G
154    190    843    6.2   H     HD      E  L
124    126    844    6.1   H     HG      G  V
108    109    845    6.4   H     HD      S  L
45     78     846    5.4   H     HD1     C  I
164    195    847    3.9   H     HD      N  L
164    195    848    3.2   H     HD      N  L
27     126    849    5.0   H     HG      Q  V
27     126    850    5.7   H     HG      Q  V
24     27     851    5.4   HG    H       V  Q
27     28     852    5.2   H     HD1     Q  I
76     77     853    3.4   HG    H       V  K
195    196    854    4.3   HD    H       L  E
109    110    855    5.4   HD    H       L  R
105    110    856    5.3   HD    H       L  R
73     76     857    5.2   H     HG      E  V
172    187    858    5.9   H     HD      E  L
74     76     859    4.1   H     HG      K  V
137    145    860    3.9   HD    H       L  K
157    190    861    4.3   H     HD      Q  L
153    157    862    4.3   HD    H       L  Q
167    191    863    4.3   H     HD      I  L
167    190    864    5.7   H     HD      I  L
49     50     865    5.9   H     HD      S  L
49     54     866    5.1   H     HG      S  V
49     50     867    5.1   H     HD      S  L
68     78     868    5.4   H     HD1     K  I
91     94     869    5.4   HG    H       V  A
152    156    870    4.8   H     HD      K  L
62     65     871    6.3   HG    H       V  A
25     191    872    6.6   H     HD      A  L
24     25     873    4.3   HG    H       V  A
64     67     874    5.7   HD    H       L  A
47     48     875    5.0   HD    H       L  A
48     76     876    5.7   H     HG      A  V
70     78     877    5.7   H     HD1     L  I
173    187    878    4.8   H     HD      R  L
86     109    879    4.3   H     HD      A  L
136    150    880    4.7   H     HD      Q  L
136    147    881    4.3   H     HD      Q  L
160    162    882    6.4   HD    H       L  S
160    162    883    4.7   HD    H       L  S
63     64     884    6.0   H     HD      G  L
26     28     885    5.1   H     HD1     N  I
117    120    886    5.8   HG    H       V  G
116    117    887    3.5   H     HG      K  V
109    112    888    5.4   HD    H       L  Q
137    138    889    4.8   HD    H       L  Q
146    149    890    3.9   H     HD      D  L
52     54     891    4.9   H     HG      Y  V
160    163    892    5.2   HD    H       L  L
85     89     893    4.7   HD    H       L  D
89     90     894    6.2   H     HD1     D  I
128    129    895    5.0   H     HD      I  L
33     34     896    5.7   HD1   H       I  L
21     47     897    4.6   HD    H       L  L
21     47     898    6.2   HD    H       L  L
47     54     899    4.9   H     HG      L  V
47     54     900    5.5   H     HG      L  V
33     47     901    6.6   HD1   H       I  L
47     78     902    6.2   H     HD1     L  I
132    150    903    5.3   H     HD      F  L
129    130    904    4.3   HD    H       L  E
138    147    905    5.4   H     HD      Q  L
117    121    906    4.7   HG    H       V  L
163    165    907    5.9   HD    HE1     L  W
165    190    908    5.6   HE1   HD      W  L
105    112    909    5.3   HD    H       L  Q
125    126    910    5.3   H     HG      G  V
36     99     911    4.6   H     H       L  V
79     54     912    4.6   H     H       T  V
79     56     913    4.6   H     H       T  A
81     56     914    4.6   H     H       V  A
81     58     915    4.6   H     H       V  D
83     58     916    4.6   H     H       S  D
55     33     917    4.6   H     H       T  I
55     35     918    4.6   H     H       T  C
57     35     919    4.6   H     H       V  C
57     37     920    4.6   H     H       V  A
59     37     921    4.6   H     H       Q  A
34     97     922    4.6   H     H       L  G
98     126    923    4.6   H     H       I  V
100    126    924    4.6   H     H       S  V
191    167    925    3.6   H     H       L  I
189    169    926    3.6   H     H       Q  N
187    171    927    4.6   H     H       L  L
185    173    928    3.6   H     H       A  R
100    36     929    3.6   HA    H       S  L
190    168    930    3.4   HA    HA      L  A
126    193    931    3.4   HA    HA      V  Q
128    191    932    3.4   HA    HA      I  L
130    189    933    3.4   HA    HA      E  Q
165    127    934    6.6   HZ3   HZ      W  F
101    128    935    3.8   HA    H       I  I
127    160    936    6.1   HD    HD      F  L
127    156    937    6.1   HE    HD      F  L
127    113    938    6.1   HE    HD      F  L
117    90     939    4.1   HG    HD1     V  I
113    85     940    4.1   HD    HD      L  L
105    85     941    4.1   HD    HD      L  L
88     34     942    4.1   HE    HD      F  L
88     34     943    4.1   HE    HD      F  L
95     91     944    3.1   HE1   H       W  V
34     90     945    3.6   HD    HG2     L  I
114    156    946    3.6   HE    HD      Y  L
114    127    947    4.6   HE    HZ      Y  F
