# Supplementary material for: Implementation of Time-Averaged Restraints with UNRES Coarse-Grained Model of Polypeptide Chains
Source: J Chem Theory Comput. 2025 Jan 24;21(3):1476–93. doi: 10.1021/acs.jctc.4c01504 (PMC11823420; doi:10.1021/acs.jctc.4c01504)
Supplement: Supplementary file 2 — ct4c01504_si_002.zip [file ct4c01504_si_002.zip › Suppdata/Restraints/NMR/2KW5.phipsi.txt]

PHI LEU   21 A   -64.600  -84.600  -44.600
PSI LEU   21 A   -43.100  -63.100  -23.100
PHI VAL   22 A   -61.400  -81.400  -41.400
PSI VAL   22 A   -39.800  -59.800  -19.800
PHI SER   23 A   -64.100  -84.100  -44.100
PSI SER   23 A   -28.550  -50.300   -6.800
PHI VAL   24 A   -90.300 -132.100  -48.500
PSI VAL   24 A   -13.350  -52.100   25.400
PHI ALA   25 A   -57.100  -77.100  -37.100
PSI ALA   25 A   -35.700  -55.700  -15.700
PHI ASN   26 A   -66.200  -86.200  -46.200
PSI ASN   26 A   -25.850  -49.400   -2.300
PHI GLN   27 A   -83.700 -114.800  -52.600
PSI GLN   27 A   -14.750  -63.400   33.900
PHI ILE   28 A   -69.800  -91.900  -47.700
PSI ILE   28 A   135.200  111.300  159.100
PHI GLN   30 A   -79.500  -99.500  -59.500
PSI GLN   30 A   -15.050  -57.300   27.200
PHI GLY   31 A   167.200   97.200  237.200
PSI GLY   31 A   155.300   85.300  225.300
PHI LYS   32 A   -92.650 -123.000  -62.300
PSI LYS   32 A   137.600  115.500  159.700
PHI ILE   33 A  -133.300 -158.000 -108.600
PSI ILE   33 A   140.750  118.600  162.900
PHI LEU   34 A  -113.850 -146.200  -81.500
PSI LEU   34 A   124.900   99.000  150.800
PHI CYS   35 A  -104.300 -143.800  -64.800
PSI CYS   35 A   142.400  112.000  172.800
PHI LEU   36 A   -96.600 -162.700  -30.500
PSI LEU   36 A   136.300   83.000  189.600
PHI ARG   42 A   -60.700  -80.700  -40.700
PSI ARG   42 A   -39.800  -59.800  -19.800
PHI ASN   43 A   -63.500  -83.500  -43.500
PSI ASN   43 A   -42.200  -62.200  -22.200
PHI ALA   44 A   -65.600  -85.600  -45.600
PSI ALA   44 A   -42.600  -62.600  -22.600
PHI CYS   45 A   -61.300  -81.300  -41.300
PSI CYS   45 A   -41.200  -61.200  -21.200
PHI PHE   46 A   -66.600  -86.600  -46.600
PSI PHE   46 A   -42.000  -62.000  -22.000
PHI LEU   47 A   -61.800  -81.800  -41.800
PSI LEU   47 A   -41.600  -61.600  -21.600
PHI ALA   48 A   -64.500  -84.500  -44.500
PSI ALA   48 A   -40.500  -60.500  -20.500
PHI SER   49 A   -64.800  -84.800  -44.800
PSI SER   49 A   -29.700  -54.100   -5.300
PHI LEU   50 A   -82.900 -102.900  -62.900
PSI LEU   50 A    -2.850  -37.300   31.600
PHI GLY   51 A    84.150   50.700  117.600
PSI GLY   51 A    12.500  -21.000   46.000
PHI TYR   52 A   -83.200 -153.200  -13.200
PSI TYR   52 A   138.100  100.100  176.100
PHI GLU   53 A   -96.000 -126.900  -65.100
PSI GLU   53 A   119.850   91.200  148.500
PHI VAL   54 A  -104.700 -144.000  -65.400
PSI VAL   54 A   129.000  101.200  156.800
PHI THR   55 A  -110.600 -134.500  -86.700
PSI THR   55 A   130.000  105.500  154.500
PHI ALA   56 A  -117.950 -149.500  -86.400
PSI ALA   56 A   134.200  105.100  163.300
PHI VAL   57 A  -113.700 -147.600  -79.800
PSI VAL   57 A   140.000  120.000  160.000
PHI ASP   58 A  -135.000 -205.000  -65.000
PSI ASP   58 A   164.000  111.100  216.900
PHI GLN   59 A   -81.050 -118.100  -44.000
PSI GLN   59 A   -27.050  -64.700   10.600
PHI SER   60 A  -104.950 -161.800  -48.100
PSI SER   60 A   115.350   65.400  165.300
PHI SER   61 A   -55.600  -75.600  -35.600
PSI SER   61 A   -36.800  -56.800  -16.800
PHI VAL   62 A   -69.500  -89.500  -49.500
PSI VAL   62 A   -36.200  -56.200  -16.200
PHI GLY   63 A   -62.900  -82.900  -42.900
PSI GLY   63 A   -39.200  -59.200  -19.200
PHI LEU   64 A   -62.200  -82.200  -42.200
PSI LEU   64 A   -41.800  -61.800  -21.800
PHI ALA   65 A   -63.300  -83.300  -43.300
PSI ALA   65 A   -40.800  -60.800  -20.800
PHI LYS   66 A   -63.500  -83.500  -43.500
PSI LYS   66 A   -42.500  -62.500  -22.500
PHI ALA   67 A   -66.300  -86.300  -46.300
PSI ALA   67 A   -43.700  -63.700  -23.700
PHI LYS   68 A   -63.850  -83.800  -43.900
PSI LYS   68 A   -39.000  -59.000  -19.000
PHI GLN   69 A   -64.000  -84.000  -44.000
PSI GLN   69 A   -43.400  -63.400  -23.400
PHI LEU   70 A   -66.000  -86.000  -46.000
PSI LEU   70 A   -43.600  -63.600  -23.600
PHI ALA   71 A   -60.300  -80.300  -40.300
PSI ALA   71 A   -41.400  -61.400  -21.400
PHI GLN   72 A   -61.900  -81.900  -41.900
PSI GLN   72 A   -43.400  -63.400  -23.400
PHI GLU   73 A   -62.000  -82.000  -42.000
PSI GLU   73 A   -32.800  -55.500  -10.100
PHI LYS   74 A   -88.400 -112.100  -64.700
PSI LYS   74 A     0.300  -19.700   20.300
PHI GLY   75 A    70.350   46.700   94.000
PSI GLY   75 A    34.450    5.700   63.200
PHI VAL   76 A  -131.450 -168.600  -94.300
PSI VAL   76 A   160.300  140.300  180.300
PHI LYS   77 A  -114.350 -159.700  -69.000
PSI LYS   77 A   150.750  119.600  181.900
PHI ILE   78 A  -124.600 -170.300  -78.900
PSI ILE   78 A   143.850  119.100  168.600
PHI THR   79 A  -104.350 -139.500  -69.200
PSI THR   79 A   131.700  108.700  154.700
PHI THR   80 A  -124.100 -163.600  -84.600
PSI THR   80 A   148.950  104.700  193.200
PHI VAL   81 A  -137.500 -177.400  -97.600
PSI VAL   81 A   134.600  106.200  163.000
PHI GLN   82 A  -106.650 -126.700  -86.600
PSI GLN   82 A   120.200   92.900  147.500
PHI SER   83 A  -108.450 -180.200  -36.700
PSI SER   83 A   138.650  100.100  177.200
PHI ASN   84 A   -81.150 -140.700  -21.600
PSI ASN   84 A   142.100   99.300  184.900
PHI LEU   85 A   -65.400 -100.900  -29.900
PSI LEU   85 A   -55.000 -100.600   -9.400
PHI ALA   86 A   -62.450 -100.600  -24.300
PSI ALA   86 A   -45.100 -100.400   10.200
PHI ASP   87 A  -101.550 -180.400  -22.700
PSI PHE   88 A   130.250  104.400  156.100
PHI ASP   89 A  -107.450 -149.200  -65.700
PHI ILE   90 A  -103.450 -155.600  -51.300
PSI ILE   90 A   118.000   96.900  139.100
PHI ALA   92 A   -66.900  -86.900  -46.900
PSI ALA   92 A   -21.700  -41.700   -1.700
PHI ASP   93 A   -76.300  -96.300  -56.300
PSI ASP   93 A   -29.750  -61.100    1.600
PHI ALA   94 A   -97.150 -134.200  -60.100
PSI ALA   94 A   -10.050  -42.600   22.500
PHI TRP   95 A  -108.100 -178.100  -38.100
PSI TRP   95 A   133.800   63.800  203.800
PHI ILE   98 A  -117.350 -165.300  -69.400
PSI ILE   98 A   138.850  110.000  167.700
PHI VAL   99 A  -119.250 -148.200  -90.300
PSI VAL   99 A   132.000  107.900  156.100
PHI SER  100 A  -107.750 -142.400  -73.100
PSI SER  100 A   120.450   92.800  148.100
PHI ILE  101 A   -97.800 -154.300  -41.300
PSI ILE  101 A   137.700   74.200  201.200
PHI PHE  102 A   -90.400 -160.400  -20.400
PSI PHE  102 A   139.500  111.400  167.600
PHI CYS  103 A   -93.800 -140.300  -47.300
PSI CYS  103 A   136.400  107.600  165.200
PHI HIS  104 A  -106.300 -157.500  -55.100
PSI HIS  104 A   129.700  105.500  153.900
PHI LEU  105 A  -118.850 -152.300  -85.400
PSI LEU  105 A   125.500   71.900  179.100
PSI PRO  106 A   141.300  121.300  161.300
PHI SER  107 A   -55.400  -75.400  -35.400
PSI SER  107 A   -39.500  -59.500  -19.500
PHI SER  108 A   -61.000  -81.000  -41.000
PSI SER  108 A   -42.800  -62.800  -22.800
PHI LEU  109 A   -64.400  -84.400  -44.400
PSI LEU  109 A   -43.200  -63.200  -23.200
PHI ARG  110 A   -60.300  -80.300  -40.300
PSI ARG  110 A   -45.100  -65.100  -25.100
PHI GLN  111 A   -64.700  -84.700  -44.700
PSI GLN  111 A   -31.600  -51.600  -11.600
PHI GLN  112 A   -77.500 -104.600  -50.400
PSI GLN  112 A   -39.450  -68.000  -10.900
PHI LEU  113 A   -71.500  -91.500  -51.500
PSI LEU  113 A   -39.800  -59.800  -19.800
PHI TYR  114 A   -68.350 -100.500  -36.200
PSI TYR  114 A   -42.700  -62.700  -22.700
PSI PRO  115 A   -33.400  -59.700   -7.100
PHI LYS  116 A   -67.500  -87.500  -47.500
PSI LYS  116 A   -36.400  -56.400  -16.400
PHI VAL  117 A   -64.600  -84.600  -44.600
PSI VAL  117 A   -49.800  -69.800  -29.800
PHI TYR  118 A   -61.100  -81.100  -41.100
PSI TYR  118 A   -39.400  -59.400  -19.400
PHI GLN  119 A   -72.000  -92.000  -52.000
PSI GLN  119 A   -21.500  -47.800    4.800
PHI LEU  121 A   -82.500 -102.500  -62.500
PSI LEU  121 A   139.700   93.000  186.400
PHI LYS  122 A   -84.500 -139.500  -29.500
PSI LYS  122 A   145.400  121.200  169.600
PSI PRO  123 A   133.900  113.900  153.900
PHI GLY  124 A    92.950   65.500  120.400
PSI GLY  124 A   -11.850  -35.100   11.400
PHI GLY  125 A   -94.950 -161.200  -28.700
PSI GLY  125 A   153.300  133.300  173.300
PHI VAL  126 A  -130.800 -150.800 -110.800
PSI VAL  126 A   152.500  132.400  172.600
PHI PHE  127 A  -127.300 -147.300 -107.300
PSI PHE  127 A   133.800  113.800  153.800
PHI ILE  128 A  -130.500 -153.600 -107.400
PSI ILE  128 A   129.800  109.800  149.800
PHI LEU  129 A  -113.650 -152.600  -74.700
PSI LEU  129 A   137.950  115.200  160.700
PHI GLU  130 A  -120.900 -141.200 -100.600
PSI GLU  130 A   126.200  104.500  147.900
PHI GLY  131 A  -141.600 -211.600  -71.600
PSI GLY  131 A   159.000   92.400  225.600
PHI PHE  132 A   -94.850 -141.600  -48.100
PSI PHE  132 A   132.300  100.300  164.300
PHI ALA  133 A   -99.850 -162.600  -37.100
PSI ALA  133 A   148.350  112.200  184.500
PHI GLU  135 A   -63.700  -83.700  -43.700
PSI GLU  135 A   -35.100  -62.100   -8.100
PHI GLN  136 A   -61.400  -81.400  -41.400
PSI GLN  136 A   -41.700  -61.700  -21.700
PHI LEU  137 A   -67.700  -87.700  -47.700
PSI LEU  137 A   -32.100  -52.100  -12.100
PHI GLN  138 A   -80.000 -112.300  -47.700
PSI GLN  138 A   -18.250  -64.400   27.900
PHI TYR  139 A   -88.700 -127.000  -50.400
PSI TYR  139 A    -1.550  -61.400   58.300
PHI THR  141 A  -106.900 -132.300  -81.500
PSI THR  141 A     4.100  -27.400   35.600
PHI GLY  143 A  -120.900 -190.900  -50.900
PSI GLY  143 A   131.400   61.400  201.400
PHI ASP  148 A   -71.500  -91.500  -51.500
PSI ASP  148 A   -39.900  -59.900  -19.900
PHI LEU  149 A   -84.400 -104.400  -64.400
PSI LEU  149 A   -14.950  -48.500   18.600
PHI LEU  150 A  -125.350 -181.900  -68.800
PSI LEU  150 A   100.950   31.900  170.000
PHI LEU  153 A   -55.400  -75.400  -35.400
PSI LEU  153 A   -47.200  -67.200  -27.200
PHI GLU  154 A   -61.200  -81.200  -41.200
PSI GLU  154 A   -38.500  -58.500  -18.500
PHI THR  155 A   -66.400  -86.400  -46.400
PSI THR  155 A   -41.500  -61.500  -21.500
PHI LEU  156 A   -62.200  -82.200  -42.200
PSI LEU  156 A   -45.800  -65.800  -25.800
PHI GLN  157 A   -58.700  -78.700  -38.700
PSI GLN  157 A   -37.400  -57.400  -17.400
PHI SER  158 A   -64.800  -84.800  -44.800
PSI SER  158 A   -33.100  -62.900   -3.300
PHI GLU  159 A   -87.400 -114.800  -60.000
PSI GLU  159 A    -9.900  -42.600   22.800
PHI LEU  160 A  -106.350 -166.600  -46.100
PSI LEU  160 A    95.750   37.000  154.500
PHI SER  162 A   -69.200  -89.200  -49.200
PSI SER  162 A   -20.100  -41.600    1.400
PHI LEU  163 A   -98.900 -126.300  -71.500
PSI LEU  163 A    -1.850  -57.500   53.800
PHI ASN  164 A   -98.400 -156.900  -39.900
PSI ASN  164 A   138.100  103.500  172.700
PHI TRP  165 A   -83.200 -108.400  -58.000
PSI TRP  165 A   123.900   72.700  175.100
PHI LEU  166 A   -88.050 -110.700  -65.400
PSI LEU  166 A   -37.000  -59.800  -14.200
PHI ILE  167 A  -151.350 -175.000 -127.700
PSI ILE  167 A   138.700  112.400  165.000
PHI ALA  168 A  -111.700 -153.900  -69.500
PSI ALA  168 A   114.850   60.300  169.400
PHI ASN  169 A  -111.650 -166.000  -57.300
PSI ASN  169 A   138.600  118.600  158.600
PHI ASN  170 A  -112.050 -165.400  -58.700
PSI ASN  170 A   138.150   99.400  176.900
PHI LEU  171 A  -109.600 -170.700  -48.500
PSI LEU  171 A   141.200   71.200  211.200
PHI GLU  172 A  -113.450 -166.300  -60.600
PSI GLU  172 A   148.600  124.000  173.200
PHI ARG  173 A  -131.550 -170.800  -92.300
PSI ARG  173 A   149.750  126.400  173.100
PHI ASN  174 A   -87.250 -112.100  -62.400
PSI ASN  174 A   128.100  100.200  156.000
PHI LEU  175 A   -79.400 -108.500  -50.300
PSI LEU  175 A   136.050  105.600  166.500
PHI LYS  184 A   -93.900 -163.900  -23.900
PSI LYS  184 A   132.650   81.900  183.400
PHI ALA  185 A  -135.850 -164.800 -106.900
PSI ALA  185 A   155.100  135.100  175.100
PHI ALA  186 A  -105.950 -136.600  -75.300
PSI ALA  186 A   128.850  104.500  153.200
PHI LEU  187 A  -127.150 -165.800  -88.500
PSI LEU  187 A   154.800  134.800  174.800
PHI ILE  188 A  -132.500 -168.400  -96.600
PSI ILE  188 A   146.900  120.100  173.700
PHI GLN  189 A  -118.400 -151.200  -85.600
PSI GLN  189 A   145.100  124.200  166.000
PHI LEU  190 A  -141.850 -172.300 -111.400
PSI LEU  190 A   155.050  129.100  181.000
PHI LEU  191 A  -133.050 -163.100 -103.000
PSI LEU  191 A   126.600  106.600  146.600
PHI GLY  192 A  -124.400 -161.800  -87.000
PSI GLY  192 A   129.000  106.200  151.800
PHI GLN  193 A  -119.300 -140.700  -97.900
PSI GLN  193 A   129.600  109.600  149.600
PHI LYS  194 A   -94.300 -128.600  -60.000
PSI LYS  194 A   125.200   90.800  159.600
PHI LEU  195 A   -83.000 -116.800  -49.200
PSI LEU  195 A   141.500  104.700  178.300
