# Supplementary material for: Implementation of Time-Averaged Restraints with UNRES Coarse-Grained Model of Polypeptide Chains
Source: J Chem Theory Comput. 2025 Jan 24;21(3):1476–93. doi: 10.1021/acs.jctc.4c01504 (PMC11823420; doi:10.1021/acs.jctc.4c01504)
Supplement: Supplementary file 2 — ct4c01504_si_002.zip [file ct4c01504_si_002.zip › Suppdata/Restraints/NMR/2KZN.gamma.theta.txt]

         104
    6 -136.0   67.8   5.000
    7 -148.7   83.9   5.000
    8   61.4   48.2   5.000
    9   49.4   43.7   5.000
   10   51.0   43.1   5.000
   11   51.8   43.5   5.000
   12   54.6   47.7   5.000
   13 -130.9   84.5   5.000
   14 -107.0   70.6   5.000
   15   22.9   68.7   5.000
   16  -91.1   89.5   5.000
   17   55.7   44.0   5.000
   18   52.2   43.5   5.000
   19   52.0   43.5   5.000
   20   53.1   43.2   5.000
   21   52.3   43.3   5.000
   22   50.3   44.6   5.000
   23   59.9   66.3   5.000
   26  -47.0   72.7   5.000
   27   36.1   86.3   5.000
   28 -133.6   69.2   5.000
   29  -47.7   57.4   5.000
   34  -97.6   54.5   5.000
   35   57.2   89.1   5.000
   40 -131.1   68.3   5.000
   41   83.9   73.9   5.000
   44 -131.6   66.6   5.000
   45 -169.8   56.1   5.000
   46 -103.2   74.0   5.000
   47 -175.1   74.7   5.000
   48   56.7   78.3   5.000
   49   21.3   71.7   5.000
   52  -49.7   34.5   5.000
   55 -124.0   52.7   5.000
   56  -98.5   50.7   5.000
   57   57.7   46.1   5.000
   60  170.9   54.7   5.000
   61 -101.1   37.9   5.000
   62 -149.5   65.2   5.000
   63   45.3   76.5   5.000
   64   62.4   63.3   5.000
   67  -46.3   37.2   5.000
   68 -146.5   57.3   5.000
   69 -160.8   73.9   5.000
   70 -138.8   62.2   5.000
   71   39.9   79.1   5.000
   72  -50.1   73.6   5.000
   75   56.3   59.1   5.000
   76   50.8   61.5   5.000
   77   66.5   56.8   5.000
   78 -168.9   41.6   5.000
   79 -131.2   50.1   5.000
   80  174.8   49.6   5.000
   81 -119.1   68.8   5.000
   82 -157.9   53.8   5.000
   87  103.9   65.5   5.000
   88 -112.9   48.6   5.000
   89  171.3   86.1   5.000
   90 -118.9   61.5   5.000
   91 -176.9   49.9   5.000
   92  178.1   71.9   5.000
   93 -157.9   79.9   5.000
   94 -118.9   42.5   5.000
   95 -106.4   54.2   5.000
   96   59.4   43.9   5.000
   97   43.4   66.4   5.000
   98   72.7   63.5   5.000
   99   42.7   80.5   5.000
  100   95.7   55.3   5.000
  101   51.9   78.3   5.000
  102 -171.1   67.2   5.000
  103 -150.9   66.2   5.000
  104 -171.7   45.1   5.000
  105 -176.8   54.9   5.000
  108   53.3   85.7   5.000
  109  -36.8   76.9   5.000
  110 -128.4   80.9   5.000
  111  -67.2   78.2   5.000
  112   68.6   48.5   5.000
  115   15.0   83.2   5.000
  116 -130.2   60.5   5.000
  117 -151.8   56.7   5.000
  118 -171.4   56.4   5.000
  119   46.2   82.4   5.000
  120 -128.4   53.6   5.000
  121   60.0   49.1   5.000
  124 -159.5   51.8   5.000
  125 -143.5   65.6   5.000
  126 -164.1   62.5   5.000
  127  -66.7   37.0   5.000
  128 -101.6   60.8   5.000
  129   65.6   56.9   5.000
  130   56.2   82.1   5.000
  131   83.4   74.8   5.000
  132   53.1   45.1   5.000
  133   62.2   46.7   5.000
  134   51.4   48.1   5.000
  135 -107.4   61.9   5.000
  138   58.2   45.7   5.000
  139   55.4   58.3   5.000
  140   60.3   48.0   5.000
  141   53.2   46.8   5.000
  142   57.9   60.0   5.000
  143   47.5   60.6   5.000
         121
    5  118.6    1.8   1.000
    6  112.3   10.8   1.000
    7   90.2   10.8   1.000
    8   91.9   10.4   1.000
    9   93.6   10.6   1.000
   10   92.8   10.5   1.000
   11   92.6   10.5   1.000
   12   91.0   11.6   1.000
   13  100.9   17.8   1.000
   14   99.3   16.0   1.000
   15  102.3   18.9   1.000
   16   90.7   10.0   1.000
   17   93.0   10.5   1.000
   18   92.2   10.3   1.000
   19   93.2   10.5   1.000
   20   92.5   10.5   1.000
   21   93.1   10.6   1.000
   22   90.4    9.7   1.000
   23   91.8   14.4   1.000
   25   99.5   21.9   1.000
   26  126.0    7.8   1.000
   27  125.5    5.3   1.000
   28  119.4    1.2   1.000
   29  112.7    3.9   1.000
   33  129.8   10.9   1.000
   34   91.0   11.8   1.000
   35   99.7   17.5   1.000
   37  100.5   14.5   1.000
   39  101.5   15.6   1.000
   40  124.6    2.8   1.000
   41  119.6    4.7   1.000
   43  133.1    5.5   1.000
   44  125.3    4.0   1.000
   45  135.3    2.5   1.000
   46  113.0    2.8   1.000
   47   93.1   16.0   1.000
   48   96.2   15.6   1.000
   49   96.8   11.1   1.000
   51  120.3    0.2   1.000
   52  111.6    4.5   1.000
   54  133.6    3.9   1.000
   55  128.6    7.1   1.000
   56   90.4    9.9   1.000
   57   90.4   10.0   1.000
   59  120.3    2.2   1.000
   60  135.1    1.3   1.000
   61  118.2    1.0   1.000
   62  115.7    5.1   1.000
   63   89.2    9.6   1.000
   64   92.6    8.9   1.000
   66  121.0    0.3   1.000
   67  111.0    5.7   1.000
   68  126.3    4.3   1.000
   69  129.4    0.6   1.000
   70   92.2   10.1   1.000
   71  118.4    2.9   1.000
   72  112.3    4.7   1.000
   74   91.5   11.0   1.000
   75   90.0   11.4   1.000
   76   94.6    8.4   1.000
   77  125.7    1.9   1.000
   78  130.1    0.8   1.000
   79  120.5    1.2   1.000
   80  128.0    5.9   1.000
   81  115.9    0.5   1.000
   82  125.9    0.2   1.000
   84   89.4   11.0   1.000
   86   94.7   14.8   1.000
   87  132.8    3.8   1.000
   88  120.5    0.6   1.000
   89  127.7    3.4   1.000
   90  116.9    0.4   1.000
   91  121.5    6.1   1.000
   92  127.2    4.9   1.000
   93  129.6    0.0   1.000
   94  125.0    0.9   1.000
   95   91.4   11.0   1.000
   96   92.5   10.5   1.000
   97   92.7   14.5   1.000
   98   92.4   13.7   1.000
   99   94.9   11.2   1.000
  100   90.0   10.4   1.000
  101   99.1   16.7   1.000
  102  131.9    0.3   1.000
  103  128.5    2.6   1.000
  104  128.3    3.2   1.000
  105  129.3    1.1   1.000
  107   96.9    7.6   1.000
  108  119.5    1.4   1.000
  109  113.0    3.8   1.000
  110  116.5    2.6   1.000
  111   79.0    3.6   1.000
  112   90.0    7.9   1.000
  114  112.3    9.9   1.000
  115  128.7    1.5   1.000
  116  115.7    0.3   1.000
  117  117.1    0.5   1.000
  118  125.8    1.4   1.000
  119  122.8    6.4   1.000
  120   90.1    9.9   1.000
  121   89.0    9.5   1.000
  123  132.8    4.9   1.000
  124  131.0    0.1   1.000
  125  118.3    2.3   1.000
  126  119.6    0.7   1.000
  127  112.3    4.1   1.000
  128   91.0   14.2   1.000
  129   88.6    9.1   1.000
  130   99.4   17.3   1.000
  131   91.6   10.2   1.000
  132   91.8   10.6   1.000
  133   90.7    9.9   1.000
  134   90.2    7.1   1.000
  135   92.5   12.5   1.000
  137   90.1    9.9   1.000
  138   89.3    9.1   1.000
  139   95.4   14.7   1.000
  140   92.1   10.4   1.000
  141   92.5   12.6   1.000
  142   90.1   10.4   1.000
  143   93.6   11.3   1.000
