# Supplementary material for: Implementation of Time-Averaged Restraints with UNRES Coarse-Grained Model of Polypeptide Chains
Source: J Chem Theory Comput. 2025 Jan 24;21(3):1476–93. doi: 10.1021/acs.jctc.4c01504 (PMC11823420; doi:10.1021/acs.jctc.4c01504)
Supplement: Supplementary file 2 — ct4c01504_si_002.zip [file ct4c01504_si_002.zip › Suppdata/Restraints/NMR/2KZN.nmr.dist.txt]

102    115    1      5.3   HG2   H       V  C
102    114    2      5.7   HG2   H       V  Y
41     43     3      5.4   H     HG1     L  V
41     124    4      5.4   HD1   H       L  V
41     51     5      5.3   HD1   H       L  L
41     52     6      5.5   HD1   H       L  F
41     42     7      4.4   HD1   H       L  Y
129    138    8      5.0   HD2   H       L  L
102    115    9      3.9   HG1   H       V  C
128    129    10     4.8   H     HD2     K  L
129    131    11     5.6   HD2   H       L  E
127    129    12     6.0   H     HD2     H  L
78     102    13     5.6   H     HG1     K  V
126    129    14     5.3   H     HD2     K  L
124    128    15     4.0   HG1   H       V  K
124    127    16     5.6   HG1   H       V  H
127    129    17     4.8   H     HD1     H  L
129    137    18     5.2   HD1   H       L  Y
140    141    19     4.8   HD2   H       L  F
129    134    20     5.7   HD1   H       L  Y
43     123    21     5.1   HG2   H       V  F
128    129    22     4.7   H     HD1     K  L
88     112    23     4.8   H     HD2     T  L
78     90     24     5.7   H     HG2     K  V
106    112    25     5.1   H     HD2     G  L
43     49     26     4.1   HG2   H       V  K
103    112    27     4.2   H     HD2     F  L
92     99     28     3.3   H     HD1     S  L
104    112    29     3.7   HD22  HD2     N  L
43     45     30     4.1   HG2   H       V  I
12     47     31     5.4   HD2   H       L  S
9      13     32     3.7   HD1   HD2     I  N
9      13     33     3.8   HD1   HD2     I  N
46     97     34     6.0   HG2   H       V  S
45     46     35     4.0   H     HG2     I  V
15     19     36     5.7   H     HG2     M  V
90     91     37     4.2   HG1   H       V  R
46     48     38     3.8   HG2   H       V  G
45     122    39     4.7   HD1   H       I  R
90     115    40     5.2   HG1   H       V  C
79     88     41     4.2   HD1   H       L  T
78     90     42     4.0   H     HG1     K  V
19     64     43     5.6   HG2   HE1     V  W
16     46     44     4.6   HE2   HG1     Q  V
16     46     45     4.6   HE2   HG1     Q  V
129    138    46     5.2   H     HD2     L  L
103    112    47     6.0   H     HD1     F  L
110    112    48     4.1   HD21  HD1     N  L
110    112    49     4.1   HD22  HD1     N  L
112    113    50     4.5   HD1   H       L  R
137    138    51     4.4   H     HD1     Y  L
132    138    52     6.0   H     HD1     E  L
135    138    53     4.7   H     HD1     E  L
54     55     54     4.5   HG    H       S  K
54     56     55     5.7   HG    H       S  D
54     57     56     4.5   HG    H       S  K
47     49     57     4.7   HG    H       S  K
118    119    58     4.8   HG    H       S  A
100    101    59     4.7   H     H       G  H
34     36     60     4.7   H     H       W  H
35     36     61     3.8   H     H       D  H
16     46     62     4.6   HE2   H       Q  V
20     22     63     4.8   H     H       T  N
22     23     64     3.5   H     H       N  N
22     24     65     3.7   H     H       N  G
30     31     66     3.6   H     H       Q  N
29     30     67     4.4   H     H       F  Q
140    141    68     3.3   H     H       L  F
34     35     69     4.2   H     H       W  D
126    129    70     4.8   H     H       K  L
45     47     71     4.8   H     H       I  S
47     49     72     4.1   H     H       S  K
47     48     73     3.6   H     H       S  G
9      12     74     4.9   H     H       I  L
10     12     75     4.2   H     H       K  L
96     97     76     4.1   H     H       D  S
56     57     77     3.6   H     H       D  K
31     34     78     4.4   H     HE1     N  W
111    112    79     3.8   H     H       G  L
55     57     80     4.3   H     H       K  K
63     64     81     4.3   H     H       G  W
126    128    82     4.5   H     H       K  K
11     13     83     5.6   H     H       S  N
8      10     84     4.2   H     H       K  K
9      10     85     3.3   H     H       I  K
11     12     86     3.1   H     H       S  L
55     56     87     3.8   H     H       K  D
54     55     88     3.8   H     H       S  K
31     34     89     5.0   H     H       N  W
20     23     90     4.8   H     H       T  N
19     20     91     3.8   H     H       V  T
20     21     92     4.0   H     H       T  Q
52     71     93     5.1   H     H       F  I
75     76     94     4.8   H     H       V  E
73     75     95     3.9   H     H       E  V
74     75     96     3.6   H     H       E  V
105    113    97     5.0   H     H       D  R
16     46     98     4.6   HE2   H       Q  V
48     49     99     3.7   H     H       G  K
95     96     100    3.8   H     H       A  D
92     97     101    4.4   H     H       S  S
105    106    102    3.4   H     H       D  G
137    138    103    3.3   H     H       Y  L
29     31     104    4.7   H     H       F  N
89     102    105    4.6   H     H       E  V
71     72     106    4.7   H     H       I  E
72     73     107    3.8   H     H       E  E
101    102    108    4.6   H     H       H  V
88     102    109    4.1   H     H       T  V
126    127    110    3.7   H     H       K  H
6      9      111    5.1   H     H       E  I
110    111    112    4.3   H     H       N  G
5      6      113    3.9   H     H       K  E
5      7      114    4.6   H     H       K  E
37     38     115    3.8   H     H       K  E
44     49     116    3.9   H     H       D  K
21     23     117    3.7   H     H       Q  N
21     22     118    3.3   H     H       Q  N
24     25     119    4.8   H     H       G  T
133    134    120    3.3   H     H       G  Y
17     19     121    3.9   H     H       Y  V
16     19     122    4.8   H     H       Q  V
7      9      123    4.5   H     H       E  I
84     85     124    3.5   H     H       G  M
131    132    125    3.2   H     H       E  E
86     87     126    4.7   H     H       I  R
46     47     127    4.0   H     H       V  S
104    105    128    4.0   H     H       N  D
46     48     129    3.9   H     H       V  G
15     16     130    3.3   H     H       M  Q
45     46     131    3.8   H     H       I  V
32     33     132    4.3   H     H       E  Y
33     34     133    4.1   H     H       Y  W
130    133    134    5.2   H     H       K  G
128    130    135    4.3   H     H       K  K
130    132    136    4.1   H     H       K  E
130    134    137    4.6   H     H       K  Y
44     122    138    5.2   H     H       D  R
122    123    139    4.6   H     H       R  F
81     82     140    4.7   H     H       T  S
82     83     141    4.9   H     H       S  H
83     85     142    4.8   H     H       H  M
80     81     143    4.7   H     H       D  T
41     42     144    4.8   H     H       L  Y
42     52     145    3.7   H     H       Y  F
83     84     146    4.7   H     H       H  G
90     91     147    4.5   H     H       V  R
77     78     148    4.6   H     H       E  K
98     99     149    4.5   H     H       H  L
54     56     150    4.5   H     H       S  D
133    135    151    4.9   H     H       G  E
92     96     152    4.6   H     H       S  D
15     17     153    4.2   H     H       M  Y
76     77     154    4.3   H     H       E  E
79     80     155    4.7   H     H       L  D
40     54     156    4.1   H     H       G  S
101    115    157    4.2   H     H       H  C
115    116    158    4.7   H     H       C  I
87     88     159    4.7   H     H       R  T
118    120    160    4.8   H     H       S  A
76     90     161    4.0   H     HG1     E  V
19     20     162    3.9   HG2   H       V  T
46     47     163    3.7   HG2   H       V  S
90     102    164    3.1   HG1   HG1     V  V
90     102    165    3.6   HG1   HG2     V  V
43     45     166    5.0   HG2   HD1     V  I
41     43     167    5.3   HD1   HG2     L  V
51     75     168    2.9   HD2   HG2     L  V
90     91     169    4.2   HG2   H       V  R
90     102    170    4.4   HG2   H       V  V
90     99     171    4.9   HG2   H       V  L
90     102    172    4.4   HG2   HG2     V  V
102    112    173    3.5   HG2   HD1     V  L
102    112    174    3.0   HG2   HD2     V  L
43     124    175    4.0   H     HG2     V  V
42     124    176    5.7   H     HG2     Y  V
122    124    177    6.0   H     HG2     R  V
41     124    178    4.8   HD1   HG2     L  V
19     26     179    4.4   HG1   H       V  E
19     117    180    4.2   HG1   HD21    V  N
19     117    181    4.5   HG1   H       V  N
19     117    182    4.2   HG1   HD22    V  N
42     43     183    3.7   H     HG1     Y  V
43     124    184    2.9   HG1   HG2     V  V
41     43     185    3.5   HD1   HG1     L  V
13     46     186    4.0   HD2   HG1     N  V
75     90     187    3.0   HG1   HG1     V  V
75     102    188    5.6   HG1   HG2     V  V
88     102    189    5.8   H     HG1     T  V
89     102    190    6.0   H     HG1     E  V
102    112    191    4.1   HG1   HD1     V  L
90     102    192    3.0   HG2   HG1     V  V
41     124    193    4.9   H     HG1     L  V
41     124    194    4.9   HD1   HG1     L  V
43     124    195    4.4   HG1   HG1     V  V
10     12     196    5.9   H     HD2     K  L
11     12     197    6.0   H     HD2     S  L
41     138    198    5.2   HD2   HD1     L  L
41     129    199    3.9   HD2   HD1     L  L
41     43     200    4.0   HD2   HG1     L  V
16     45     201    4.1   HE2   HD1     Q  I
16     45     202    4.1   HE2   HD1     Q  I
12     45     203    4.0   HD2   HD1     L  I
44     51     204    4.4   H     HD2     D  L
51     75     205    5.7   HD2   H       L  V
51     74     206    4.7   HD2   H       L  E
42     71     207    5.7   H     HD1     Y  I
71     140    208    3.3   HD1   HD1     I  L
71     140    209    4.5   HD1   HD2     I  L
41     71     210    3.7   HD2   HD1     L  I
41     71     211    4.4   HD1   HD1     L  I
43     71     212    4.6   HG1   HD1     V  I
92     99     213    4.6   H     HD2     S  L
90     116    214    4.2   HG1   HD1     V  I
90     116    215    3.0   HG2   HD1     V  I
124    129    216    2.8   HG1   HD2     V  L
41     129    217    3.1   HD1   HD2     L  L
129    138    218    4.1   HD2   HD1     L  L
12     13     219    5.9   HD1   HD2     L  N
12     14     220    6.0   HD1   H       L  R
12     15     221    6.0   HD1   H       L  M
12     13     222    4.6   HD1   HD2     L  N
41     140    223    4.2   HD1   HD1     L  L
41     129    224    3.1   HD1   HD1     L  L
51     99     225    5.8   HD1   H       L  L
51     99     226    2.8   HD1   HD2     L  L
75     99     227    4.9   H     HD1     V  L
90     99     228    4.2   HG1   HD1     V  L
43     121    229    4.9   H     HD2     V  L
44     121    230    4.8   H     HD2     D  L
129    130    231    4.7   HD1   H       L  K
124    129    232    4.1   HG1   HD1     V  L
41     140    233    4.2   HD2   HD1     L  L
121    122    234    4.4   HD1   H       L  R
120    121    235    4.6   H     HD1     A  L
129    138    236    3.5   HD1   HD1     L  L
19     25     237    4.9   HG2   H       V  T
51     121    238    3.2   HD1   HD2     L  L
75     99     239    3.1   HG2   HD1     V  L
75     99     240    3.6   HG2   HD2     V  L
9      46     241    4.4   HD1   HG1     I  V
43     129    242    4.1   HG1   HD2     V  L
46     51     243    4.7   HG2   HD1     V  L
51     75     244    4.0   HD1   HG2     L  V
51     116    245    4.5   HD1   HD1     L  I
51     71     246    4.3   HD2   HD1     L  I
51     99     247    2.5   HD2   HD2     L  L
99     116    248    4.4   HD2   HD1     L  I
43     124    249    3.1   HG2   HG2     V  V
12     13     250    4.5   HD2   HD2     L  N
13     14     251    3.7   H     H       N  R
16     18     252    4.5   H     H       Q  E
19     21     253    3.7   H     H       V  Q
21     24     254    4.8   H     H       Q  G
22     24     255    6.0   HD2   H       N  G
22     24     256    6.0   HD2   H       N  G
42     54     257    4.4   H     H       Y  S
71     73     258    6.0   H     H       I  E
71     74     259    6.0   H     H       I  E
78     91     260    4.9   H     H       K  R
80     89     261    4.8   H     H       D  E
92     99     262    5.2   H     H       S  L
101    117    263    6.0   H     H       H  N
103    106    264    5.9   H     H       F  G
141    142    265    4.0   H     H       F  N
26     64     266    4.9   H     HE1     E  W
110    112    267    6.0   HD21  H       N  L
110    112    268    6.0   HD22  H       N  L
112    113    269    5.4   H     H       L  R
131    134    270    4.8   H     H       E  Y
6      8      271    4.2   H     H       E  K
44     46     272    5.6   H     H       D  V
6      7      273    3.3   H     H       E  E
7      8      274    3.3   H     H       E  K
8      9      275    3.3   H     H       K  I
10     11     276    3.5   H     H       K  S
10     13     277    5.1   H     H       K  N
8      11     278    5.7   H     H       K  S
9      11     279    4.9   H     H       I  S
12     14     280    5.3   H     H       L  R
12     13     281    4.5   H     H       L  N
14     15     282    3.8   H     H       R  M
14     16     283    4.8   H     H       R  Q
16     17     284    3.5   H     H       Q  Y
14     17     285    4.7   H     H       R  Y
15     18     286    4.7   H     H       M  E
17     18     287    3.3   H     H       Y  E
18     19     288    3.4   H     H       E  V
17     20     289    5.1   H     H       Y  T
18     20     290    4.7   H     H       E  T
23     24     291    3.4   H     H       N  G
25     26     292    4.5   H     H       T  E
31     32     293    4.6   H     H       N  E
32     34     294    4.6   H     H       E  W
30     34     295    4.7   H     HE1     Q  W
33     36     296    6.0   H     H       Y  H
39     40     297    4.7   H     H       E  G
40     41     298    4.5   H     H       G  L
41     124    299    3.0   H     H       L  V
43     51     300    5.5   H     H       V  L
43     44     301    4.6   H     H       V  D
44     45     302    4.9   H     H       D  I
44     51     303    4.9   H     H       D  L
46     49     304    6.0   H     H       V  K
44     48     305    4.7   H     H       D  G
45     48     306    5.0   H     H       I  G
42     51     307    4.7   H     H       Y  L
51     52     308    3.2   H     H       L  F
54     57     309    5.6   H     H       S  K
40     55     310    5.0   H     H       G  K
68     69     311    3.2   H     H       T  K
73     74     312    3.0   H     H       E  E
77     91     313    6.0   H     H       E  R
78     89     314    3.2   H     H       K  E
78     79     315    4.2   H     H       K  L
79     89     316    4.7   H     H       L  E
80     87     317    3.5   H     H       D  R
80     88     318    4.9   H     H       D  T
85     86     319    4.4   H     H       M  I
88     89     320    4.6   H     H       T  E
89     90     321    4.6   H     H       E  V
90     100    322    4.2   H     H       V  G
90     101    323    4.5   H     H       V  H
76     91     324    3.4   H     H       E  R
91     92     325    4.8   H     H       R  S
92     98     326    5.1   H     H       S  H
97     98     327    5.0   H     H       S  H
99     100    328    3.3   H     H       L  G
78     90     329    5.3   H     H       K  V
90     102    330    4.6   H     H       V  V
102    103    331    4.5   H     H       V  F
103    105    332    4.8   H     H       F  D
103    113    333    3.4   H     H       F  R
103    114    334    5.5   H     H       F  Y
103    115    335    5.2   H     H       F  C
106    113    336    4.8   H     H       G  R
108    111    337    5.0   H     H       G  G
108    112    338    5.2   H     H       G  L
104    113    339    5.4   H     H       N  R
104    106    340    4.9   H     H       N  G
113    114    341    4.8   H     H       R  Y
67     114    342    3.7   H     H       F  Y
114    115    343    4.8   H     H       Y  C
119    121    344    4.3   H     H       A  L
119    120    345    3.8   H     H       A  A
120    121    346    3.2   H     H       A  L
43     122    347    3.0   H     H       V  R
45     122    348    4.2   H     H       I  R
121    122    349    4.6   H     H       L  R
42     124    350    5.3   H     H       Y  V
43     124    351    5.0   H     H       V  V
123    124    352    4.5   H     H       F  V
41     126    353    5.2   H     H       L  K
127    128    354    3.8   H     H       H  K
127    129    355    3.8   H     H       H  L
128    129    356    3.0   H     H       K  L
129    130    357    2.8   H     H       L  K
130    131    358    3.2   H     H       K  E
129    131    359    4.4   H     H       L  E
129    132    360    5.1   H     H       L  E
132    134    361    3.9   H     H       E  Y
131    133    362    4.0   H     H       E  G
132    133    363    3.3   H     H       E  G
134    135    364    3.4   H     H       Y  E
135    137    365    5.0   H     H       E  Y
135    138    366    5.1   H     H       E  L
138    140    367    4.9   H     H       L  L
140    142    368    4.1   H     H       L  N
144    145    369    4.9   H     H       L  E
90     112    370    4.9   HG1   HD1     V  L
46     99     371    4.7   HG2   HD2     V  L
9      46     372    5.5   HD1   HG2     I  V
75     90     373    4.5   HG2   HG1     V  V
75     90     374    4.0   HG2   HG2     V  V
90     99     375    4.7   HG2   HD1     V  L
90     99     376    5.1   HG2   HD2     V  L
75     90     377    4.0   HG1   HG2     V  V
124    129    378    4.8   HG2   HD2     V  L
12     46     379    5.2   HD1   HG1     L  V
12     46     380    3.2   HD2   HG1     L  V
75     99     381    4.3   HG1   HD1     V  L
75     99     382    5.1   HG1   HD2     V  L
124    138    383    6.0   HG1   HD1     V  L
9      12     384    4.4   HD1   HD2     I  L
12     46     385    4.8   HD2   HG2     L  V
41     129    386    4.4   HD2   HD2     L  L
51     75     387    4.7   HD2   HG1     L  V
79     86     388    4.8   HD2   HD1     L  I
79     86     389    4.2   HD1   HD1     L  I
99     121    390    5.3   HD2   HD2     L  L
102    112    391    4.6   HG1   HD2     V  L
99     116    392    6.0   HD1   HD1     L  I
116    121    393    5.0   HD1   HD2     I  L
12     46     394    5.6   HD1   HG2     L  V
41     138    395    3.6   HD1   HD1     L  L
51     99     396    4.4   HD1   HD1     L  L
51     121    397    5.5   HD2   HD2     L  L
129    138    398    3.7   HD1   HD2     L  L
129    138    399    5.5   HD2   HD2     L  L
51     121    400    4.7   HD1   HD1     L  L
41     129    401    3.9   H     HD2     L  L
41     129    402    3.5   H     HD1     L  L
120    121    403    4.3   H     HD2     A  L
18     19     404    5.0   H     HG2     E  V
90     115    405    4.5   HG2   H       V  C
19     119    406    4.2   HG1   H       V  A
12     13     407    4.2   HD2   H       L  N
12     46     408    4.4   HD2   H       L  V
79     80     409    4.5   HD2   H       L  D
79     80     410    2.8   HD1   H       L  D
46     47     411    4.2   HG1   H       V  S
102    103    412    3.6   HG2   H       V  F
104    112    413    3.7   HD21  HD2     N  L
104    112    414    4.4   H     HD2     N  L
12     13     415    4.7   HD2   HD2     L  N
19     26     416    3.8   HG2   H       V  E
13     46     417    4.5   HD2   HG1     N  V
46     48     418    5.4   HG1   H       V  G
19     120    419    4.9   HG2   H       V  A
16     19     420    4.8   H     HG2     Q  V
90     100    421    5.3   HG1   H       V  G
43     124    422    4.5   HG1   H       V  V
71     75     423    5.4   H     HG1     I  V
90     101    424    3.6   HG2   H       V  H
44     99     425    5.8   H     HD2     D  L
102    113    426    3.8   HG2   H       V  R
45     121    427    4.7   H     HD2     I  L
41     124    428    4.6   H     HG2     L  V
79     89     429    5.0   HD1   H       L  E
124    129    430    3.6   HG1   H       V  L
41     51     431    4.6   HD2   H       L  L
75     91     432    4.2   HG1   H       V  R
76     90     433    4.9   H     HG2     E  V
44     46     434    4.7   H     HG2     D  V
134    138    435    5.1   H     HD2     Y  L
8      9      436    5.3   H     HD1     K  I
9      12     437    4.6   H     HD2     I  L
9      10     438    4.7   HD1   H       I  K
45     46     439    4.7   HD1   H       I  V
12     16     440    4.5   HD1   H       L  Q
16     46     441    5.1   H     HG1     Q  V
17     46     442    4.9   H     HG1     Y  V
19     20     443    3.7   HG1   H       V  T
19     23     444    4.3   HG1   H       V  N
19     24     445    4.4   HG2   H       V  G
19     24     446    3.8   HG1   H       V  G
19     25     447    4.9   HG1   H       V  T
41     42     448    3.1   HD2   H       L  Y
43     121    449    5.2   H     HD1     V  L
44     51     450    3.4   H     HD1     D  L
43     44     451    4.1   HG1   H       V  D
43     44     452    3.6   HG2   H       V  D
12     45     453    5.4   HD2   H       L  I
45     46     454    5.8   H     HG1     I  V
43     48     455    4.4   HG2   H       V  G
49     51     456    5.7   H     HD1     K  L
49     51     457    5.3   H     HD2     K  L
46     49     458    4.8   HG2   H       V  K
43     49     459    5.1   HG1   H       V  K
43     51     460    3.7   HG1   H       V  L
43     51     461    5.2   HG2   H       V  L
51     71     462    3.6   H     HD1     L  I
51     52     463    4.8   HD1   H       L  F
41     52     464    3.9   HD2   H       L  F
51     52     465    4.7   HD2   H       L  F
43     52     466    4.1   HG1   H       V  F
52     71     467    3.5   H     HD1     F  I
53     71     468    4.7   H     HD1     T  I
41     54     469    3.7   HD2   H       L  S
51     71     470    5.0   HD2   H       L  I
71     75     471    3.8   H     HG2     I  V
73     75     472    5.0   H     HG2     E  V
74     75     473    3.7   H     HG2     E  V
76     99     474    3.9   H     HD1     E  L
76     99     475    5.3   H     HD2     E  L
75     76     476    3.1   HG1   H       V  E
75     76     477    3.9   HG2   H       V  E
77     90     478    4.6   H     HG1     E  V
75     77     479    4.2   HG1   H       V  E
78     102    480    4.8   H     HG2     K  V
80     86     481    5.7   H     HD1     D  I
121    122    482    3.7   HD2   H       L  R
43     122    483    3.4   HG2   H       V  R
79     87     484    4.9   HD2   H       L  R
79     87     485    3.0   HD1   H       L  R
86     87     486    4.2   HD1   H       I  R
88     102    487    4.3   H     HG2     T  V
89     90     488    5.0   H     HG1     E  V
89     102    489    4.0   H     HG2     E  V
115    116    490    3.5   H     HD1     C  I
90     99     491    5.2   H     HD1     V  L
90     102    492    4.0   H     HG1     V  V
90     116    493    5.1   H     HD1     V  I
91     99     494    3.8   H     HD1     R  L
98     99     495    4.8   H     HD2     H  L
46     98     496    4.8   HG2   H       V  H
105    112    497    4.8   H     HD2     D  L
99     116    498    5.6   H     HD1     L  I
99     100    499    4.2   HD1   H       L  G
99     100    500    4.6   HD2   H       L  G
90     100    501    3.1   HG2   H       V  G
100    116    502    4.0   H     HD1     G  I
101    102    503    4.4   H     HG1     H  V
101    116    504    3.7   H     HD1     H  I
90     102    505    4.2   HG1   H       V  V
102    112    506    5.4   H     HD2     V  L
102    103    507    4.2   HG1   H       V  F
116    121    508    4.9   H     HD1     I  L
117    121    509    4.5   H     HD2     N  L
116    117    510    4.2   HD1   H       I  N
19     120    511    4.1   HG1   H       V  A
45     121    512    4.9   HD1   H       I  L
130    138    513    3.8   H     HD1     K  L
130    138    514    4.1   H     HD2     K  L
123    124    515    4.3   H     HG2     F  V
124    129    516    5.2   H     HD1     V  L
124    129    517    4.3   H     HD2     V  L
126    129    518    3.8   H     HD1     K  L
129    138    519    4.3   H     HD1     L  L
124    131    520    5.6   HG1   H       V  E
129    132    521    4.9   HD2   H       L  E
124    132    522    4.9   HG1   H       V  E
134    138    523    4.3   H     HD1     Y  L
129    134    524    5.2   HD2   H       L  Y
135    138    525    5.3   H     HD2     E  L
41     137    526    4.6   HD1   H       L  Y
129    137    527    5.0   HD2   H       L  Y
129    138    528    3.9   HD1   H       L  L
41     140    529    5.9   HD1   H       L  L
138    140    530    6.0   HD1   H       L  L
140    141    531    4.4   HD1   H       L  F
41     141    532    5.8   HD1   H       L  F
138    141    533    6.0   HD1   H       L  F
144    145    534    4.7   HD1   H       L  E
144    145    535    4.7   HD2   H       L  E
13     46     536    5.1   HD2   HG2     N  V
111    112    537    5.6   H     HD2     G  L
112    113    538    3.5   HD2   H       L  R
102    113    539    4.3   HG1   H       V  R
129    130    540    4.9   HD2   H       L  K
90     102    541    4.4   H     HG2     V  V
117    121    542    4.5   H     HD1     N  L
74     75     543    5.3   H     HG1     E  V
12     13     544    5.0   HD1   H       L  N
12     46     545    5.4   HD1   H       L  V
19     22     546    5.1   HG1   H       V  N
118    119    547    3.7   H     H       S  A
16     45     548    3.4   HE2   HD1     Q  I
16     46     549    3.9   HE2   H       Q  V
22     23     550    5.4   HD2   H       N  N
22     24     551    5.3   HD2   H       N  G
104    112    552    4.5   HD2   HD1     N  L
104    112    553    3.1   HD2   HD2     N  L
110    112    554    5.2   HD2   H       N  L
110    112    555    3.6   HD2   HD1     N  L
142    144    556    4.0   HD2   HD      N  L
144    145    557    4.0   HD    H       L  E
52     42     558    4.0   H     H       F  Y
54     40     559    4.0   H     H       S  G
124    41     560    4.0   H     H       V  L
122    43     561    4.0   H     H       R  V
100    90     562    4.0   H     H       G  V
102    88     563    4.0   H     H       V  T
115    101    564    4.0   H     H       C  H
113    103    565    4.0   H     H       R  F
45     12     566    4.5   HD1   HD2     I  L
26     19     567    4.5   H     HG1     E  V
86     80     568    5.5   HD1   H       I  D
43     129    569    6.0   HG1   HD1     V  L
90     99     570    5.5   HG1   HD2     V  L
116    99     571    4.5   HD1   HD1     I  L
117    19     572    5.0   HD22  HG1     N  V
34     31     573    4.5   HE1   H       W  N
64     26     574    5.5   HE1   H       W  E
13     12     575    6.0   HD2   HD1     N  L
13     12     576    6.0   HD2   HD1     N  L
17     12     577    6.0   H     HD1     Y  L
16     12     578    6.0   HE2   HD2     Q  L
