# Supplementary material for: Implementation of Time-Averaged Restraints with UNRES Coarse-Grained Model of Polypeptide Chains
Source: J Chem Theory Comput. 2025 Jan 24;21(3):1476–93. doi: 10.1021/acs.jctc.4c01504 (PMC11823420; doi:10.1021/acs.jctc.4c01504)
Supplement: Supplementary file 2 — ct4c01504_si_002.zip [file ct4c01504_si_002.zip › Suppdata/Restraints/NMR/2KZN.phipsi.txt]

PHI TYR    3 A   -87.400 -157.400  -17.400
PSI TYR    3 A   130.000   92.100  167.900
PHI ASN    4 A   -89.350 -116.800  -61.900
PSI ASN    4 A   117.050   59.900  174.200
PHI LYS    5 A   -56.800  -76.800  -36.800
PSI LYS    5 A   -37.100  -61.200  -13.000
PHI GLU    6 A   -59.700  -79.700  -39.700
PSI GLU    6 A   -42.500  -62.500  -22.500
PHI GLU    7 A   -66.100  -86.100  -46.100
PSI GLU    7 A   -43.400  -63.400  -23.400
PHI LYS    8 A   -63.300  -83.300  -43.300
PSI LYS    8 A   -42.900  -62.900  -22.900
PHI ILE    9 A   -63.300  -83.300  -43.300
PSI ILE    9 A   -42.200  -62.200  -22.200
PHI LYS   10 A   -65.700  -85.700  -45.700
PSI LYS   10 A   -27.700  -59.100    3.700
PHI SER   11 A   -91.000 -138.400  -43.600
PSI SER   11 A   -14.600  -76.300   47.100
PHI LEU   12 A   -86.100 -123.500  -48.700
PSI LEU   12 A   -13.550  -72.300   45.200
PHI ASN   13 A   -80.500 -131.300  -29.700
PSI ASN   13 A   -15.800  -85.800   54.200
PHI ARG   14 A   -60.300  -80.300  -40.300
PSI ARG   14 A   -37.300  -57.300  -17.300
PHI MET   15 A   -64.900  -84.900  -44.900
PSI MET   15 A   -42.200  -62.200  -22.200
PHI GLN   16 A   -63.900  -83.900  -43.900
PSI GLN   16 A   -40.200  -60.200  -20.200
PHI TYR   17 A   -65.600  -85.600  -45.600
PSI TYR   17 A   -42.500  -62.500  -22.500
PHI GLU   18 A   -62.100  -82.100  -42.100
PSI GLU   18 A   -42.800  -62.800  -22.800
PHI VAL   19 A   -62.400  -82.400  -42.400
PSI VAL   19 A   -45.000  -65.000  -25.000
PHI THR   20 A   -65.500  -85.500  -45.500
PSI THR   20 A   -31.100  -51.400  -10.800
PHI GLN   21 A   -71.550 -110.200  -32.900
PSI GLN   21 A   -24.100  -52.200    4.000
PHI ASN   23 A    70.000    0.000  140.000
PSI ASN   23 A    27.850  -28.000   83.700
PHI GLY   24 A   -90.550 -153.600  -27.500
PSI GLY   24 A   154.500  132.600  176.400
PHI THR   25 A  -121.200 -191.200  -51.200
PSI THR   25 A   138.400  108.600  168.200
PHI GLU   26 A   -94.850 -146.900  -42.800
PSI GLU   26 A   138.050   92.400  183.700
PSI PRO   27 A   148.700  128.700  168.700
PHI ASN   31 A   -99.050 -168.200  -29.900
PSI ASN   31 A   166.000  146.000  186.000
PHI GLU   32 A   -64.900  -84.900  -44.900
PSI GLU   32 A   -24.200  -60.500   12.100
PHI TYR   33 A   -85.900 -123.700  -48.100
PSI TYR   33 A   -19.050  -77.500   39.400
PHI ASP   35 A   -91.200 -143.300  -39.100
PSI ASP   35 A    -1.400  -63.900   61.100
PHI LYS   37 A   -96.450 -125.700  -67.200
PSI LYS   37 A   -17.700  -76.400   41.000
PHI GLU   38 A  -118.600 -188.600  -48.600
PSI GLU   38 A   145.300   99.700  190.900
PHI GLU   39 A   -69.000 -139.000    1.000
PSI GLU   39 A   134.700  114.700  154.700
PHI LEU   41 A  -129.200 -177.900  -80.500
PSI LEU   41 A   156.150  134.800  177.500
PHI TYR   42 A  -110.850 -165.000  -56.700
PSI TYR   42 A   141.100  113.400  168.800
PHI VAL   43 A  -132.000 -163.700 -100.300
PSI VAL   43 A   158.800  138.800  178.800
PHI ASP   44 A   -70.100 -140.100   -0.100
PSI ASP   44 A   135.250   71.500  199.000
PHI ILE   45 A   -68.200 -105.700  -30.700
PSI ILE   45 A   -27.000  -64.100   10.100
PHI VAL   46 A   -77.300 -113.600  -41.000
PSI VAL   46 A   -41.700  -67.100  -16.300
PHI SER   47 A  -108.600 -145.600  -71.600
PSI SER   47 A    -2.950  -37.900   32.000
PHI LYS   49 A   -89.350 -121.400  -57.300
PSI LYS   49 A   139.650  115.500  163.800
PSI PRO   50 A   143.500  123.500  163.500
PHI PHE   52 A  -131.850 -172.500  -91.200
PSI PHE   52 A   153.700  133.700  173.700
PHI THR   53 A   -92.400 -137.400  -47.400
PSI THR   53 A   170.000  150.000  190.000
PHI SER   54 A   -59.700  -79.700  -39.700
PSI SER   54 A   -36.900  -56.900  -16.900
PHI LYS   55 A   -67.000  -87.000  -47.000
PSI LYS   55 A   -28.100  -51.100   -5.100
PHI LYS   57 A  -109.350 -143.200  -75.500
PSI LYS   57 A   125.900   94.400  157.400
PHI PHE   58 A  -133.950 -161.600 -106.300
PSI PHE   58 A   155.600  135.600  175.600
PHI ASP   59 A   -77.750 -102.300  -53.200
PSI ASP   59 A   140.900  120.900  160.900
PHI SER   60 A   -99.200 -151.900  -46.500
PSI SER   60 A   133.500   63.500  203.500
PHI GLN   61 A   -69.750  -92.900  -46.600
PSI GLN   61 A   -17.750  -40.900    5.400
PHI CYS   62 A   -90.700 -120.800  -60.600
PSI CYS   62 A     4.850  -26.300   36.000
PHI TRP   64 A   -87.850 -121.400  -54.300
PSI TRP   64 A   143.400  119.100  167.700
PSI PRO   65 A   144.150  117.900  170.400
PHI SER   66 A  -127.550 -165.200  -89.900
PSI SER   66 A   138.200   92.700  183.700
PHI PHE   67 A  -120.750 -157.600  -83.900
PSI PHE   67 A   149.800  119.000  180.600
PHI THR   68 A   -80.750 -105.300  -56.200
PSI THR   68 A   -23.100  -43.100   -3.100
PHI LYS   69 A  -116.400 -186.400  -46.400
PSI LYS   69 A   130.100   64.400  195.800
PSI PRO   70 A   151.300  125.000  177.600
PHI GLU   72 A   -59.700  -79.700  -39.700
PSI GLU   72 A   -40.300  -63.200  -17.400
PHI GLU   73 A   -69.050  -96.700  -41.400
PSI GLU   73 A   -16.750  -46.800   13.300
PHI GLU   74 A  -101.100 -124.600  -77.600
PSI GLU   74 A    -5.250  -29.800   19.300
PHI VAL   75 A  -120.850 -160.500  -81.200
PSI VAL   75 A   134.250  111.000  157.500
PHI GLU   76 A  -125.750 -149.300 -102.200
PSI GLU   76 A   144.050  122.300  165.800
PHI GLU   77 A   -96.150 -129.600  -62.700
PSI GLU   77 A   134.300  114.300  154.300
PHI LYS   78 A  -137.650 -169.700 -105.600
PSI LYS   78 A   134.300   90.700  177.900
PHI LEU   79 A   -77.300 -110.600  -44.000
PSI LEU   79 A   131.950  110.000  153.900
PHI ASP   80 A  -112.650 -145.900  -79.400
PSI ASP   80 A   142.000  114.400  169.600
PHI SER   82 A   -58.800  -78.800  -38.800
PSI SER   82 A   -27.850  -57.800    2.100
PHI GLY   84 A    83.500   45.900  121.100
PSI GLY   84 A    15.900  -24.300   56.100
PHI MET   85 A  -119.150 -154.300  -84.000
PSI MET   85 A   161.450  140.400  182.500
PHI ILE   86 A   -99.000 -129.500  -68.500
PSI ILE   86 A   132.700  112.700  152.700
PHI ARG   87 A  -133.600 -203.600  -63.600
PSI ARG   87 A   145.750  108.700  182.800
PHI THR   88 A   -98.750 -130.000  -67.500
PSI THR   88 A   121.500  101.500  141.500
PHI GLU   89 A  -115.700 -149.900  -81.500
PSI GLU   89 A   128.800   81.600  176.000
PHI VAL   90 A  -128.100 -162.900  -93.300
PSI VAL   90 A   144.000   94.500  193.500
PHI ARG   91 A  -125.000 -161.500  -88.500
PSI ARG   91 A   147.100  115.900  178.300
PHI SER   92 A   -80.800 -100.800  -60.800
PSI SER   92 A   168.300  148.300  188.300
PHI ARG   93 A   -64.150  -88.600  -39.700
PSI ARG   93 A   -36.300  -56.300  -16.300
PHI THR   94 A   -62.200  -82.200  -42.200
PSI THR   94 A   -42.700  -62.700  -22.700
PHI ALA   95 A   -77.650 -116.400  -38.900
PSI ALA   95 A   -22.650  -51.600    6.300
PHI ASP   96 A   -69.150  -96.400  -41.900
PSI ASP   96 A   -27.600  -61.400    6.200
PHI SER   97 A  -100.050 -137.000  -63.100
PSI SER   97 A    -1.950  -34.600   30.700
PHI HIS   98 A   -64.000  -85.100  -42.900
PSI HIS   98 A   -28.900  -52.800   -5.000
PHI LEU   99 A   -86.750 -125.500  -48.000
PSI LEU   99 A   -15.850  -72.800   41.100
PHI GLY  100 A  -159.650 -225.300  -94.000
PSI GLY  100 A   154.700  114.100  195.300
PHI HIS  101 A  -140.450 -176.500 -104.400
PSI HIS  101 A   131.500   98.900  164.100
PHI VAL  102 A  -128.800 -148.800 -108.800
PSI VAL  102 A   135.800  110.500  161.100
PHI PHE  103 A  -130.950 -166.600  -95.300
PSI PHE  103 A   140.850  109.300  172.400
PHI ASP  105 A  -106.800 -126.800  -86.800
PSI ASP  105 A    -1.050  -34.500   32.400
PHI GLY  106 A  -121.700 -191.700  -51.700
PSI GLY  106 A   142.100   72.100  212.100
PSI PRO  107 A   151.550  130.300  172.800
PHI GLY  108 A  -106.400 -176.400  -36.400
PSI GLY  108 A   131.900   61.900  201.900
PSI PRO  109 A   -30.200  -50.200  -10.200
PHI ASN  110 A   -79.650 -100.300  -59.000
PSI ASN  110 A    -4.950  -30.500   20.600
PHI LEU  112 A   -81.600 -109.700  -53.500
PSI LEU  112 A   136.850   70.900  202.800
PHI ARG  113 A  -130.450 -160.200 -100.700
PSI ARG  113 A   137.150  109.900  164.400
PHI TYR  114 A   -89.100 -128.300  -49.900
PSI TYR  114 A   122.950   98.800  147.100
PHI CYS  115 A  -100.500 -132.200  -68.800
PSI CYS  115 A   120.700  100.700  140.700
PHI ILE  116 A  -109.450 -153.300  -65.600
PSI ILE  116 A   146.050  113.900  178.200
PHI ASN  117 A   -99.800 -169.800  -29.800
PSI ASN  117 A   135.700  110.700  160.700
PHI SER  118 A   -58.200  -78.200  -38.200
PSI SER  118 A   -36.800  -56.800  -16.800
PHI ALA  119 A   -67.800  -89.400  -46.200
PSI ALA  119 A   -18.200  -42.900    6.500
PHI LEU  121 A  -125.100 -167.800  -82.400
PSI LEU  121 A   156.200  136.200  176.200
PHI ARG  122 A  -140.150 -174.900 -105.400
PSI ARG  122 A   138.050  113.900  162.200
PHI PHE  123 A  -104.950 -153.300  -56.600
PSI PHE  123 A   120.550   95.200  145.900
PHI VAL  124 A  -109.100 -148.700  -69.500
PSI VAL  124 A   123.150   92.900  153.400
PSI PRO  125 A   146.900  126.900  166.900
PHI LYS  126 A   -56.550  -89.800  -23.300
PSI LYS  126 A   -34.900  -63.700   -6.100
PHI HIS  127 A   -65.600  -85.600  -45.600
PSI HIS  127 A   -19.950  -43.700    3.800
PHI LYS  128 A   -90.150 -132.700  -47.600
PSI LYS  128 A   -16.500  -72.400   39.400
PHI LEU  129 A   -62.300  -82.300  -42.300
PSI LEU  129 A   -39.400  -59.400  -19.400
PHI LYS  130 A   -67.400  -87.400  -47.400
PSI LYS  130 A   -34.350  -57.200  -11.500
PHI GLU  131 A   -62.300  -82.300  -42.300
PSI GLU  131 A   -35.700  -55.700  -15.700
PHI GLU  132 A   -82.800 -102.800  -62.800
PSI GLU  132 A    -0.350  -25.600   24.900
PHI GLY  133 A    78.900   47.600  110.200
PSI GLY  133 A    24.050   -0.200   48.300
PHI GLU  135 A   -56.500  -76.500  -36.500
PSI GLU  135 A   -38.400  -58.400  -18.400
PHI SER  136 A   -65.600  -85.600  -45.600
PSI SER  136 A   -26.100  -46.100   -6.100
PHI TYR  137 A   -76.950 -109.700  -44.200
PSI TYR  137 A   -38.400  -64.600  -12.200
PHI LEU  138 A   -60.300  -80.300  -40.300
PSI LEU  138 A   -42.900  -62.900  -22.900
PHI HIS  139 A   -64.600  -84.600  -44.600
PSI HIS  139 A   -36.400  -67.300   -5.500
PHI LEU  140 A   -67.550  -92.200  -42.900
PSI LEU  140 A   -26.650  -47.300   -6.000
PHI PHE  141 A   -92.450 -124.000  -60.900
PSI PHE  141 A   -10.550  -38.000   16.900
PHI TYR    3 A   -87.400 -157.400  -17.400
PSI TYR    3 A   130.000   92.100  167.900
PHI ASN    4 A   -89.350 -116.800  -61.900
PSI ASN    4 A   117.050   59.900  174.200
PHI LYS    5 A   -56.800  -76.800  -36.800
PSI LYS    5 A   -37.100  -61.200  -13.000
PHI GLU    6 A   -59.700  -79.700  -39.700
PSI GLU    6 A   -42.500  -62.500  -22.500
PHI GLU    7 A   -66.100  -86.100  -46.100
PSI GLU    7 A   -43.400  -63.400  -23.400
PHI LYS    8 A   -63.300  -83.300  -43.300
PSI LYS    8 A   -42.900  -62.900  -22.900
PHI ILE    9 A   -63.300  -83.300  -43.300
PSI ILE    9 A   -42.200  -62.200  -22.200
PHI LYS   10 A   -65.700  -85.700  -45.700
PSI LYS   10 A   -27.700  -59.100    3.700
PHI SER   11 A   -91.000 -138.400  -43.600
PSI SER   11 A   -14.600  -76.300   47.100
PHI LEU   12 A   -86.100 -123.500  -48.700
PSI LEU   12 A   -13.550  -72.300   45.200
PHI ASN   13 A   -80.500 -131.300  -29.700
PSI ASN   13 A   -15.800  -85.800   54.200
PHI ARG   14 A   -60.300  -80.300  -40.300
PSI ARG   14 A   -37.300  -57.300  -17.300
PHI MET   15 A   -64.900  -84.900  -44.900
PSI MET   15 A   -42.200  -62.200  -22.200
PHI GLN   16 A   -63.900  -83.900  -43.900
PSI GLN   16 A   -40.200  -60.200  -20.200
PHI TYR   17 A   -65.600  -85.600  -45.600
PSI TYR   17 A   -42.500  -62.500  -22.500
PHI GLU   18 A   -62.100  -82.100  -42.100
PSI GLU   18 A   -42.800  -62.800  -22.800
PHI VAL   19 A   -62.400  -82.400  -42.400
PSI VAL   19 A   -45.000  -65.000  -25.000
PHI THR   20 A   -65.500  -85.500  -45.500
PSI THR   20 A   -31.100  -51.400  -10.800
PHI GLN   21 A   -71.550 -110.200  -32.900
PSI GLN   21 A   -24.100  -52.200    4.000
PHI ASN   23 A    70.000    0.000  140.000
PSI ASN   23 A    27.850  -28.000   83.700
PHI GLY   24 A   -90.550 -153.600  -27.500
PSI GLY   24 A   154.500  132.600  176.400
PHI THR   25 A  -121.200 -191.200  -51.200
PSI THR   25 A   138.400  108.600  168.200
PHI GLU   26 A   -94.850 -146.900  -42.800
PSI GLU   26 A   138.050   92.400  183.700
PSI PRO   27 A   148.700  128.700  168.700
PHI ASN   31 A   -99.050 -168.200  -29.900
PSI ASN   31 A   166.000  146.000  186.000
PHI GLU   32 A   -64.900  -84.900  -44.900
PSI GLU   32 A   -24.200  -60.500   12.100
PHI TYR   33 A   -85.900 -123.700  -48.100
PSI TYR   33 A   -19.050  -77.500   39.400
PHI ASP   35 A   -91.200 -143.300  -39.100
PSI ASP   35 A    -1.400  -63.900   61.100
PHI LYS   37 A   -96.450 -125.700  -67.200
PSI LYS   37 A   -17.700  -76.400   41.000
PHI GLU   38 A  -118.600 -188.600  -48.600
PSI GLU   38 A   145.300   99.700  190.900
PHI GLU   39 A   -69.000 -139.000    1.000
PSI GLU   39 A   134.700  114.700  154.700
PHI LEU   41 A  -129.200 -177.900  -80.500
PSI LEU   41 A   156.150  134.800  177.500
PHI TYR   42 A  -110.850 -165.000  -56.700
PSI TYR   42 A   141.100  113.400  168.800
PHI VAL   43 A  -132.000 -163.700 -100.300
PSI VAL   43 A   158.800  138.800  178.800
PHI ASP   44 A   -70.100 -140.100   -0.100
PSI ASP   44 A   135.250   71.500  199.000
PHI ILE   45 A   -68.200 -105.700  -30.700
PSI ILE   45 A   -27.000  -64.100   10.100
PHI VAL   46 A   -77.300 -113.600  -41.000
PSI VAL   46 A   -41.700  -67.100  -16.300
PHI SER   47 A  -108.600 -145.600  -71.600
PSI SER   47 A    -2.950  -37.900   32.000
PHI LYS   49 A   -89.350 -121.400  -57.300
PSI LYS   49 A   139.650  115.500  163.800
PSI PRO   50 A   143.500  123.500  163.500
PHI PHE   52 A  -131.850 -172.500  -91.200
PSI PHE   52 A   153.700  133.700  173.700
PHI THR   53 A   -92.400 -137.400  -47.400
PSI THR   53 A   170.000  150.000  190.000
PHI SER   54 A   -59.700  -79.700  -39.700
PSI SER   54 A   -36.900  -56.900  -16.900
PHI LYS   55 A   -67.000  -87.000  -47.000
PSI LYS   55 A   -28.100  -51.100   -5.100
PHI LYS   57 A  -109.350 -143.200  -75.500
PSI LYS   57 A   125.900   94.400  157.400
PHI PHE   58 A  -133.950 -161.600 -106.300
PSI PHE   58 A   155.600  135.600  175.600
PHI ASP   59 A   -77.750 -102.300  -53.200
PSI ASP   59 A   140.900  120.900  160.900
PHI SER   60 A   -99.200 -151.900  -46.500
PSI SER   60 A   133.500   63.500  203.500
PHI GLN   61 A   -69.750  -92.900  -46.600
PSI GLN   61 A   -17.750  -40.900    5.400
PHI CYS   62 A   -90.700 -120.800  -60.600
PSI CYS   62 A     4.850  -26.300   36.000
PHI TRP   64 A   -87.850 -121.400  -54.300
PSI TRP   64 A   143.400  119.100  167.700
PSI PRO   65 A   144.150  117.900  170.400
PHI SER   66 A  -127.550 -165.200  -89.900
PSI SER   66 A   138.200   92.700  183.700
PHI PHE   67 A  -120.750 -157.600  -83.900
PSI PHE   67 A   149.800  119.000  180.600
PHI THR   68 A   -80.750 -105.300  -56.200
PSI THR   68 A   -23.100  -43.100   -3.100
PHI LYS   69 A  -116.400 -186.400  -46.400
PSI LYS   69 A   130.100   64.400  195.800
PSI PRO   70 A   151.300  125.000  177.600
PHI GLU   72 A   -59.700  -79.700  -39.700
PSI GLU   72 A   -40.300  -63.200  -17.400
PHI GLU   73 A   -69.050  -96.700  -41.400
PSI GLU   73 A   -16.750  -46.800   13.300
PHI GLU   74 A  -101.100 -124.600  -77.600
PSI GLU   74 A    -5.250  -29.800   19.300
PHI VAL   75 A  -120.850 -160.500  -81.200
PSI VAL   75 A   134.250  111.000  157.500
PHI GLU   76 A  -125.750 -149.300 -102.200
PSI GLU   76 A   144.050  122.300  165.800
PHI GLU   77 A   -96.150 -129.600  -62.700
PSI GLU   77 A   134.300  114.300  154.300
PHI LYS   78 A  -137.650 -169.700 -105.600
PSI LYS   78 A   134.300   90.700  177.900
PHI LEU   79 A   -77.300 -110.600  -44.000
PSI LEU   79 A   131.950  110.000  153.900
PHI ASP   80 A  -112.650 -145.900  -79.400
PSI ASP   80 A   142.000  114.400  169.600
PHI SER   82 A   -58.800  -78.800  -38.800
PSI SER   82 A   -27.850  -57.800    2.100
PHI GLY   84 A    83.500   45.900  121.100
PSI GLY   84 A    15.900  -24.300   56.100
PHI MET   85 A  -119.150 -154.300  -84.000
PSI MET   85 A   161.450  140.400  182.500
PHI ILE   86 A   -99.000 -129.500  -68.500
PSI ILE   86 A   132.700  112.700  152.700
PHI ARG   87 A  -133.600 -203.600  -63.600
PSI ARG   87 A   145.750  108.700  182.800
PHI THR   88 A   -98.750 -130.000  -67.500
PSI THR   88 A   121.500  101.500  141.500
PHI GLU   89 A  -115.700 -149.900  -81.500
PSI GLU   89 A   128.800   81.600  176.000
PHI VAL   90 A  -128.100 -162.900  -93.300
PSI VAL   90 A   144.000   94.500  193.500
PHI ARG   91 A  -125.000 -161.500  -88.500
PSI ARG   91 A   147.100  115.900  178.300
PHI SER   92 A   -80.800 -100.800  -60.800
PSI SER   92 A   168.300  148.300  188.300
PHI ARG   93 A   -64.150  -88.600  -39.700
PSI ARG   93 A   -36.300  -56.300  -16.300
PHI THR   94 A   -62.200  -82.200  -42.200
PSI THR   94 A   -42.700  -62.700  -22.700
PHI ALA   95 A   -77.650 -116.400  -38.900
PSI ALA   95 A   -22.650  -51.600    6.300
PHI ASP   96 A   -69.150  -96.400  -41.900
PSI ASP   96 A   -27.600  -61.400    6.200
PHI SER   97 A  -100.050 -137.000  -63.100
PSI SER   97 A    -1.950  -34.600   30.700
PHI HIS   98 A   -64.000  -85.100  -42.900
PSI HIS   98 A   -28.900  -52.800   -5.000
PHI LEU   99 A   -86.750 -125.500  -48.000
PSI LEU   99 A   -15.850  -72.800   41.100
PHI GLY  100 A  -159.650 -225.300  -94.000
PSI GLY  100 A   154.700  114.100  195.300
PHI HIS  101 A  -140.450 -176.500 -104.400
PSI HIS  101 A   131.500   98.900  164.100
PHI VAL  102 A  -128.800 -148.800 -108.800
PSI VAL  102 A   135.800  110.500  161.100
PHI PHE  103 A  -130.950 -166.600  -95.300
PSI PHE  103 A   140.850  109.300  172.400
PHI ASP  105 A  -106.800 -126.800  -86.800
PSI ASP  105 A    -1.050  -34.500   32.400
PHI GLY  106 A  -121.700 -191.700  -51.700
PSI GLY  106 A   142.100   72.100  212.100
PSI PRO  107 A   151.550  130.300  172.800
PHI GLY  108 A  -106.400 -176.400  -36.400
PSI GLY  108 A   131.900   61.900  201.900
PSI PRO  109 A   -30.200  -50.200  -10.200
PHI ASN  110 A   -79.650 -100.300  -59.000
PSI ASN  110 A    -4.950  -30.500   20.600
PHI LEU  112 A   -81.600 -109.700  -53.500
PSI LEU  112 A   136.850   70.900  202.800
PHI ARG  113 A  -130.450 -160.200 -100.700
PSI ARG  113 A   137.150  109.900  164.400
PHI TYR  114 A   -89.100 -128.300  -49.900
PSI TYR  114 A   122.950   98.800  147.100
PHI CYS  115 A  -100.500 -132.200  -68.800
PSI CYS  115 A   120.700  100.700  140.700
PHI ILE  116 A  -109.450 -153.300  -65.600
PSI ILE  116 A   146.050  113.900  178.200
PHI ASN  117 A   -99.800 -169.800  -29.800
PSI ASN  117 A   135.700  110.700  160.700
PHI SER  118 A   -58.200  -78.200  -38.200
PSI SER  118 A   -36.800  -56.800  -16.800
PHI ALA  119 A   -67.800  -89.400  -46.200
PSI ALA  119 A   -18.200  -42.900    6.500
PHI LEU  121 A  -125.100 -167.800  -82.400
PSI LEU  121 A   156.200  136.200  176.200
PHI ARG  122 A  -140.150 -174.900 -105.400
PSI ARG  122 A   138.050  113.900  162.200
PHI PHE  123 A  -104.950 -153.300  -56.600
PSI PHE  123 A   120.550   95.200  145.900
PHI VAL  124 A  -109.100 -148.700  -69.500
PSI VAL  124 A   123.150   92.900  153.400
PSI PRO  125 A   146.900  126.900  166.900
PHI LYS  126 A   -56.550  -89.800  -23.300
PSI LYS  126 A   -34.900  -63.700   -6.100
PHI HIS  127 A   -65.600  -85.600  -45.600
PSI HIS  127 A   -19.950  -43.700    3.800
PHI LYS  128 A   -90.150 -132.700  -47.600
PSI LYS  128 A   -16.500  -72.400   39.400
PHI LEU  129 A   -62.300  -82.300  -42.300
PSI LEU  129 A   -39.400  -59.400  -19.400
PHI LYS  130 A   -67.400  -87.400  -47.400
PSI LYS  130 A   -34.350  -57.200  -11.500
PHI GLU  131 A   -62.300  -82.300  -42.300
PSI GLU  131 A   -35.700  -55.700  -15.700
PHI GLU  132 A   -82.800 -102.800  -62.800
PSI GLU  132 A    -0.350  -25.600   24.900
PHI GLY  133 A    78.900   47.600  110.200
PSI GLY  133 A    24.050   -0.200   48.300
PHI GLU  135 A   -56.500  -76.500  -36.500
PSI GLU  135 A   -38.400  -58.400  -18.400
PHI SER  136 A   -65.600  -85.600  -45.600
PSI SER  136 A   -26.100  -46.100   -6.100
PHI TYR  137 A   -76.950 -109.700  -44.200
PSI TYR  137 A   -38.400  -64.600  -12.200
PHI LEU  138 A   -60.300  -80.300  -40.300
PSI LEU  138 A   -42.900  -62.900  -22.900
PHI HIS  139 A   -64.600  -84.600  -44.600
PSI HIS  139 A   -36.400  -67.300   -5.500
PHI LEU  140 A   -67.550  -92.200  -42.900
PSI LEU  140 A   -26.650  -47.300   -6.000
PHI PHE  141 A   -92.450 -124.000  -60.900
PSI PHE  141 A   -10.550  -38.000   16.900
