# Supplementary material for: Implementation of Time-Averaged Restraints with UNRES Coarse-Grained Model of Polypeptide Chains
Source: J Chem Theory Comput. 2025 Jan 24;21(3):1476–93. doi: 10.1021/acs.jctc.4c01504 (PMC11823420; doi:10.1021/acs.jctc.4c01504)
Supplement: Supplementary file 2 — ct4c01504_si_002.zip [file ct4c01504_si_002.zip › Suppdata/Restraints/NMR/2LWA.gamma.theta.txt]

          18
    5   60.4   47.9   5.000
    6   69.6   52.1   5.000
    7   54.1   57.7   5.000
    8   58.0   43.5   5.000
    9   54.0   43.7   5.000
   10   51.0   43.9   5.000
   11   49.7   43.6   5.000
   12   52.6   45.5   5.000
   13   55.2   57.9   5.000
   14   41.9   69.1   5.000
   17   64.2   46.1   5.000
   18   57.3   48.0   5.000
   19   56.9   48.2   5.000
   20   54.3   44.3   5.000
   21   54.6   58.4   5.000
   22   66.8   54.2   5.000
   23   57.2   56.4   5.000
   24   49.0   62.9   5.000
          20
    4   87.8    9.7   1.000
    5   88.3   10.2   1.000
    6   89.4    9.8   1.000
    7   91.6   13.3   1.000
    8   91.3   10.6   1.000
    9   89.9   10.3   1.000
   10   91.5   10.6   1.000
   11   90.8   10.4   1.000
   12   89.9   10.9   1.000
   13   92.1   13.9   1.000
   14   94.8   10.3   1.000
   16   87.7    9.6   1.000
   17   89.0   10.3   1.000
   18   90.3   11.0   1.000
   19   91.1   10.4   1.000
   20   89.6   10.3   1.000
   21   90.5   13.3   1.000
   22   89.6   11.1   1.000
   23   90.9   12.1   1.000
   24   91.5   11.1   1.000
