# Supplementary material for: Implementation of Time-Averaged Restraints with UNRES Coarse-Grained Model of Polypeptide Chains
Source: J Chem Theory Comput. 2025 Jan 24;21(3):1476–93. doi: 10.1021/acs.jctc.4c01504 (PMC11823420; doi:10.1021/acs.jctc.4c01504)
Supplement: Supplementary file 2 — ct4c01504_si_002.zip [file ct4c01504_si_002.zip › Suppdata/Restraints/NMR/2LWA.nmr.dist.txt]

        5       6       1       5.13    HB      HA      A       I
        6       7       2       6.75    HB      HA      I       A
        6       7       3       4.0     HG2     HA      I       A
        7       6       4       6.5     HB      HA      A       I
        8       7       5       5.0     HB      HA      A       A
        8       9       6       5.0     HB      HA      A       F
        15      14      7       7.25    HG2     HA      T       W
        15      16      8       6.0     HG2     HA2     T       G
        17      18      9       8.63    HB      HA      M       I
        17      18      10      6.0     HE      HA      M       I
        18      19      11      7.38    HD1     HA      I       D
        18      19      12      4.38    HG2     HA      I       D
        8       9       13      6.37    HB      HB      A       F
        10      9       14      5.33    HG2     HB      I       F
        10      11      15      5.46    HG2     HG      I       E
        18      17      16      5.46    HG2     HB      I       M
        14      15      17      5.13    HD1     HA      W       T
        14      15      18      5.63    HE3     HA      W       T
        21      22      19      6.88    HD1     HA      W       Y
        21      22      20      7.25    HE3     HA      W       Y
        14      15      21      8.19    HD1     HB      W       T
        14      15      22      4.81    HD1     HG2     W       T
        14      15      23      7.15    HH2     HG2     W       T
        14      15      24      6.37    HE3     HG2     W       T
        14      15      25      6.63    HZ2     HG2     W       T
        14      15      26      6.89    HZ3     HG2     W       T
        22      21      27      7.93    HE      HB      Y       W
        21      22      28      6.37    HD1     HD      W       Y
        21      22      29      6.24    HD1     HE      W       Y
        22      21      30      6.89    HE      HE3     Y       W
        2       3       31      4.8     HA      H       L       F
        5       4       32      4.68    HA      H       A       G
        5       6       33      3.48    HA      H       A       I
        4       3       34      5.4     HA      H       G       F
        4       5       35      3.72    HA      H       G       A
        4       5       36      3.96    HA      H       G       A
        4       3       37      3.48    H       H       G       F
        4       5       38      3.48    H       H       G       A
        5       6       39      2.64    H       H       A       I
        6       7       40      4.68    HA      H       I       A
        6       7       41      2.64    H       H       I       A
        7       8       42      2.76    H       H       A       A
        8       9       43      4.32    HA      H       A       F
        8       9       44      2.76    H       H       A       F
        9       10      45      4.56    HA      H       F       I
        10      11      46      3.84    HA      H       I       E
        12      13      47      4.56    HA      H       G       G
        13      14      48      3.72    HA      H       G       W
        15      16      49      4.08    HA      H       T       G
        16      17      50      4.2     HA      H       G       M
        16      17      51      3.96    HA      H       G       M
        17      18      52      4.08    HA      H       M       I
        19      20      53      4.2     HA      H       D       G
        20      21      54      3.0     HA      H       G       W
        21      22      55      4.2     HA      H       W       Y
        22      23      56      4.8     HA      H       Y       G
        3       4       57      4.13    HB      H       F       G
        5       6       58      3.63    HB      H       A       I
        6       7       59      2.88    HB      H       I       A
        6       7       60      6.25    HD1     H       I       A
        6       7       61      4.25    HG2     H       I       A
        7       6       62      5.63    HB      H       A       I
        7       8       63      3.25    HB      H       A       A
        8       9       64      3.75    HB      H       A       F
        9       10      65      3.5     HB      H       F       I
        10      11      66      6.63    HD1     H       I       E
        10      11      67      4.88    HG2     H       I       E
        11      12      68      3.5     HB      H       E       G
        11      12      69      4.75    HG      H       E       G
        14      15      70      3.88    HB      H       W       T
        15      16      71      4.25    HB      H       T       G
        15      16      72      6.75    HG2     H       T       G
        17      18      73      3.38    HB      H       M       I
        18      19      74      3.38    HB      H       I       D
        18      19      75      4.75    HG2     H       I       D
        19      20      76      3.63    HB      H       D       G
        6       9       77      6.12    HA      HA      I       F
        13      9       78      6.24    HA      HA      G       F
        13      9       79      7.08    HA      HA      G       F
        5       2       80      3.25    HB      HA      A       L
        6       3       81      3.88    HB      HA      I       F
        6       2       82      6.25    HD1     HA      I       L
        6       3       83      3.63    HD1     HA      I       F
        7       4       84      3.75    HB      HA      A       G
        9       6       85      4.0     HB      HA      F       I
        10      7       86      4.13    HB      HA      I       A
        10      7       87      3.63    HD1     HA      I       A
        10      7       88      4.63    HG1     HA      I       A
        10      14      89      6.63    HG2     HA      I       W
        11      8       90      3.75    HB      HA      E       A
        17      14      91      4.5     HB      HA      M       W
        17      14      92      4.25    HE      HA      M       W
        17      14      93      5.88    HG      HA      M       W
        18      15      94      4.5     HB      HA      I       T
        18      14      95      6.5     HD1     HA      I       W
        18      15      96      4.13    HD1     HA      I       T
        19      16      97      4.63    HB      HA      D       G
        22      18      98      5.13    HB      HA      Y       I
        22      19      99      3.13    HB      HA      Y       D
        2       5       100     4.03    HD1     HB      L       A
        2       6       101     5.59    HD2     HB      L       I
        6       2       102     4.03    HD1     HG      I       L
        6       10      103     6.63    HD1     HB      I       I
        6       9       104     5.33    HG2     HB      I       F
        7       10      105     5.46    HB      HB      A       I
        8       11      106     5.46    HB      HB      A       E
        10      6       107     5.59    HD1     HB      I       I
        10      7       108     5.07    HD1     HB      I       A
        18      15      109     7.02    HD1     HB      I       T
        18      22      110     4.94    HG2     HB      I       Y
        14      10      111     6.63    HD1     HA      W       I
        14      11      112     7.88    HD1     HA      W       E
        21      18      113     6.88    HD1     HA      W       I
        22      19      114     6.75    HE      HA      Y       D
        10      14      115     7.54    HD1     HE3     I       W
        10      14      116     7.74    HD1     HD1     I       W
        14      17      117     7.02    HE3     HB      W       M
        14      17      118     7.02    HD1     HE      W       M
        14      17      119     6.24    HH2     HE      W       M
        14      17      120     4.42    HE3     HE      W       M
        14      17      121     6.89    HZ2     HE      W       M
        14      17      122     4.68    HZ3     HE      W       M
        21      17      123     7.15    HH2     HE      W       M
        21      17      124     6.76    HE3     HE      W       M
        21      17      125     6.89    HZ3     HE      W       M
        14      17      126     8.19    HE3     HG      W       M
        14      18      127     6.24    HD1     HD1     W       I
        14      18      128     6.5     HH2     HD1     W       I
        14      18      129     5.46    HE3     HD1     W       I
        14      18      130     5.46    HZ2     HD1     W       I
        14      18      131     6.11    HZ3     HD1     W       I
        21      18      132     6.37    HE3     HD1     W       I
        21      18      133     7.02    HZ3     HD1     W       I
        22      18      134     5.85    HD      HD1     Y       I
        22      18      135     5.72    HE      HD1     Y       I
        14      18      136     7.41    HE3     HG1     W       I
        14      18      137     7.02    HH2     HG2     W       I
        14      18      138     6.63    HZ2     HG2     W       I
        14      18      139     6.24    HZ3     HG2     W       I
        21      18      140     5.85    HE3     HG2     W       I
        22      18      141     3.9     HD      HG2     Y       I
        22      18      142     4.29    HE      HG2     Y       I
        2       5       143     4.08    HA      H       L       A
        2       6       144     5.52    HA      H       L       I
        4       7       145     5.04    HA      H       G       A
        5       7       146     4.2     HA      H       A       A
        5       7       147     4.68    H       H       A       A
        6       8       148     5.52    HA      H       I       A
        6       9       149     3.96    HA      H       I       F
        7       9       150     4.68    H       H       A       F
        8       11      151     4.2     HA      H       A       E
        9       12      152     4.68    HA      H       F       G
        9       13      153     4.8     HA      H       F       G
        14      17      154     5.16    HA      H       W       M
        15      17      155     4.8     HA      H       T       M
        17      20      156     5.28    HA      H       M       G
        18      22      157     5.28    HA      H       I       Y
        19      22      158     5.16    HA      H       D       Y
        7       5       159     5.63    HB      H       A       A
        10      12      160     6.75    HG2     H       I       G
        5       21      161     4.63    HB      HA      A       W
        17      9       162     6.0     HB      HA      M       F
        17      5       163     5.0     HE      HA      M       A
        17      5       164     4.81    HG      HB      M       A
        5       21      165     5.46    HB      HB      A       W
        8       17      166     6.24    HB      HB      A       M
        17      9       167     6.24    HB      HB      M       F
        17      9       168     5.72    HE      HB      M       F
        14      9       169     6.88    HD1     HA      W       F
        21      2       170     6.5     HZ3     HB      W       L
        2       21      171     5.33    HD1     HZ3     L       W
        2       21      172     7.15    HD2     HZ3     L       W
        5       21      173     4.68    HB      HE3     A       W
        5       21      174     6.76    HB      HZ3     A       W
        5       21      175     7.38    HB      H       A       W
