# Supplementary material for: Implementation of Time-Averaged Restraints with UNRES Coarse-Grained Model of Polypeptide Chains
Source: J Chem Theory Comput. 2025 Jan 24;21(3):1476–93. doi: 10.1021/acs.jctc.4c01504 (PMC11823420; doi:10.1021/acs.jctc.4c01504)
Supplement: Supplementary file 2 — ct4c01504_si_002.zip [file ct4c01504_si_002.zip › Suppdata/Restraints/NMR/2LWA.phipsi.txt]

PHI LEU   2 A    -57.610   -77.610   -37.610
PHI PHE   3 A    -67.520   -87.520   -47.520
PHI GLY   4 A    -66.710   -86.710   -46.710
PHI ALA   5 A    -70.720  -104.460   -36.980
PHI ILE   6 A    -63.060   -83.060   -43.060
PHI ALA   7 A    -59.720   -79.720   -39.720
PHI ALA   8 A    -65.110   -85.110   -45.110
PHI PHE   9 A    -65.210   -85.210   -45.210
PHI ILE  10 A    -67.310   -87.310   -47.310
PHI GLU  11 A    -73.110   -99.070   -47.150
PHI GLY  12 A    -96.940  -121.000   -72.880
PHI TRP  14 A    -59.430   -79.430   -39.430
PHI THR  15 A    -62.690   -82.690   -42.690
PHI GLY  16 A    -68.240   -88.240   -48.240
PHI MET  17 A    -67.010   -87.010   -47.010
PHI ILE  18 A    -64.890   -84.890   -44.890
PHI ASP  19 A    -71.330  -101.600   -41.060
PHI GLY  20 A    -66.620   -86.620   -46.620
PHI TRP  21 A    -71.760   -96.030   -47.490
PHI TYR  22 A    -86.450  -114.330   -58.570
PSI LEU   2 A    -34.710   -54.710   -14.710
PSI PHE   3 A    -23.160   -49.780     3.460
PSI GLY   4 A    -33.050   -53.050   -13.050
PSI ALA   5 A    -37.110   -57.350   -16.870
PSI ILE   6 A    -43.700   -63.700   -23.700
PSI ALA   7 A    -41.210   -61.210   -21.210
PSI ALA   8 A    -42.800   -62.800   -22.800
PSI PHE   9 A    -39.860   -59.860   -19.860
PSI ILE  10 A    -32.370   -56.990    -7.750
PSI GLU  11 A    -31.250   -63.910     1.410
PSI GLY  12 A     -6.880   -46.880    33.120
PSI TRP  14 A    -32.180   -52.570   -11.790
PSI THR  15 A    -33.950   -56.160   -11.740
PSI GLY  16 A    -33.400   -58.130    -8.670
PSI MET  17 A    -39.460   -59.460   -19.460
PSI ILE  18 A    -35.140   -56.480   -13.800
PSI ASP  19 A    -28.160   -56.040    -0.280
PSI GLY  20 A    -31.120   -57.470    -4.770
PSI TRP  21 A    -31.130   -57.230    -5.030
PSI TYR  22 A    -10.360   -42.950    22.230
