# Supplementary material for: Implementation of Time-Averaged Restraints with UNRES Coarse-Grained Model of Polypeptide Chains
Source: J Chem Theory Comput. 2025 Jan 24;21(3):1476–93. doi: 10.1021/acs.jctc.4c01504 (PMC11823420; doi:10.1021/acs.jctc.4c01504)
Supplement: Supplementary file 2 — ct4c01504_si_002.zip [file ct4c01504_si_002.zip › Suppdata/Restraints/Synthetic/2KW5_129_153_1.pdb]

CRYST1    1.000    1.000    1.000  90.00  90.00  90.00 P 1           1
ATOM      1  N   LEU A   1       4.814  -2.985   2.473  1.00  0.00           N  
ATOM      2  CA  LEU A   1       6.024  -2.904   1.649  1.00  0.00           C  
ATOM      3  C   LEU A   1       6.738  -4.248   1.623  1.00  0.00           C  
ATOM      4  O   LEU A   1       7.106  -4.774   2.669  1.00  0.00           O  
ATOM      5  CB  LEU A   1       6.948  -1.798   2.217  1.00  0.00           C  
ATOM      6  CG  LEU A   1       6.428  -0.343   1.997  1.00  0.00           C  
ATOM      7  CD1 LEU A   1       7.061   0.642   2.990  1.00  0.00           C  
ATOM      8  CD2 LEU A   1       6.662   0.098   0.528  1.00  0.00           C  
ATOM      9  H   LEU A   1       4.923  -3.220   3.418  1.00  0.00           H  
ATOM     10  HA  LEU A   1       5.742  -2.632   0.631  1.00  0.00           H  
ATOM     11  HB2 LEU A   1       7.069  -1.972   3.287  1.00  0.00           H  
ATOM     12  HB3 LEU A   1       7.926  -1.882   1.754  1.00  0.00           H  
ATOM     13  HG  LEU A   1       5.355  -0.321   2.175  1.00  0.00           H  
ATOM     14 HD11 LEU A   1       8.133   0.666   2.854  1.00  0.00           H  
ATOM     15 HD12 LEU A   1       6.837   0.327   4.000  1.00  0.00           H  
ATOM     16 HD13 LEU A   1       6.656   1.630   2.831  1.00  0.00           H  
ATOM     17 HD21 LEU A   1       6.282   1.102   0.380  1.00  0.00           H  
ATOM     18 HD22 LEU A   1       6.143  -0.577  -0.140  1.00  0.00           H  
ATOM     19 HD23 LEU A   1       7.720   0.081   0.301  1.00  0.00           H  
ATOM     20  N   GLU A   2       6.916  -4.800   0.421  1.00  0.00           N  
ATOM     21  CA  GLU A   2       7.775  -5.954   0.199  1.00  0.00           C  
ATOM     22  C   GLU A   2       8.919  -5.491  -0.704  1.00  0.00           C  
ATOM     23  O   GLU A   2       8.743  -5.320  -1.920  1.00  0.00           O  
ATOM     24  CB  GLU A   2       6.986  -7.121  -0.433  1.00  0.00           C  
ATOM     25  CG  GLU A   2       7.808  -8.400  -0.635  1.00  0.00           C  
ATOM     26  CD  GLU A   2       6.971  -9.527  -1.247  1.00  0.00           C  
ATOM     27  OE1 GLU A   2       6.203 -10.177  -0.505  1.00  0.00           O  
ATOM     28  OE2 GLU A   2       7.053  -9.762  -2.477  1.00  0.00           O1-
ATOM     29  H   GLU A   2       6.485  -4.387  -0.351  1.00  0.00           H  
ATOM     30  HA  GLU A   2       8.187  -6.283   1.157  1.00  0.00           H  
ATOM     31  HB2 GLU A   2       6.145  -7.360   0.211  1.00  0.00           H  
ATOM     32  HB3 GLU A   2       6.601  -6.806  -1.399  1.00  0.00           H  
ATOM     33  HG2 GLU A   2       8.650  -8.175  -1.285  1.00  0.00           H  
ATOM     34  HG3 GLU A   2       8.190  -8.726   0.329  1.00  0.00           H  
ATOM     35  N   GLY A   3      10.059  -5.201  -0.067  1.00  0.00           N  
ATOM     36  CA  GLY A   3      11.279  -4.835  -0.766  1.00  0.00           C  
ATOM     37  C   GLY A   3      12.105  -6.035  -1.164  1.00  0.00           C  
ATOM     38  O   GLY A   3      11.801  -7.178  -0.791  1.00  0.00           O  
ATOM     39  H   GLY A   3      10.045  -5.185   0.912  1.00  0.00           H  
ATOM     40  HA2 GLY A   3      11.036  -4.260  -1.655  1.00  0.00           H  
ATOM     41  HA3 GLY A   3      11.870  -4.216  -0.108  1.00  0.00           H  
ATOM     42  N   PHE A   4      13.180  -5.763  -1.901  1.00  0.00           N  
ATOM     43  CA  PHE A   4      14.068  -6.787  -2.446  1.00  0.00           C  
ATOM     44  C   PHE A   4      15.517  -6.446  -2.048  1.00  0.00           C  
ATOM     45  O   PHE A   4      15.816  -5.294  -1.703  1.00  0.00           O  
ATOM     46  CB  PHE A   4      13.923  -6.832  -3.989  1.00  0.00           C  
ATOM     47  CG  PHE A   4      12.482  -7.000  -4.503  1.00  0.00           C  
ATOM     48  CD1 PHE A   4      11.651  -5.890  -4.698  1.00  0.00           C  
ATOM     49  CD2 PHE A   4      11.957  -8.259  -4.780  1.00  0.00           C  
ATOM     50  CE1 PHE A   4      10.353  -6.041  -5.150  1.00  0.00           C  
ATOM     51  CE2 PHE A   4      10.657  -8.409  -5.230  1.00  0.00           C  
ATOM     52  CZ  PHE A   4       9.854  -7.301  -5.415  1.00  0.00           C  
ATOM     53  H   PHE A   4      13.399  -4.825  -2.083  1.00  0.00           H  
ATOM     54  HA  PHE A   4      13.799  -7.757  -2.025  1.00  0.00           H  
ATOM     55  HB2 PHE A   4      14.313  -5.909  -4.406  1.00  0.00           H  
ATOM     56  HB3 PHE A   4      14.514  -7.657  -4.371  1.00  0.00           H  
ATOM     57  HD1 PHE A   4      12.036  -4.895  -4.493  1.00  0.00           H  
ATOM     58  HD2 PHE A   4      12.579  -9.135  -4.638  1.00  0.00           H  
ATOM     59  HE1 PHE A   4       9.725  -5.170  -5.293  1.00  0.00           H  
ATOM     60  HE2 PHE A   4      10.270  -9.398  -5.438  1.00  0.00           H  
ATOM     61  HZ  PHE A   4       8.838  -7.421  -5.766  1.00  0.00           H  
ATOM     62  N   ALA A   5      16.407  -7.446  -2.108  1.00  0.00           N  
ATOM     63  CA  ALA A   5      17.845  -7.266  -1.831  1.00  0.00           C  
ATOM     64  C   ALA A   5      18.556  -6.726  -3.095  1.00  0.00           C  
ATOM     65  O   ALA A   5      18.044  -6.914  -4.198  1.00  0.00           O  
ATOM     66  CB  ALA A   5      18.466  -8.604  -1.382  1.00  0.00           C  
ATOM     67  H   ALA A   5      16.090  -8.333  -2.377  1.00  0.00           H  
ATOM     68  HA  ALA A   5      17.956  -6.547  -1.022  1.00  0.00           H  
ATOM     69  HB1 ALA A   5      18.361  -9.338  -2.169  1.00  0.00           H  
ATOM     70  HB2 ALA A   5      17.960  -8.962  -0.495  1.00  0.00           H  
ATOM     71  HB3 ALA A   5      19.521  -8.469  -1.159  1.00  0.00           H  
ATOM     72  N   PRO A   6      19.749  -6.057  -2.972  1.00  0.00           N  
ATOM     73  CA  PRO A   6      20.549  -5.620  -4.158  1.00  0.00           C  
ATOM     74  C   PRO A   6      21.095  -6.816  -4.996  1.00  0.00           C  
ATOM     75  O   PRO A   6      21.627  -6.632  -6.093  1.00  0.00           O  
ATOM     76  CB  PRO A   6      21.698  -4.789  -3.525  1.00  0.00           C  
ATOM     77  CG  PRO A   6      21.812  -5.309  -2.123  1.00  0.00           C  
ATOM     78  CD  PRO A   6      20.401  -5.643  -1.696  1.00  0.00           C  
ATOM     79  HA  PRO A   6      19.956  -4.982  -4.812  1.00  0.00           H  
ATOM     80  HB2 PRO A   6      22.621  -4.931  -4.080  1.00  0.00           H  
ATOM     81  HB3 PRO A   6      21.439  -3.731  -3.536  1.00  0.00           H  
ATOM     82  HG2 PRO A   6      22.436  -6.200  -2.110  1.00  0.00           H  
ATOM     83  HG3 PRO A   6      22.238  -4.552  -1.475  1.00  0.00           H  
ATOM     84  HD2 PRO A   6      20.402  -6.454  -0.976  1.00  0.00           H  
ATOM     85  HD3 PRO A   6      19.905  -4.771  -1.280  1.00  0.00           H  
ATOM     86  N   GLU A   7      20.985  -8.024  -4.437  1.00  0.00           N  
ATOM     87  CA  GLU A   7      21.335  -9.283  -5.125  1.00  0.00           C  
ATOM     88  C   GLU A   7      20.149  -9.833  -5.986  1.00  0.00           C  
ATOM     89  O   GLU A   7      20.340 -10.737  -6.807  1.00  0.00           O  
ATOM     90  CB  GLU A   7      21.824 -10.305  -4.060  1.00  0.00           C  
ATOM     91  CG  GLU A   7      22.498 -11.563  -4.636  1.00  0.00           C  
ATOM     92  CD  GLU A   7      23.142 -12.469  -3.572  1.00  0.00           C  
ATOM     93  OE1 GLU A   7      22.416 -12.987  -2.699  1.00  0.00           O  
ATOM     94  OE2 GLU A   7      24.369 -12.696  -3.627  1.00  0.00           O1-
ATOM     95  H   GLU A   7      20.694  -8.041  -3.506  1.00  0.00           H  
ATOM     96  HA  GLU A   7      22.163  -9.072  -5.801  1.00  0.00           H  
ATOM     97  HB2 GLU A   7      22.543  -9.809  -3.414  1.00  0.00           H  
ATOM     98  HB3 GLU A   7      20.979 -10.616  -3.455  1.00  0.00           H  
ATOM     99  HG2 GLU A   7      21.749 -12.140  -5.164  1.00  0.00           H  
ATOM    100  HG3 GLU A   7      23.258 -11.249  -5.344  1.00  0.00           H  
ATOM    101  N   GLN A   8      18.946  -9.218  -5.855  1.00  0.00           N  
ATOM    102  CA  GLN A   8      17.682  -9.775  -6.413  1.00  0.00           C  
ATOM    103  C   GLN A   8      17.586  -9.606  -7.947  1.00  0.00           C  
ATOM    104  O   GLN A   8      17.403 -10.591  -8.674  1.00  0.00           O  
ATOM    105  CB  GLN A   8      16.438  -9.147  -5.728  1.00  0.00           C  
ATOM    106  CG  GLN A   8      15.087  -9.740  -6.204  1.00  0.00           C  
ATOM    107  CD  GLN A   8      14.921 -11.237  -5.903  1.00  0.00           C  
ATOM    108  NE2 GLN A   8      14.254 -11.967  -6.796  1.00  0.00           N  
ATOM    109  OE1 GLN A   8      15.422 -11.734  -4.892  1.00  0.00           O  
ATOM    110  H   GLN A   8      18.913  -8.363  -5.387  1.00  0.00           H  
ATOM    111  HA  GLN A   8      17.683 -10.842  -6.190  1.00  0.00           H  
ATOM    112  HB2 GLN A   8      16.514  -9.294  -4.653  1.00  0.00           H  
ATOM    113  HB3 GLN A   8      16.429  -8.080  -5.925  1.00  0.00           H  
ATOM    114  HG2 GLN A   8      14.283  -9.211  -5.714  1.00  0.00           H  
ATOM    115  HG3 GLN A   8      15.007  -9.585  -7.277  1.00  0.00           H  
ATOM    116 HE21 GLN A   8      13.912 -11.520  -7.601  1.00  0.00           H  
ATOM    117 HE22 GLN A   8      14.137 -12.922  -6.615  1.00  0.00           H  
ATOM    118  N   LEU A   9      17.693  -8.345  -8.430  1.00  0.00           N  
ATOM    119  CA  LEU A   9      17.647  -8.065  -9.897  1.00  0.00           C  
ATOM    120  C   LEU A   9      18.875  -8.695 -10.592  1.00  0.00           C  
ATOM    121  O   LEU A   9      18.828  -9.006 -11.785  1.00  0.00           O  
ATOM    122  CB  LEU A   9      17.552  -6.546 -10.249  1.00  0.00           C  
ATOM    123  CG  LEU A   9      16.473  -5.688  -9.497  1.00  0.00           C  
ATOM    124  CD1 LEU A   9      16.266  -4.323 -10.170  1.00  0.00           C  
ATOM    125  CD2 LEU A   9      15.137  -6.409  -9.343  1.00  0.00           C  
ATOM    126  H   LEU A   9      17.778  -7.624  -7.775  1.00  0.00           H  
ATOM    127  HA  LEU A   9      16.755  -8.562 -10.288  1.00  0.00           H  
ATOM    128  HB2 LEU A   9      18.522  -6.097 -10.053  1.00  0.00           H  
ATOM    129  HB3 LEU A   9      17.363  -6.464 -11.317  1.00  0.00           H  
ATOM    130  HG  LEU A   9      16.837  -5.485  -8.496  1.00  0.00           H  
ATOM    131 HD11 LEU A   9      15.886  -4.452 -11.173  1.00  0.00           H  
ATOM    132 HD12 LEU A   9      17.212  -3.785 -10.208  1.00  0.00           H  
ATOM    133 HD13 LEU A   9      15.565  -3.729  -9.591  1.00  0.00           H  
ATOM    134 HD21 LEU A   9      14.440  -5.751  -8.839  1.00  0.00           H  
ATOM    135 HD22 LEU A   9      15.280  -7.299  -8.754  1.00  0.00           H  
ATOM    136 HD23 LEU A   9      14.746  -6.669 -10.314  1.00  0.00           H  
ATOM    137  N   GLN A  10      19.957  -8.909  -9.808  1.00  0.00           N  
ATOM    138  CA  GLN A  10      21.211  -9.527 -10.292  1.00  0.00           C  
ATOM    139  C   GLN A  10      21.019 -11.031 -10.597  1.00  0.00           C  
ATOM    140  O   GLN A  10      21.757 -11.599 -11.410  1.00  0.00           O  
ATOM    141  CB  GLN A  10      22.347  -9.309  -9.255  1.00  0.00           C  
ATOM    142  CG  GLN A  10      23.746  -9.771  -9.722  1.00  0.00           C  
ATOM    143  CD  GLN A  10      24.839  -9.531  -8.685  1.00  0.00           C  
ATOM    144  NE2 GLN A  10      25.468  -8.363  -8.733  1.00  0.00           N  
ATOM    145  OE1 GLN A  10      25.094 -10.376  -7.834  1.00  0.00           O  
ATOM    146  H   GLN A  10      19.904  -8.640  -8.868  1.00  0.00           H  
ATOM    147  HA  GLN A  10      21.485  -9.022 -11.216  1.00  0.00           H  
ATOM    148  HB2 GLN A  10      22.400  -8.249  -9.026  1.00  0.00           H  
ATOM    149  HB3 GLN A  10      22.095  -9.843  -8.344  1.00  0.00           H  
ATOM    150  HG2 GLN A  10      23.705 -10.832  -9.938  1.00  0.00           H  
ATOM    151  HG3 GLN A  10      24.007  -9.237 -10.631  1.00  0.00           H  
ATOM    152 HE21 GLN A  10      25.199  -7.718  -9.427  1.00  0.00           H  
ATOM    153 HE22 GLN A  10      26.162  -8.181  -8.065  1.00  0.00           H  
ATOM    154  N   TYR A  11      20.004 -11.664  -9.961  1.00  0.00           N  
ATOM    155  CA  TYR A  11      19.614 -13.067 -10.261  1.00  0.00           C  
ATOM    156  C   TYR A  11      19.153 -13.222 -11.726  1.00  0.00           C  
ATOM    157  O   TYR A  11      19.096 -14.345 -12.234  1.00  0.00           O  
ATOM    158  CB  TYR A  11      18.482 -13.572  -9.319  1.00  0.00           C  
ATOM    159  CG  TYR A  11      18.844 -13.664  -7.828  1.00  0.00           C  
ATOM    160  CD1 TYR A  11      20.120 -14.051  -7.409  1.00  0.00           C  
ATOM    161  CD2 TYR A  11      17.893 -13.386  -6.836  1.00  0.00           C  
ATOM    162  CE1 TYR A  11      20.429 -14.150  -6.066  1.00  0.00           C  
ATOM    163  CE2 TYR A  11      18.205 -13.481  -5.497  1.00  0.00           C  
ATOM    164  CZ  TYR A  11      19.469 -13.862  -5.116  1.00  0.00           C  
ATOM    165  OH  TYR A  11      19.776 -13.951  -3.778  1.00  0.00           O  
ATOM    166  H   TYR A  11      19.508 -11.176  -9.275  1.00  0.00           H  
ATOM    167  HA  TYR A  11      20.492 -13.687 -10.113  1.00  0.00           H  
ATOM    168  HB2 TYR A  11      17.628 -12.907  -9.414  1.00  0.00           H  
ATOM    169  HB3 TYR A  11      18.174 -14.564  -9.634  1.00  0.00           H  
ATOM    170  HD1 TYR A  11      20.876 -14.274  -8.154  1.00  0.00           H  
ATOM    171  HD2 TYR A  11      16.892 -13.086  -7.132  1.00  0.00           H  
ATOM    172  HE1 TYR A  11      21.421 -14.454  -5.764  1.00  0.00           H  
ATOM    173  HE2 TYR A  11      17.450 -13.258  -4.749  1.00  0.00           H  
ATOM    174  HH  TYR A  11      20.621 -13.521  -3.617  1.00  0.00           H  
ATOM    175  N   ASN A  12      18.789 -12.079 -12.365  1.00  0.00           N  
ATOM    176  CA  ASN A  12      18.349 -12.011 -13.777  1.00  0.00           C  
ATOM    177  C   ASN A  12      16.980 -12.710 -13.942  1.00  0.00           C  
ATOM    178  O   ASN A  12      16.577 -13.105 -15.044  1.00  0.00           O  
ATOM    179  CB  ASN A  12      19.450 -12.588 -14.732  1.00  0.00           C  
ATOM    180  CG  ASN A  12      19.239 -12.274 -16.217  1.00  0.00           C  
ATOM    181  ND2 ASN A  12      19.696 -13.154 -17.091  1.00  0.00           N  
ATOM    182  OD1 ASN A  12      18.645 -11.253 -16.573  1.00  0.00           O  
ATOM    183  H   ASN A  12      18.813 -11.243 -11.856  1.00  0.00           H  
ATOM    184  HA  ASN A  12      18.207 -10.960 -14.001  1.00  0.00           H  
ATOM    185  HB2 ASN A  12      20.399 -12.169 -14.458  1.00  0.00           H  
ATOM    186  HB3 ASN A  12      19.494 -13.668 -14.596  1.00  0.00           H  
ATOM    187 HD21 ASN A  12      20.140 -13.958 -16.750  1.00  0.00           H  
ATOM    188 HD22 ASN A  12      19.569 -12.968 -18.041  1.00  0.00           H  
ATOM    189  N   THR A  13      16.254 -12.812 -12.816  1.00  0.00           N  
ATOM    190  CA  THR A  13      14.901 -13.368 -12.771  1.00  0.00           C  
ATOM    191  C   THR A  13      13.877 -12.312 -13.215  1.00  0.00           C  
ATOM    192  O   THR A  13      12.830 -12.639 -13.782  1.00  0.00           O  
ATOM    193  CB  THR A  13      14.576 -13.862 -11.324  1.00  0.00           C  
ATOM    194  CG2 THR A  13      15.330 -15.155 -10.980  1.00  0.00           C  
ATOM    195  OG1 THR A  13      14.919 -12.842 -10.368  1.00  0.00           O  
ATOM    196  H   THR A  13      16.648 -12.495 -11.975  1.00  0.00           H  
ATOM    197  HA  THR A  13      14.852 -14.216 -13.448  1.00  0.00           H  
ATOM    198  HB  THR A  13      13.512 -14.056 -11.251  1.00  0.00           H  
ATOM    199  HG1 THR A  13      14.195 -12.208 -10.298  1.00  0.00           H  
ATOM    200 HG21 THR A  13      16.395 -14.976 -11.026  1.00  0.00           H  
ATOM    201 HG22 THR A  13      15.069 -15.936 -11.683  1.00  0.00           H  
ATOM    202 HG23 THR A  13      15.068 -15.476  -9.980  1.00  0.00           H  
ATOM    203  N   GLY A  14      14.214 -11.043 -12.966  1.00  0.00           N  
ATOM    204  CA  GLY A  14      13.385  -9.921 -13.374  1.00  0.00           C  
ATOM    205  C   GLY A  14      13.860  -8.619 -12.773  1.00  0.00           C  
ATOM    206  O   GLY A  14      14.827  -8.597 -11.993  1.00  0.00           O  
ATOM    207  H   GLY A  14      15.046 -10.866 -12.478  1.00  0.00           H  
ATOM    208  HA2 GLY A  14      13.408  -9.839 -14.454  1.00  0.00           H  
ATOM    209  HA3 GLY A  14      12.361 -10.097 -13.057  1.00  0.00           H  
ATOM    210  N   GLY A  15      13.182  -7.533 -13.148  1.00  0.00           N  
ATOM    211  CA  GLY A  15      13.469  -6.215 -12.617  1.00  0.00           C  
ATOM    212  C   GLY A  15      12.601  -5.144 -13.266  1.00  0.00           C  
ATOM    213  O   GLY A  15      12.280  -5.264 -14.456  1.00  0.00           O  
ATOM    214  H   GLY A  15      12.466  -7.631 -13.812  1.00  0.00           H  
ATOM    215  HA2 GLY A  15      13.294  -6.227 -11.549  1.00  0.00           H  
ATOM    216  HA3 GLY A  15      14.512  -5.974 -12.796  1.00  0.00           H  
ATOM    217  N   PRO A  16      12.176  -4.091 -12.502  1.00  0.00           N  
ATOM    218  CA  PRO A  16      11.401  -2.960 -13.062  1.00  0.00           C  
ATOM    219  C   PRO A  16      12.248  -2.090 -14.028  1.00  0.00           C  
ATOM    220  O   PRO A  16      11.764  -1.690 -15.093  1.00  0.00           O  
ATOM    221  CB  PRO A  16      10.955  -2.173 -11.803  1.00  0.00           C  
ATOM    222  CG  PRO A  16      11.962  -2.527 -10.749  1.00  0.00           C  
ATOM    223  CD  PRO A  16      12.369  -3.956 -11.030  1.00  0.00           C  
ATOM    224  HA  PRO A  16      10.524  -3.323 -13.594  1.00  0.00           H  
ATOM    225  HB2 PRO A  16      10.948  -1.107 -12.009  1.00  0.00           H  
ATOM    226  HB3 PRO A  16       9.957  -2.481 -11.514  1.00  0.00           H  
ATOM    227  HG2 PRO A  16      12.819  -1.863 -10.824  1.00  0.00           H  
ATOM    228  HG3 PRO A  16      11.518  -2.442  -9.761  1.00  0.00           H  
ATOM    229  HD2 PRO A  16      13.405  -4.119 -10.757  1.00  0.00           H  
ATOM    230  HD3 PRO A  16      11.731  -4.654 -10.498  1.00  0.00           H  
ATOM    231  N   LYS A  17      13.508  -1.807 -13.642  1.00  0.00           N  
ATOM    232  CA  LYS A  17      14.482  -1.076 -14.484  1.00  0.00           C  
ATOM    233  C   LYS A  17      15.893  -1.250 -13.908  1.00  0.00           C  
ATOM    234  O   LYS A  17      16.851  -1.569 -14.627  1.00  0.00           O  
ATOM    235  CB  LYS A  17      14.143   0.443 -14.540  1.00  0.00           C  
ATOM    236  CG  LYS A  17      15.155   1.317 -15.326  1.00  0.00           C  
ATOM    237  CD  LYS A  17      14.860   2.844 -15.280  1.00  0.00           C  
ATOM    238  CE  LYS A  17      13.522   3.264 -15.934  1.00  0.00           C  
ATOM    239  NZ  LYS A  17      12.350   2.977 -15.064  1.00  0.00           N1+
ATOM    240  H   LYS A  17      13.802  -2.082 -12.749  1.00  0.00           H  
ATOM    241  HA  LYS A  17      14.451  -1.492 -15.484  1.00  0.00           H  
ATOM    242  HB2 LYS A  17      13.166   0.560 -14.996  1.00  0.00           H  
ATOM    243  HB3 LYS A  17      14.090   0.819 -13.523  1.00  0.00           H  
ATOM    244  HG2 LYS A  17      16.142   1.152 -14.906  1.00  0.00           H  
ATOM    245  HG3 LYS A  17      15.164   0.993 -16.362  1.00  0.00           H  
ATOM    246  HD2 LYS A  17      14.845   3.163 -14.243  1.00  0.00           H  
ATOM    247  HD3 LYS A  17      15.671   3.360 -15.785  1.00  0.00           H  
ATOM    248  HE2 LYS A  17      13.546   4.327 -16.130  1.00  0.00           H  
ATOM    249  HE3 LYS A  17      13.399   2.737 -16.871  1.00  0.00           H  
ATOM    250  HZ1 LYS A  17      12.480   3.427 -14.134  1.00  0.00           H  
ATOM    251  HZ2 LYS A  17      12.245   1.952 -14.931  1.00  0.00           H  
ATOM    252  HZ3 LYS A  17      11.483   3.348 -15.495  1.00  0.00           H  
ATOM    253  N   ASP A  18      15.984  -1.059 -12.585  1.00  0.00           N  
ATOM    254  CA  ASP A  18      17.252  -0.948 -11.863  1.00  0.00           C  
ATOM    255  C   ASP A  18      16.972  -1.112 -10.363  1.00  0.00           C  
ATOM    256  O   ASP A  18      15.853  -0.846  -9.899  1.00  0.00           O  
ATOM    257  CB  ASP A  18      17.937   0.420 -12.166  1.00  0.00           C  
ATOM    258  CG  ASP A  18      19.334   0.543 -11.535  1.00  0.00           C  
ATOM    259  OD1 ASP A  18      20.313   0.051 -12.132  1.00  0.00           O  
ATOM    260  OD2 ASP A  18      19.458   1.102 -10.431  1.00  0.00           O1-
ATOM    261  H   ASP A  18      15.153  -1.010 -12.069  1.00  0.00           H  
ATOM    262  HA  ASP A  18      17.902  -1.757 -12.192  1.00  0.00           H  
ATOM    263  HB2 ASP A  18      18.035   0.532 -13.244  1.00  0.00           H  
ATOM    264  HB3 ASP A  18      17.309   1.228 -11.799  1.00  0.00           H  
ATOM    265  N   LEU A  19      17.984  -1.609  -9.630  1.00  0.00           N  
ATOM    266  CA  LEU A  19      17.936  -1.844  -8.162  1.00  0.00           C  
ATOM    267  C   LEU A  19      17.651  -0.576  -7.350  1.00  0.00           C  
ATOM    268  O   LEU A  19      17.448  -0.636  -6.134  1.00  0.00           O  
ATOM    269  CB  LEU A  19      19.265  -2.478  -7.718  1.00  0.00           C  
ATOM    270  CG  LEU A  19      19.694  -3.751  -8.538  1.00  0.00           C  
ATOM    271  CD1 LEU A  19      21.109  -3.622  -9.106  1.00  0.00           C  
ATOM    272  CD2 LEU A  19      19.514  -5.042  -7.725  1.00  0.00           C  
ATOM    273  H   LEU A  19      18.784  -1.888 -10.111  1.00  0.00           H  
ATOM    274  HA  LEU A  19      17.136  -2.551  -7.976  1.00  0.00           H  
ATOM    275  HB2 LEU A  19      20.037  -1.718  -7.802  1.00  0.00           H  
ATOM    276  HB3 LEU A  19      19.178  -2.746  -6.668  1.00  0.00           H  
ATOM    277  HG  LEU A  19      19.045  -3.840  -9.402  1.00  0.00           H  
ATOM    278 HD11 LEU A  19      21.320  -4.480  -9.730  1.00  0.00           H  
ATOM    279 HD12 LEU A  19      21.834  -3.574  -8.304  1.00  0.00           H  
ATOM    280 HD13 LEU A  19      21.167  -2.719  -9.704  1.00  0.00           H  
ATOM    281 HD21 LEU A  19      20.098  -4.997  -6.816  1.00  0.00           H  
ATOM    282 HD22 LEU A  19      19.828  -5.891  -8.316  1.00  0.00           H  
ATOM    283 HD23 LEU A  19      18.462  -5.161  -7.474  1.00  0.00           H  
ATOM    284  N   ASP A  20      17.662   0.554  -8.036  1.00  0.00           N  
ATOM    285  CA  ASP A  20      17.197   1.852  -7.502  1.00  0.00           C  
ATOM    286  C   ASP A  20      15.733   1.752  -7.029  1.00  0.00           C  
ATOM    287  O   ASP A  20      15.387   2.223  -5.945  1.00  0.00           O  
ATOM    288  CB  ASP A  20      17.335   2.938  -8.605  1.00  0.00           C  
ATOM    289  CG  ASP A  20      16.712   4.303  -8.245  1.00  0.00           C  
ATOM    290  OD1 ASP A  20      17.191   4.952  -7.287  1.00  0.00           O  
ATOM    291  OD2 ASP A  20      15.754   4.740  -8.934  1.00  0.00           O1-
ATOM    292  H   ASP A  20      17.978   0.530  -8.966  1.00  0.00           H  
ATOM    293  HA  ASP A  20      17.833   2.117  -6.661  1.00  0.00           H  
ATOM    294  HB2 ASP A  20      18.388   3.094  -8.809  1.00  0.00           H  
ATOM    295  HB3 ASP A  20      16.865   2.565  -9.509  1.00  0.00           H  
ATOM    296  N   LEU A  21      14.900   1.087  -7.852  1.00  0.00           N  
ATOM    297  CA  LEU A  21      13.448   0.915  -7.606  1.00  0.00           C  
ATOM    298  C   LEU A  21      13.140  -0.180  -6.552  1.00  0.00           C  
ATOM    299  O   LEU A  21      11.980  -0.583  -6.398  1.00  0.00           O  
ATOM    300  CB  LEU A  21      12.766   0.591  -8.963  1.00  0.00           C  
ATOM    301  CG  LEU A  21      12.965   1.663 -10.081  1.00  0.00           C  
ATOM    302  CD1 LEU A  21      12.401   1.193 -11.430  1.00  0.00           C  
ATOM    303  CD2 LEU A  21      12.354   3.013  -9.666  1.00  0.00           C  
ATOM    304  H   LEU A  21      15.266   0.725  -8.685  1.00  0.00           H  
ATOM    305  HA  LEU A  21      13.055   1.863  -7.239  1.00  0.00           H  
ATOM    306  HB2 LEU A  21      13.165  -0.355  -9.324  1.00  0.00           H  
ATOM    307  HB3 LEU A  21      11.701   0.467  -8.796  1.00  0.00           H  
ATOM    308  HG  LEU A  21      14.029   1.818 -10.221  1.00  0.00           H  
ATOM    309 HD11 LEU A  21      12.878   0.264 -11.714  1.00  0.00           H  
ATOM    310 HD12 LEU A  21      12.602   1.937 -12.190  1.00  0.00           H  
ATOM    311 HD13 LEU A  21      11.332   1.038 -11.353  1.00  0.00           H  
ATOM    312 HD21 LEU A  21      11.287   2.906  -9.508  1.00  0.00           H  
ATOM    313 HD22 LEU A  21      12.528   3.748 -10.442  1.00  0.00           H  
ATOM    314 HD23 LEU A  21      12.817   3.354  -8.752  1.00  0.00           H  
ATOM    315  N   LEU A  22      14.182  -0.660  -5.843  1.00  0.00           N  
ATOM    316  CA  LEU A  22      14.014  -1.586  -4.710  1.00  0.00           C  
ATOM    317  C   LEU A  22      13.843  -0.761  -3.417  1.00  0.00           C  
ATOM    318  O   LEU A  22      14.786  -0.076  -2.987  1.00  0.00           O  
ATOM    319  CB  LEU A  22      15.211  -2.569  -4.586  1.00  0.00           C  
ATOM    320  CG  LEU A  22      15.535  -3.416  -5.857  1.00  0.00           C  
ATOM    321  CD1 LEU A  22      16.624  -4.459  -5.558  1.00  0.00           C  
ATOM    322  CD2 LEU A  22      14.276  -4.064  -6.474  1.00  0.00           C  
ATOM    323  H   LEU A  22      15.076  -0.353  -6.094  1.00  0.00           H  
ATOM    324  HA  LEU A  22      13.110  -2.172  -4.884  1.00  0.00           H  
ATOM    325  HB2 LEU A  22      16.098  -1.996  -4.326  1.00  0.00           H  
ATOM    326  HB3 LEU A  22      15.003  -3.254  -3.768  1.00  0.00           H  
ATOM    327  HG  LEU A  22      15.946  -2.751  -6.608  1.00  0.00           H  
ATOM    328 HD11 LEU A  22      17.515  -3.959  -5.200  1.00  0.00           H  
ATOM    329 HD12 LEU A  22      16.867  -5.000  -6.463  1.00  0.00           H  
ATOM    330 HD13 LEU A  22      16.277  -5.159  -4.805  1.00  0.00           H  
ATOM    331 HD21 LEU A  22      13.585  -3.293  -6.784  1.00  0.00           H  
ATOM    332 HD22 LEU A  22      13.794  -4.706  -5.748  1.00  0.00           H  
ATOM    333 HD23 LEU A  22      14.559  -4.650  -7.337  1.00  0.00           H  
ATOM    334  N   PRO A  23      12.627  -0.765  -2.798  1.00  0.00           N  
ATOM    335  CA  PRO A  23      12.393  -0.050  -1.539  1.00  0.00           C  
ATOM    336  C   PRO A  23      12.925  -0.879  -0.347  1.00  0.00           C  
ATOM    337  O   PRO A  23      12.359  -1.921  -0.006  1.00  0.00           O  
ATOM    338  CB  PRO A  23      10.852   0.133  -1.539  1.00  0.00           C  
ATOM    339  CG  PRO A  23      10.316  -1.062  -2.281  1.00  0.00           C  
ATOM    340  CD  PRO A  23      11.398  -1.473  -3.270  1.00  0.00           C  
ATOM    341  HA  PRO A  23      12.877   0.927  -1.541  1.00  0.00           H  
ATOM    342  HB2 PRO A  23      10.479   0.177  -0.522  1.00  0.00           H  
ATOM    343  HB3 PRO A  23      10.600   1.058  -2.048  1.00  0.00           H  
ATOM    344  HG2 PRO A  23      10.117  -1.871  -1.582  1.00  0.00           H  
ATOM    345  HG3 PRO A  23       9.403  -0.800  -2.804  1.00  0.00           H  
ATOM    346  HD2 PRO A  23      11.546  -2.547  -3.248  1.00  0.00           H  
ATOM    347  HD3 PRO A  23      11.139  -1.155  -4.274  1.00  0.00           H  
ATOM    348  N   LYS A  24      14.038  -0.434   0.280  1.00  0.00           N  
ATOM    349  CA  LYS A  24      14.721  -1.221   1.333  1.00  0.00           C  
ATOM    350  C   LYS A  24      14.443  -0.625   2.730  1.00  0.00           C  
ATOM    351  O   LYS A  24      14.154   0.572   2.837  1.00  0.00           O  
ATOM    352  CB  LYS A  24      16.247  -1.330   1.021  1.00  0.00           C  
ATOM    353  CG  LYS A  24      16.985  -2.473   1.779  1.00  0.00           C  
ATOM    354  CD  LYS A  24      18.394  -2.766   1.219  1.00  0.00           C  
ATOM    355  CE  LYS A  24      19.046  -4.018   1.849  1.00  0.00           C  
ATOM    356  NZ  LYS A  24      19.333  -3.850   3.302  1.00  0.00           N1+
ATOM    357  H   LYS A  24      14.403   0.447   0.067  1.00  0.00           H  
ATOM    358  HA  LYS A  24      14.299  -2.217   1.315  1.00  0.00           H  
ATOM    359  HB2 LYS A  24      16.360  -1.507  -0.042  1.00  0.00           H  
ATOM    360  HB3 LYS A  24      16.728  -0.389   1.264  1.00  0.00           H  
ATOM    361  HG2 LYS A  24      17.075  -2.202   2.826  1.00  0.00           H  
ATOM    362  HG3 LYS A  24      16.388  -3.374   1.702  1.00  0.00           H  
ATOM    363  HD2 LYS A  24      18.318  -2.919   0.148  1.00  0.00           H  
ATOM    364  HD3 LYS A  24      19.032  -1.907   1.407  1.00  0.00           H  
ATOM    365  HE2 LYS A  24      18.382  -4.865   1.727  1.00  0.00           H  
ATOM    366  HE3 LYS A  24      19.977  -4.226   1.335  1.00  0.00           H  
ATOM    367  HZ1 LYS A  24      19.686  -4.744   3.705  1.00  0.00           H  
ATOM    368  HZ2 LYS A  24      18.471  -3.570   3.813  1.00  0.00           H  
ATOM    369  HZ3 LYS A  24      20.057  -3.117   3.442  1.00  0.00           H  
ATOM    370  N   LEU A  25      14.544  -1.479   3.791  1.00  0.00           N  
ATOM    371  CA  LEU A  25      14.218  -1.110   5.200  1.00  0.00           C  
ATOM    372  C   LEU A  25      14.918   0.189   5.630  1.00  0.00           C  
ATOM    373  O   LEU A  25      14.338   1.001   6.357  1.00  0.00           O  
ATOM    374  CB  LEU A  25      14.622  -2.239   6.204  1.00  0.00           C  
ATOM    375  CG  LEU A  25      14.027  -3.662   5.970  1.00  0.00           C  
ATOM    376  CD1 LEU A  25      14.314  -4.603   7.164  1.00  0.00           C  
ATOM    377  CD2 LEU A  25      12.527  -3.601   5.649  1.00  0.00           C  
ATOM    378  H   LEU A  25      14.847  -2.386   3.614  1.00  0.00           H  
ATOM    379  HA  LEU A  25      13.144  -0.966   5.252  1.00  0.00           H  
ATOM    380  HB2 LEU A  25      15.705  -2.328   6.188  1.00  0.00           H  
ATOM    381  HB3 LEU A  25      14.331  -1.913   7.200  1.00  0.00           H  
ATOM    382  HG  LEU A  25      14.519  -4.101   5.109  1.00  0.00           H  
ATOM    383 HD11 LEU A  25      15.384  -4.700   7.298  1.00  0.00           H  
ATOM    384 HD12 LEU A  25      13.894  -5.582   6.969  1.00  0.00           H  
ATOM    385 HD13 LEU A  25      13.876  -4.202   8.072  1.00  0.00           H  
ATOM    386 HD21 LEU A  25      12.137  -4.600   5.506  1.00  0.00           H  
ATOM    387 HD22 LEU A  25      12.375  -3.032   4.739  1.00  0.00           H  
ATOM    388 HD23 LEU A  25      11.992  -3.118   6.458  1.00  0.00           H  
TER   
END
