# Supplementary material for: Implementation of Time-Averaged Restraints with UNRES Coarse-Grained Model of Polypeptide Chains
Source: J Chem Theory Comput. 2025 Jan 24;21(3):1476–93. doi: 10.1021/acs.jctc.4c01504 (PMC11823420; doi:10.1021/acs.jctc.4c01504)
Supplement: Supplementary file 2 — ct4c01504_si_002.zip [file ct4c01504_si_002.zip › Suppdata/Restraints/Synthetic/2KW5_129_153_6.pdb]

CRYST1    1.000    1.000    1.000  90.00  90.00  90.00 P 1           1
ATOM      1  N   LEU A   1       4.872  -3.008   2.081  1.00  0.00           N  
ATOM      2  CA  LEU A   1       6.024  -2.937   1.153  1.00  0.00           C  
ATOM      3  C   LEU A   1       6.793  -4.263   1.130  1.00  0.00           C  
ATOM      4  O   LEU A   1       6.977  -4.904   2.162  1.00  0.00           O  
ATOM      5  CB  LEU A   1       6.967  -1.770   1.565  1.00  0.00           C  
ATOM      6  CG  LEU A   1       6.391  -0.339   1.343  1.00  0.00           C  
ATOM      7  CD1 LEU A   1       7.255   0.745   2.011  1.00  0.00           C  
ATOM      8  CD2 LEU A   1       6.211  -0.050  -0.162  1.00  0.00           C  
ATOM      9  H   LEU A   1       5.042  -3.264   3.011  1.00  0.00           H  
ATOM     10  HA  LEU A   1       5.645  -2.740   0.152  1.00  0.00           H  
ATOM     11  HB2 LEU A   1       7.207  -1.881   2.621  1.00  0.00           H  
ATOM     12  HB3 LEU A   1       7.893  -1.851   1.003  1.00  0.00           H  
ATOM     13  HG  LEU A   1       5.409  -0.282   1.800  1.00  0.00           H  
ATOM     14 HD11 LEU A   1       6.799   1.717   1.862  1.00  0.00           H  
ATOM     15 HD12 LEU A   1       8.248   0.748   1.578  1.00  0.00           H  
ATOM     16 HD13 LEU A   1       7.326   0.546   3.071  1.00  0.00           H  
ATOM     17 HD21 LEU A   1       5.809   0.947  -0.299  1.00  0.00           H  
ATOM     18 HD22 LEU A   1       5.519  -0.768  -0.587  1.00  0.00           H  
ATOM     19 HD23 LEU A   1       7.161  -0.125  -0.675  1.00  0.00           H  
ATOM     20  N   GLU A   2       7.213  -4.664  -0.078  1.00  0.00           N  
ATOM     21  CA  GLU A   2       8.128  -5.793  -0.287  1.00  0.00           C  
ATOM     22  C   GLU A   2       9.304  -5.303  -1.147  1.00  0.00           C  
ATOM     23  O   GLU A   2       9.161  -5.086  -2.362  1.00  0.00           O  
ATOM     24  CB  GLU A   2       7.387  -6.976  -0.959  1.00  0.00           C  
ATOM     25  CG  GLU A   2       8.267  -8.194  -1.285  1.00  0.00           C  
ATOM     26  CD  GLU A   2       7.492  -9.285  -2.042  1.00  0.00           C  
ATOM     27  OE1 GLU A   2       7.252  -9.117  -3.260  1.00  0.00           O  
ATOM     28  OE2 GLU A   2       7.091 -10.299  -1.420  1.00  0.00           O1-
ATOM     29  H   GLU A   2       6.876  -4.192  -0.862  1.00  0.00           H  
ATOM     30  HA  GLU A   2       8.513  -6.121   0.678  1.00  0.00           H  
ATOM     31  HB2 GLU A   2       6.589  -7.309  -0.301  1.00  0.00           H  
ATOM     32  HB3 GLU A   2       6.941  -6.627  -1.886  1.00  0.00           H  
ATOM     33  HG2 GLU A   2       9.103  -7.866  -1.897  1.00  0.00           H  
ATOM     34  HG3 GLU A   2       8.655  -8.604  -0.353  1.00  0.00           H  
ATOM     35  N   GLY A   3      10.435  -5.051  -0.481  1.00  0.00           N  
ATOM     36  CA  GLY A   3      11.699  -4.778  -1.159  1.00  0.00           C  
ATOM     37  C   GLY A   3      12.459  -6.059  -1.454  1.00  0.00           C  
ATOM     38  O   GLY A   3      12.065  -7.147  -1.016  1.00  0.00           O  
ATOM     39  H   GLY A   3      10.399  -5.011   0.494  1.00  0.00           H  
ATOM     40  HA2 GLY A   3      11.520  -4.241  -2.088  1.00  0.00           H  
ATOM     41  HA3 GLY A   3      12.311  -4.163  -0.514  1.00  0.00           H  
ATOM     42  N   PHE A   4      13.557  -5.913  -2.192  1.00  0.00           N  
ATOM     43  CA  PHE A   4      14.371  -7.028  -2.701  1.00  0.00           C  
ATOM     44  C   PHE A   4      15.852  -6.732  -2.410  1.00  0.00           C  
ATOM     45  O   PHE A   4      16.181  -5.633  -1.944  1.00  0.00           O  
ATOM     46  CB  PHE A   4      14.132  -7.232  -4.224  1.00  0.00           C  
ATOM     47  CG  PHE A   4      12.670  -7.536  -4.596  1.00  0.00           C  
ATOM     48  CD1 PHE A   4      11.752  -6.504  -4.829  1.00  0.00           C  
ATOM     49  CD2 PHE A   4      12.204  -8.848  -4.680  1.00  0.00           C  
ATOM     50  CE1 PHE A   4      10.434  -6.778  -5.151  1.00  0.00           C  
ATOM     51  CE2 PHE A   4      10.886  -9.119  -5.002  1.00  0.00           C  
ATOM     52  CZ  PHE A   4      10.003  -8.083  -5.227  1.00  0.00           C  
ATOM     53  H   PHE A   4      13.853  -5.004  -2.403  1.00  0.00           H  
ATOM     54  HA  PHE A   4      14.083  -7.934  -2.168  1.00  0.00           H  
ATOM     55  HB2 PHE A   4      14.433  -6.334  -4.750  1.00  0.00           H  
ATOM     56  HB3 PHE A   4      14.746  -8.058  -4.568  1.00  0.00           H  
ATOM     57  HD1 PHE A   4      12.086  -5.475  -4.769  1.00  0.00           H  
ATOM     58  HD2 PHE A   4      12.889  -9.668  -4.504  1.00  0.00           H  
ATOM     59  HE1 PHE A   4       9.742  -5.965  -5.330  1.00  0.00           H  
ATOM     60  HE2 PHE A   4      10.544 -10.146  -5.064  1.00  0.00           H  
ATOM     61  HZ  PHE A   4       8.972  -8.299  -5.475  1.00  0.00           H  
ATOM     62  N   ALA A   5      16.722  -7.722  -2.632  1.00  0.00           N  
ATOM     63  CA  ALA A   5      18.178  -7.590  -2.445  1.00  0.00           C  
ATOM     64  C   ALA A   5      18.805  -7.197  -3.795  1.00  0.00           C  
ATOM     65  O   ALA A   5      18.106  -7.201  -4.795  1.00  0.00           O  
ATOM     66  CB  ALA A   5      18.740  -8.936  -1.944  1.00  0.00           C  
ATOM     67  H   ALA A   5      16.386  -8.563  -2.994  1.00  0.00           H  
ATOM     68  HA  ALA A   5      18.384  -6.820  -1.700  1.00  0.00           H  
ATOM     69  HB1 ALA A   5      18.278  -9.195  -0.997  1.00  0.00           H  
ATOM     70  HB2 ALA A   5      19.812  -8.861  -1.808  1.00  0.00           H  
ATOM     71  HB3 ALA A   5      18.524  -9.715  -2.663  1.00  0.00           H  
ATOM     72  N   PRO A   6      20.127  -6.854  -3.884  1.00  0.00           N  
ATOM     73  CA  PRO A   6      20.813  -6.672  -5.208  1.00  0.00           C  
ATOM     74  C   PRO A   6      20.828  -7.946  -6.117  1.00  0.00           C  
ATOM     75  O   PRO A   6      21.398  -7.893  -7.209  1.00  0.00           O  
ATOM     76  CB  PRO A   6      22.253  -6.254  -4.801  1.00  0.00           C  
ATOM     77  CG  PRO A   6      22.099  -5.684  -3.422  1.00  0.00           C  
ATOM     78  CD  PRO A   6      21.034  -6.519  -2.753  1.00  0.00           C  
ATOM     79  HA  PRO A   6      20.353  -5.866  -5.775  1.00  0.00           H  
ATOM     80  HB2 PRO A   6      22.910  -7.123  -4.794  1.00  0.00           H  
ATOM     81  HB3 PRO A   6      22.642  -5.519  -5.495  1.00  0.00           H  
ATOM     82  HG2 PRO A   6      23.038  -5.761  -2.883  1.00  0.00           H  
ATOM     83  HG3 PRO A   6      21.788  -4.644  -3.473  1.00  0.00           H  
ATOM     84  HD2 PRO A   6      21.459  -7.419  -2.317  1.00  0.00           H  
ATOM     85  HD3 PRO A   6      20.515  -5.943  -1.998  1.00  0.00           H  
ATOM     86  N   GLU A   7      20.212  -9.065  -5.639  1.00  0.00           N  
ATOM     87  CA  GLU A   7      20.161 -10.366  -6.361  1.00  0.00           C  
ATOM     88  C   GLU A   7      19.707 -10.245  -7.840  1.00  0.00           C  
ATOM     89  O   GLU A   7      20.261 -10.936  -8.704  1.00  0.00           O  
ATOM     90  CB  GLU A   7      19.307 -11.446  -5.595  1.00  0.00           C  
ATOM     91  CG  GLU A   7      17.778 -11.503  -5.883  1.00  0.00           C  
ATOM     92  CD  GLU A   7      16.963 -10.324  -5.309  1.00  0.00           C  
ATOM     93  OE1 GLU A   7      16.566 -10.387  -4.125  1.00  0.00           O  
ATOM     94  OE2 GLU A   7      16.682  -9.357  -6.047  1.00  0.00           O1-
ATOM     95  H   GLU A   7      19.863  -9.016  -4.735  1.00  0.00           H  
ATOM     96  HA  GLU A   7      21.192 -10.720  -6.376  1.00  0.00           H  
ATOM     97  HB2 GLU A   7      19.710 -12.426  -5.836  1.00  0.00           H  
ATOM     98  HB3 GLU A   7      19.441 -11.291  -4.529  1.00  0.00           H  
ATOM     99  HG2 GLU A   7      17.633 -11.540  -6.956  1.00  0.00           H  
ATOM    100  HG3 GLU A   7      17.382 -12.432  -5.462  1.00  0.00           H  
ATOM    101  N   GLN A   8      18.723  -9.369  -8.138  1.00  0.00           N  
ATOM    102  CA  GLN A   8      18.239  -9.180  -9.522  1.00  0.00           C  
ATOM    103  C   GLN A   8      19.240  -8.327 -10.326  1.00  0.00           C  
ATOM    104  O   GLN A   8      19.536  -8.659 -11.479  1.00  0.00           O  
ATOM    105  CB  GLN A   8      16.815  -8.574  -9.563  1.00  0.00           C  
ATOM    106  CG  GLN A   8      16.271  -8.255 -10.975  1.00  0.00           C  
ATOM    107  CD  GLN A   8      16.053  -9.483 -11.862  1.00  0.00           C  
ATOM    108  NE2 GLN A   8      16.285  -9.331 -13.158  1.00  0.00           N  
ATOM    109  OE1 GLN A   8      15.701 -10.564 -11.391  1.00  0.00           O  
ATOM    110  H   GLN A   8      18.309  -8.854  -7.408  1.00  0.00           H  
ATOM    111  HA  GLN A   8      18.195 -10.165  -9.987  1.00  0.00           H  
ATOM    112  HB2 GLN A   8      16.125  -9.253  -9.072  1.00  0.00           H  
ATOM    113  HB3 GLN A   8      16.827  -7.654  -9.003  1.00  0.00           H  
ATOM    114  HG2 GLN A   8      15.323  -7.741 -10.872  1.00  0.00           H  
ATOM    115  HG3 GLN A   8      16.977  -7.588 -11.465  1.00  0.00           H  
ATOM    116 HE21 GLN A   8      16.581  -8.450 -13.476  1.00  0.00           H  
ATOM    117 HE22 GLN A   8      16.161 -10.106 -13.744  1.00  0.00           H  
ATOM    118  N   LEU A   9      19.766  -7.203  -9.750  1.00  0.00           N  
ATOM    119  CA  LEU A   9      20.892  -6.450 -10.411  1.00  0.00           C  
ATOM    120  C   LEU A   9      22.204  -7.257 -10.474  1.00  0.00           C  
ATOM    121  O   LEU A   9      23.143  -6.859 -11.167  1.00  0.00           O  
ATOM    122  CB  LEU A   9      21.161  -5.039  -9.775  1.00  0.00           C  
ATOM    123  CG  LEU A   9      19.939  -4.065  -9.717  1.00  0.00           C  
ATOM    124  CD1 LEU A   9      20.321  -2.563  -9.565  1.00  0.00           C  
ATOM    125  CD2 LEU A   9      18.957  -4.289 -10.882  1.00  0.00           C  
ATOM    126  H   LEU A   9      19.327  -6.776  -8.975  1.00  0.00           H  
ATOM    127  HA  LEU A   9      20.585  -6.290 -11.441  1.00  0.00           H  
ATOM    128  HB2 LEU A   9      21.523  -5.187  -8.761  1.00  0.00           H  
ATOM    129  HB3 LEU A   9      21.952  -4.557 -10.344  1.00  0.00           H  
ATOM    130  HG  LEU A   9      19.390  -4.309  -8.819  1.00  0.00           H  
ATOM    131 HD11 LEU A   9      19.406  -1.950  -9.500  1.00  0.00           H  
ATOM    132 HD12 LEU A   9      20.902  -2.235 -10.414  1.00  0.00           H  
ATOM    133 HD13 LEU A   9      20.894  -2.428  -8.659  1.00  0.00           H  
ATOM    134 HD21 LEU A   9      18.486  -5.257 -10.764  1.00  0.00           H  
ATOM    135 HD22 LEU A   9      19.474  -4.243 -11.830  1.00  0.00           H  
ATOM    136 HD23 LEU A   9      18.188  -3.525 -10.855  1.00  0.00           H  
ATOM    137  N   GLN A  10      22.255  -8.376  -9.749  1.00  0.00           N  
ATOM    138  CA  GLN A  10      23.379  -9.334  -9.835  1.00  0.00           C  
ATOM    139  C   GLN A  10      23.262 -10.173 -11.140  1.00  0.00           C  
ATOM    140  O   GLN A  10      24.238 -10.778 -11.592  1.00  0.00           O  
ATOM    141  CB  GLN A  10      23.391 -10.233  -8.571  1.00  0.00           C  
ATOM    142  CG  GLN A  10      24.641 -11.127  -8.399  1.00  0.00           C  
ATOM    143  CD  GLN A  10      24.608 -11.983  -7.123  1.00  0.00           C  
ATOM    144  NE2 GLN A  10      25.771 -12.253  -6.548  1.00  0.00           N  
ATOM    145  OE1 GLN A  10      23.538 -12.380  -6.653  1.00  0.00           O  
ATOM    146  H   GLN A  10      21.516  -8.562  -9.130  1.00  0.00           H  
ATOM    147  HA  GLN A  10      24.308  -8.764  -9.874  1.00  0.00           H  
ATOM    148  HB2 GLN A  10      23.314  -9.595  -7.699  1.00  0.00           H  
ATOM    149  HB3 GLN A  10      22.516 -10.875  -8.600  1.00  0.00           H  
ATOM    150  HG2 GLN A  10      24.717 -11.796  -9.248  1.00  0.00           H  
ATOM    151  HG3 GLN A  10      25.520 -10.489  -8.374  1.00  0.00           H  
ATOM    152 HE21 GLN A  10      26.587 -11.897  -6.961  1.00  0.00           H  
ATOM    153 HE22 GLN A  10      25.768 -12.778  -5.722  1.00  0.00           H  
ATOM    154  N   TYR A  11      22.045 -10.205 -11.728  1.00  0.00           N  
ATOM    155  CA  TYR A  11      21.785 -10.806 -13.053  1.00  0.00           C  
ATOM    156  C   TYR A  11      21.960  -9.721 -14.137  1.00  0.00           C  
ATOM    157  O   TYR A  11      22.579  -9.953 -15.178  1.00  0.00           O  
ATOM    158  CB  TYR A  11      20.342 -11.396 -13.123  1.00  0.00           C  
ATOM    159  CG  TYR A  11      19.904 -12.256 -11.916  1.00  0.00           C  
ATOM    160  CD1 TYR A  11      20.809 -13.058 -11.214  1.00  0.00           C  
ATOM    161  CD2 TYR A  11      18.565 -12.275 -11.505  1.00  0.00           C  
ATOM    162  CE1 TYR A  11      20.402 -13.808 -10.132  1.00  0.00           C  
ATOM    163  CE2 TYR A  11      18.160 -13.025 -10.427  1.00  0.00           C  
ATOM    164  CZ  TYR A  11      19.075 -13.799  -9.751  1.00  0.00           C  
ATOM    165  OH  TYR A  11      18.664 -14.543  -8.677  1.00  0.00           O  
ATOM    166  H   TYR A  11      21.289  -9.811 -11.245  1.00  0.00           H  
ATOM    167  HA  TYR A  11      22.510 -11.604 -13.224  1.00  0.00           H  
ATOM    168  HB2 TYR A  11      19.637 -10.572 -13.205  1.00  0.00           H  
ATOM    169  HB3 TYR A  11      20.253 -12.008 -14.015  1.00  0.00           H  
ATOM    170  HD1 TYR A  11      21.851 -13.065 -11.513  1.00  0.00           H  
ATOM    171  HD2 TYR A  11      17.843 -11.667 -12.041  1.00  0.00           H  
ATOM    172  HE1 TYR A  11      21.118 -14.421  -9.603  1.00  0.00           H  
ATOM    173  HE2 TYR A  11      17.119 -13.017 -10.124  1.00  0.00           H  
ATOM    174  HH  TYR A  11      19.253 -14.380  -7.935  1.00  0.00           H  
ATOM    175  N   ASN A  12      21.385  -8.528 -13.858  1.00  0.00           N  
ATOM    176  CA  ASN A  12      21.475  -7.347 -14.741  1.00  0.00           C  
ATOM    177  C   ASN A  12      22.940  -6.885 -14.868  1.00  0.00           C  
ATOM    178  O   ASN A  12      23.601  -6.624 -13.866  1.00  0.00           O  
ATOM    179  CB  ASN A  12      20.599  -6.170 -14.205  1.00  0.00           C  
ATOM    180  CG  ASN A  12      19.086  -6.435 -14.216  1.00  0.00           C  
ATOM    181  ND2 ASN A  12      18.293  -5.373 -14.322  1.00  0.00           N  
ATOM    182  OD1 ASN A  12      18.624  -7.576 -14.110  1.00  0.00           O  
ATOM    183  H   ASN A  12      20.875  -8.444 -13.027  1.00  0.00           H  
ATOM    184  HA  ASN A  12      21.106  -7.639 -15.721  1.00  0.00           H  
ATOM    185  HB2 ASN A  12      20.882  -5.959 -13.183  1.00  0.00           H  
ATOM    186  HB3 ASN A  12      20.794  -5.286 -14.808  1.00  0.00           H  
ATOM    187 HD21 ASN A  12      18.708  -4.485 -14.387  1.00  0.00           H  
ATOM    188 HD22 ASN A  12      17.325  -5.515 -14.333  1.00  0.00           H  
ATOM    189  N   THR A  13      23.438  -6.792 -16.108  1.00  0.00           N  
ATOM    190  CA  THR A  13      24.826  -6.377 -16.395  1.00  0.00           C  
ATOM    191  C   THR A  13      24.836  -4.921 -16.932  1.00  0.00           C  
ATOM    192  O   THR A  13      25.895  -4.291 -17.058  1.00  0.00           O  
ATOM    193  CB  THR A  13      25.482  -7.369 -17.426  1.00  0.00           C  
ATOM    194  CG2 THR A  13      27.021  -7.204 -17.526  1.00  0.00           C  
ATOM    195  OG1 THR A  13      25.184  -8.725 -17.040  1.00  0.00           O  
ATOM    196  H   THR A  13      22.847  -6.992 -16.867  1.00  0.00           H  
ATOM    197  HA  THR A  13      25.397  -6.410 -15.471  1.00  0.00           H  
ATOM    198  HB  THR A  13      25.048  -7.188 -18.407  1.00  0.00           H  
ATOM    199  HG1 THR A  13      24.294  -8.764 -16.666  1.00  0.00           H  
ATOM    200 HG21 THR A  13      27.476  -7.386 -16.560  1.00  0.00           H  
ATOM    201 HG22 THR A  13      27.262  -6.197 -17.851  1.00  0.00           H  
ATOM    202 HG23 THR A  13      27.421  -7.909 -18.244  1.00  0.00           H  
ATOM    203  N   GLY A  14      23.622  -4.385 -17.214  1.00  0.00           N  
ATOM    204  CA  GLY A  14      23.446  -3.040 -17.762  1.00  0.00           C  
ATOM    205  C   GLY A  14      23.509  -1.950 -16.693  1.00  0.00           C  
ATOM    206  O   GLY A  14      24.422  -1.949 -15.861  1.00  0.00           O  
ATOM    207  H   GLY A  14      22.824  -4.920 -17.027  1.00  0.00           H  
ATOM    208  HA2 GLY A  14      24.211  -2.851 -18.506  1.00  0.00           H  
ATOM    209  HA3 GLY A  14      22.480  -3.001 -18.253  1.00  0.00           H  
ATOM    210  N   GLY A  15      22.543  -1.016 -16.721  1.00  0.00           N  
ATOM    211  CA  GLY A  15      22.517   0.127 -15.801  1.00  0.00           C  
ATOM    212  C   GLY A  15      21.413   0.025 -14.756  1.00  0.00           C  
ATOM    213  O   GLY A  15      20.786  -1.036 -14.632  1.00  0.00           O  
ATOM    214  H   GLY A  15      21.816  -1.120 -17.359  1.00  0.00           H  
ATOM    215  HA2 GLY A  15      23.473   0.220 -15.295  1.00  0.00           H  
ATOM    216  HA3 GLY A  15      22.351   1.022 -16.385  1.00  0.00           H  
ATOM    217  N   PRO A  16      21.153   1.129 -13.978  1.00  0.00           N  
ATOM    218  CA  PRO A  16      20.065   1.180 -12.964  1.00  0.00           C  
ATOM    219  C   PRO A  16      18.647   1.305 -13.595  1.00  0.00           C  
ATOM    220  O   PRO A  16      18.485   1.050 -14.794  1.00  0.00           O  
ATOM    221  CB  PRO A  16      20.451   2.430 -12.128  1.00  0.00           C  
ATOM    222  CG  PRO A  16      21.139   3.326 -13.099  1.00  0.00           C  
ATOM    223  CD  PRO A  16      21.924   2.405 -14.007  1.00  0.00           C  
ATOM    224  HA  PRO A  16      20.083   0.295 -12.330  1.00  0.00           H  
ATOM    225  HB2 PRO A  16      19.563   2.895 -11.704  1.00  0.00           H  
ATOM    226  HB3 PRO A  16      21.115   2.138 -11.314  1.00  0.00           H  
ATOM    227  HG2 PRO A  16      20.402   3.887 -13.667  1.00  0.00           H  
ATOM    228  HG3 PRO A  16      21.803   4.008 -12.578  1.00  0.00           H  
ATOM    229  HD2 PRO A  16      21.967   2.808 -15.013  1.00  0.00           H  
ATOM    230  HD3 PRO A  16      22.933   2.256 -13.628  1.00  0.00           H  
ATOM    231  N   LYS A  17      17.653   1.615 -12.719  1.00  0.00           N  
ATOM    232  CA  LYS A  17      16.201   1.876 -13.021  1.00  0.00           C  
ATOM    233  C   LYS A  17      15.344   0.699 -12.530  1.00  0.00           C  
ATOM    234  O   LYS A  17      14.111   0.732 -12.652  1.00  0.00           O  
ATOM    235  CB  LYS A  17      15.812   2.215 -14.503  1.00  0.00           C  
ATOM    236  CG  LYS A  17      16.306   3.576 -15.047  1.00  0.00           C  
ATOM    237  CD  LYS A  17      15.620   3.928 -16.395  1.00  0.00           C  
ATOM    238  CE  LYS A  17      16.214   5.166 -17.095  1.00  0.00           C  
ATOM    239  NZ  LYS A  17      17.556   4.885 -17.669  1.00  0.00           N1+
ATOM    240  H   LYS A  17      17.895   1.604 -11.764  1.00  0.00           H  
ATOM    241  HA  LYS A  17      15.931   2.731 -12.401  1.00  0.00           H  
ATOM    242  HB2 LYS A  17      16.210   1.433 -15.142  1.00  0.00           H  
ATOM    243  HB3 LYS A  17      14.723   2.192 -14.587  1.00  0.00           H  
ATOM    244  HG2 LYS A  17      16.074   4.349 -14.320  1.00  0.00           H  
ATOM    245  HG3 LYS A  17      17.379   3.531 -15.191  1.00  0.00           H  
ATOM    246  HD2 LYS A  17      15.712   3.081 -17.069  1.00  0.00           H  
ATOM    247  HD3 LYS A  17      14.559   4.106 -16.214  1.00  0.00           H  
ATOM    248  HE2 LYS A  17      15.558   5.471 -17.901  1.00  0.00           H  
ATOM    249  HE3 LYS A  17      16.301   5.977 -16.382  1.00  0.00           H  
ATOM    250  HZ1 LYS A  17      18.225   4.611 -16.917  1.00  0.00           H  
ATOM    251  HZ2 LYS A  17      17.929   5.726 -18.150  1.00  0.00           H  
ATOM    252  HZ3 LYS A  17      17.496   4.106 -18.359  1.00  0.00           H  
ATOM    253  N   ASP A  18      15.994  -0.336 -11.972  1.00  0.00           N  
ATOM    254  CA  ASP A  18      15.293  -1.477 -11.380  1.00  0.00           C  
ATOM    255  C   ASP A  18      15.492  -1.425  -9.860  1.00  0.00           C  
ATOM    256  O   ASP A  18      14.719  -0.768  -9.163  1.00  0.00           O  
ATOM    257  CB  ASP A  18      15.760  -2.835 -11.988  1.00  0.00           C  
ATOM    258  CG  ASP A  18      15.486  -2.983 -13.491  1.00  0.00           C  
ATOM    259  OD1 ASP A  18      14.304  -3.114 -13.877  1.00  0.00           O  
ATOM    260  OD2 ASP A  18      16.446  -2.995 -14.292  1.00  0.00           O1-
ATOM    261  H   ASP A  18      16.975  -0.311 -11.950  1.00  0.00           H  
ATOM    262  HA  ASP A  18      14.225  -1.367 -11.578  1.00  0.00           H  
ATOM    263  HB2 ASP A  18      16.824  -2.952 -11.807  1.00  0.00           H  
ATOM    264  HB3 ASP A  18      15.246  -3.642 -11.471  1.00  0.00           H  
ATOM    265  N   LEU A  19      16.549  -2.080  -9.343  1.00  0.00           N  
ATOM    266  CA  LEU A  19      16.786  -2.210  -7.914  1.00  0.00           C  
ATOM    267  C   LEU A  19      17.834  -1.210  -7.396  1.00  0.00           C  
ATOM    268  O   LEU A  19      18.310  -1.330  -6.269  1.00  0.00           O  
ATOM    269  CB  LEU A  19      17.221  -3.657  -7.619  1.00  0.00           C  
ATOM    270  CG  LEU A  19      16.163  -4.792  -7.772  1.00  0.00           C  
ATOM    271  CD1 LEU A  19      15.707  -4.994  -9.223  1.00  0.00           C  
ATOM    272  CD2 LEU A  19      16.744  -6.075  -7.195  1.00  0.00           C  
ATOM    273  H   LEU A  19      17.177  -2.531  -9.928  1.00  0.00           H  
ATOM    274  HA  LEU A  19      15.857  -2.017  -7.389  1.00  0.00           H  
ATOM    275  HB2 LEU A  19      18.047  -3.892  -8.259  1.00  0.00           H  
ATOM    276  HB3 LEU A  19      17.588  -3.690  -6.600  1.00  0.00           H  
ATOM    277  HG  LEU A  19      15.286  -4.541  -7.187  1.00  0.00           H  
ATOM    278 HD11 LEU A  19      14.940  -5.755  -9.266  1.00  0.00           H  
ATOM    279 HD12 LEU A  19      16.551  -5.294  -9.833  1.00  0.00           H  
ATOM    280 HD13 LEU A  19      15.310  -4.060  -9.603  1.00  0.00           H  
ATOM    281 HD21 LEU A  19      16.976  -5.932  -6.150  1.00  0.00           H  
ATOM    282 HD22 LEU A  19      17.655  -6.331  -7.733  1.00  0.00           H  
ATOM    283 HD23 LEU A  19      16.031  -6.883  -7.294  1.00  0.00           H  
ATOM    284  N   ASP A  20      18.233  -0.237  -8.209  1.00  0.00           N  
ATOM    285  CA  ASP A  20      18.820   1.006  -7.662  1.00  0.00           C  
ATOM    286  C   ASP A  20      17.732   1.755  -6.862  1.00  0.00           C  
ATOM    287  O   ASP A  20      17.998   2.483  -5.906  1.00  0.00           O  
ATOM    288  CB  ASP A  20      19.362   1.867  -8.815  1.00  0.00           C  
ATOM    289  CG  ASP A  20      20.041   3.158  -8.335  1.00  0.00           C  
ATOM    290  OD1 ASP A  20      21.122   3.067  -7.709  1.00  0.00           O  
ATOM    291  OD2 ASP A  20      19.511   4.261  -8.589  1.00  0.00           O1-
ATOM    292  H   ASP A  20      18.234  -0.357  -9.180  1.00  0.00           H  
ATOM    293  HA  ASP A  20      19.638   0.737  -6.994  1.00  0.00           H  
ATOM    294  HB2 ASP A  20      20.097   1.286  -9.374  1.00  0.00           H  
ATOM    295  HB3 ASP A  20      18.548   2.120  -9.488  1.00  0.00           H  
ATOM    296  N   LEU A  21      16.492   1.489  -7.294  1.00  0.00           N  
ATOM    297  CA  LEU A  21      15.246   1.963  -6.701  1.00  0.00           C  
ATOM    298  C   LEU A  21      14.740   0.986  -5.608  1.00  0.00           C  
ATOM    299  O   LEU A  21      13.535   0.875  -5.388  1.00  0.00           O  
ATOM    300  CB  LEU A  21      14.214   2.166  -7.845  1.00  0.00           C  
ATOM    301  CG  LEU A  21      14.633   3.203  -8.944  1.00  0.00           C  
ATOM    302  CD1 LEU A  21      13.720   3.132 -10.188  1.00  0.00           C  
ATOM    303  CD2 LEU A  21      14.718   4.641  -8.364  1.00  0.00           C  
ATOM    304  H   LEU A  21      16.417   0.957  -8.117  1.00  0.00           H  
ATOM    305  HA  LEU A  21      15.435   2.923  -6.230  1.00  0.00           H  
ATOM    306  HB2 LEU A  21      14.046   1.203  -8.323  1.00  0.00           H  
ATOM    307  HB3 LEU A  21      13.273   2.491  -7.407  1.00  0.00           H  
ATOM    308  HG  LEU A  21      15.627   2.945  -9.289  1.00  0.00           H  
ATOM    309 HD11 LEU A  21      13.818   2.150 -10.641  1.00  0.00           H  
ATOM    310 HD12 LEU A  21      14.030   3.879 -10.909  1.00  0.00           H  
ATOM    311 HD13 LEU A  21      12.685   3.302  -9.914  1.00  0.00           H  
ATOM    312 HD21 LEU A  21      15.037   5.327  -9.140  1.00  0.00           H  
ATOM    313 HD22 LEU A  21      15.440   4.663  -7.558  1.00  0.00           H  
ATOM    314 HD23 LEU A  21      13.751   4.956  -7.987  1.00  0.00           H  
ATOM    315  N   LEU A  22      15.669   0.240  -4.965  1.00  0.00           N  
ATOM    316  CA  LEU A  22      15.320  -0.555  -3.755  1.00  0.00           C  
ATOM    317  C   LEU A  22      15.084   0.376  -2.551  1.00  0.00           C  
ATOM    318  O   LEU A  22      16.009   1.084  -2.133  1.00  0.00           O  
ATOM    319  CB  LEU A  22      16.397  -1.620  -3.395  1.00  0.00           C  
ATOM    320  CG  LEU A  22      16.471  -2.804  -4.376  1.00  0.00           C  
ATOM    321  CD1 LEU A  22      17.642  -3.777  -4.083  1.00  0.00           C  
ATOM    322  CD2 LEU A  22      15.104  -3.517  -4.516  1.00  0.00           C  
ATOM    323  H   LEU A  22      16.604   0.327  -5.278  1.00  0.00           H  
ATOM    324  HA  LEU A  22      14.392  -1.074  -3.976  1.00  0.00           H  
ATOM    325  HB2 LEU A  22      17.365  -1.133  -3.365  1.00  0.00           H  
ATOM    326  HB3 LEU A  22      16.186  -2.017  -2.407  1.00  0.00           H  
ATOM    327  HG  LEU A  22      16.685  -2.391  -5.348  1.00  0.00           H  
ATOM    328 HD11 LEU A  22      17.749  -4.464  -4.929  1.00  0.00           H  
ATOM    329 HD12 LEU A  22      17.457  -4.340  -3.182  1.00  0.00           H  
ATOM    330 HD13 LEU A  22      18.561  -3.213  -3.981  1.00  0.00           H  
ATOM    331 HD21 LEU A  22      14.386  -2.818  -4.933  1.00  0.00           H  
ATOM    332 HD22 LEU A  22      14.758  -3.866  -3.552  1.00  0.00           H  
ATOM    333 HD23 LEU A  22      15.205  -4.357  -5.193  1.00  0.00           H  
ATOM    334  N   PRO A  23      13.835   0.424  -1.993  1.00  0.00           N  
ATOM    335  CA  PRO A  23      13.573   1.065  -0.706  1.00  0.00           C  
ATOM    336  C   PRO A  23      13.708   0.020   0.431  1.00  0.00           C  
ATOM    337  O   PRO A  23      12.892  -0.909   0.545  1.00  0.00           O  
ATOM    338  CB  PRO A  23      12.134   1.607  -0.891  1.00  0.00           C  
ATOM    339  CG  PRO A  23      11.463   0.663  -1.867  1.00  0.00           C  
ATOM    340  CD  PRO A  23      12.575  -0.135  -2.558  1.00  0.00           C  
ATOM    341  HA  PRO A  23      14.263   1.892  -0.524  1.00  0.00           H  
ATOM    342  HB2 PRO A  23      11.621   1.630   0.064  1.00  0.00           H  
ATOM    343  HB3 PRO A  23      12.176   2.618  -1.287  1.00  0.00           H  
ATOM    344  HG2 PRO A  23      10.797  -0.006  -1.330  1.00  0.00           H  
ATOM    345  HG3 PRO A  23      10.890   1.231  -2.597  1.00  0.00           H  
ATOM    346  HD2 PRO A  23      12.491  -1.191  -2.327  1.00  0.00           H  
ATOM    347  HD3 PRO A  23      12.536   0.010  -3.635  1.00  0.00           H  
ATOM    348  N   LYS A  24      14.784   0.136   1.232  1.00  0.00           N  
ATOM    349  CA  LYS A  24      15.092  -0.836   2.301  1.00  0.00           C  
ATOM    350  C   LYS A  24      14.574  -0.361   3.671  1.00  0.00           C  
ATOM    351  O   LYS A  24      14.284   0.824   3.857  1.00  0.00           O  
ATOM    352  CB  LYS A  24      16.610  -1.182   2.304  1.00  0.00           C  
ATOM    353  CG  LYS A  24      17.085  -1.887   1.003  1.00  0.00           C  
ATOM    354  CD  LYS A  24      18.585  -2.300   1.000  1.00  0.00           C  
ATOM    355  CE  LYS A  24      19.577  -1.121   0.832  1.00  0.00           C  
ATOM    356  NZ  LYS A  24      19.571  -0.179   1.978  1.00  0.00           N1+
ATOM    357  H   LYS A  24      15.393   0.891   1.095  1.00  0.00           H  
ATOM    358  HA  LYS A  24      14.549  -1.745   2.069  1.00  0.00           H  
ATOM    359  HB2 LYS A  24      17.183  -0.269   2.426  1.00  0.00           H  
ATOM    360  HB3 LYS A  24      16.823  -1.840   3.143  1.00  0.00           H  
ATOM    361  HG2 LYS A  24      16.488  -2.782   0.867  1.00  0.00           H  
ATOM    362  HG3 LYS A  24      16.902  -1.221   0.164  1.00  0.00           H  
ATOM    363  HD2 LYS A  24      18.809  -2.804   1.933  1.00  0.00           H  
ATOM    364  HD3 LYS A  24      18.747  -3.005   0.185  1.00  0.00           H  
ATOM    365  HE2 LYS A  24      20.579  -1.515   0.721  1.00  0.00           H  
ATOM    366  HE3 LYS A  24      19.318  -0.572  -0.066  1.00  0.00           H  
ATOM    367  HZ1 LYS A  24      18.671   0.341   2.002  1.00  0.00           H  
ATOM    368  HZ2 LYS A  24      20.350   0.508   1.886  1.00  0.00           H  
ATOM    369  HZ3 LYS A  24      19.681  -0.693   2.870  1.00  0.00           H  
ATOM    370  N   LEU A  25      14.453  -1.320   4.615  1.00  0.00           N  
ATOM    371  CA  LEU A  25      13.791  -1.120   5.925  1.00  0.00           C  
ATOM    372  C   LEU A  25      14.407   0.038   6.726  1.00  0.00           C  
ATOM    373  O   LEU A  25      13.700   0.740   7.447  1.00  0.00           O  
ATOM    374  CB  LEU A  25      13.861  -2.416   6.775  1.00  0.00           C  
ATOM    375  CG  LEU A  25      13.281  -3.709   6.132  1.00  0.00           C  
ATOM    376  CD1 LEU A  25      13.320  -4.905   7.110  1.00  0.00           C  
ATOM    377  CD2 LEU A  25      11.871  -3.471   5.588  1.00  0.00           C  
ATOM    378  H   LEU A  25      14.828  -2.199   4.421  1.00  0.00           H  
ATOM    379  HA  LEU A  25      12.748  -0.888   5.727  1.00  0.00           H  
ATOM    380  HB2 LEU A  25      14.904  -2.605   7.016  1.00  0.00           H  
ATOM    381  HB3 LEU A  25      13.329  -2.237   7.706  1.00  0.00           H  
ATOM    382  HG  LEU A  25      13.907  -3.978   5.286  1.00  0.00           H  
ATOM    383 HD11 LEU A  25      12.740  -4.683   7.999  1.00  0.00           H  
ATOM    384 HD12 LEU A  25      14.344  -5.102   7.396  1.00  0.00           H  
ATOM    385 HD13 LEU A  25      12.916  -5.787   6.629  1.00  0.00           H  
ATOM    386 HD21 LEU A  25      11.215  -3.151   6.387  1.00  0.00           H  
ATOM    387 HD22 LEU A  25      11.485  -4.380   5.147  1.00  0.00           H  
ATOM    388 HD23 LEU A  25      11.901  -2.700   4.828  1.00  0.00           H  
TER   
END
