# Supplementary material for: Implementation of Time-Averaged Restraints with UNRES Coarse-Grained Model of Polypeptide Chains
Source: J Chem Theory Comput. 2025 Jan 24;21(3):1476–93. doi: 10.1021/acs.jctc.4c01504 (PMC11823420; doi:10.1021/acs.jctc.4c01504)
Supplement: Supplementary file 2 — ct4c01504_si_002.zip [file ct4c01504_si_002.zip › Suppdata/Restraints/Synthetic/2kw5_129_153_synth_1.dist.txt]

    3    1     1  4.4    H   HB
    7    5     2  4.7    H    H
    7    5     3  4.0    H   HA
    7    5     4  3.2    H   HB
    7    5     5  4.0   HB   HB
    8    4     6  4.9    H   HB
    8    5     7  4.1    H    H
    8    5     8  4.8    H   HA
    8    5     9  4.2    H   HB
    8    6    10  3.6    H   HA
    8    5    11  4.8   HA    H
    8    4    12  4.3   HB   HA
    8    4    13  2.9   HB   HB
    8    4    14  4.5   HB   HD
    8    5    15  3.0   HB    H
    8    5    16  5.0   HB   HA
    8    5    17  4.6   HB   HB
    8    4    18  4.8   HG   HA
    8    4    19  3.4   HG   HB
    8    4    20  3.9   HG   HD
    8    5    21  4.5   HG    H
    9    4    22  4.8    H   HB
    9    6    23  4.5    H   HA
    9    4    24  4.9   HG   HB
    9    6    25  4.9   HG   HA
   10    7    26  3.8    H   HA
   10    8    27  3.6    H    H
   10    8    28  4.1    H   HA
   10    8    29  5.0    H   HB
   10    7    30  2.9   HB   HA
   10    7    31  4.3   HB   HG
   10    8    32  4.7   HB    H
   10    7    33  4.9   HG   HA
   10    7    34  4.7   HE   HA
   11    7    35  4.9    H   HA
   11    8    36  4.8    H    H
   11    8    37  3.6    H   HA
   11    9    38  4.2    H    H
   11    9    39  3.9    H   HA
   11    8    40  4.4   HB   HA
   11    8    41  4.8   HB   HE
   11    7    42  4.8   HD   HG
   11    8    43  3.4   HD   HA
   11    7    44  4.7   HE   HB
   11    7    45  3.8   HE   HG
   11    8    46  3.6   HE   HA
   11    7    47  3.5   HH   HB
   11    7    48  3.1   HH   HG
   11    8    49  4.7   HH   HA
   12    9    50  3.7    H   HA
   12   10    51  4.1    H    H
   12   10    52  3.5    H   HA
   12    9    53  4.7   HA   HA
   12   10    54  4.7   HA   HA
   13    9    55  4.3    H   HA
   13   11    56  4.1    H    H
   13   11    57  4.4    H   HA
   13   11    58  3.0    H   HB
   13   11    59  5.0   HA   HB
   13    8    60  4.6   HB   HE
   13   11    61  4.7   HB   HB
   13    8    62  4.5   HG   HE
   13   11    63  3.1   HG   HB
   13   11    64  4.9   HG   HD
   14    9    65  3.6    H   HA
   14   12    66  3.8    H    H
   14   12    67  3.5    H   HA
   15    9    68  4.2   HA   HA
   15    9    69  4.3   HA   HB
   15    9    70  4.7   HA   HG
   15    9    71  3.0   HA   HD
   16    9    72  4.6   HG   HD
   16    9    73  4.9   HD   HG
   16    9    74  3.2   HD   HD
   17    9    75  4.7    H   HD
   17   15    76  4.1    H   HA
   18    9    77  4.8    H   HD
   18   16    78  4.8    H   HB
   18   16    79  3.7    H   HG
   18   16    80  4.5    H   HD
   18    9    81  4.8   HA   HB
   18    9    82  4.9   HA   HD
   19    9    83  4.5    H   HB
   19    9    84  4.4    H   HG
   19    9    85  4.7    H   HD
   19    6    86  4.9   HA   HA
   19    9    87  4.7   HA   HB
   19    9    88  3.0   HA   HG
   19    9    89  3.7   HA   HD
   19    6    90  3.7   HB   HA
   19    6    91  4.7   HB   HB
   19    9    92  4.5   HB   HG
   19    6    93  4.8   HG   HA
   19    9    94  4.3   HG    H
   19    9    95  3.0   HG   HB
   19    9    96  2.9   HG   HG
   19    9    97  3.8   HG   HD
   19   10    98  4.9   HG    H
   19    6    99  3.6   HD   HA
   19    6   100  4.8   HD   HB
   19    9   101  4.2   HD    H
   19    9   102  3.9   HD   HB
   19    9   103  3.8   HD   HG
   19   10   104  4.2   HD    H
   19   10   105  4.9   HD   HB
   20   18   106  4.5    H    H
   20   18   107  4.0    H   HA
   20   18   108  3.6    H   HB
   20   18   109  3.9   HB   HB
   21   16   110  4.5    H   HG
   21   18   111  3.8    H    H
   21   18   112  4.5    H   HB
   21   19   113  4.6    H    H
   21   19   114  3.8    H   HA
   21   16   115  3.8   HB   HB
   21   16   116  2.5   HB   HG
   21   16   117  4.7   HB   HD
   21   17   118  4.5   HB    H
   21   18   119  4.2   HB    H
   21   16   120  4.4   HG   HG
   21   17   121  4.7   HG    H
   21   17   122  4.2   HG   HB
   21   18   123  3.6   HG    H
   21   18   124  4.4   HG   HB
   21   16   125  4.5   HD   HB
   21   16   126  4.4   HD   HG
   21   17   127  4.1   HD   HB
   21   17   128  4.3   HD   HZ
   21   18   129  4.6   HD    H
   22   19   130  3.6    H   HA
   22   20   131  4.2    H    H
   22   20   132  3.7    H   HA
   22    3   133  4.8   HA   HA
   22    4   134  3.9   HA    H
   22    4   135  4.8   HA   HB
   22    4   136  4.9   HA   HD
   22    4   137  3.7   HB    H
   22    4   138  4.3   HB   HB
   22   19   139  4.2   HB   HA
   22    4   140  4.9   HG   HB
   22    6   141  4.9   HG   HA
   22    9   142  3.4   HG   HG
   22    9   143  4.1   HG   HD
   22   19   144  4.6   HG    H
   22   19   145  1.8   HG   HA
   22   19   146  3.8   HG   HB
   22   19   147  4.3   HG   HG
   22   20   148  4.5   HG    H
   22    4   149  4.5   HD    H
   22    4   150  3.0   HD   HB
   22    4   151  4.3   HD   HD
   22    6   152  4.7   HD   HA
   22    8   153  4.4   HD   HB
   22    9   154  4.3   HD    H
   22    9   155  3.0   HD   HG
   22    9   156  3.8   HD   HD
   22   19   157  3.2   HD   HA
   22   19   158  4.9   HD   HB
   22   19   159  5.0   HD   HG
   23    1   160  4.7   HB   HD
   23    3   161  5.0   HB   HA
   23    2   162  4.8   HG    H
   23    3   163  5.0   HG    H
   23    3   164  3.6   HG   HA
   23    3   165  3.7   HD   HA
   23    4   166  4.0   HD    H
   24    3   167  4.1   HA   HA
   24    4   168  4.4   HA    H
   24    5   169  4.6   HD   HA
   24    6   170  4.0   HD   HD
   24    5   171  3.5   HE   HA
   24    6   172  4.7   HE   HG
   24    6   173  3.0   HE   HD
