# Supplementary material for: Implementation of Time-Averaged Restraints with UNRES Coarse-Grained Model of Polypeptide Chains
Source: J Chem Theory Comput. 2025 Jan 24;21(3):1476–93. doi: 10.1021/acs.jctc.4c01504 (PMC11823420; doi:10.1021/acs.jctc.4c01504)
Supplement: Supplementary file 2 — ct4c01504_si_002.zip [file ct4c01504_si_002.zip › Suppdata/Restraints/Synthetic/2kw5_129_153_synth_1+6.dist.txt]

    3    1     1  4.4    H   HB
    4    2     2  4.6   HE   HG
    4    2     3  4.7   HZ   HG
    7    5     4  4.2    H    H
    7    5     5  4.0    H   HA
    7    5     6  3.1    H   HB
    7    5     7  4.2   HB   HB
    8    4     8  4.9    H   HB
    8    5     9  4.4    H    H
    8    5    10  4.6    H   HB
    8    6    11  3.7    H   HA
    8    4    12  4.8   HB   HA
    8    4    13  3.3   HB   HB
    8    4    14  5.0   HB   HD
    8    5    15  3.3   HB    H
    8    4    16  3.8   HG   HB
    8    4    17  4.3   HG   HD
    9    6    18  3.8    H   HA
    9    7    19  5.0    H    H
    9    6    20  4.6   HB   HA
    9    6    21  3.9   HG   HA
   10    6    22  4.8    H   HA
   10    7    23  5.0    H    H
   10    7    24  3.6    H   HA
   10    8    25  3.6    H    H
   10    8    26  3.9    H   HA
   10    8    27  5.0    H   HB
   10    7    28  2.7   HB   HA
   10    7    29  4.8   HB   HG
   10    8    30  4.8   HB    H
   10    7    31  4.8   HG   HA
   10    7    32  4.9   HE   HA
   11    7    33  4.9    H   HA
   11    8    34  4.9    H    H
   11    8    35  3.5    H   HA
   11    9    36  4.2    H    H
   11    9    37  3.7    H   HA
   11    8    38  4.3   HB   HA
   11    8    39  4.4   HB   HE
   11    8    40  3.3   HD   HA
   11    7    41  4.9   HE   HB
   11    7    42  4.0   HE   HG
   11    8    43  3.6   HE   HA
   11    7    44  4.7   HH   HA
   11    7    45  3.6   HH   HB
   11    7    46  3.2   HH   HG
   11    8    47  4.8   HH   HA
   12    8    48  4.8    H   HA
   12    9    49  5.0    H    H
   12    9    50  3.0    H   HA
   12   10    51  4.0    H    H
   12   10    52  3.9    H   HA
   12    9    53  4.6   HA   HA
   12    9    54  3.0   HB   HA
   12    9    55  4.6   HD   HA
   13    9    56  4.7    H   HA
   13   11    57  4.6    H    H
   13   11    58  4.8    H   HA
   13   11    59  3.4    H   HB
   13   11    60  3.5   HG   HB
   14    9    61  4.0    H   HA
   14   12    62  4.2    H    H
   14   12    63  3.5    H   HA
   14   12    64  4.1    H   HB
   15    9    65  4.7   HA   HA
   15    9    66  4.8   HA   HB
   15    9    67  3.3   HA   HD
   16    9    68  4.6   HA   HD
   16    9    69  3.6   HD   HD
   17    9    70  4.9    H   HD
   17   15    71  4.5    H   HA
   18    9    72  4.5    H   HD
   18   16    73  3.6    H   HA
   18   16    74  4.6    H   HB
   18   16    75  4.1    H   HG
   18   16    76  5.0    H   HD
   18    8    77  4.9   HB   HG
   18    9    78  4.2   HB   HD
   18   12    79  4.2   HB   HD
   19    9    80  4.8    H   HB
   19    9    81  3.4    H   HG
   19    9    82  2.8    H   HD
   19   17    83  4.9    H    H
   19    9    84  3.3   HA   HG
   19    9    85  4.0   HA   HD
   19    6    86  3.7   HB   HA
   19    9    87  4.1   HB    H
   19    9    88  4.9   HB   HB
   19    9    89  2.4   HB   HG
   19    9    90  3.8   HB   HD
   19    4    91  4.2   HG   HB
   19    8    92  5.0   HG   HB
   19    9    93  4.6   HG    H
   19    9    94  3.3   HG   HB
   19    9    95  3.2   HG   HG
   19    9    96  4.2   HG   HD
   19    4    97  4.8   HD   HB
   19    6    98  4.0   HD   HA
   19    8    99  4.2   HD    H
   19    8   100  3.2   HD   HB
   19    8   101  3.9   HD   HG
   19    9   102  3.6   HD    H
   19    9   103  4.3   HD   HB
   19    9   104  3.6   HD   HG
   19    9   105  4.8   HD   HD
   19   10   106  4.7   HD    H
   20    9   107  4.6    H   HG
   20    9   108  3.8    H   HD
   20   16   109  4.2    H   HA
   20   16   110  4.8    H   HB
   20   17   111  3.6    H    H
   20   18   112  3.4    H    H
   20   18   113  4.2    H   HA
   20   18   114  3.9    H   HB
   20   16   115  3.7   HB   HA
   20   16   116  2.8   HB   HB
   20   17   117  3.1   HB    H
   20   18   118  4.4   HB    H
   20   18   119  4.3   HB   HB
   21   17   120  4.3    H    H
   21   18   121  3.9    H    H
   21   18   122  4.9    H   HA
   21   18   123  4.9    H   HB
   21   19   124  4.2    H    H
   21   19   125  3.4    H   HA
   21   16   126  4.3   HB   HB
   21   16   127  2.9   HB   HG
   21   17   128  4.9   HB    H
   21   18   129  4.6   HB    H
   21   19   130  4.8   HB   HA
   21   16   131  4.9   HG   HG
   21   17   132  3.9   HG    H
   21   17   133  3.5   HG   HA
   21   17   134  4.6   HG   HB
   21   18   135  3.8   HG    H
   21   18   136  4.9   HG   HB
   21   16   137  4.9   HD   HG
   21   17   138  4.2   HD   HA
   21   17   139  4.6   HD   HB
   21   17   140  4.8   HD   HZ
   21   18   141  4.9   HD    H
   22   19   142  3.4    H   HA
   22   19   143  4.9    H   HB
   22   20   144  4.2    H    H
   22   20   145  3.6    H   HA
   22    3   146  4.8   HA   HA
   22    4   147  4.0   HA    H
   22   19   148  4.2   HA   HA
   22    4   149  3.9   HB    H
   22    4   150  4.8   HB   HB
   22   19   151  4.4   HB   HA
   22    6   152  5.0   HG   HA
   22    9   153  3.8   HG   HG
   22    9   154  4.5   HG   HD
   22   19   155  4.6   HG    H
   22   19   156  2.0   HG   HA
   22   19   157  3.0   HG   HB
   22   19   158  3.5   HG   HG
   22   19   159  4.7   HG   HD
   22   20   160  4.6   HG    H
   22   20   161  4.8   HG   HA
   22    4   162  3.7   HD    H
   22    4   163  3.3   HD   HB
   22    4   164  4.6   HD   HD
   22    5   165  4.9   HD   HA
   22    6   166  4.7   HD   HA
   22    8   167  4.9   HD   HB
   22    9   168  4.7   HD    H
   22    9   169  3.3   HD   HG
   22    9   170  4.3   HD   HD
   22   19   171  3.4   HD   HA
   22   19   172  3.8   HD   HB
   22   19   173  3.5   HD   HG
   22   19   174  4.8   HD   HD
   23    1   175  5.0   HB   HD
   23    3   176  4.0   HG   HA
   23    3   177  3.9   HD   HA
   23    4   178  4.2   HD    H
   24    3   179  4.4   HA   HA
   24    4   180  4.7   HA    H
   24   22   181  3.8   HG   HB
   24    5   182  4.7   HD   HA
   24    6   183  4.4   HD   HD
   24   22   184  5.0   HD   HB
   24    5   185  3.9   HE   HA
   24    6   186  3.4   HE   HD
