# Supplementary material for: Implementation of Time-Averaged Restraints with UNRES Coarse-Grained Model of Polypeptide Chains
Source: J Chem Theory Comput. 2025 Jan 24;21(3):1476–93. doi: 10.1021/acs.jctc.4c01504 (PMC11823420; doi:10.1021/acs.jctc.4c01504)
Supplement: Supplementary file 2 — ct4c01504_si_002.zip [file ct4c01504_si_002.zip › Suppdata/Restraints/Synthetic/2kw5_129_153_synth_6.dist.txt]

    3    1     1  4.4    H   HB
    4    2     2  4.3   HE   HG
    4    2     3  4.4   HZ   HG
    7    5     4  3.9    H    H
    7    5     5  4.0    H   HA
    7    5     6  3.1    H   HB
    7    5     7  4.3   HB   HB
    7    5     8  4.8   HG    H
    8    4     9  4.9    H   HB
    8    5    10  4.8    H    H
    8    6    11  4.0    H   HA
    8    4    12  4.9   HB   HB
    9    6    13  3.5    H   HA
    9    7    14  4.8    H    H
    9    6    15  4.1   HB   HA
    9    6    16  4.8   HB   HB
    9    6    17  3.6   HG   HA
   10    6    18  4.5    H   HA
   10    6    19  4.7    H   HB
   10    7    20  4.7    H    H
   10    7    21  3.5    H   HA
   10    8    22  3.7    H    H
   10    8    23  3.8    H   HA
   10    6    24  4.9   HB   HB
   10    7    25  4.7   HB    H
   10    7    26  2.5   HB   HA
   10    7    27  4.8   HB   HB
   10    8    28  4.9   HB    H
   10    7    29  4.6   HG   HA
   11    7    30  5.0    H   HA
   11    8    31  5.0    H    H
   11    8    32  3.4    H   HA
   11    9    33  4.3    H    H
   11    9    34  3.6    H   HA
   11    8    35  4.2   HB   HA
   11    8    36  4.1   HB   HE
   11    8    37  3.3   HD   HA
   11    8    38  5.0   HD   HE
   11    7    39  4.4   HE   HG
   11    8    40  3.7   HE   HA
   11    7    41  4.4   HH   HA
   11    7    42  3.7   HH   HB
   11    7    43  3.4   HH   HG
   11    8    44  4.8   HH   HA
   12    8    45  4.4    H   HA
   12    8    46  4.6    H   HE
   12    9    47  4.6    H    H
   12    9    48  2.7    H   HA
   12   10    49  4.0    H    H
   12   10    50  4.7    H   HA
   12    9    51  4.5   HA   HA
   12    9    52  2.7   HB   HA
   12    9    53  4.6   HB   HB
   12    9    54  4.5   HB   HD
   12    8    55  4.6   HD   HG
   12    8    56  4.6   HD   HE
   12    9    57  4.1   HD   HA
   12    9    58  4.6   HD   HD
   14   12    59  3.5    H   HA
   14   12    60  3.7    H   HB
   16    9    61  4.1   HA   HD
   18    9    62  4.2    H   HD
   18   16    63  3.2    H   HA
   18   16    64  4.4    H   HB
   18    8    65  4.4   HB   HG
   18    9    66  4.5   HB   HG
   18    9    67  3.8   HB   HD
   18   12    68  3.8   HB   HD
   19    9    69  4.9    H    H
   19    9    70  3.0    H   HG
   19    9    71  2.5    H   HD
   19   16    72  4.7    H   HA
   19   17    73  4.6    H    H
   19    9    74  4.4   HA   HG
   19    9    75  4.9   HA   HD
   19    6    76  3.7   HB   HA
   19    9    77  3.7   HB    H
   19    9    78  4.6   HB   HB
   19    9    79  2.2   HB   HG
   19    9    80  3.4   HB   HD
   19    4    81  3.7   HG   HB
   19    4    82  4.8   HG   HD
   19    8    83  4.5   HG   HB
   19    9    84  5.0   HG    H
   19    9    85  4.4   HG   HG
   19    4    86  4.3   HD   HB
   19    6    87  4.8   HD   HA
   19    8    88  3.9   HD    H
   19    8    89  2.8   HD   HB
   19    8    90  3.5   HD   HG
   19    9    91  3.3   HD    H
   19    9    92  3.5   HD   HG
   19    9    93  4.6   HD   HD
   20    9    94  4.1    H   HG
   20    9    95  3.4    H   HD
   20   16    96  3.7    H   HA
   20   16    97  4.3    H   HB
   20   17    98  3.3    H    H
   20   18    99  3.0    H    H
   20   18   100  4.8    H   HA
   20   18   101  4.4    H   HB
   20   16   102  4.9   HA   HB
   20   16   103  3.3   HB   HA
   20   16   104  2.5   HB   HB
   20   16   105  4.7   HB   HG
   20   17   106  2.7   HB    H
   20   17   107  4.6   HB   HA
   20   18   108  4.0   HB    H
   21   17   109  4.0    H    H
   21   17   110  4.7    H   HA
   21   18   111  4.1    H    H
   21   18   112  4.7    H   HA
   21   19   113  4.0    H    H
   21   19   114  3.1    H   HA
   21   19   115  5.0    H   HB
   21   18   116  4.9   HB   HA
   21   19   117  4.5   HB   HA
   21   17   118  3.6   HG    H
   21   17   119  3.1   HG   HA
   21   18   120  4.4   HG    H
   21   17   121  3.8   HD   HA
   22   19   122  3.2    H   HA
   22   19   123  4.8    H   HB
   22   20   124  4.3    H    H
   22   20   125  3.5    H   HA
   22    3   126  4.8   HA   HA
   22    4   127  4.3   HA    H
   22   19   128  3.8   HA   HA
   22   19   129  4.8   HA   HG
   22    4   130  4.5   HB    H
   22   19   131  4.6   HB   HA
   22    4   132  4.8   HG    H
   22    9   133  4.8   HG   HG
   22   19   134  4.6   HG    H
   22   19   135  2.2   HG   HA
   22   19   136  2.8   HG   HB
   22   19   137  3.2   HG   HG
   22   19   138  4.5   HG   HD
   22   20   139  4.6   HG    H
   22   20   140  4.6   HG   HA
   22    4   141  3.3   HD    H
   22    4   142  3.8   HD   HB
   22    5   143  4.9   HD    H
   22    5   144  4.4   HD   HA
   22    6   145  4.7   HD   HA
   22   19   146  3.6   HD   HA
   22   19   147  3.5   HD   HB
   22   19   148  3.2   HD   HG
   22   19   149  4.4   HD   HD
   23    1   150  4.9   HG   HD
   23    3   151  5.0   HG   HA
   23    3   152  4.0   HD   HA
   23    4   153  4.6   HD    H
   24   22   154  4.9    H   HB
   24    3   155  4.9   HA   HA
   24   22   156  3.4   HG   HB
   24    5   157  4.8   HD   HA
   24   22   158  4.6   HD   HB
   24   22   159  4.5   HE   HB
