# Supplementary material for: Implementation of Time-Averaged Restraints with UNRES Coarse-Grained Model of Polypeptide Chains
Source: J Chem Theory Comput. 2025 Jan 24;21(3):1476–93. doi: 10.1021/acs.jctc.4c01504 (PMC11823420; doi:10.1021/acs.jctc.4c01504)
Supplement: Supplementary file 2 — ct4c01504_si_002.zip [file ct4c01504_si_002.zip › Suppdata/Structures/Ensembles_20/1PQX_20_noave.pdb]

REMARK 1pqx                 ENERGY     2.86824E+02 RMS    8.47
ATOM      1  N   MET     1     316.027 314.521 327.803  1.00  0.00           N  
ATOM      2  H1  MET     1     315.216 314.712 327.230  1.00  0.00           H  
ATOM      3  H2  MET     1     315.710 314.274 328.733  1.00  0.00           H  
ATOM      4  H3  MET     1     316.479 313.695 327.432  1.00  0.00           H  
ATOM      5  CA  MET     1     316.986 315.681 327.842  1.00  0.00           C  
ATOM      6  HA  MET     1     317.821 315.373 328.479  1.00  0.00           H  
ATOM      7  CB  MET     1     317.639 316.010 326.466  1.00  0.00           C  
ATOM      8  HB2 MET     1     316.889 316.437 325.805  1.00  0.00           H  
ATOM      9  HB3 MET     1     318.403 316.775 326.618  1.00  0.00           H  
ATOM     10  CG  MET     1     318.330 314.862 325.708  1.00  0.00           C  
ATOM     11  HG2 MET     1     317.592 314.131 325.380  1.00  0.00           H  
ATOM     12  HG3 MET     1     318.772 315.294 324.808  1.00  0.00           H  
ATOM     13  SD  MET     1     319.652 313.989 326.599  1.00  0.00           S  
ATOM     14  CE  MET     1     320.640 313.396 325.195  1.00  0.00           C  
ATOM     15  HE1 MET     1     321.142 314.239 324.717  1.00  0.00           H  
ATOM     16  HE2 MET     1     321.388 312.687 325.547  1.00  0.00           H  
ATOM     17  HE3 MET     1     319.997 312.898 324.468  1.00  0.00           H  
ATOM     18  C   MET     1     316.447 316.976 328.524  1.00  0.00           C  
ATOM     19  O   MET     1     317.211 317.916 328.649  1.00  0.00           O  
ATOM     20  N   LYS     2     315.183 317.091 328.985  1.00  0.00           N  
ATOM     21  H   LYS     2     314.505 316.357 328.796  1.00  0.00           H  
ATOM     22  CA  LYS     2     314.655 318.179 329.861  1.00  0.00           C  
ATOM     23  HA  LYS     2     313.567 318.065 329.844  1.00  0.00           H  
ATOM     24  CB  LYS     2     315.030 317.928 331.349  1.00  0.00           C  
ATOM     25  HB2 LYS     2     314.492 318.664 331.950  1.00  0.00           H  
ATOM     26  HB3 LYS     2     314.630 316.957 331.646  1.00  0.00           H  
ATOM     27  CG  LYS     2     316.517 318.002 331.766  1.00  0.00           C  
ATOM     28  HG2 LYS     2     317.078 318.617 331.065  1.00  0.00           H  
ATOM     29  HG3 LYS     2     316.572 318.499 332.736  1.00  0.00           H  
ATOM     30  CD  LYS     2     317.173 316.617 331.920  1.00  0.00           C  
ATOM     31  HD2 LYS     2     316.661 316.071 332.715  1.00  0.00           H  
ATOM     32  HD3 LYS     2     317.072 316.051 330.997  1.00  0.00           H  
ATOM     33  CE  LYS     2     318.662 316.743 332.275  1.00  0.00           C  
ATOM     34  HE2 LYS     2     319.158 317.324 331.492  1.00  0.00           H  
ATOM     35  HE3 LYS     2     318.754 317.303 333.211  1.00  0.00           H  
ATOM     36  NZ  LYS     2     319.316 315.409 332.412  1.00  0.00           N  
ATOM     37  HZ1 LYS     2     319.304 314.893 331.541  1.00  0.00           H  
ATOM     38  HZ2 LYS     2     320.285 315.502 332.692  1.00  0.00           H  
ATOM     39  HZ3 LYS     2     318.858 314.842 333.117  1.00  0.00           H  
ATOM     40  C   LYS     2     314.832 319.647 329.394  1.00  0.00           C  
ATOM     41  O   LYS     2     315.135 320.524 330.206  1.00  0.00           O  
ATOM     42  N   ILE     3     314.552 319.940 328.111  1.00  0.00           N  
ATOM     43  H   ILE     3     314.282 319.170 327.517  1.00  0.00           H  
ATOM     44  CA  ILE     3     314.680 321.293 327.496  1.00  0.00           C  
ATOM     45  HA  ILE     3     314.610 322.028 328.300  1.00  0.00           H  
ATOM     46  CB  ILE     3     316.081 321.517 326.854  1.00  0.00           C  
ATOM     47  HB  ILE     3     316.097 322.563 326.544  1.00  0.00           H  
ATOM     48  CG2 ILE     3     317.203 321.397 327.897  1.00  0.00           C  
ATOM     49 HG21 ILE     3     317.161 320.449 328.420  1.00  0.00           H  
ATOM     50 HG22 ILE     3     318.165 321.427 327.408  1.00  0.00           H  
ATOM     51 HG23 ILE     3     317.138 322.212 328.617  1.00  0.00           H  
ATOM     52  CG1 ILE     3     316.407 320.713 325.570  1.00  0.00           C  
ATOM     53 HG12 ILE     3     315.572 320.776 324.876  1.00  0.00           H  
ATOM     54 HG13 ILE     3     317.258 321.186 325.080  1.00  0.00           H  
ATOM     55  CD1 ILE     3     316.770 319.240 325.752  1.00  0.00           C  
ATOM     56 HD11 ILE     3     315.917 318.687 326.137  1.00  0.00           H  
ATOM     57 HD12 ILE     3     317.062 318.813 324.794  1.00  0.00           H  
ATOM     58 HD13 ILE     3     317.624 319.148 326.419  1.00  0.00           H  
ATOM     59  C   ILE     3     313.514 321.662 326.547  1.00  0.00           C  
ATOM     60  O   ILE     3     313.709 322.275 325.500  1.00  0.00           O  
ATOM     61  N   ILE     4     312.274 321.314 326.921  1.00  0.00           N  
ATOM     62  H   ILE     4     312.177 320.888 327.834  1.00  0.00           H  
ATOM     63  CA  ILE     4     311.051 321.444 326.085  1.00  0.00           C  
ATOM     64  HA  ILE     4     311.159 320.758 325.244  1.00  0.00           H  
ATOM     65  CB  ILE     4     309.789 321.001 326.872  1.00  0.00           C  
ATOM     66  HB  ILE     4     309.703 321.625 327.763  1.00  0.00           H  
ATOM     67  CG2 ILE     4     308.503 321.179 326.040  1.00  0.00           C  
ATOM     68 HG21 ILE     4     308.570 320.599 325.117  1.00  0.00           H  
ATOM     69 HG22 ILE     4     307.629 320.855 326.603  1.00  0.00           H  
ATOM     70 HG23 ILE     4     308.341 322.228 325.795  1.00  0.00           H  
ATOM     71  CG1 ILE     4     309.939 319.528 327.316  1.00  0.00           C  
ATOM     72 HG12 ILE     4     310.055 318.893 326.436  1.00  0.00           H  
ATOM     73 HG13 ILE     4     310.840 319.436 327.922  1.00  0.00           H  
ATOM     74  CD1 ILE     4     308.781 318.989 328.167  1.00  0.00           C  
ATOM     75 HD11 ILE     4     307.892 318.843 327.554  1.00  0.00           H  
ATOM     76 HD12 ILE     4     309.060 318.027 328.594  1.00  0.00           H  
ATOM     77 HD13 ILE     4     308.562 319.682 328.980  1.00  0.00           H  
ATOM     78  C   ILE     4     310.867 322.845 325.467  1.00  0.00           C  
ATOM     79  O   ILE     4     310.446 322.962 324.314  1.00  0.00           O  
ATOM     80  N   SER     5     311.217 323.907 326.203  1.00  0.00           N  
ATOM     81  H   SER     5     311.514 323.752 327.156  1.00  0.00           H  
ATOM     82  CA  SER     5     311.124 325.303 325.739  1.00  0.00           C  
ATOM     83  HA  SER     5     310.085 325.506 325.476  1.00  0.00           H  
ATOM     84  CB  SER     5     311.505 326.265 326.865  1.00  0.00           C  
ATOM     85  HB2 SER     5     312.528 326.056 327.181  1.00  0.00           H  
ATOM     86  HB3 SER     5     311.452 327.291 326.497  1.00  0.00           H  
ATOM     87  OG  SER     5     310.620 326.104 327.966  1.00  0.00           O  
ATOM     88  HG  SER     5     310.347 326.987 328.290  1.00  0.00           H  
ATOM     89  C   SER     5     311.962 325.613 324.488  1.00  0.00           C  
ATOM     90  O   SER     5     311.699 326.616 323.823  1.00  0.00           O  
ATOM     91  N   ILE     6     312.935 324.768 324.119  1.00  0.00           N  
ATOM     92  H   ILE     6     313.109 323.950 324.695  1.00  0.00           H  
ATOM     93  CA  ILE     6     313.615 324.844 322.819  1.00  0.00           C  
ATOM     94  HA  ILE     6     313.736 325.894 322.549  1.00  0.00           H  
ATOM     95  CB  ILE     6     315.038 324.234 322.877  1.00  0.00           C  
ATOM     96  HB  ILE     6     314.980 323.213 323.258  1.00  0.00           H  
ATOM     97  CG2 ILE     6     315.623 324.207 321.455  1.00  0.00           C  
ATOM     98 HG21 ILE     6     315.485 325.178 320.981  1.00  0.00           H  
ATOM     99 HG22 ILE     6     316.680 323.974 321.485  1.00  0.00           H  
ATOM    100 HG23 ILE     6     315.136 323.437 320.862  1.00  0.00           H  
ATOM    101  CG1 ILE     6     315.968 325.066 323.792  1.00  0.00           C  
ATOM    102 HG12 ILE     6     316.180 326.025 323.319  1.00  0.00           H  
ATOM    103 HG13 ILE     6     315.461 325.263 324.736  1.00  0.00           H  
ATOM    104  CD1 ILE     6     317.300 324.379 324.134  1.00  0.00           C  
ATOM    105 HD11 ILE     6     317.897 324.190 323.245  1.00  0.00           H  
ATOM    106 HD12 ILE     6     317.877 325.022 324.798  1.00  0.00           H  
ATOM    107 HD13 ILE     6     317.106 323.434 324.633  1.00  0.00           H  
ATOM    108  C   ILE     6     312.697 324.199 321.758  1.00  0.00           C  
ATOM    109  O   ILE     6     312.787 323.007 321.457  1.00  0.00           O  
ATOM    110  N   SER     7     311.777 325.007 321.218  1.00  0.00           N  
ATOM    111  H   SER     7     311.727 325.954 321.575  1.00  0.00           H  
ATOM    112  CA  SER     7     310.768 324.607 320.224  1.00  0.00           C  
ATOM    113  HA  SER     7     311.273 324.051 319.433  1.00  0.00           H  
ATOM    114  CB  SER     7     309.740 323.659 320.862  1.00  0.00           C  
ATOM    115  HB2 SER     7     310.254 322.825 321.338  1.00  0.00           H  
ATOM    116  HB3 SER     7     309.167 324.187 321.628  1.00  0.00           H  
ATOM    117  OG  SER     7     308.872 323.145 319.862  1.00  0.00           O  
ATOM    118  HG  SER     7     308.087 323.730 319.805  1.00  0.00           H  
ATOM    119  C   SER     7     310.111 325.838 319.571  1.00  0.00           C  
ATOM    120  O   SER     7     308.952 326.171 319.829  1.00  0.00           O  
ATOM    121  N   GLU     8     310.882 326.567 318.758  1.00  0.00           N  
ATOM    122  H   GLU     8     311.839 326.260 318.625  1.00  0.00           H  
ATOM    123  CA  GLU     8     310.440 327.816 318.101  1.00  0.00           C  
ATOM    124  HA  GLU     8     310.057 328.492 318.868  1.00  0.00           H  
ATOM    125  CB  GLU     8     311.675 328.492 317.479  1.00  0.00           C  
ATOM    126  HB2 GLU     8     312.374 328.746 318.278  1.00  0.00           H  
ATOM    127  HB3 GLU     8     312.153 327.757 316.849  1.00  0.00           H  
ATOM    128  CG  GLU     8     311.410 329.747 316.631  1.00  0.00           C  
ATOM    129  HG2 GLU     8     310.564 329.560 315.968  1.00  0.00           H  
ATOM    130  HG3 GLU     8     311.139 330.569 317.297  1.00  0.00           H  
ATOM    131  CD  GLU     8     312.621 330.161 315.761  1.00  0.00           C  
ATOM    132  OE1 GLU     8     312.404 330.779 314.689  1.00  0.00           O  
ATOM    133  OE2 GLU     8     313.790 329.899 316.133  1.00  0.00           O  
ATOM    134  C   GLU     8     309.288 327.604 317.084  1.00  0.00           C  
ATOM    135  O   GLU     8     308.285 328.320 317.119  1.00  0.00           O  
ATOM    136  N   THR     9     309.427 326.622 316.183  1.00  0.00           N  
ATOM    137  H   THR     9     310.269 326.065 316.236  1.00  0.00           H  
ATOM    138  CA  THR     9     308.480 326.251 315.101  1.00  0.00           C  
ATOM    139  HA  THR     9     307.478 326.211 315.527  1.00  0.00           H  
ATOM    140  CB  THR     9     308.471 327.352 314.006  1.00  0.00           C  
ATOM    141  HB  THR     9     308.201 328.297 314.477  1.00  0.00           H  
ATOM    142  CG2 THR     9     309.809 327.549 313.295  1.00  0.00           C  
ATOM    143 HG21 THR     9     310.139 326.613 312.853  1.00  0.00           H  
ATOM    144 HG22 THR     9     309.706 328.302 312.513  1.00  0.00           H  
ATOM    145 HG23 THR     9     310.556 327.898 314.008  1.00  0.00           H  
ATOM    146  OG1 THR     9     307.520 327.100 312.994  1.00  0.00           O  
ATOM    147  HG1 THR     9     307.331 327.939 312.532  1.00  0.00           H  
ATOM    148  C   THR     9     308.823 324.822 314.600  1.00  0.00           C  
ATOM    149  O   THR     9     309.528 324.112 315.323  1.00  0.00           O  
ATOM    150  N   PRO    10     308.266 324.300 313.485  1.00  0.00           N  
ATOM    151  CD  PRO    10     306.812 324.207 313.423  1.00  0.00           C  
ATOM    152  HD2 PRO    10     306.455 324.572 312.460  1.00  0.00           H  
ATOM    153  HD3 PRO    10     306.322 324.751 314.232  1.00  0.00           H  
ATOM    154  CG  PRO    10     306.526 322.715 313.554  1.00  0.00           C  
ATOM    155  HG2 PRO    10     305.524 322.456 313.212  1.00  0.00           H  
ATOM    156  HG3 PRO    10     306.682 322.396 314.586  1.00  0.00           H  
ATOM    157  CB  PRO    10     307.612 322.129 312.657  1.00  0.00           C  
ATOM    158  HB2 PRO    10     307.261 322.142 311.623  1.00  0.00           H  
ATOM    159  HB3 PRO    10     307.868 321.111 312.954  1.00  0.00           H  
ATOM    160  CA  PRO    10     308.804 323.086 312.833  1.00  0.00           C  
ATOM    161  HA  PRO    10     309.530 322.599 313.484  1.00  0.00           H  
ATOM    162  C   PRO    10     309.503 323.341 311.473  1.00  0.00           C  
ATOM    163  O   PRO    10     310.076 322.417 310.897  1.00  0.00           O  
ATOM    164  N   ASN    11     309.477 324.573 310.945  1.00  0.00           N  
ATOM    165  H   ASN    11     308.934 325.272 311.435  1.00  0.00           H  
ATOM    166  CA  ASN    11     310.083 324.946 309.646  1.00  0.00           C  
ATOM    167  HA  ASN    11     309.880 324.162 308.914  1.00  0.00           H  
ATOM    168  CB  ASN    11     309.380 326.241 309.184  1.00  0.00           C  
ATOM    169  HB2 ASN    11     308.318 326.047 309.035  1.00  0.00           H  
ATOM    170  HB3 ASN    11     309.474 326.992 309.971  1.00  0.00           H  
ATOM    171  CG  ASN    11     309.937 326.827 307.890  1.00  0.00           C  
ATOM    172  OD1 ASN    11     310.269 326.128 306.942  1.00  0.00           O  
ATOM    173  ND2 ASN    11     310.055 328.134 307.804  1.00  0.00           N  
ATOM    174 HD21 ASN    11     310.424 328.531 306.951  1.00  0.00           H  
ATOM    175 HD22 ASN    11     309.751 328.729 308.561  1.00  0.00           H  
ATOM    176  C   ASN    11     311.618 325.149 309.691  1.00  0.00           C  
ATOM    177  O   ASN    11     312.358 324.774 308.780  1.00  0.00           O  
ATOM    178  N   HIS    12     312.077 325.791 310.762  1.00  0.00           N  
ATOM    179  H   HIS    12     311.411 325.924 311.510  1.00  0.00           H  
ATOM    180  CA  HIS    12     313.418 326.333 311.014  1.00  0.00           C  
ATOM    181  HA  HIS    12     313.639 327.076 310.245  1.00  0.00           H  
ATOM    182  CB  HIS    12     313.335 327.070 312.366  1.00  0.00           C  
ATOM    183  HB2 HIS    12     314.305 327.509 312.595  1.00  0.00           H  
ATOM    184  HB3 HIS    12     312.623 327.891 312.280  1.00  0.00           H  
ATOM    185  CG  HIS    12     312.908 326.201 313.527  1.00  0.00           C  
ATOM    186  ND1 HIS    12     312.307 324.946 313.429  1.00  0.00           N  
ATOM    187  CE1 HIS    12     312.193 324.492 314.675  1.00  0.00           C  
ATOM    188  HE1 HIS    12     311.838 323.504 314.917  1.00  0.00           H  
ATOM    189  NE2 HIS    12     312.583 325.421 315.558  1.00  0.00           N  
ATOM    190  HE2 HIS    12     312.741 325.237 316.546  1.00  0.00           H  
ATOM    191  CD2 HIS    12     313.066 326.501 314.843  1.00  0.00           C  
ATOM    192  HD2 HIS    12     313.565 327.377 315.230  1.00  0.00           H  
ATOM    193  C   HIS    12     314.599 325.338 311.011  1.00  0.00           C  
ATOM    194  O   HIS    12     315.681 325.718 310.563  1.00  0.00           O  
ATOM    195  N   ASN    13     314.451 324.134 311.584  1.00  0.00           N  
ATOM    196  H   ASN    13     313.544 323.972 312.010  1.00  0.00           H  
ATOM    197  CA  ASN    13     315.503 323.123 311.871  1.00  0.00           C  
ATOM    198  HA  ASN    13     314.973 322.235 312.220  1.00  0.00           H  
ATOM    199  CB  ASN    13     316.269 322.714 310.596  1.00  0.00           C  
ATOM    200  HB2 ASN    13     315.555 322.494 309.802  1.00  0.00           H  
ATOM    201  HB3 ASN    13     316.902 323.536 310.270  1.00  0.00           H  
ATOM    202  CG  ASN    13     317.136 321.477 310.796  1.00  0.00           C  
ATOM    203  OD1 ASN    13     316.783 320.536 311.487  1.00  0.00           O  
ATOM    204  ND2 ASN    13     318.300 321.429 310.186  1.00  0.00           N  
ATOM    205 HD21 ASN    13     318.877 320.617 310.338  1.00  0.00           H  
ATOM    206 HD22 ASN    13     318.593 322.175 309.575  1.00  0.00           H  
ATOM    207  C   ASN    13     316.416 323.533 313.055  1.00  0.00           C  
ATOM    208  O   ASN    13     316.869 322.700 313.839  1.00  0.00           O  
ATOM    209  N   THR    14     316.682 324.834 313.179  1.00  0.00           N  
ATOM    210  H   THR    14     316.385 325.416 312.407  1.00  0.00           H  
ATOM    211  CA  THR    14     317.223 325.536 314.362  1.00  0.00           C  
ATOM    212  HA  THR    14     318.234 325.196 314.581  1.00  0.00           H  
ATOM    213  CB  THR    14     317.242 327.029 313.963  1.00  0.00           C  
ATOM    214  HB  THR    14     316.349 327.244 313.378  1.00  0.00           H  
ATOM    215  CG2 THR    14     317.294 328.055 315.083  1.00  0.00           C  
ATOM    216 HG21 THR    14     317.974 327.718 315.854  1.00  0.00           H  
ATOM    217 HG22 THR    14     317.623 329.023 314.700  1.00  0.00           H  
ATOM    218 HG23 THR    14     316.295 328.178 315.502  1.00  0.00           H  
ATOM    219  OG1 THR    14     318.362 327.243 313.139  1.00  0.00           O  
ATOM    220  HG1 THR    14     318.229 328.069 312.637  1.00  0.00           H  
ATOM    221  C   THR    14     316.323 325.263 315.589  1.00  0.00           C  
ATOM    222  O   THR    14     315.246 324.729 315.407  1.00  0.00           O  
ATOM    223  N   MET    15     316.714 325.557 316.844  1.00  0.00           N  
ATOM    224  H   MET    15     317.662 325.885 316.975  1.00  0.00           H  
ATOM    225  CA  MET    15     315.824 325.566 318.043  1.00  0.00           C  
ATOM    226  HA  MET    15     316.458 325.411 318.916  1.00  0.00           H  
ATOM    227  CB  MET    15     315.150 326.957 318.197  1.00  0.00           C  
ATOM    228  HB2 MET    15     314.594 327.158 317.284  1.00  0.00           H  
ATOM    229  HB3 MET    15     314.422 326.919 319.006  1.00  0.00           H  
ATOM    230  CG  MET    15     316.040 328.176 318.473  1.00  0.00           C  
ATOM    231  HG2 MET    15     316.816 328.227 317.718  1.00  0.00           H  
ATOM    232  HG3 MET    15     315.420 329.065 318.356  1.00  0.00           H  
ATOM    233  SD  MET    15     316.833 328.291 320.100  1.00  0.00           S  
ATOM    234  CE  MET    15     315.419 328.303 321.234  1.00  0.00           C  
ATOM    235  HE1 MET    15     314.821 327.405 321.102  1.00  0.00           H  
ATOM    236  HE2 MET    15     315.790 328.317 322.258  1.00  0.00           H  
ATOM    237  HE3 MET    15     314.803 329.184 321.050  1.00  0.00           H  
ATOM    238  C   MET    15     314.733 324.454 318.099  1.00  0.00           C  
ATOM    239  O   MET    15     313.558 324.755 318.329  1.00  0.00           O  
ATOM    240  N   LYS    16     315.079 323.177 317.866  1.00  0.00           N  
ATOM    241  H   LYS    16     316.015 323.011 317.514  1.00  0.00           H  
ATOM    242  CA  LYS    16     314.092 322.063 317.810  1.00  0.00           C  
ATOM    243  HA  LYS    16     313.135 322.434 318.177  1.00  0.00           H  
ATOM    244  CB  LYS    16     313.915 321.651 316.329  1.00  0.00           C  
ATOM    245  HB2 LYS    16     313.857 322.557 315.728  1.00  0.00           H  
ATOM    246  HB3 LYS    16     314.809 321.121 315.997  1.00  0.00           H  
ATOM    247  CG  LYS    16     312.679 320.796 315.972  1.00  0.00           C  
ATOM    248  HG2 LYS    16     312.642 320.740 314.883  1.00  0.00           H  
ATOM    249  HG3 LYS    16     312.824 319.774 316.324  1.00  0.00           H  
ATOM    250  CD  LYS    16     311.314 321.333 316.464  1.00  0.00           C  
ATOM    251  HD2 LYS    16     311.370 322.403 316.663  1.00  0.00           H  
ATOM    252  HD3 LYS    16     310.583 321.175 315.668  1.00  0.00           H  
ATOM    253  CE  LYS    16     310.828 320.611 317.729  1.00  0.00           C  
ATOM    254  HE2 LYS    16     310.884 319.537 317.548  1.00  0.00           H  
ATOM    255  HE3 LYS    16     311.521 320.823 318.547  1.00  0.00           H  
ATOM    256  NZ  LYS    16     309.437 320.997 318.116  1.00  0.00           N  
ATOM    257  HZ1 LYS    16     308.790 320.977 317.334  1.00  0.00           H  
ATOM    258  HZ2 LYS    16     309.068 320.385 318.839  1.00  0.00           H  
ATOM    259  HZ3 LYS    16     309.394 321.937 318.512  1.00  0.00           H  
ATOM    260  C   LYS    16     314.418 320.874 318.719  1.00  0.00           C  
ATOM    261  O   LYS    16     313.678 319.895 318.733  1.00  0.00           O  
ATOM    262  N   ILE    17     315.472 320.956 319.528  1.00  0.00           N  
ATOM    263  H   ILE    17     315.998 321.815 319.512  1.00  0.00           H  
ATOM    264  CA  ILE    17     316.012 319.835 320.321  1.00  0.00           C  
ATOM    265  HA  ILE    17     315.812 318.930 319.758  1.00  0.00           H  
ATOM    266  CB  ILE    17     317.551 319.964 320.423  1.00  0.00           C  
ATOM    267  HB  ILE    17     317.920 320.035 319.398  1.00  0.00           H  
ATOM    268  CG2 ILE    17     317.961 321.252 321.151  1.00  0.00           C  
ATOM    269 HG21 ILE    17     317.694 321.208 322.210  1.00  0.00           H  
ATOM    270 HG22 ILE    17     319.034 321.401 321.060  1.00  0.00           H  
ATOM    271 HG23 ILE    17     317.470 322.104 320.698  1.00  0.00           H  
ATOM    272  CG1 ILE    17     318.224 318.740 321.077  1.00  0.00           C  
ATOM    273 HG12 ILE    17     318.337 318.899 322.151  1.00  0.00           H  
ATOM    274 HG13 ILE    17     317.589 317.871 320.931  1.00  0.00           H  
ATOM    275  CD1 ILE    17     319.589 318.404 320.469  1.00  0.00           C  
ATOM    276 HD11 ILE    17     320.263 319.256 320.537  1.00  0.00           H  
ATOM    277 HD12 ILE    17     320.022 317.554 320.998  1.00  0.00           H  
ATOM    278 HD13 ILE    17     319.467 318.139 319.423  1.00  0.00           H  
ATOM    279  C   ILE    17     315.265 319.606 321.645  1.00  0.00           C  
ATOM    280  O   ILE    17     315.835 319.444 322.713  1.00  0.00           O  
ATOM    281  N   THR    18     313.946 319.509 321.547  1.00  0.00           N  
ATOM    282  H   THR    18     313.550 319.603 320.619  1.00  0.00           H  
ATOM    283  CA  THR    18     313.043 319.050 322.607  1.00  0.00           C  
ATOM    284  HA  THR    18     313.434 319.368 323.573  1.00  0.00           H  
ATOM    285  CB  THR    18     311.650 319.697 322.455  1.00  0.00           C  
ATOM    286  HB  THR    18     311.668 320.667 322.952  1.00  0.00           H  
ATOM    287  CG2 THR    18     311.205 319.939 321.014  1.00  0.00           C  
ATOM    288 HG21 THR    18     311.281 319.021 320.433  1.00  0.00           H  
ATOM    289 HG22 THR    18     310.182 320.309 321.002  1.00  0.00           H  
ATOM    290 HG23 THR    18     311.832 320.710 320.572  1.00  0.00           H  
ATOM    291  OG1 THR    18     310.677 318.903 323.083  1.00  0.00           O  
ATOM    292  HG1 THR    18     309.851 319.001 322.570  1.00  0.00           H  
ATOM    293  C   THR    18     312.999 317.512 322.577  1.00  0.00           C  
ATOM    294  O   THR    18     312.728 316.922 321.533  1.00  0.00           O  
ATOM    295  N   LEU    19     313.328 316.848 323.697  1.00  0.00           N  
ATOM    296  H   LEU    19     313.677 317.391 324.474  1.00  0.00           H  
ATOM    297  CA  LEU    19     313.257 315.374 323.833  1.00  0.00           C  
ATOM    298  HA  LEU    19     312.857 314.939 322.916  1.00  0.00           H  
ATOM    299  CB  LEU    19     314.664 314.784 324.079  1.00  0.00           C  
ATOM    300  HB2 LEU    19     315.123 315.327 324.901  1.00  0.00           H  
ATOM    301  HB3 LEU    19     314.542 313.752 324.414  1.00  0.00           H  
ATOM    302  CG  LEU    19     315.664 314.723 322.912  1.00  0.00           C  
ATOM    303  HG  LEU    19     316.515 314.141 323.260  1.00  0.00           H  
ATOM    304  CD1 LEU    19     315.082 313.999 321.700  1.00  0.00           C  
ATOM    305 HD11 LEU    19     314.310 314.608 321.234  1.00  0.00           H  
ATOM    306 HD12 LEU    19     315.871 313.795 320.980  1.00  0.00           H  
ATOM    307 HD13 LEU    19     314.650 313.047 322.011  1.00  0.00           H  
ATOM    308  CD2 LEU    19     316.197 316.097 322.521  1.00  0.00           C  
ATOM    309 HD21 LEU    19     316.317 316.735 323.396  1.00  0.00           H  
ATOM    310 HD22 LEU    19     317.179 315.969 322.072  1.00  0.00           H  
ATOM    311 HD23 LEU    19     315.533 316.582 321.808  1.00  0.00           H  
ATOM    312  C   LEU    19     312.311 314.893 324.951  1.00  0.00           C  
ATOM    313  O   LEU    19     311.954 313.715 324.983  1.00  0.00           O  
ATOM    314  N   SER    20     311.900 315.778 325.869  1.00  0.00           N  
ATOM    315  H   SER    20     312.235 316.729 325.818  1.00  0.00           H  
ATOM    316  CA  SER    20     310.955 315.442 326.954  1.00  0.00           C  
ATOM    317  HA  SER    20     311.067 314.386 327.202  1.00  0.00           H  
ATOM    318  CB  SER    20     311.318 316.214 328.223  1.00  0.00           C  
ATOM    319  HB2 SER    20     311.329 317.280 328.011  1.00  0.00           H  
ATOM    320  HB3 SER    20     310.587 316.014 329.007  1.00  0.00           H  
ATOM    321  OG  SER    20     312.611 315.817 328.662  1.00  0.00           O  
ATOM    322  HG  SER    20     312.497 315.139 329.361  1.00  0.00           H  
ATOM    323  C   SER    20     309.480 315.626 326.547  1.00  0.00           C  
ATOM    324  O   SER    20     308.576 315.297 327.317  1.00  0.00           O  
ATOM    325  N   GLU    21     309.233 316.102 325.321  1.00  0.00           N  
ATOM    326  H   GLU    21     310.028 316.375 324.761  1.00  0.00           H  
ATOM    327  CA  GLU    21     307.927 316.109 324.649  1.00  0.00           C  
ATOM    328  HA  GLU    21     307.147 315.852 325.368  1.00  0.00           H  
ATOM    329  CB  GLU    21     307.592 317.532 324.156  1.00  0.00           C  
ATOM    330  HB2 GLU    21     307.250 318.096 325.025  1.00  0.00           H  
ATOM    331  HB3 GLU    21     308.513 318.008 323.851  1.00  0.00           H  
ATOM    332  CG  GLU    21     306.517 317.684 323.056  1.00  0.00           C  
ATOM    333  HG2 GLU    21     306.009 316.729 322.910  1.00  0.00           H  
ATOM    334  HG3 GLU    21     305.762 318.385 323.420  1.00  0.00           H  
ATOM    335  CD  GLU    21     307.044 318.219 321.699  1.00  0.00           C  
ATOM    336  OE1 GLU    21     306.353 318.014 320.671  1.00  0.00           O  
ATOM    337  OE2 GLU    21     308.110 318.877 321.646  1.00  0.00           O  
ATOM    338  C   GLU    21     307.924 314.964 323.611  1.00  0.00           C  
ATOM    339  O   GLU    21     307.539 313.852 323.976  1.00  0.00           O  
ATOM    340  N   SER    22     308.342 315.215 322.356  1.00  0.00           N  
ATOM    341  H   SER    22     308.687 316.144 322.163  1.00  0.00           H  
ATOM    342  CA  SER    22     308.444 314.235 321.248  1.00  0.00           C  
ATOM    343  HA  SER    22     308.949 314.746 320.429  1.00  0.00           H  
ATOM    344  CB  SER    22     309.297 312.999 321.588  1.00  0.00           C  
ATOM    345  HB2 SER    22     308.831 312.430 322.392  1.00  0.00           H  
ATOM    346  HB3 SER    22     309.346 312.354 320.708  1.00  0.00           H  
ATOM    347  OG  SER    22     310.618 313.366 321.957  1.00  0.00           O  
ATOM    348  HG  SER    22     311.105 312.553 322.199  1.00  0.00           H  
ATOM    349  C   SER    22     307.080 313.774 320.707  1.00  0.00           C  
ATOM    350  O   SER    22     306.111 313.634 321.452  1.00  0.00           O  
ATOM    351  N   ARG    23     306.997 313.472 319.405  1.00  0.00           N  
ATOM    352  H   ARG    23     307.847 313.511 318.859  1.00  0.00           H  
ATOM    353  CA  ARG    23     305.787 312.949 318.730  1.00  0.00           C  
ATOM    354  HA  ARG    23     305.185 312.401 319.456  1.00  0.00           H  
ATOM    355  CB  ARG    23     304.948 314.126 318.162  1.00  0.00           C  
ATOM    356  HB2 ARG    23     305.571 314.684 317.463  1.00  0.00           H  
ATOM    357  HB3 ARG    23     304.095 313.736 317.605  1.00  0.00           H  
ATOM    358  CG  ARG    23     304.388 315.114 319.209  1.00  0.00           C  
ATOM    359  HG2 ARG    23     305.211 315.540 319.780  1.00  0.00           H  
ATOM    360  HG3 ARG    23     303.900 315.935 318.683  1.00  0.00           H  
ATOM    361  CD  ARG    23     303.363 314.480 320.166  1.00  0.00           C  
ATOM    362  HD2 ARG    23     302.425 314.340 319.626  1.00  0.00           H  
ATOM    363  HD3 ARG    23     303.703 313.494 320.473  1.00  0.00           H  
ATOM    364  NE  ARG    23     303.116 315.328 321.356  1.00  0.00           N  
ATOM    365  HE  ARG    23     302.721 316.240 321.182  1.00  0.00           H  
ATOM    366  CZ  ARG    23     303.263 314.991 322.630  1.00  0.00           C  
ATOM    367  NH1 ARG    23     302.866 315.789 323.579  1.00  0.00           N  
ATOM    368 HH11 ARG    23     302.450 316.678 323.355  1.00  0.00           H  
ATOM    369 HH12 ARG    23     302.978 315.525 324.545  1.00  0.00           H  
ATOM    370  NH2 ARG    23     303.812 313.870 322.999  1.00  0.00           N  
ATOM    371 HH21 ARG    23     304.405 313.410 322.318  1.00  0.00           H  
ATOM    372 HH22 ARG    23     303.910 313.634 323.971  1.00  0.00           H  
ATOM    373  C   ARG    23     306.169 311.888 317.683  1.00  0.00           C  
ATOM    374  O   ARG    23     307.259 311.323 317.752  1.00  0.00           O  
ATOM    375  N   GLU    24     305.274 311.576 316.747  1.00  0.00           N  
ATOM    376  H   GLU    24     304.396 312.074 316.753  1.00  0.00           H  
ATOM    377  CA  GLU    24     305.471 310.588 315.670  1.00  0.00           C  
ATOM    378  HA  GLU    24     306.538 310.483 315.466  1.00  0.00           H  
ATOM    379  CB  GLU    24     304.923 309.211 316.108  1.00  0.00           C  
ATOM    380  HB2 GLU    24     303.865 309.313 316.354  1.00  0.00           H  
ATOM    381  HB3 GLU    24     305.019 308.523 315.267  1.00  0.00           H  
ATOM    382  CG  GLU    24     305.665 308.602 317.314  1.00  0.00           C  
ATOM    383  HG2 GLU    24     306.734 308.585 317.086  1.00  0.00           H  
ATOM    384  HG3 GLU    24     305.512 309.241 318.187  1.00  0.00           H  
ATOM    385  CD  GLU    24     305.212 307.172 317.683  1.00  0.00           C  
ATOM    386  OE1 GLU    24     305.902 306.521 318.507  1.00  0.00           O  
ATOM    387  OE2 GLU    24     304.169 306.678 317.185  1.00  0.00           O  
ATOM    388  C   GLU    24     304.796 311.048 314.356  1.00  0.00           C  
ATOM    389  O   GLU    24     303.848 311.839 314.377  1.00  0.00           O  
ATOM    390  N   GLY    25     305.266 310.541 313.207  1.00  0.00           N  
ATOM    391  H   GLY    25     306.037 309.886 313.255  1.00  0.00           H  
ATOM    392  CA  GLY    25     304.633 310.737 311.888  1.00  0.00           C  
ATOM    393  HA2 GLY    25     304.827 309.855 311.278  1.00  0.00           H  
ATOM    394  HA3 GLY    25     303.552 310.799 312.020  1.00  0.00           H  
ATOM    395  C   GLY    25     305.071 311.968 311.071  1.00  0.00           C  
ATOM    396  O   GLY    25     304.458 312.251 310.038  1.00  0.00           O  
ATOM    397  N   MET    26     306.103 312.703 311.507  1.00  0.00           N  
ATOM    398  H   MET    26     306.555 312.403 312.358  1.00  0.00           H  
ATOM    399  CA  MET    26     306.643 313.896 310.818  1.00  0.00           C  
ATOM    400  HA  MET    26     305.850 314.312 310.194  1.00  0.00           H  
ATOM    401  CB  MET    26     306.963 314.963 311.886  1.00  0.00           C  
ATOM    402  HB2 MET    26     307.367 314.472 312.771  1.00  0.00           H  
ATOM    403  HB3 MET    26     307.695 315.682 311.534  1.00  0.00           H  
ATOM    404  CG  MET    26     305.703 315.745 312.281  1.00  0.00           C  
ATOM    405  HG2 MET    26     304.909 315.038 312.519  1.00  0.00           H  
ATOM    406  HG3 MET    26     305.924 316.313 313.182  1.00  0.00           H  
ATOM    407  SD  MET    26     305.088 316.913 311.027  1.00  0.00           S  
ATOM    408  CE  MET    26     306.197 318.325 311.306  1.00  0.00           C  
ATOM    409  HE1 MET    26     307.234 318.026 311.159  1.00  0.00           H  
ATOM    410  HE2 MET    26     305.956 319.124 310.603  1.00  0.00           H  
ATOM    411  HE3 MET    26     306.069 318.698 312.323  1.00  0.00           H  
ATOM    412  C   MET    26     307.783 313.580 309.807  1.00  0.00           C  
ATOM    413  O   MET    26     307.874 312.459 309.302  1.00  0.00           O  
ATOM    414  N   THR    27     308.635 314.569 309.482  1.00  0.00           N  
ATOM    415  H   THR    27     308.424 315.478 309.866  1.00  0.00           H  
ATOM    416  CA  THR    27     309.600 314.561 308.352  1.00  0.00           C  
ATOM    417  HA  THR    27     309.166 313.938 307.569  1.00  0.00           H  
ATOM    418  CB  THR    27     309.701 315.987 307.750  1.00  0.00           C  
ATOM    419  HB  THR    27     310.346 316.598 308.383  1.00  0.00           H  
ATOM    420  CG2 THR    27     310.239 316.000 306.315  1.00  0.00           C  
ATOM    421 HG21 THR    27     309.566 315.443 305.662  1.00  0.00           H  
ATOM    422 HG22 THR    27     310.311 317.029 305.960  1.00  0.00           H  
ATOM    423 HG23 THR    27     311.230 315.552 306.262  1.00  0.00           H  
ATOM    424  OG1 THR    27     308.429 316.605 307.710  1.00  0.00           O  
ATOM    425  HG1 THR    27     308.543 317.532 307.425  1.00  0.00           H  
ATOM    426  C   THR    27     310.982 313.925 308.668  1.00  0.00           C  
ATOM    427  O   THR    27     311.053 312.726 308.927  1.00  0.00           O  
ATOM    428  N   SER    28     312.091 314.685 308.614  1.00  0.00           N  
ATOM    429  H   SER    28     311.980 315.674 308.430  1.00  0.00           H  
ATOM    430  CA  SER    28     313.507 314.245 308.659  1.00  0.00           C  
ATOM    431  HA  SER    28     313.692 313.692 309.578  1.00  0.00           H  
ATOM    432  CB  SER    28     313.806 313.316 307.466  1.00  0.00           C  
ATOM    433  HB2 SER    28     313.096 312.489 307.457  1.00  0.00           H  
ATOM    434  HB3 SER    28     313.691 313.879 306.538  1.00  0.00           H  
ATOM    435  OG  SER    28     315.118 312.777 307.536  1.00  0.00           O  
ATOM    436  HG  SER    28     315.259 312.199 306.758  1.00  0.00           H  
ATOM    437  C   SER    28     314.438 315.483 308.639  1.00  0.00           C  
ATOM    438  O   SER    28     313.942 316.607 308.509  1.00  0.00           O  
ATOM    439  N   ASP    29     315.761 315.318 308.771  1.00  0.00           N  
ATOM    440  H   ASP    29     316.104 314.368 308.836  1.00  0.00           H  
ATOM    441  CA  ASP    29     316.746 316.417 308.777  1.00  0.00           C  
ATOM    442  HA  ASP    29     316.380 317.173 308.080  1.00  0.00           H  
ATOM    443  CB  ASP    29     316.788 317.120 310.157  1.00  0.00           C  
ATOM    444  HB2 ASP    29     317.477 317.963 310.077  1.00  0.00           H  
ATOM    445  HB3 ASP    29     315.800 317.536 310.348  1.00  0.00           H  
ATOM    446  CG  ASP    29     317.191 316.264 311.383  1.00  0.00           C  
ATOM    447  OD1 ASP    29     317.262 316.826 312.497  1.00  0.00           O  
ATOM    448  OD2 ASP    29     317.547 315.070 311.229  1.00  0.00           O  
ATOM    449  C   ASP    29     318.149 316.031 308.223  1.00  0.00           C  
ATOM    450  O   ASP    29     318.387 316.104 307.016  1.00  0.00           O  
ATOM    451  N   THR    30     319.077 315.700 309.126  1.00  0.00           N  
ATOM    452  H   THR    30     318.689 315.550 310.048  1.00  0.00           H  
ATOM    453  CA  THR    30     320.525 315.460 309.061  1.00  0.00           C  
ATOM    454  HA  THR    30     320.764 314.803 309.897  1.00  0.00           H  
ATOM    455  CB  THR    30     321.010 314.746 307.783  1.00  0.00           C  
ATOM    456  HB  THR    30     320.957 315.424 306.930  1.00  0.00           H  
ATOM    457  CG2 THR    30     322.453 314.264 307.947  1.00  0.00           C  
ATOM    458 HG21 THR    30     322.537 313.621 308.824  1.00  0.00           H  
ATOM    459 HG22 THR    30     322.754 313.701 307.063  1.00  0.00           H  
ATOM    460 HG23 THR    30     323.124 315.115 308.059  1.00  0.00           H  
ATOM    461  OG1 THR    30     320.240 313.590 307.513  1.00  0.00           O  
ATOM    462  HG1 THR    30     319.363 313.892 307.215  1.00  0.00           H  
ATOM    463  C   THR    30     321.278 316.776 309.286  1.00  0.00           C  
ATOM    464  O   THR    30     321.164 317.700 308.477  1.00  0.00           O  
ATOM    465  N   TYR    31     322.088 316.850 310.352  1.00  0.00           N  
ATOM    466  H   TYR    31     322.100 316.077 311.012  1.00  0.00           H  
ATOM    467  CA  TYR    31     323.011 317.969 310.593  1.00  0.00           C  
ATOM    468  HA  TYR    31     322.710 318.815 309.973  1.00  0.00           H  
ATOM    469  CB  TYR    31     322.920 318.468 312.048  1.00  0.00           C  
ATOM    470  HB2 TYR    31     323.198 317.652 312.715  1.00  0.00           H  
ATOM    471  HB3 TYR    31     323.661 319.256 312.169  1.00  0.00           H  
ATOM    472  CG  TYR    31     321.600 319.048 312.536  1.00  0.00           C  
ATOM    473  CD1 TYR    31     321.416 320.446 312.631  1.00  0.00           C  
ATOM    474  HD1 TYR    31     322.156 321.117 312.223  1.00  0.00           H  
ATOM    475  CE1 TYR    31     320.296 320.975 313.308  1.00  0.00           C  
ATOM    476  HE1 TYR    31     320.171 322.041 313.409  1.00  0.00           H  
ATOM    477  CZ  TYR    31     319.363 320.103 313.915  1.00  0.00           C  
ATOM    478  OH  TYR    31     318.348 320.575 314.689  1.00  0.00           O  
ATOM    479  HH  TYR    31     317.962 321.401 314.348  1.00  0.00           H  
ATOM    480  CE2 TYR    31     319.521 318.717 313.759  1.00  0.00           C  
ATOM    481  HE2 TYR    31     318.802 318.052 314.207  1.00  0.00           H  
ATOM    482  CD2 TYR    31     320.618 318.193 313.053  1.00  0.00           C  
ATOM    483  HD2 TYR    31     320.727 317.125 312.963  1.00  0.00           H  
ATOM    484  C   TYR    31     324.445 317.600 310.133  1.00  0.00           C  
ATOM    485  O   TYR    31     324.606 317.176 308.993  1.00  0.00           O  
ATOM    486  N   THR    32     325.481 317.847 310.962  1.00  0.00           N  
ATOM    487  H   THR    32     325.240 318.145 311.898  1.00  0.00           H  
ATOM    488  CA  THR    32     326.952 317.809 310.685  1.00  0.00           C  
ATOM    489  HA  THR    32     327.461 317.564 311.619  1.00  0.00           H  
ATOM    490  CB  THR    32     327.393 316.735 309.654  1.00  0.00           C  
ATOM    491  HB  THR    32     327.003 316.989 308.669  1.00  0.00           H  
ATOM    492  CG2 THR    32     328.910 316.586 309.516  1.00  0.00           C  
ATOM    493 HG21 THR    32     329.369 316.458 310.496  1.00  0.00           H  
ATOM    494 HG22 THR    32     329.137 315.720 308.894  1.00  0.00           H  
ATOM    495 HG23 THR    32     329.329 317.464 309.026  1.00  0.00           H  
ATOM    496  OG1 THR    32     326.919 315.457 310.026  1.00  0.00           O  
ATOM    497  HG1 THR    32     326.066 315.318 309.575  1.00  0.00           H  
ATOM    498  C   THR    32     327.467 319.200 310.253  1.00  0.00           C  
ATOM    499  O   THR    32     328.641 319.528 310.424  1.00  0.00           O  
ATOM    500  N   LYS    33     326.557 320.028 309.716  1.00  0.00           N  
ATOM    501  H   LYS    33     325.613 319.674 309.681  1.00  0.00           H  
ATOM    502  CA  LYS    33     326.789 321.303 309.014  1.00  0.00           C  
ATOM    503  HA  LYS    33     327.808 321.292 308.620  1.00  0.00           H  
ATOM    504  CB  LYS    33     325.819 321.391 307.799  1.00  0.00           C  
ATOM    505  HB2 LYS    33     324.844 321.743 308.136  1.00  0.00           H  
ATOM    506  HB3 LYS    33     326.220 322.113 307.085  1.00  0.00           H  
ATOM    507  CG  LYS    33     325.542 320.062 307.068  1.00  0.00           C  
ATOM    508  HG2 LYS    33     326.473 319.625 306.704  1.00  0.00           H  
ATOM    509  HG3 LYS    33     325.085 319.372 307.773  1.00  0.00           H  
ATOM    510  CD  LYS    33     324.553 320.244 305.907  1.00  0.00           C  
ATOM    511  HD2 LYS    33     323.826 321.018 306.160  1.00  0.00           H  
ATOM    512  HD3 LYS    33     325.101 320.553 305.015  1.00  0.00           H  
ATOM    513  CE  LYS    33     323.796 318.932 305.644  1.00  0.00           C  
ATOM    514  HE2 LYS    33     324.518 318.139 305.428  1.00  0.00           H  
ATOM    515  HE3 LYS    33     323.259 318.652 306.557  1.00  0.00           H  
ATOM    516  NZ  LYS    33     322.831 319.073 304.519  1.00  0.00           N  
ATOM    517  HZ1 LYS    33     323.305 319.283 303.650  1.00  0.00           H  
ATOM    518  HZ2 LYS    33     322.306 318.219 304.378  1.00  0.00           H  
ATOM    519  HZ3 LYS    33     322.162 319.812 304.692  1.00  0.00           H  
ATOM    520  C   LYS    33     326.723 322.501 309.992  1.00  0.00           C  
ATOM    521  O   LYS    33     327.585 322.621 310.861  1.00  0.00           O  
ATOM    522  N   VAL    34     325.697 323.354 309.844  1.00  0.00           N  
ATOM    523  H   VAL    34     325.119 323.184 309.035  1.00  0.00           H  
ATOM    524  CA  VAL    34     325.224 324.448 310.722  1.00  0.00           C  
ATOM    525  HA  VAL    34     324.168 324.553 310.468  1.00  0.00           H  
ATOM    526  CB  VAL    34     325.218 324.095 312.227  1.00  0.00           C  
ATOM    527  HB  VAL    34     326.152 323.639 312.540  1.00  0.00           H  
ATOM    528  CG1 VAL    34     324.994 325.301 313.136  1.00  0.00           C  
ATOM    529 HG11 VAL    34     324.170 325.905 312.775  1.00  0.00           H  
ATOM    530 HG12 VAL    34     324.771 324.967 314.147  1.00  0.00           H  
ATOM    531 HG13 VAL    34     325.892 325.916 313.160  1.00  0.00           H  
ATOM    532  CG2 VAL    34     324.075 323.097 312.450  1.00  0.00           C  
ATOM    533 HG21 VAL    34     324.282 322.173 311.910  1.00  0.00           H  
ATOM    534 HG22 VAL    34     323.978 322.871 313.507  1.00  0.00           H  
ATOM    535 HG23 VAL    34     323.128 323.514 312.106  1.00  0.00           H  
ATOM    536  C   VAL    34     325.812 325.823 310.385  1.00  0.00           C  
ATOM    537  O   VAL    34     327.025 326.038 310.397  1.00  0.00           O  
ATOM    538  N   ASP    35     324.903 326.738 310.034  1.00  0.00           N  
ATOM    539  H   ASP    35     323.931 326.473 310.109  1.00  0.00           H  
ATOM    540  CA  ASP    35     325.152 328.139 309.677  1.00  0.00           C  
ATOM    541  HA  ASP    35     325.964 328.156 308.949  1.00  0.00           H  
ATOM    542  CB  ASP    35     323.877 328.682 309.001  1.00  0.00           C  
ATOM    543  HB2 ASP    35     323.502 327.924 308.308  1.00  0.00           H  
ATOM    544  HB3 ASP    35     323.114 328.834 309.768  1.00  0.00           H  
ATOM    545  CG  ASP    35     324.070 329.986 308.202  1.00  0.00           C  
ATOM    546  OD1 ASP    35     323.046 330.595 307.810  1.00  0.00           O  
ATOM    547  OD2 ASP    35     325.224 330.404 307.942  1.00  0.00           O  
ATOM    548  C   ASP    35     325.573 329.011 310.883  1.00  0.00           C  
ATOM    549  O   ASP    35     325.377 328.651 312.046  1.00  0.00           O  
ATOM    550  N   ASP    36     326.155 330.181 310.619  1.00  0.00           N  
ATOM    551  H   ASP    36     326.241 330.452 309.643  1.00  0.00           H  
ATOM    552  CA  ASP    36     326.562 331.143 311.653  1.00  0.00           C  
ATOM    553  HA  ASP    36     327.172 330.596 312.372  1.00  0.00           H  
ATOM    554  CB  ASP    36     327.436 332.233 311.008  1.00  0.00           C  
ATOM    555  HB2 ASP    36     328.055 331.771 310.235  1.00  0.00           H  
ATOM    556  HB3 ASP    36     326.786 332.961 310.519  1.00  0.00           H  
ATOM    557  CG  ASP    36     328.382 332.956 311.988  1.00  0.00           C  
ATOM    558  OD1 ASP    36     328.966 333.993 311.587  1.00  0.00           O  
ATOM    559  OD2 ASP    36     328.593 332.495 313.136  1.00  0.00           O  
ATOM    560  C   ASP    36     325.361 331.745 312.420  1.00  0.00           C  
ATOM    561  O   ASP    36     325.408 331.898 313.644  1.00  0.00           O  
ATOM    562  N   SER    37     324.252 332.029 311.721  1.00  0.00           N  
ATOM    563  H   SER    37     324.281 331.889 310.721  1.00  0.00           H  
ATOM    564  CA  SER    37     323.009 332.584 312.295  1.00  0.00           C  
ATOM    565  HA  SER    37     323.261 333.204 313.156  1.00  0.00           H  
ATOM    566  CB  SER    37     322.291 333.493 311.287  1.00  0.00           C  
ATOM    567  HB2 SER    37     322.031 332.920 310.395  1.00  0.00           H  
ATOM    568  HB3 SER    37     321.371 333.869 311.743  1.00  0.00           H  
ATOM    569  OG  SER    37     323.116 334.595 310.928  1.00  0.00           O  
ATOM    570  HG  SER    37     322.592 335.206 310.369  1.00  0.00           H  
ATOM    571  C   SER    37     322.081 331.469 312.803  1.00  0.00           C  
ATOM    572  O   SER    37     320.984 331.238 312.288  1.00  0.00           O  
ATOM    573  N   GLN    38     322.552 330.770 313.835  1.00  0.00           N  
ATOM    574  H   GLN    38     323.467 331.036 314.183  1.00  0.00           H  
ATOM    575  CA  GLN    38     321.937 329.601 314.475  1.00  0.00           C  
ATOM    576  HA  GLN    38     320.859 329.759 314.480  1.00  0.00           H  
ATOM    577  CB  GLN    38     322.237 328.388 313.556  1.00  0.00           C  
ATOM    578  HB2 GLN    38     321.872 328.666 312.567  1.00  0.00           H  
ATOM    579  HB3 GLN    38     323.310 328.262 313.458  1.00  0.00           H  
ATOM    580  CG  GLN    38     321.605 327.023 313.882  1.00  0.00           C  
ATOM    581  HG2 GLN    38     322.188 326.518 314.651  1.00  0.00           H  
ATOM    582  HG3 GLN    38     320.607 327.186 314.270  1.00  0.00           H  
ATOM    583  CD  GLN    38     321.473 326.098 312.658  1.00  0.00           C  
ATOM    584  OE1 GLN    38     321.972 326.331 311.564  1.00  0.00           O  
ATOM    585  NE2 GLN    38     320.797 324.974 312.799  1.00  0.00           N  
ATOM    586 HE21 GLN    38     320.673 324.401 311.979  1.00  0.00           H  
ATOM    587 HE22 GLN    38     320.328 324.768 313.660  1.00  0.00           H  
ATOM    588  C   GLN    38     322.424 329.563 315.961  1.00  0.00           C  
ATOM    589  O   GLN    38     323.455 330.176 316.269  1.00  0.00           O  
ATOM    590  N   PRO    39     321.672 328.982 316.924  1.00  0.00           N  
ATOM    591  CD  PRO    39     320.448 328.233 316.741  1.00  0.00           C  
ATOM    592  HD2 PRO    39     320.693 327.185 316.570  1.00  0.00           H  
ATOM    593  HD3 PRO    39     319.864 328.637 315.920  1.00  0.00           H  
ATOM    594  CG  PRO    39     319.673 328.364 318.046  1.00  0.00           C  
ATOM    595  HG2 PRO    39     319.023 327.506 318.214  1.00  0.00           H  
ATOM    596  HG3 PRO    39     319.108 329.297 318.050  1.00  0.00           H  
ATOM    597  CB  PRO    39     320.777 328.426 319.090  1.00  0.00           C  
ATOM    598  HB2 PRO    39     321.072 327.408 319.355  1.00  0.00           H  
ATOM    599  HB3 PRO    39     320.456 328.971 319.977  1.00  0.00           H  
ATOM    600  CA  PRO    39     321.919 329.145 318.364  1.00  0.00           C  
ATOM    601  HA  PRO    39     321.867 330.210 318.596  1.00  0.00           H  
ATOM    602  C   PRO    39     323.256 328.593 318.847  1.00  0.00           C  
ATOM    603  O   PRO    39     323.714 327.568 318.348  1.00  0.00           O  
ATOM    604  N   ALA    40     323.820 329.204 319.896  1.00  0.00           N  
ATOM    605  H   ALA    40     323.381 330.040 320.259  1.00  0.00           H  
ATOM    606  CA  ALA    40     325.074 328.776 320.519  1.00  0.00           C  
ATOM    607  HA  ALA    40     325.895 329.039 319.849  1.00  0.00           H  
ATOM    608  CB  ALA    40     325.272 329.547 321.830  1.00  0.00           C  
ATOM    609  HB1 ALA    40     324.452 329.344 322.521  1.00  0.00           H  
ATOM    610  HB2 ALA    40     326.211 329.241 322.296  1.00  0.00           H  
ATOM    611  HB3 ALA    40     325.317 330.618 321.629  1.00  0.00           H  
ATOM    612  C   ALA    40     325.136 327.252 320.741  1.00  0.00           C  
ATOM    613  O   ALA    40     326.106 326.627 320.330  1.00  0.00           O  
ATOM    614  N   PHE    41     324.085 326.650 321.321  1.00  0.00           N  
ATOM    615  H   PHE    41     323.314 327.224 321.623  1.00  0.00           H  
ATOM    616  CA  PHE    41     324.002 325.197 321.511  1.00  0.00           C  
ATOM    617  HA  PHE    41     324.908 324.901 322.042  1.00  0.00           H  
ATOM    618  CB  PHE    41     322.841 324.831 322.441  1.00  0.00           C  
ATOM    619  HB2 PHE    41     322.886 323.766 322.652  1.00  0.00           H  
ATOM    620  HB3 PHE    41     322.995 325.345 323.386  1.00  0.00           H  
ATOM    621  CG  PHE    41     321.450 325.154 321.949  1.00  0.00           C  
ATOM    622  CD1 PHE    41     320.891 326.412 322.220  1.00  0.00           C  
ATOM    623  HD1 PHE    41     321.471 327.145 322.755  1.00  0.00           H  
ATOM    624  CE1 PHE    41     319.579 326.707 321.815  1.00  0.00           C  
ATOM    625  HE1 PHE    41     319.138 327.669 322.034  1.00  0.00           H  
ATOM    626  CZ  PHE    41     318.838 325.743 321.119  1.00  0.00           C  
ATOM    627  HZ  PHE    41     317.830 325.957 320.810  1.00  0.00           H  
ATOM    628  CE2 PHE    41     319.397 324.491 320.838  1.00  0.00           C  
ATOM    629  HE2 PHE    41     318.828 323.767 320.278  1.00  0.00           H  
ATOM    630  CD2 PHE    41     320.700 324.189 321.259  1.00  0.00           C  
ATOM    631  HD2 PHE    41     321.123 323.217 321.047  1.00  0.00           H  
ATOM    632  C   PHE    41     324.019 324.379 320.206  1.00  0.00           C  
ATOM    633  O   PHE    41     324.905 323.550 320.050  1.00  0.00           O  
ATOM    634  N   ILE    42     323.118 324.587 319.230  1.00  0.00           N  
ATOM    635  H   ILE    42     322.406 325.294 319.354  1.00  0.00           H  
ATOM    636  CA  ILE    42     323.177 323.802 317.970  1.00  0.00           C  
ATOM    637  HA  ILE    42     323.204 322.745 318.239  1.00  0.00           H  
ATOM    638  CB  ILE    42     321.935 324.014 317.068  1.00  0.00           C  
ATOM    639  HB  ILE    42     321.831 325.083 316.883  1.00  0.00           H  
ATOM    640  CG2 ILE    42     322.090 323.324 315.704  1.00  0.00           C  
ATOM    641 HG21 ILE    42     322.442 322.297 315.828  1.00  0.00           H  
ATOM    642 HG22 ILE    42     321.138 323.301 315.175  1.00  0.00           H  
ATOM    643 HG23 ILE    42     322.802 323.880 315.097  1.00  0.00           H  
ATOM    644  CG1 ILE    42     320.617 323.522 317.702  1.00  0.00           C  
ATOM    645 HG12 ILE    42     320.423 324.139 318.569  1.00  0.00           H  
ATOM    646 HG13 ILE    42     319.799 323.708 317.003  1.00  0.00           H  
ATOM    647  CD1 ILE    42     320.559 322.039 318.112  1.00  0.00           C  
ATOM    648 HD11 ILE    42     321.280 321.828 318.901  1.00  0.00           H  
ATOM    649 HD12 ILE    42     319.561 321.810 318.487  1.00  0.00           H  
ATOM    650 HD13 ILE    42     320.758 321.395 317.255  1.00  0.00           H  
ATOM    651  C   ILE    42     324.497 324.060 317.218  1.00  0.00           C  
ATOM    652  O   ILE    42     325.050 323.151 316.601  1.00  0.00           O  
ATOM    653  N   ASN    43     325.054 325.268 317.309  1.00  0.00           N  
ATOM    654  H   ASN    43     324.544 326.006 317.785  1.00  0.00           H  
ATOM    655  CA  ASN    43     326.348 325.592 316.719  1.00  0.00           C  
ATOM    656  HA  ASN    43     326.352 325.239 315.686  1.00  0.00           H  
ATOM    657  CB  ASN    43     326.553 327.118 316.692  1.00  0.00           C  
ATOM    658  HB2 ASN    43     326.329 327.553 317.665  1.00  0.00           H  
ATOM    659  HB3 ASN    43     327.599 327.325 316.466  1.00  0.00           H  
ATOM    660  CG  ASN    43     325.686 327.781 315.631  1.00  0.00           C  
ATOM    661  OD1 ASN    43     324.549 327.409 315.404  1.00  0.00           O  
ATOM    662  ND2 ASN    43     326.216 328.726 314.892  1.00  0.00           N  
ATOM    663 HD21 ASN    43     325.683 329.024 314.084  1.00  0.00           H  
ATOM    664 HD22 ASN    43     327.144 329.073 315.068  1.00  0.00           H  
ATOM    665  C   ASN    43     327.513 324.868 317.400  1.00  0.00           C  
ATOM    666  O   ASN    43     328.364 324.332 316.696  1.00  0.00           O  
ATOM    667  N   ASP    44     327.584 324.852 318.735  1.00  0.00           N  
ATOM    668  H   ASP    44     326.863 325.318 319.276  1.00  0.00           H  
ATOM    669  CA  ASP    44     328.732 324.289 319.444  1.00  0.00           C  
ATOM    670  HA  ASP    44     329.580 324.341 318.760  1.00  0.00           H  
ATOM    671  CB  ASP    44     329.186 325.171 320.625  1.00  0.00           C  
ATOM    672  HB2 ASP    44     330.167 324.811 320.941  1.00  0.00           H  
ATOM    673  HB3 ASP    44     329.330 326.184 320.243  1.00  0.00           H  
ATOM    674  CG  ASP    44     328.290 325.235 321.877  1.00  0.00           C  
ATOM    675  OD1 ASP    44     328.442 326.225 322.645  1.00  0.00           O  
ATOM    676  OD2 ASP    44     327.524 324.292 322.152  1.00  0.00           O  
ATOM    677  C   ASP    44     328.590 322.790 319.749  1.00  0.00           C  
ATOM    678  O   ASP    44     329.588 322.101 319.576  1.00  0.00           O  
ATOM    679  N   ILE    45     327.397 322.247 320.058  1.00  0.00           N  
ATOM    680  H   ILE    45     326.618 322.886 320.192  1.00  0.00           H  
ATOM    681  CA  ILE    45     327.153 320.809 320.324  1.00  0.00           C  
ATOM    682  HA  ILE    45     327.636 320.552 321.264  1.00  0.00           H  
ATOM    683  CB  ILE    45     325.651 320.466 320.494  1.00  0.00           C  
ATOM    684  HB  ILE    45     325.094 320.909 319.666  1.00  0.00           H  
ATOM    685  CG2 ILE    45     325.403 318.940 320.482  1.00  0.00           C  
ATOM    686 HG21 ILE    45     326.033 318.447 321.223  1.00  0.00           H  
ATOM    687 HG22 ILE    45     324.362 318.707 320.697  1.00  0.00           H  
ATOM    688 HG23 ILE    45     325.619 318.520 319.501  1.00  0.00           H  
ATOM    689  CG1 ILE    45     325.134 321.044 321.824  1.00  0.00           C  
ATOM    690 HG12 ILE    45     325.523 320.465 322.660  1.00  0.00           H  
ATOM    691 HG13 ILE    45     325.498 322.060 321.938  1.00  0.00           H  
ATOM    692  CD1 ILE    45     323.609 321.090 321.908  1.00  0.00           C  
ATOM    693 HD11 ILE    45     323.187 320.089 321.857  1.00  0.00           H  
ATOM    694 HD12 ILE    45     323.323 321.530 322.861  1.00  0.00           H  
ATOM    695 HD13 ILE    45     323.202 321.689 321.094  1.00  0.00           H  
ATOM    696  C   ILE    45     327.783 319.937 319.244  1.00  0.00           C  
ATOM    697  O   ILE    45     328.566 319.046 319.548  1.00  0.00           O  
ATOM    698  N   LEU    46     327.486 320.228 317.977  1.00  0.00           N  
ATOM    699  H   LEU    46     326.867 321.012 317.814  1.00  0.00           H  
ATOM    700  CA  LEU    46     327.918 319.445 316.813  1.00  0.00           C  
ATOM    701  HA  LEU    46     327.567 318.419 316.929  1.00  0.00           H  
ATOM    702  CB  LEU    46     327.266 320.046 315.557  1.00  0.00           C  
ATOM    703  HB2 LEU    46     327.329 321.135 315.619  1.00  0.00           H  
ATOM    704  HB3 LEU    46     327.840 319.741 314.681  1.00  0.00           H  
ATOM    705  CG  LEU    46     325.807 319.621 315.306  1.00  0.00           C  
ATOM    706  HG  LEU    46     325.785 318.585 314.970  1.00  0.00           H  
ATOM    707  CD1 LEU    46     324.868 319.752 316.502  1.00  0.00           C  
ATOM    708 HD11 LEU    46     324.920 320.748 316.931  1.00  0.00           H  
ATOM    709 HD12 LEU    46     323.845 319.575 316.175  1.00  0.00           H  
ATOM    710 HD13 LEU    46     325.129 319.020 317.263  1.00  0.00           H  
ATOM    711  CD2 LEU    46     325.246 320.509 314.206  1.00  0.00           C  
ATOM    712 HD21 LEU    46     325.790 320.349 313.275  1.00  0.00           H  
ATOM    713 HD22 LEU    46     324.184 320.309 314.060  1.00  0.00           H  
ATOM    714 HD23 LEU    46     325.362 321.549 314.510  1.00  0.00           H  
ATOM    715  C   LEU    46     329.452 319.375 316.665  1.00  0.00           C  
ATOM    716  O   LEU    46     329.953 318.507 315.950  1.00  0.00           O  
ATOM    717  N   LYS    47     330.186 320.275 317.334  1.00  0.00           N  
ATOM    718  H   LYS    47     329.681 320.940 317.913  1.00  0.00           H  
ATOM    719  CA  LYS    47     331.654 320.336 317.393  1.00  0.00           C  
ATOM    720  HA  LYS    47     332.055 319.378 317.056  1.00  0.00           H  
ATOM    721  CB  LYS    47     332.147 321.406 316.394  1.00  0.00           C  
ATOM    722  HB2 LYS    47     333.238 321.427 316.411  1.00  0.00           H  
ATOM    723  HB3 LYS    47     331.845 321.101 315.390  1.00  0.00           H  
ATOM    724  CG  LYS    47     331.606 322.826 316.648  1.00  0.00           C  
ATOM    725  HG2 LYS    47     330.526 322.828 316.510  1.00  0.00           H  
ATOM    726  HG3 LYS    47     331.832 323.132 317.670  1.00  0.00           H  
ATOM    727  CD  LYS    47     332.253 323.821 315.669  1.00  0.00           C  
ATOM    728  HD2 LYS    47     333.330 323.822 315.847  1.00  0.00           H  
ATOM    729  HD3 LYS    47     332.084 323.495 314.641  1.00  0.00           H  
ATOM    730  CE  LYS    47     331.747 325.261 315.844  1.00  0.00           C  
ATOM    731  HE2 LYS    47     331.698 325.497 316.912  1.00  0.00           H  
ATOM    732  HE3 LYS    47     332.482 325.937 315.394  1.00  0.00           H  
ATOM    733  NZ  LYS    47     330.424 325.480 315.194  1.00  0.00           N  
ATOM    734  HZ1 LYS    47     329.703 324.894 315.613  1.00  0.00           H  
ATOM    735  HZ2 LYS    47     330.132 326.446 315.292  1.00  0.00           H  
ATOM    736  HZ3 LYS    47     330.459 325.277 314.201  1.00  0.00           H  
ATOM    737  C   LYS    47     332.194 320.511 318.830  1.00  0.00           C  
ATOM    738  O   LYS    47     333.248 321.122 319.023  1.00  0.00           O  
ATOM    739  N   VAL    48     331.478 319.987 319.839  1.00  0.00           N  
ATOM    740  H   VAL    48     330.595 319.549 319.604  1.00  0.00           H  
ATOM    741  CA  VAL    48     331.799 320.174 321.274  1.00  0.00           C  
ATOM    742  HA  VAL    48     332.220 321.176 321.374  1.00  0.00           H  
ATOM    743  CB  VAL    48     330.490 320.167 322.116  1.00  0.00           C  
ATOM    744  HB  VAL    48     329.721 320.605 321.497  1.00  0.00           H  
ATOM    745  CG1 VAL    48     329.951 318.792 322.540  1.00  0.00           C  
ATOM    746 HG11 VAL    48     330.393 318.454 323.477  1.00  0.00           H  
ATOM    747 HG12 VAL    48     328.871 318.854 322.682  1.00  0.00           H  
ATOM    748 HG13 VAL    48     330.158 318.061 321.764  1.00  0.00           H  
ATOM    749  CG2 VAL    48     330.564 321.076 323.348  1.00  0.00           C  
ATOM    750 HG21 VAL    48     330.786 322.097 323.031  1.00  0.00           H  
ATOM    751 HG22 VAL    48     329.596 321.085 323.853  1.00  0.00           H  
ATOM    752 HG23 VAL    48     331.328 320.747 324.049  1.00  0.00           H  
ATOM    753  C   VAL    48     332.904 319.199 321.728  1.00  0.00           C  
ATOM    754  O   VAL    48     333.732 318.767 320.925  1.00  0.00           O  
ATOM    755  N   GLU    49     332.929 318.803 323.001  1.00  0.00           N  
ATOM    756  H   GLU    49     332.235 319.177 323.630  1.00  0.00           H  
ATOM    757  CA  GLU    49     333.912 317.872 323.563  1.00  0.00           C  
ATOM    758  HA  GLU    49     334.891 318.071 323.120  1.00  0.00           H  
ATOM    759  CB  GLU    49     334.041 318.121 325.082  1.00  0.00           C  
ATOM    760  HB2 GLU    49     333.093 317.891 325.572  1.00  0.00           H  
ATOM    761  HB3 GLU    49     334.809 317.449 325.464  1.00  0.00           H  
ATOM    762  CG  GLU    49     334.425 319.574 325.427  1.00  0.00           C  
ATOM    763  HG2 GLU    49     335.305 319.853 324.842  1.00  0.00           H  
ATOM    764  HG3 GLU    49     333.606 320.234 325.130  1.00  0.00           H  
ATOM    765  CD  GLU    49     334.731 319.799 326.925  1.00  0.00           C  
ATOM    766  OE1 GLU    49     334.586 320.952 327.400  1.00  0.00           O  
ATOM    767  OE2 GLU    49     335.135 318.850 327.642  1.00  0.00           O  
ATOM    768  C   GLU    49     333.539 316.408 323.223  1.00  0.00           C  
ATOM    769  O   GLU    49     333.103 315.640 324.083  1.00  0.00           O  
ATOM    770  N   GLY    50     333.718 316.017 321.953  1.00  0.00           N  
ATOM    771  H   GLY    50     334.059 316.716 321.299  1.00  0.00           H  
ATOM    772  CA  GLY    50     333.553 314.635 321.464  1.00  0.00           C  
ATOM    773  HA2 GLY    50     334.304 314.459 320.693  1.00  0.00           H  
ATOM    774  HA3 GLY    50     333.759 313.935 322.274  1.00  0.00           H  
ATOM    775  C   GLY    50     332.185 314.274 320.856  1.00  0.00           C  
ATOM    776  O   GLY    50     331.751 313.127 320.960  1.00  0.00           O  
ATOM    777  N   VAL    51     331.516 315.225 320.192  1.00  0.00           N  
ATOM    778  H   VAL    51     331.945 316.140 320.143  1.00  0.00           H  
ATOM    779  CA  VAL    51     330.295 315.012 319.373  1.00  0.00           C  
ATOM    780  HA  VAL    51     329.967 313.975 319.445  1.00  0.00           H  
ATOM    781  CB  VAL    51     329.159 315.917 319.894  1.00  0.00           C  
ATOM    782  HB  VAL    51     329.584 316.908 320.001  1.00  0.00           H  
ATOM    783  CG1 VAL    51     327.930 316.039 318.980  1.00  0.00           C  
ATOM    784 HG11 VAL    51     327.478 315.067 318.807  1.00  0.00           H  
ATOM    785 HG12 VAL    51     327.188 316.682 319.452  1.00  0.00           H  
ATOM    786 HG13 VAL    51     328.205 316.493 318.030  1.00  0.00           H  
ATOM    787  CG2 VAL    51     328.668 315.461 321.274  1.00  0.00           C  
ATOM    788 HG21 VAL    51     329.495 315.471 321.983  1.00  0.00           H  
ATOM    789 HG22 VAL    51     327.899 316.142 321.639  1.00  0.00           H  
ATOM    790 HG23 VAL    51     328.257 314.452 321.209  1.00  0.00           H  
ATOM    791  C   VAL    51     330.600 315.322 317.897  1.00  0.00           C  
ATOM    792  O   VAL    51     331.399 316.219 317.618  1.00  0.00           O  
ATOM    793  N   LYS    52     329.965 314.598 316.956  1.00  0.00           N  
ATOM    794  H   LYS    52     329.347 313.860 317.278  1.00  0.00           H  
ATOM    795  CA  LYS    52     330.147 314.801 315.493  1.00  0.00           C  
ATOM    796  HA  LYS    52     331.010 315.445 315.313  1.00  0.00           H  
ATOM    797  CB  LYS    52     330.388 313.466 314.764  1.00  0.00           C  
ATOM    798  HB2 LYS    52     329.520 312.814 314.883  1.00  0.00           H  
ATOM    799  HB3 LYS    52     330.517 313.673 313.699  1.00  0.00           H  
ATOM    800  CG  LYS    52     331.629 312.743 315.269  1.00  0.00           C  
ATOM    801  HG2 LYS    52     332.450 313.456 315.355  1.00  0.00           H  
ATOM    802  HG3 LYS    52     331.391 312.345 316.252  1.00  0.00           H  
ATOM    803  CD  LYS    52     332.076 311.595 314.354  1.00  0.00           C  
ATOM    804  HD2 LYS    52     332.203 311.959 313.333  1.00  0.00           H  
ATOM    805  HD3 LYS    52     333.047 311.260 314.709  1.00  0.00           H  
ATOM    806  CE  LYS    52     331.088 310.420 314.370  1.00  0.00           C  
ATOM    807  HE2 LYS    52     330.706 310.299 315.386  1.00  0.00           H  
ATOM    808  HE3 LYS    52     330.236 310.655 313.724  1.00  0.00           H  
ATOM    809  NZ  LYS    52     331.743 309.155 313.940  1.00  0.00           N  
ATOM    810  HZ1 LYS    52     332.531 308.934 314.540  1.00  0.00           H  
ATOM    811  HZ2 LYS    52     331.099 308.375 313.985  1.00  0.00           H  
ATOM    812  HZ3 LYS    52     332.084 309.217 312.990  1.00  0.00           H  
ATOM    813  C   LYS    52     328.967 315.451 314.781  1.00  0.00           C  
ATOM    814  O   LYS    52     329.156 316.279 313.885  1.00  0.00           O  
ATOM    815  N   SER    53     327.757 315.024 315.125  1.00  0.00           N  
ATOM    816  H   SER    53     327.676 314.340 315.864  1.00  0.00           H  
ATOM    817  CA  SER    53     326.546 315.320 314.358  1.00  0.00           C  
ATOM    818  HA  SER    53     326.536 316.384 314.119  1.00  0.00           H  
ATOM    819  CB  SER    53     326.582 314.526 313.035  1.00  0.00           C  
ATOM    820  HB2 SER    53     325.763 314.849 312.391  1.00  0.00           H  
ATOM    821  HB3 SER    53     327.520 314.721 312.514  1.00  0.00           H  
ATOM    822  OG  SER    53     326.465 313.135 313.282  1.00  0.00           O  
ATOM    823  HG  SER    53     326.475 312.658 312.428  1.00  0.00           H  
ATOM    824  C   SER    53     325.269 315.011 315.145  1.00  0.00           C  
ATOM    825  O   SER    53     325.303 314.643 316.323  1.00  0.00           O  
ATOM    826  N   ILE    54     324.132 315.229 314.482  1.00  0.00           N  
ATOM    827  H   ILE    54     324.201 315.458 313.500  1.00  0.00           H  
ATOM    828  CA  ILE    54     322.772 315.104 315.000  1.00  0.00           C  
ATOM    829  HA  ILE    54     322.750 314.340 315.777  1.00  0.00           H  
ATOM    830  CB  ILE    54     322.347 316.468 315.611  1.00  0.00           C  
ATOM    831  HB  ILE    54     322.601 317.263 314.911  1.00  0.00           H  
ATOM    832  CG2 ILE    54     320.848 316.548 315.855  1.00  0.00           C  
ATOM    833 HG21 ILE    54     320.592 315.954 316.724  1.00  0.00           H  
ATOM    834 HG22 ILE    54     320.586 317.589 316.039  1.00  0.00           H  
ATOM    835 HG23 ILE    54     320.260 316.214 315.005  1.00  0.00           H  
ATOM    836  CG1 ILE    54     323.077 316.750 316.947  1.00  0.00           C  
ATOM    837 HG12 ILE    54     323.119 315.826 317.507  1.00  0.00           H  
ATOM    838 HG13 ILE    54     324.102 317.039 316.724  1.00  0.00           H  
ATOM    839  CD1 ILE    54     322.465 317.802 317.892  1.00  0.00           C  
ATOM    840 HD11 ILE    54     321.551 317.417 318.342  1.00  0.00           H  
ATOM    841 HD12 ILE    54     323.169 318.023 318.693  1.00  0.00           H  
ATOM    842 HD13 ILE    54     322.227 318.719 317.357  1.00  0.00           H  
ATOM    843  C   ILE    54     321.863 314.628 313.848  1.00  0.00           C  
ATOM    844  O   ILE    54     322.052 315.037 312.697  1.00  0.00           O  
ATOM    845  N   PHE    55     320.879 313.778 314.147  1.00  0.00           N  
ATOM    846  H   PHE    55     320.780 313.497 315.119  1.00  0.00           H  
ATOM    847  CA  PHE    55     319.844 313.311 313.215  1.00  0.00           C  
ATOM    848  HA  PHE    55     319.626 314.095 312.489  1.00  0.00           H  
ATOM    849  CB  PHE    55     320.351 312.068 312.458  1.00  0.00           C  
ATOM    850  HB2 PHE    55     321.169 312.357 311.796  1.00  0.00           H  
ATOM    851  HB3 PHE    55     320.749 311.352 313.179  1.00  0.00           H  
ATOM    852  CG  PHE    55     319.268 311.376 311.646  1.00  0.00           C  
ATOM    853  CD1 PHE    55     318.954 311.836 310.354  1.00  0.00           C  
ATOM    854  HD1 PHE    55     319.524 312.643 309.917  1.00  0.00           H  
ATOM    855  CE1 PHE    55     317.885 311.267 309.639  1.00  0.00           C  
ATOM    856  HE1 PHE    55     317.642 311.633 308.650  1.00  0.00           H  
ATOM    857  CZ  PHE    55     317.121 310.237 310.215  1.00  0.00           C  
ATOM    858  HZ  PHE    55     316.289 309.810 309.669  1.00  0.00           H  
ATOM    859  CE2 PHE    55     317.437 309.764 311.501  1.00  0.00           C  
ATOM    860  HE2 PHE    55     316.847 308.974 311.947  1.00  0.00           H  
ATOM    861  CD2 PHE    55     318.513 310.328 312.212  1.00  0.00           C  
ATOM    862  HD2 PHE    55     318.737 309.974 313.210  1.00  0.00           H  
ATOM    863  C   PHE    55     318.540 312.955 313.951  1.00  0.00           C  
ATOM    864  O   PHE    55     318.588 312.265 314.973  1.00  0.00           O  
ATOM    865  N   HIS    56     317.383 313.364 313.407  1.00  0.00           N  
ATOM    866  H   HIS    56     317.438 313.979 312.596  1.00  0.00           H  
ATOM    867  CA  HIS    56     316.034 312.938 313.812  1.00  0.00           C  
ATOM    868  HA  HIS    56     315.989 311.867 313.617  1.00  0.00           H  
ATOM    869  CB  HIS    56     315.774 313.179 315.309  1.00  0.00           C  
ATOM    870  HB2 HIS    56     316.644 313.651 315.747  1.00  0.00           H  
ATOM    871  HB3 HIS    56     314.953 313.877 315.417  1.00  0.00           H  
ATOM    872  CG  HIS    56     315.435 311.956 316.118  1.00  0.00           C  
ATOM    873  ND1 HIS    56     315.045 310.707 315.623  1.00  0.00           N  
ATOM    874  CE1 HIS    56     314.783 309.945 316.698  1.00  0.00           C  
ATOM    875  HE1 HIS    56     314.457 308.914 316.666  1.00  0.00           H  
ATOM    876  NE2 HIS    56     314.958 310.656 317.829  1.00  0.00           N  
ATOM    877  HE2 HIS    56     314.788 310.307 318.768  1.00  0.00           H  
ATOM    878  CD2 HIS    56     315.358 311.924 317.484  1.00  0.00           C  
ATOM    879  HD2 HIS    56     315.529 312.753 318.156  1.00  0.00           H  
ATOM    880  C   HIS    56     314.874 313.581 313.026  1.00  0.00           C  
ATOM    881  O   HIS    56     314.929 314.702 312.521  1.00  0.00           O  
ATOM    882  N   VAL    57     313.758 312.855 312.985  1.00  0.00           N  
ATOM    883  H   VAL    57     313.782 311.964 313.460  1.00  0.00           H  
ATOM    884  CA  VAL    57     312.449 313.316 312.490  1.00  0.00           C  
ATOM    885  HA  VAL    57     312.520 313.495 311.420  1.00  0.00           H  
ATOM    886  CB  VAL    57     311.427 312.190 312.735  1.00  0.00           C  
ATOM    887  HB  VAL    57     311.425 311.951 313.796  1.00  0.00           H  
ATOM    888  CG1 VAL    57     310.002 312.576 312.337  1.00  0.00           C  
ATOM    889 HG11 VAL    57     309.987 312.882 311.296  1.00  0.00           H  
ATOM    890 HG12 VAL    57     309.337 311.722 312.469  1.00  0.00           H  
ATOM    891 HG13 VAL    57     309.640 313.386 312.967  1.00  0.00           H  
ATOM    892  CG2 VAL    57     311.821 310.917 311.970  1.00  0.00           C  
ATOM    893 HG21 VAL    57     312.769 310.525 312.339  1.00  0.00           H  
ATOM    894 HG22 VAL    57     311.063 310.148 312.116  1.00  0.00           H  
ATOM    895 HG23 VAL    57     311.916 311.132 310.906  1.00  0.00           H  
ATOM    896  C   VAL    57     311.995 314.623 313.174  1.00  0.00           C  
ATOM    897  O   VAL    57     312.120 314.749 314.390  1.00  0.00           O  
ATOM    898  N   MET    58     311.429 315.582 312.417  1.00  0.00           N  
ATOM    899  H   MET    58     311.372 315.434 311.423  1.00  0.00           H  
ATOM    900  CA  MET    58     310.893 316.847 312.970  1.00  0.00           C  
ATOM    901  HA  MET    58     311.738 317.440 313.324  1.00  0.00           H  
ATOM    902  CB  MET    58     310.148 317.653 311.887  1.00  0.00           C  
ATOM    903  HB2 MET    58     309.495 316.987 311.328  1.00  0.00           H  
ATOM    904  HB3 MET    58     309.520 318.405 312.369  1.00  0.00           H  
ATOM    905  CG  MET    58     311.061 318.384 310.900  1.00  0.00           C  
ATOM    906  HG2 MET    58     311.724 317.670 310.412  1.00  0.00           H  
ATOM    907  HG3 MET    58     310.431 318.831 310.129  1.00  0.00           H  
ATOM    908  SD  MET    58     312.037 319.715 311.654  1.00  0.00           S  
ATOM    909  CE  MET    58     313.697 319.031 311.444  1.00  0.00           C  
ATOM    910  HE1 MET    58     313.918 318.935 310.380  1.00  0.00           H  
ATOM    911  HE2 MET    58     314.420 319.702 311.903  1.00  0.00           H  
ATOM    912  HE3 MET    58     313.761 318.052 311.919  1.00  0.00           H  
ATOM    913  C   MET    58     309.947 316.628 314.171  1.00  0.00           C  
ATOM    914  O   MET    58     309.148 315.695 314.164  1.00  0.00           O  
ATOM    915  N   ASP    59     310.049 317.521 315.167  1.00  0.00           N  
ATOM    916  H   ASP    59     310.702 318.272 314.997  1.00  0.00           H  
ATOM    917  CA  ASP    59     309.368 317.564 316.488  1.00  0.00           C  
ATOM    918  HA  ASP    59     309.122 318.609 316.656  1.00  0.00           H  
ATOM    919  CB  ASP    59     308.002 316.841 316.582  1.00  0.00           C  
ATOM    920  HB2 ASP    59     308.117 315.780 316.367  1.00  0.00           H  
ATOM    921  HB3 ASP    59     307.660 316.898 317.616  1.00  0.00           H  
ATOM    922  CG  ASP    59     306.884 317.441 315.706  1.00  0.00           C  
ATOM    923  OD1 ASP    59     305.776 316.853 315.685  1.00  0.00           O  
ATOM    924  OD2 ASP    59     307.063 318.534 315.116  1.00  0.00           O  
ATOM    925  C   ASP    59     310.286 317.185 317.673  1.00  0.00           C  
ATOM    926  O   ASP    59     309.924 317.446 318.818  1.00  0.00           O  
ATOM    927  N   PHE    60     311.485 316.650 317.418  1.00  0.00           N  
ATOM    928  H   PHE    60     311.707 316.433 316.454  1.00  0.00           H  
ATOM    929  CA  PHE    60     312.442 316.124 318.413  1.00  0.00           C  
ATOM    930  HA  PHE    60     312.617 316.899 319.156  1.00  0.00           H  
ATOM    931  CB  PHE    60     311.848 314.879 319.104  1.00  0.00           C  
ATOM    932  HB2 PHE    60     312.622 314.403 319.705  1.00  0.00           H  
ATOM    933  HB3 PHE    60     311.075 315.207 319.796  1.00  0.00           H  
ATOM    934  CG  PHE    60     311.252 313.849 318.158  1.00  0.00           C  
ATOM    935  CD1 PHE    60     309.927 313.988 317.693  1.00  0.00           C  
ATOM    936  HD1 PHE    60     309.313 314.791 318.064  1.00  0.00           H  
ATOM    937  CE1 PHE    60     309.425 313.119 316.716  1.00  0.00           C  
ATOM    938  HE1 PHE    60     308.430 313.262 316.319  1.00  0.00           H  
ATOM    939  CZ  PHE    60     310.217 312.054 316.247  1.00  0.00           C  
ATOM    940  HZ  PHE    60     309.819 311.373 315.507  1.00  0.00           H  
ATOM    941  CE2 PHE    60     311.517 311.881 316.741  1.00  0.00           C  
ATOM    942  HE2 PHE    60     312.133 311.069 316.379  1.00  0.00           H  
ATOM    943  CD2 PHE    60     312.033 312.785 317.692  1.00  0.00           C  
ATOM    944  HD2 PHE    60     313.035 312.667 318.060  1.00  0.00           H  
ATOM    945  C   PHE    60     313.794 315.826 317.731  1.00  0.00           C  
ATOM    946  O   PHE    60     313.820 315.696 316.515  1.00  0.00           O  
ATOM    947  N   ILE    61     314.931 315.772 318.454  1.00  0.00           N  
ATOM    948  H   ILE    61     314.872 315.873 319.458  1.00  0.00           H  
ATOM    949  CA  ILE    61     316.282 315.756 317.829  1.00  0.00           C  
ATOM    950  HA  ILE    61     316.203 315.352 316.827  1.00  0.00           H  
ATOM    951  CB  ILE    61     316.770 317.217 317.667  1.00  0.00           C  
ATOM    952  HB  ILE    61     316.886 317.615 318.668  1.00  0.00           H  
ATOM    953  CG2 ILE    61     318.155 317.254 317.046  1.00  0.00           C  
ATOM    954 HG21 ILE    61     318.148 316.700 316.106  1.00  0.00           H  
ATOM    955 HG22 ILE    61     318.458 318.286 316.859  1.00  0.00           H  
ATOM    956 HG23 ILE    61     318.870 316.809 317.733  1.00  0.00           H  
ATOM    957  CG1 ILE    61     315.861 318.198 316.881  1.00  0.00           C  
ATOM    958 HG12 ILE    61     314.859 318.182 317.298  1.00  0.00           H  
ATOM    959 HG13 ILE    61     316.246 319.207 317.034  1.00  0.00           H  
ATOM    960  CD1 ILE    61     315.755 317.982 315.365  1.00  0.00           C  
ATOM    961 HD11 ILE    61     315.471 316.958 315.132  1.00  0.00           H  
ATOM    962 HD12 ILE    61     315.013 318.664 314.952  1.00  0.00           H  
ATOM    963 HD13 ILE    61     316.710 318.197 314.894  1.00  0.00           H  
ATOM    964  C   ILE    61     317.329 314.906 318.606  1.00  0.00           C  
ATOM    965  O   ILE    61     317.579 315.189 319.772  1.00  0.00           O  
ATOM    966  N   SER    62     317.975 313.897 317.989  1.00  0.00           N  
ATOM    967  H   SER    62     317.809 313.753 317.004  1.00  0.00           H  
ATOM    968  CA  SER    62     318.939 312.957 318.628  1.00  0.00           C  
ATOM    969  HA  SER    62     318.937 313.134 319.704  1.00  0.00           H  
ATOM    970  CB  SER    62     318.479 311.507 318.421  1.00  0.00           C  
ATOM    971  HB2 SER    62     317.488 311.390 318.857  1.00  0.00           H  
ATOM    972  HB3 SER    62     318.426 311.286 317.354  1.00  0.00           H  
ATOM    973  OG  SER    62     319.353 310.590 319.057  1.00  0.00           O  
ATOM    974  HG  SER    62     319.045 309.679 318.871  1.00  0.00           H  
ATOM    975  C   SER    62     320.393 313.155 318.142  1.00  0.00           C  
ATOM    976  O   SER    62     320.620 313.608 317.022  1.00  0.00           O  
ATOM    977  N   VAL    63     321.388 312.795 318.965  1.00  0.00           N  
ATOM    978  H   VAL    63     321.125 312.274 319.790  1.00  0.00           H  
ATOM    979  CA  VAL    63     322.815 313.189 318.842  1.00  0.00           C  
ATOM    980  HA  VAL    63     322.916 313.847 317.988  1.00  0.00           H  
ATOM    981  CB  VAL    63     323.200 313.984 320.125  1.00  0.00           C  
ATOM    982  HB  VAL    63     323.326 313.265 320.930  1.00  0.00           H  
ATOM    983  CG1 VAL    63     324.492 314.812 320.018  1.00  0.00           C  
ATOM    984 HG11 VAL    63     324.368 315.635 319.318  1.00  0.00           H  
ATOM    985 HG12 VAL    63     324.738 315.228 320.996  1.00  0.00           H  
ATOM    986 HG13 VAL    63     325.333 314.202 319.703  1.00  0.00           H  
ATOM    987  CG2 VAL    63     322.111 314.972 320.592  1.00  0.00           C  
ATOM    988 HG21 VAL    63     321.236 314.433 320.959  1.00  0.00           H  
ATOM    989 HG22 VAL    63     322.478 315.585 321.416  1.00  0.00           H  
ATOM    990 HG23 VAL    63     321.811 315.620 319.770  1.00  0.00           H  
ATOM    991  C   VAL    63     323.781 312.000 318.597  1.00  0.00           C  
ATOM    992  O   VAL    63     323.425 310.855 318.882  1.00  0.00           O  
ATOM    993  N   ASP    64     324.995 312.259 318.067  1.00  0.00           N  
ATOM    994  H   ASP    64     325.181 313.214 317.783  1.00  0.00           H  
ATOM    995  CA  ASP    64     326.055 311.269 317.734  1.00  0.00           C  
ATOM    996  HA  ASP    64     325.722 310.281 318.055  1.00  0.00           H  
ATOM    997  CB  ASP    64     326.306 311.197 316.215  1.00  0.00           C  
ATOM    998  HB2 ASP    64     326.476 312.208 315.845  1.00  0.00           H  
ATOM    999  HB3 ASP    64     327.237 310.646 316.059  1.00  0.00           H  
ATOM   1000  CG  ASP    64     325.208 310.521 315.366  1.00  0.00           C  
ATOM   1001  OD1 ASP    64     325.568 309.879 314.348  1.00  0.00           O  
ATOM   1002  OD2 ASP    64     323.998 310.588 315.691  1.00  0.00           O  
ATOM   1003  C   ASP    64     327.432 311.532 318.409  1.00  0.00           C  
ATOM   1004  O   ASP    64     327.898 312.669 318.491  1.00  0.00           O  
ATOM   1005  N   LYS    65     328.105 310.457 318.858  1.00  0.00           N  
ATOM   1006  H   LYS    65     327.695 309.554 318.661  1.00  0.00           H  
ATOM   1007  CA  LYS    65     329.393 310.446 319.600  1.00  0.00           C  
ATOM   1008  HA  LYS    65     329.467 311.341 320.222  1.00  0.00           H  
ATOM   1009  CB  LYS    65     329.413 309.193 320.498  1.00  0.00           C  
ATOM   1010  HB2 LYS    65     329.316 308.312 319.858  1.00  0.00           H  
ATOM   1011  HB3 LYS    65     330.378 309.120 320.999  1.00  0.00           H  
ATOM   1012  CG  LYS    65     328.315 309.146 321.566  1.00  0.00           C  
ATOM   1013  HG2 LYS    65     328.436 309.978 322.262  1.00  0.00           H  
ATOM   1014  HG3 LYS    65     327.342 309.213 321.085  1.00  0.00           H  
ATOM   1015  CD  LYS    65     328.403 307.809 322.315  1.00  0.00           C  
ATOM   1016  HD2 LYS    65     328.345 306.995 321.589  1.00  0.00           H  
ATOM   1017  HD3 LYS    65     329.360 307.748 322.830  1.00  0.00           H  
ATOM   1018  CE  LYS    65     327.258 307.661 323.319  1.00  0.00           C  
ATOM   1019  HE2 LYS    65     327.361 308.421 324.101  1.00  0.00           H  
ATOM   1020  HE3 LYS    65     326.326 307.861 322.788  1.00  0.00           H  
ATOM   1021  NZ  LYS    65     327.213 306.286 323.900  1.00  0.00           N  
ATOM   1022  HZ1 LYS    65     328.077 306.041 324.370  1.00  0.00           H  
ATOM   1023  HZ2 LYS    65     326.449 306.180 324.558  1.00  0.00           H  
ATOM   1024  HZ3 LYS    65     327.064 305.591 323.177  1.00  0.00           H  
ATOM   1025  C   LYS    65     330.655 310.374 318.717  1.00  0.00           C  
ATOM   1026  O   LYS    65     330.586 309.994 317.551  1.00  0.00           O  
ATOM   1027  N   GLU    66     331.821 310.639 319.317  1.00  0.00           N  
ATOM   1028  H   GLU    66     331.783 311.004 320.261  1.00  0.00           H  
ATOM   1029  CA  GLU    66     333.175 310.387 318.777  1.00  0.00           C  
ATOM   1030  HA  GLU    66     333.081 309.628 318.003  1.00  0.00           H  
ATOM   1031  CB  GLU    66     333.763 311.678 318.169  1.00  0.00           C  
ATOM   1032  HB2 GLU    66     333.050 312.066 317.458  1.00  0.00           H  
ATOM   1033  HB3 GLU    66     333.841 312.422 318.963  1.00  0.00           H  
ATOM   1034  CG  GLU    66     335.131 311.625 317.452  1.00  0.00           C  
ATOM   1035  HG2 GLU    66     335.266 312.580 316.939  1.00  0.00           H  
ATOM   1036  HG3 GLU    66     335.907 311.573 318.219  1.00  0.00           H  
ATOM   1037  CD  GLU    66     335.372 310.484 316.430  1.00  0.00           C  
ATOM   1038  OE1 GLU    66     336.522 310.367 315.941  1.00  0.00           O  
ATOM   1039  OE2 GLU    66     334.460 309.684 316.114  1.00  0.00           O  
ATOM   1040  C   GLU    66     334.103 309.806 319.865  1.00  0.00           C  
ATOM   1041  O   GLU    66     333.770 309.855 321.052  1.00  0.00           O  
ATOM   1042  N   ASN    67     335.246 309.217 319.475  1.00  0.00           N  
ATOM   1043  H   ASN    67     335.441 309.161 318.486  1.00  0.00           H  
ATOM   1044  CA  ASN    67     336.167 308.511 320.377  1.00  0.00           C  
ATOM   1045  HA  ASN    67     336.926 308.030 319.756  1.00  0.00           H  
ATOM   1046  CB  ASN    67     336.895 309.533 321.288  1.00  0.00           C  
ATOM   1047  HB2 ASN    67     337.306 310.334 320.672  1.00  0.00           H  
ATOM   1048  HB3 ASN    67     336.182 309.986 321.977  1.00  0.00           H  
ATOM   1049  CG  ASN    67     338.052 308.937 322.080  1.00  0.00           C  
ATOM   1050  OD1 ASN    67     338.748 308.032 321.642  1.00  0.00           O  
ATOM   1051  ND2 ASN    67     338.273 309.399 323.291  1.00  0.00           N  
ATOM   1052 HD21 ASN    67     339.039 309.011 323.824  1.00  0.00           H  
ATOM   1053 HD22 ASN    67     337.728 310.167 323.658  1.00  0.00           H  
ATOM   1054  C   ASN    67     335.395 307.363 321.074  1.00  0.00           C  
ATOM   1055  O   ASN    67     334.735 306.574 320.391  1.00  0.00           O  
ATOM   1056  N   ASP    68     335.458 307.249 322.404  1.00  0.00           N  
ATOM   1057  H   ASP    68     336.039 307.896 322.915  1.00  0.00           H  
ATOM   1058  CA  ASP    68     334.587 306.371 323.198  1.00  0.00           C  
ATOM   1059  HA  ASP    68     333.831 305.934 322.544  1.00  0.00           H  
ATOM   1060  CB  ASP    68     335.407 305.211 323.787  1.00  0.00           C  
ATOM   1061  HB2 ASP    68     335.969 304.742 322.976  1.00  0.00           H  
ATOM   1062  HB3 ASP    68     336.126 305.609 324.505  1.00  0.00           H  
ATOM   1063  CG  ASP    68     334.538 304.125 324.453  1.00  0.00           C  
ATOM   1064  OD1 ASP    68     335.076 303.365 325.297  1.00  0.00           O  
ATOM   1065  OD2 ASP    68     333.339 303.977 324.111  1.00  0.00           O  
ATOM   1066  C   ASP    68     333.817 307.202 324.248  1.00  0.00           C  
ATOM   1067  O   ASP    68     333.875 306.946 325.455  1.00  0.00           O  
ATOM   1068  N   ALA    69     333.135 308.256 323.777  1.00  0.00           N  
ATOM   1069  H   ALA    69     333.198 308.459 322.787  1.00  0.00           H  
ATOM   1070  CA  ALA    69     332.266 309.115 324.585  1.00  0.00           C  
ATOM   1071  HA  ALA    69     332.854 309.491 325.424  1.00  0.00           H  
ATOM   1072  CB  ALA    69     331.844 310.321 323.729  1.00  0.00           C  
ATOM   1073  HB1 ALA    69     331.226 309.993 322.896  1.00  0.00           H  
ATOM   1074  HB2 ALA    69     331.276 311.032 324.329  1.00  0.00           H  
ATOM   1075  HB3 ALA    69     332.727 310.833 323.343  1.00  0.00           H  
ATOM   1076  C   ALA    69     331.049 308.364 325.180  1.00  0.00           C  
ATOM   1077  O   ALA    69     330.792 307.193 324.886  1.00  0.00           O  
ATOM   1078  N   ASN    70     330.252 309.066 325.992  1.00  0.00           N  
ATOM   1079  H   ASN    70     330.494 310.033 326.184  1.00  0.00           H  
ATOM   1080  CA  ASN    70     329.152 308.513 326.786  1.00  0.00           C  
ATOM   1081  HA  ASN    70     328.787 307.586 326.345  1.00  0.00           H  
ATOM   1082  CB  ASN    70     329.659 308.228 328.215  1.00  0.00           C  
ATOM   1083  HB2 ASN    70     330.000 309.157 328.667  1.00  0.00           H  
ATOM   1084  HB3 ASN    70     328.834 307.859 328.819  1.00  0.00           H  
ATOM   1085  CG  ASN    70     330.769 307.191 328.299  1.00  0.00           C  
ATOM   1086  OD1 ASN    70     330.586 306.025 327.979  1.00  0.00           O  
ATOM   1087  ND2 ASN    70     331.939 307.568 328.767  1.00  0.00           N  
ATOM   1088 HD21 ASN    70     332.672 306.878 328.841  1.00  0.00           H  
ATOM   1089 HD22 ASN    70     332.097 308.525 329.040  1.00  0.00           H  
ATOM   1090  C   ASN    70     328.004 309.527 326.847  1.00  0.00           C  
ATOM   1091  O   ASN    70     328.262 310.724 327.002  1.00  0.00           O  
ATOM   1092  N   TRP    71     326.741 309.079 326.833  1.00  0.00           N  
ATOM   1093  H   TRP    71     326.571 308.083 326.787  1.00  0.00           H  
ATOM   1094  CA  TRP    71     325.582 309.955 327.099  1.00  0.00           C  
ATOM   1095  HA  TRP    71     325.782 310.912 326.619  1.00  0.00           H  
ATOM   1096  CB  TRP    71     324.292 309.411 326.453  1.00  0.00           C  
ATOM   1097  HB2 TRP    71     324.074 308.432 326.883  1.00  0.00           H  
ATOM   1098  HB3 TRP    71     323.466 310.074 326.713  1.00  0.00           H  
ATOM   1099  CG  TRP    71     324.295 309.291 324.956  1.00  0.00           C  
ATOM   1100  CD1 TRP    71     323.936 308.190 324.253  1.00  0.00           C  
ATOM   1101  HD1 TRP    71     323.596 307.256 324.692  1.00  0.00           H  
ATOM   1102  NE1 TRP    71     324.059 308.437 322.900  1.00  0.00           N  
ATOM   1103  HE1 TRP    71     323.814 307.761 322.181  1.00  0.00           H  
ATOM   1104  CE2 TRP    71     324.556 309.699 322.662  1.00  0.00           C  
ATOM   1105  CZ2 TRP    71     324.976 310.358 321.503  1.00  0.00           C  
ATOM   1106  HZ2 TRP    71     324.985 309.836 320.559  1.00  0.00           H  
ATOM   1107  CH2 TRP    71     325.393 311.696 321.588  1.00  0.00           C  
ATOM   1108  HH2 TRP    71     325.743 312.215 320.709  1.00  0.00           H  
ATOM   1109  CZ3 TRP    71     325.314 312.372 322.812  1.00  0.00           C  
ATOM   1110  HZ3 TRP    71     325.564 313.424 322.857  1.00  0.00           H  
ATOM   1111  CE3 TRP    71     324.946 311.680 323.984  1.00  0.00           C  
ATOM   1112  HE3 TRP    71     324.940 312.203 324.924  1.00  0.00           H  
ATOM   1113  CD2 TRP    71     324.605 310.312 323.950  1.00  0.00           C  
ATOM   1114  C   TRP    71     325.435 310.249 328.615  1.00  0.00           C  
ATOM   1115  O   TRP    71     324.356 310.188 329.202  1.00  0.00           O  
ATOM   1116  N   GLU    72     326.566 310.637 329.214  1.00  0.00           N  
ATOM   1117  H   GLU    72     327.370 310.625 328.608  1.00  0.00           H  
ATOM   1118  CA  GLU    72     326.768 311.185 330.560  1.00  0.00           C  
ATOM   1119  HA  GLU    72     325.988 311.927 330.737  1.00  0.00           H  
ATOM   1120  CB  GLU    72     326.590 310.104 331.647  1.00  0.00           C  
ATOM   1121  HB2 GLU    72     326.578 310.623 332.606  1.00  0.00           H  
ATOM   1122  HB3 GLU    72     325.610 309.635 331.553  1.00  0.00           H  
ATOM   1123  CG  GLU    72     327.688 309.027 331.722  1.00  0.00           C  
ATOM   1124  HG2 GLU    72     328.604 309.387 331.249  1.00  0.00           H  
ATOM   1125  HG3 GLU    72     327.918 308.880 332.780  1.00  0.00           H  
ATOM   1126  CD  GLU    72     327.297 307.661 331.113  1.00  0.00           C  
ATOM   1127  OE1 GLU    72     327.798 306.624 331.615  1.00  0.00           O  
ATOM   1128  OE2 GLU    72     326.531 307.591 330.121  1.00  0.00           O  
ATOM   1129  C   GLU    72     328.122 311.934 330.704  1.00  0.00           C  
ATOM   1130  O   GLU    72     328.343 312.575 331.729  1.00  0.00           O  
ATOM   1131  N   THR    73     329.008 311.919 329.687  1.00  0.00           N  
ATOM   1132  H   THR    73     328.840 311.327 328.883  1.00  0.00           H  
ATOM   1133  CA  THR    73     330.224 312.766 329.621  1.00  0.00           C  
ATOM   1134  HA  THR    73     330.453 313.159 330.612  1.00  0.00           H  
ATOM   1135  CB  THR    73     331.464 311.997 329.144  1.00  0.00           C  
ATOM   1136  HB  THR    73     332.273 312.710 328.985  1.00  0.00           H  
ATOM   1137  CG2 THR    73     331.937 310.969 330.163  1.00  0.00           C  
ATOM   1138 HG21 THR    73     331.143 310.258 330.386  1.00  0.00           H  
ATOM   1139 HG22 THR    73     332.810 310.447 329.771  1.00  0.00           H  
ATOM   1140 HG23 THR    73     332.223 311.480 331.083  1.00  0.00           H  
ATOM   1141  OG1 THR    73     331.204 311.332 327.925  1.00  0.00           O  
ATOM   1142  HG1 THR    73     332.051 311.277 327.440  1.00  0.00           H  
ATOM   1143  C   THR    73     330.028 313.973 328.712  1.00  0.00           C  
ATOM   1144  O   THR    73     330.440 315.073 329.078  1.00  0.00           O  
ATOM   1145  N   VAL    74     329.352 313.811 327.567  1.00  0.00           N  
ATOM   1146  H   VAL    74     329.151 312.863 327.259  1.00  0.00           H  
ATOM   1147  CA  VAL    74     328.917 314.950 326.731  1.00  0.00           C  
ATOM   1148  HA  VAL    74     329.727 315.682 326.732  1.00  0.00           H  
ATOM   1149  CB  VAL    74     328.714 314.576 325.247  1.00  0.00           C  
ATOM   1150  HB  VAL    74     328.544 315.495 324.686  1.00  0.00           H  
ATOM   1151  CG1 VAL    74     329.964 313.908 324.668  1.00  0.00           C  
ATOM   1152 HG11 VAL    74     330.149 312.953 325.156  1.00  0.00           H  
ATOM   1153 HG12 VAL    74     329.835 313.735 323.599  1.00  0.00           H  
ATOM   1154 HG13 VAL    74     330.825 314.559 324.813  1.00  0.00           H  
ATOM   1155  CG2 VAL    74     327.521 313.657 325.000  1.00  0.00           C  
ATOM   1156 HG21 VAL    74     326.588 314.184 325.204  1.00  0.00           H  
ATOM   1157 HG22 VAL    74     327.528 313.358 323.952  1.00  0.00           H  
ATOM   1158 HG23 VAL    74     327.584 312.759 325.611  1.00  0.00           H  
ATOM   1159  C   VAL    74     327.716 315.685 327.331  1.00  0.00           C  
ATOM   1160  O   VAL    74     327.674 316.907 327.247  1.00  0.00           O  
ATOM   1161  N   LEU    75     326.773 314.993 327.994  1.00  0.00           N  
ATOM   1162  H   LEU    75     326.874 313.989 328.046  1.00  0.00           H  
ATOM   1163  CA  LEU    75     325.578 315.621 328.601  1.00  0.00           C  
ATOM   1164  HA  LEU    75     325.007 316.073 327.790  1.00  0.00           H  
ATOM   1165  CB  LEU    75     324.640 314.602 329.284  1.00  0.00           C  
ATOM   1166  HB2 LEU    75     325.216 313.758 329.661  1.00  0.00           H  
ATOM   1167  HB3 LEU    75     324.169 315.084 330.143  1.00  0.00           H  
ATOM   1168  CG  LEU    75     323.503 314.100 328.374  1.00  0.00           C  
ATOM   1169  HG  LEU    75     322.924 314.947 328.008  1.00  0.00           H  
ATOM   1170  CD1 LEU    75     324.066 313.343 327.177  1.00  0.00           C  
ATOM   1171 HD11 LEU    75     324.853 312.675 327.510  1.00  0.00           H  
ATOM   1172 HD12 LEU    75     323.281 312.762 326.694  1.00  0.00           H  
ATOM   1173 HD13 LEU    75     324.468 314.053 326.453  1.00  0.00           H  
ATOM   1174  CD2 LEU    75     322.567 313.191 329.167  1.00  0.00           C  
ATOM   1175 HD21 LEU    75     322.077 313.768 329.951  1.00  0.00           H  
ATOM   1176 HD22 LEU    75     321.800 312.781 328.509  1.00  0.00           H  
ATOM   1177 HD23 LEU    75     323.125 312.376 329.622  1.00  0.00           H  
ATOM   1178  C   LEU    75     325.906 316.790 329.543  1.00  0.00           C  
ATOM   1179  O   LEU    75     325.313 317.839 329.346  1.00  0.00           O  
ATOM   1180  N   PRO    76     326.876 316.721 330.472  1.00  0.00           N  
ATOM   1181  CD  PRO    76     327.513 315.514 330.970  1.00  0.00           C  
ATOM   1182  HD2 PRO    76     328.280 315.196 330.272  1.00  0.00           H  
ATOM   1183  HD3 PRO    76     326.788 314.715 331.126  1.00  0.00           H  
ATOM   1184  CG  PRO    76     328.156 315.895 332.302  1.00  0.00           C  
ATOM   1185  HG2 PRO    76     329.067 315.324 332.488  1.00  0.00           H  
ATOM   1186  HG3 PRO    76     327.438 315.751 333.110  1.00  0.00           H  
ATOM   1187  CB  PRO    76     328.447 317.384 332.130  1.00  0.00           C  
ATOM   1188  HB2 PRO    76     329.369 317.512 331.561  1.00  0.00           H  
ATOM   1189  HB3 PRO    76     328.513 317.896 333.091  1.00  0.00           H  
ATOM   1190  CA  PRO    76     327.247 317.865 331.312  1.00  0.00           C  
ATOM   1191  HA  PRO    76     326.419 318.066 331.993  1.00  0.00           H  
ATOM   1192  C   PRO    76     327.561 319.157 330.535  1.00  0.00           C  
ATOM   1193  O   PRO    76     327.298 320.248 331.039  1.00  0.00           O  
ATOM   1194  N   LYS    77     328.087 319.044 329.303  1.00  0.00           N  
ATOM   1195  H   LYS    77     328.232 318.105 328.949  1.00  0.00           H  
ATOM   1196  CA  LYS    77     328.308 320.165 328.369  1.00  0.00           C  
ATOM   1197  HA  LYS    77     328.518 321.070 328.944  1.00  0.00           H  
ATOM   1198  CB  LYS    77     329.530 319.894 327.464  1.00  0.00           C  
ATOM   1199  HB2 LYS    77     329.356 319.022 326.831  1.00  0.00           H  
ATOM   1200  HB3 LYS    77     329.651 320.757 326.807  1.00  0.00           H  
ATOM   1201  CG  LYS    77     330.844 319.714 328.248  1.00  0.00           C  
ATOM   1202  HG2 LYS    77     331.663 320.087 327.632  1.00  0.00           H  
ATOM   1203  HG3 LYS    77     330.804 320.321 329.154  1.00  0.00           H  
ATOM   1204  CD  LYS    77     331.155 318.251 328.610  1.00  0.00           C  
ATOM   1205  HD2 LYS    77     330.289 317.776 329.065  1.00  0.00           H  
ATOM   1206  HD3 LYS    77     331.410 317.703 327.701  1.00  0.00           H  
ATOM   1207  CE  LYS    77     332.322 318.189 329.604  1.00  0.00           C  
ATOM   1208  HE2 LYS    77     333.187 318.699 329.170  1.00  0.00           H  
ATOM   1209  HE3 LYS    77     332.038 318.734 330.511  1.00  0.00           H  
ATOM   1210  NZ  LYS    77     332.676 316.783 329.944  1.00  0.00           N  
ATOM   1211  HZ1 LYS    77     333.041 316.294 329.136  1.00  0.00           H  
ATOM   1212  HZ2 LYS    77     333.387 316.749 330.666  1.00  0.00           H  
ATOM   1213  HZ3 LYS    77     331.868 316.261 330.268  1.00  0.00           H  
ATOM   1214  C   LYS    77     327.056 320.473 327.539  1.00  0.00           C  
ATOM   1215  O   LYS    77     326.581 321.604 327.538  1.00  0.00           O  
ATOM   1216  N   VAL    78     326.519 319.467 326.847  1.00  0.00           N  
ATOM   1217  H   VAL    78     326.975 318.567 326.946  1.00  0.00           H  
ATOM   1218  CA  VAL    78     325.324 319.528 325.980  1.00  0.00           C  
ATOM   1219  HA  VAL    78     325.537 320.220 325.167  1.00  0.00           H  
ATOM   1220  CB  VAL    78     325.091 318.148 325.326  1.00  0.00           C  
ATOM   1221  HB  VAL    78     325.060 317.390 326.102  1.00  0.00           H  
ATOM   1222  CG1 VAL    78     323.788 318.058 324.536  1.00  0.00           C  
ATOM   1223 HG11 VAL    78     323.721 318.880 323.825  1.00  0.00           H  
ATOM   1224 HG12 VAL    78     323.736 317.110 323.998  1.00  0.00           H  
ATOM   1225 HG13 VAL    78     322.948 318.102 325.225  1.00  0.00           H  
ATOM   1226  CG2 VAL    78     326.239 317.803 324.361  1.00  0.00           C  
ATOM   1227 HG21 VAL    78     327.197 317.796 324.880  1.00  0.00           H  
ATOM   1228 HG22 VAL    78     326.081 316.815 323.927  1.00  0.00           H  
ATOM   1229 HG23 VAL    78     326.291 318.538 323.560  1.00  0.00           H  
ATOM   1230  C   VAL    78     324.094 320.100 326.714  1.00  0.00           C  
ATOM   1231  O   VAL    78     323.477 321.053 326.243  1.00  0.00           O  
ATOM   1232  N   GLU    79     323.775 319.582 327.902  1.00  0.00           N  
ATOM   1233  H   GLU    79     324.346 318.825 328.257  1.00  0.00           H  
ATOM   1234  CA  GLU    79     322.787 320.152 328.828  1.00  0.00           C  
ATOM   1235  HA  GLU    79     321.810 320.144 328.350  1.00  0.00           H  
ATOM   1236  CB  GLU    79     322.710 319.351 330.142  1.00  0.00           C  
ATOM   1237  HB2 GLU    79     323.698 319.320 330.600  1.00  0.00           H  
ATOM   1238  HB3 GLU    79     322.068 319.889 330.840  1.00  0.00           H  
ATOM   1239  CG  GLU    79     322.183 317.915 330.004  1.00  0.00           C  
ATOM   1240  HG2 GLU    79     322.825 317.354 329.324  1.00  0.00           H  
ATOM   1241  HG3 GLU    79     322.247 317.441 330.986  1.00  0.00           H  
ATOM   1242  CD  GLU    79     320.725 317.829 329.513  1.00  0.00           C  
ATOM   1243  OE1 GLU    79     320.302 316.705 329.149  1.00  0.00           O  
ATOM   1244  OE2 GLU    79     320.000 318.849 329.554  1.00  0.00           O  
ATOM   1245  C   GLU    79     323.097 321.610 329.180  1.00  0.00           C  
ATOM   1246  O   GLU    79     322.236 322.473 329.023  1.00  0.00           O  
ATOM   1247  N   ALA    80     324.326 321.898 329.633  1.00  0.00           N  
ATOM   1248  H   ALA    80     325.000 321.153 329.729  1.00  0.00           H  
ATOM   1249  CA  ALA    80     324.725 323.244 330.035  1.00  0.00           C  
ATOM   1250  HA  ALA    80     324.083 323.549 330.862  1.00  0.00           H  
ATOM   1251  CB  ALA    80     326.168 323.246 330.550  1.00  0.00           C  
ATOM   1252  HB1 ALA    80     326.851 322.889 329.780  1.00  0.00           H  
ATOM   1253  HB2 ALA    80     326.452 324.262 330.826  1.00  0.00           H  
ATOM   1254  HB3 ALA    80     326.244 322.614 331.434  1.00  0.00           H  
ATOM   1255  C   ALA    80     324.529 324.278 328.915  1.00  0.00           C  
ATOM   1256  O   ALA    80     324.096 325.390 329.203  1.00  0.00           O  
ATOM   1257  N   VAL    81     324.815 323.941 327.652  1.00  0.00           N  
ATOM   1258  H   VAL    81     325.216 323.026 327.475  1.00  0.00           H  
ATOM   1259  CA  VAL    81     324.584 324.851 326.517  1.00  0.00           C  
ATOM   1260  HA  VAL    81     324.895 325.839 326.845  1.00  0.00           H  
ATOM   1261  CB  VAL    81     325.479 324.551 325.306  1.00  0.00           C  
ATOM   1262  HB  VAL    81     325.263 325.293 324.537  1.00  0.00           H  
ATOM   1263  CG1 VAL    81     326.956 324.692 325.699  1.00  0.00           C  
ATOM   1264 HG11 VAL    81     327.228 323.958 326.456  1.00  0.00           H  
ATOM   1265 HG12 VAL    81     327.583 324.533 324.824  1.00  0.00           H  
ATOM   1266 HG13 VAL    81     327.142 325.694 326.083  1.00  0.00           H  
ATOM   1267  CG2 VAL    81     325.249 323.168 324.708  1.00  0.00           C  
ATOM   1268 HG21 VAL    81     324.211 323.047 324.412  1.00  0.00           H  
ATOM   1269 HG22 VAL    81     325.889 323.049 323.841  1.00  0.00           H  
ATOM   1270 HG23 VAL    81     325.510 322.408 325.432  1.00  0.00           H  
ATOM   1271  C   VAL    81     323.103 325.001 326.138  1.00  0.00           C  
ATOM   1272  O   VAL    81     322.692 326.120 325.820  1.00  0.00           O  
ATOM   1273  N   PHE    82     322.280 323.941 326.201  1.00  0.00           N  
ATOM   1274  H   PHE    82     322.655 323.029 326.437  1.00  0.00           H  
ATOM   1275  CA  PHE    82     320.820 324.092 326.077  1.00  0.00           C  
ATOM   1276  HA  PHE    82     320.581 324.511 325.099  1.00  0.00           H  
ATOM   1277  CB  PHE    82     320.075 322.760 326.250  1.00  0.00           C  
ATOM   1278  HB2 PHE    82     320.233 322.414 327.271  1.00  0.00           H  
ATOM   1279  HB3 PHE    82     319.016 322.990 326.145  1.00  0.00           H  
ATOM   1280  CG  PHE    82     320.355 321.593 325.327  1.00  0.00           C  
ATOM   1281  CD1 PHE    82     320.532 321.785 323.948  1.00  0.00           C  
ATOM   1282  HD1 PHE    82     320.508 322.779 323.532  1.00  0.00           H  
ATOM   1283  CE1 PHE    82     320.729 320.674 323.110  1.00  0.00           C  
ATOM   1284  HE1 PHE    82     320.892 320.823 322.055  1.00  0.00           H  
ATOM   1285  CZ  PHE    82     320.735 319.372 323.639  1.00  0.00           C  
ATOM   1286  HZ  PHE    82     320.908 318.522 322.995  1.00  0.00           H  
ATOM   1287  CE2 PHE    82     320.510 319.176 325.010  1.00  0.00           C  
ATOM   1288  HE2 PHE    82     320.492 318.175 325.419  1.00  0.00           H  
ATOM   1289  CD2 PHE    82     320.323 320.284 325.849  1.00  0.00           C  
ATOM   1290  HD2 PHE    82     320.141 320.123 326.901  1.00  0.00           H  
ATOM   1291  C   PHE    82     320.272 325.049 327.153  1.00  0.00           C  
ATOM   1292  O   PHE    82     319.584 326.022 326.837  1.00  0.00           O  
ATOM   1293  N   GLU    83     320.599 324.765 328.420  1.00  0.00           N  
ATOM   1294  H   GLU    83     321.163 323.934 328.578  1.00  0.00           H  
ATOM   1295  CA  GLU    83     320.265 325.567 329.599  1.00  0.00           C  
ATOM   1296  HA  GLU    83     319.184 325.561 329.746  1.00  0.00           H  
ATOM   1297  CB  GLU    83     320.932 324.967 330.850  1.00  0.00           C  
ATOM   1298  HB2 GLU    83     321.979 324.769 330.625  1.00  0.00           H  
ATOM   1299  HB3 GLU    83     320.895 325.699 331.656  1.00  0.00           H  
ATOM   1300  CG  GLU    83     320.265 323.673 331.343  1.00  0.00           C  
ATOM   1301  HG2 GLU    83     319.270 323.922 331.719  1.00  0.00           H  
ATOM   1302  HG3 GLU    83     320.132 322.990 330.502  1.00  0.00           H  
ATOM   1303  CD  GLU    83     321.065 322.953 332.457  1.00  0.00           C  
ATOM   1304  OE1 GLU    83     320.650 321.842 332.870  1.00  0.00           O  
ATOM   1305  OE2 GLU    83     322.084 323.484 332.967  1.00  0.00           O  
ATOM   1306  C   GLU    83     320.694 327.029 329.418  1.00  0.00           C  
ATOM   1307  O   GLU    83     319.857 327.924 329.500  1.00  0.00           O  
ATOM   1308  N   LEU    84     321.975 327.265 329.107  1.00  0.00           N  
ATOM   1309  H   LEU    84     322.599 326.467 329.064  1.00  0.00           H  
ATOM   1310  CA  LEU    84     322.569 328.579 328.842  1.00  0.00           C  
ATOM   1311  HA  LEU    84     322.667 329.112 329.789  1.00  0.00           H  
ATOM   1312  CB  LEU    84     323.984 328.350 328.268  1.00  0.00           C  
ATOM   1313  HB2 LEU    84     324.570 327.910 329.075  1.00  0.00           H  
ATOM   1314  HB3 LEU    84     323.913 327.612 327.477  1.00  0.00           H  
ATOM   1315  CG  LEU    84     324.791 329.541 327.709  1.00  0.00           C  
ATOM   1316  HG  LEU    84     324.743 330.380 328.402  1.00  0.00           H  
ATOM   1317  CD1 LEU    84     326.251 329.095 327.571  1.00  0.00           C  
ATOM   1318 HD11 LEU    84     326.324 328.255 326.878  1.00  0.00           H  
ATOM   1319 HD12 LEU    84     326.861 329.919 327.200  1.00  0.00           H  
ATOM   1320 HD13 LEU    84     326.642 328.792 328.543  1.00  0.00           H  
ATOM   1321  CD2 LEU    84     324.358 330.000 326.311  1.00  0.00           C  
ATOM   1322 HD21 LEU    84     323.447 330.589 326.374  1.00  0.00           H  
ATOM   1323 HD22 LEU    84     325.119 330.641 325.868  1.00  0.00           H  
ATOM   1324 HD23 LEU    84     324.198 329.140 325.660  1.00  0.00           H  
ATOM   1325  C   LEU    84     321.683 329.428 327.928  1.00  0.00           C  
ATOM   1326  O   LEU    84     321.291 330.525 328.322  1.00  0.00           O  
ATOM   1327  N   GLU    85     321.350 328.942 326.731  1.00  0.00           N  
ATOM   1328  H   GLU    85     321.669 328.017 326.469  1.00  0.00           H  
ATOM   1329  CA  GLU    85     320.639 329.762 325.750  1.00  0.00           C  
ATOM   1330  HA  GLU    85     321.110 330.745 325.744  1.00  0.00           H  
ATOM   1331  CB  GLU    85     320.807 329.162 324.354  1.00  0.00           C  
ATOM   1332  HB2 GLU    85     321.862 328.937 324.192  1.00  0.00           H  
ATOM   1333  HB3 GLU    85     320.247 328.228 324.316  1.00  0.00           H  
ATOM   1334  CG  GLU    85     320.326 330.071 323.215  1.00  0.00           C  
ATOM   1335  HG2 GLU    85     320.551 329.576 322.270  1.00  0.00           H  
ATOM   1336  HG3 GLU    85     319.241 330.162 323.285  1.00  0.00           H  
ATOM   1337  CD  GLU    85     320.986 331.469 323.203  1.00  0.00           C  
ATOM   1338  OE1 GLU    85     320.293 332.466 322.887  1.00  0.00           O  
ATOM   1339  OE2 GLU    85     322.210 331.579 323.457  1.00  0.00           O  
ATOM   1340  C   GLU    85     319.166 329.988 326.122  1.00  0.00           C  
ATOM   1341  O   GLU    85     318.705 331.130 326.126  1.00  0.00           O  
ATOM   1342  N   HIS    86     318.440 328.916 326.477  1.00  0.00           N  
ATOM   1343  H   HIS    86     318.900 328.012 326.507  1.00  0.00           H  
ATOM   1344  CA  HIS    86     317.045 328.995 326.929  1.00  0.00           C  
ATOM   1345  HA  HIS    86     316.451 329.443 326.133  1.00  0.00           H  
ATOM   1346  CB  HIS    86     316.502 327.576 327.183  1.00  0.00           C  
ATOM   1347  HB2 HIS    86     316.318 327.093 326.223  1.00  0.00           H  
ATOM   1348  HB3 HIS    86     317.264 326.998 327.707  1.00  0.00           H  
ATOM   1349  CG  HIS    86     315.238 327.506 328.014  1.00  0.00           C  
ATOM   1350  ND1 HIS    86     315.020 326.598 329.054  1.00  0.00           N  
ATOM   1351  CE1 HIS    86     313.838 326.934 329.600  1.00  0.00           C  
ATOM   1352  HE1 HIS    86     313.382 326.436 330.448  1.00  0.00           H  
ATOM   1353  NE2 HIS    86     313.308 327.985 328.952  1.00  0.00           N  
ATOM   1354  HE2 HIS    86     312.439 328.447 329.204  1.00  0.00           H  
ATOM   1355  CD2 HIS    86     314.159 328.341 327.929  1.00  0.00           C  
ATOM   1356  HD2 HIS    86     314.036 329.167 327.240  1.00  0.00           H  
ATOM   1357  C   HIS    86     316.874 329.911 328.154  1.00  0.00           C  
ATOM   1358  O   HIS    86     315.972 330.750 328.164  1.00  0.00           O  
ATOM   1359  N   HIS    87     317.727 329.787 329.178  1.00  0.00           N  
ATOM   1360  H   HIS    87     318.454 329.080 329.131  1.00  0.00           H  
ATOM   1361  CA  HIS    87     317.674 330.650 330.367  1.00  0.00           C  
ATOM   1362  HA  HIS    87     316.649 330.659 330.742  1.00  0.00           H  
ATOM   1363  CB  HIS    87     318.584 330.122 331.492  1.00  0.00           C  
ATOM   1364  HB2 HIS    87     319.620 330.209 331.164  1.00  0.00           H  
ATOM   1365  HB3 HIS    87     318.462 330.782 332.352  1.00  0.00           H  
ATOM   1366  CG  HIS    87     318.370 328.698 331.986  1.00  0.00           C  
ATOM   1367  ND1 HIS    87     319.186 328.075 332.940  1.00  0.00           N  
ATOM   1368  CE1 HIS    87     318.709 326.825 333.076  1.00  0.00           C  
ATOM   1369  HE1 HIS    87     319.133 326.069 333.733  1.00  0.00           H  
ATOM   1370  NE2 HIS    87     317.648 326.637 332.279  1.00  0.00           N  
ATOM   1371  HE2 HIS    87     317.118 325.775 332.198  1.00  0.00           H  
ATOM   1372  CD2 HIS    87     317.409 327.812 331.591  1.00  0.00           C  
ATOM   1373  HD2 HIS    87     316.631 327.982 330.861  1.00  0.00           H  
ATOM   1374  C   HIS    87     318.048 332.111 330.047  1.00  0.00           C  
ATOM   1375  O   HIS    87     317.477 333.031 330.638  1.00  0.00           O  
ATOM   1376  N   HIS    88     319.016 332.334 329.146  1.00  0.00           N  
ATOM   1377  H   HIS    88     319.472 331.531 328.727  1.00  0.00           H  
ATOM   1378  CA  HIS    88     319.480 333.668 328.732  1.00  0.00           C  
ATOM   1379  HA  HIS    88     319.724 334.230 329.635  1.00  0.00           H  
ATOM   1380  CB  HIS    88     320.775 333.524 327.913  1.00  0.00           C  
ATOM   1381  HB2 HIS    88     321.503 333.000 328.531  1.00  0.00           H  
ATOM   1382  HB3 HIS    88     320.573 332.913 327.034  1.00  0.00           H  
ATOM   1383  CG  HIS    88     321.455 334.795 327.454  1.00  0.00           C  
ATOM   1384  ND1 HIS    88     322.485 334.837 326.506  1.00  0.00           N  
ATOM   1385  CE1 HIS    88     322.884 336.118 326.440  1.00  0.00           C  
ATOM   1386  HE1 HIS    88     323.676 336.491 325.798  1.00  0.00           H  
ATOM   1387  NE2 HIS    88     322.173 336.871 327.297  1.00  0.00           N  
ATOM   1388  HE2 HIS    88     322.299 337.869 327.440  1.00  0.00           H  
ATOM   1389  CD2 HIS    88     321.280 336.054 327.956  1.00  0.00           C  
ATOM   1390  HD2 HIS    88     320.593 336.349 328.739  1.00  0.00           H  
ATOM   1391  C   HIS    88     318.408 334.477 327.983  1.00  0.00           C  
ATOM   1392  O   HIS    88     318.140 335.621 328.363  1.00  0.00           O  
ATOM   1393  N   HIS    89     317.779 333.911 326.944  1.00  0.00           N  
ATOM   1394  H   HIS    89     318.022 332.959 326.688  1.00  0.00           H  
ATOM   1395  CA  HIS    89     316.673 334.573 326.230  1.00  0.00           C  
ATOM   1396  HA  HIS    89     316.897 335.641 326.195  1.00  0.00           H  
ATOM   1397  CB  HIS    89     316.608 334.106 324.761  1.00  0.00           C  
ATOM   1398  HB2 HIS    89     315.970 334.791 324.203  1.00  0.00           H  
ATOM   1399  HB3 HIS    89     317.606 334.188 324.327  1.00  0.00           H  
ATOM   1400  CG  HIS    89     316.091 332.707 324.522  1.00  0.00           C  
ATOM   1401  ND1 HIS    89     314.812 332.236 324.837  1.00  0.00           N  
ATOM   1402  CE1 HIS    89     314.752 330.983 324.357  1.00  0.00           C  
ATOM   1403  HE1 HIS    89     313.894 330.328 324.443  1.00  0.00           H  
ATOM   1404  NE2 HIS    89     315.906 330.660 323.746  1.00  0.00           N  
ATOM   1405  HE2 HIS    89     316.106 329.782 323.286  1.00  0.00           H  
ATOM   1406  CD2 HIS    89     316.751 331.742 323.822  1.00  0.00           C  
ATOM   1407  HD2 HIS    89     317.741 331.833 323.397  1.00  0.00           H  
ATOM   1408  C   HIS    89     315.321 334.454 326.968  1.00  0.00           C  
ATOM   1409  O   HIS    89     315.215 333.859 328.045  1.00  0.00           O  
ATOM   1410  N   HIS    90     314.273 335.045 326.382  1.00  0.00           N  
ATOM   1411  H   HIS    90     314.445 335.569 325.536  1.00  0.00           H  
ATOM   1412  CA  HIS    90     312.870 334.895 326.805  1.00  0.00           C  
ATOM   1413  HA  HIS    90     312.754 333.928 327.298  1.00  0.00           H  
ATOM   1414  CB  HIS    90     312.531 335.996 327.833  1.00  0.00           C  
ATOM   1415  HB2 HIS    90     313.437 336.238 328.392  1.00  0.00           H  
ATOM   1416  HB3 HIS    90     312.228 336.906 327.316  1.00  0.00           H  
ATOM   1417  CG  HIS    90     311.476 335.621 328.856  1.00  0.00           C  
ATOM   1418  ND1 HIS    90     310.187 335.140 328.595  1.00  0.00           N  
ATOM   1419  CE1 HIS    90     309.583 335.013 329.790  1.00  0.00           C  
ATOM   1420  HE1 HIS    90     308.565 334.665 329.940  1.00  0.00           H  
ATOM   1421  NE2 HIS    90     310.414 335.392 330.774  1.00  0.00           N  
ATOM   1422  HE2 HIS    90     310.181 335.407 331.764  1.00  0.00           H  
ATOM   1423  CD2 HIS    90     311.609 335.781 330.207  1.00  0.00           C  
ATOM   1424  HD2 HIS    90     312.480 336.166 330.723  1.00  0.00           H  
ATOM   1425  C   HIS    90     311.940 334.877 325.566  1.00  0.00           C  
ATOM   1426  O   HIS    90     310.847 335.452 325.573  1.00  0.00           O  
ATOM   1427  N   HIS    91     312.418 334.237 324.484  1.00  0.00           N  
ATOM   1428  H   HIS    91     313.293 333.741 324.617  1.00  0.00           H  
ATOM   1429  CA  HIS    91     311.866 334.226 323.112  1.00  0.00           C  
ATOM   1430  HA  HIS    91     312.619 333.760 322.476  1.00  0.00           H  
ATOM   1431  CB  HIS    91     310.626 333.317 323.027  1.00  0.00           C  
ATOM   1432  HB2 HIS    91     309.845 333.693 323.688  1.00  0.00           H  
ATOM   1433  HB3 HIS    91     310.240 333.354 322.007  1.00  0.00           H  
ATOM   1434  CG  HIS    91     310.899 331.872 323.363  1.00  0.00           C  
ATOM   1435  ND1 HIS    91     311.439 330.926 322.484  1.00  0.00           N  
ATOM   1436  CE1 HIS    91     311.508 329.779 323.180  1.00  0.00           C  
ATOM   1437  HE1 HIS    91     311.882 328.841 322.786  1.00  0.00           H  
ATOM   1438  NE2 HIS    91     311.055 329.958 324.434  1.00  0.00           N  
ATOM   1439  HE2 HIS    91     310.996 329.234 325.143  1.00  0.00           H  
ATOM   1440  CD2 HIS    91     310.668 331.274 324.569  1.00  0.00           C  
ATOM   1441  HD2 HIS    91     310.258 331.753 325.449  1.00  0.00           H  
ATOM   1442  C   HIS    91     311.665 335.626 322.499  1.00  0.00           C  
ATOM   1443  O   HIS    91     312.640 336.138 321.901  1.00  0.00           O  
ATOM   1444  OXT HIS    91     310.556 336.205 322.576  1.00  0.00           O  
TER    1445      HIS    91 
ENDMDL
REMARK 1pqx                 ENERGY     2.86900E+02 RMS    6.82
ATOM      1  N   MET     1     324.325 304.689 316.183  1.00  0.00           N  
ATOM      2  H1  MET     1     325.136 304.303 316.646  1.00  0.00           H  
ATOM      3  H2  MET     1     323.996 304.008 315.515  1.00  0.00           H  
ATOM      4  H3  MET     1     323.612 304.837 316.885  1.00  0.00           H  
ATOM      5  CA  MET     1     324.675 305.976 315.512  1.00  0.00           C  
ATOM      6  HA  MET     1     325.405 305.776 314.723  1.00  0.00           H  
ATOM      7  CB  MET     1     323.441 306.678 314.872  1.00  0.00           C  
ATOM      8  HB2 MET     1     322.727 306.923 315.660  1.00  0.00           H  
ATOM      9  HB3 MET     1     323.760 307.623 314.428  1.00  0.00           H  
ATOM     10  CG  MET     1     322.676 305.922 313.775  1.00  0.00           C  
ATOM     11  HG2 MET     1     322.355 304.947 314.141  1.00  0.00           H  
ATOM     12  HG3 MET     1     321.775 306.499 313.559  1.00  0.00           H  
ATOM     13  SD  MET     1     323.566 305.714 312.207  1.00  0.00           S  
ATOM     14  CE  MET     1     322.179 305.213 311.145  1.00  0.00           C  
ATOM     15  HE1 MET     1     321.433 306.007 311.110  1.00  0.00           H  
ATOM     16  HE2 MET     1     322.541 305.021 310.134  1.00  0.00           H  
ATOM     17  HE3 MET     1     321.721 304.305 311.538  1.00  0.00           H  
ATOM     18  C   MET     1     325.324 306.958 316.502  1.00  0.00           C  
ATOM     19  O   MET     1     325.254 306.783 317.718  1.00  0.00           O  
ATOM     20  N   LYS     2     325.945 308.010 315.960  1.00  0.00           N  
ATOM     21  H   LYS     2     326.012 308.042 314.947  1.00  0.00           H  
ATOM     22  CA  LYS     2     326.360 309.244 316.656  1.00  0.00           C  
ATOM     23  HA  LYS     2     325.795 309.339 317.584  1.00  0.00           H  
ATOM     24  CB  LYS     2     327.879 309.265 316.950  1.00  0.00           C  
ATOM     25  HB2 LYS     2     328.416 308.844 316.100  1.00  0.00           H  
ATOM     26  HB3 LYS     2     328.219 310.295 317.069  1.00  0.00           H  
ATOM     27  CG  LYS     2     328.294 308.503 318.222  1.00  0.00           C  
ATOM     28  HG2 LYS     2     328.083 307.442 318.091  1.00  0.00           H  
ATOM     29  HG3 LYS     2     329.372 308.623 318.340  1.00  0.00           H  
ATOM     30  CD  LYS     2     327.603 309.006 319.503  1.00  0.00           C  
ATOM     31  HD2 LYS     2     327.698 310.093 319.567  1.00  0.00           H  
ATOM     32  HD3 LYS     2     326.545 308.740 319.479  1.00  0.00           H  
ATOM     33  CE  LYS     2     328.235 308.368 320.746  1.00  0.00           C  
ATOM     34  HE2 LYS     2     328.191 307.279 320.647  1.00  0.00           H  
ATOM     35  HE3 LYS     2     329.289 308.662 320.792  1.00  0.00           H  
ATOM     36  NZ  LYS     2     327.540 308.798 321.989  1.00  0.00           N  
ATOM     37  HZ1 LYS     2     326.559 308.550 321.978  1.00  0.00           H  
ATOM     38  HZ2 LYS     2     327.957 308.376 322.808  1.00  0.00           H  
ATOM     39  HZ3 LYS     2     327.612 309.813 322.103  1.00  0.00           H  
ATOM     40  C   LYS     2     325.891 310.420 315.797  1.00  0.00           C  
ATOM     41  O   LYS     2     325.357 310.210 314.708  1.00  0.00           O  
ATOM     42  N   ILE     3     326.007 311.647 316.306  1.00  0.00           N  
ATOM     43  H   ILE     3     326.422 311.741 317.223  1.00  0.00           H  
ATOM     44  CA  ILE     3     325.361 312.809 315.667  1.00  0.00           C  
ATOM     45  HA  ILE     3     325.367 312.650 314.590  1.00  0.00           H  
ATOM     46  CB  ILE     3     323.854 312.784 316.058  1.00  0.00           C  
ATOM     47  HB  ILE     3     323.504 311.770 315.873  1.00  0.00           H  
ATOM     48  CG2 ILE     3     323.622 313.002 317.561  1.00  0.00           C  
ATOM     49 HG21 ILE     3     323.715 314.047 317.839  1.00  0.00           H  
ATOM     50 HG22 ILE     3     322.622 312.645 317.805  1.00  0.00           H  
ATOM     51 HG23 ILE     3     324.318 312.413 318.160  1.00  0.00           H  
ATOM     52  CG1 ILE     3     322.992 313.660 315.124  1.00  0.00           C  
ATOM     53 HG12 ILE     3     323.440 314.636 315.009  1.00  0.00           H  
ATOM     54 HG13 ILE     3     323.001 313.182 314.148  1.00  0.00           H  
ATOM     55  CD1 ILE     3     321.523 313.867 315.508  1.00  0.00           C  
ATOM     56 HD11 ILE     3     321.438 314.674 316.230  1.00  0.00           H  
ATOM     57 HD12 ILE     3     320.954 314.151 314.622  1.00  0.00           H  
ATOM     58 HD13 ILE     3     321.102 312.956 315.929  1.00  0.00           H  
ATOM     59  C   ILE     3     326.096 314.152 315.847  1.00  0.00           C  
ATOM     60  O   ILE     3     325.938 315.026 314.999  1.00  0.00           O  
ATOM     61  N   ILE     4     326.938 314.348 316.874  1.00  0.00           N  
ATOM     62  H   ILE     4     327.110 313.582 317.510  1.00  0.00           H  
ATOM     63  CA  ILE     4     327.506 315.672 317.235  1.00  0.00           C  
ATOM     64  HA  ILE     4     326.679 316.380 317.213  1.00  0.00           H  
ATOM     65  CB  ILE     4     327.999 315.654 318.716  1.00  0.00           C  
ATOM     66  HB  ILE     4     327.310 315.017 319.274  1.00  0.00           H  
ATOM     67  CG2 ILE     4     329.395 315.049 318.937  1.00  0.00           C  
ATOM     68 HG21 ILE     4     330.170 315.741 318.602  1.00  0.00           H  
ATOM     69 HG22 ILE     4     329.552 314.864 320.000  1.00  0.00           H  
ATOM     70 HG23 ILE     4     329.492 314.105 318.402  1.00  0.00           H  
ATOM     71  CG1 ILE     4     327.961 317.043 319.396  1.00  0.00           C  
ATOM     72 HG12 ILE     4     328.580 317.017 320.294  1.00  0.00           H  
ATOM     73 HG13 ILE     4     328.369 317.804 318.730  1.00  0.00           H  
ATOM     74  CD1 ILE     4     326.555 317.454 319.852  1.00  0.00           C  
ATOM     75 HD11 ILE     4     326.101 316.654 320.439  1.00  0.00           H  
ATOM     76 HD12 ILE     4     326.627 318.342 320.480  1.00  0.00           H  
ATOM     77 HD13 ILE     4     325.928 317.681 318.992  1.00  0.00           H  
ATOM     78  C   ILE     4     328.524 316.162 316.169  1.00  0.00           C  
ATOM     79  O   ILE     4     329.681 315.749 316.124  1.00  0.00           O  
ATOM     80  N   SER     5     328.041 316.990 315.229  1.00  0.00           N  
ATOM     81  H   SER     5     327.060 317.221 315.283  1.00  0.00           H  
ATOM     82  CA  SER     5     328.752 317.449 314.013  1.00  0.00           C  
ATOM     83  HA  SER     5     328.020 317.914 313.352  1.00  0.00           H  
ATOM     84  CB  SER     5     329.782 318.531 314.370  1.00  0.00           C  
ATOM     85  HB2 SER     5     330.433 318.190 315.176  1.00  0.00           H  
ATOM     86  HB3 SER     5     330.399 318.763 313.503  1.00  0.00           H  
ATOM     87  OG  SER     5     329.099 319.714 314.747  1.00  0.00           O  
ATOM     88  HG  SER     5     329.092 319.762 315.725  1.00  0.00           H  
ATOM     89  C   SER     5     329.395 316.309 313.198  1.00  0.00           C  
ATOM     90  O   SER     5     330.475 316.476 312.628  1.00  0.00           O  
ATOM     91  N   ILE     6     328.736 315.145 313.113  1.00  0.00           N  
ATOM     92  H   ILE     6     327.829 315.076 313.561  1.00  0.00           H  
ATOM     93  CA  ILE     6     329.369 313.936 312.551  1.00  0.00           C  
ATOM     94  HA  ILE     6     330.418 313.969 312.851  1.00  0.00           H  
ATOM     95  CB  ILE     6     328.797 312.654 313.190  1.00  0.00           C  
ATOM     96  HB  ILE     6     328.843 312.783 314.273  1.00  0.00           H  
ATOM     97  CG2 ILE     6     327.334 312.393 312.796  1.00  0.00           C  
ATOM     98 HG21 ILE     6     327.258 312.063 311.761  1.00  0.00           H  
ATOM     99 HG22 ILE     6     326.937 311.592 313.407  1.00  0.00           H  
ATOM    100 HG23 ILE     6     326.726 313.286 312.941  1.00  0.00           H  
ATOM    101  CG1 ILE     6     329.677 311.445 312.809  1.00  0.00           C  
ATOM    102 HG12 ILE     6     329.507 311.177 311.765  1.00  0.00           H  
ATOM    103 HG13 ILE     6     330.727 311.720 312.920  1.00  0.00           H  
ATOM    104  CD1 ILE     6     329.434 310.213 313.687  1.00  0.00           C  
ATOM    105 HD11 ILE     6     328.412 309.854 313.571  1.00  0.00           H  
ATOM    106 HD12 ILE     6     330.118 309.419 313.387  1.00  0.00           H  
ATOM    107 HD13 ILE     6     329.621 310.465 314.731  1.00  0.00           H  
ATOM    108  C   ILE     6     329.375 313.897 311.014  1.00  0.00           C  
ATOM    109  O   ILE     6     330.434 313.736 310.404  1.00  0.00           O  
ATOM    110  N   SER     7     328.206 314.054 310.386  1.00  0.00           N  
ATOM    111  H   SER     7     327.388 314.215 310.954  1.00  0.00           H  
ATOM    112  CA  SER     7     328.021 313.961 308.929  1.00  0.00           C  
ATOM    113  HA  SER     7     328.926 313.553 308.480  1.00  0.00           H  
ATOM    114  CB  SER     7     326.912 312.972 308.565  1.00  0.00           C  
ATOM    115  HB2 SER     7     325.981 313.277 309.034  1.00  0.00           H  
ATOM    116  HB3 SER     7     326.785 312.955 307.481  1.00  0.00           H  
ATOM    117  OG  SER     7     327.277 311.673 309.014  1.00  0.00           O  
ATOM    118  HG  SER     7     326.552 311.051 308.810  1.00  0.00           H  
ATOM    119  C   SER     7     327.851 315.360 308.343  1.00  0.00           C  
ATOM    120  O   SER     7     326.791 315.787 307.890  1.00  0.00           O  
ATOM    121  N   GLU     8     328.961 316.088 308.383  1.00  0.00           N  
ATOM    122  H   GLU     8     329.779 315.628 308.764  1.00  0.00           H  
ATOM    123  CA  GLU     8     329.101 317.512 308.076  1.00  0.00           C  
ATOM    124  HA  GLU     8     328.191 318.040 308.369  1.00  0.00           H  
ATOM    125  CB  GLU     8     330.258 318.054 308.950  1.00  0.00           C  
ATOM    126  HB2 GLU     8     330.480 319.074 308.637  1.00  0.00           H  
ATOM    127  HB3 GLU     8     329.919 318.098 309.986  1.00  0.00           H  
ATOM    128  CG  GLU     8     331.532 317.180 308.917  1.00  0.00           C  
ATOM    129  HG2 GLU     8     331.367 316.313 309.563  1.00  0.00           H  
ATOM    130  HG3 GLU     8     331.690 316.793 307.908  1.00  0.00           H  
ATOM    131  CD  GLU     8     332.811 317.921 309.360  1.00  0.00           C  
ATOM    132  OE1 GLU     8     333.594 317.354 310.162  1.00  0.00           O  
ATOM    133  OE2 GLU     8     333.078 319.054 308.890  1.00  0.00           O  
ATOM    134  C   GLU     8     329.299 317.756 306.562  1.00  0.00           C  
ATOM    135  O   GLU     8     330.365 318.193 306.129  1.00  0.00           O  
ATOM    136  N   THR     9     328.235 317.500 305.779  1.00  0.00           N  
ATOM    137  H   THR     9     327.420 317.159 306.278  1.00  0.00           H  
ATOM    138  CA  THR     9     328.078 317.600 304.297  1.00  0.00           C  
ATOM    139  HA  THR     9     327.650 318.584 304.100  1.00  0.00           H  
ATOM    140  CB  THR     9     329.397 317.543 303.477  1.00  0.00           C  
ATOM    141  HB  THR     9     330.056 316.781 303.893  1.00  0.00           H  
ATOM    142  CG2 THR     9     329.233 317.259 301.980  1.00  0.00           C  
ATOM    143 HG21 THR     9     328.530 317.965 301.536  1.00  0.00           H  
ATOM    144 HG22 THR     9     330.199 317.356 301.483  1.00  0.00           H  
ATOM    145 HG23 THR     9     328.879 316.240 301.825  1.00  0.00           H  
ATOM    146  OG1 THR     9     330.049 318.794 303.538  1.00  0.00           O  
ATOM    147  HG1 THR     9     330.332 318.879 304.470  1.00  0.00           H  
ATOM    148  C   THR     9     327.042 316.594 303.746  1.00  0.00           C  
ATOM    149  O   THR     9     326.129 317.043 303.047  1.00  0.00           O  
ATOM    150  N   PRO    10     327.116 315.271 304.036  1.00  0.00           N  
ATOM    151  CD  PRO    10     328.179 314.594 304.772  1.00  0.00           C  
ATOM    152  HD2 PRO    10     328.002 314.699 305.838  1.00  0.00           H  
ATOM    153  HD3 PRO    10     329.166 314.977 304.519  1.00  0.00           H  
ATOM    154  CG  PRO    10     328.093 313.119 304.392  1.00  0.00           C  
ATOM    155  HG2 PRO    10     328.443 312.474 305.200  1.00  0.00           H  
ATOM    156  HG3 PRO    10     328.658 312.939 303.477  1.00  0.00           H  
ATOM    157  CB  PRO    10     326.604 312.933 304.124  1.00  0.00           C  
ATOM    158  HB2 PRO    10     326.082 312.806 305.074  1.00  0.00           H  
ATOM    159  HB3 PRO    10     326.413 312.083 303.470  1.00  0.00           H  
ATOM    160  CA  PRO    10     326.206 314.259 303.468  1.00  0.00           C  
ATOM    161  HA  PRO    10     326.398 314.190 302.397  1.00  0.00           H  
ATOM    162  C   PRO    10     324.709 314.536 303.680  1.00  0.00           C  
ATOM    163  O   PRO    10     323.891 314.301 302.787  1.00  0.00           O  
ATOM    164  N   ASN    11     324.358 315.052 304.858  1.00  0.00           N  
ATOM    165  H   ASN    11     325.083 315.141 305.558  1.00  0.00           H  
ATOM    166  CA  ASN    11     323.006 315.415 305.277  1.00  0.00           C  
ATOM    167  HA  ASN    11     322.430 315.706 304.396  1.00  0.00           H  
ATOM    168  CB  ASN    11     322.267 314.205 305.913  1.00  0.00           C  
ATOM    169  HB2 ASN    11     321.372 314.566 306.420  1.00  0.00           H  
ATOM    170  HB3 ASN    11     321.934 313.557 305.102  1.00  0.00           H  
ATOM    171  CG  ASN    11     323.047 313.319 306.890  1.00  0.00           C  
ATOM    172  OD1 ASN    11     324.225 313.477 307.166  1.00  0.00           O  
ATOM    173  ND2 ASN    11     322.417 312.290 307.414  1.00  0.00           N  
ATOM    174 HD21 ASN    11     322.920 311.741 308.092  1.00  0.00           H  
ATOM    175 HD22 ASN    11     321.443 312.130 307.216  1.00  0.00           H  
ATOM    176  C   ASN    11     323.083 316.659 306.180  1.00  0.00           C  
ATOM    177  O   ASN    11     323.290 316.568 307.390  1.00  0.00           O  
ATOM    178  N   HIS    12     322.937 317.849 305.576  1.00  0.00           N  
ATOM    179  H   HIS    12     322.809 317.873 304.571  1.00  0.00           H  
ATOM    180  CA  HIS    12     323.031 319.129 306.301  1.00  0.00           C  
ATOM    181  HA  HIS    12     323.902 319.052 306.954  1.00  0.00           H  
ATOM    182  CB  HIS    12     323.298 320.304 305.344  1.00  0.00           C  
ATOM    183  HB2 HIS    12     323.569 319.924 304.358  1.00  0.00           H  
ATOM    184  HB3 HIS    12     322.398 320.911 305.234  1.00  0.00           H  
ATOM    185  CG  HIS    12     324.437 321.166 305.840  1.00  0.00           C  
ATOM    186  ND1 HIS    12     324.495 321.792 307.086  1.00  0.00           N  
ATOM    187  CE1 HIS    12     325.716 322.338 307.173  1.00  0.00           C  
ATOM    188  HE1 HIS    12     326.102 322.853 308.042  1.00  0.00           H  
ATOM    189  NE2 HIS    12     326.419 322.099 306.056  1.00  0.00           N  
ATOM    190  HE2 HIS    12     327.377 322.396 305.896  1.00  0.00           H  
ATOM    191  CD2 HIS    12     325.631 321.355 305.204  1.00  0.00           C  
ATOM    192  HD2 HIS    12     325.912 320.960 304.236  1.00  0.00           H  
ATOM    193  C   HIS    12     321.844 319.377 307.249  1.00  0.00           C  
ATOM    194  O   HIS    12     321.937 320.182 308.173  1.00  0.00           O  
ATOM    195  N   ASN    13     320.736 318.650 307.045  1.00  0.00           N  
ATOM    196  H   ASN    13     320.713 318.049 306.235  1.00  0.00           H  
ATOM    197  CA  ASN    13     319.645 318.538 308.013  1.00  0.00           C  
ATOM    198  HA  ASN    13     319.489 319.509 308.488  1.00  0.00           H  
ATOM    199  CB  ASN    13     318.354 318.161 307.253  1.00  0.00           C  
ATOM    200  HB2 ASN    13     318.217 318.863 306.428  1.00  0.00           H  
ATOM    201  HB3 ASN    13     318.457 317.163 306.824  1.00  0.00           H  
ATOM    202  CG  ASN    13     317.081 318.217 308.089  1.00  0.00           C  
ATOM    203  OD1 ASN    13     317.043 318.715 309.202  1.00  0.00           O  
ATOM    204  ND2 ASN    13     315.998 317.681 307.575  1.00  0.00           N  
ATOM    205 HD21 ASN    13     315.149 317.683 308.117  1.00  0.00           H  
ATOM    206 HD22 ASN    13     316.015 317.280 306.648  1.00  0.00           H  
ATOM    207  C   ASN    13     320.127 317.559 309.117  1.00  0.00           C  
ATOM    208  O   ASN    13     321.182 317.807 309.712  1.00  0.00           O  
ATOM    209  N   THR    14     319.400 316.477 309.440  1.00  0.00           N  
ATOM    210  H   THR    14     318.513 316.320 308.983  1.00  0.00           H  
ATOM    211  CA  THR    14     319.804 315.489 310.468  1.00  0.00           C  
ATOM    212  HA  THR    14     319.623 315.910 311.452  1.00  0.00           H  
ATOM    213  CB  THR    14     318.946 314.217 310.372  1.00  0.00           C  
ATOM    214  HB  THR    14     319.179 313.688 309.446  1.00  0.00           H  
ATOM    215  CG2 THR    14     319.163 313.280 311.564  1.00  0.00           C  
ATOM    216 HG21 THR    14     318.912 313.791 312.494  1.00  0.00           H  
ATOM    217 HG22 THR    14     318.529 312.399 311.459  1.00  0.00           H  
ATOM    218 HG23 THR    14     320.199 312.948 311.607  1.00  0.00           H  
ATOM    219  OG1 THR    14     317.579 314.580 310.367  1.00  0.00           O  
ATOM    220  HG1 THR    14     317.047 313.777 310.210  1.00  0.00           H  
ATOM    221  C   THR    14     321.293 315.130 310.346  1.00  0.00           C  
ATOM    222  O   THR    14     321.709 314.696 309.278  1.00  0.00           O  
ATOM    223  N   MET    15     322.062 315.307 311.436  1.00  0.00           N  
ATOM    224  H   MET    15     321.594 315.683 312.251  1.00  0.00           H  
ATOM    225  CA  MET    15     323.515 315.059 311.615  1.00  0.00           C  
ATOM    226  HA  MET    15     323.620 314.764 312.657  1.00  0.00           H  
ATOM    227  CB  MET    15     324.082 313.873 310.818  1.00  0.00           C  
ATOM    228  HB2 MET    15     324.076 314.105 309.756  1.00  0.00           H  
ATOM    229  HB3 MET    15     325.117 313.725 311.122  1.00  0.00           H  
ATOM    230  CG  MET    15     323.325 312.566 311.082  1.00  0.00           C  
ATOM    231  HG2 MET    15     323.286 312.393 312.156  1.00  0.00           H  
ATOM    232  HG3 MET    15     322.305 312.662 310.718  1.00  0.00           H  
ATOM    233  SD  MET    15     324.047 311.097 310.312  1.00  0.00           S  
ATOM    234  CE  MET    15     322.766 309.898 310.766  1.00  0.00           C  
ATOM    235  HE1 MET    15     321.831 310.157 310.269  1.00  0.00           H  
ATOM    236  HE2 MET    15     323.074 308.899 310.456  1.00  0.00           H  
ATOM    237  HE3 MET    15     322.615 309.909 311.846  1.00  0.00           H  
ATOM    238  C   MET    15     324.424 316.300 311.526  1.00  0.00           C  
ATOM    239  O   MET    15     325.517 316.255 312.098  1.00  0.00           O  
ATOM    240  N   LYS    16     324.016 317.398 310.863  1.00  0.00           N  
ATOM    241  H   LYS    16     323.169 317.336 310.303  1.00  0.00           H  
ATOM    242  CA  LYS    16     324.658 318.725 311.055  1.00  0.00           C  
ATOM    243  HA  LYS    16     325.460 318.571 311.773  1.00  0.00           H  
ATOM    244  CB  LYS    16     325.334 319.285 309.790  1.00  0.00           C  
ATOM    245  HB2 LYS    16     325.897 318.482 309.312  1.00  0.00           H  
ATOM    246  HB3 LYS    16     324.563 319.616 309.095  1.00  0.00           H  
ATOM    247  CG  LYS    16     326.306 320.466 310.050  1.00  0.00           C  
ATOM    248  HG2 LYS    16     326.751 320.739 309.094  1.00  0.00           H  
ATOM    249  HG3 LYS    16     325.731 321.324 310.399  1.00  0.00           H  
ATOM    250  CD  LYS    16     327.469 320.210 311.037  1.00  0.00           C  
ATOM    251  HD2 LYS    16     327.075 319.918 312.010  1.00  0.00           H  
ATOM    252  HD3 LYS    16     328.090 319.400 310.656  1.00  0.00           H  
ATOM    253  CE  LYS    16     328.324 321.483 311.214  1.00  0.00           C  
ATOM    254  HE2 LYS    16     328.728 321.778 310.239  1.00  0.00           H  
ATOM    255  HE3 LYS    16     327.672 322.298 311.546  1.00  0.00           H  
ATOM    256  NZ  LYS    16     329.445 321.300 312.192  1.00  0.00           N  
ATOM    257  HZ1 LYS    16     330.146 320.658 311.838  1.00  0.00           H  
ATOM    258  HZ2 LYS    16     329.930 322.178 312.356  1.00  0.00           H  
ATOM    259  HZ3 LYS    16     329.138 320.954 313.102  1.00  0.00           H  
ATOM    260  C   LYS    16     323.727 319.690 311.802  1.00  0.00           C  
ATOM    261  O   LYS    16     324.209 320.627 312.435  1.00  0.00           O  
ATOM    262  N   ILE    17     322.423 319.400 311.874  1.00  0.00           N  
ATOM    263  H   ILE    17     322.052 318.690 311.255  1.00  0.00           H  
ATOM    264  CA  ILE    17     321.517 320.033 312.847  1.00  0.00           C  
ATOM    265  HA  ILE    17     321.782 321.084 312.953  1.00  0.00           H  
ATOM    266  CB  ILE    17     320.013 319.960 312.463  1.00  0.00           C  
ATOM    267  HB  ILE    17     319.434 320.362 313.297  1.00  0.00           H  
ATOM    268  CG2 ILE    17     319.789 320.907 311.281  1.00  0.00           C  
ATOM    269 HG21 ILE    17     320.377 320.589 310.421  1.00  0.00           H  
ATOM    270 HG22 ILE    17     318.732 320.899 311.012  1.00  0.00           H  
ATOM    271 HG23 ILE    17     320.083 321.920 311.557  1.00  0.00           H  
ATOM    272  CG1 ILE    17     319.460 318.553 312.116  1.00  0.00           C  
ATOM    273 HG12 ILE    17     318.906 318.624 311.183  1.00  0.00           H  
ATOM    274 HG13 ILE    17     320.295 317.876 311.978  1.00  0.00           H  
ATOM    275  CD1 ILE    17     318.507 317.873 313.103  1.00  0.00           C  
ATOM    276 HD11 ILE    17     317.943 318.614 313.654  1.00  0.00           H  
ATOM    277 HD12 ILE    17     317.818 317.227 312.558  1.00  0.00           H  
ATOM    278 HD13 ILE    17     319.062 317.247 313.798  1.00  0.00           H  
ATOM    279  C   ILE    17     321.784 319.337 314.183  1.00  0.00           C  
ATOM    280  O   ILE    17     320.997 318.513 314.628  1.00  0.00           O  
ATOM    281  N   THR    18     322.928 319.614 314.815  1.00  0.00           N  
ATOM    282  H   THR    18     323.586 320.238 314.364  1.00  0.00           H  
ATOM    283  CA  THR    18     323.306 318.867 316.021  1.00  0.00           C  
ATOM    284  HA  THR    18     322.378 318.509 316.467  1.00  0.00           H  
ATOM    285  CB  THR    18     324.155 317.626 315.758  1.00  0.00           C  
ATOM    286  HB  THR    18     325.212 317.881 315.781  1.00  0.00           H  
ATOM    287  CG2 THR    18     323.835 316.652 316.885  1.00  0.00           C  
ATOM    288 HG21 THR    18     322.783 316.370 316.848  1.00  0.00           H  
ATOM    289 HG22 THR    18     324.443 315.772 316.797  1.00  0.00           H  
ATOM    290 HG23 THR    18     324.045 317.101 317.853  1.00  0.00           H  
ATOM    291  OG1 THR    18     323.882 317.029 314.517  1.00  0.00           O  
ATOM    292  HG1 THR    18     324.586 316.376 314.342  1.00  0.00           H  
ATOM    293  C   THR    18     323.947 319.669 317.131  1.00  0.00           C  
ATOM    294  O   THR    18     323.351 319.658 318.187  1.00  0.00           O  
ATOM    295  N   LEU    19     325.146 320.225 316.891  1.00  0.00           N  
ATOM    296  H   LEU    19     325.423 320.123 315.929  1.00  0.00           H  
ATOM    297  CA  LEU    19     326.144 321.016 317.666  1.00  0.00           C  
ATOM    298  HA  LEU    19     327.084 320.464 317.609  1.00  0.00           H  
ATOM    299  CB  LEU    19     326.364 322.341 316.880  1.00  0.00           C  
ATOM    300  HB2 LEU    19     325.394 322.801 316.730  1.00  0.00           H  
ATOM    301  HB3 LEU    19     326.948 323.027 317.492  1.00  0.00           H  
ATOM    302  CG  LEU    19     327.065 322.303 315.511  1.00  0.00           C  
ATOM    303  HG  LEU    19     328.079 321.931 315.634  1.00  0.00           H  
ATOM    304  CD1 LEU    19     326.324 321.467 314.465  1.00  0.00           C  
ATOM    305 HD11 LEU    19     325.257 321.682 314.517  1.00  0.00           H  
ATOM    306 HD12 LEU    19     326.659 321.724 313.464  1.00  0.00           H  
ATOM    307 HD13 LEU    19     326.519 320.404 314.615  1.00  0.00           H  
ATOM    308  CD2 LEU    19     327.138 323.718 314.936  1.00  0.00           C  
ATOM    309 HD21 LEU    19     327.634 324.382 315.645  1.00  0.00           H  
ATOM    310 HD22 LEU    19     327.702 323.722 314.004  1.00  0.00           H  
ATOM    311 HD23 LEU    19     326.133 324.089 314.752  1.00  0.00           H  
ATOM    312  C   LEU    19     325.982 321.310 319.198  1.00  0.00           C  
ATOM    313  O   LEU    19     326.780 322.092 319.721  1.00  0.00           O  
ATOM    314  N   SER    20     325.080 320.630 319.922  1.00  0.00           N  
ATOM    315  H   SER    20     324.533 319.994 319.369  1.00  0.00           H  
ATOM    316  CA  SER    20     324.558 320.805 321.300  1.00  0.00           C  
ATOM    317  HA  SER    20     324.674 319.844 321.795  1.00  0.00           H  
ATOM    318  CB  SER    20     325.328 321.805 322.169  1.00  0.00           C  
ATOM    319  HB2 SER    20     325.306 322.790 321.705  1.00  0.00           H  
ATOM    320  HB3 SER    20     324.839 321.865 323.140  1.00  0.00           H  
ATOM    321  OG  SER    20     326.661 321.385 322.386  1.00  0.00           O  
ATOM    322  HG  SER    20     327.148 321.572 321.562  1.00  0.00           H  
ATOM    323  C   SER    20     323.042 321.123 321.380  1.00  0.00           C  
ATOM    324  O   SER    20     322.548 321.458 322.460  1.00  0.00           O  
ATOM    325  N   GLU    21     322.261 320.920 320.306  1.00  0.00           N  
ATOM    326  H   GLU    21     322.728 320.691 319.441  1.00  0.00           H  
ATOM    327  CA  GLU    21     320.816 321.181 320.243  1.00  0.00           C  
ATOM    328  HA  GLU    21     320.417 320.886 321.213  1.00  0.00           H  
ATOM    329  CB  GLU    21     320.590 322.685 320.153  1.00  0.00           C  
ATOM    330  HB2 GLU    21     319.520 322.876 320.063  1.00  0.00           H  
ATOM    331  HB3 GLU    21     320.945 323.110 321.085  1.00  0.00           H  
ATOM    332  CG  GLU    21     321.317 323.384 319.011  1.00  0.00           C  
ATOM    333  HG2 GLU    21     321.051 322.867 318.092  1.00  0.00           H  
ATOM    334  HG3 GLU    21     320.951 324.407 318.953  1.00  0.00           H  
ATOM    335  CD  GLU    21     322.848 323.415 319.178  1.00  0.00           C  
ATOM    336  OE1 GLU    21     323.521 322.753 318.363  1.00  0.00           O  
ATOM    337  OE2 GLU    21     323.370 324.041 320.127  1.00  0.00           O  
ATOM    338  C   GLU    21     319.929 320.388 319.239  1.00  0.00           C  
ATOM    339  O   GLU    21     318.973 319.777 319.691  1.00  0.00           O  
ATOM    340  N   SER    22     320.118 320.410 317.910  1.00  0.00           N  
ATOM    341  H   SER    22     320.919 320.909 317.554  1.00  0.00           H  
ATOM    342  CA  SER    22     319.199 319.737 316.940  1.00  0.00           C  
ATOM    343  HA  SER    22     319.626 319.900 315.956  1.00  0.00           H  
ATOM    344  CB  SER    22     319.190 318.204 317.160  1.00  0.00           C  
ATOM    345  HB2 SER    22     320.191 317.811 316.978  1.00  0.00           H  
ATOM    346  HB3 SER    22     318.926 317.962 318.187  1.00  0.00           H  
ATOM    347  OG  SER    22     318.277 317.542 316.298  1.00  0.00           O  
ATOM    348  HG  SER    22     317.641 317.016 316.819  1.00  0.00           H  
ATOM    349  C   SER    22     317.763 320.340 316.839  1.00  0.00           C  
ATOM    350  O   SER    22     317.322 321.097 317.705  1.00  0.00           O  
ATOM    351  N   ARG    23     317.041 320.012 315.746  1.00  0.00           N  
ATOM    352  H   ARG    23     317.509 319.354 315.134  1.00  0.00           H  
ATOM    353  CA  ARG    23     315.599 320.247 315.452  1.00  0.00           C  
ATOM    354  HA  ARG    23     315.018 319.744 316.228  1.00  0.00           H  
ATOM    355  CB  ARG    23     315.229 321.748 315.454  1.00  0.00           C  
ATOM    356  HB2 ARG    23     315.614 322.236 316.347  1.00  0.00           H  
ATOM    357  HB3 ARG    23     315.689 322.228 314.588  1.00  0.00           H  
ATOM    358  CG  ARG    23     313.701 321.972 315.424  1.00  0.00           C  
ATOM    359  HG2 ARG    23     313.250 321.409 314.611  1.00  0.00           H  
ATOM    360  HG3 ARG    23     313.265 321.642 316.368  1.00  0.00           H  
ATOM    361  CD  ARG    23     313.401 323.457 315.210  1.00  0.00           C  
ATOM    362  HD2 ARG    23     313.937 324.024 315.974  1.00  0.00           H  
ATOM    363  HD3 ARG    23     313.790 323.761 314.243  1.00  0.00           H  
ATOM    364  NE  ARG    23     311.968 323.810 315.290  1.00  0.00           N  
ATOM    365  HE  ARG    23     311.718 324.432 316.052  1.00  0.00           H  
ATOM    366  CZ  ARG    23     310.998 323.593 314.414  1.00  0.00           C  
ATOM    367  NH1 ARG    23     309.911 324.304 314.478  1.00  0.00           N  
ATOM    368 HH11 ARG    23     309.840 325.053 315.148  1.00  0.00           H  
ATOM    369 HH12 ARG    23     309.174 324.177 313.804  1.00  0.00           H  
ATOM    370  NH2 ARG    23     311.058 322.707 313.459  1.00  0.00           N  
ATOM    371 HH21 ARG    23     311.835 322.068 313.377  1.00  0.00           H  
ATOM    372 HH22 ARG    23     310.283 322.592 312.826  1.00  0.00           H  
ATOM    373  C   ARG    23     315.207 319.648 314.087  1.00  0.00           C  
ATOM    374  O   ARG    23     315.885 319.876 313.090  1.00  0.00           O  
ATOM    375  N   GLU    24     314.097 318.912 314.022  1.00  0.00           N  
ATOM    376  H   GLU    24     313.578 318.747 314.873  1.00  0.00           H  
ATOM    377  CA  GLU    24     313.549 318.367 312.766  1.00  0.00           C  
ATOM    378  HA  GLU    24     314.341 317.796 312.276  1.00  0.00           H  
ATOM    379  CB  GLU    24     312.423 317.373 313.119  1.00  0.00           C  
ATOM    380  HB2 GLU    24     312.833 316.633 313.807  1.00  0.00           H  
ATOM    381  HB3 GLU    24     311.636 317.909 313.651  1.00  0.00           H  
ATOM    382  CG  GLU    24     311.827 316.614 311.915  1.00  0.00           C  
ATOM    383  HG2 GLU    24     312.484 316.723 311.049  1.00  0.00           H  
ATOM    384  HG3 GLU    24     311.816 315.549 312.160  1.00  0.00           H  
ATOM    385  CD  GLU    24     310.385 317.041 311.560  1.00  0.00           C  
ATOM    386  OE1 GLU    24     310.116 317.344 310.371  1.00  0.00           O  
ATOM    387  OE2 GLU    24     309.494 317.032 312.446  1.00  0.00           O  
ATOM    388  C   GLU    24     313.060 319.451 311.772  1.00  0.00           C  
ATOM    389  O   GLU    24     312.355 320.386 312.164  1.00  0.00           O  
ATOM    390  N   GLY    25     313.422 319.293 310.489  1.00  0.00           N  
ATOM    391  H   GLY    25     314.062 318.535 310.298  1.00  0.00           H  
ATOM    392  CA  GLY    25     312.902 319.997 309.297  1.00  0.00           C  
ATOM    393  HA2 GLY    25     313.661 319.949 308.516  1.00  0.00           H  
ATOM    394  HA3 GLY    25     312.037 319.444 308.929  1.00  0.00           H  
ATOM    395  C   GLY    25     312.490 321.472 309.431  1.00  0.00           C  
ATOM    396  O   GLY    25     311.316 321.802 309.243  1.00  0.00           O  
ATOM    397  N   MET    26     313.445 322.359 309.725  1.00  0.00           N  
ATOM    398  H   MET    26     314.384 322.008 309.860  1.00  0.00           H  
ATOM    399  CA  MET    26     313.237 323.805 309.937  1.00  0.00           C  
ATOM    400  HA  MET    26     312.188 324.041 309.753  1.00  0.00           H  
ATOM    401  CB  MET    26     313.529 324.120 311.416  1.00  0.00           C  
ATOM    402  HB2 MET    26     313.033 325.055 311.680  1.00  0.00           H  
ATOM    403  HB3 MET    26     313.106 323.333 312.031  1.00  0.00           H  
ATOM    404  CG  MET    26     315.017 324.251 311.761  1.00  0.00           C  
ATOM    405  HG2 MET    26     315.426 325.096 311.207  1.00  0.00           H  
ATOM    406  HG3 MET    26     315.120 324.489 312.816  1.00  0.00           H  
ATOM    407  SD  MET    26     316.035 322.796 311.441  1.00  0.00           S  
ATOM    408  CE  MET    26     317.552 323.693 311.088  1.00  0.00           C  
ATOM    409  HE1 MET    26     317.903 324.197 311.989  1.00  0.00           H  
ATOM    410  HE2 MET    26     318.306 323.000 310.739  1.00  0.00           H  
ATOM    411  HE3 MET    26     317.362 324.426 310.304  1.00  0.00           H  
ATOM    412  C   MET    26     314.064 324.685 308.971  1.00  0.00           C  
ATOM    413  O   MET    26     314.785 324.175 308.113  1.00  0.00           O  
ATOM    414  N   THR    27     313.955 326.014 309.114  1.00  0.00           N  
ATOM    415  H   THR    27     313.299 326.370 309.795  1.00  0.00           H  
ATOM    416  CA  THR    27     314.676 327.024 308.310  1.00  0.00           C  
ATOM    417  HA  THR    27     315.280 326.511 307.561  1.00  0.00           H  
ATOM    418  CB  THR    27     313.723 327.942 307.528  1.00  0.00           C  
ATOM    419  HB  THR    27     314.314 328.728 307.054  1.00  0.00           H  
ATOM    420  CG2 THR    27     312.981 327.175 306.434  1.00  0.00           C  
ATOM    421 HG21 THR    27     312.346 326.406 306.875  1.00  0.00           H  
ATOM    422 HG22 THR    27     312.368 327.864 305.854  1.00  0.00           H  
ATOM    423 HG23 THR    27     313.703 326.704 305.766  1.00  0.00           H  
ATOM    424  OG1 THR    27     312.771 328.534 308.392  1.00  0.00           O  
ATOM    425  HG1 THR    27     312.236 329.162 307.869  1.00  0.00           H  
ATOM    426  C   THR    27     315.677 327.825 309.151  1.00  0.00           C  
ATOM    427  O   THR    27     316.850 327.455 309.137  1.00  0.00           O  
ATOM    428  N   SER    28     315.245 328.889 309.851  1.00  0.00           N  
ATOM    429  H   SER    28     314.254 329.092 309.794  1.00  0.00           H  
ATOM    430  CA  SER    28     316.102 329.894 310.513  1.00  0.00           C  
ATOM    431  HA  SER    28     316.963 329.389 310.937  1.00  0.00           H  
ATOM    432  CB  SER    28     316.615 330.926 309.483  1.00  0.00           C  
ATOM    433  HB2 SER    28     315.762 331.452 309.052  1.00  0.00           H  
ATOM    434  HB3 SER    28     317.238 331.656 310.005  1.00  0.00           H  
ATOM    435  OG  SER    28     317.372 330.352 308.424  1.00  0.00           O  
ATOM    436  HG  SER    28     317.639 331.066 307.809  1.00  0.00           H  
ATOM    437  C   SER    28     315.387 330.667 311.653  1.00  0.00           C  
ATOM    438  O   SER    28     314.894 331.778 311.429  1.00  0.00           O  
ATOM    439  N   ASP    29     315.331 330.121 312.877  1.00  0.00           N  
ATOM    440  H   ASP    29     315.826 329.247 313.029  1.00  0.00           H  
ATOM    441  CA  ASP    29     314.707 330.765 314.060  1.00  0.00           C  
ATOM    442  HA  ASP    29     314.420 331.780 313.789  1.00  0.00           H  
ATOM    443  CB  ASP    29     313.411 330.047 314.510  1.00  0.00           C  
ATOM    444  HB2 ASP    29     313.696 329.180 315.104  1.00  0.00           H  
ATOM    445  HB3 ASP    29     312.877 330.711 315.191  1.00  0.00           H  
ATOM    446  CG  ASP    29     312.407 329.621 313.420  1.00  0.00           C  
ATOM    447  OD1 ASP    29     311.687 328.616 313.641  1.00  0.00           O  
ATOM    448  OD2 ASP    29     312.258 330.311 312.384  1.00  0.00           O  
ATOM    449  C   ASP    29     315.651 330.904 315.285  1.00  0.00           C  
ATOM    450  O   ASP    29     316.820 330.519 315.274  1.00  0.00           O  
ATOM    451  N   THR    30     315.108 331.448 316.379  1.00  0.00           N  
ATOM    452  H   THR    30     314.136 331.721 316.321  1.00  0.00           H  
ATOM    453  CA  THR    30     315.730 331.581 317.709  1.00  0.00           C  
ATOM    454  HA  THR    30     316.572 330.901 317.810  1.00  0.00           H  
ATOM    455  CB  THR    30     316.223 333.035 317.904  1.00  0.00           C  
ATOM    456  HB  THR    30     315.409 333.710 317.633  1.00  0.00           H  
ATOM    457  CG2 THR    30     316.678 333.396 319.323  1.00  0.00           C  
ATOM    458 HG21 THR    30     317.471 332.724 319.648  1.00  0.00           H  
ATOM    459 HG22 THR    30     317.054 334.420 319.337  1.00  0.00           H  
ATOM    460 HG23 THR    30     315.841 333.343 320.018  1.00  0.00           H  
ATOM    461  OG1 THR    30     317.324 333.290 317.055  1.00  0.00           O  
ATOM    462  HG1 THR    30     317.452 334.257 317.009  1.00  0.00           H  
ATOM    463  C   THR    30     314.683 331.238 318.772  1.00  0.00           C  
ATOM    464  O   THR    30     313.504 331.555 318.587  1.00  0.00           O  
ATOM    465  N   TYR    31     315.093 330.648 319.902  1.00  0.00           N  
ATOM    466  H   TYR    31     316.081 330.440 320.021  1.00  0.00           H  
ATOM    467  CA  TYR    31     314.222 330.513 321.076  1.00  0.00           C  
ATOM    468  HA  TYR    31     313.375 331.190 320.954  1.00  0.00           H  
ATOM    469  CB  TYR    31     313.609 329.105 321.254  1.00  0.00           C  
ATOM    470  HB2 TYR    31     314.340 328.442 321.689  1.00  0.00           H  
ATOM    471  HB3 TYR    31     312.830 329.190 322.013  1.00  0.00           H  
ATOM    472  CG  TYR    31     312.998 328.376 320.066  1.00  0.00           C  
ATOM    473  CD1 TYR    31     311.630 328.537 319.774  1.00  0.00           C  
ATOM    474  HD1 TYR    31     311.047 329.276 320.311  1.00  0.00           H  
ATOM    475  CE1 TYR    31     311.002 327.704 318.826  1.00  0.00           C  
ATOM    476  HE1 TYR    31     309.947 327.817 318.622  1.00  0.00           H  
ATOM    477  CZ  TYR    31     311.739 326.695 318.169  1.00  0.00           C  
ATOM    478  OH  TYR    31     311.117 325.836 317.311  1.00  0.00           O  
ATOM    479  HH  TYR    31     310.151 325.845 317.444  1.00  0.00           H  
ATOM    480  CE2 TYR    31     313.114 326.549 318.439  1.00  0.00           C  
ATOM    481  HE2 TYR    31     313.670 325.760 317.956  1.00  0.00           H  
ATOM    482  CD2 TYR    31     313.740 327.392 319.376  1.00  0.00           C  
ATOM    483  HD2 TYR    31     314.783 327.242 319.597  1.00  0.00           H  
ATOM    484  C   TYR    31     314.967 330.960 322.346  1.00  0.00           C  
ATOM    485  O   TYR    31     315.894 330.308 322.823  1.00  0.00           O  
ATOM    486  N   THR    32     314.502 332.058 322.940  1.00  0.00           N  
ATOM    487  H   THR    32     313.772 332.578 322.467  1.00  0.00           H  
ATOM    488  CA  THR    32     314.908 332.529 324.282  1.00  0.00           C  
ATOM    489  HA  THR    32     315.776 331.962 324.618  1.00  0.00           H  
ATOM    490  CB  THR    32     315.363 334.003 324.195  1.00  0.00           C  
ATOM    491  HB  THR    32     316.173 334.049 323.464  1.00  0.00           H  
ATOM    492  CG2 THR    32     314.265 334.965 323.729  1.00  0.00           C  
ATOM    493 HG21 THR    32     313.388 334.890 324.372  1.00  0.00           H  
ATOM    494 HG22 THR    32     314.638 335.990 323.748  1.00  0.00           H  
ATOM    495 HG23 THR    32     313.983 334.734 322.702  1.00  0.00           H  
ATOM    496  OG1 THR    32     315.884 334.475 325.423  1.00  0.00           O  
ATOM    497  HG1 THR    32     316.205 335.387 325.288  1.00  0.00           H  
ATOM    498  C   THR    32     313.786 332.226 325.301  1.00  0.00           C  
ATOM    499  O   THR    32     313.663 332.846 326.361  1.00  0.00           O  
ATOM    500  N   LYS    33     312.957 331.214 324.978  1.00  0.00           N  
ATOM    501  H   LYS    33     313.142 330.732 324.110  1.00  0.00           H  
ATOM    502  CA  LYS    33     311.761 330.800 325.725  1.00  0.00           C  
ATOM    503  HA  LYS    33     312.025 330.802 326.783  1.00  0.00           H  
ATOM    504  CB  LYS    33     310.640 331.840 325.488  1.00  0.00           C  
ATOM    505  HB2 LYS    33     310.996 332.829 325.779  1.00  0.00           H  
ATOM    506  HB3 LYS    33     310.410 331.878 324.421  1.00  0.00           H  
ATOM    507  CG  LYS    33     309.333 331.559 326.250  1.00  0.00           C  
ATOM    508  HG2 LYS    33     308.620 332.351 326.014  1.00  0.00           H  
ATOM    509  HG3 LYS    33     308.906 330.620 325.900  1.00  0.00           H  
ATOM    510  CD  LYS    33     309.528 331.507 327.775  1.00  0.00           C  
ATOM    511  HD2 LYS    33     310.269 330.750 328.029  1.00  0.00           H  
ATOM    512  HD3 LYS    33     309.881 332.480 328.123  1.00  0.00           H  
ATOM    513  CE  LYS    33     308.219 331.145 328.484  1.00  0.00           C  
ATOM    514  HE2 LYS    33     307.473 331.916 328.270  1.00  0.00           H  
ATOM    515  HE3 LYS    33     307.850 330.200 328.073  1.00  0.00           H  
ATOM    516  NZ  LYS    33     308.423 331.012 329.953  1.00  0.00           N  
ATOM    517  HZ1 LYS    33     308.738 331.882 330.362  1.00  0.00           H  
ATOM    518  HZ2 LYS    33     307.563 330.751 330.418  1.00  0.00           H  
ATOM    519  HZ3 LYS    33     309.110 330.301 330.170  1.00  0.00           H  
ATOM    520  C   LYS    33     311.286 329.387 325.345  1.00  0.00           C  
ATOM    521  O   LYS    33     310.861 329.142 324.215  1.00  0.00           O  
ATOM    522  N   VAL    34     311.382 328.462 326.302  1.00  0.00           N  
ATOM    523  H   VAL    34     311.791 328.751 327.178  1.00  0.00           H  
ATOM    524  CA  VAL    34     310.739 327.131 326.263  1.00  0.00           C  
ATOM    525  HA  VAL    34     310.883 326.700 325.272  1.00  0.00           H  
ATOM    526  CB  VAL    34     311.405 326.196 327.300  1.00  0.00           C  
ATOM    527  HB  VAL    34     312.472 326.170 327.085  1.00  0.00           H  
ATOM    528  CG1 VAL    34     311.233 326.669 328.749  1.00  0.00           C  
ATOM    529 HG11 VAL    34     310.180 326.651 329.033  1.00  0.00           H  
ATOM    530 HG12 VAL    34     311.787 326.006 329.417  1.00  0.00           H  
ATOM    531 HG13 VAL    34     311.623 327.678 328.875  1.00  0.00           H  
ATOM    532  CG2 VAL    34     310.898 324.753 327.244  1.00  0.00           C  
ATOM    533 HG21 VAL    34     310.982 324.371 326.226  1.00  0.00           H  
ATOM    534 HG22 VAL    34     311.499 324.143 327.917  1.00  0.00           H  
ATOM    535 HG23 VAL    34     309.862 324.681 327.572  1.00  0.00           H  
ATOM    536  C   VAL    34     309.226 327.277 326.506  1.00  0.00           C  
ATOM    537  O   VAL    34     308.791 328.269 327.093  1.00  0.00           O  
ATOM    538  N   ASP    35     308.418 326.284 326.135  1.00  0.00           N  
ATOM    539  H   ASP    35     308.816 325.473 325.679  1.00  0.00           H  
ATOM    540  CA  ASP    35     307.004 326.211 326.531  1.00  0.00           C  
ATOM    541  HA  ASP    35     306.896 326.718 327.491  1.00  0.00           H  
ATOM    542  CB  ASP    35     306.108 326.965 325.527  1.00  0.00           C  
ATOM    543  HB2 ASP    35     305.109 327.048 325.957  1.00  0.00           H  
ATOM    544  HB3 ASP    35     306.489 327.982 325.412  1.00  0.00           H  
ATOM    545  CG  ASP    35     305.984 326.296 324.148  1.00  0.00           C  
ATOM    546  OD1 ASP    35     306.203 326.981 323.119  1.00  0.00           O  
ATOM    547  OD2 ASP    35     305.600 325.106 324.095  1.00  0.00           O  
ATOM    548  C   ASP    35     306.558 324.757 326.775  1.00  0.00           C  
ATOM    549  O   ASP    35     307.256 323.803 326.428  1.00  0.00           O  
ATOM    550  N   ASP    36     305.403 324.580 327.421  1.00  0.00           N  
ATOM    551  H   ASP    36     304.868 325.395 327.687  1.00  0.00           H  
ATOM    552  CA  ASP    36     304.918 323.266 327.871  1.00  0.00           C  
ATOM    553  HA  ASP    36     305.781 322.713 328.244  1.00  0.00           H  
ATOM    554  CB  ASP    36     303.944 323.483 329.046  1.00  0.00           C  
ATOM    555  HB2 ASP    36     304.274 324.354 329.617  1.00  0.00           H  
ATOM    556  HB3 ASP    36     302.954 323.711 328.645  1.00  0.00           H  
ATOM    557  CG  ASP    36     303.849 322.306 330.039  1.00  0.00           C  
ATOM    558  OD1 ASP    36     302.893 322.300 330.854  1.00  0.00           O  
ATOM    559  OD2 ASP    36     304.733 321.415 330.070  1.00  0.00           O  
ATOM    560  C   ASP    36     304.288 322.417 326.738  1.00  0.00           C  
ATOM    561  O   ASP    36     303.930 321.256 326.953  1.00  0.00           O  
ATOM    562  N   SER    37     304.147 322.982 325.529  1.00  0.00           N  
ATOM    563  H   SER    37     304.531 323.913 325.402  1.00  0.00           H  
ATOM    564  CA  SER    37     303.696 322.284 324.313  1.00  0.00           C  
ATOM    565  HA  SER    37     303.044 321.458 324.597  1.00  0.00           H  
ATOM    566  CB  SER    37     302.866 323.249 323.454  1.00  0.00           C  
ATOM    567  HB2 SER    37     302.044 323.644 324.054  1.00  0.00           H  
ATOM    568  HB3 SER    37     303.494 324.081 323.136  1.00  0.00           H  
ATOM    569  OG  SER    37     302.335 322.607 322.303  1.00  0.00           O  
ATOM    570  HG  SER    37     301.943 323.288 321.717  1.00  0.00           H  
ATOM    571  C   SER    37     304.860 321.698 323.492  1.00  0.00           C  
ATOM    572  O   SER    37     304.673 320.701 322.784  1.00  0.00           O  
ATOM    573  N   GLN    38     306.076 322.254 323.616  1.00  0.00           N  
ATOM    574  H   GLN    38     306.145 323.118 324.145  1.00  0.00           H  
ATOM    575  CA  GLN    38     307.299 321.703 323.012  1.00  0.00           C  
ATOM    576  HA  GLN    38     307.124 321.723 321.937  1.00  0.00           H  
ATOM    577  CB  GLN    38     308.512 322.611 323.298  1.00  0.00           C  
ATOM    578  HB2 GLN    38     308.516 322.890 324.350  1.00  0.00           H  
ATOM    579  HB3 GLN    38     309.433 322.071 323.083  1.00  0.00           H  
ATOM    580  CG  GLN    38     308.506 323.874 322.418  1.00  0.00           C  
ATOM    581  HG2 GLN    38     308.642 323.576 321.377  1.00  0.00           H  
ATOM    582  HG3 GLN    38     307.541 324.369 322.495  1.00  0.00           H  
ATOM    583  CD  GLN    38     309.593 324.889 322.780  1.00  0.00           C  
ATOM    584  OE1 GLN    38     310.342 324.750 323.736  1.00  0.00           O  
ATOM    585  NE2 GLN    38     309.726 325.956 322.021  1.00  0.00           N  
ATOM    586 HE21 GLN    38     310.444 326.623 322.252  1.00  0.00           H  
ATOM    587 HE22 GLN    38     309.100 326.113 321.246  1.00  0.00           H  
ATOM    588  C   GLN    38     307.522 320.213 323.394  1.00  0.00           C  
ATOM    589  O   GLN    38     307.076 319.779 324.464  1.00  0.00           O  
ATOM    590  N   PRO    39     308.225 319.418 322.555  1.00  0.00           N  
ATOM    591  CD  PRO    39     308.955 319.864 321.369  1.00  0.00           C  
ATOM    592  HD2 PRO    39     309.942 320.222 321.668  1.00  0.00           H  
ATOM    593  HD3 PRO    39     308.432 320.642 320.815  1.00  0.00           H  
ATOM    594  CG  PRO    39     309.103 318.639 320.475  1.00  0.00           C  
ATOM    595  HG2 PRO    39     310.009 318.691 319.868  1.00  0.00           H  
ATOM    596  HG3 PRO    39     308.219 318.531 319.846  1.00  0.00           H  
ATOM    597  CB  PRO    39     309.162 317.500 321.486  1.00  0.00           C  
ATOM    598  HB2 PRO    39     310.186 317.411 321.849  1.00  0.00           H  
ATOM    599  HB3 PRO    39     308.841 316.556 321.046  1.00  0.00           H  
ATOM    600  CA  PRO    39     308.230 317.946 322.625  1.00  0.00           C  
ATOM    601  HA  PRO    39     307.221 317.603 322.394  1.00  0.00           H  
ATOM    602  C   PRO    39     308.682 317.258 323.927  1.00  0.00           C  
ATOM    603  O   PRO    39     308.266 316.127 324.180  1.00  0.00           O  
ATOM    604  N   ALA    40     309.577 317.921 324.670  1.00  0.00           N  
ATOM    605  H   ALA    40     309.694 318.897 324.412  1.00  0.00           H  
ATOM    606  CA  ALA    40     310.438 317.505 325.801  1.00  0.00           C  
ATOM    607  HA  ALA    40     310.226 318.147 326.657  1.00  0.00           H  
ATOM    608  CB  ALA    40     310.248 316.045 326.249  1.00  0.00           C  
ATOM    609  HB1 ALA    40     310.465 315.363 325.424  1.00  0.00           H  
ATOM    610  HB2 ALA    40     310.935 315.822 327.066  1.00  0.00           H  
ATOM    611  HB3 ALA    40     309.230 315.888 326.604  1.00  0.00           H  
ATOM    612  C   ALA    40     311.908 317.736 325.385  1.00  0.00           C  
ATOM    613  O   ALA    40     312.774 318.025 326.205  1.00  0.00           O  
ATOM    614  N   PHE    41     312.155 317.645 324.073  1.00  0.00           N  
ATOM    615  H   PHE    41     311.372 317.368 323.501  1.00  0.00           H  
ATOM    616  CA  PHE    41     313.451 317.719 323.411  1.00  0.00           C  
ATOM    617  HA  PHE    41     314.124 317.003 323.885  1.00  0.00           H  
ATOM    618  CB  PHE    41     313.230 317.309 321.949  1.00  0.00           C  
ATOM    619  HB2 PHE    41     312.672 316.370 321.925  1.00  0.00           H  
ATOM    620  HB3 PHE    41     312.626 318.045 321.416  1.00  0.00           H  
ATOM    621  CG  PHE    41     314.522 317.088 321.219  1.00  0.00           C  
ATOM    622  CD1 PHE    41     314.988 317.958 320.217  1.00  0.00           C  
ATOM    623  HD1 PHE    41     314.460 318.872 319.988  1.00  0.00           H  
ATOM    624  CE1 PHE    41     316.126 317.606 319.471  1.00  0.00           C  
ATOM    625  HE1 PHE    41     316.483 318.256 318.687  1.00  0.00           H  
ATOM    626  CZ  PHE    41     316.775 316.387 319.722  1.00  0.00           C  
ATOM    627  HZ  PHE    41     317.579 316.058 319.083  1.00  0.00           H  
ATOM    628  CE2 PHE    41     316.359 315.579 320.788  1.00  0.00           C  
ATOM    629  HE2 PHE    41     316.843 314.645 320.981  1.00  0.00           H  
ATOM    630  CD2 PHE    41     315.239 315.934 321.541  1.00  0.00           C  
ATOM    631  HD2 PHE    41     314.856 315.273 322.303  1.00  0.00           H  
ATOM    632  C   PHE    41     314.101 319.099 323.509  1.00  0.00           C  
ATOM    633  O   PHE    41     315.026 319.296 324.296  1.00  0.00           O  
ATOM    634  N   ILE    42     313.571 320.059 322.734  1.00  0.00           N  
ATOM    635  H   ILE    42     312.820 319.787 322.116  1.00  0.00           H  
ATOM    636  CA  ILE    42     313.924 321.485 322.779  1.00  0.00           C  
ATOM    637  HA  ILE    42     314.946 321.615 322.429  1.00  0.00           H  
ATOM    638  CB  ILE    42     312.999 322.292 321.828  1.00  0.00           C  
ATOM    639  HB  ILE    42     311.966 322.117 322.133  1.00  0.00           H  
ATOM    640  CG2 ILE    42     313.237 323.806 321.908  1.00  0.00           C  
ATOM    641 HG21 ILE    42     314.290 324.036 321.747  1.00  0.00           H  
ATOM    642 HG22 ILE    42     312.644 324.321 321.149  1.00  0.00           H  
ATOM    643 HG23 ILE    42     312.918 324.180 322.880  1.00  0.00           H  
ATOM    644  CG1 ILE    42     313.124 321.839 320.349  1.00  0.00           C  
ATOM    645 HG12 ILE    42     312.803 320.801 320.262  1.00  0.00           H  
ATOM    646 HG13 ILE    42     312.431 322.429 319.747  1.00  0.00           H  
ATOM    647  CD1 ILE    42     314.520 321.963 319.715  1.00  0.00           C  
ATOM    648 HD11 ILE    42     315.239 321.333 320.239  1.00  0.00           H  
ATOM    649 HD12 ILE    42     314.470 321.632 318.677  1.00  0.00           H  
ATOM    650 HD13 ILE    42     314.861 322.998 319.731  1.00  0.00           H  
ATOM    651  C   ILE    42     313.918 321.945 324.240  1.00  0.00           C  
ATOM    652  O   ILE    42     314.907 322.494 324.711  1.00  0.00           O  
ATOM    653  N   ASN    43     312.860 321.606 324.987  1.00  0.00           N  
ATOM    654  H   ASN    43     312.083 321.150 324.524  1.00  0.00           H  
ATOM    655  CA  ASN    43     312.733 321.842 326.426  1.00  0.00           C  
ATOM    656  HA  ASN    43     312.621 322.915 326.543  1.00  0.00           H  
ATOM    657  CB  ASN    43     311.491 321.135 327.029  1.00  0.00           C  
ATOM    658  HB2 ASN    43     311.739 320.107 327.286  1.00  0.00           H  
ATOM    659  HB3 ASN    43     311.244 321.633 327.968  1.00  0.00           H  
ATOM    660  CG  ASN    43     310.244 321.058 326.162  1.00  0.00           C  
ATOM    661  OD1 ASN    43     310.282 320.651 325.010  1.00  0.00           O  
ATOM    662  ND2 ASN    43     309.093 321.362 326.704  1.00  0.00           N  
ATOM    663 HD21 ASN    43     308.271 321.323 326.123  1.00  0.00           H  
ATOM    664 HD22 ASN    43     309.033 321.697 327.652  1.00  0.00           H  
ATOM    665  C   ASN    43     313.991 321.473 327.224  1.00  0.00           C  
ATOM    666  O   ASN    43     314.578 322.356 327.846  1.00  0.00           O  
ATOM    667  N   ASP    44     314.409 320.199 327.204  1.00  0.00           N  
ATOM    668  H   ASP    44     313.891 319.523 326.647  1.00  0.00           H  
ATOM    669  CA  ASP    44     315.653 319.737 327.830  1.00  0.00           C  
ATOM    670  HA  ASP    44     315.573 319.842 328.908  1.00  0.00           H  
ATOM    671  CB  ASP    44     315.951 318.257 327.524  1.00  0.00           C  
ATOM    672  HB2 ASP    44     315.820 318.067 326.458  1.00  0.00           H  
ATOM    673  HB3 ASP    44     317.000 318.065 327.762  1.00  0.00           H  
ATOM    674  CG  ASP    44     315.098 317.271 328.342  1.00  0.00           C  
ATOM    675  OD1 ASP    44     315.158 316.050 328.059  1.00  0.00           O  
ATOM    676  OD2 ASP    44     314.432 317.696 329.319  1.00  0.00           O  
ATOM    677  C   ASP    44     316.815 320.623 327.426  1.00  0.00           C  
ATOM    678  O   ASP    44     317.383 321.283 328.285  1.00  0.00           O  
ATOM    679  N   ILE    45     317.107 320.719 326.132  1.00  0.00           N  
ATOM    680  H   ILE    45     316.519 320.218 325.471  1.00  0.00           H  
ATOM    681  CA  ILE    45     318.211 321.529 325.619  1.00  0.00           C  
ATOM    682  HA  ILE    45     319.142 321.062 325.942  1.00  0.00           H  
ATOM    683  CB  ILE    45     318.204 321.520 324.087  1.00  0.00           C  
ATOM    684  HB  ILE    45     317.271 321.976 323.754  1.00  0.00           H  
ATOM    685  CG2 ILE    45     319.360 322.368 323.556  1.00  0.00           C  
ATOM    686 HG21 ILE    45     320.318 321.950 323.868  1.00  0.00           H  
ATOM    687 HG22 ILE    45     319.303 322.384 322.474  1.00  0.00           H  
ATOM    688 HG23 ILE    45     319.289 323.390 323.920  1.00  0.00           H  
ATOM    689  CG1 ILE    45     318.324 320.096 323.493  1.00  0.00           C  
ATOM    690 HG12 ILE    45     319.366 319.860 323.271  1.00  0.00           H  
ATOM    691 HG13 ILE    45     317.960 319.338 324.186  1.00  0.00           H  
ATOM    692  CD1 ILE    45     317.489 319.993 322.219  1.00  0.00           C  
ATOM    693 HD11 ILE    45     317.765 320.791 321.533  1.00  0.00           H  
ATOM    694 HD12 ILE    45     317.628 319.014 321.762  1.00  0.00           H  
ATOM    695 HD13 ILE    45     316.441 320.107 322.447  1.00  0.00           H  
ATOM    696  C   ILE    45     318.208 322.957 326.196  1.00  0.00           C  
ATOM    697  O   ILE    45     319.252 323.409 326.654  1.00  0.00           O  
ATOM    698  N   LEU    46     317.070 323.668 326.211  1.00  0.00           N  
ATOM    699  H   LEU    46     316.232 323.237 325.831  1.00  0.00           H  
ATOM    700  CA  LEU    46     316.984 325.034 326.751  1.00  0.00           C  
ATOM    701  HA  LEU    46     317.758 325.629 326.262  1.00  0.00           H  
ATOM    702  CB  LEU    46     315.619 325.690 326.449  1.00  0.00           C  
ATOM    703  HB2 LEU    46     314.821 324.949 326.518  1.00  0.00           H  
ATOM    704  HB3 LEU    46     315.429 326.435 327.223  1.00  0.00           H  
ATOM    705  CG  LEU    46     315.558 326.430 325.101  1.00  0.00           C  
ATOM    706  HG  LEU    46     316.452 327.037 324.964  1.00  0.00           H  
ATOM    707  CD1 LEU    46     315.420 325.449 323.952  1.00  0.00           C  
ATOM    708 HD11 LEU    46     314.609 324.773 324.186  1.00  0.00           H  
ATOM    709 HD12 LEU    46     315.135 325.965 323.044  1.00  0.00           H  
ATOM    710 HD13 LEU    46     316.347 324.894 323.799  1.00  0.00           H  
ATOM    711  CD2 LEU    46     314.336 327.345 325.034  1.00  0.00           C  
ATOM    712 HD21 LEU    46     314.329 328.024 325.888  1.00  0.00           H  
ATOM    713 HD22 LEU    46     314.371 327.938 324.121  1.00  0.00           H  
ATOM    714 HD23 LEU    46     313.425 326.746 325.028  1.00  0.00           H  
ATOM    715  C   LEU    46     317.270 325.144 328.261  1.00  0.00           C  
ATOM    716  O   LEU    46     317.781 326.189 328.665  1.00  0.00           O  
ATOM    717  N   LYS    47     316.931 324.144 329.098  1.00  0.00           N  
ATOM    718  H   LYS    47     316.506 323.311 328.696  1.00  0.00           H  
ATOM    719  CA  LYS    47     317.069 324.259 330.574  1.00  0.00           C  
ATOM    720  HA  LYS    47     317.511 325.233 330.787  1.00  0.00           H  
ATOM    721  CB  LYS    47     315.674 324.302 331.246  1.00  0.00           C  
ATOM    722  HB2 LYS    47     315.751 325.016 332.068  1.00  0.00           H  
ATOM    723  HB3 LYS    47     314.945 324.722 330.549  1.00  0.00           H  
ATOM    724  CG  LYS    47     315.093 323.010 331.861  1.00  0.00           C  
ATOM    725  HG2 LYS    47     315.816 322.565 332.544  1.00  0.00           H  
ATOM    726  HG3 LYS    47     314.230 323.303 332.461  1.00  0.00           H  
ATOM    727  CD  LYS    47     314.620 321.944 330.865  1.00  0.00           C  
ATOM    728  HD2 LYS    47     313.845 322.385 330.237  1.00  0.00           H  
ATOM    729  HD3 LYS    47     315.461 321.620 330.253  1.00  0.00           H  
ATOM    730  CE  LYS    47     314.032 320.751 331.643  1.00  0.00           C  
ATOM    731  HE2 LYS    47     314.836 320.253 332.193  1.00  0.00           H  
ATOM    732  HE3 LYS    47     313.330 321.150 332.382  1.00  0.00           H  
ATOM    733  NZ  LYS    47     313.313 319.766 330.780  1.00  0.00           N  
ATOM    734  HZ1 LYS    47     313.937 319.186 330.212  1.00  0.00           H  
ATOM    735  HZ2 LYS    47     312.803 319.102 331.352  1.00  0.00           H  
ATOM    736  HZ3 LYS    47     312.635 320.209 330.175  1.00  0.00           H  
ATOM    737  C   LYS    47     318.045 323.283 331.249  1.00  0.00           C  
ATOM    738  O   LYS    47     318.292 323.399 332.451  1.00  0.00           O  
ATOM    739  N   VAL    48     318.634 322.355 330.497  1.00  0.00           N  
ATOM    740  H   VAL    48     318.375 322.314 329.517  1.00  0.00           H  
ATOM    741  CA  VAL    48     319.503 321.284 331.011  1.00  0.00           C  
ATOM    742  HA  VAL    48     318.969 320.805 331.832  1.00  0.00           H  
ATOM    743  CB  VAL    48     319.724 320.196 329.935  1.00  0.00           C  
ATOM    744  HB  VAL    48     318.748 319.809 329.651  1.00  0.00           H  
ATOM    745  CG1 VAL    48     320.434 320.683 328.665  1.00  0.00           C  
ATOM    746 HG11 VAL    48     321.453 320.985 328.882  1.00  0.00           H  
ATOM    747 HG12 VAL    48     320.441 319.889 327.921  1.00  0.00           H  
ATOM    748 HG13 VAL    48     319.916 321.543 328.253  1.00  0.00           H  
ATOM    749  CG2 VAL    48     320.495 318.994 330.473  1.00  0.00           C  
ATOM    750 HG21 VAL    48     319.974 318.586 331.340  1.00  0.00           H  
ATOM    751 HG22 VAL    48     320.537 318.227 329.701  1.00  0.00           H  
ATOM    752 HG23 VAL    48     321.508 319.277 330.752  1.00  0.00           H  
ATOM    753  C   VAL    48     320.823 321.826 331.570  1.00  0.00           C  
ATOM    754  O   VAL    48     321.490 322.628 330.926  1.00  0.00           O  
ATOM    755  N   GLU    49     321.174 321.394 332.786  1.00  0.00           N  
ATOM    756  H   GLU    49     320.503 320.804 333.261  1.00  0.00           H  
ATOM    757  CA  GLU    49     322.480 321.552 333.460  1.00  0.00           C  
ATOM    758  HA  GLU    49     322.279 321.667 334.527  1.00  0.00           H  
ATOM    759  CB  GLU    49     323.292 320.249 333.297  1.00  0.00           C  
ATOM    760  HB2 GLU    49     323.559 320.125 332.248  1.00  0.00           H  
ATOM    761  HB3 GLU    49     324.215 320.334 333.872  1.00  0.00           H  
ATOM    762  CG  GLU    49     322.565 318.971 333.748  1.00  0.00           C  
ATOM    763  HG2 GLU    49     321.785 318.746 333.020  1.00  0.00           H  
ATOM    764  HG3 GLU    49     323.278 318.145 333.722  1.00  0.00           H  
ATOM    765  CD  GLU    49     321.935 319.063 335.151  1.00  0.00           C  
ATOM    766  OE1 GLU    49     320.742 318.706 335.302  1.00  0.00           O  
ATOM    767  OE2 GLU    49     322.627 319.477 336.113  1.00  0.00           O  
ATOM    768  C   GLU    49     323.301 322.809 333.074  1.00  0.00           C  
ATOM    769  O   GLU    49     324.428 322.710 332.582  1.00  0.00           O  
ATOM    770  N   GLY    50     322.753 324.004 333.328  1.00  0.00           N  
ATOM    771  H   GLY    50     321.824 324.031 333.729  1.00  0.00           H  
ATOM    772  CA  GLY    50     323.452 325.280 333.106  1.00  0.00           C  
ATOM    773  HA2 GLY    50     323.086 325.999 333.837  1.00  0.00           H  
ATOM    774  HA3 GLY    50     324.517 325.149 333.299  1.00  0.00           H  
ATOM    775  C   GLY    50     323.297 325.917 331.713  1.00  0.00           C  
ATOM    776  O   GLY    50     324.086 326.797 331.361  1.00  0.00           O  
ATOM    777  N   VAL    51     322.309 325.508 330.910  1.00  0.00           N  
ATOM    778  H   VAL    51     321.771 324.699 331.196  1.00  0.00           H  
ATOM    779  CA  VAL    51     321.921 326.189 329.655  1.00  0.00           C  
ATOM    780  HA  VAL    51     322.807 326.664 329.235  1.00  0.00           H  
ATOM    781  CB  VAL    51     321.396 325.193 328.604  1.00  0.00           C  
ATOM    782  HB  VAL    51     320.545 324.644 329.012  1.00  0.00           H  
ATOM    783  CG1 VAL    51     320.959 325.931 327.329  1.00  0.00           C  
ATOM    784 HG11 VAL    51     321.727 326.630 327.014  1.00  0.00           H  
ATOM    785 HG12 VAL    51     320.801 325.223 326.525  1.00  0.00           H  
ATOM    786 HG13 VAL    51     320.028 326.466 327.491  1.00  0.00           H  
ATOM    787  CG2 VAL    51     322.481 324.195 328.189  1.00  0.00           C  
ATOM    788 HG21 VAL    51     322.929 323.726 329.061  1.00  0.00           H  
ATOM    789 HG22 VAL    51     322.047 323.419 327.560  1.00  0.00           H  
ATOM    790 HG23 VAL    51     323.251 324.719 327.635  1.00  0.00           H  
ATOM    791  C   VAL    51     320.868 327.284 329.896  1.00  0.00           C  
ATOM    792  O   VAL    51     319.945 327.091 330.691  1.00  0.00           O  
ATOM    793  N   LYS    52     320.991 328.422 329.184  1.00  0.00           N  
ATOM    794  H   LYS    52     321.811 328.505 328.595  1.00  0.00           H  
ATOM    795  CA  LYS    52     319.984 329.508 329.150  1.00  0.00           C  
ATOM    796  HA  LYS    52     319.366 329.435 330.047  1.00  0.00           H  
ATOM    797  CB  LYS    52     320.664 330.891 329.179  1.00  0.00           C  
ATOM    798  HB2 LYS    52     321.422 330.953 328.397  1.00  0.00           H  
ATOM    799  HB3 LYS    52     319.901 331.644 328.972  1.00  0.00           H  
ATOM    800  CG  LYS    52     321.303 331.228 330.532  1.00  0.00           C  
ATOM    801  HG2 LYS    52     320.564 331.080 331.321  1.00  0.00           H  
ATOM    802  HG3 LYS    52     322.151 330.566 330.701  1.00  0.00           H  
ATOM    803  CD  LYS    52     321.788 332.687 330.556  1.00  0.00           C  
ATOM    804  HD2 LYS    52     322.641 332.789 329.882  1.00  0.00           H  
ATOM    805  HD3 LYS    52     320.985 333.340 330.207  1.00  0.00           H  
ATOM    806  CE  LYS    52     322.185 333.113 331.976  1.00  0.00           C  
ATOM    807  HE2 LYS    52     321.307 333.025 332.625  1.00  0.00           H  
ATOM    808  HE3 LYS    52     322.945 332.427 332.356  1.00  0.00           H  
ATOM    809  NZ  LYS    52     322.700 334.511 332.006  1.00  0.00           N  
ATOM    810  HZ1 LYS    52     322.006 335.168 331.672  1.00  0.00           H  
ATOM    811  HZ2 LYS    52     322.947 334.793 332.948  1.00  0.00           H  
ATOM    812  HZ3 LYS    52     323.526 334.619 331.431  1.00  0.00           H  
ATOM    813  C   LYS    52     318.993 329.458 327.968  1.00  0.00           C  
ATOM    814  O   LYS    52     317.781 329.412 328.192  1.00  0.00           O  
ATOM    815  N   SER    53     319.504 329.506 326.729  1.00  0.00           N  
ATOM    816  H   SER    53     320.506 329.476 326.641  1.00  0.00           H  
ATOM    817  CA  SER    53     318.726 329.761 325.491  1.00  0.00           C  
ATOM    818  HA  SER    53     317.707 329.394 325.620  1.00  0.00           H  
ATOM    819  CB  SER    53     318.668 331.282 325.244  1.00  0.00           C  
ATOM    820  HB2 SER    53     319.681 331.657 325.087  1.00  0.00           H  
ATOM    821  HB3 SER    53     318.079 331.488 324.349  1.00  0.00           H  
ATOM    822  OG  SER    53     318.082 331.961 326.345  1.00  0.00           O  
ATOM    823  HG  SER    53     318.083 332.923 326.167  1.00  0.00           H  
ATOM    824  C   SER    53     319.309 329.074 324.241  1.00  0.00           C  
ATOM    825  O   SER    53     320.335 328.394 324.331  1.00  0.00           O  
ATOM    826  N   ILE    54     318.667 329.242 323.071  1.00  0.00           N  
ATOM    827  H   ILE    54     317.821 329.806 323.055  1.00  0.00           H  
ATOM    828  CA  ILE    54     318.980 328.506 321.830  1.00  0.00           C  
ATOM    829  HA  ILE    54     320.041 328.261 321.857  1.00  0.00           H  
ATOM    830  CB  ILE    54     318.162 327.186 321.843  1.00  0.00           C  
ATOM    831  HB  ILE    54     318.161 326.792 322.863  1.00  0.00           H  
ATOM    832  CG2 ILE    54     316.703 327.422 321.484  1.00  0.00           C  
ATOM    833 HG21 ILE    54     316.594 328.050 320.604  1.00  0.00           H  
ATOM    834 HG22 ILE    54     316.201 326.477 321.285  1.00  0.00           H  
ATOM    835 HG23 ILE    54     316.244 327.899 322.346  1.00  0.00           H  
ATOM    836  CG1 ILE    54     318.720 326.071 320.953  1.00  0.00           C  
ATOM    837 HG12 ILE    54     317.997 325.260 320.848  1.00  0.00           H  
ATOM    838 HG13 ILE    54     318.965 326.428 319.956  1.00  0.00           H  
ATOM    839  CD1 ILE    54     319.949 325.506 321.644  1.00  0.00           C  
ATOM    840 HD11 ILE    54     319.664 324.626 322.201  1.00  0.00           H  
ATOM    841 HD12 ILE    54     320.697 325.258 320.906  1.00  0.00           H  
ATOM    842 HD13 ILE    54     320.381 326.216 322.337  1.00  0.00           H  
ATOM    843  C   ILE    54     318.764 329.321 320.530  1.00  0.00           C  
ATOM    844  O   ILE    54     318.022 330.303 320.497  1.00  0.00           O  
ATOM    845  N   PHE    55     319.377 328.862 319.437  1.00  0.00           N  
ATOM    846  H   PHE    55     319.993 328.063 319.567  1.00  0.00           H  
ATOM    847  CA  PHE    55     319.391 329.431 318.083  1.00  0.00           C  
ATOM    848  HA  PHE    55     318.525 330.069 317.922  1.00  0.00           H  
ATOM    849  CB  PHE    55     320.672 330.273 317.951  1.00  0.00           C  
ATOM    850  HB2 PHE    55     320.545 331.201 318.509  1.00  0.00           H  
ATOM    851  HB3 PHE    55     321.500 329.731 318.410  1.00  0.00           H  
ATOM    852  CG  PHE    55     321.062 330.587 316.520  1.00  0.00           C  
ATOM    853  CD1 PHE    55     320.592 331.756 315.897  1.00  0.00           C  
ATOM    854  HD1 PHE    55     319.979 332.456 316.449  1.00  0.00           H  
ATOM    855  CE1 PHE    55     320.908 332.010 314.550  1.00  0.00           C  
ATOM    856  HE1 PHE    55     320.549 332.911 314.072  1.00  0.00           H  
ATOM    857  CZ  PHE    55     321.676 331.085 313.821  1.00  0.00           C  
ATOM    858  HZ  PHE    55     321.917 331.279 312.784  1.00  0.00           H  
ATOM    859  CE2 PHE    55     322.113 329.897 314.431  1.00  0.00           C  
ATOM    860  HE2 PHE    55     322.661 329.162 313.859  1.00  0.00           H  
ATOM    861  CD2 PHE    55     321.831 329.662 315.785  1.00  0.00           C  
ATOM    862  HD2 PHE    55     322.172 328.749 316.247  1.00  0.00           H  
ATOM    863  C   PHE    55     319.385 328.313 317.018  1.00  0.00           C  
ATOM    864  O   PHE    55     320.015 327.273 317.237  1.00  0.00           O  
ATOM    865  N   HIS    56     318.756 328.518 315.847  1.00  0.00           N  
ATOM    866  H   HIS    56     318.248 329.384 315.688  1.00  0.00           H  
ATOM    867  CA  HIS    56     318.829 327.561 314.734  1.00  0.00           C  
ATOM    868  HA  HIS    56     319.812 327.109 314.812  1.00  0.00           H  
ATOM    869  CB  HIS    56     317.759 326.454 314.889  1.00  0.00           C  
ATOM    870  HB2 HIS    56     318.047 325.619 314.250  1.00  0.00           H  
ATOM    871  HB3 HIS    56     317.768 326.095 315.919  1.00  0.00           H  
ATOM    872  CG  HIS    56     316.330 326.770 314.523  1.00  0.00           C  
ATOM    873  ND1 HIS    56     315.861 327.065 313.240  1.00  0.00           N  
ATOM    874  CE1 HIS    56     314.523 327.051 313.325  1.00  0.00           C  
ATOM    875  HE1 HIS    56     313.849 327.265 312.504  1.00  0.00           H  
ATOM    876  NE2 HIS    56     314.133 326.730 314.570  1.00  0.00           N  
ATOM    877  HE2 HIS    56     313.168 326.691 314.883  1.00  0.00           H  
ATOM    878  CD2 HIS    56     315.260 326.553 315.341  1.00  0.00           C  
ATOM    879  HD2 HIS    56     315.303 326.241 316.375  1.00  0.00           H  
ATOM    880  C   HIS    56     318.815 328.106 313.299  1.00  0.00           C  
ATOM    881  O   HIS    56     318.183 329.112 312.989  1.00  0.00           O  
ATOM    882  N   VAL    57     319.531 327.377 312.432  1.00  0.00           N  
ATOM    883  H   VAL    57     320.094 326.621 312.803  1.00  0.00           H  
ATOM    884  CA  VAL    57     319.497 327.422 310.961  1.00  0.00           C  
ATOM    885  HA  VAL    57     318.481 327.672 310.694  1.00  0.00           H  
ATOM    886  CB  VAL    57     320.417 328.474 310.292  1.00  0.00           C  
ATOM    887  HB  VAL    57     320.234 328.406 309.220  1.00  0.00           H  
ATOM    888  CG1 VAL    57     320.105 329.911 310.700  1.00  0.00           C  
ATOM    889 HG11 VAL    57     320.296 330.044 311.760  1.00  0.00           H  
ATOM    890 HG12 VAL    57     320.723 330.605 310.131  1.00  0.00           H  
ATOM    891 HG13 VAL    57     319.062 330.125 310.502  1.00  0.00           H  
ATOM    892  CG2 VAL    57     321.918 328.271 310.490  1.00  0.00           C  
ATOM    893 HG21 VAL    57     322.194 327.257 310.230  1.00  0.00           H  
ATOM    894 HG22 VAL    57     322.473 328.953 309.847  1.00  0.00           H  
ATOM    895 HG23 VAL    57     322.190 328.471 311.525  1.00  0.00           H  
ATOM    896  C   VAL    57     319.794 326.007 310.428  1.00  0.00           C  
ATOM    897  O   VAL    57     320.284 325.156 311.174  1.00  0.00           O  
ATOM    898  N   MET    58     319.502 325.696 309.157  1.00  0.00           N  
ATOM    899  H   MET    58     318.997 326.363 308.587  1.00  0.00           H  
ATOM    900  CA  MET    58     319.941 324.412 308.567  1.00  0.00           C  
ATOM    901  HA  MET    58     319.539 323.592 309.160  1.00  0.00           H  
ATOM    902  CB  MET    58     319.432 324.236 307.130  1.00  0.00           C  
ATOM    903  HB2 MET    58     319.504 325.179 306.588  1.00  0.00           H  
ATOM    904  HB3 MET    58     320.062 323.501 306.628  1.00  0.00           H  
ATOM    905  CG  MET    58     317.989 323.722 307.099  1.00  0.00           C  
ATOM    906  HG2 MET    58     317.945 322.762 307.617  1.00  0.00           H  
ATOM    907  HG3 MET    58     317.362 324.426 307.645  1.00  0.00           H  
ATOM    908  SD  MET    58     317.286 323.508 305.435  1.00  0.00           S  
ATOM    909  CE  MET    58     318.360 322.208 304.757  1.00  0.00           C  
ATOM    910  HE1 MET    58     318.378 321.348 305.428  1.00  0.00           H  
ATOM    911  HE2 MET    58     317.980 321.893 303.784  1.00  0.00           H  
ATOM    912  HE3 MET    58     319.373 322.590 304.629  1.00  0.00           H  
ATOM    913  C   MET    58     321.469 324.246 308.612  1.00  0.00           C  
ATOM    914  O   MET    58     321.968 323.187 308.983  1.00  0.00           O  
ATOM    915  N   ASP    59     322.210 325.310 308.289  1.00  0.00           N  
ATOM    916  H   ASP    59     321.725 326.142 307.991  1.00  0.00           H  
ATOM    917  CA  ASP    59     323.669 325.264 308.105  1.00  0.00           C  
ATOM    918  HA  ASP    59     323.898 324.418 307.458  1.00  0.00           H  
ATOM    919  CB  ASP    59     324.132 326.538 307.378  1.00  0.00           C  
ATOM    920  HB2 ASP    59     323.903 327.396 308.013  1.00  0.00           H  
ATOM    921  HB3 ASP    59     325.215 326.494 307.258  1.00  0.00           H  
ATOM    922  CG  ASP    59     323.503 326.753 305.985  1.00  0.00           C  
ATOM    923  OD1 ASP    59     323.484 327.918 305.519  1.00  0.00           O  
ATOM    924  OD2 ASP    59     323.048 325.782 305.333  1.00  0.00           O  
ATOM    925  C   ASP    59     324.485 325.060 309.403  1.00  0.00           C  
ATOM    926  O   ASP    59     325.672 324.741 309.334  1.00  0.00           O  
ATOM    927  N   PHE    60     323.864 325.244 310.573  1.00  0.00           N  
ATOM    928  H   PHE    60     322.878 325.465 310.529  1.00  0.00           H  
ATOM    929  CA  PHE    60     324.428 325.159 311.927  1.00  0.00           C  
ATOM    930  HA  PHE    60     324.692 324.117 312.116  1.00  0.00           H  
ATOM    931  CB  PHE    60     325.694 326.024 312.117  1.00  0.00           C  
ATOM    932  HB2 PHE    60     326.047 325.893 313.140  1.00  0.00           H  
ATOM    933  HB3 PHE    60     326.499 325.655 311.484  1.00  0.00           H  
ATOM    934  CG  PHE    60     325.511 327.511 311.871  1.00  0.00           C  
ATOM    935  CD1 PHE    60     325.662 328.038 310.574  1.00  0.00           C  
ATOM    936  HD1 PHE    60     325.924 327.388 309.753  1.00  0.00           H  
ATOM    937  CE1 PHE    60     325.473 329.411 310.341  1.00  0.00           C  
ATOM    938  HE1 PHE    60     325.575 329.808 309.339  1.00  0.00           H  
ATOM    939  CZ  PHE    60     325.156 330.267 311.409  1.00  0.00           C  
ATOM    940  HZ  PHE    60     325.010 331.325 311.231  1.00  0.00           H  
ATOM    941  CE2 PHE    60     325.038 329.751 312.711  1.00  0.00           C  
ATOM    942  HE2 PHE    60     324.807 330.414 313.535  1.00  0.00           H  
ATOM    943  CD2 PHE    60     325.206 328.373 312.942  1.00  0.00           C  
ATOM    944  HD2 PHE    60     325.101 327.981 313.945  1.00  0.00           H  
ATOM    945  C   PHE    60     323.364 325.570 312.955  1.00  0.00           C  
ATOM    946  O   PHE    60     322.389 326.252 312.657  1.00  0.00           O  
ATOM    947  N   ILE    61     323.535 325.149 314.199  1.00  0.00           N  
ATOM    948  H   ILE    61     324.382 324.656 314.442  1.00  0.00           H  
ATOM    949  CA  ILE    61     322.544 325.303 315.266  1.00  0.00           C  
ATOM    950  HA  ILE    61     321.987 326.222 315.085  1.00  0.00           H  
ATOM    951  CB  ILE    61     321.542 324.124 315.108  1.00  0.00           C  
ATOM    952  HB  ILE    61     321.206 324.153 314.069  1.00  0.00           H  
ATOM    953  CG2 ILE    61     322.134 322.720 315.274  1.00  0.00           C  
ATOM    954 HG21 ILE    61     322.475 322.568 316.285  1.00  0.00           H  
ATOM    955 HG22 ILE    61     321.376 321.975 315.048  1.00  0.00           H  
ATOM    956 HG23 ILE    61     322.969 322.581 314.589  1.00  0.00           H  
ATOM    957  CG1 ILE    61     320.266 324.363 315.910  1.00  0.00           C  
ATOM    958 HG12 ILE    61     320.487 324.580 316.938  1.00  0.00           H  
ATOM    959 HG13 ILE    61     319.857 325.267 315.524  1.00  0.00           H  
ATOM    960  CD1 ILE    61     319.169 323.301 315.797  1.00  0.00           C  
ATOM    961 HD11 ILE    61     319.498 322.392 316.285  1.00  0.00           H  
ATOM    962 HD12 ILE    61     318.265 323.653 316.295  1.00  0.00           H  
ATOM    963 HD13 ILE    61     318.946 323.094 314.750  1.00  0.00           H  
ATOM    964  C   ILE    61     323.330 325.541 316.582  1.00  0.00           C  
ATOM    965  O   ILE    61     324.500 325.159 316.646  1.00  0.00           O  
ATOM    966  N   SER    62     322.814 326.321 317.549  1.00  0.00           N  
ATOM    967  H   SER    62     321.842 326.611 317.505  1.00  0.00           H  
ATOM    968  CA  SER    62     323.647 326.821 318.675  1.00  0.00           C  
ATOM    969  HA  SER    62     324.403 326.070 318.902  1.00  0.00           H  
ATOM    970  CB  SER    62     324.396 328.082 318.221  1.00  0.00           C  
ATOM    971  HB2 SER    62     324.900 327.881 317.275  1.00  0.00           H  
ATOM    972  HB3 SER    62     323.678 328.889 318.071  1.00  0.00           H  
ATOM    973  OG  SER    62     325.361 328.482 319.181  1.00  0.00           O  
ATOM    974  HG  SER    62     325.806 329.296 318.865  1.00  0.00           H  
ATOM    975  C   SER    62     322.898 327.093 319.993  1.00  0.00           C  
ATOM    976  O   SER    62     321.695 327.352 319.984  1.00  0.00           O  
ATOM    977  N   VAL    63     323.624 327.096 321.121  1.00  0.00           N  
ATOM    978  H   VAL    63     324.621 326.987 321.004  1.00  0.00           H  
ATOM    979  CA  VAL    63     323.125 327.091 322.512  1.00  0.00           C  
ATOM    980  HA  VAL    63     322.106 327.469 322.511  1.00  0.00           H  
ATOM    981  CB  VAL    63     323.105 325.634 323.027  1.00  0.00           C  
ATOM    982  HB  VAL    63     322.552 325.027 322.316  1.00  0.00           H  
ATOM    983  CG1 VAL    63     324.506 325.034 323.176  1.00  0.00           C  
ATOM    984 HG11 VAL    63     325.085 325.579 323.920  1.00  0.00           H  
ATOM    985 HG12 VAL    63     324.408 324.000 323.491  1.00  0.00           H  
ATOM    986 HG13 VAL    63     325.030 325.059 322.223  1.00  0.00           H  
ATOM    987  CG2 VAL    63     322.388 325.459 324.364  1.00  0.00           C  
ATOM    988 HG21 VAL    63     321.411 325.936 324.329  1.00  0.00           H  
ATOM    989 HG22 VAL    63     322.241 324.395 324.559  1.00  0.00           H  
ATOM    990 HG23 VAL    63     322.977 325.889 325.171  1.00  0.00           H  
ATOM    991  C   VAL    63     323.941 328.000 323.449  1.00  0.00           C  
ATOM    992  O   VAL    63     325.126 328.247 323.213  1.00  0.00           O  
ATOM    993  N   ASP    64     323.302 328.523 324.504  1.00  0.00           N  
ATOM    994  H   ASP    64     322.326 328.275 324.629  1.00  0.00           H  
ATOM    995  CA  ASP    64     323.856 329.564 325.393  1.00  0.00           C  
ATOM    996  HA  ASP    64     324.758 329.960 324.925  1.00  0.00           H  
ATOM    997  CB  ASP    64     322.828 330.708 325.471  1.00  0.00           C  
ATOM    998  HB2 ASP    64     322.370 330.835 324.488  1.00  0.00           H  
ATOM    999  HB3 ASP    64     322.040 330.417 326.165  1.00  0.00           H  
ATOM   1000  CG  ASP    64     323.412 332.071 325.894  1.00  0.00           C  
ATOM   1001  OD1 ASP    64     322.615 333.023 326.068  1.00  0.00           O  
ATOM   1002  OD2 ASP    64     324.650 332.208 326.040  1.00  0.00           O  
ATOM   1003  C   ASP    64     324.261 329.057 326.803  1.00  0.00           C  
ATOM   1004  O   ASP    64     323.808 328.005 327.259  1.00  0.00           O  
ATOM   1005  N   LYS    65     325.087 329.833 327.519  1.00  0.00           N  
ATOM   1006  H   LYS    65     325.313 330.738 327.108  1.00  0.00           H  
ATOM   1007  CA  LYS    65     325.793 329.465 328.765  1.00  0.00           C  
ATOM   1008  HA  LYS    65     325.638 328.406 328.981  1.00  0.00           H  
ATOM   1009  CB  LYS    65     327.308 329.730 328.558  1.00  0.00           C  
ATOM   1010  HB2 LYS    65     327.452 330.523 327.821  1.00  0.00           H  
ATOM   1011  HB3 LYS    65     327.742 330.083 329.496  1.00  0.00           H  
ATOM   1012  CG  LYS    65     328.113 328.496 328.140  1.00  0.00           C  
ATOM   1013  HG2 LYS    65     327.975 327.745 328.912  1.00  0.00           H  
ATOM   1014  HG3 LYS    65     327.747 328.116 327.185  1.00  0.00           H  
ATOM   1015  CD  LYS    65     329.615 328.821 328.042  1.00  0.00           C  
ATOM   1016  HD2 LYS    65     329.775 329.579 327.273  1.00  0.00           H  
ATOM   1017  HD3 LYS    65     329.953 329.216 329.002  1.00  0.00           H  
ATOM   1018  CE  LYS    65     330.429 327.564 327.699  1.00  0.00           C  
ATOM   1019  HE2 LYS    65     330.151 326.772 328.396  1.00  0.00           H  
ATOM   1020  HE3 LYS    65     330.158 327.229 326.693  1.00  0.00           H  
ATOM   1021  NZ  LYS    65     331.897 327.807 327.786  1.00  0.00           N  
ATOM   1022  HZ1 LYS    65     332.176 328.090 328.718  1.00  0.00           H  
ATOM   1023  HZ2 LYS    65     332.422 326.971 327.558  1.00  0.00           H  
ATOM   1024  HZ3 LYS    65     332.194 328.531 327.144  1.00  0.00           H  
ATOM   1025  C   LYS    65     325.371 330.261 330.012  1.00  0.00           C  
ATOM   1026  O   LYS    65     325.369 331.493 329.996  1.00  0.00           O  
ATOM   1027  N   GLU    66     325.046 329.564 331.106  1.00  0.00           N  
ATOM   1028  H   GLU    66     324.996 328.552 331.045  1.00  0.00           H  
ATOM   1029  CA  GLU    66     324.983 330.170 332.451  1.00  0.00           C  
ATOM   1030  HA  GLU    66     324.510 331.149 332.389  1.00  0.00           H  
ATOM   1031  CB  GLU    66     324.186 329.297 333.443  1.00  0.00           C  
ATOM   1032  HB2 GLU    66     324.596 328.287 333.456  1.00  0.00           H  
ATOM   1033  HB3 GLU    66     324.321 329.722 334.437  1.00  0.00           H  
ATOM   1034  CG  GLU    66     322.676 329.244 333.167  1.00  0.00           C  
ATOM   1035  HG2 GLU    66     322.302 330.268 333.123  1.00  0.00           H  
ATOM   1036  HG3 GLU    66     322.507 328.780 332.194  1.00  0.00           H  
ATOM   1037  CD  GLU    66     321.882 328.482 334.255  1.00  0.00           C  
ATOM   1038  OE1 GLU    66     320.749 328.028 333.967  1.00  0.00           O  
ATOM   1039  OE2 GLU    66     322.351 328.350 335.412  1.00  0.00           O  
ATOM   1040  C   GLU    66     326.413 330.381 333.003  1.00  0.00           C  
ATOM   1041  O   GLU    66     327.380 329.810 332.490  1.00  0.00           O  
ATOM   1042  N   ASN    67     326.563 331.157 334.087  1.00  0.00           N  
ATOM   1043  H   ASN    67     325.760 331.646 334.459  1.00  0.00           H  
ATOM   1044  CA  ASN    67     327.835 331.237 334.827  1.00  0.00           C  
ATOM   1045  HA  ASN    67     328.632 331.480 334.120  1.00  0.00           H  
ATOM   1046  CB  ASN    67     327.774 332.359 335.880  1.00  0.00           C  
ATOM   1047  HB2 ASN    67     326.967 332.145 336.581  1.00  0.00           H  
ATOM   1048  HB3 ASN    67     328.708 332.363 336.442  1.00  0.00           H  
ATOM   1049  CG  ASN    67     327.582 333.757 335.306  1.00  0.00           C  
ATOM   1050  OD1 ASN    67     327.843 334.045 334.144  1.00  0.00           O  
ATOM   1051  ND2 ASN    67     327.117 334.686 336.112  1.00  0.00           N  
ATOM   1052 HD21 ASN    67     326.990 335.620 335.751  1.00  0.00           H  
ATOM   1053 HD22 ASN    67     326.915 334.467 337.077  1.00  0.00           H  
ATOM   1054  C   ASN    67     328.211 329.884 335.471  1.00  0.00           C  
ATOM   1055  O   ASN    67     329.386 329.514 335.506  1.00  0.00           O  
ATOM   1056  N   ASP    68     327.211 329.111 335.917  1.00  0.00           N  
ATOM   1057  H   ASP    68     326.273 329.481 335.857  1.00  0.00           H  
ATOM   1058  CA  ASP    68     327.368 327.748 336.453  1.00  0.00           C  
ATOM   1059  HA  ASP    68     328.360 327.647 336.896  1.00  0.00           H  
ATOM   1060  CB  ASP    68     326.345 327.500 337.579  1.00  0.00           C  
ATOM   1061  HB2 ASP    68     325.339 327.627 337.172  1.00  0.00           H  
ATOM   1062  HB3 ASP    68     326.444 326.466 337.914  1.00  0.00           H  
ATOM   1063  CG  ASP    68     326.513 328.414 338.811  1.00  0.00           C  
ATOM   1064  OD1 ASP    68     325.541 328.539 339.596  1.00  0.00           O  
ATOM   1065  OD2 ASP    68     327.611 328.979 339.043  1.00  0.00           O  
ATOM   1066  C   ASP    68     327.290 326.708 335.312  1.00  0.00           C  
ATOM   1067  O   ASP    68     326.437 325.816 335.274  1.00  0.00           O  
ATOM   1068  N   ALA    69     328.206 326.867 334.355  1.00  0.00           N  
ATOM   1069  H   ALA    69     328.847 327.641 334.470  1.00  0.00           H  
ATOM   1070  CA  ALA    69     328.408 326.021 333.180  1.00  0.00           C  
ATOM   1071  HA  ALA    69     327.459 325.950 332.645  1.00  0.00           H  
ATOM   1072  CB  ALA    69     329.420 326.752 332.289  1.00  0.00           C  
ATOM   1073  HB1 ALA    69     330.378 326.838 332.804  1.00  0.00           H  
ATOM   1074  HB2 ALA    69     329.566 326.207 331.365  1.00  0.00           H  
ATOM   1075  HB3 ALA    69     329.052 327.749 332.044  1.00  0.00           H  
ATOM   1076  C   ALA    69     328.875 324.583 333.515  1.00  0.00           C  
ATOM   1077  O   ALA    69     329.373 324.315 334.613  1.00  0.00           O  
ATOM   1078  N   ASN    70     328.739 323.657 332.552  1.00  0.00           N  
ATOM   1079  H   ASN    70     328.296 323.938 331.686  1.00  0.00           H  
ATOM   1080  CA  ASN    70     328.988 322.218 332.754  1.00  0.00           C  
ATOM   1081  HA  ASN    70     329.883 322.109 333.369  1.00  0.00           H  
ATOM   1082  CB  ASN    70     327.764 321.634 333.517  1.00  0.00           C  
ATOM   1083  HB2 ASN    70     326.941 322.349 333.487  1.00  0.00           H  
ATOM   1084  HB3 ASN    70     327.381 320.737 333.037  1.00  0.00           H  
ATOM   1085  CG  ASN    70     328.042 321.293 334.978  1.00  0.00           C  
ATOM   1086  OD1 ASN    70     329.160 321.037 335.405  1.00  0.00           O  
ATOM   1087  ND2 ASN    70     327.014 321.232 335.795  1.00  0.00           N  
ATOM   1088 HD21 ASN    70     327.183 320.987 336.760  1.00  0.00           H  
ATOM   1089 HD22 ASN    70     326.082 321.422 335.462  1.00  0.00           H  
ATOM   1090  C   ASN    70     329.325 321.465 331.445  1.00  0.00           C  
ATOM   1091  O   ASN    70     328.923 320.316 331.253  1.00  0.00           O  
ATOM   1092  N   TRP    71     330.053 322.083 330.509  1.00  0.00           N  
ATOM   1093  H   TRP    71     330.450 322.983 330.738  1.00  0.00           H  
ATOM   1094  CA  TRP    71     330.281 321.559 329.145  1.00  0.00           C  
ATOM   1095  HA  TRP    71     329.356 321.109 328.795  1.00  0.00           H  
ATOM   1096  CB  TRP    71     330.530 322.718 328.167  1.00  0.00           C  
ATOM   1097  HB2 TRP    71     331.417 323.274 328.474  1.00  0.00           H  
ATOM   1098  HB3 TRP    71     330.712 322.323 327.168  1.00  0.00           H  
ATOM   1099  CG  TRP    71     329.355 323.648 328.102  1.00  0.00           C  
ATOM   1100  CD1 TRP    71     329.158 324.662 328.968  1.00  0.00           C  
ATOM   1101  HD1 TRP    71     329.870 324.946 329.731  1.00  0.00           H  
ATOM   1102  NE1 TRP    71     327.904 325.204 328.782  1.00  0.00           N  
ATOM   1103  HE1 TRP    71     327.513 325.941 329.358  1.00  0.00           H  
ATOM   1104  CE2 TRP    71     327.234 324.584 327.756  1.00  0.00           C  
ATOM   1105  CZ2 TRP    71     325.954 324.765 327.220  1.00  0.00           C  
ATOM   1106  HZ2 TRP    71     325.311 325.543 327.606  1.00  0.00           H  
ATOM   1107  CH2 TRP    71     325.518 323.906 326.200  1.00  0.00           C  
ATOM   1108  HH2 TRP    71     324.517 323.998 325.804  1.00  0.00           H  
ATOM   1109  CZ3 TRP    71     326.391 322.932 325.688  1.00  0.00           C  
ATOM   1110  HZ3 TRP    71     326.063 322.284 324.890  1.00  0.00           H  
ATOM   1111  CE3 TRP    71     327.693 322.795 326.203  1.00  0.00           C  
ATOM   1112  HE3 TRP    71     328.353 322.065 325.769  1.00  0.00           H  
ATOM   1113  CD2 TRP    71     328.141 323.589 327.282  1.00  0.00           C  
ATOM   1114  C   TRP    71     331.325 320.428 329.128  1.00  0.00           C  
ATOM   1115  O   TRP    71     332.501 320.622 328.824  1.00  0.00           O  
ATOM   1116  N   GLU    72     330.807 319.233 329.447  1.00  0.00           N  
ATOM   1117  H   GLU    72     329.831 319.284 329.694  1.00  0.00           H  
ATOM   1118  CA  GLU    72     331.449 317.932 329.734  1.00  0.00           C  
ATOM   1119  HA  GLU    72     331.726 317.465 328.787  1.00  0.00           H  
ATOM   1120  CB  GLU    72     332.735 318.101 330.572  1.00  0.00           C  
ATOM   1121  HB2 GLU    72     333.478 318.599 329.952  1.00  0.00           H  
ATOM   1122  HB3 GLU    72     332.517 318.724 331.440  1.00  0.00           H  
ATOM   1123  CG  GLU    72     333.336 316.767 331.052  1.00  0.00           C  
ATOM   1124  HG2 GLU    72     332.635 316.295 331.745  1.00  0.00           H  
ATOM   1125  HG3 GLU    72     333.456 316.108 330.188  1.00  0.00           H  
ATOM   1126  CD  GLU    72     334.698 316.911 331.765  1.00  0.00           C  
ATOM   1127  OE1 GLU    72     335.071 315.987 332.531  1.00  0.00           O  
ATOM   1128  OE2 GLU    72     335.423 317.918 331.571  1.00  0.00           O  
ATOM   1129  C   GLU    72     330.453 316.977 330.438  1.00  0.00           C  
ATOM   1130  O   GLU    72     330.503 315.772 330.205  1.00  0.00           O  
ATOM   1131  N   THR    73     329.498 317.504 331.226  1.00  0.00           N  
ATOM   1132  H   THR    73     329.580 318.487 331.469  1.00  0.00           H  
ATOM   1133  CA  THR    73     328.341 316.751 331.774  1.00  0.00           C  
ATOM   1134  HA  THR    73     328.446 315.704 331.490  1.00  0.00           H  
ATOM   1135  CB  THR    73     328.358 316.745 333.314  1.00  0.00           C  
ATOM   1136  HB  THR    73     329.324 316.356 333.637  1.00  0.00           H  
ATOM   1137  CG2 THR    73     328.155 318.119 333.948  1.00  0.00           C  
ATOM   1138 HG21 THR    73     327.158 318.498 333.720  1.00  0.00           H  
ATOM   1139 HG22 THR    73     328.267 318.039 335.030  1.00  0.00           H  
ATOM   1140 HG23 THR    73     328.912 318.810 333.581  1.00  0.00           H  
ATOM   1141  OG1 THR    73     327.341 315.904 333.819  1.00  0.00           O  
ATOM   1142  HG1 THR    73     327.514 315.758 334.770  1.00  0.00           H  
ATOM   1143  C   THR    73     326.998 317.196 331.159  1.00  0.00           C  
ATOM   1144  O   THR    73     326.072 316.391 331.045  1.00  0.00           O  
ATOM   1145  N   VAL    74     326.907 318.427 330.621  1.00  0.00           N  
ATOM   1146  H   VAL    74     327.633 319.102 330.832  1.00  0.00           H  
ATOM   1147  CA  VAL    74     325.792 318.850 329.749  1.00  0.00           C  
ATOM   1148  HA  VAL    74     324.902 318.349 330.132  1.00  0.00           H  
ATOM   1149  CB  VAL    74     325.465 320.358 329.853  1.00  0.00           C  
ATOM   1150  HB  VAL    74     325.475 320.629 330.907  1.00  0.00           H  
ATOM   1151  CG1 VAL    74     326.405 321.298 329.105  1.00  0.00           C  
ATOM   1152 HG11 VAL    74     326.436 321.058 328.042  1.00  0.00           H  
ATOM   1153 HG12 VAL    74     326.055 322.326 329.219  1.00  0.00           H  
ATOM   1154 HG13 VAL    74     327.395 321.238 329.528  1.00  0.00           H  
ATOM   1155  CG2 VAL    74     324.069 320.648 329.307  1.00  0.00           C  
ATOM   1156 HG21 VAL    74     323.364 319.906 329.671  1.00  0.00           H  
ATOM   1157 HG22 VAL    74     323.749 321.632 329.651  1.00  0.00           H  
ATOM   1158 HG23 VAL    74     324.072 320.641 328.218  1.00  0.00           H  
ATOM   1159  C   VAL    74     325.950 318.320 328.315  1.00  0.00           C  
ATOM   1160  O   VAL    74     324.952 317.890 327.748  1.00  0.00           O  
ATOM   1161  N   LEU    75     327.176 318.250 327.751  1.00  0.00           N  
ATOM   1162  H   LEU    75     327.958 318.627 328.261  1.00  0.00           H  
ATOM   1163  CA  LEU    75     327.432 317.614 326.435  1.00  0.00           C  
ATOM   1164  HA  LEU    75     326.896 318.196 325.698  1.00  0.00           H  
ATOM   1165  CB  LEU    75     328.923 317.602 325.999  1.00  0.00           C  
ATOM   1166  HB2 LEU    75     329.570 317.513 326.871  1.00  0.00           H  
ATOM   1167  HB3 LEU    75     329.076 316.695 325.410  1.00  0.00           H  
ATOM   1168  CG  LEU    75     329.452 318.746 325.107  1.00  0.00           C  
ATOM   1169  HG  LEU    75     330.310 318.358 324.558  1.00  0.00           H  
ATOM   1170  CD1 LEU    75     328.463 319.275 324.069  1.00  0.00           C  
ATOM   1171 HD11 LEU    75     327.669 319.850 324.547  1.00  0.00           H  
ATOM   1172 HD12 LEU    75     328.984 319.933 323.373  1.00  0.00           H  
ATOM   1173 HD13 LEU    75     328.030 318.448 323.505  1.00  0.00           H  
ATOM   1174  CD2 LEU    75     329.958 319.898 325.959  1.00  0.00           C  
ATOM   1175 HD21 LEU    75     330.826 319.564 326.525  1.00  0.00           H  
ATOM   1176 HD22 LEU    75     330.270 320.721 325.314  1.00  0.00           H  
ATOM   1177 HD23 LEU    75     329.172 320.225 326.635  1.00  0.00           H  
ATOM   1178  C   LEU    75     326.842 316.190 326.343  1.00  0.00           C  
ATOM   1179  O   LEU    75     326.083 315.942 325.409  1.00  0.00           O  
ATOM   1180  N   PRO    76     327.098 315.274 327.300  1.00  0.00           N  
ATOM   1181  CD  PRO    76     328.122 315.331 328.326  1.00  0.00           C  
ATOM   1182  HD2 PRO    76     327.740 315.891 329.169  1.00  0.00           H  
ATOM   1183  HD3 PRO    76     329.044 315.775 327.963  1.00  0.00           H  
ATOM   1184  CG  PRO    76     328.387 313.887 328.744  1.00  0.00           C  
ATOM   1185  HG2 PRO    76     328.721 313.814 329.778  1.00  0.00           H  
ATOM   1186  HG3 PRO    76     329.115 313.438 328.066  1.00  0.00           H  
ATOM   1187  CB  PRO    76     327.029 313.231 328.553  1.00  0.00           C  
ATOM   1188  HB2 PRO    76     326.404 313.432 329.426  1.00  0.00           H  
ATOM   1189  HB3 PRO    76     327.118 312.157 328.385  1.00  0.00           H  
ATOM   1190  CA  PRO    76     326.481 313.952 327.320  1.00  0.00           C  
ATOM   1191  HA  PRO    76     326.801 313.413 326.427  1.00  0.00           H  
ATOM   1192  C   PRO    76     324.958 313.990 327.345  1.00  0.00           C  
ATOM   1193  O   PRO    76     324.346 313.201 326.639  1.00  0.00           O  
ATOM   1194  N   LYS    77     324.328 314.899 328.108  1.00  0.00           N  
ATOM   1195  H   LYS    77     324.883 315.542 328.660  1.00  0.00           H  
ATOM   1196  CA  LYS    77     322.861 315.031 328.112  1.00  0.00           C  
ATOM   1197  HA  LYS    77     322.430 314.035 328.239  1.00  0.00           H  
ATOM   1198  CB  LYS    77     322.354 315.903 329.264  1.00  0.00           C  
ATOM   1199  HB2 LYS    77     322.933 316.827 329.331  1.00  0.00           H  
ATOM   1200  HB3 LYS    77     321.309 316.155 329.071  1.00  0.00           H  
ATOM   1201  CG  LYS    77     322.423 315.122 330.580  1.00  0.00           C  
ATOM   1202  HG2 LYS    77     321.842 314.204 330.480  1.00  0.00           H  
ATOM   1203  HG3 LYS    77     323.461 314.867 330.789  1.00  0.00           H  
ATOM   1204  CD  LYS    77     321.842 315.954 331.729  1.00  0.00           C  
ATOM   1205  HD2 LYS    77     322.418 316.873 331.829  1.00  0.00           H  
ATOM   1206  HD3 LYS    77     320.811 316.216 331.482  1.00  0.00           H  
ATOM   1207  CE  LYS    77     321.828 315.186 333.059  1.00  0.00           C  
ATOM   1208  HE2 LYS    77     321.241 315.764 333.781  1.00  0.00           H  
ATOM   1209  HE3 LYS    77     321.307 314.235 332.905  1.00  0.00           H  
ATOM   1210  NZ  LYS    77     323.197 314.943 333.599  1.00  0.00           N  
ATOM   1211  HZ1 LYS    77     323.693 315.806 333.782  1.00  0.00           H  
ATOM   1212  HZ2 LYS    77     323.151 314.434 334.474  1.00  0.00           H  
ATOM   1213  HZ3 LYS    77     323.762 314.390 332.966  1.00  0.00           H  
ATOM   1214  C   LYS    77     322.327 315.518 326.776  1.00  0.00           C  
ATOM   1215  O   LYS    77     321.518 314.810 326.191  1.00  0.00           O  
ATOM   1216  N   VAL    78     322.780 316.676 326.282  1.00  0.00           N  
ATOM   1217  H   VAL    78     323.484 317.176 326.816  1.00  0.00           H  
ATOM   1218  CA  VAL    78     322.369 317.211 324.969  1.00  0.00           C  
ATOM   1219  HA  VAL    78     321.301 317.398 325.022  1.00  0.00           H  
ATOM   1220  CB  VAL    78     322.966 318.602 324.661  1.00  0.00           C  
ATOM   1221  HB  VAL    78     322.480 318.978 323.782  1.00  0.00           H  
ATOM   1222  CG1 VAL    78     322.632 319.629 325.746  1.00  0.00           C  
ATOM   1223 HG11 VAL    78     323.053 319.327 326.702  1.00  0.00           H  
ATOM   1224 HG12 VAL    78     323.036 320.604 325.469  1.00  0.00           H  
ATOM   1225 HG13 VAL    78     321.551 319.722 325.836  1.00  0.00           H  
ATOM   1226  CG2 VAL    78     324.463 318.620 324.389  1.00  0.00           C  
ATOM   1227 HG21 VAL    78     324.708 318.034 323.505  1.00  0.00           H  
ATOM   1228 HG22 VAL    78     324.813 319.641 324.240  1.00  0.00           H  
ATOM   1229 HG23 VAL    78     324.949 318.203 325.255  1.00  0.00           H  
ATOM   1230  C   VAL    78     322.563 316.148 323.867  1.00  0.00           C  
ATOM   1231  O   VAL    78     321.609 315.776 323.188  1.00  0.00           O  
ATOM   1232  N   GLU    79     323.752 315.546 323.775  1.00  0.00           N  
ATOM   1233  H   GLU    79     324.495 315.848 324.399  1.00  0.00           H  
ATOM   1234  CA  GLU    79     324.061 314.448 322.850  1.00  0.00           C  
ATOM   1235  HA  GLU    79     323.875 314.800 321.842  1.00  0.00           H  
ATOM   1236  CB  GLU    79     325.558 314.121 322.941  1.00  0.00           C  
ATOM   1237  HB2 GLU    79     326.120 315.050 322.828  1.00  0.00           H  
ATOM   1238  HB3 GLU    79     325.769 313.697 323.923  1.00  0.00           H  
ATOM   1239  CG  GLU    79     326.035 313.137 321.868  1.00  0.00           C  
ATOM   1240  HG2 GLU    79     325.419 312.237 321.905  1.00  0.00           H  
ATOM   1241  HG3 GLU    79     325.907 313.592 320.882  1.00  0.00           H  
ATOM   1242  CD  GLU    79     327.512 312.756 322.086  1.00  0.00           C  
ATOM   1243  OE1 GLU    79     327.805 311.538 322.145  1.00  0.00           O  
ATOM   1244  OE2 GLU    79     328.383 313.652 322.194  1.00  0.00           O  
ATOM   1245  C   GLU    79     323.171 313.204 323.035  1.00  0.00           C  
ATOM   1246  O   GLU    79     322.694 312.641 322.049  1.00  0.00           O  
ATOM   1247  N   ALA    80     322.910 312.781 324.275  1.00  0.00           N  
ATOM   1248  H   ALA    80     323.344 313.253 325.060  1.00  0.00           H  
ATOM   1249  CA  ALA    80     321.990 311.687 324.576  1.00  0.00           C  
ATOM   1250  HA  ALA    80     322.316 310.813 324.010  1.00  0.00           H  
ATOM   1251  CB  ALA    80     322.043 311.316 326.061  1.00  0.00           C  
ATOM   1252  HB1 ALA    80     321.767 312.172 326.676  1.00  0.00           H  
ATOM   1253  HB2 ALA    80     321.344 310.502 326.257  1.00  0.00           H  
ATOM   1254  HB3 ALA    80     323.046 310.980 326.324  1.00  0.00           H  
ATOM   1255  C   ALA    80     320.552 311.991 324.140  1.00  0.00           C  
ATOM   1256  O   ALA    80     319.896 311.077 323.641  1.00  0.00           O  
ATOM   1257  N   VAL    81     320.056 313.235 324.273  1.00  0.00           N  
ATOM   1258  H   VAL    81     320.626 313.951 324.716  1.00  0.00           H  
ATOM   1259  CA  VAL    81     318.764 313.602 323.671  1.00  0.00           C  
ATOM   1260  HA  VAL    81     318.049 312.874 324.052  1.00  0.00           H  
ATOM   1261  CB  VAL    81     318.196 315.006 324.013  1.00  0.00           C  
ATOM   1262  HB  VAL    81     318.275 315.650 323.135  1.00  0.00           H  
ATOM   1263  CG1 VAL    81     316.718 314.870 324.384  1.00  0.00           C  
ATOM   1264 HG11 VAL    81     316.205 314.291 323.624  1.00  0.00           H  
ATOM   1265 HG12 VAL    81     316.616 314.356 325.341  1.00  0.00           H  
ATOM   1266 HG13 VAL    81     316.259 315.857 324.460  1.00  0.00           H  
ATOM   1267  CG2 VAL    81     318.814 315.750 325.190  1.00  0.00           C  
ATOM   1268 HG21 VAL    81     319.819 316.017 324.917  1.00  0.00           H  
ATOM   1269 HG22 VAL    81     318.267 316.672 325.391  1.00  0.00           H  
ATOM   1270 HG23 VAL    81     318.822 315.125 326.083  1.00  0.00           H  
ATOM   1271  C   VAL    81     318.817 313.384 322.159  1.00  0.00           C  
ATOM   1272  O   VAL    81     317.951 312.693 321.632  1.00  0.00           O  
ATOM   1273  N   PHE    82     319.828 313.905 321.450  1.00  0.00           N  
ATOM   1274  H   PHE    82     320.515 314.482 321.927  1.00  0.00           H  
ATOM   1275  CA  PHE    82     319.956 313.723 319.991  1.00  0.00           C  
ATOM   1276  HA  PHE    82     319.094 314.184 319.508  1.00  0.00           H  
ATOM   1277  CB  PHE    82     321.226 314.391 319.441  1.00  0.00           C  
ATOM   1278  HB2 PHE    82     322.086 313.796 319.746  1.00  0.00           H  
ATOM   1279  HB3 PHE    82     321.170 314.393 318.357  1.00  0.00           H  
ATOM   1280  CG  PHE    82     321.466 315.800 319.903  1.00  0.00           C  
ATOM   1281  CD1 PHE    82     320.370 316.589 320.277  1.00  0.00           C  
ATOM   1282  HD1 PHE    82     319.366 316.266 320.100  1.00  0.00           H  
ATOM   1283  CE1 PHE    82     320.568 317.737 321.026  1.00  0.00           C  
ATOM   1284  HE1 PHE    82     319.724 318.276 321.420  1.00  0.00           H  
ATOM   1285  CZ  PHE    82     321.865 318.154 321.300  1.00  0.00           C  
ATOM   1286  HZ  PHE    82     321.970 319.021 321.900  1.00  0.00           H  
ATOM   1287  CE2 PHE    82     322.981 317.457 320.817  1.00  0.00           C  
ATOM   1288  HE2 PHE    82     323.979 317.799 321.044  1.00  0.00           H  
ATOM   1289  CD2 PHE    82     322.778 316.259 320.117  1.00  0.00           C  
ATOM   1290  HD2 PHE    82     323.626 315.663 319.811  1.00  0.00           H  
ATOM   1291  C   PHE    82     319.943 312.255 319.582  1.00  0.00           C  
ATOM   1292  O   PHE    82     319.201 311.881 318.677  1.00  0.00           O  
ATOM   1293  N   GLU    83     320.730 311.429 320.273  1.00  0.00           N  
ATOM   1294  H   GLU    83     321.335 311.828 320.986  1.00  0.00           H  
ATOM   1295  CA  GLU    83     320.754 309.987 320.067  1.00  0.00           C  
ATOM   1296  HA  GLU    83     320.973 309.824 319.016  1.00  0.00           H  
ATOM   1297  CB  GLU    83     321.895 309.362 320.882  1.00  0.00           C  
ATOM   1298  HB2 GLU    83     322.842 309.771 320.526  1.00  0.00           H  
ATOM   1299  HB3 GLU    83     321.780 309.653 321.927  1.00  0.00           H  
ATOM   1300  CG  GLU    83     321.966 307.827 320.822  1.00  0.00           C  
ATOM   1301  HG2 GLU    83     322.847 307.514 321.387  1.00  0.00           H  
ATOM   1302  HG3 GLU    83     321.094 307.431 321.348  1.00  0.00           H  
ATOM   1303  CD  GLU    83     322.035 307.212 319.401  1.00  0.00           C  
ATOM   1304  OE1 GLU    83     321.839 305.977 319.287  1.00  0.00           O  
ATOM   1305  OE2 GLU    83     322.320 307.925 318.406  1.00  0.00           O  
ATOM   1306  C   GLU    83     319.393 309.322 320.338  1.00  0.00           C  
ATOM   1307  O   GLU    83     318.982 308.467 319.557  1.00  0.00           O  
ATOM   1308  N   LEU    84     318.668 309.718 321.393  1.00  0.00           N  
ATOM   1309  H   LEU    84     319.056 310.421 322.013  1.00  0.00           H  
ATOM   1310  CA  LEU    84     317.278 309.304 321.611  1.00  0.00           C  
ATOM   1311  HA  LEU    84     317.263 308.213 321.619  1.00  0.00           H  
ATOM   1312  CB  LEU    84     316.807 309.752 323.019  1.00  0.00           C  
ATOM   1313  HB2 LEU    84     317.009 308.914 323.688  1.00  0.00           H  
ATOM   1314  HB3 LEU    84     317.440 310.563 323.371  1.00  0.00           H  
ATOM   1315  CG  LEU    84     315.331 310.183 323.207  1.00  0.00           C  
ATOM   1316  HG  LEU    84     314.724 309.910 322.346  1.00  0.00           H  
ATOM   1317  CD1 LEU    84     314.708 309.549 324.452  1.00  0.00           C  
ATOM   1318 HD11 LEU    84     315.297 309.793 325.337  1.00  0.00           H  
ATOM   1319 HD12 LEU    84     313.691 309.920 324.583  1.00  0.00           H  
ATOM   1320 HD13 LEU    84     314.669 308.468 324.330  1.00  0.00           H  
ATOM   1321  CD2 LEU    84     315.248 311.694 323.430  1.00  0.00           C  
ATOM   1322 HD21 LEU    84     315.711 312.204 322.594  1.00  0.00           H  
ATOM   1323 HD22 LEU    84     314.207 312.009 323.497  1.00  0.00           H  
ATOM   1324 HD23 LEU    84     315.768 311.968 324.347  1.00  0.00           H  
ATOM   1325  C   LEU    84     316.384 309.715 320.421  1.00  0.00           C  
ATOM   1326  O   LEU    84     315.869 308.837 319.727  1.00  0.00           O  
ATOM   1327  N   GLU    85     316.227 311.010 320.126  1.00  0.00           N  
ATOM   1328  H   GLU    85     316.735 311.702 320.666  1.00  0.00           H  
ATOM   1329  CA  GLU    85     315.262 311.439 319.107  1.00  0.00           C  
ATOM   1330  HA  GLU    85     314.330 310.924 319.326  1.00  0.00           H  
ATOM   1331  CB  GLU    85     314.958 312.939 319.119  1.00  0.00           C  
ATOM   1332  HB2 GLU    85     315.895 313.484 319.218  1.00  0.00           H  
ATOM   1333  HB3 GLU    85     314.542 313.212 318.152  1.00  0.00           H  
ATOM   1334  CG  GLU    85     313.953 313.404 320.184  1.00  0.00           C  
ATOM   1335  HG2 GLU    85     314.402 313.283 321.167  1.00  0.00           H  
ATOM   1336  HG3 GLU    85     313.789 314.469 320.019  1.00  0.00           H  
ATOM   1337  CD  GLU    85     312.576 312.707 320.159  1.00  0.00           C  
ATOM   1338  OE1 GLU    85     312.430 311.588 320.708  1.00  0.00           O  
ATOM   1339  OE2 GLU    85     311.605 313.311 319.641  1.00  0.00           O  
ATOM   1340  C   GLU    85     315.607 310.989 317.689  1.00  0.00           C  
ATOM   1341  O   GLU    85     314.731 310.405 317.063  1.00  0.00           O  
ATOM   1342  N   HIS    86     316.817 311.207 317.147  1.00  0.00           N  
ATOM   1343  H   HIS    86     317.557 311.641 317.692  1.00  0.00           H  
ATOM   1344  CA  HIS    86     317.047 310.850 315.734  1.00  0.00           C  
ATOM   1345  HA  HIS    86     316.248 311.334 315.169  1.00  0.00           H  
ATOM   1346  CB  HIS    86     318.357 311.414 315.149  1.00  0.00           C  
ATOM   1347  HB2 HIS    86     318.217 311.490 314.070  1.00  0.00           H  
ATOM   1348  HB3 HIS    86     318.506 312.429 315.520  1.00  0.00           H  
ATOM   1349  CG  HIS    86     319.632 310.625 315.368  1.00  0.00           C  
ATOM   1350  ND1 HIS    86     320.714 310.596 314.481  1.00  0.00           N  
ATOM   1351  CE1 HIS    86     321.672 309.873 315.085  1.00  0.00           C  
ATOM   1352  HE1 HIS    86     322.654 309.683 314.669  1.00  0.00           H  
ATOM   1353  NE2 HIS    86     321.251 309.453 316.291  1.00  0.00           N  
ATOM   1354  HE2 HIS    86     321.790 308.898 316.966  1.00  0.00           H  
ATOM   1355  CD2 HIS    86     319.975 309.923 316.484  1.00  0.00           C  
ATOM   1356  HD2 HIS    86     319.373 309.801 317.370  1.00  0.00           H  
ATOM   1357  C   HIS    86     316.867 309.344 315.474  1.00  0.00           C  
ATOM   1358  O   HIS    86     316.376 308.966 314.412  1.00  0.00           O  
ATOM   1359  N   HIS    87     317.191 308.493 316.457  1.00  0.00           N  
ATOM   1360  H   HIS    87     317.541 308.883 317.320  1.00  0.00           H  
ATOM   1361  CA  HIS    87     316.990 307.042 316.402  1.00  0.00           C  
ATOM   1362  HA  HIS    87     317.291 306.703 315.411  1.00  0.00           H  
ATOM   1363  CB  HIS    87     317.927 306.373 317.418  1.00  0.00           C  
ATOM   1364  HB2 HIS    87     318.792 307.018 317.566  1.00  0.00           H  
ATOM   1365  HB3 HIS    87     317.422 306.259 318.377  1.00  0.00           H  
ATOM   1366  CG  HIS    87     318.483 305.045 316.969  1.00  0.00           C  
ATOM   1367  ND1 HIS    87     317.800 303.826 316.922  1.00  0.00           N  
ATOM   1368  CE1 HIS    87     318.692 302.927 316.465  1.00  0.00           C  
ATOM   1369  HE1 HIS    87     318.489 301.873 316.310  1.00  0.00           H  
ATOM   1370  NE2 HIS    87     319.878 303.515 316.229  1.00  0.00           N  
ATOM   1371  HE2 HIS    87     320.707 303.039 315.888  1.00  0.00           H  
ATOM   1372  CD2 HIS    87     319.766 304.852 316.543  1.00  0.00           C  
ATOM   1373  HD2 HIS    87     320.537 305.610 316.487  1.00  0.00           H  
ATOM   1374  C   HIS    87     315.514 306.632 316.578  1.00  0.00           C  
ATOM   1375  O   HIS    87     315.024 305.757 315.862  1.00  0.00           O  
ATOM   1376  N   HIS    88     314.766 307.295 317.472  1.00  0.00           N  
ATOM   1377  H   HIS    88     315.219 307.985 318.064  1.00  0.00           H  
ATOM   1378  CA  HIS    88     313.309 307.123 317.624  1.00  0.00           C  
ATOM   1379  HA  HIS    88     313.094 306.055 317.591  1.00  0.00           H  
ATOM   1380  CB  HIS    88     312.856 307.635 319.007  1.00  0.00           C  
ATOM   1381  HB2 HIS    88     313.186 308.666 319.136  1.00  0.00           H  
ATOM   1382  HB3 HIS    88     311.766 307.634 319.039  1.00  0.00           H  
ATOM   1383  CG  HIS    88     313.341 306.799 320.182  1.00  0.00           C  
ATOM   1384  ND1 HIS    88     313.713 307.289 321.442  1.00  0.00           N  
ATOM   1385  CE1 HIS    88     314.014 306.214 322.193  1.00  0.00           C  
ATOM   1386  HE1 HIS    88     314.359 306.247 323.221  1.00  0.00           H  
ATOM   1387  NE2 HIS    88     313.812 305.086 321.492  1.00  0.00           N  
ATOM   1388  HE2 HIS    88     313.943 304.144 321.850  1.00  0.00           H  
ATOM   1389  CD2 HIS    88     313.375 305.432 320.231  1.00  0.00           C  
ATOM   1390  HD2 HIS    88     313.088 304.752 319.440  1.00  0.00           H  
ATOM   1391  C   HIS    88     312.481 307.726 316.466  1.00  0.00           C  
ATOM   1392  O   HIS    88     311.388 307.233 316.182  1.00  0.00           O  
ATOM   1393  N   HIS    89     312.999 308.733 315.750  1.00  0.00           N  
ATOM   1394  H   HIS    89     313.861 309.144 316.093  1.00  0.00           H  
ATOM   1395  CA  HIS    89     312.389 309.358 314.558  1.00  0.00           C  
ATOM   1396  HA  HIS    89     311.330 309.534 314.753  1.00  0.00           H  
ATOM   1397  CB  HIS    89     313.049 310.721 314.257  1.00  0.00           C  
ATOM   1398  HB2 HIS    89     314.128 310.585 314.197  1.00  0.00           H  
ATOM   1399  HB3 HIS    89     312.715 311.056 313.274  1.00  0.00           H  
ATOM   1400  CG  HIS    89     312.761 311.861 315.213  1.00  0.00           C  
ATOM   1401  ND1 HIS    89     313.228 313.172 315.046  1.00  0.00           N  
ATOM   1402  CE1 HIS    89     312.768 313.868 316.100  1.00  0.00           C  
ATOM   1403  HE1 HIS    89     312.977 314.914 316.296  1.00  0.00           H  
ATOM   1404  NE2 HIS    89     312.043 313.071 316.902  1.00  0.00           N  
ATOM   1405  HE2 HIS    89     311.668 313.335 317.818  1.00  0.00           H  
ATOM   1406  CD2 HIS    89     312.022 311.806 316.361  1.00  0.00           C  
ATOM   1407  HD2 HIS    89     311.545 310.931 316.782  1.00  0.00           H  
ATOM   1408  C   HIS    89     312.453 308.478 313.295  1.00  0.00           C  
ATOM   1409  O   HIS    89     311.758 308.763 312.317  1.00  0.00           O  
ATOM   1410  N   HIS    90     313.256 307.406 313.295  1.00  0.00           N  
ATOM   1411  H   HIS    90     313.828 307.241 314.112  1.00  0.00           H  
ATOM   1412  CA  HIS    90     313.359 306.452 312.177  1.00  0.00           C  
ATOM   1413  HA  HIS    90     313.460 307.014 311.248  1.00  0.00           H  
ATOM   1414  CB  HIS    90     314.622 305.586 312.346  1.00  0.00           C  
ATOM   1415  HB2 HIS    90     314.562 305.056 313.298  1.00  0.00           H  
ATOM   1416  HB3 HIS    90     314.634 304.833 311.558  1.00  0.00           H  
ATOM   1417  CG  HIS    90     315.943 306.327 312.273  1.00  0.00           C  
ATOM   1418  ND1 HIS    90     317.143 305.894 312.854  1.00  0.00           N  
ATOM   1419  CE1 HIS    90     318.075 306.797 312.501  1.00  0.00           C  
ATOM   1420  HE1 HIS    90     319.114 306.773 312.813  1.00  0.00           H  
ATOM   1421  NE2 HIS    90     317.539 307.736 311.703  1.00  0.00           N  
ATOM   1422  HE2 HIS    90     318.041 308.524 311.306  1.00  0.00           H  
ATOM   1423  CD2 HIS    90     316.200 307.452 311.538  1.00  0.00           C  
ATOM   1424  HD2 HIS    90     315.491 308.007 310.938  1.00  0.00           H  
ATOM   1425  C   HIS    90     312.107 305.567 311.989  1.00  0.00           C  
ATOM   1426  O   HIS    90     311.987 304.904 310.953  1.00  0.00           O  
ATOM   1427  N   HIS    91     311.174 305.561 312.956  1.00  0.00           N  
ATOM   1428  H   HIS    91     311.327 306.175 313.743  1.00  0.00           H  
ATOM   1429  CA  HIS    91     309.929 304.766 312.963  1.00  0.00           C  
ATOM   1430  HA  HIS    91     309.894 304.160 312.058  1.00  0.00           H  
ATOM   1431  CB  HIS    91     309.951 303.795 314.158  1.00  0.00           C  
ATOM   1432  HB2 HIS    91     309.881 304.369 315.083  1.00  0.00           H  
ATOM   1433  HB3 HIS    91     309.073 303.150 314.102  1.00  0.00           H  
ATOM   1434  CG  HIS    91     311.180 302.919 314.219  1.00  0.00           C  
ATOM   1435  ND1 HIS    91     311.486 301.878 313.334  1.00  0.00           N  
ATOM   1436  CE1 HIS    91     312.678 301.396 313.731  1.00  0.00           C  
ATOM   1437  HE1 HIS    91     313.210 300.581 313.251  1.00  0.00           H  
ATOM   1438  NE2 HIS    91     313.121 302.068 314.809  1.00  0.00           N  
ATOM   1439  HE2 HIS    91     313.997 301.888 315.291  1.00  0.00           H  
ATOM   1440  CD2 HIS    91     312.190 303.032 315.130  1.00  0.00           C  
ATOM   1441  HD2 HIS    91     312.244 303.753 315.936  1.00  0.00           H  
ATOM   1442  C   HIS    91     308.645 305.613 312.938  1.00  0.00           C  
ATOM   1443  O   HIS    91     308.660 306.780 313.396  1.00  0.00           O  
ATOM   1444  OXT HIS    91     307.613 305.096 312.453  1.00  0.00           O  
TER    1445      HIS    91 
ENDMDL
REMARK 1pqx                 ENERGY     2.86944E+02 RMS    5.14
ATOM      1  N   MET     1     317.220 330.817 325.845  1.00  0.00           N  
ATOM      2  H1  MET     1     317.106 331.539 325.145  1.00  0.00           H  
ATOM      3  H2  MET     1     317.480 331.263 326.714  1.00  0.00           H  
ATOM      4  H3  MET     1     316.322 330.373 325.981  1.00  0.00           H  
ATOM      5  CA  MET     1     318.251 329.818 325.416  1.00  0.00           C  
ATOM      6  HA  MET     1     318.486 329.172 326.268  1.00  0.00           H  
ATOM      7  CB  MET     1     317.705 328.913 324.280  1.00  0.00           C  
ATOM      8  HB2 MET     1     316.862 328.333 324.651  1.00  0.00           H  
ATOM      9  HB3 MET     1     317.345 329.539 323.461  1.00  0.00           H  
ATOM     10  CG  MET     1     318.736 327.940 323.690  1.00  0.00           C  
ATOM     11  HG2 MET     1     318.333 327.531 322.766  1.00  0.00           H  
ATOM     12  HG3 MET     1     319.635 328.477 323.412  1.00  0.00           H  
ATOM     13  SD  MET     1     319.195 326.555 324.755  1.00  0.00           S  
ATOM     14  CE  MET     1     317.918 325.413 324.194  1.00  0.00           C  
ATOM     15  HE1 MET     1     318.026 325.274 323.125  1.00  0.00           H  
ATOM     16  HE2 MET     1     318.041 324.452 324.671  1.00  0.00           H  
ATOM     17  HE3 MET     1     316.930 325.808 324.417  1.00  0.00           H  
ATOM     18  C   MET     1     319.545 330.521 324.968  1.00  0.00           C  
ATOM     19  O   MET     1     319.479 331.399 324.112  1.00  0.00           O  
ATOM     20  N   LYS     2     320.726 330.105 325.464  1.00  0.00           N  
ATOM     21  H   LYS     2     320.733 329.413 326.208  1.00  0.00           H  
ATOM     22  CA  LYS     2     322.029 330.683 325.046  1.00  0.00           C  
ATOM     23  HA  LYS     2     321.862 331.709 324.711  1.00  0.00           H  
ATOM     24  CB  LYS     2     323.000 330.765 326.249  1.00  0.00           C  
ATOM     25  HB2 LYS     2     323.183 329.773 326.647  1.00  0.00           H  
ATOM     26  HB3 LYS     2     323.965 331.138 325.902  1.00  0.00           H  
ATOM     27  CG  LYS     2     322.538 331.683 327.397  1.00  0.00           C  
ATOM     28  HG2 LYS     2     321.597 331.321 327.814  1.00  0.00           H  
ATOM     29  HG3 LYS     2     323.292 331.646 328.185  1.00  0.00           H  
ATOM     30  CD  LYS     2     322.373 333.137 326.920  1.00  0.00           C  
ATOM     31  HD2 LYS     2     323.250 333.412 326.329  1.00  0.00           H  
ATOM     32  HD3 LYS     2     321.488 333.204 326.285  1.00  0.00           H  
ATOM     33  CE  LYS     2     322.220 334.138 328.073  1.00  0.00           C  
ATOM     34  HE2 LYS     2     321.318 333.894 328.644  1.00  0.00           H  
ATOM     35  HE3 LYS     2     323.076 334.043 328.746  1.00  0.00           H  
ATOM     36  NZ  LYS     2     322.146 335.533 327.555  1.00  0.00           N  
ATOM     37  HZ1 LYS     2     321.339 335.666 326.957  1.00  0.00           H  
ATOM     38  HZ2 LYS     2     322.075 336.205 328.309  1.00  0.00           H  
ATOM     39  HZ3 LYS     2     322.968 335.775 327.014  1.00  0.00           H  
ATOM     40  C   LYS     2     322.691 330.032 323.812  1.00  0.00           C  
ATOM     41  O   LYS     2     323.710 330.550 323.356  1.00  0.00           O  
ATOM     42  N   ILE     3     322.125 328.963 323.222  1.00  0.00           N  
ATOM     43  H   ILE     3     321.310 328.549 323.640  1.00  0.00           H  
ATOM     44  CA  ILE     3     322.699 328.354 322.009  1.00  0.00           C  
ATOM     45  HA  ILE     3     323.784 328.385 322.133  1.00  0.00           H  
ATOM     46  CB  ILE     3     322.383 326.863 321.746  1.00  0.00           C  
ATOM     47  HB  ILE     3     323.141 326.612 321.021  1.00  0.00           H  
ATOM     48  CG2 ILE     3     322.695 325.962 322.930  1.00  0.00           C  
ATOM     49 HG21 ILE     3     321.862 325.974 323.632  1.00  0.00           H  
ATOM     50 HG22 ILE     3     322.865 324.941 322.593  1.00  0.00           H  
ATOM     51 HG23 ILE     3     323.624 326.293 323.388  1.00  0.00           H  
ATOM     52  CG1 ILE     3     321.036 326.500 321.081  1.00  0.00           C  
ATOM     53 HG12 ILE     3     320.218 326.999 321.594  1.00  0.00           H  
ATOM     54 HG13 ILE     3     321.057 326.849 320.050  1.00  0.00           H  
ATOM     55  CD1 ILE     3     320.735 325.002 321.025  1.00  0.00           C  
ATOM     56 HD11 ILE     3     320.350 324.663 321.988  1.00  0.00           H  
ATOM     57 HD12 ILE     3     319.993 324.814 320.264  1.00  0.00           H  
ATOM     58 HD13 ILE     3     321.625 324.440 320.748  1.00  0.00           H  
ATOM     59  C   ILE     3     322.360 329.193 320.786  1.00  0.00           C  
ATOM     60  O   ILE     3     321.198 329.303 320.395  1.00  0.00           O  
ATOM     61  N   ILE     4     323.400 329.752 320.176  1.00  0.00           N  
ATOM     62  H   ILE     4     324.312 329.655 320.605  1.00  0.00           H  
ATOM     63  CA  ILE     4     323.320 330.487 318.921  1.00  0.00           C  
ATOM     64  HA  ILE     4     322.551 330.005 318.321  1.00  0.00           H  
ATOM     65  CB  ILE     4     322.930 331.977 319.172  1.00  0.00           C  
ATOM     66  HB  ILE     4     323.365 332.290 320.123  1.00  0.00           H  
ATOM     67  CG2 ILE     4     323.474 332.940 318.102  1.00  0.00           C  
ATOM     68 HG21 ILE     4     323.479 332.455 317.132  1.00  0.00           H  
ATOM     69 HG22 ILE     4     322.876 333.851 318.047  1.00  0.00           H  
ATOM     70 HG23 ILE     4     324.496 333.225 318.354  1.00  0.00           H  
ATOM     71  CG1 ILE     4     321.406 332.193 319.286  1.00  0.00           C  
ATOM     72 HG12 ILE     4     321.023 331.670 320.156  1.00  0.00           H  
ATOM     73 HG13 ILE     4     321.206 333.247 319.478  1.00  0.00           H  
ATOM     74  CD1 ILE     4     320.606 331.779 318.046  1.00  0.00           C  
ATOM     75 HD11 ILE     4     321.181 331.170 317.352  1.00  0.00           H  
ATOM     76 HD12 ILE     4     319.734 331.214 318.354  1.00  0.00           H  
ATOM     77 HD13 ILE     4     320.281 332.671 317.526  1.00  0.00           H  
ATOM     78  C   ILE     4     324.633 330.341 318.144  1.00  0.00           C  
ATOM     79  O   ILE     4     325.673 330.861 318.554  1.00  0.00           O  
ATOM     80  N   SER     5     324.569 329.626 317.015  1.00  0.00           N  
ATOM     81  H   SER     5     323.756 329.038 316.876  1.00  0.00           H  
ATOM     82  CA  SER     5     325.648 329.613 316.009  1.00  0.00           C  
ATOM     83  HA  SER     5     326.085 330.612 315.984  1.00  0.00           H  
ATOM     84  CB  SER     5     326.762 328.651 316.479  1.00  0.00           C  
ATOM     85  HB2 SER     5     327.025 328.893 317.511  1.00  0.00           H  
ATOM     86  HB3 SER     5     326.404 327.620 316.467  1.00  0.00           H  
ATOM     87  OG  SER     5     327.940 328.763 315.698  1.00  0.00           O  
ATOM     88  HG  SER     5     327.875 328.133 314.950  1.00  0.00           H  
ATOM     89  C   SER     5     325.171 329.325 314.562  1.00  0.00           C  
ATOM     90  O   SER     5     325.970 329.415 313.627  1.00  0.00           O  
ATOM     91  N   ILE     6     323.874 329.020 314.345  1.00  0.00           N  
ATOM     92  H   ILE     6     323.224 329.106 315.112  1.00  0.00           H  
ATOM     93  CA  ILE     6     323.326 328.464 313.078  1.00  0.00           C  
ATOM     94  HA  ILE     6     323.737 329.070 312.271  1.00  0.00           H  
ATOM     95  CB  ILE     6     323.828 326.991 312.885  1.00  0.00           C  
ATOM     96  HB  ILE     6     323.007 326.427 312.472  1.00  0.00           H  
ATOM     97  CG2 ILE     6     324.919 326.936 311.812  1.00  0.00           C  
ATOM     98 HG21 ILE     6     325.890 327.188 312.241  1.00  0.00           H  
ATOM     99 HG22 ILE     6     324.964 325.924 311.410  1.00  0.00           H  
ATOM    100 HG23 ILE     6     324.703 327.629 311.004  1.00  0.00           H  
ATOM    101  CG1 ILE     6     324.348 326.243 314.157  1.00  0.00           C  
ATOM    102 HG12 ILE     6     325.107 326.835 314.655  1.00  0.00           H  
ATOM    103 HG13 ILE     6     323.523 326.144 314.855  1.00  0.00           H  
ATOM    104  CD1 ILE     6     325.047 324.884 313.969  1.00  0.00           C  
ATOM    105 HD11 ILE     6     325.922 325.014 313.341  1.00  0.00           H  
ATOM    106 HD12 ILE     6     325.390 324.516 314.933  1.00  0.00           H  
ATOM    107 HD13 ILE     6     324.423 324.121 313.523  1.00  0.00           H  
ATOM    108  C   ILE     6     321.772 328.661 312.950  1.00  0.00           C  
ATOM    109  O   ILE     6     321.235 329.470 313.704  1.00  0.00           O  
ATOM    110  N   SER     7     321.033 327.996 312.029  1.00  0.00           N  
ATOM    111  H   SER     7     321.508 327.373 311.394  1.00  0.00           H  
ATOM    112  CA  SER     7     319.582 328.239 311.727  1.00  0.00           C  
ATOM    113  HA  SER     7     319.187 328.948 312.440  1.00  0.00           H  
ATOM    114  CB  SER     7     319.425 328.942 310.378  1.00  0.00           C  
ATOM    115  HB2 SER     7     318.386 329.258 310.262  1.00  0.00           H  
ATOM    116  HB3 SER     7     320.049 329.833 310.358  1.00  0.00           H  
ATOM    117  OG  SER     7     319.777 328.066 309.325  1.00  0.00           O  
ATOM    118  HG  SER     7     319.795 328.563 308.485  1.00  0.00           H  
ATOM    119  C   SER     7     318.660 326.984 311.743  1.00  0.00           C  
ATOM    120  O   SER     7     319.117 325.853 311.799  1.00  0.00           O  
ATOM    121  N   GLU     8     317.332 327.128 311.747  1.00  0.00           N  
ATOM    122  H   GLU     8     316.948 328.064 311.832  1.00  0.00           H  
ATOM    123  CA  GLU     8     316.361 326.016 311.582  1.00  0.00           C  
ATOM    124  HA  GLU     8     316.546 325.307 312.389  1.00  0.00           H  
ATOM    125  CB  GLU     8     314.923 326.538 311.770  1.00  0.00           C  
ATOM    126  HB2 GLU     8     314.250 325.682 311.697  1.00  0.00           H  
ATOM    127  HB3 GLU     8     314.814 326.939 312.776  1.00  0.00           H  
ATOM    128  CG  GLU     8     314.446 327.596 310.759  1.00  0.00           C  
ATOM    129  HG2 GLU     8     314.603 327.211 309.749  1.00  0.00           H  
ATOM    130  HG3 GLU     8     313.369 327.718 310.893  1.00  0.00           H  
ATOM    131  CD  GLU     8     315.113 328.984 310.907  1.00  0.00           C  
ATOM    132  OE1 GLU     8     315.189 329.726 309.898  1.00  0.00           O  
ATOM    133  OE2 GLU     8     315.576 329.353 312.015  1.00  0.00           O  
ATOM    134  C   GLU     8     316.493 325.207 310.257  1.00  0.00           C  
ATOM    135  O   GLU     8     316.999 325.719 309.254  1.00  0.00           O  
ATOM    136  N   THR     9     315.993 323.952 310.231  1.00  0.00           N  
ATOM    137  H   THR     9     315.527 323.600 311.058  1.00  0.00           H  
ATOM    138  CA  THR     9     316.193 322.986 309.114  1.00  0.00           C  
ATOM    139  HA  THR     9     316.459 323.531 308.210  1.00  0.00           H  
ATOM    140  CB  THR     9     317.347 322.007 309.424  1.00  0.00           C  
ATOM    141  HB  THR     9     317.054 321.370 310.258  1.00  0.00           H  
ATOM    142  CG2 THR     9     317.732 321.120 308.234  1.00  0.00           C  
ATOM    143 HG21 THR     9     318.061 321.740 307.399  1.00  0.00           H  
ATOM    144 HG22 THR     9     318.540 320.446 308.521  1.00  0.00           H  
ATOM    145 HG23 THR     9     316.892 320.508 307.911  1.00  0.00           H  
ATOM    146  OG1 THR     9     318.525 322.683 309.789  1.00  0.00           O  
ATOM    147  HG1 THR     9     319.181 322.018 310.059  1.00  0.00           H  
ATOM    148  C   THR     9     314.960 322.101 308.841  1.00  0.00           C  
ATOM    149  O   THR     9     314.516 321.397 309.751  1.00  0.00           O  
ATOM    150  N   PRO    10     314.469 321.983 307.588  1.00  0.00           N  
ATOM    151  CD  PRO    10     314.668 322.925 306.489  1.00  0.00           C  
ATOM    152  HD2 PRO    10     315.691 322.887 306.112  1.00  0.00           H  
ATOM    153  HD3 PRO    10     314.430 323.933 306.830  1.00  0.00           H  
ATOM    154  CG  PRO    10     313.686 322.522 305.384  1.00  0.00           C  
ATOM    155  HG2 PRO    10     314.191 321.890 304.653  1.00  0.00           H  
ATOM    156  HG3 PRO    10     313.248 323.394 304.897  1.00  0.00           H  
ATOM    157  CB  PRO    10     312.620 321.711 306.117  1.00  0.00           C  
ATOM    158  HB2 PRO    10     312.113 321.004 305.458  1.00  0.00           H  
ATOM    159  HB3 PRO    10     311.888 322.387 306.560  1.00  0.00           H  
ATOM    160  CA  PRO    10     313.412 321.030 307.238  1.00  0.00           C  
ATOM    161  HA  PRO    10     312.732 320.899 308.081  1.00  0.00           H  
ATOM    162  C   PRO    10     313.954 319.628 306.877  1.00  0.00           C  
ATOM    163  O   PRO    10     313.782 319.123 305.766  1.00  0.00           O  
ATOM    164  N   ASN    11     314.598 318.981 307.857  1.00  0.00           N  
ATOM    165  H   ASN    11     314.720 319.474 308.734  1.00  0.00           H  
ATOM    166  CA  ASN    11     314.908 317.545 307.847  1.00  0.00           C  
ATOM    167  HA  ASN    11     314.502 317.091 306.940  1.00  0.00           H  
ATOM    168  CB  ASN    11     316.428 317.262 307.867  1.00  0.00           C  
ATOM    169  HB2 ASN    11     316.913 317.813 307.062  1.00  0.00           H  
ATOM    170  HB3 ASN    11     316.858 317.588 308.814  1.00  0.00           H  
ATOM    171  CG  ASN    11     316.733 315.777 307.663  1.00  0.00           C  
ATOM    172  OD1 ASN    11     315.918 315.001 307.181  1.00  0.00           O  
ATOM    173  ND2 ASN    11     317.918 315.320 308.004  1.00  0.00           N  
ATOM    174 HD21 ASN    11     318.117 314.343 307.841  1.00  0.00           H  
ATOM    175 HD22 ASN    11     318.620 315.935 308.386  1.00  0.00           H  
ATOM    176  C   ASN    11     314.147 316.959 309.045  1.00  0.00           C  
ATOM    177  O   ASN    11     314.642 316.986 310.171  1.00  0.00           O  
ATOM    178  N   HIS    12     312.876 316.601 308.814  1.00  0.00           N  
ATOM    179  H   HIS    12     312.555 316.644 307.854  1.00  0.00           H  
ATOM    180  CA  HIS    12     311.884 316.199 309.831  1.00  0.00           C  
ATOM    181  HA  HIS    12     310.900 316.335 309.378  1.00  0.00           H  
ATOM    182  CB  HIS    12     311.975 314.695 310.144  1.00  0.00           C  
ATOM    183  HB2 HIS    12     311.264 314.464 310.932  1.00  0.00           H  
ATOM    184  HB3 HIS    12     311.661 314.147 309.255  1.00  0.00           H  
ATOM    185  CG  HIS    12     313.327 314.173 310.565  1.00  0.00           C  
ATOM    186  ND1 HIS    12     313.836 314.142 311.868  1.00  0.00           N  
ATOM    187  CE1 HIS    12     315.069 313.616 311.763  1.00  0.00           C  
ATOM    188  HE1 HIS    12     315.747 313.455 312.592  1.00  0.00           H  
ATOM    189  NE2 HIS    12     315.345 313.310 310.483  1.00  0.00           N  
ATOM    190  HE2 HIS    12     316.212 312.903 310.151  1.00  0.00           H  
ATOM    191  CD2 HIS    12     314.254 313.646 309.714  1.00  0.00           C  
ATOM    192  HD2 HIS    12     314.148 313.538 308.642  1.00  0.00           H  
ATOM    193  C   HIS    12     311.840 317.120 311.064  1.00  0.00           C  
ATOM    194  O   HIS    12     311.931 316.686 312.212  1.00  0.00           O  
ATOM    195  N   ASN    13     311.680 318.428 310.808  1.00  0.00           N  
ATOM    196  H   ASN    13     311.620 318.710 309.838  1.00  0.00           H  
ATOM    197  CA  ASN    13     311.363 319.454 311.819  1.00  0.00           C  
ATOM    198  HA  ASN    13     311.218 320.404 311.300  1.00  0.00           H  
ATOM    199  CB  ASN    13     310.037 319.114 312.533  1.00  0.00           C  
ATOM    200  HB2 ASN    13     310.226 318.368 313.303  1.00  0.00           H  
ATOM    201  HB3 ASN    13     309.647 320.003 313.031  1.00  0.00           H  
ATOM    202  CG  ASN    13     308.986 318.583 311.580  1.00  0.00           C  
ATOM    203  OD1 ASN    13     308.404 319.316 310.794  1.00  0.00           O  
ATOM    204  ND2 ASN    13     308.769 317.287 311.592  1.00  0.00           N  
ATOM    205 HD21 ASN    13     308.047 316.920 310.993  1.00  0.00           H  
ATOM    206 HD22 ASN    13     309.281 316.703 312.247  1.00  0.00           H  
ATOM    207  C   ASN    13     312.499 319.684 312.826  1.00  0.00           C  
ATOM    208  O   ASN    13     312.256 320.207 313.908  1.00  0.00           O  
ATOM    209  N   THR    14     313.726 319.283 312.490  1.00  0.00           N  
ATOM    210  H   THR    14     313.848 318.822 311.600  1.00  0.00           H  
ATOM    211  CA  THR    14     314.902 319.467 313.344  1.00  0.00           C  
ATOM    212  HA  THR    14     314.610 319.227 314.367  1.00  0.00           H  
ATOM    213  CB  THR    14     315.988 318.455 312.953  1.00  0.00           C  
ATOM    214  HB  THR    14     315.520 317.484 312.787  1.00  0.00           H  
ATOM    215  CG2 THR    14     316.827 318.827 311.734  1.00  0.00           C  
ATOM    216 HG21 THR    14     317.508 319.643 311.975  1.00  0.00           H  
ATOM    217 HG22 THR    14     317.412 317.958 311.433  1.00  0.00           H  
ATOM    218 HG23 THR    14     316.176 319.120 310.912  1.00  0.00           H  
ATOM    219  OG1 THR    14     316.878 318.350 314.033  1.00  0.00           O  
ATOM    220  HG1 THR    14     317.331 317.491 313.981  1.00  0.00           H  
ATOM    221  C   THR    14     315.397 320.921 313.375  1.00  0.00           C  
ATOM    222  O   THR    14     314.814 321.827 312.774  1.00  0.00           O  
ATOM    223  N   MET    15     316.507 321.151 314.069  1.00  0.00           N  
ATOM    224  H   MET    15     316.962 320.342 314.485  1.00  0.00           H  
ATOM    225  CA  MET    15     317.197 322.435 314.142  1.00  0.00           C  
ATOM    226  HA  MET    15     316.888 323.095 313.332  1.00  0.00           H  
ATOM    227  CB  MET    15     316.944 323.105 315.498  1.00  0.00           C  
ATOM    228  HB2 MET    15     317.219 322.407 316.289  1.00  0.00           H  
ATOM    229  HB3 MET    15     317.589 323.976 315.581  1.00  0.00           H  
ATOM    230  CG  MET    15     315.516 323.558 315.745  1.00  0.00           C  
ATOM    231  HG2 MET    15     314.844 322.772 315.420  1.00  0.00           H  
ATOM    232  HG3 MET    15     315.400 323.697 316.821  1.00  0.00           H  
ATOM    233  SD  MET    15     315.045 325.099 314.937  1.00  0.00           S  
ATOM    234  CE  MET    15     313.461 325.347 315.777  1.00  0.00           C  
ATOM    235  HE1 MET    15     313.612 325.321 316.856  1.00  0.00           H  
ATOM    236  HE2 MET    15     313.046 326.314 315.493  1.00  0.00           H  
ATOM    237  HE3 MET    15     312.765 324.558 315.493  1.00  0.00           H  
ATOM    238  C   MET    15     318.699 322.246 314.089  1.00  0.00           C  
ATOM    239  O   MET    15     319.218 321.231 314.556  1.00  0.00           O  
ATOM    240  N   LYS    16     319.408 323.264 313.597  1.00  0.00           N  
ATOM    241  H   LYS    16     318.931 324.054 313.174  1.00  0.00           H  
ATOM    242  CA  LYS    16     320.847 323.368 313.840  1.00  0.00           C  
ATOM    243  HA  LYS    16     321.292 322.424 313.582  1.00  0.00           H  
ATOM    244  CB  LYS    16     321.448 324.412 312.909  1.00  0.00           C  
ATOM    245  HB2 LYS    16     321.008 325.380 313.131  1.00  0.00           H  
ATOM    246  HB3 LYS    16     322.486 324.486 313.156  1.00  0.00           H  
ATOM    247  CG  LYS    16     321.375 324.085 311.404  1.00  0.00           C  
ATOM    248  HG2 LYS    16     320.359 323.824 311.126  1.00  0.00           H  
ATOM    249  HG3 LYS    16     321.683 324.961 310.832  1.00  0.00           H  
ATOM    250  CD  LYS    16     322.289 322.915 311.056  1.00  0.00           C  
ATOM    251  HD2 LYS    16     323.300 323.158 311.388  1.00  0.00           H  
ATOM    252  HD3 LYS    16     321.929 322.026 311.577  1.00  0.00           H  
ATOM    253  CE  LYS    16     322.341 322.599 309.565  1.00  0.00           C  
ATOM    254  HE2 LYS    16     321.326 322.489 309.168  1.00  0.00           H  
ATOM    255  HE3 LYS    16     322.818 323.433 309.040  1.00  0.00           H  
ATOM    256  NZ  LYS    16     323.118 321.347 309.366  1.00  0.00           N  
ATOM    257  HZ1 LYS    16     322.595 320.536 309.676  1.00  0.00           H  
ATOM    258  HZ2 LYS    16     323.368 321.241 308.387  1.00  0.00           H  
ATOM    259  HZ3 LYS    16     323.997 321.374 309.890  1.00  0.00           H  
ATOM    260  C   LYS    16     321.060 323.685 315.347  1.00  0.00           C  
ATOM    261  O   LYS    16     320.117 323.594 316.125  1.00  0.00           O  
ATOM    262  N   ILE    17     322.239 324.130 315.795  1.00  0.00           N  
ATOM    263  H   ILE    17     323.020 324.157 315.160  1.00  0.00           H  
ATOM    264  CA  ILE    17     322.408 324.695 317.160  1.00  0.00           C  
ATOM    265  HA  ILE    17     321.803 324.112 317.853  1.00  0.00           H  
ATOM    266  CB  ILE    17     323.878 324.554 317.659  1.00  0.00           C  
ATOM    267  HB  ILE    17     324.540 324.870 316.861  1.00  0.00           H  
ATOM    268  CG2 ILE    17     324.254 325.387 318.887  1.00  0.00           C  
ATOM    269 HG21 ILE    17     323.510 325.199 319.647  1.00  0.00           H  
ATOM    270 HG22 ILE    17     325.232 325.081 319.264  1.00  0.00           H  
ATOM    271 HG23 ILE    17     324.311 326.448 318.653  1.00  0.00           H  
ATOM    272  CG1 ILE    17     324.201 323.083 318.009  1.00  0.00           C  
ATOM    273 HG12 ILE    17     323.894 322.476 317.169  1.00  0.00           H  
ATOM    274 HG13 ILE    17     325.272 322.953 318.094  1.00  0.00           H  
ATOM    275  CD1 ILE    17     323.603 322.526 319.318  1.00  0.00           C  
ATOM    276 HD11 ILE    17     322.519 322.532 319.271  1.00  0.00           H  
ATOM    277 HD12 ILE    17     323.945 321.502 319.469  1.00  0.00           H  
ATOM    278 HD13 ILE    17     323.932 323.093 320.187  1.00  0.00           H  
ATOM    279  C   ILE    17     321.800 326.122 317.186  1.00  0.00           C  
ATOM    280  O   ILE    17     322.477 327.149 317.235  1.00  0.00           O  
ATOM    281  N   THR    18     320.467 326.166 317.092  1.00  0.00           N  
ATOM    282  H   THR    18     319.988 325.282 316.930  1.00  0.00           H  
ATOM    283  CA  THR    18     319.600 327.329 317.311  1.00  0.00           C  
ATOM    284  HA  THR    18     319.959 327.845 318.202  1.00  0.00           H  
ATOM    285  CB  THR    18     319.628 328.353 316.175  1.00  0.00           C  
ATOM    286  HB  THR    18     320.660 328.559 315.904  1.00  0.00           H  
ATOM    287  CG2 THR    18     318.806 327.995 314.945  1.00  0.00           C  
ATOM    288 HG21 THR    18     317.796 327.674 315.192  1.00  0.00           H  
ATOM    289 HG22 THR    18     318.693 328.897 314.353  1.00  0.00           H  
ATOM    290 HG23 THR    18     319.315 327.213 314.386  1.00  0.00           H  
ATOM    291  OG1 THR    18     319.029 329.546 316.633  1.00  0.00           O  
ATOM    292  HG1 THR    18     319.401 330.277 316.101  1.00  0.00           H  
ATOM    293  C   THR    18     318.153 326.917 317.558  1.00  0.00           C  
ATOM    294  O   THR    18     317.697 325.851 317.161  1.00  0.00           O  
ATOM    295  N   LEU    19     317.453 327.840 318.197  1.00  0.00           N  
ATOM    296  H   LEU    19     318.007 328.650 318.448  1.00  0.00           H  
ATOM    297  CA  LEU    19     316.018 327.938 318.481  1.00  0.00           C  
ATOM    298  HA  LEU    19     315.461 327.935 317.542  1.00  0.00           H  
ATOM    299  CB  LEU    19     315.558 326.728 319.313  1.00  0.00           C  
ATOM    300  HB2 LEU    19     314.527 326.895 319.621  1.00  0.00           H  
ATOM    301  HB3 LEU    19     315.524 325.864 318.648  1.00  0.00           H  
ATOM    302  CG  LEU    19     316.471 326.424 320.528  1.00  0.00           C  
ATOM    303  HG  LEU    19     317.215 327.212 320.630  1.00  0.00           H  
ATOM    304  CD1 LEU    19     315.717 326.425 321.861  1.00  0.00           C  
ATOM    305 HD11 LEU    19     314.659 326.622 321.726  1.00  0.00           H  
ATOM    306 HD12 LEU    19     315.835 325.486 322.393  1.00  0.00           H  
ATOM    307 HD13 LEU    19     316.101 327.230 322.481  1.00  0.00           H  
ATOM    308  CD2 LEU    19     317.264 325.128 320.280  1.00  0.00           C  
ATOM    309 HD21 LEU    19     318.086 325.352 319.614  1.00  0.00           H  
ATOM    310 HD22 LEU    19     317.673 324.711 321.194  1.00  0.00           H  
ATOM    311 HD23 LEU    19     316.673 324.367 319.778  1.00  0.00           H  
ATOM    312  C   LEU    19     315.799 329.319 319.140  1.00  0.00           C  
ATOM    313  O   LEU    19     315.095 329.480 320.136  1.00  0.00           O  
ATOM    314  N   SER    20     316.536 330.295 318.589  1.00  0.00           N  
ATOM    315  H   SER    20     317.052 330.028 317.761  1.00  0.00           H  
ATOM    316  CA  SER    20     316.755 331.661 319.089  1.00  0.00           C  
ATOM    317  HA  SER    20     315.807 332.052 319.459  1.00  0.00           H  
ATOM    318  CB  SER    20     317.707 331.543 320.302  1.00  0.00           C  
ATOM    319  HB2 SER    20     317.168 331.036 321.105  1.00  0.00           H  
ATOM    320  HB3 SER    20     318.552 330.905 320.046  1.00  0.00           H  
ATOM    321  OG  SER    20     318.188 332.778 320.805  1.00  0.00           O  
ATOM    322  HG  SER    20     318.763 332.599 321.577  1.00  0.00           H  
ATOM    323  C   SER    20     317.225 332.631 317.961  1.00  0.00           C  
ATOM    324  O   SER    20     317.274 333.841 318.171  1.00  0.00           O  
ATOM    325  N   GLU    21     317.485 332.104 316.745  1.00  0.00           N  
ATOM    326  H   GLU    21     317.428 331.099 316.683  1.00  0.00           H  
ATOM    327  CA  GLU    21     317.698 332.771 315.435  1.00  0.00           C  
ATOM    328  HA  GLU    21     317.651 331.943 314.723  1.00  0.00           H  
ATOM    329  CB  GLU    21     316.487 333.640 315.024  1.00  0.00           C  
ATOM    330  HB2 GLU    21     316.315 333.482 313.958  1.00  0.00           H  
ATOM    331  HB3 GLU    21     315.607 333.261 315.548  1.00  0.00           H  
ATOM    332  CG  GLU    21     316.595 335.160 315.245  1.00  0.00           C  
ATOM    333  HG2 GLU    21     317.050 335.357 316.214  1.00  0.00           H  
ATOM    334  HG3 GLU    21     317.255 335.575 314.480  1.00  0.00           H  
ATOM    335  CD  GLU    21     315.232 335.885 315.195  1.00  0.00           C  
ATOM    336  OE1 GLU    21     315.135 337.018 315.730  1.00  0.00           O  
ATOM    337  OE2 GLU    21     314.248 335.365 314.611  1.00  0.00           O  
ATOM    338  C   GLU    21     319.095 333.403 315.186  1.00  0.00           C  
ATOM    339  O   GLU    21     319.504 334.359 315.850  1.00  0.00           O  
ATOM    340  N   SER    22     319.835 332.878 314.194  1.00  0.00           N  
ATOM    341  H   SER    22     319.452 332.107 313.664  1.00  0.00           H  
ATOM    342  CA  SER    22     321.192 333.325 313.805  1.00  0.00           C  
ATOM    343  HA  SER    22     321.256 334.403 313.960  1.00  0.00           H  
ATOM    344  CB  SER    22     322.214 332.666 314.747  1.00  0.00           C  
ATOM    345  HB2 SER    22     321.917 332.899 315.767  1.00  0.00           H  
ATOM    346  HB3 SER    22     322.176 331.586 314.620  1.00  0.00           H  
ATOM    347  OG  SER    22     323.557 333.098 314.552  1.00  0.00           O  
ATOM    348  HG  SER    22     323.776 333.808 315.190  1.00  0.00           H  
ATOM    349  C   SER    22     321.472 333.082 312.302  1.00  0.00           C  
ATOM    350  O   SER    22     320.536 333.001 311.500  1.00  0.00           O  
ATOM    351  N   ARG    23     322.752 333.034 311.901  1.00  0.00           N  
ATOM    352  H   ARG    23     323.440 333.113 312.644  1.00  0.00           H  
ATOM    353  CA  ARG    23     323.253 332.877 310.521  1.00  0.00           C  
ATOM    354  HA  ARG    23     322.814 333.691 309.938  1.00  0.00           H  
ATOM    355  CB  ARG    23     324.777 333.082 310.495  1.00  0.00           C  
ATOM    356  HB2 ARG    23     325.121 333.100 309.460  1.00  0.00           H  
ATOM    357  HB3 ARG    23     325.000 334.058 310.931  1.00  0.00           H  
ATOM    358  CG  ARG    23     325.551 332.001 311.264  1.00  0.00           C  
ATOM    359  HG2 ARG    23     325.227 331.984 312.305  1.00  0.00           H  
ATOM    360  HG3 ARG    23     325.372 331.023 310.816  1.00  0.00           H  
ATOM    361  CD  ARG    23     327.046 332.316 311.213  1.00  0.00           C  
ATOM    362  HD2 ARG    23     327.383 332.272 310.175  1.00  0.00           H  
ATOM    363  HD3 ARG    23     327.200 333.330 311.591  1.00  0.00           H  
ATOM    364  NE  ARG    23     327.822 331.366 312.030  1.00  0.00           N  
ATOM    365  HE  ARG    23     327.317 330.600 312.460  1.00  0.00           H  
ATOM    366  CZ  ARG    23     329.115 331.448 312.290  1.00  0.00           C  
ATOM    367  NH1 ARG    23     329.687 330.567 313.056  1.00  0.00           N  
ATOM    368 HH11 ARG    23     329.144 329.814 313.449  1.00  0.00           H  
ATOM    369 HH12 ARG    23     330.671 330.626 313.253  1.00  0.00           H  
ATOM    370  NH2 ARG    23     329.863 332.403 311.802  1.00  0.00           N  
ATOM    371 HH21 ARG    23     329.449 333.096 311.201  1.00  0.00           H  
ATOM    372 HH22 ARG    23     330.844 332.454 312.019  1.00  0.00           H  
ATOM    373  C   ARG    23     322.797 331.587 309.816  1.00  0.00           C  
ATOM    374  O   ARG    23     322.339 330.635 310.440  1.00  0.00           O  
ATOM    375  N   GLU    24     322.993 331.557 308.500  1.00  0.00           N  
ATOM    376  H   GLU    24     323.463 332.357 308.101  1.00  0.00           H  
ATOM    377  CA  GLU    24     322.370 330.617 307.550  1.00  0.00           C  
ATOM    378  HA  GLU    24     321.293 330.706 307.700  1.00  0.00           H  
ATOM    379  CB  GLU    24     322.661 331.083 306.111  1.00  0.00           C  
ATOM    380  HB2 GLU    24     323.712 330.896 305.885  1.00  0.00           H  
ATOM    381  HB3 GLU    24     322.063 330.479 305.428  1.00  0.00           H  
ATOM    382  CG  GLU    24     322.358 332.566 305.828  1.00  0.00           C  
ATOM    383  HG2 GLU    24     323.172 333.164 306.246  1.00  0.00           H  
ATOM    384  HG3 GLU    24     322.371 332.720 304.747  1.00  0.00           H  
ATOM    385  CD  GLU    24     321.010 333.054 306.402  1.00  0.00           C  
ATOM    386  OE1 GLU    24     320.987 334.110 307.079  1.00  0.00           O  
ATOM    387  OE2 GLU    24     319.963 332.401 306.169  1.00  0.00           O  
ATOM    388  C   GLU    24     322.648 329.103 307.656  1.00  0.00           C  
ATOM    389  O   GLU    24     321.798 328.338 307.192  1.00  0.00           O  
ATOM    390  N   GLY    25     323.777 328.627 308.202  1.00  0.00           N  
ATOM    391  H   GLY    25     324.478 329.273 308.540  1.00  0.00           H  
ATOM    392  CA  GLY    25     324.006 327.172 308.336  1.00  0.00           C  
ATOM    393  HA2 GLY    25     323.495 326.834 309.238  1.00  0.00           H  
ATOM    394  HA3 GLY    25     323.537 326.656 307.497  1.00  0.00           H  
ATOM    395  C   GLY    25     325.460 326.673 308.381  1.00  0.00           C  
ATOM    396  O   GLY    25     326.403 327.379 308.020  1.00  0.00           O  
ATOM    397  N   MET    26     325.601 325.412 308.814  1.00  0.00           N  
ATOM    398  H   MET    26     324.752 324.919 309.049  1.00  0.00           H  
ATOM    399  CA  MET    26     326.838 324.614 308.937  1.00  0.00           C  
ATOM    400  HA  MET    26     327.501 324.887 308.115  1.00  0.00           H  
ATOM    401  CB  MET    26     327.525 325.010 310.259  1.00  0.00           C  
ATOM    402  HB2 MET    26     327.507 326.097 310.360  1.00  0.00           H  
ATOM    403  HB3 MET    26     326.936 324.606 311.076  1.00  0.00           H  
ATOM    404  CG  MET    26     328.991 324.582 310.404  1.00  0.00           C  
ATOM    405  HG2 MET    26     329.317 324.836 311.412  1.00  0.00           H  
ATOM    406  HG3 MET    26     329.072 323.502 310.315  1.00  0.00           H  
ATOM    407  SD  MET    26     330.143 325.387 309.257  1.00  0.00           S  
ATOM    408  CE  MET    26     331.106 323.949 308.722  1.00  0.00           C  
ATOM    409  HE1 MET    26     330.496 323.337 308.058  1.00  0.00           H  
ATOM    410  HE2 MET    26     331.993 324.283 308.184  1.00  0.00           H  
ATOM    411  HE3 MET    26     331.411 323.359 309.586  1.00  0.00           H  
ATOM    412  C   MET    26     326.487 323.103 308.769  1.00  0.00           C  
ATOM    413  O   MET    26     325.339 322.794 308.450  1.00  0.00           O  
ATOM    414  N   THR    27     327.412 322.144 308.912  1.00  0.00           N  
ATOM    415  H   THR    27     328.355 322.418 309.155  1.00  0.00           H  
ATOM    416  CA  THR    27     327.241 320.712 308.514  1.00  0.00           C  
ATOM    417  HA  THR    27     326.900 320.746 307.479  1.00  0.00           H  
ATOM    418  CB  THR    27     328.604 319.981 308.501  1.00  0.00           C  
ATOM    419  HB  THR    27     328.785 319.517 309.471  1.00  0.00           H  
ATOM    420  CG2 THR    27     328.687 318.914 307.407  1.00  0.00           C  
ATOM    421 HG21 THR    27     328.421 319.350 306.443  1.00  0.00           H  
ATOM    422 HG22 THR    27     329.702 318.522 307.349  1.00  0.00           H  
ATOM    423 HG23 THR    27     328.023 318.081 307.628  1.00  0.00           H  
ATOM    424  OG1 THR    27     329.649 320.893 308.218  1.00  0.00           O  
ATOM    425  HG1 THR    27     330.488 320.398 308.184  1.00  0.00           H  
ATOM    426  C   THR    27     326.157 319.899 309.270  1.00  0.00           C  
ATOM    427  O   THR    27     325.645 320.343 310.297  1.00  0.00           O  
ATOM    428  N   SER    28     325.746 318.727 308.743  1.00  0.00           N  
ATOM    429  H   SER    28     326.164 318.433 307.869  1.00  0.00           H  
ATOM    430  CA  SER    28     324.559 317.937 309.163  1.00  0.00           C  
ATOM    431  HA  SER    28     324.062 318.487 309.962  1.00  0.00           H  
ATOM    432  CB  SER    28     323.551 317.893 308.001  1.00  0.00           C  
ATOM    433  HB2 SER    28     322.657 317.342 308.301  1.00  0.00           H  
ATOM    434  HB3 SER    28     323.244 318.910 307.755  1.00  0.00           H  
ATOM    435  OG  SER    28     324.127 317.296 306.850  1.00  0.00           O  
ATOM    436  HG  SER    28     323.452 317.283 306.138  1.00  0.00           H  
ATOM    437  C   SER    28     324.776 316.520 309.763  1.00  0.00           C  
ATOM    438  O   SER    28     323.825 315.738 309.841  1.00  0.00           O  
ATOM    439  N   ASP    29     325.962 316.191 310.296  1.00  0.00           N  
ATOM    440  H   ASP    29     326.712 316.861 310.218  1.00  0.00           H  
ATOM    441  CA  ASP    29     326.157 315.009 311.202  1.00  0.00           C  
ATOM    442  HA  ASP    29     325.705 314.228 310.585  1.00  0.00           H  
ATOM    443  CB  ASP    29     327.640 314.549 311.232  1.00  0.00           C  
ATOM    444  HB2 ASP    29     328.179 315.024 312.048  1.00  0.00           H  
ATOM    445  HB3 ASP    29     327.654 313.478 311.439  1.00  0.00           H  
ATOM    446  CG  ASP    29     328.424 314.806 309.928  1.00  0.00           C  
ATOM    447  OD1 ASP    29     329.533 315.388 310.000  1.00  0.00           O  
ATOM    448  OD2 ASP    29     327.959 314.405 308.833  1.00  0.00           O  
ATOM    449  C   ASP    29     325.405 315.064 312.714  1.00  0.00           C  
ATOM    450  O   ASP    29     325.302 316.783 314.445  1.00  0.00           O  
ATOM    451  N   THR    30     324.759 313.796 312.481  1.00  0.00           N  
ATOM    452  H   THR    30     325.103 313.308 311.670  1.00  0.00           H  
ATOM    453  CA  THR    30     323.603 313.029 313.114  1.00  0.00           C  
ATOM    454  HA  THR    30     323.165 313.570 313.939  1.00  0.00           H  
ATOM    455  CB  THR    30     322.395 312.931 312.144  1.00  0.00           C  
ATOM    456  HB  THR    30     322.687 313.329 311.172  1.00  0.00           H  
ATOM    457  CG2 THR    30     321.742 311.565 311.924  1.00  0.00           C  
ATOM    458 HG21 THR    30     321.491 311.095 312.874  1.00  0.00           H  
ATOM    459 HG22 THR    30     320.825 311.688 311.343  1.00  0.00           H  
ATOM    460 HG23 THR    30     322.418 310.921 311.364  1.00  0.00           H  
ATOM    461  OG1 THR    30     321.355 313.749 312.654  1.00  0.00           O  
ATOM    462  HG1 THR    30     320.735 313.961 311.931  1.00  0.00           H  
ATOM    463  C   THR    30     323.980 311.723 313.834  1.00  0.00           C  
ATOM    464  O   THR    30     324.459 310.762 313.227  1.00  0.00           O  
ATOM    465  N   TYR    31     323.748 311.713 315.157  1.00  0.00           N  
ATOM    466  H   TYR    31     323.402 312.577 315.562  1.00  0.00           H  
ATOM    467  CA  TYR    31     323.984 310.615 316.105  1.00  0.00           C  
ATOM    468  HA  TYR    31     324.619 309.854 315.653  1.00  0.00           H  
ATOM    469  CB  TYR    31     324.673 311.154 317.373  1.00  0.00           C  
ATOM    470  HB2 TYR    31     324.071 311.977 317.757  1.00  0.00           H  
ATOM    471  HB3 TYR    31     324.654 310.366 318.129  1.00  0.00           H  
ATOM    472  CG  TYR    31     326.107 311.640 317.281  1.00  0.00           C  
ATOM    473  CD1 TYR    31     326.900 311.445 316.131  1.00  0.00           C  
ATOM    474  HD1 TYR    31     326.499 310.957 315.256  1.00  0.00           H  
ATOM    475  CE1 TYR    31     328.229 311.903 316.106  1.00  0.00           C  
ATOM    476  HE1 TYR    31     328.824 311.784 315.213  1.00  0.00           H  
ATOM    477  CZ  TYR    31     328.780 312.541 317.238  1.00  0.00           C  
ATOM    478  OH  TYR    31     330.026 313.090 317.166  1.00  0.00           O  
ATOM    479  HH  TYR    31     330.518 312.803 316.378  1.00  0.00           H  
ATOM    480  CE2 TYR    31     327.996 312.713 318.400  1.00  0.00           C  
ATOM    481  HE2 TYR    31     328.406 313.230 319.255  1.00  0.00           H  
ATOM    482  CD2 TYR    31     326.661 312.272 318.411  1.00  0.00           C  
ATOM    483  HD2 TYR    31     326.055 312.426 319.296  1.00  0.00           H  
ATOM    484  C   TYR    31     322.673 309.950 316.552  1.00  0.00           C  
ATOM    485  O   TYR    31     321.805 310.589 317.143  1.00  0.00           O  
ATOM    486  N   THR    32     322.576 308.633 316.369  1.00  0.00           N  
ATOM    487  H   THR    32     323.361 308.152 315.951  1.00  0.00           H  
ATOM    488  CA  THR    32     321.474 307.803 316.890  1.00  0.00           C  
ATOM    489  HA  THR    32     320.709 308.452 317.318  1.00  0.00           H  
ATOM    490  CB  THR    32     320.804 307.031 315.744  1.00  0.00           C  
ATOM    491  HB  THR    32     320.628 307.726 314.922  1.00  0.00           H  
ATOM    492  CG2 THR    32     321.627 305.848 315.229  1.00  0.00           C  
ATOM    493 HG21 THR    32     321.692 305.068 315.988  1.00  0.00           H  
ATOM    494 HG22 THR    32     321.154 305.437 314.337  1.00  0.00           H  
ATOM    495 HG23 THR    32     322.633 306.177 314.968  1.00  0.00           H  
ATOM    496  OG1 THR    32     319.561 306.534 316.192  1.00  0.00           O  
ATOM    497  HG1 THR    32     319.009 306.355 315.406  1.00  0.00           H  
ATOM    498  C   THR    32     321.975 306.892 318.019  1.00  0.00           C  
ATOM    499  O   THR    32     323.179 306.637 318.124  1.00  0.00           O  
ATOM    500  N   LYS    33     321.072 306.461 318.912  1.00  0.00           N  
ATOM    501  H   LYS    33     320.101 306.678 318.720  1.00  0.00           H  
ATOM    502  CA  LYS    33     321.378 305.768 320.182  1.00  0.00           C  
ATOM    503  HA  LYS    33     320.427 305.569 320.682  1.00  0.00           H  
ATOM    504  CB  LYS    33     322.074 304.403 319.996  1.00  0.00           C  
ATOM    505  HB2 LYS    33     323.067 304.543 319.571  1.00  0.00           H  
ATOM    506  HB3 LYS    33     322.194 303.949 320.982  1.00  0.00           H  
ATOM    507  CG  LYS    33     321.303 303.423 319.105  1.00  0.00           C  
ATOM    508  HG2 LYS    33     320.320 303.226 319.536  1.00  0.00           H  
ATOM    509  HG3 LYS    33     321.181 303.851 318.109  1.00  0.00           H  
ATOM    510  CD  LYS    33     322.101 302.117 319.004  1.00  0.00           C  
ATOM    511  HD2 LYS    33     323.120 302.342 318.680  1.00  0.00           H  
ATOM    512  HD3 LYS    33     322.141 301.645 319.988  1.00  0.00           H  
ATOM    513  CE  LYS    33     321.457 301.162 317.996  1.00  0.00           C  
ATOM    514  HE2 LYS    33     320.426 300.963 318.306  1.00  0.00           H  
ATOM    515  HE3 LYS    33     321.424 301.656 317.019  1.00  0.00           H  
ATOM    516  NZ  LYS    33     322.220 299.889 317.899  1.00  0.00           N  
ATOM    517  HZ1 LYS    33     322.238 299.400 318.784  1.00  0.00           H  
ATOM    518  HZ2 LYS    33     321.807 299.266 317.217  1.00  0.00           H  
ATOM    519  HZ3 LYS    33     323.179 300.052 317.618  1.00  0.00           H  
ATOM    520  C   LYS    33     322.137 306.710 321.126  1.00  0.00           C  
ATOM    521  O   LYS    33     321.492 307.516 321.780  1.00  0.00           O  
ATOM    522  N   VAL    34     323.473 306.608 321.173  1.00  0.00           N  
ATOM    523  H   VAL    34     323.871 305.954 320.513  1.00  0.00           H  
ATOM    524  CA  VAL    34     324.455 307.296 322.045  1.00  0.00           C  
ATOM    525  HA  VAL    34     324.206 308.346 322.116  1.00  0.00           H  
ATOM    526  CB  VAL    34     324.457 306.689 323.473  1.00  0.00           C  
ATOM    527  HB  VAL    34     324.747 305.640 323.415  1.00  0.00           H  
ATOM    528  CG1 VAL    34     325.466 307.421 324.355  1.00  0.00           C  
ATOM    529 HG11 VAL    34     325.228 308.485 324.358  1.00  0.00           H  
ATOM    530 HG12 VAL    34     325.416 307.041 325.376  1.00  0.00           H  
ATOM    531 HG13 VAL    34     326.477 307.253 323.988  1.00  0.00           H  
ATOM    532  CG2 VAL    34     323.114 306.764 324.222  1.00  0.00           C  
ATOM    533 HG21 VAL    34     322.380 306.110 323.754  1.00  0.00           H  
ATOM    534 HG22 VAL    34     323.229 306.424 325.251  1.00  0.00           H  
ATOM    535 HG23 VAL    34     322.741 307.788 324.231  1.00  0.00           H  
ATOM    536  C   VAL    34     325.855 307.190 321.386  1.00  0.00           C  
ATOM    537  O   VAL    34     326.203 306.100 320.929  1.00  0.00           O  
ATOM    538  N   ASP    35     326.660 308.269 321.299  1.00  0.00           N  
ATOM    539  H   ASP    35     326.374 309.145 321.725  1.00  0.00           H  
ATOM    540  CA  ASP    35     327.902 308.299 320.477  1.00  0.00           C  
ATOM    541  HA  ASP    35     328.180 307.283 320.205  1.00  0.00           H  
ATOM    542  CB  ASP    35     327.629 309.049 319.171  1.00  0.00           C  
ATOM    543  HB2 ASP    35     326.747 308.639 318.677  1.00  0.00           H  
ATOM    544  HB3 ASP    35     327.418 310.086 319.419  1.00  0.00           H  
ATOM    545  CG  ASP    35     328.855 308.946 318.240  1.00  0.00           C  
ATOM    546  OD1 ASP    35     329.766 309.807 318.273  1.00  0.00           O  
ATOM    547  OD2 ASP    35     328.944 307.936 317.501  1.00  0.00           O  
ATOM    548  C   ASP    35     329.144 308.962 321.122  1.00  0.00           C  
ATOM    549  O   ASP    35     329.166 310.163 321.365  1.00  0.00           O  
ATOM    550  N   ASP    36     330.237 308.214 321.309  1.00  0.00           N  
ATOM    551  H   ASP    36     330.190 307.249 321.018  1.00  0.00           H  
ATOM    552  CA  ASP    36     331.429 308.624 322.084  1.00  0.00           C  
ATOM    553  HA  ASP    36     331.081 309.018 323.041  1.00  0.00           H  
ATOM    554  CB  ASP    36     332.267 307.370 322.401  1.00  0.00           C  
ATOM    555  HB2 ASP    36     332.634 306.954 321.459  1.00  0.00           H  
ATOM    556  HB3 ASP    36     333.133 307.671 322.995  1.00  0.00           H  
ATOM    557  CG  ASP    36     331.509 306.275 323.175  1.00  0.00           C  
ATOM    558  OD1 ASP    36     331.793 305.074 322.943  1.00  0.00           O  
ATOM    559  OD2 ASP    36     330.652 306.594 324.035  1.00  0.00           O  
ATOM    560  C   ASP    36     332.301 309.745 321.443  1.00  0.00           C  
ATOM    561  O   ASP    36     333.406 309.515 320.943  1.00  0.00           O  
ATOM    562  N   SER    37     331.807 310.986 321.516  1.00  0.00           N  
ATOM    563  H   SER    37     330.824 311.019 321.768  1.00  0.00           H  
ATOM    564  CA  SER    37     332.376 312.246 320.981  1.00  0.00           C  
ATOM    565  HA  SER    37     333.429 312.335 321.249  1.00  0.00           H  
ATOM    566  CB  SER    37     332.228 312.198 319.452  1.00  0.00           C  
ATOM    567  HB2 SER    37     332.567 311.233 319.075  1.00  0.00           H  
ATOM    568  HB3 SER    37     331.164 312.292 319.228  1.00  0.00           H  
ATOM    569  OG  SER    37     332.958 313.222 318.789  1.00  0.00           O  
ATOM    570  HG  SER    37     332.559 313.348 317.904  1.00  0.00           H  
ATOM    571  C   SER    37     331.591 313.460 321.538  1.00  0.00           C  
ATOM    572  O   SER    37     331.477 314.528 320.930  1.00  0.00           O  
ATOM    573  N   GLN    38     331.046 313.291 322.746  1.00  0.00           N  
ATOM    574  H   GLN    38     331.304 312.463 323.262  1.00  0.00           H  
ATOM    575  CA  GLN    38     329.934 314.082 323.278  1.00  0.00           C  
ATOM    576  HA  GLN    38     329.792 314.954 322.643  1.00  0.00           H  
ATOM    577  CB  GLN    38     328.717 313.146 323.080  1.00  0.00           C  
ATOM    578  HB2 GLN    38     327.829 313.678 323.404  1.00  0.00           H  
ATOM    579  HB3 GLN    38     328.591 312.956 322.013  1.00  0.00           H  
ATOM    580  CG  GLN    38     328.885 311.778 323.812  1.00  0.00           C  
ATOM    581  HG2 GLN    38     329.793 311.284 323.485  1.00  0.00           H  
ATOM    582  HG3 GLN    38     329.040 311.950 324.875  1.00  0.00           H  
ATOM    583  CD  GLN    38     327.756 310.743 323.653  1.00  0.00           C  
ATOM    584  OE1 GLN    38     326.786 310.854 322.914  1.00  0.00           O  
ATOM    585  NE2 GLN    38     327.852 309.653 324.381  1.00  0.00           N  
ATOM    586 HE21 GLN    38     327.025 309.086 324.463  1.00  0.00           H  
ATOM    587 HE22 GLN    38     328.634 309.511 324.997  1.00  0.00           H  
ATOM    588  C   GLN    38     330.086 314.561 324.753  1.00  0.00           C  
ATOM    589  O   GLN    38     330.774 313.900 325.538  1.00  0.00           O  
ATOM    590  N   PRO    39     329.434 315.679 325.160  1.00  0.00           N  
ATOM    591  CD  PRO    39     328.603 316.525 324.317  1.00  0.00           C  
ATOM    592  HD2 PRO    39     327.624 316.061 324.190  1.00  0.00           H  
ATOM    593  HD3 PRO    39     329.061 316.715 323.348  1.00  0.00           H  
ATOM    594  CG  PRO    39     328.453 317.848 325.054  1.00  0.00           C  
ATOM    595  HG2 PRO    39     327.470 318.283 324.865  1.00  0.00           H  
ATOM    596  HG3 PRO    39     329.239 318.536 324.742  1.00  0.00           H  
ATOM    597  CB  PRO    39     328.635 317.500 326.528  1.00  0.00           C  
ATOM    598  HB2 PRO    39     327.648 317.424 326.991  1.00  0.00           H  
ATOM    599  HB3 PRO    39     329.214 318.266 327.043  1.00  0.00           H  
ATOM    600  CA  PRO    39     329.362 316.148 326.558  1.00  0.00           C  
ATOM    601  HA  PRO    39     330.361 316.266 326.977  1.00  0.00           H  
ATOM    602  C   PRO    39     328.522 315.200 327.408  1.00  0.00           C  
ATOM    603  O   PRO    39     327.481 314.788 326.927  1.00  0.00           O  
ATOM    604  N   ALA    40     328.847 314.918 328.672  1.00  0.00           N  
ATOM    605  H   ALA    40     329.683 315.333 329.061  1.00  0.00           H  
ATOM    606  CA  ALA    40     328.158 313.874 329.456  1.00  0.00           C  
ATOM    607  HA  ALA    40     328.389 312.915 328.986  1.00  0.00           H  
ATOM    608  CB  ALA    40     328.751 313.844 330.868  1.00  0.00           C  
ATOM    609  HB1 ALA    40     328.529 314.774 331.391  1.00  0.00           H  
ATOM    610  HB2 ALA    40     328.323 313.008 331.425  1.00  0.00           H  
ATOM    611  HB3 ALA    40     329.832 313.707 330.813  1.00  0.00           H  
ATOM    612  C   ALA    40     326.608 313.985 329.478  1.00  0.00           C  
ATOM    613  O   ALA    40     325.919 312.967 329.391  1.00  0.00           O  
ATOM    614  N   PHE    41     326.061 315.210 329.488  1.00  0.00           N  
ATOM    615  H   PHE    41     326.695 315.993 329.560  1.00  0.00           H  
ATOM    616  CA  PHE    41     324.616 315.512 329.407  1.00  0.00           C  
ATOM    617  HA  PHE    41     324.123 315.070 330.269  1.00  0.00           H  
ATOM    618  CB  PHE    41     324.407 317.026 329.476  1.00  0.00           C  
ATOM    619  HB2 PHE    41     324.945 317.504 328.654  1.00  0.00           H  
ATOM    620  HB3 PHE    41     323.347 317.233 329.344  1.00  0.00           H  
ATOM    621  CG  PHE    41     324.828 317.635 330.793  1.00  0.00           C  
ATOM    622  CD1 PHE    41     324.008 317.467 331.925  1.00  0.00           C  
ATOM    623  HD1 PHE    41     323.084 316.910 331.846  1.00  0.00           H  
ATOM    624  CE1 PHE    41     324.393 318.017 333.159  1.00  0.00           C  
ATOM    625  HE1 PHE    41     323.763 317.884 334.029  1.00  0.00           H  
ATOM    626  CZ  PHE    41     325.598 318.736 333.262  1.00  0.00           C  
ATOM    627  HZ  PHE    41     325.894 319.160 334.213  1.00  0.00           H  
ATOM    628  CE2 PHE    41     326.419 318.901 332.132  1.00  0.00           C  
ATOM    629  HE2 PHE    41     327.346 319.451 332.211  1.00  0.00           H  
ATOM    630  CD2 PHE    41     326.035 318.349 330.898  1.00  0.00           C  
ATOM    631  HD2 PHE    41     326.668 318.475 330.031  1.00  0.00           H  
ATOM    632  C   PHE    41     323.902 314.958 328.164  1.00  0.00           C  
ATOM    633  O   PHE    41     322.683 314.795 328.149  1.00  0.00           O  
ATOM    634  N   ILE    42     324.636 314.642 327.104  1.00  0.00           N  
ATOM    635  H   ILE    42     325.638 314.809 327.150  1.00  0.00           H  
ATOM    636  CA  ILE    42     324.133 313.911 325.941  1.00  0.00           C  
ATOM    637  HA  ILE    42     323.381 314.534 325.467  1.00  0.00           H  
ATOM    638  CB  ILE    42     325.306 313.727 324.979  1.00  0.00           C  
ATOM    639  HB  ILE    42     325.841 314.675 324.899  1.00  0.00           H  
ATOM    640  CG2 ILE    42     326.255 312.673 325.555  1.00  0.00           C  
ATOM    641 HG21 ILE    42     325.960 311.675 325.239  1.00  0.00           H  
ATOM    642 HG22 ILE    42     327.247 312.931 325.260  1.00  0.00           H  
ATOM    643 HG23 ILE    42     326.311 312.691 326.638  1.00  0.00           H  
ATOM    644  CG1 ILE    42     324.881 313.310 323.569  1.00  0.00           C  
ATOM    645 HG12 ILE    42     325.755 313.022 322.999  1.00  0.00           H  
ATOM    646 HG13 ILE    42     324.193 312.470 323.613  1.00  0.00           H  
ATOM    647  CD1 ILE    42     324.261 314.452 322.791  1.00  0.00           C  
ATOM    648 HD11 ILE    42     324.952 315.288 322.755  1.00  0.00           H  
ATOM    649 HD12 ILE    42     324.092 314.097 321.779  1.00  0.00           H  
ATOM    650 HD13 ILE    42     323.332 314.767 323.258  1.00  0.00           H  
ATOM    651  C   ILE    42     323.511 312.548 326.303  1.00  0.00           C  
ATOM    652  O   ILE    42     322.509 312.145 325.722  1.00  0.00           O  
ATOM    653  N   ASN    43     324.077 311.839 327.284  1.00  0.00           N  
ATOM    654  H   ASN    43     324.884 312.231 327.754  1.00  0.00           H  
ATOM    655  CA  ASN    43     323.584 310.545 327.738  1.00  0.00           C  
ATOM    656  HA  ASN    43     323.369 309.920 326.867  1.00  0.00           H  
ATOM    657  CB  ASN    43     324.668 309.845 328.587  1.00  0.00           C  
ATOM    658  HB2 ASN    43     324.906 310.466 329.450  1.00  0.00           H  
ATOM    659  HB3 ASN    43     324.280 308.895 328.953  1.00  0.00           H  
ATOM    660  CG  ASN    43     325.954 309.546 327.827  1.00  0.00           C  
ATOM    661  OD1 ASN    43     325.982 309.447 326.613  1.00  0.00           O  
ATOM    662  ND2 ASN    43     327.067 309.377 328.505  1.00  0.00           N  
ATOM    663 HD21 ASN    43     327.906 309.150 327.993  1.00  0.00           H  
ATOM    664 HD22 ASN    43     327.071 309.430 329.512  1.00  0.00           H  
ATOM    665  C   ASN    43     322.263 310.742 328.492  1.00  0.00           C  
ATOM    666  O   ASN    43     321.448 309.831 328.557  1.00  0.00           O  
ATOM    667  N   ASP    44     322.023 311.950 329.006  1.00  0.00           N  
ATOM    668  H   ASP    44     322.755 312.643 328.926  1.00  0.00           H  
ATOM    669  CA  ASP    44     320.754 312.393 329.570  1.00  0.00           C  
ATOM    670  HA  ASP    44     320.316 311.541 330.091  1.00  0.00           H  
ATOM    671  CB  ASP    44     321.020 313.453 330.653  1.00  0.00           C  
ATOM    672  HB2 ASP    44     321.413 314.363 330.203  1.00  0.00           H  
ATOM    673  HB3 ASP    44     320.075 313.715 331.131  1.00  0.00           H  
ATOM    674  CG  ASP    44     322.005 312.939 331.724  1.00  0.00           C  
ATOM    675  OD1 ASP    44     323.226 313.207 331.628  1.00  0.00           O  
ATOM    676  OD2 ASP    44     321.555 312.259 332.678  1.00  0.00           O  
ATOM    677  C   ASP    44     319.723 312.815 328.491  1.00  0.00           C  
ATOM    678  O   ASP    44     318.567 312.397 328.590  1.00  0.00           O  
ATOM    679  N   ILE    45     320.097 313.554 327.425  1.00  0.00           N  
ATOM    680  H   ILE    45     321.046 313.920 327.403  1.00  0.00           H  
ATOM    681  CA  ILE    45     319.160 313.885 326.315  1.00  0.00           C  
ATOM    682  HA  ILE    45     318.234 314.192 326.799  1.00  0.00           H  
ATOM    683  CB  ILE    45     319.631 315.091 325.455  1.00  0.00           C  
ATOM    684  HB  ILE    45     320.047 315.836 326.126  1.00  0.00           H  
ATOM    685  CG2 ILE    45     320.714 314.733 324.436  1.00  0.00           C  
ATOM    686 HG21 ILE    45     320.281 314.214 323.579  1.00  0.00           H  
ATOM    687 HG22 ILE    45     321.213 315.644 324.098  1.00  0.00           H  
ATOM    688 HG23 ILE    45     321.445 314.087 324.890  1.00  0.00           H  
ATOM    689  CG1 ILE    45     318.528 315.771 324.611  1.00  0.00           C  
ATOM    690 HG12 ILE    45     318.976 316.589 324.044  1.00  0.00           H  
ATOM    691 HG13 ILE    45     318.106 315.064 323.896  1.00  0.00           H  
ATOM    692  CD1 ILE    45     317.393 316.367 325.438  1.00  0.00           C  
ATOM    693 HD11 ILE    45     317.812 317.029 326.195  1.00  0.00           H  
ATOM    694 HD12 ILE    45     316.731 316.937 324.786  1.00  0.00           H  
ATOM    695 HD13 ILE    45     316.814 315.574 325.910  1.00  0.00           H  
ATOM    696  C   ILE    45     318.792 312.674 325.439  1.00  0.00           C  
ATOM    697  O   ILE    45     317.688 312.611 324.903  1.00  0.00           O  
ATOM    698  N   LEU    46     319.685 311.690 325.295  1.00  0.00           N  
ATOM    699  H   LEU    46     320.606 311.820 325.706  1.00  0.00           H  
ATOM    700  CA  LEU    46     319.485 310.529 324.414  1.00  0.00           C  
ATOM    701  HA  LEU    46     318.871 310.849 323.573  1.00  0.00           H  
ATOM    702  CB  LEU    46     320.843 310.071 323.869  1.00  0.00           C  
ATOM    703  HB2 LEU    46     321.574 310.062 324.676  1.00  0.00           H  
ATOM    704  HB3 LEU    46     320.748 309.048 323.521  1.00  0.00           H  
ATOM    705  CG  LEU    46     321.352 310.927 322.696  1.00  0.00           C  
ATOM    706  HG  LEU    46     321.445 311.966 323.016  1.00  0.00           H  
ATOM    707  CD1 LEU    46     322.741 310.429 322.283  1.00  0.00           C  
ATOM    708 HD11 LEU    46     322.649 309.692 321.490  1.00  0.00           H  
ATOM    709 HD12 LEU    46     323.369 311.233 321.919  1.00  0.00           H  
ATOM    710 HD13 LEU    46     323.257 310.008 323.143  1.00  0.00           H  
ATOM    711  CD2 LEU    46     320.359 310.847 321.521  1.00  0.00           C  
ATOM    712 HD21 LEU    46     319.638 311.661 321.589  1.00  0.00           H  
ATOM    713 HD22 LEU    46     320.866 310.909 320.564  1.00  0.00           H  
ATOM    714 HD23 LEU    46     319.826 309.896 321.533  1.00  0.00           H  
ATOM    715  C   LEU    46     318.703 309.356 325.029  1.00  0.00           C  
ATOM    716  O   LEU    46     318.337 308.422 324.312  1.00  0.00           O  
ATOM    717  N   LYS    47     318.369 309.421 326.323  1.00  0.00           N  
ATOM    718  H   LYS    47     318.725 310.202 326.861  1.00  0.00           H  
ATOM    719  CA  LYS    47     317.442 308.479 326.985  1.00  0.00           C  
ATOM    720  HA  LYS    47     317.600 307.475 326.583  1.00  0.00           H  
ATOM    721  CB  LYS    47     317.770 308.439 328.491  1.00  0.00           C  
ATOM    722  HB2 LYS    47     317.848 309.462 328.864  1.00  0.00           H  
ATOM    723  HB3 LYS    47     316.966 307.941 329.033  1.00  0.00           H  
ATOM    724  CG  LYS    47     319.076 307.674 328.775  1.00  0.00           C  
ATOM    725  HG2 LYS    47     318.909 306.607 328.623  1.00  0.00           H  
ATOM    726  HG3 LYS    47     319.847 307.991 328.075  1.00  0.00           H  
ATOM    727  CD  LYS    47     319.553 307.919 330.215  1.00  0.00           C  
ATOM    728  HD2 LYS    47     319.620 308.994 330.391  1.00  0.00           H  
ATOM    729  HD3 LYS    47     318.828 307.494 330.911  1.00  0.00           H  
ATOM    730  CE  LYS    47     320.934 307.291 330.456  1.00  0.00           C  
ATOM    731  HE2 LYS    47     320.868 306.212 330.282  1.00  0.00           H  
ATOM    732  HE3 LYS    47     321.637 307.703 329.725  1.00  0.00           H  
ATOM    733  NZ  LYS    47     321.424 307.560 331.837  1.00  0.00           N  
ATOM    734  HZ1 LYS    47     320.803 307.164 332.532  1.00  0.00           H  
ATOM    735  HZ2 LYS    47     322.339 307.154 331.987  1.00  0.00           H  
ATOM    736  HZ3 LYS    47     321.498 308.553 332.020  1.00  0.00           H  
ATOM    737  C   LYS    47     315.957 308.810 326.720  1.00  0.00           C  
ATOM    738  O   LYS    47     315.069 308.089 327.179  1.00  0.00           O  
ATOM    739  N   VAL    48     315.680 309.891 325.982  1.00  0.00           N  
ATOM    740  H   VAL    48     316.467 310.401 325.610  1.00  0.00           H  
ATOM    741  CA  VAL    48     314.339 310.451 325.725  1.00  0.00           C  
ATOM    742  HA  VAL    48     313.753 310.387 326.643  1.00  0.00           H  
ATOM    743  CB  VAL    48     314.463 311.948 325.353  1.00  0.00           C  
ATOM    744  HB  VAL    48     315.166 312.048 324.526  1.00  0.00           H  
ATOM    745  CG1 VAL    48     313.141 312.588 324.912  1.00  0.00           C  
ATOM    746 HG11 VAL    48     312.376 312.435 325.673  1.00  0.00           H  
ATOM    747 HG12 VAL    48     313.281 313.657 324.751  1.00  0.00           H  
ATOM    748 HG13 VAL    48     312.806 312.154 323.971  1.00  0.00           H  
ATOM    749  CG2 VAL    48     314.979 312.761 326.549  1.00  0.00           C  
ATOM    750 HG21 VAL    48     315.935 312.370 326.896  1.00  0.00           H  
ATOM    751 HG22 VAL    48     315.127 313.799 326.249  1.00  0.00           H  
ATOM    752 HG23 VAL    48     314.263 312.721 327.370  1.00  0.00           H  
ATOM    753  C   VAL    48     313.579 309.695 324.627  1.00  0.00           C  
ATOM    754  O   VAL    48     314.036 309.611 323.490  1.00  0.00           O  
ATOM    755  N   GLU    49     312.402 309.154 324.950  1.00  0.00           N  
ATOM    756  H   GLU    49     312.087 309.234 325.907  1.00  0.00           H  
ATOM    757  CA  GLU    49     311.433 308.652 323.960  1.00  0.00           C  
ATOM    758  HA  GLU    49     311.985 308.173 323.149  1.00  0.00           H  
ATOM    759  CB  GLU    49     310.551 307.570 324.607  1.00  0.00           C  
ATOM    760  HB2 GLU    49     311.224 306.797 324.980  1.00  0.00           H  
ATOM    761  HB3 GLU    49     310.027 307.977 325.471  1.00  0.00           H  
ATOM    762  CG  GLU    49     309.571 306.879 323.638  1.00  0.00           C  
ATOM    763  HG2 GLU    49     310.032 306.829 322.648  1.00  0.00           H  
ATOM    764  HG3 GLU    49     309.443 305.849 323.978  1.00  0.00           H  
ATOM    765  CD  GLU    49     308.166 307.520 323.537  1.00  0.00           C  
ATOM    766  OE1 GLU    49     307.480 307.287 322.511  1.00  0.00           O  
ATOM    767  OE2 GLU    49     307.709 308.219 324.474  1.00  0.00           O  
ATOM    768  C   GLU    49     310.650 309.841 323.352  1.00  0.00           C  
ATOM    769  O   GLU    49     310.375 310.825 324.045  1.00  0.00           O  
ATOM    770  N   GLY    50     310.326 309.792 322.052  1.00  0.00           N  
ATOM    771  H   GLY    50     310.488 308.937 321.535  1.00  0.00           H  
ATOM    772  CA  GLY    50     309.813 310.958 321.305  1.00  0.00           C  
ATOM    773  HA2 GLY    50     309.159 310.608 320.506  1.00  0.00           H  
ATOM    774  HA3 GLY    50     309.214 311.592 321.960  1.00  0.00           H  
ATOM    775  C   GLY    50     310.923 311.821 320.667  1.00  0.00           C  
ATOM    776  O   GLY    50     310.682 312.970 320.291  1.00  0.00           O  
ATOM    777  N   VAL    51     312.135 311.258 320.553  1.00  0.00           N  
ATOM    778  H   VAL    51     312.229 310.325 320.925  1.00  0.00           H  
ATOM    779  CA  VAL    51     313.317 311.781 319.839  1.00  0.00           C  
ATOM    780  HA  VAL    51     313.054 312.725 319.358  1.00  0.00           H  
ATOM    781  CB  VAL    51     314.461 312.042 320.858  1.00  0.00           C  
ATOM    782  HB  VAL    51     314.013 312.206 321.839  1.00  0.00           H  
ATOM    783  CG1 VAL    51     315.464 310.885 320.993  1.00  0.00           C  
ATOM    784 HG11 VAL    51     316.098 310.817 320.109  1.00  0.00           H  
ATOM    785 HG12 VAL    51     316.095 311.046 321.867  1.00  0.00           H  
ATOM    786 HG13 VAL    51     314.932 309.943 321.120  1.00  0.00           H  
ATOM    787  CG2 VAL    51     315.265 313.305 320.542  1.00  0.00           C  
ATOM    788 HG21 VAL    51     314.598 314.163 320.455  1.00  0.00           H  
ATOM    789 HG22 VAL    51     315.976 313.495 321.346  1.00  0.00           H  
ATOM    790 HG23 VAL    51     315.817 313.178 319.612  1.00  0.00           H  
ATOM    791  C   VAL    51     313.732 310.769 318.747  1.00  0.00           C  
ATOM    792  O   VAL    51     313.441 309.573 318.869  1.00  0.00           O  
ATOM    793  N   LYS    52     314.434 311.217 317.698  1.00  0.00           N  
ATOM    794  H   LYS    52     314.639 312.216 317.666  1.00  0.00           H  
ATOM    795  CA  LYS    52     315.029 310.405 316.613  1.00  0.00           C  
ATOM    796  HA  LYS    52     315.296 309.425 317.010  1.00  0.00           H  
ATOM    797  CB  LYS    52     314.010 310.188 315.464  1.00  0.00           C  
ATOM    798  HB2 LYS    52     313.536 311.139 315.207  1.00  0.00           H  
ATOM    799  HB3 LYS    52     314.560 309.847 314.587  1.00  0.00           H  
ATOM    800  CG  LYS    52     312.922 309.133 315.723  1.00  0.00           C  
ATOM    801  HG2 LYS    52     313.353 308.278 316.245  1.00  0.00           H  
ATOM    802  HG3 LYS    52     312.129 309.566 316.334  1.00  0.00           H  
ATOM    803  CD  LYS    52     312.347 308.651 314.378  1.00  0.00           C  
ATOM    804  HD2 LYS    52     312.049 309.515 313.784  1.00  0.00           H  
ATOM    805  HD3 LYS    52     313.127 308.118 313.829  1.00  0.00           H  
ATOM    806  CE  LYS    52     311.147 307.714 314.573  1.00  0.00           C  
ATOM    807  HE2 LYS    52     311.500 306.790 315.041  1.00  0.00           H  
ATOM    808  HE3 LYS    52     310.436 308.185 315.259  1.00  0.00           H  
ATOM    809  NZ  LYS    52     310.478 307.406 313.276  1.00  0.00           N  
ATOM    810  HZ1 LYS    52     311.115 306.965 312.624  1.00  0.00           H  
ATOM    811  HZ2 LYS    52     309.700 306.771 313.409  1.00  0.00           H  
ATOM    812  HZ3 LYS    52     310.112 308.238 312.832  1.00  0.00           H  
ATOM    813  C   LYS    52     316.350 311.026 316.082  1.00  0.00           C  
ATOM    814  O   LYS    52     316.428 311.372 314.899  1.00  0.00           O  
ATOM    815  N   SER    53     317.364 311.157 316.959  1.00  0.00           N  
ATOM    816  H   SER    53     317.128 310.934 317.913  1.00  0.00           H  
ATOM    817  CA  SER    53     318.775 311.611 316.761  1.00  0.00           C  
ATOM    818  HA  SER    53     319.383 310.738 316.982  1.00  0.00           H  
ATOM    819  CB  SER    53     319.111 311.981 315.292  1.00  0.00           C  
ATOM    820  HB2 SER    53     318.862 311.128 314.659  1.00  0.00           H  
ATOM    821  HB3 SER    53     318.506 312.826 314.973  1.00  0.00           H  
ATOM    822  OG  SER    53     320.472 312.291 315.050  1.00  0.00           O  
ATOM    823  HG  SER    53     320.539 312.758 314.194  1.00  0.00           H  
ATOM    824  C   SER    53     319.198 312.680 317.821  1.00  0.00           C  
ATOM    825  O   SER    53     318.565 312.753 318.881  1.00  0.00           O  
ATOM    826  N   ILE    54     320.281 313.445 317.576  1.00  0.00           N  
ATOM    827  H   ILE    54     320.731 313.238 316.692  1.00  0.00           H  
ATOM    828  CA  ILE    54     320.955 314.509 318.373  1.00  0.00           C  
ATOM    829  HA  ILE    54     320.302 315.381 318.386  1.00  0.00           H  
ATOM    830  CB  ILE    54     321.213 314.061 319.831  1.00  0.00           C  
ATOM    831  HB  ILE    54     320.301 313.642 320.247  1.00  0.00           H  
ATOM    832  CG2 ILE    54     322.294 312.977 319.802  1.00  0.00           C  
ATOM    833 HG21 ILE    54     323.261 313.367 319.487  1.00  0.00           H  
ATOM    834 HG22 ILE    54     322.404 312.612 320.804  1.00  0.00           H  
ATOM    835 HG23 ILE    54     322.005 312.162 319.145  1.00  0.00           H  
ATOM    836  CG1 ILE    54     321.706 315.069 320.892  1.00  0.00           C  
ATOM    837 HG12 ILE    54     321.703 314.528 321.832  1.00  0.00           H  
ATOM    838 HG13 ILE    54     322.731 315.355 320.693  1.00  0.00           H  
ATOM    839  CD1 ILE    54     320.929 316.348 321.154  1.00  0.00           C  
ATOM    840 HD11 ILE    54     319.919 316.100 321.462  1.00  0.00           H  
ATOM    841 HD12 ILE    54     321.411 316.887 321.970  1.00  0.00           H  
ATOM    842 HD13 ILE    54     320.940 316.981 320.274  1.00  0.00           H  
ATOM    843  C   ILE    54     322.288 314.910 317.683  1.00  0.00           C  
ATOM    844  O   ILE    54     322.613 314.389 316.616  1.00  0.00           O  
ATOM    845  N   PHE    55     323.049 315.821 318.309  1.00  0.00           N  
ATOM    846  H   PHE    55     322.656 316.203 319.150  1.00  0.00           H  
ATOM    847  CA  PHE    55     324.275 316.471 317.838  1.00  0.00           C  
ATOM    848  HA  PHE    55     324.133 316.539 316.776  1.00  0.00           H  
ATOM    849  CB  PHE    55     324.359 317.867 318.482  1.00  0.00           C  
ATOM    850  HB2 PHE    55     324.680 318.557 317.706  1.00  0.00           H  
ATOM    851  HB3 PHE    55     323.373 318.186 318.822  1.00  0.00           H  
ATOM    852  CG  PHE    55     325.346 318.026 319.624  1.00  0.00           C  
ATOM    853  CD1 PHE    55     325.066 317.535 320.912  1.00  0.00           C  
ATOM    854  HD1 PHE    55     324.133 317.035 321.109  1.00  0.00           H  
ATOM    855  CE1 PHE    55     326.001 317.708 321.950  1.00  0.00           C  
ATOM    856  HE1 PHE    55     325.787 317.347 322.945  1.00  0.00           H  
ATOM    857  CZ  PHE    55     327.214 318.368 321.698  1.00  0.00           C  
ATOM    858  HZ  PHE    55     327.931 318.522 322.488  1.00  0.00           H  
ATOM    859  CE2 PHE    55     327.501 318.845 320.415  1.00  0.00           C  
ATOM    860  HE2 PHE    55     328.437 319.350 320.239  1.00  0.00           H  
ATOM    861  CD2 PHE    55     326.568 318.672 319.380  1.00  0.00           C  
ATOM    862  HD2 PHE    55     326.782 319.036 318.390  1.00  0.00           H  
ATOM    863  C   PHE    55     325.652 315.801 317.899  1.00  0.00           C  
ATOM    864  O   PHE    55     325.981 315.097 318.855  1.00  0.00           O  
ATOM    865  N   HIS    56     326.478 316.179 316.905  1.00  0.00           N  
ATOM    866  H   HIS    56     326.013 316.622 316.116  1.00  0.00           H  
ATOM    867  CA  HIS    56     327.855 315.747 316.659  1.00  0.00           C  
ATOM    868  HA  HIS    56     327.949 314.820 317.195  1.00  0.00           H  
ATOM    869  CB  HIS    56     328.115 315.404 315.155  1.00  0.00           C  
ATOM    870  HB2 HIS    56     328.868 316.080 314.759  1.00  0.00           H  
ATOM    871  HB3 HIS    56     328.536 314.405 315.089  1.00  0.00           H  
ATOM    872  CG  HIS    56     326.897 315.468 314.245  1.00  0.00           C  
ATOM    873  ND1 HIS    56     324.929 314.772 314.827  1.00  0.00           N  
ATOM    874  CE1 HIS    56     323.619 315.795 313.724  1.00  0.00           C  
ATOM    875  HE1 HIS    56     322.543 315.673 313.767  1.00  0.00           H  
ATOM    876  NE2 HIS    56     324.553 317.056 312.525  1.00  0.00           N  
ATOM    877  HE2 HIS    56     324.103 317.786 311.992  1.00  0.00           H  
ATOM    878  CD2 HIS    56     326.655 316.843 312.881  1.00  0.00           C  
ATOM    879  HD2 HIS    56     327.431 317.469 312.478  1.00  0.00           H  
ATOM    880  C   HIS    56     328.876 316.686 317.343  1.00  0.00           C  
ATOM    881  O   HIS    56     329.468 316.286 318.346  1.00  0.00           O  
ATOM    882  N   VAL    57     329.044 317.939 316.877  1.00  0.00           N  
ATOM    883  H   VAL    57     328.481 318.223 316.088  1.00  0.00           H  
ATOM    884  CA  VAL    57     329.780 319.020 317.594  1.00  0.00           C  
ATOM    885  HA  VAL    57     329.792 318.726 318.642  1.00  0.00           H  
ATOM    886  CB  VAL    57     331.283 319.188 317.230  1.00  0.00           C  
ATOM    887  HB  VAL    57     331.756 319.635 318.106  1.00  0.00           H  
ATOM    888  CG1 VAL    57     332.019 317.865 316.987  1.00  0.00           C  
ATOM    889 HG11 VAL    57     331.671 317.396 316.067  1.00  0.00           H  
ATOM    890 HG12 VAL    57     333.092 318.049 316.912  1.00  0.00           H  
ATOM    891 HG13 VAL    57     331.856 317.192 317.828  1.00  0.00           H  
ATOM    892  CG2 VAL    57     331.581 320.143 316.071  1.00  0.00           C  
ATOM    893 HG21 VAL    57     331.309 321.163 316.336  1.00  0.00           H  
ATOM    894 HG22 VAL    57     332.650 320.134 315.849  1.00  0.00           H  
ATOM    895 HG23 VAL    57     331.034 319.841 315.186  1.00  0.00           H  
ATOM    896  C   VAL    57     328.979 320.337 317.555  1.00  0.00           C  
ATOM    897  O   VAL    57     328.033 320.465 316.777  1.00  0.00           O  
ATOM    898  N   MET    58     329.315 321.314 318.409  1.00  0.00           N  
ATOM    899  H   MET    58     330.114 321.162 319.011  1.00  0.00           H  
ATOM    900  CA  MET    58     328.476 322.502 318.688  1.00  0.00           C  
ATOM    901  HA  MET    58     327.515 322.128 319.047  1.00  0.00           H  
ATOM    902  CB  MET    58     329.079 323.340 319.825  1.00  0.00           C  
ATOM    903  HB2 MET    58     328.351 324.102 320.110  1.00  0.00           H  
ATOM    904  HB3 MET    58     329.252 322.705 320.694  1.00  0.00           H  
ATOM    905  CG  MET    58     330.390 324.039 319.431  1.00  0.00           C  
ATOM    906  HG2 MET    58     331.160 323.282 319.288  1.00  0.00           H  
ATOM    907  HG3 MET    58     330.257 324.560 318.483  1.00  0.00           H  
ATOM    908  SD  MET    58     330.986 325.246 320.648  1.00  0.00           S  
ATOM    909  CE  MET    58     330.524 326.792 319.813  1.00  0.00           C  
ATOM    910  HE1 MET    58     329.454 326.804 319.604  1.00  0.00           H  
ATOM    911  HE2 MET    58     330.776 327.640 320.450  1.00  0.00           H  
ATOM    912  HE3 MET    58     331.075 326.878 318.875  1.00  0.00           H  
ATOM    913  C   MET    58     328.144 323.425 317.504  1.00  0.00           C  
ATOM    914  O   MET    58     327.234 324.241 317.617  1.00  0.00           O  
ATOM    915  N   ASP    59     328.850 323.336 316.379  1.00  0.00           N  
ATOM    916  H   ASP    59     329.622 322.687 316.331  1.00  0.00           H  
ATOM    917  CA  ASP    59     328.490 324.089 315.174  1.00  0.00           C  
ATOM    918  HA  ASP    59     327.789 324.875 315.446  1.00  0.00           H  
ATOM    919  CB  ASP    59     329.741 324.800 314.615  1.00  0.00           C  
ATOM    920  HB2 ASP    59     330.379 325.085 315.455  1.00  0.00           H  
ATOM    921  HB3 ASP    59     330.311 324.104 313.996  1.00  0.00           H  
ATOM    922  CG  ASP    59     329.448 326.097 313.822  1.00  0.00           C  
ATOM    923  OD1 ASP    59     330.412 326.648 313.233  1.00  0.00           O  
ATOM    924  OD2 ASP    59     328.311 326.628 313.850  1.00  0.00           O  
ATOM    925  C   ASP    59     327.751 323.201 314.151  1.00  0.00           C  
ATOM    926  O   ASP    59     327.895 323.431 312.958  1.00  0.00           O  
ATOM    927  N   PHE    60     326.936 322.212 314.581  1.00  0.00           N  
ATOM    928  H   PHE    60     326.948 321.990 315.569  1.00  0.00           H  
ATOM    929  CA  PHE    60     326.195 321.311 313.669  1.00  0.00           C  
ATOM    930  HA  PHE    60     326.247 321.746 312.671  1.00  0.00           H  
ATOM    931  CB  PHE    60     326.910 319.957 313.553  1.00  0.00           C  
ATOM    932  HB2 PHE    60     326.886 319.467 314.528  1.00  0.00           H  
ATOM    933  HB3 PHE    60     326.299 319.369 312.874  1.00  0.00           H  
ATOM    934  CG  PHE    60     328.343 319.912 313.004  1.00  0.00           C  
ATOM    935  CD1 PHE    60     328.779 320.771 311.976  1.00  0.00           C  
ATOM    936  HD1 PHE    60     328.108 321.502 311.560  1.00  0.00           H  
ATOM    937  CE1 PHE    60     330.090 320.685 311.470  1.00  0.00           C  
ATOM    938  HE1 PHE    60     330.426 321.382 310.715  1.00  0.00           H  
ATOM    939  CZ  PHE    60     330.949 319.665 311.905  1.00  0.00           C  
ATOM    940  HZ  PHE    60     331.942 319.571 311.483  1.00  0.00           H  
ATOM    941  CE2 PHE    60     330.504 318.755 312.876  1.00  0.00           C  
ATOM    942  HE2 PHE    60     331.154 317.951 313.199  1.00  0.00           H  
ATOM    943  CD2 PHE    60     329.225 318.904 313.443  1.00  0.00           C  
ATOM    944  HD2 PHE    60     328.900 318.207 314.194  1.00  0.00           H  
ATOM    945  C   PHE    60     324.660 321.130 313.874  1.00  0.00           C  
ATOM    946  O   PHE    60     323.941 321.316 312.898  1.00  0.00           O  
ATOM    947  N   ILE    61     324.081 320.777 315.039  1.00  0.00           N  
ATOM    948  H   ILE    61     324.672 320.592 315.839  1.00  0.00           H  
ATOM    949  CA  ILE    61     322.622 320.427 315.165  1.00  0.00           C  
ATOM    950  HA  ILE    61     322.049 321.123 314.600  1.00  0.00           H  
ATOM    951  CB  ILE    61     322.356 319.020 314.549  1.00  0.00           C  
ATOM    952  HB  ILE    61     323.136 318.878 313.805  1.00  0.00           H  
ATOM    953  CG2 ILE    61     322.618 317.996 315.632  1.00  0.00           C  
ATOM    954 HG21 ILE    61     321.991 318.096 316.511  1.00  0.00           H  
ATOM    955 HG22 ILE    61     322.435 316.989 315.325  1.00  0.00           H  
ATOM    956 HG23 ILE    61     323.661 318.151 315.863  1.00  0.00           H  
ATOM    957  CG1 ILE    61     321.066 318.712 313.753  1.00  0.00           C  
ATOM    958 HG12 ILE    61     320.650 319.631 313.345  1.00  0.00           H  
ATOM    959 HG13 ILE    61     321.369 318.118 312.889  1.00  0.00           H  
ATOM    960  CD1 ILE    61     319.954 317.894 314.432  1.00  0.00           C  
ATOM    961 HD11 ILE    61     319.439 318.489 315.185  1.00  0.00           H  
ATOM    962 HD12 ILE    61     319.257 317.580 313.659  1.00  0.00           H  
ATOM    963 HD13 ILE    61     320.331 316.978 314.885  1.00  0.00           H  
ATOM    964  C   ILE    61     322.107 320.480 316.618  1.00  0.00           C  
ATOM    965  O   ILE    61     322.904 320.324 317.532  1.00  0.00           O  
ATOM    966  N   SER    62     320.791 320.572 316.842  1.00  0.00           N  
ATOM    967  H   SER    62     320.175 320.714 316.049  1.00  0.00           H  
ATOM    968  CA  SER    62     320.180 320.342 318.166  1.00  0.00           C  
ATOM    969  HA  SER    62     320.971 320.237 318.903  1.00  0.00           H  
ATOM    970  CB  SER    62     319.292 321.497 318.635  1.00  0.00           C  
ATOM    971  HB2 SER    62     318.532 321.700 317.883  1.00  0.00           H  
ATOM    972  HB3 SER    62     318.806 321.216 319.570  1.00  0.00           H  
ATOM    973  OG  SER    62     320.043 322.659 318.871  1.00  0.00           O  
ATOM    974  HG  SER    62     319.491 323.427 318.640  1.00  0.00           H  
ATOM    975  C   SER    62     319.421 319.009 318.176  1.00  0.00           C  
ATOM    976  O   SER    62     320.047 317.952 318.230  1.00  0.00           O  
ATOM    977  N   VAL    63     318.083 319.041 318.121  1.00  0.00           N  
ATOM    978  H   VAL    63     317.623 319.929 317.997  1.00  0.00           H  
ATOM    979  CA  VAL    63     317.211 317.864 318.189  1.00  0.00           C  
ATOM    980  HA  VAL    63     317.811 316.983 317.959  1.00  0.00           H  
ATOM    981  CB  VAL    63     316.592 317.614 319.577  1.00  0.00           C  
ATOM    982  HB  VAL    63     315.877 316.795 319.480  1.00  0.00           H  
ATOM    983  CG1 VAL    63     317.633 317.134 320.585  1.00  0.00           C  
ATOM    984 HG11 VAL    63     318.422 317.874 320.704  1.00  0.00           H  
ATOM    985 HG12 VAL    63     317.161 316.944 321.551  1.00  0.00           H  
ATOM    986 HG13 VAL    63     318.062 316.200 320.224  1.00  0.00           H  
ATOM    987  CG2 VAL    63     315.819 318.817 320.120  1.00  0.00           C  
ATOM    988 HG21 VAL    63     314.907 318.927 319.543  1.00  0.00           H  
ATOM    989 HG22 VAL    63     315.551 318.640 321.158  1.00  0.00           H  
ATOM    990 HG23 VAL    63     316.403 319.733 320.052  1.00  0.00           H  
ATOM    991  C   VAL    63     316.083 317.940 317.166  1.00  0.00           C  
ATOM    992  O   VAL    63     315.394 318.939 316.975  1.00  0.00           O  
ATOM    993  N   ASP    64     315.973 316.813 316.504  1.00  0.00           N  
ATOM    994  H   ASP    64     316.687 316.137 316.749  1.00  0.00           H  
ATOM    995  CA  ASP    64     314.960 316.274 315.604  1.00  0.00           C  
ATOM    996  HA  ASP    64     314.784 316.960 314.783  1.00  0.00           H  
ATOM    997  CB  ASP    64     315.540 314.958 315.070  1.00  0.00           C  
ATOM    998  HB2 ASP    64     314.759 314.335 314.638  1.00  0.00           H  
ATOM    999  HB3 ASP    64     316.275 315.182 314.294  1.00  0.00           H  
ATOM   1000  CG  ASP    64     316.226 314.227 316.231  1.00  0.00           C  
ATOM   1001  OD1 ASP    64     315.502 313.627 317.052  1.00  0.00           O  
ATOM   1002  OD2 ASP    64     317.443 314.464 316.419  1.00  0.00           O  
ATOM   1003  C   ASP    64     313.605 315.997 316.281  1.00  0.00           C  
ATOM   1004  O   ASP    64     313.477 316.014 317.513  1.00  0.00           O  
ATOM   1005  N   LYS    65     312.583 315.757 315.440  1.00  0.00           N  
ATOM   1006  H   LYS    65     312.790 315.738 314.448  1.00  0.00           H  
ATOM   1007  CA  LYS    65     311.170 315.645 315.839  1.00  0.00           C  
ATOM   1008  HA  LYS    65     311.112 314.955 316.684  1.00  0.00           H  
ATOM   1009  CB  LYS    65     310.732 317.050 316.312  1.00  0.00           C  
ATOM   1010  HB2 LYS    65     311.541 317.543 316.854  1.00  0.00           H  
ATOM   1011  HB3 LYS    65     310.498 317.678 315.454  1.00  0.00           H  
ATOM   1012  CG  LYS    65     309.550 316.986 317.271  1.00  0.00           C  
ATOM   1013  HG2 LYS    65     308.763 316.383 316.821  1.00  0.00           H  
ATOM   1014  HG3 LYS    65     309.871 316.482 318.185  1.00  0.00           H  
ATOM   1015  CD  LYS    65     309.045 318.400 317.622  1.00  0.00           C  
ATOM   1016  HD2 LYS    65     309.047 318.464 318.698  1.00  0.00           H  
ATOM   1017  HD3 LYS    65     309.712 319.162 317.217  1.00  0.00           H  
ATOM   1018  CE  LYS    65     307.635 318.561 317.040  1.00  0.00           C  
ATOM   1019  HE2 LYS    65     307.784 318.572 315.963  1.00  0.00           H  
ATOM   1020  HE3 LYS    65     307.073 317.673 317.337  1.00  0.00           H  
ATOM   1021  NZ  LYS    65     306.821 319.766 317.374  1.00  0.00           N  
ATOM   1022  HZ1 LYS    65     307.189 320.605 316.937  1.00  0.00           H  
ATOM   1023  HZ2 LYS    65     305.862 319.669 317.035  1.00  0.00           H  
ATOM   1024  HZ3 LYS    65     306.734 319.922 318.367  1.00  0.00           H  
ATOM   1025  C   LYS    65     310.312 315.067 314.688  1.00  0.00           C  
ATOM   1026  O   LYS    65     309.651 315.798 313.951  1.00  0.00           O  
ATOM   1027  N   GLU    66     310.287 313.739 314.569  1.00  0.00           N  
ATOM   1028  H   GLU    66     310.723 313.217 315.329  1.00  0.00           H  
ATOM   1029  CA  GLU    66     309.798 312.912 313.442  1.00  0.00           C  
ATOM   1030  HA  GLU    66     310.644 312.814 312.758  1.00  0.00           H  
ATOM   1031  CB  GLU    66     309.509 311.478 313.940  1.00  0.00           C  
ATOM   1032  HB2 GLU    66     309.077 310.926 313.105  1.00  0.00           H  
ATOM   1033  HB3 GLU    66     310.454 310.995 314.174  1.00  0.00           H  
ATOM   1034  CG  GLU    66     308.568 311.308 315.153  1.00  0.00           C  
ATOM   1035  HG2 GLU    66     307.798 312.075 315.135  1.00  0.00           H  
ATOM   1036  HG3 GLU    66     308.063 310.346 315.034  1.00  0.00           H  
ATOM   1037  CD  GLU    66     309.263 311.328 316.536  1.00  0.00           C  
ATOM   1038  OE1 GLU    66     308.675 310.776 317.499  1.00  0.00           O  
ATOM   1039  OE2 GLU    66     310.370 311.900 316.677  1.00  0.00           O  
ATOM   1040  C   GLU    66     308.647 313.458 312.554  1.00  0.00           C  
ATOM   1041  O   GLU    66     308.879 313.835 311.406  1.00  0.00           O  
ATOM   1042  N   ASN    67     307.413 313.523 313.058  1.00  0.00           N  
ATOM   1043  H   ASN    67     307.273 313.180 314.000  1.00  0.00           H  
ATOM   1044  CA  ASN    67     306.202 314.021 312.368  1.00  0.00           C  
ATOM   1045  HA  ASN    67     306.402 314.187 311.307  1.00  0.00           H  
ATOM   1046  CB  ASN    67     305.099 312.955 312.525  1.00  0.00           C  
ATOM   1047  HB2 ASN    67     304.292 313.196 311.833  1.00  0.00           H  
ATOM   1048  HB3 ASN    67     305.489 311.974 312.256  1.00  0.00           H  
ATOM   1049  CG  ASN    67     304.539 312.894 313.946  1.00  0.00           C  
ATOM   1050  OD1 ASN    67     305.267 312.785 314.921  1.00  0.00           O  
ATOM   1051  ND2 ASN    67     303.243 313.018 314.125  1.00  0.00           N  
ATOM   1052 HD21 ASN    67     302.894 313.048 315.071  1.00  0.00           H  
ATOM   1053 HD22 ASN    67     302.632 313.177 313.338  1.00  0.00           H  
ATOM   1054  C   ASN    67     305.746 315.354 312.991  1.00  0.00           C  
ATOM   1055  O   ASN    67     304.562 315.693 313.037  1.00  0.00           O  
ATOM   1056  N   ASP    68     306.720 316.060 313.552  1.00  0.00           N  
ATOM   1057  H   ASP    68     307.670 315.742 313.399  1.00  0.00           H  
ATOM   1058  CA  ASP    68     306.543 317.135 314.498  1.00  0.00           C  
ATOM   1059  HA  ASP    68     307.555 317.216 314.881  1.00  0.00           H  
ATOM   1060  CB  ASP    68     306.228 318.551 313.945  1.00  0.00           C  
ATOM   1061  HB2 ASP    68     305.858 319.168 314.764  1.00  0.00           H  
ATOM   1062  HB3 ASP    68     307.180 319.008 313.669  1.00  0.00           H  
ATOM   1063  CG  ASP    68     305.274 318.701 312.744  1.00  0.00           C  
ATOM   1064  OD1 ASP    68     304.287 319.466 312.877  1.00  0.00           O  
ATOM   1065  OD2 ASP    68     305.546 318.172 311.640  1.00  0.00           O  
ATOM   1066  C   ASP    68     305.705 316.665 315.713  1.00  0.00           C  
ATOM   1067  O   ASP    68     304.737 317.309 316.111  1.00  0.00           O  
ATOM   1068  N   ALA    69     306.172 315.579 316.359  1.00  0.00           N  
ATOM   1069  H   ALA    69     306.932 315.068 315.933  1.00  0.00           H  
ATOM   1070  CA  ALA    69     305.602 314.988 317.578  1.00  0.00           C  
ATOM   1071  HA  ALA    69     304.630 314.559 317.328  1.00  0.00           H  
ATOM   1072  CB  ALA    69     306.514 313.827 318.027  1.00  0.00           C  
ATOM   1073  HB1 ALA    69     307.530 314.171 318.228  1.00  0.00           H  
ATOM   1074  HB2 ALA    69     306.114 313.367 318.933  1.00  0.00           H  
ATOM   1075  HB3 ALA    69     306.556 313.060 317.253  1.00  0.00           H  
ATOM   1076  C   ALA    69     305.373 316.012 318.715  1.00  0.00           C  
ATOM   1077  O   ALA    69     304.233 316.411 318.960  1.00  0.00           O  
ATOM   1078  N   ASN    70     306.448 316.480 319.380  1.00  0.00           N  
ATOM   1079  H   ASN    70     307.350 316.067 319.172  1.00  0.00           H  
ATOM   1080  CA  ASN    70     306.344 317.263 320.624  1.00  0.00           C  
ATOM   1081  HA  ASN    70     305.392 317.799 320.644  1.00  0.00           H  
ATOM   1082  CB  ASN    70     306.344 316.240 321.797  1.00  0.00           C  
ATOM   1083  HB2 ASN    70     307.387 316.037 322.027  1.00  0.00           H  
ATOM   1084  HB3 ASN    70     305.847 316.708 322.645  1.00  0.00           H  
ATOM   1085  CG  ASN    70     305.719 314.848 321.679  1.00  0.00           C  
ATOM   1086  OD1 ASN    70     304.586 314.647 321.271  1.00  0.00           O  
ATOM   1087  ND2 ASN    70     306.433 313.829 322.116  1.00  0.00           N  
ATOM   1088 HD21 ASN    70     306.018 312.909 322.113  1.00  0.00           H  
ATOM   1089 HD22 ASN    70     307.344 313.977 322.526  1.00  0.00           H  
ATOM   1090  C   ASN    70     307.495 318.320 320.779  1.00  0.00           C  
ATOM   1091  O   ASN    70     308.579 317.971 321.239  1.00  0.00           O  
ATOM   1092  N   TRP    71     307.355 319.600 320.353  1.00  0.00           N  
ATOM   1093  H   TRP    71     306.411 319.958 320.232  1.00  0.00           H  
ATOM   1094  CA  TRP    71     308.517 320.561 320.320  1.00  0.00           C  
ATOM   1095  HA  TRP    71     309.402 320.015 320.007  1.00  0.00           H  
ATOM   1096  CB  TRP    71     308.374 321.759 319.334  1.00  0.00           C  
ATOM   1097  HB2 TRP    71     307.334 321.890 319.043  1.00  0.00           H  
ATOM   1098  HB3 TRP    71     308.633 322.673 319.870  1.00  0.00           H  
ATOM   1099  CG  TRP    71     309.261 321.770 318.101  1.00  0.00           C  
ATOM   1100  CD1 TRP    71     308.918 322.192 316.855  1.00  0.00           C  
ATOM   1101  HD1 TRP    71     307.942 322.562 316.554  1.00  0.00           H  
ATOM   1102  NE1 TRP    71     310.022 322.164 316.019  1.00  0.00           N  
ATOM   1103  HE1 TRP    71     309.998 322.427 315.038  1.00  0.00           H  
ATOM   1104  CE2 TRP    71     311.168 321.855 316.710  1.00  0.00           C  
ATOM   1105  CZ2 TRP    71     312.524 321.826 316.358  1.00  0.00           C  
ATOM   1106  HZ2 TRP    71     312.828 322.097 315.360  1.00  0.00           H  
ATOM   1107  CH2 TRP    71     313.472 321.420 317.307  1.00  0.00           C  
ATOM   1108  HH2 TRP    71     314.523 321.365 317.061  1.00  0.00           H  
ATOM   1109  CZ3 TRP    71     313.048 321.070 318.591  1.00  0.00           C  
ATOM   1110  HZ3 TRP    71     313.783 320.785 319.325  1.00  0.00           H  
ATOM   1111  CE3 TRP    71     311.686 321.126 318.937  1.00  0.00           C  
ATOM   1112  HE3 TRP    71     311.391 320.904 319.947  1.00  0.00           H  
ATOM   1113  CD2 TRP    71     310.706 321.540 318.020  1.00  0.00           C  
ATOM   1114  C   TRP    71     308.885 321.055 321.716  1.00  0.00           C  
ATOM   1115  O   TRP    71     310.052 321.062 322.099  1.00  0.00           O  
ATOM   1116  N   GLU    72     307.878 321.336 322.532  1.00  0.00           N  
ATOM   1117  H   GLU    72     306.947 321.354 322.125  1.00  0.00           H  
ATOM   1118  CA  GLU    72     308.016 321.891 323.882  1.00  0.00           C  
ATOM   1119  HA  GLU    72     308.850 322.596 323.885  1.00  0.00           H  
ATOM   1120  CB  GLU    72     306.742 322.692 324.214  1.00  0.00           C  
ATOM   1121  HB2 GLU    72     305.862 322.076 324.028  1.00  0.00           H  
ATOM   1122  HB3 GLU    72     306.752 322.946 325.274  1.00  0.00           H  
ATOM   1123  CG  GLU    72     306.629 324.022 323.440  1.00  0.00           C  
ATOM   1124  HG2 GLU    72     305.764 324.564 323.829  1.00  0.00           H  
ATOM   1125  HG3 GLU    72     307.514 324.622 323.668  1.00  0.00           H  
ATOM   1126  CD  GLU    72     306.467 323.893 321.907  1.00  0.00           C  
ATOM   1127  OE1 GLU    72     307.037 324.735 321.170  1.00  0.00           O  
ATOM   1128  OE2 GLU    72     305.761 322.970 321.427  1.00  0.00           O  
ATOM   1129  C   GLU    72     308.363 320.808 324.936  1.00  0.00           C  
ATOM   1130  O   GLU    72     308.288 321.037 326.142  1.00  0.00           O  
ATOM   1131  N   THR    73     308.810 319.634 324.475  1.00  0.00           N  
ATOM   1132  H   THR    73     308.752 319.488 323.475  1.00  0.00           H  
ATOM   1133  CA  THR    73     309.401 318.546 325.282  1.00  0.00           C  
ATOM   1134  HA  THR    73     309.742 318.971 326.224  1.00  0.00           H  
ATOM   1135  CB  THR    73     308.306 317.523 325.641  1.00  0.00           C  
ATOM   1136  HB  THR    73     307.465 318.052 326.088  1.00  0.00           H  
ATOM   1137  CG2 THR    73     307.826 316.796 324.415  1.00  0.00           C  
ATOM   1138 HG21 THR    73     308.635 316.215 323.971  1.00  0.00           H  
ATOM   1139 HG22 THR    73     306.996 316.136 324.673  1.00  0.00           H  
ATOM   1140 HG23 THR    73     307.484 317.554 323.718  1.00  0.00           H  
ATOM   1141  OG1 THR    73     308.712 316.506 326.518  1.00  0.00           O  
ATOM   1142  HG1 THR    73     307.959 315.891 326.628  1.00  0.00           H  
ATOM   1143  C   THR    73     310.670 317.955 324.621  1.00  0.00           C  
ATOM   1144  O   THR    73     311.190 316.928 325.058  1.00  0.00           O  
ATOM   1145  N   VAL    74     311.204 318.622 323.582  1.00  0.00           N  
ATOM   1146  H   VAL    74     310.712 319.435 323.237  1.00  0.00           H  
ATOM   1147  CA  VAL    74     312.558 318.369 323.046  1.00  0.00           C  
ATOM   1148  HA  VAL    74     313.072 317.735 323.769  1.00  0.00           H  
ATOM   1149  CB  VAL    74     312.602 317.549 321.734  1.00  0.00           C  
ATOM   1150  HB  VAL    74     313.647 317.321 321.524  1.00  0.00           H  
ATOM   1151  CG1 VAL    74     311.873 316.206 321.840  1.00  0.00           C  
ATOM   1152 HG11 VAL    74     310.797 316.364 321.913  1.00  0.00           H  
ATOM   1153 HG12 VAL    74     312.082 315.607 320.952  1.00  0.00           H  
ATOM   1154 HG13 VAL    74     312.224 315.662 322.716  1.00  0.00           H  
ATOM   1155  CG2 VAL    74     312.048 318.280 320.522  1.00  0.00           C  
ATOM   1156 HG21 VAL    74     312.710 319.105 320.302  1.00  0.00           H  
ATOM   1157 HG22 VAL    74     312.026 317.619 319.653  1.00  0.00           H  
ATOM   1158 HG23 VAL    74     311.043 318.638 320.727  1.00  0.00           H  
ATOM   1159  C   VAL    74     313.402 319.661 323.054  1.00  0.00           C  
ATOM   1160  O   VAL    74     314.596 319.562 323.321  1.00  0.00           O  
ATOM   1161  N   LEU    75     312.829 320.867 322.837  1.00  0.00           N  
ATOM   1162  H   LEU    75     311.851 320.913 322.576  1.00  0.00           H  
ATOM   1163  CA  LEU    75     313.524 322.139 323.145  1.00  0.00           C  
ATOM   1164  HA  LEU    75     314.524 322.077 322.718  1.00  0.00           H  
ATOM   1165  CB  LEU    75     312.840 323.388 322.550  1.00  0.00           C  
ATOM   1166  HB2 LEU    75     311.780 323.382 322.792  1.00  0.00           H  
ATOM   1167  HB3 LEU    75     313.301 324.269 323.000  1.00  0.00           H  
ATOM   1168  CG  LEU    75     312.932 323.518 321.030  1.00  0.00           C  
ATOM   1169  HG  LEU    75     312.324 322.740 320.615  1.00  0.00           H  
ATOM   1170  CD1 LEU    75     312.349 324.848 320.556  1.00  0.00           C  
ATOM   1171 HD11 LEU    75     312.803 325.678 321.090  1.00  0.00           H  
ATOM   1172 HD12 LEU    75     312.516 324.969 319.486  1.00  0.00           H  
ATOM   1173 HD13 LEU    75     311.276 324.855 320.742  1.00  0.00           H  
ATOM   1174  CD2 LEU    75     314.357 323.363 320.510  1.00  0.00           C  
ATOM   1175 HD21 LEU    75     315.004 323.987 321.106  1.00  0.00           H  
ATOM   1176 HD22 LEU    75     314.698 322.335 320.610  1.00  0.00           H  
ATOM   1177 HD23 LEU    75     314.413 323.641 319.457  1.00  0.00           H  
ATOM   1178  C   LEU    75     313.777 322.218 324.662  1.00  0.00           C  
ATOM   1179  O   LEU    75     314.946 322.148 325.046  1.00  0.00           O  
ATOM   1180  N   PRO    76     312.753 322.261 325.547  1.00  0.00           N  
ATOM   1181  CD  PRO    76     311.400 322.751 325.360  1.00  0.00           C  
ATOM   1182  HD2 PRO    76     310.798 321.971 324.898  1.00  0.00           H  
ATOM   1183  HD3 PRO    76     311.379 323.669 324.777  1.00  0.00           H  
ATOM   1184  CG  PRO    76     310.894 323.080 326.765  1.00  0.00           C  
ATOM   1185  HG2 PRO    76     309.810 323.016 326.840  1.00  0.00           H  
ATOM   1186  HG3 PRO    76     311.231 324.079 327.047  1.00  0.00           H  
ATOM   1187  CB  PRO    76     311.598 322.040 327.633  1.00  0.00           C  
ATOM   1188  HB2 PRO    76     311.071 321.087 327.564  1.00  0.00           H  
ATOM   1189  HB3 PRO    76     311.679 322.368 328.670  1.00  0.00           H  
ATOM   1190  CA  PRO    76     312.968 321.953 326.957  1.00  0.00           C  
ATOM   1191  HA  PRO    76     313.641 322.695 327.387  1.00  0.00           H  
ATOM   1192  C   PRO    76     313.595 320.554 327.003  1.00  0.00           C  
ATOM   1193  O   PRO    76     313.169 319.676 326.255  1.00  0.00           O  
ATOM   1194  N   LYS    77     314.636 320.400 327.828  1.00  0.00           N  
ATOM   1195  H   LYS    77     314.818 321.184 328.443  1.00  0.00           H  
ATOM   1196  CA  LYS    77     315.633 319.305 327.879  1.00  0.00           C  
ATOM   1197  HA  LYS    77     315.965 319.216 328.916  1.00  0.00           H  
ATOM   1198  CB  LYS    77     315.135 317.901 327.474  1.00  0.00           C  
ATOM   1199  HB2 LYS    77     314.781 317.883 326.443  1.00  0.00           H  
ATOM   1200  HB3 LYS    77     315.981 317.219 327.532  1.00  0.00           H  
ATOM   1201  CG  LYS    77     314.086 317.363 328.457  1.00  0.00           C  
ATOM   1202  HG2 LYS    77     314.547 316.578 329.058  1.00  0.00           H  
ATOM   1203  HG3 LYS    77     313.767 318.159 329.131  1.00  0.00           H  
ATOM   1204  CD  LYS    77     312.844 316.796 327.768  1.00  0.00           C  
ATOM   1205  HD2 LYS    77     312.343 317.603 327.240  1.00  0.00           H  
ATOM   1206  HD3 LYS    77     313.119 316.018 327.052  1.00  0.00           H  
ATOM   1207  CE  LYS    77     311.916 316.221 328.843  1.00  0.00           C  
ATOM   1208  HE2 LYS    77     312.081 315.141 328.908  1.00  0.00           H  
ATOM   1209  HE3 LYS    77     312.179 316.660 329.810  1.00  0.00           H  
ATOM   1210  NZ  LYS    77     310.493 316.515 328.555  1.00  0.00           N  
ATOM   1211  HZ1 LYS    77     310.216 316.202 327.624  1.00  0.00           H  
ATOM   1212  HZ2 LYS    77     309.873 316.060 329.213  1.00  0.00           H  
ATOM   1213  HZ3 LYS    77     310.296 317.507 328.593  1.00  0.00           H  
ATOM   1214  C   LYS    77     316.874 319.749 327.111  1.00  0.00           C  
ATOM   1215  O   LYS    77     317.910 319.871 327.745  1.00  0.00           O  
ATOM   1216  N   VAL    78     316.789 320.117 325.826  1.00  0.00           N  
ATOM   1217  H   VAL    78     315.889 320.067 325.362  1.00  0.00           H  
ATOM   1218  CA  VAL    78     317.904 320.801 325.126  1.00  0.00           C  
ATOM   1219  HA  VAL    78     318.791 320.177 325.232  1.00  0.00           H  
ATOM   1220  CB  VAL    78     317.668 320.958 323.605  1.00  0.00           C  
ATOM   1221  HB  VAL    78     316.664 321.319 323.402  1.00  0.00           H  
ATOM   1222  CG1 VAL    78     318.654 321.896 322.901  1.00  0.00           C  
ATOM   1223 HG11 VAL    78     319.662 321.592 323.160  1.00  0.00           H  
ATOM   1224 HG12 VAL    78     318.528 321.860 321.819  1.00  0.00           H  
ATOM   1225 HG13 VAL    78     318.501 322.922 323.215  1.00  0.00           H  
ATOM   1226  CG2 VAL    78     317.870 319.599 322.935  1.00  0.00           C  
ATOM   1227 HG21 VAL    78     317.142 318.883 323.311  1.00  0.00           H  
ATOM   1228 HG22 VAL    78     317.734 319.714 321.865  1.00  0.00           H  
ATOM   1229 HG23 VAL    78     318.879 319.226 323.120  1.00  0.00           H  
ATOM   1230  C   VAL    78     318.275 322.125 325.808  1.00  0.00           C  
ATOM   1231  O   VAL    78     319.452 322.468 325.788  1.00  0.00           O  
ATOM   1232  N   GLU    79     317.337 322.829 326.468  1.00  0.00           N  
ATOM   1233  H   GLU    79     316.364 322.585 326.304  1.00  0.00           H  
ATOM   1234  CA  GLU    79     317.655 323.973 327.346  1.00  0.00           C  
ATOM   1235  HA  GLU    79     318.211 324.715 326.776  1.00  0.00           H  
ATOM   1236  CB  GLU    79     316.391 324.664 327.921  1.00  0.00           C  
ATOM   1237  HB2 GLU    79     315.539 323.986 327.914  1.00  0.00           H  
ATOM   1238  HB3 GLU    79     316.590 324.885 328.970  1.00  0.00           H  
ATOM   1239  CG  GLU    79     316.035 326.032 327.294  1.00  0.00           C  
ATOM   1240  HG2 GLU    79     315.649 326.659 328.102  1.00  0.00           H  
ATOM   1241  HG3 GLU    79     316.947 326.516 326.940  1.00  0.00           H  
ATOM   1242  CD  GLU    79     314.968 326.045 326.174  1.00  0.00           C  
ATOM   1243  OE1 GLU    79     314.703 327.147 325.633  1.00  0.00           O  
ATOM   1244  OE2 GLU    79     314.366 325.001 325.847  1.00  0.00           O  
ATOM   1245  C   GLU    79     318.631 323.525 328.450  1.00  0.00           C  
ATOM   1246  O   GLU    79     319.828 323.721 328.297  1.00  0.00           O  
ATOM   1247  N   ALA    80     318.201 322.849 329.521  1.00  0.00           N  
ATOM   1248  H   ALA    80     317.214 322.674 329.644  1.00  0.00           H  
ATOM   1249  CA  ALA    80     319.124 322.523 330.618  1.00  0.00           C  
ATOM   1250  HA  ALA    80     319.631 323.452 330.887  1.00  0.00           H  
ATOM   1251  CB  ALA    80     318.331 322.089 331.852  1.00  0.00           C  
ATOM   1252  HB1 ALA    80     317.783 321.170 331.646  1.00  0.00           H  
ATOM   1253  HB2 ALA    80     319.020 321.922 332.682  1.00  0.00           H  
ATOM   1254  HB3 ALA    80     317.635 322.880 332.137  1.00  0.00           H  
ATOM   1255  C   ALA    80     320.253 321.530 330.236  1.00  0.00           C  
ATOM   1256  O   ALA    80     321.230 321.409 330.977  1.00  0.00           O  
ATOM   1257  N   VAL    81     320.163 320.829 329.097  1.00  0.00           N  
ATOM   1258  H   VAL    81     319.308 320.891 328.555  1.00  0.00           H  
ATOM   1259  CA  VAL    81     321.286 320.057 328.542  1.00  0.00           C  
ATOM   1260  HA  VAL    81     321.799 319.584 329.380  1.00  0.00           H  
ATOM   1261  CB  VAL    81     320.848 318.900 327.624  1.00  0.00           C  
ATOM   1262  HB  VAL    81     320.101 319.250 326.917  1.00  0.00           H  
ATOM   1263  CG1 VAL    81     321.996 318.315 326.791  1.00  0.00           C  
ATOM   1264 HG11 VAL    81     322.910 318.253 327.377  1.00  0.00           H  
ATOM   1265 HG12 VAL    81     321.742 317.322 326.425  1.00  0.00           H  
ATOM   1266 HG13 VAL    81     322.173 318.954 325.928  1.00  0.00           H  
ATOM   1267  CG2 VAL    81     320.255 317.796 328.511  1.00  0.00           C  
ATOM   1268 HG21 VAL    81     319.465 318.203 329.143  1.00  0.00           H  
ATOM   1269 HG22 VAL    81     319.819 317.011 327.902  1.00  0.00           H  
ATOM   1270 HG23 VAL    81     321.027 317.365 329.148  1.00  0.00           H  
ATOM   1271  C   VAL    81     322.335 320.969 327.909  1.00  0.00           C  
ATOM   1272  O   VAL    81     323.468 320.910 328.369  1.00  0.00           O  
ATOM   1273  N   PHE    82     322.025 321.796 326.898  1.00  0.00           N  
ATOM   1274  H   PHE    82     321.063 321.875 326.583  1.00  0.00           H  
ATOM   1275  CA  PHE    82     323.031 322.667 326.268  1.00  0.00           C  
ATOM   1276  HA  PHE    82     323.976 322.143 326.285  1.00  0.00           H  
ATOM   1277  CB  PHE    82     322.737 322.942 324.791  1.00  0.00           C  
ATOM   1278  HB2 PHE    82     321.779 323.459 324.717  1.00  0.00           H  
ATOM   1279  HB3 PHE    82     323.505 323.628 324.433  1.00  0.00           H  
ATOM   1280  CG  PHE    82     322.740 321.759 323.839  1.00  0.00           C  
ATOM   1281  CD1 PHE    82     323.399 320.545 324.125  1.00  0.00           C  
ATOM   1282  HD1 PHE    82     323.945 320.408 325.045  1.00  0.00           H  
ATOM   1283  CE1 PHE    82     323.341 319.479 323.210  1.00  0.00           C  
ATOM   1284  HE1 PHE    82     323.829 318.545 323.446  1.00  0.00           H  
ATOM   1285  CZ  PHE    82     322.651 319.626 321.994  1.00  0.00           C  
ATOM   1286  HZ  PHE    82     322.610 318.816 321.283  1.00  0.00           H  
ATOM   1287  CE2 PHE    82     322.024 320.842 321.696  1.00  0.00           C  
ATOM   1288  HE2 PHE    82     321.494 320.973 320.767  1.00  0.00           H  
ATOM   1289  CD2 PHE    82     322.088 321.904 322.606  1.00  0.00           C  
ATOM   1290  HD2 PHE    82     321.596 322.830 322.369  1.00  0.00           H  
ATOM   1291  C   PHE    82     323.302 323.988 326.997  1.00  0.00           C  
ATOM   1292  O   PHE    82     324.450 324.427 327.030  1.00  0.00           O  
ATOM   1293  N   GLU    83     322.284 324.652 327.545  1.00  0.00           N  
ATOM   1294  H   GLU    83     321.363 324.225 327.532  1.00  0.00           H  
ATOM   1295  CA  GLU    83     322.393 325.992 328.134  1.00  0.00           C  
ATOM   1296  HA  GLU    83     323.393 326.107 328.552  1.00  0.00           H  
ATOM   1297  CB  GLU    83     322.182 327.101 327.113  1.00  0.00           C  
ATOM   1298  HB2 GLU    83     321.157 327.054 326.751  1.00  0.00           H  
ATOM   1299  HB3 GLU    83     322.310 328.057 327.615  1.00  0.00           H  
ATOM   1300  CG  GLU    83     323.098 327.019 325.907  1.00  0.00           C  
ATOM   1301  HG2 GLU    83     322.980 326.036 325.469  1.00  0.00           H  
ATOM   1302  HG3 GLU    83     322.722 327.745 325.208  1.00  0.00           H  
ATOM   1303  CD  GLU    83     324.592 327.297 326.150  1.00  0.00           C  
ATOM   1304  OE1 GLU    83     325.367 327.278 325.158  1.00  0.00           O  
ATOM   1305  OE2 GLU    83     324.979 327.568 327.308  1.00  0.00           O  
ATOM   1306  C   GLU    83     321.390 326.241 329.251  1.00  0.00           C  
ATOM   1307  O   GLU    83     320.177 326.375 329.063  1.00  0.00           O  
ATOM   1308  N   LEU    84     321.950 326.377 330.437  1.00  0.00           N  
ATOM   1309  H   LEU    84     322.959 326.413 330.485  1.00  0.00           H  
ATOM   1310  CA  LEU    84     321.229 326.544 331.672  1.00  0.00           C  
ATOM   1311  HA  LEU    84     320.478 325.756 331.750  1.00  0.00           H  
ATOM   1312  CB  LEU    84     322.265 326.360 332.790  1.00  0.00           C  
ATOM   1313  HB2 LEU    84     322.936 327.208 332.726  1.00  0.00           H  
ATOM   1314  HB3 LEU    84     321.733 326.414 333.734  1.00  0.00           H  
ATOM   1315  CG  LEU    84     323.114 325.055 332.820  1.00  0.00           C  
ATOM   1316  HG  LEU    84     323.648 325.051 333.769  1.00  0.00           H  
ATOM   1317  CD1 LEU    84     322.219 323.823 332.782  1.00  0.00           C  
ATOM   1318 HD11 LEU    84     321.723 323.770 331.816  1.00  0.00           H  
ATOM   1319 HD12 LEU    84     322.822 322.924 332.915  1.00  0.00           H  
ATOM   1320 HD13 LEU    84     321.475 323.874 333.575  1.00  0.00           H  
ATOM   1321  CD2 LEU    84     324.177 324.854 331.723  1.00  0.00           C  
ATOM   1322 HD21 LEU    84     324.789 325.742 331.619  1.00  0.00           H  
ATOM   1323 HD22 LEU    84     324.831 324.029 332.008  1.00  0.00           H  
ATOM   1324 HD23 LEU    84     323.729 324.596 330.764  1.00  0.00           H  
ATOM   1325  C   LEU    84     320.501 327.910 331.637  1.00  0.00           C  
ATOM   1326  O   LEU    84     321.103 328.932 331.301  1.00  0.00           O  
ATOM   1327  N   GLU    85     319.202 327.905 331.962  1.00  0.00           N  
ATOM   1328  H   GLU    85     318.814 327.016 332.247  1.00  0.00           H  
ATOM   1329  CA  GLU    85     318.223 328.994 331.743  1.00  0.00           C  
ATOM   1330  HA  GLU    85     317.956 328.972 330.685  1.00  0.00           H  
ATOM   1331  CB  GLU    85     316.944 328.666 332.536  1.00  0.00           C  
ATOM   1332  HB2 GLU    85     316.629 327.663 332.242  1.00  0.00           H  
ATOM   1333  HB3 GLU    85     317.171 328.633 333.601  1.00  0.00           H  
ATOM   1334  CG  GLU    85     315.751 329.605 332.276  1.00  0.00           C  
ATOM   1335  HG2 GLU    85     315.650 329.750 331.197  1.00  0.00           H  
ATOM   1336  HG3 GLU    85     314.848 329.089 332.613  1.00  0.00           H  
ATOM   1337  CD  GLU    85     315.812 330.968 333.003  1.00  0.00           C  
ATOM   1338  OE1 GLU    85     315.375 331.988 332.413  1.00  0.00           O  
ATOM   1339  OE2 GLU    85     316.241 331.035 334.181  1.00  0.00           O  
ATOM   1340  C   GLU    85     318.724 330.424 332.025  1.00  0.00           C  
ATOM   1341  O   GLU    85     318.479 331.334 331.230  1.00  0.00           O  
ATOM   1342  N   HIS    86     319.417 330.604 333.150  1.00  0.00           N  
ATOM   1343  H   HIS    86     319.539 329.785 333.734  1.00  0.00           H  
ATOM   1344  CA  HIS    86     320.026 331.842 333.649  1.00  0.00           C  
ATOM   1345  HA  HIS    86     319.278 332.637 333.628  1.00  0.00           H  
ATOM   1346  CB  HIS    86     320.417 331.603 335.129  1.00  0.00           C  
ATOM   1347  HB2 HIS    86     321.103 332.379 335.470  1.00  0.00           H  
ATOM   1348  HB3 HIS    86     319.512 331.693 335.732  1.00  0.00           H  
ATOM   1349  CG  HIS    86     320.998 330.228 335.410  1.00  0.00           C  
ATOM   1350  ND1 HIS    86     320.243 329.056 335.542  1.00  0.00           N  
ATOM   1351  CE1 HIS    86     321.123 328.057 335.699  1.00  0.00           C  
ATOM   1352  HE1 HIS    86     320.864 327.012 335.826  1.00  0.00           H  
ATOM   1353  NE2 HIS    86     322.377 328.533 335.649  1.00  0.00           N  
ATOM   1354  HE2 HIS    86     323.211 327.962 335.736  1.00  0.00           H  
ATOM   1355  CD2 HIS    86     322.323 329.901 335.474  1.00  0.00           C  
ATOM   1356  HD2 HIS    86     323.162 330.581 335.400  1.00  0.00           H  
ATOM   1357  C   HIS    86     321.191 332.314 332.742  1.00  0.00           C  
ATOM   1358  O   HIS    86     320.951 332.977 331.731  1.00  0.00           O  
ATOM   1359  N   HIS    87     322.449 331.999 333.086  1.00  0.00           N  
ATOM   1360  H   HIS    87     322.574 331.507 333.955  1.00  0.00           H  
ATOM   1361  CA  HIS    87     323.651 332.265 332.273  1.00  0.00           C  
ATOM   1362  HA  HIS    87     323.386 332.035 331.239  1.00  0.00           H  
ATOM   1363  CB  HIS    87     324.030 333.765 332.321  1.00  0.00           C  
ATOM   1364  HB2 HIS    87     323.165 334.366 332.042  1.00  0.00           H  
ATOM   1365  HB3 HIS    87     324.298 334.029 333.344  1.00  0.00           H  
ATOM   1366  CG  HIS    87     325.168 334.159 331.396  1.00  0.00           C  
ATOM   1367  ND1 HIS    87     326.208 335.037 331.721  1.00  0.00           N  
ATOM   1368  CE1 HIS    87     327.011 335.080 330.643  1.00  0.00           C  
ATOM   1369  HE1 HIS    87     327.929 335.653 330.570  1.00  0.00           H  
ATOM   1370  NE2 HIS    87     326.518 334.309 329.659  1.00  0.00           N  
ATOM   1371  HE2 HIS    87     326.949 334.209 328.745  1.00  0.00           H  
ATOM   1372  CD2 HIS    87     325.356 333.717 330.115  1.00  0.00           C  
ATOM   1373  HD2 HIS    87     324.721 333.023 329.584  1.00  0.00           H  
ATOM   1374  C   HIS    87     324.837 331.326 332.610  1.00  0.00           C  
ATOM   1375  O   HIS    87     325.973 331.764 332.797  1.00  0.00           O  
ATOM   1376  N   HIS    88     324.584 330.015 332.711  1.00  0.00           N  
ATOM   1377  H   HIS    88     323.640 329.702 332.516  1.00  0.00           H  
ATOM   1378  CA  HIS    88     325.652 328.991 332.735  1.00  0.00           C  
ATOM   1379  HA  HIS    88     326.625 329.454 332.910  1.00  0.00           H  
ATOM   1380  CB  HIS    88     325.436 327.916 333.818  1.00  0.00           C  
ATOM   1381  HB2 HIS    88     324.385 327.839 334.054  1.00  0.00           H  
ATOM   1382  HB3 HIS    88     325.742 326.952 333.407  1.00  0.00           H  
ATOM   1383  CG  HIS    88     326.182 328.054 335.123  1.00  0.00           C  
ATOM   1384  ND1 HIS    88     327.297 327.289 335.483  1.00  0.00           N  
ATOM   1385  CE1 HIS    88     327.479 327.492 336.800  1.00  0.00           C  
ATOM   1386  HE1 HIS    88     328.237 327.006 337.407  1.00  0.00           H  
ATOM   1387  NE2 HIS    88     326.552 328.341 337.273  1.00  0.00           N  
ATOM   1388  HE2 HIS    88     326.433 328.589 338.251  1.00  0.00           H  
ATOM   1389  CD2 HIS    88     325.732 328.713 336.231  1.00  0.00           C  
ATOM   1390  HD2 HIS    88     324.853 329.334 336.302  1.00  0.00           H  
ATOM   1391  C   HIS    88     325.703 328.319 331.356  1.00  0.00           C  
ATOM   1392  O   HIS    88     324.666 328.099 330.725  1.00  0.00           O  
ATOM   1393  N   HIS    89     326.911 327.945 330.929  1.00  0.00           N  
ATOM   1394  H   HIS    89     327.707 328.137 331.521  1.00  0.00           H  
ATOM   1395  CA  HIS    89     327.168 327.171 329.712  1.00  0.00           C  
ATOM   1396  HA  HIS    89     326.233 326.841 329.264  1.00  0.00           H  
ATOM   1397  CB  HIS    89     327.959 327.995 328.669  1.00  0.00           C  
ATOM   1398  HB2 HIS    89     328.937 328.239 329.081  1.00  0.00           H  
ATOM   1399  HB3 HIS    89     328.119 327.338 327.815  1.00  0.00           H  
ATOM   1400  CG  HIS    89     327.368 329.287 328.134  1.00  0.00           C  
ATOM   1401  ND1 HIS    89     327.371 329.657 326.781  1.00  0.00           N  
ATOM   1402  CE1 HIS    89     326.824 330.881 326.723  1.00  0.00           C  
ATOM   1403  HE1 HIS    89     326.645 331.442 325.812  1.00  0.00           H  
ATOM   1404  NE2 HIS    89     326.546 331.321 327.961  1.00  0.00           N  
ATOM   1405  HE2 HIS    89     326.161 332.229 328.178  1.00  0.00           H  
ATOM   1406  CD2 HIS    89     326.906 330.346 328.866  1.00  0.00           C  
ATOM   1407  HD2 HIS    89     326.864 330.418 329.943  1.00  0.00           H  
ATOM   1408  C   HIS    89     327.996 325.933 330.073  1.00  0.00           C  
ATOM   1409  O   HIS    89     329.139 326.073 330.520  1.00  0.00           O  
ATOM   1410  N   HIS    90     327.446 324.722 329.923  1.00  0.00           N  
ATOM   1411  H   HIS    90     326.529 324.655 329.505  1.00  0.00           H  
ATOM   1412  CA  HIS    90     328.274 323.504 329.990  1.00  0.00           C  
ATOM   1413  HA  HIS    90     329.020 323.638 330.773  1.00  0.00           H  
ATOM   1414  CB  HIS    90     327.450 322.255 330.368  1.00  0.00           C  
ATOM   1415  HB2 HIS    90     328.089 321.580 330.938  1.00  0.00           H  
ATOM   1416  HB3 HIS    90     326.604 322.527 331.001  1.00  0.00           H  
ATOM   1417  CG  HIS    90     326.969 321.516 329.152  1.00  0.00           C  
ATOM   1418  ND1 HIS    90     327.641 320.470 328.514  1.00  0.00           N  
ATOM   1419  CE1 HIS    90     327.125 320.418 327.275  1.00  0.00           C  
ATOM   1420  HE1 HIS    90     327.458 319.765 326.488  1.00  0.00           H  
ATOM   1421  NE2 HIS    90     326.198 321.364 327.105  1.00  0.00           N  
ATOM   1422  HE2 HIS    90     325.761 321.599 326.224  1.00  0.00           H  
ATOM   1423  CD2 HIS    90     326.080 322.058 328.283  1.00  0.00           C  
ATOM   1424  HD2 HIS    90     325.510 322.952 328.465  1.00  0.00           H  
ATOM   1425  C   HIS    90     329.024 323.343 328.645  1.00  0.00           C  
ATOM   1426  O   HIS    90     328.524 323.771 327.596  1.00  0.00           O  
ATOM   1427  N   HIS    91     330.214 322.730 328.672  1.00  0.00           N  
ATOM   1428  H   HIS    91     330.546 322.387 329.562  1.00  0.00           H  
ATOM   1429  CA  HIS    91     331.033 322.418 327.485  1.00  0.00           C  
ATOM   1430  HA  HIS    91     330.370 322.193 326.649  1.00  0.00           H  
ATOM   1431  CB  HIS    91     331.894 323.638 327.087  1.00  0.00           C  
ATOM   1432  HB2 HIS    91     332.413 324.016 327.967  1.00  0.00           H  
ATOM   1433  HB3 HIS    91     332.651 323.301 326.379  1.00  0.00           H  
ATOM   1434  CG  HIS    91     331.147 324.779 326.427  1.00  0.00           C  
ATOM   1435  ND1 HIS    91     330.763 324.822 325.081  1.00  0.00           N  
ATOM   1436  CE1 HIS    91     330.138 326.001 324.913  1.00  0.00           C  
ATOM   1437  HE1 HIS    91     329.705 326.348 323.979  1.00  0.00           H  
ATOM   1438  NE2 HIS    91     330.125 326.696 326.064  1.00  0.00           N  
ATOM   1439  HE2 HIS    91     329.697 327.608 326.188  1.00  0.00           H  
ATOM   1440  CD2 HIS    91     330.758 325.942 327.031  1.00  0.00           C  
ATOM   1441  HD2 HIS    91     330.905 326.199 328.072  1.00  0.00           H  
ATOM   1442  C   HIS    91     331.877 321.154 327.706  1.00  0.00           C  
ATOM   1443  O   HIS    91     331.476 320.078 327.209  1.00  0.00           O  
ATOM   1444  OXT HIS    91     332.928 321.230 328.386  1.00  0.00           O  
TER    1445      HIS    91 
ENDMDL
REMARK 1pqx                 ENERGY     2.86946E+02 RMS    3.91
ATOM      1  N   MET     1     326.104 323.381 320.755  1.00  0.00           N  
ATOM      2  H1  MET     1     325.642 322.888 321.508  1.00  0.00           H  
ATOM      3  H2  MET     1     326.548 322.698 320.156  1.00  0.00           H  
ATOM      4  H3  MET     1     325.392 323.858 320.216  1.00  0.00           H  
ATOM      5  CA  MET     1     327.109 324.355 321.288  1.00  0.00           C  
ATOM      6  HA  MET     1     327.594 324.860 320.444  1.00  0.00           H  
ATOM      7  CB  MET     1     326.404 325.458 322.133  1.00  0.00           C  
ATOM      8  HB2 MET     1     325.513 325.808 321.612  1.00  0.00           H  
ATOM      9  HB3 MET     1     326.069 325.037 323.083  1.00  0.00           H  
ATOM     10  CG  MET     1     327.272 326.687 322.446  1.00  0.00           C  
ATOM     11  HG2 MET     1     326.793 327.250 323.249  1.00  0.00           H  
ATOM     12  HG3 MET     1     328.245 326.361 322.815  1.00  0.00           H  
ATOM     13  SD  MET     1     327.532 327.831 321.058  1.00  0.00           S  
ATOM     14  CE  MET     1     325.896 328.615 320.914  1.00  0.00           C  
ATOM     15  HE1 MET     1     325.627 329.089 321.859  1.00  0.00           H  
ATOM     16  HE2 MET     1     325.924 329.376 320.133  1.00  0.00           H  
ATOM     17  HE3 MET     1     325.139 327.876 320.653  1.00  0.00           H  
ATOM     18  C   MET     1     328.205 323.622 322.092  1.00  0.00           C  
ATOM     19  O   MET     1     327.971 323.301 323.252  1.00  0.00           O  
ATOM     20  N   LYS     2     329.363 323.296 321.484  1.00  0.00           N  
ATOM     21  H   LYS     2     329.468 323.534 320.502  1.00  0.00           H  
ATOM     22  CA  LYS     2     330.602 322.839 322.179  1.00  0.00           C  
ATOM     23  HA  LYS     2     331.405 322.829 321.442  1.00  0.00           H  
ATOM     24  CB  LYS     2     330.984 323.936 323.210  1.00  0.00           C  
ATOM     25  HB2 LYS     2     330.693 324.912 322.816  1.00  0.00           H  
ATOM     26  HB3 LYS     2     330.409 323.764 324.120  1.00  0.00           H  
ATOM     27  CG  LYS     2     332.485 324.030 323.547  1.00  0.00           C  
ATOM     28  HG2 LYS     2     332.875 323.063 323.857  1.00  0.00           H  
ATOM     29  HG3 LYS     2     333.025 324.334 322.649  1.00  0.00           H  
ATOM     30  CD  LYS     2     332.781 325.046 324.665  1.00  0.00           C  
ATOM     31  HD2 LYS     2     333.862 325.074 324.818  1.00  0.00           H  
ATOM     32  HD3 LYS     2     332.455 326.038 324.345  1.00  0.00           H  
ATOM     33  CE  LYS     2     332.092 324.675 325.990  1.00  0.00           C  
ATOM     34  HE2 LYS     2     331.008 324.734 325.854  1.00  0.00           H  
ATOM     35  HE3 LYS     2     332.342 323.637 326.235  1.00  0.00           H  
ATOM     36  NZ  LYS     2     332.503 325.575 327.104  1.00  0.00           N  
ATOM     37  HZ1 LYS     2     332.320 326.546 326.884  1.00  0.00           H  
ATOM     38  HZ2 LYS     2     331.995 325.361 327.955  1.00  0.00           H  
ATOM     39  HZ3 LYS     2     333.490 325.487 327.308  1.00  0.00           H  
ATOM     40  C   LYS     2     330.576 321.410 322.803  1.00  0.00           C  
ATOM     41  O   LYS     2     331.299 321.169 323.766  1.00  0.00           O  
ATOM     42  N   ILE     3     329.795 320.449 322.283  1.00  0.00           N  
ATOM     43  H   ILE     3     329.336 320.628 321.395  1.00  0.00           H  
ATOM     44  CA  ILE     3     329.502 319.146 322.957  1.00  0.00           C  
ATOM     45  HA  ILE     3     330.363 318.870 323.563  1.00  0.00           H  
ATOM     46  CB  ILE     3     328.305 319.330 323.921  1.00  0.00           C  
ATOM     47  HB  ILE     3     328.099 318.351 324.348  1.00  0.00           H  
ATOM     48  CG2 ILE     3     328.683 320.249 325.100  1.00  0.00           C  
ATOM     49 HG21 ILE     3     328.753 321.287 324.778  1.00  0.00           H  
ATOM     50 HG22 ILE     3     327.936 320.201 325.885  1.00  0.00           H  
ATOM     51 HG23 ILE     3     329.637 319.936 325.522  1.00  0.00           H  
ATOM     52  CG1 ILE     3     327.012 319.858 323.247  1.00  0.00           C  
ATOM     53 HG12 ILE     3     326.425 320.425 323.971  1.00  0.00           H  
ATOM     54 HG13 ILE     3     327.257 320.544 322.437  1.00  0.00           H  
ATOM     55  CD1 ILE     3     326.108 318.753 322.695  1.00  0.00           C  
ATOM     56 HD11 ILE     3     325.586 318.242 323.496  1.00  0.00           H  
ATOM     57 HD12 ILE     3     325.378 319.195 322.018  1.00  0.00           H  
ATOM     58 HD13 ILE     3     326.686 318.007 322.163  1.00  0.00           H  
ATOM     59  C   ILE     3     329.265 317.957 321.988  1.00  0.00           C  
ATOM     60  O   ILE     3     329.035 318.199 320.812  1.00  0.00           O  
ATOM     61  N   ILE     4     329.335 316.677 322.435  1.00  0.00           N  
ATOM     62  H   ILE     4     329.568 316.535 323.406  1.00  0.00           H  
ATOM     63  CA  ILE     4     329.322 315.491 321.517  1.00  0.00           C  
ATOM     64  HA  ILE     4     328.666 315.720 320.679  1.00  0.00           H  
ATOM     65  CB  ILE     4     330.768 315.262 320.987  1.00  0.00           C  
ATOM     66  HB  ILE     4     331.445 315.491 321.810  1.00  0.00           H  
ATOM     67  CG2 ILE     4     331.184 313.837 320.543  1.00  0.00           C  
ATOM     68 HG21 ILE     4     330.539 313.477 319.742  1.00  0.00           H  
ATOM     69 HG22 ILE     4     332.216 313.830 320.190  1.00  0.00           H  
ATOM     70 HG23 ILE     4     331.138 313.144 321.384  1.00  0.00           H  
ATOM     71  CG1 ILE     4     331.125 316.202 319.831  1.00  0.00           C  
ATOM     72 HG12 ILE     4     331.171 317.228 320.186  1.00  0.00           H  
ATOM     73 HG13 ILE     4     332.127 315.928 319.552  1.00  0.00           H  
ATOM     74  CD1 ILE     4     330.246 316.132 318.572  1.00  0.00           C  
ATOM     75 HD11 ILE     4     329.250 316.501 318.793  1.00  0.00           H  
ATOM     76 HD12 ILE     4     330.653 316.755 317.780  1.00  0.00           H  
ATOM     77 HD13 ILE     4     330.191 315.111 318.199  1.00  0.00           H  
ATOM     78  C   ILE     4     328.822 314.123 322.025  1.00  0.00           C  
ATOM     79  O   ILE     4     328.420 313.315 321.190  1.00  0.00           O  
ATOM     80  N   SER     5     328.763 313.821 323.327  1.00  0.00           N  
ATOM     81  H   SER     5     329.076 314.504 324.001  1.00  0.00           H  
ATOM     82  CA  SER     5     328.608 312.431 323.842  1.00  0.00           C  
ATOM     83  HA  SER     5     329.397 311.826 323.395  1.00  0.00           H  
ATOM     84  CB  SER     5     328.845 312.429 325.357  1.00  0.00           C  
ATOM     85  HB2 SER     5     327.995 312.896 325.857  1.00  0.00           H  
ATOM     86  HB3 SER     5     328.938 311.398 325.704  1.00  0.00           H  
ATOM     87  OG  SER     5     330.029 313.145 325.680  1.00  0.00           O  
ATOM     88  HG  SER     5     330.237 312.981 326.621  1.00  0.00           H  
ATOM     89  C   SER     5     327.282 311.692 323.553  1.00  0.00           C  
ATOM     90  O   SER     5     327.041 310.605 324.075  1.00  0.00           O  
ATOM     91  N   ILE     6     326.444 312.264 322.692  1.00  0.00           N  
ATOM     92  H   ILE     6     326.821 313.065 322.206  1.00  0.00           H  
ATOM     93  CA  ILE     6     325.044 311.947 322.433  1.00  0.00           C  
ATOM     94  HA  ILE     6     324.672 311.395 323.295  1.00  0.00           H  
ATOM     95  CB  ILE     6     324.320 313.303 322.424  1.00  0.00           C  
ATOM     96  HB  ILE     6     324.620 313.824 323.331  1.00  0.00           H  
ATOM     97  CG2 ILE     6     324.748 314.185 321.238  1.00  0.00           C  
ATOM     98 HG21 ILE     6     324.235 313.892 320.323  1.00  0.00           H  
ATOM     99 HG22 ILE     6     324.510 315.215 321.489  1.00  0.00           H  
ATOM    100 HG23 ILE     6     325.822 314.152 321.068  1.00  0.00           H  
ATOM    101  CG1 ILE     6     322.799 313.141 322.490  1.00  0.00           C  
ATOM    102 HG12 ILE     6     322.465 312.687 321.566  1.00  0.00           H  
ATOM    103 HG13 ILE     6     322.545 312.483 323.321  1.00  0.00           H  
ATOM    104  CD1 ILE     6     322.064 314.468 322.684  1.00  0.00           C  
ATOM    105 HD11 ILE     6     322.211 315.100 321.813  1.00  0.00           H  
ATOM    106 HD12 ILE     6     320.997 314.285 322.803  1.00  0.00           H  
ATOM    107 HD13 ILE     6     322.441 314.979 323.571  1.00  0.00           H  
ATOM    108  C   ILE     6     324.750 311.057 321.211  1.00  0.00           C  
ATOM    109  O   ILE     6     324.018 310.085 321.354  1.00  0.00           O  
ATOM    110  N   SER     7     325.298 311.307 320.013  1.00  0.00           N  
ATOM    111  H   SER     7     325.938 312.085 319.902  1.00  0.00           H  
ATOM    112  CA  SER     7     325.054 310.444 318.826  1.00  0.00           C  
ATOM    113  HA  SER     7     324.026 310.082 318.871  1.00  0.00           H  
ATOM    114  CB  SER     7     325.161 311.265 317.533  1.00  0.00           C  
ATOM    115  HB2 SER     7     324.929 310.634 316.672  1.00  0.00           H  
ATOM    116  HB3 SER     7     324.422 312.067 317.569  1.00  0.00           H  
ATOM    117  OG  SER     7     326.449 311.836 317.385  1.00  0.00           O  
ATOM    118  HG  SER     7     326.995 311.250 316.823  1.00  0.00           H  
ATOM    119  C   SER     7     325.936 309.177 318.807  1.00  0.00           C  
ATOM    120  O   SER     7     325.883 308.371 317.877  1.00  0.00           O  
ATOM    121  N   GLU     8     326.722 308.988 319.869  1.00  0.00           N  
ATOM    122  H   GLU     8     326.723 309.730 320.551  1.00  0.00           H  
ATOM    123  CA  GLU     8     327.492 307.786 320.217  1.00  0.00           C  
ATOM    124  HA  GLU     8     327.871 307.309 319.312  1.00  0.00           H  
ATOM    125  CB  GLU     8     328.685 308.301 321.044  1.00  0.00           C  
ATOM    126  HB2 GLU     8     329.273 308.960 320.402  1.00  0.00           H  
ATOM    127  HB3 GLU     8     328.293 308.894 321.872  1.00  0.00           H  
ATOM    128  CG  GLU     8     329.615 307.227 321.622  1.00  0.00           C  
ATOM    129  HG2 GLU     8     329.043 306.597 322.306  1.00  0.00           H  
ATOM    130  HG3 GLU     8     329.977 306.606 320.800  1.00  0.00           H  
ATOM    131  CD  GLU     8     330.821 307.818 322.390  1.00  0.00           C  
ATOM    132  OE1 GLU     8     331.696 307.026 322.822  1.00  0.00           O  
ATOM    133  OE2 GLU     8     330.921 309.056 322.586  1.00  0.00           O  
ATOM    134  C   GLU     8     326.651 306.739 320.995  1.00  0.00           C  
ATOM    135  O   GLU     8     326.921 305.536 320.940  1.00  0.00           O  
ATOM    136  N   THR     9     325.632 307.207 321.723  1.00  0.00           N  
ATOM    137  H   THR     9     325.468 308.203 321.684  1.00  0.00           H  
ATOM    138  CA  THR     9     324.749 306.463 322.648  1.00  0.00           C  
ATOM    139  HA  THR     9     325.375 305.888 323.329  1.00  0.00           H  
ATOM    140  CB  THR     9     323.997 307.539 323.473  1.00  0.00           C  
ATOM    141  HB  THR     9     323.443 308.172 322.782  1.00  0.00           H  
ATOM    142  CG2 THR     9     323.028 307.095 324.563  1.00  0.00           C  
ATOM    143 HG21 THR     9     323.561 306.585 325.365  1.00  0.00           H  
ATOM    144 HG22 THR     9     322.539 307.976 324.981  1.00  0.00           H  
ATOM    145 HG23 THR     9     322.264 306.450 324.148  1.00  0.00           H  
ATOM    146  OG1 THR     9     324.956 308.320 324.154  1.00  0.00           O  
ATOM    147  HG1 THR     9     324.505 309.084 324.551  1.00  0.00           H  
ATOM    148  C   THR     9     323.800 305.477 321.914  1.00  0.00           C  
ATOM    149  O   THR     9     323.544 305.659 320.720  1.00  0.00           O  
ATOM    150  N   PRO    10     323.240 304.436 322.577  1.00  0.00           N  
ATOM    151  CD  PRO    10     323.718 303.874 323.838  1.00  0.00           C  
ATOM    152  HD2 PRO    10     323.710 304.588 324.655  1.00  0.00           H  
ATOM    153  HD3 PRO    10     324.730 303.490 323.698  1.00  0.00           H  
ATOM    154  CG  PRO    10     322.782 302.713 324.160  1.00  0.00           C  
ATOM    155  HG2 PRO    10     321.882 303.088 324.654  1.00  0.00           H  
ATOM    156  HG3 PRO    10     323.268 301.952 324.771  1.00  0.00           H  
ATOM    157  CB  PRO    10     322.438 302.198 322.766  1.00  0.00           C  
ATOM    158  HB2 PRO    10     321.527 301.598 322.774  1.00  0.00           H  
ATOM    159  HB3 PRO    10     323.271 301.611 322.377  1.00  0.00           H  
ATOM    160  CA  PRO    10     322.292 303.492 321.953  1.00  0.00           C  
ATOM    161  HA  PRO    10     322.581 303.289 320.920  1.00  0.00           H  
ATOM    162  C   PRO    10     320.812 303.934 321.960  1.00  0.00           C  
ATOM    163  O   PRO    10     319.986 303.296 321.306  1.00  0.00           O  
ATOM    164  N   ASN    11     320.461 305.003 322.690  1.00  0.00           N  
ATOM    165  H   ASN    11     321.195 305.449 323.216  1.00  0.00           H  
ATOM    166  CA  ASN    11     319.076 305.420 322.982  1.00  0.00           C  
ATOM    167  HA  ASN    11     318.611 304.668 323.623  1.00  0.00           H  
ATOM    168  CB  ASN    11     319.106 306.768 323.740  1.00  0.00           C  
ATOM    169  HB2 ASN    11     319.702 307.488 323.181  1.00  0.00           H  
ATOM    170  HB3 ASN    11     318.092 307.160 323.796  1.00  0.00           H  
ATOM    171  CG  ASN    11     319.643 306.719 325.164  1.00  0.00           C  
ATOM    172  OD1 ASN    11     319.933 305.673 325.727  1.00  0.00           O  
ATOM    173  ND2 ASN    11     319.802 307.866 325.782  1.00  0.00           N  
ATOM    174 HD21 ASN    11     320.150 307.864 326.728  1.00  0.00           H  
ATOM    175 HD22 ASN    11     319.529 308.735 325.326  1.00  0.00           H  
ATOM    176  C   ASN    11     318.172 305.560 321.742  1.00  0.00           C  
ATOM    177  O   ASN    11     316.991 305.216 321.788  1.00  0.00           O  
ATOM    178  N   HIS    12     318.709 306.158 320.674  1.00  0.00           N  
ATOM    179  H   HIS    12     319.701 306.359 320.727  1.00  0.00           H  
ATOM    180  CA  HIS    12     318.020 306.558 319.438  1.00  0.00           C  
ATOM    181  HA  HIS    12     318.777 307.030 318.808  1.00  0.00           H  
ATOM    182  CB  HIS    12     317.512 305.347 318.634  1.00  0.00           C  
ATOM    183  HB2 HIS    12     318.166 304.496 318.831  1.00  0.00           H  
ATOM    184  HB3 HIS    12     316.507 305.070 318.951  1.00  0.00           H  
ATOM    185  CG  HIS    12     317.521 305.578 317.141  1.00  0.00           C  
ATOM    186  ND1 HIS    12     316.420 305.921 316.349  1.00  0.00           N  
ATOM    187  CE1 HIS    12     316.881 305.956 315.084  1.00  0.00           C  
ATOM    188  HE1 HIS    12     316.284 306.175 314.207  1.00  0.00           H  
ATOM    189  NE2 HIS    12     318.202 305.708 315.054  1.00  0.00           N  
ATOM    190  HE2 HIS    12     318.776 305.675 314.216  1.00  0.00           H  
ATOM    191  CD2 HIS    12     318.623 305.468 316.342  1.00  0.00           C  
ATOM    192  HD2 HIS    12     319.626 305.210 316.663  1.00  0.00           H  
ATOM    193  C   HIS    12     316.997 307.670 319.690  1.00  0.00           C  
ATOM    194  O   HIS    12     317.286 308.810 319.367  1.00  0.00           O  
ATOM    195  N   ASN    13     315.842 307.384 320.301  1.00  0.00           N  
ATOM    196  H   ASN    13     315.709 306.421 320.600  1.00  0.00           H  
ATOM    197  CA  ASN    13     314.786 308.365 320.613  1.00  0.00           C  
ATOM    198  HA  ASN    13     314.436 308.790 319.675  1.00  0.00           H  
ATOM    199  CB  ASN    13     313.635 307.604 321.322  1.00  0.00           C  
ATOM    200  HB2 ASN    13     313.366 306.735 320.722  1.00  0.00           H  
ATOM    201  HB3 ASN    13     313.985 307.222 322.283  1.00  0.00           H  
ATOM    202  CG  ASN    13     312.374 308.430 321.588  1.00  0.00           C  
ATOM    203  OD1 ASN    13     312.411 309.574 322.010  1.00  0.00           O  
ATOM    204  ND2 ASN    13     311.210 307.882 321.328  1.00  0.00           N  
ATOM    205 HD21 ASN    13     310.389 308.457 321.462  1.00  0.00           H  
ATOM    206 HD22 ASN    13     311.124 306.904 321.096  1.00  0.00           H  
ATOM    207  C   ASN    13     315.277 309.554 321.456  1.00  0.00           C  
ATOM    208  O   ASN    13     315.003 310.708 321.128  1.00  0.00           O  
ATOM    209  N   THR    14     316.026 309.260 322.520  1.00  0.00           N  
ATOM    210  H   THR    14     316.231 308.286 322.691  1.00  0.00           H  
ATOM    211  CA  THR    14     316.434 310.246 323.531  1.00  0.00           C  
ATOM    212  HA  THR    14     315.980 311.191 323.271  1.00  0.00           H  
ATOM    213  CB  THR    14     315.824 309.908 324.909  1.00  0.00           C  
ATOM    214  HB  THR    14     314.740 309.975 324.795  1.00  0.00           H  
ATOM    215  CG2 THR    14     316.130 308.513 325.459  1.00  0.00           C  
ATOM    216 HG21 THR    14     317.191 308.416 325.667  1.00  0.00           H  
ATOM    217 HG22 THR    14     315.577 308.360 326.387  1.00  0.00           H  
ATOM    218 HG23 THR    14     315.815 307.745 324.753  1.00  0.00           H  
ATOM    219  OG1 THR    14     316.210 310.848 325.886  1.00  0.00           O  
ATOM    220  HG1 THR    14     315.622 310.745 326.657  1.00  0.00           H  
ATOM    221  C   THR    14     317.938 310.523 323.449  1.00  0.00           C  
ATOM    222  O   THR    14     318.725 310.113 324.302  1.00  0.00           O  
ATOM    223  N   MET    15     318.328 311.182 322.341  1.00  0.00           N  
ATOM    224  H   MET    15     317.593 311.447 321.695  1.00  0.00           H  
ATOM    225  CA  MET    15     319.705 311.534 321.930  1.00  0.00           C  
ATOM    226  HA  MET    15     320.108 312.192 322.699  1.00  0.00           H  
ATOM    227  CB  MET    15     320.596 310.270 321.888  1.00  0.00           C  
ATOM    228  HB2 MET    15     321.610 310.564 321.642  1.00  0.00           H  
ATOM    229  HB3 MET    15     320.665 309.811 322.872  1.00  0.00           H  
ATOM    230  CG  MET    15     320.136 309.213 320.880  1.00  0.00           C  
ATOM    231  HG2 MET    15     319.210 308.769 321.240  1.00  0.00           H  
ATOM    232  HG3 MET    15     319.931 309.669 319.913  1.00  0.00           H  
ATOM    233  SD  MET    15     321.376 307.915 320.666  1.00  0.00           S  
ATOM    234  CE  MET    15     321.711 307.996 318.882  1.00  0.00           C  
ATOM    235  HE1 MET    15     321.877 309.027 318.573  1.00  0.00           H  
ATOM    236  HE2 MET    15     322.602 307.408 318.656  1.00  0.00           H  
ATOM    237  HE3 MET    15     320.871 307.582 318.324  1.00  0.00           H  
ATOM    238  C   MET    15     319.731 312.327 320.586  1.00  0.00           C  
ATOM    239  O   MET    15     318.825 313.114 320.336  1.00  0.00           O  
ATOM    240  N   LYS    16     320.777 312.147 319.749  1.00  0.00           N  
ATOM    241  H   LYS    16     321.484 311.500 320.076  1.00  0.00           H  
ATOM    242  CA  LYS    16     320.938 312.602 318.345  1.00  0.00           C  
ATOM    243  HA  LYS    16     321.974 312.388 318.070  1.00  0.00           H  
ATOM    244  CB  LYS    16     320.084 311.714 317.421  1.00  0.00           C  
ATOM    245  HB2 LYS    16     320.060 310.691 317.796  1.00  0.00           H  
ATOM    246  HB3 LYS    16     319.071 312.092 317.470  1.00  0.00           H  
ATOM    247  CG  LYS    16     320.535 311.705 315.945  1.00  0.00           C  
ATOM    248  HG2 LYS    16     319.650 311.804 315.322  1.00  0.00           H  
ATOM    249  HG3 LYS    16     321.164 312.570 315.747  1.00  0.00           H  
ATOM    250  CD  LYS    16     321.297 310.436 315.517  1.00  0.00           C  
ATOM    251  HD2 LYS    16     322.318 310.491 315.902  1.00  0.00           H  
ATOM    252  HD3 LYS    16     320.807 309.552 315.930  1.00  0.00           H  
ATOM    253  CE  LYS    16     321.311 310.314 313.981  1.00  0.00           C  
ATOM    254  HE2 LYS    16     320.297 310.068 313.646  1.00  0.00           H  
ATOM    255  HE3 LYS    16     321.575 311.280 313.546  1.00  0.00           H  
ATOM    256  NZ  LYS    16     322.269 309.281 313.490  1.00  0.00           N  
ATOM    257  HZ1 LYS    16     322.078 308.367 313.884  1.00  0.00           H  
ATOM    258  HZ2 LYS    16     322.217 309.186 312.481  1.00  0.00           H  
ATOM    259  HZ3 LYS    16     323.228 309.523 313.710  1.00  0.00           H  
ATOM    260  C   LYS    16     320.776 314.121 318.084  1.00  0.00           C  
ATOM    261  O   LYS    16     319.868 314.581 317.401  1.00  0.00           O  
ATOM    262  N   ILE    17     321.742 314.887 318.592  1.00  0.00           N  
ATOM    263  H   ILE    17     322.376 314.426 319.226  1.00  0.00           H  
ATOM    264  CA  ILE    17     322.023 316.315 318.308  1.00  0.00           C  
ATOM    265  HA  ILE    17     322.054 316.449 317.226  1.00  0.00           H  
ATOM    266  CB  ILE    17     320.927 317.289 318.846  1.00  0.00           C  
ATOM    267  HB  ILE    17     320.052 317.192 318.209  1.00  0.00           H  
ATOM    268  CG2 ILE    17     320.449 316.895 320.239  1.00  0.00           C  
ATOM    269 HG21 ILE    17     321.283 316.893 320.930  1.00  0.00           H  
ATOM    270 HG22 ILE    17     319.694 317.588 320.597  1.00  0.00           H  
ATOM    271 HG23 ILE    17     319.999 315.905 320.228  1.00  0.00           H  
ATOM    272  CG1 ILE    17     321.409 318.764 318.755  1.00  0.00           C  
ATOM    273 HG12 ILE    17     322.335 318.866 319.307  1.00  0.00           H  
ATOM    274 HG13 ILE    17     321.626 318.963 317.709  1.00  0.00           H  
ATOM    275  CD1 ILE    17     320.519 319.909 319.269  1.00  0.00           C  
ATOM    276 HD11 ILE    17     319.613 319.538 319.736  1.00  0.00           H  
ATOM    277 HD12 ILE    17     321.084 320.502 319.985  1.00  0.00           H  
ATOM    278 HD13 ILE    17     320.250 320.581 318.455  1.00  0.00           H  
ATOM    279  C   ILE    17     323.448 316.567 318.842  1.00  0.00           C  
ATOM    280  O   ILE    17     323.627 316.878 320.011  1.00  0.00           O  
ATOM    281  N   THR    18     324.468 316.335 318.003  1.00  0.00           N  
ATOM    282  H   THR    18     324.249 316.096 317.044  1.00  0.00           H  
ATOM    283  CA  THR    18     325.890 316.250 318.426  1.00  0.00           C  
ATOM    284  HA  THR    18     325.855 315.843 319.435  1.00  0.00           H  
ATOM    285  CB  THR    18     326.588 315.132 317.637  1.00  0.00           C  
ATOM    286  HB  THR    18     325.841 314.354 317.484  1.00  0.00           H  
ATOM    287  CG2 THR    18     327.168 315.476 316.269  1.00  0.00           C  
ATOM    288 HG21 THR    18     328.099 316.033 316.372  1.00  0.00           H  
ATOM    289 HG22 THR    18     327.386 314.547 315.740  1.00  0.00           H  
ATOM    290 HG23 THR    18     326.444 316.045 315.685  1.00  0.00           H  
ATOM    291  OG1 THR    18     327.598 314.574 318.427  1.00  0.00           O  
ATOM    292  HG1 THR    18     327.697 313.642 318.160  1.00  0.00           H  
ATOM    293  C   THR    18     326.584 317.617 318.661  1.00  0.00           C  
ATOM    294  O   THR    18     326.352 318.159 319.731  1.00  0.00           O  
ATOM    295  N   LEU    19     327.371 318.207 317.734  1.00  0.00           N  
ATOM    296  H   LEU    19     327.539 317.676 316.893  1.00  0.00           H  
ATOM    297  CA  LEU    19     327.863 319.621 317.714  1.00  0.00           C  
ATOM    298  HA  LEU    19     328.011 319.860 316.660  1.00  0.00           H  
ATOM    299  CB  LEU    19     326.788 320.626 318.228  1.00  0.00           C  
ATOM    300  HB2 LEU    19     326.610 320.471 319.291  1.00  0.00           H  
ATOM    301  HB3 LEU    19     327.233 321.619 318.160  1.00  0.00           H  
ATOM    302  CG  LEU    19     325.434 320.772 317.541  1.00  0.00           C  
ATOM    303  HG  LEU    19     324.935 321.596 318.042  1.00  0.00           H  
ATOM    304  CD1 LEU    19     325.641 321.143 316.096  1.00  0.00           C  
ATOM    305 HD11 LEU    19     326.043 320.306 315.524  1.00  0.00           H  
ATOM    306 HD12 LEU    19     324.673 321.410 315.706  1.00  0.00           H  
ATOM    307 HD13 LEU    19     326.301 322.005 316.034  1.00  0.00           H  
ATOM    308  CD2 LEU    19     324.460 319.615 317.574  1.00  0.00           C  
ATOM    309 HD21 LEU    19     324.353 319.285 318.605  1.00  0.00           H  
ATOM    310 HD22 LEU    19     323.499 319.973 317.214  1.00  0.00           H  
ATOM    311 HD23 LEU    19     324.801 318.804 316.934  1.00  0.00           H  
ATOM    312  C   LEU    19     329.216 320.016 318.386  1.00  0.00           C  
ATOM    313  O   LEU    19     329.181 320.671 319.431  1.00  0.00           O  
ATOM    314  N   SER    20     330.372 319.812 317.711  1.00  0.00           N  
ATOM    315  H   SER    20     330.284 319.316 316.832  1.00  0.00           H  
ATOM    316  CA  SER    20     331.740 320.376 318.000  1.00  0.00           C  
ATOM    317  HA  SER    20     331.863 321.244 317.353  1.00  0.00           H  
ATOM    318  CB  SER    20     331.901 320.887 319.448  1.00  0.00           C  
ATOM    319  HB2 SER    20     331.261 321.759 319.572  1.00  0.00           H  
ATOM    320  HB3 SER    20     331.588 320.102 320.139  1.00  0.00           H  
ATOM    321  OG  SER    20     333.230 321.276 319.766  1.00  0.00           O  
ATOM    322  HG  SER    20     333.263 321.688 320.652  1.00  0.00           H  
ATOM    323  C   SER    20     332.952 319.462 317.725  1.00  0.00           C  
ATOM    324  O   SER    20     333.980 319.927 317.230  1.00  0.00           O  
ATOM    325  N   GLU    21     332.830 318.170 318.034  1.00  0.00           N  
ATOM    326  H   GLU    21     331.910 317.878 318.324  1.00  0.00           H  
ATOM    327  CA  GLU    21     333.923 317.171 318.120  1.00  0.00           C  
ATOM    328  HA  GLU    21     333.446 316.194 318.120  1.00  0.00           H  
ATOM    329  CB  GLU    21     334.813 317.107 316.860  1.00  0.00           C  
ATOM    330  HB2 GLU    21     334.234 317.404 315.984  1.00  0.00           H  
ATOM    331  HB3 GLU    21     335.659 317.785 316.975  1.00  0.00           H  
ATOM    332  CG  GLU    21     335.312 315.666 316.637  1.00  0.00           C  
ATOM    333  HG2 GLU    21     335.556 315.214 317.602  1.00  0.00           H  
ATOM    334  HG3 GLU    21     334.494 315.079 316.210  1.00  0.00           H  
ATOM    335  CD  GLU    21     336.545 315.572 315.716  1.00  0.00           C  
ATOM    336  OE1 GLU    21     337.401 314.683 315.942  1.00  0.00           O  
ATOM    337  OE2 GLU    21     336.664 316.355 314.739  1.00  0.00           O  
ATOM    338  C   GLU    21     334.697 317.266 319.473  1.00  0.00           C  
ATOM    339  O   GLU    21     335.903 317.015 319.537  1.00  0.00           O  
ATOM    340  N   SER    22     334.002 317.618 320.573  1.00  0.00           N  
ATOM    341  H   SER    22     333.023 317.833 320.464  1.00  0.00           H  
ATOM    342  CA  SER    22     334.554 317.775 321.937  1.00  0.00           C  
ATOM    343  HA  SER    22     335.449 317.158 322.027  1.00  0.00           H  
ATOM    344  CB  SER    22     334.965 319.235 322.151  1.00  0.00           C  
ATOM    345  HB2 SER    22     335.624 319.548 321.339  1.00  0.00           H  
ATOM    346  HB3 SER    22     334.072 319.863 322.143  1.00  0.00           H  
ATOM    347  OG  SER    22     335.637 319.382 323.393  1.00  0.00           O  
ATOM    348  HG  SER    22     335.908 320.318 323.495  1.00  0.00           H  
ATOM    349  C   SER    22     333.571 317.347 323.048  1.00  0.00           C  
ATOM    350  O   SER    22     332.365 317.574 322.936  1.00  0.00           O  
ATOM    351  N   ARG    23     334.078 316.693 324.106  1.00  0.00           N  
ATOM    352  H   ARG    23     335.085 316.601 324.134  1.00  0.00           H  
ATOM    353  CA  ARG    23     333.324 316.124 325.248  1.00  0.00           C  
ATOM    354  HA  ARG    23     332.367 315.745 324.882  1.00  0.00           H  
ATOM    355  CB  ARG    23     334.141 314.922 325.776  1.00  0.00           C  
ATOM    356  HB2 ARG    23     334.339 314.248 324.940  1.00  0.00           H  
ATOM    357  HB3 ARG    23     335.101 315.277 326.156  1.00  0.00           H  
ATOM    358  CG  ARG    23     333.445 314.114 326.881  1.00  0.00           C  
ATOM    359  HG2 ARG    23     333.314 314.745 327.757  1.00  0.00           H  
ATOM    360  HG3 ARG    23     332.472 313.786 326.521  1.00  0.00           H  
ATOM    361  CD  ARG    23     334.270 312.885 327.290  1.00  0.00           C  
ATOM    362  HD2 ARG    23     334.500 312.300 326.397  1.00  0.00           H  
ATOM    363  HD3 ARG    23     335.205 313.227 327.739  1.00  0.00           H  
ATOM    364  NE  ARG    23     333.538 312.033 328.252  1.00  0.00           N  
ATOM    365  HE  ARG    23     332.608 312.326 328.509  1.00  0.00           H  
ATOM    366  CZ  ARG    23     333.975 310.922 328.822  1.00  0.00           C  
ATOM    367  NH1 ARG    23     333.195 310.228 329.602  1.00  0.00           N  
ATOM    368 HH11 ARG    23     332.250 310.532 329.774  1.00  0.00           H  
ATOM    369 HH12 ARG    23     333.525 309.376 330.027  1.00  0.00           H  
ATOM    370  NH2 ARG    23     335.184 310.470 328.631  1.00  0.00           N  
ATOM    371 HH21 ARG    23     335.815 310.988 328.044  1.00  0.00           H  
ATOM    372 HH22 ARG    23     335.496 309.626 329.084  1.00  0.00           H  
ATOM    373  C   ARG    23     333.039 317.165 326.355  1.00  0.00           C  
ATOM    374  O   ARG    23     333.982 317.763 326.875  1.00  0.00           O  
ATOM    375  N   GLU    24     331.758 317.327 326.734  1.00  0.00           N  
ATOM    376  H   GLU    24     331.077 316.787 326.223  1.00  0.00           H  
ATOM    377  CA  GLU    24     331.239 318.099 327.900  1.00  0.00           C  
ATOM    378  HA  GLU    24     330.175 317.872 327.977  1.00  0.00           H  
ATOM    379  CB  GLU    24     331.883 317.639 329.233  1.00  0.00           C  
ATOM    380  HB2 GLU    24     332.961 317.766 329.170  1.00  0.00           H  
ATOM    381  HB3 GLU    24     331.529 318.282 330.039  1.00  0.00           H  
ATOM    382  CG  GLU    24     331.558 316.184 329.621  1.00  0.00           C  
ATOM    383  HG2 GLU    24     330.572 316.164 330.074  1.00  0.00           H  
ATOM    384  HG3 GLU    24     331.508 315.568 328.722  1.00  0.00           H  
ATOM    385  CD  GLU    24     332.543 315.547 330.626  1.00  0.00           C  
ATOM    386  OE1 GLU    24     332.513 314.300 330.778  1.00  0.00           O  
ATOM    387  OE2 GLU    24     333.322 316.263 331.304  1.00  0.00           O  
ATOM    388  C   GLU    24     331.319 319.645 327.759  1.00  0.00           C  
ATOM    389  O   GLU    24     332.126 320.167 326.987  1.00  0.00           O  
ATOM    390  N   GLY    25     330.495 320.393 328.525  1.00  0.00           N  
ATOM    391  H   GLY    25     329.879 319.911 329.167  1.00  0.00           H  
ATOM    392  CA  GLY    25     330.635 321.861 328.683  1.00  0.00           C  
ATOM    393  HA2 GLY    25     331.046 322.040 329.678  1.00  0.00           H  
ATOM    394  HA3 GLY    25     331.379 322.233 327.980  1.00  0.00           H  
ATOM    395  C   GLY    25     329.409 322.790 328.542  1.00  0.00           C  
ATOM    396  O   GLY    25     329.598 324.005 328.629  1.00  0.00           O  
ATOM    397  N   MET    26     328.184 322.291 328.312  1.00  0.00           N  
ATOM    398  H   MET    26     328.092 321.289 328.250  1.00  0.00           H  
ATOM    399  CA  MET    26     326.953 323.124 328.236  1.00  0.00           C  
ATOM    400  HA  MET    26     327.238 324.091 327.817  1.00  0.00           H  
ATOM    401  CB  MET    26     325.955 322.483 327.247  1.00  0.00           C  
ATOM    402  HB2 MET    26     326.497 321.911 326.495  1.00  0.00           H  
ATOM    403  HB3 MET    26     325.305 321.795 327.792  1.00  0.00           H  
ATOM    404  CG  MET    26     325.098 323.512 326.493  1.00  0.00           C  
ATOM    405  HG2 MET    26     324.767 324.297 327.169  1.00  0.00           H  
ATOM    406  HG3 MET    26     325.712 323.987 325.726  1.00  0.00           H  
ATOM    407  SD  MET    26     323.616 322.796 325.733  1.00  0.00           S  
ATOM    408  CE  MET    26     323.992 322.993 323.977  1.00  0.00           C  
ATOM    409  HE1 MET    26     324.951 322.522 323.765  1.00  0.00           H  
ATOM    410  HE2 MET    26     323.209 322.518 323.385  1.00  0.00           H  
ATOM    411  HE3 MET    26     324.028 324.056 323.735  1.00  0.00           H  
ATOM    412  C   MET    26     326.323 323.419 329.631  1.00  0.00           C  
ATOM    413  O   MET    26     326.903 323.069 330.661  1.00  0.00           O  
ATOM    414  N   THR    27     325.140 324.057 329.683  1.00  0.00           N  
ATOM    415  H   THR    27     324.702 324.318 328.812  1.00  0.00           H  
ATOM    416  CA  THR    27     324.456 324.546 330.908  1.00  0.00           C  
ATOM    417  HA  THR    27     324.971 324.140 331.780  1.00  0.00           H  
ATOM    418  CB  THR    27     324.548 326.085 331.011  1.00  0.00           C  
ATOM    419  HB  THR    27     324.044 326.406 331.924  1.00  0.00           H  
ATOM    420  CG2 THR    27     325.990 326.594 331.083  1.00  0.00           C  
ATOM    421 HG21 THR    27     326.510 326.415 330.142  1.00  0.00           H  
ATOM    422 HG22 THR    27     325.991 327.664 331.295  1.00  0.00           H  
ATOM    423 HG23 THR    27     326.519 326.083 331.889  1.00  0.00           H  
ATOM    424  OG1 THR    27     323.908 326.693 329.907  1.00  0.00           O  
ATOM    425  HG1 THR    27     323.907 327.659 330.052  1.00  0.00           H  
ATOM    426  C   THR    27     322.987 324.068 331.031  1.00  0.00           C  
ATOM    427  O   THR    27     322.472 323.356 330.170  1.00  0.00           O  
ATOM    428  N   SER    28     322.328 324.427 332.144  1.00  0.00           N  
ATOM    429  H   SER    28     322.831 325.033 332.778  1.00  0.00           H  
ATOM    430  CA  SER    28     321.038 323.905 332.659  1.00  0.00           C  
ATOM    431  HA  SER    28     321.129 322.824 332.759  1.00  0.00           H  
ATOM    432  CB  SER    28     320.878 324.476 334.081  1.00  0.00           C  
ATOM    433  HB2 SER    28     321.803 324.311 334.637  1.00  0.00           H  
ATOM    434  HB3 SER    28     320.711 325.553 334.004  1.00  0.00           H  
ATOM    435  OG  SER    28     319.810 323.888 334.808  1.00  0.00           O  
ATOM    436  HG  SER    28     319.694 324.380 335.648  1.00  0.00           H  
ATOM    437  C   SER    28     319.732 324.176 331.871  1.00  0.00           C  
ATOM    438  O   SER    28     318.730 323.503 332.120  1.00  0.00           O  
ATOM    439  N   ASP    29     319.702 325.147 330.950  1.00  0.00           N  
ATOM    440  H   ASP    29     320.569 325.624 330.757  1.00  0.00           H  
ATOM    441  CA  ASP    29     318.475 325.684 330.311  1.00  0.00           C  
ATOM    442  HA  ASP    29     317.985 326.287 331.077  1.00  0.00           H  
ATOM    443  CB  ASP    29     318.885 326.641 329.184  1.00  0.00           C  
ATOM    444  HB2 ASP    29     319.665 327.309 329.556  1.00  0.00           H  
ATOM    445  HB3 ASP    29     319.312 326.055 328.373  1.00  0.00           H  
ATOM    446  CG  ASP    29     317.728 327.513 328.654  1.00  0.00           C  
ATOM    447  OD1 ASP    29     317.803 327.958 327.486  1.00  0.00           O  
ATOM    448  OD2 ASP    29     316.774 327.802 329.421  1.00  0.00           O  
ATOM    449  C   ASP    29     317.410 324.659 329.817  1.00  0.00           C  
ATOM    450  O   ASP    29     317.729 323.573 329.322  1.00  0.00           O  
ATOM    451  N   THR    30     316.123 325.005 329.974  1.00  0.00           N  
ATOM    452  H   THR    30     315.927 325.936 330.319  1.00  0.00           H  
ATOM    453  CA  THR    30     314.958 324.179 329.590  1.00  0.00           C  
ATOM    454  HA  THR    30     315.289 323.147 329.650  1.00  0.00           H  
ATOM    455  CB  THR    30     313.812 324.294 330.617  1.00  0.00           C  
ATOM    456  HB  THR    30     312.949 323.733 330.257  1.00  0.00           H  
ATOM    457  CG2 THR    30     314.190 323.674 331.962  1.00  0.00           C  
ATOM    458 HG21 THR    30     315.067 324.166 332.383  1.00  0.00           H  
ATOM    459 HG22 THR    30     313.354 323.759 332.656  1.00  0.00           H  
ATOM    460 HG23 THR    30     314.405 322.614 331.821  1.00  0.00           H  
ATOM    461  OG1 THR    30     313.432 325.643 330.792  1.00  0.00           O  
ATOM    462  HG1 THR    30     312.683 325.673 331.419  1.00  0.00           H  
ATOM    463  C   THR    30     314.507 324.346 328.118  1.00  0.00           C  
ATOM    464  O   THR    30     315.339 324.574 327.236  1.00  0.00           O  
ATOM    465  N   TYR    31     313.209 324.147 327.820  1.00  0.00           N  
ATOM    466  H   TYR    31     312.556 324.005 328.578  1.00  0.00           H  
ATOM    467  CA  TYR    31     312.702 323.944 326.455  1.00  0.00           C  
ATOM    468  HA  TYR    31     313.311 324.531 325.764  1.00  0.00           H  
ATOM    469  CB  TYR    31     312.912 322.470 326.099  1.00  0.00           C  
ATOM    470  HB2 TYR    31     312.500 322.269 325.114  1.00  0.00           H  
ATOM    471  HB3 TYR    31     313.988 322.321 326.007  1.00  0.00           H  
ATOM    472  CG  TYR    31     312.372 321.442 327.091  1.00  0.00           C  
ATOM    473  CD1 TYR    31     313.108 321.157 328.257  1.00  0.00           C  
ATOM    474  HD1 TYR    31     314.001 321.714 328.458  1.00  0.00           H  
ATOM    475  CE1 TYR    31     312.766 320.076 329.089  1.00  0.00           C  
ATOM    476  HE1 TYR    31     313.369 319.841 329.955  1.00  0.00           H  
ATOM    477  CZ  TYR    31     311.669 319.259 328.748  1.00  0.00           C  
ATOM    478  OH  TYR    31     311.365 318.167 329.503  1.00  0.00           O  
ATOM    479  HH  TYR    31     312.074 317.943 330.133  1.00  0.00           H  
ATOM    480  CE2 TYR    31     310.912 319.554 327.595  1.00  0.00           C  
ATOM    481  HE2 TYR    31     310.079 318.918 327.341  1.00  0.00           H  
ATOM    482  CD2 TYR    31     311.271 320.631 326.757  1.00  0.00           C  
ATOM    483  HD2 TYR    31     310.730 320.798 325.835  1.00  0.00           H  
ATOM    484  C   TYR    31     311.252 324.383 326.213  1.00  0.00           C  
ATOM    485  O   TYR    31     311.048 325.371 325.512  1.00  0.00           O  
ATOM    486  N   THR    32     310.234 323.687 326.736  1.00  0.00           N  
ATOM    487  H   THR    32     310.424 322.887 327.326  1.00  0.00           H  
ATOM    488  CA  THR    32     308.825 324.084 326.530  1.00  0.00           C  
ATOM    489  HA  THR    32     308.636 324.058 325.456  1.00  0.00           H  
ATOM    490  CB  THR    32     307.825 323.096 327.170  1.00  0.00           C  
ATOM    491  HB  THR    32     306.822 323.511 327.053  1.00  0.00           H  
ATOM    492  CG2 THR    32     307.848 321.725 326.487  1.00  0.00           C  
ATOM    493 HG21 THR    32     308.682 321.133 326.855  1.00  0.00           H  
ATOM    494 HG22 THR    32     306.925 321.189 326.708  1.00  0.00           H  
ATOM    495 HG23 THR    32     307.935 321.833 325.405  1.00  0.00           H  
ATOM    496  OG1 THR    32     308.088 322.889 328.545  1.00  0.00           O  
ATOM    497  HG1 THR    32     307.375 322.329 328.907  1.00  0.00           H  
ATOM    498  C   THR    32     308.603 325.536 327.002  1.00  0.00           C  
ATOM    499  O   THR    32     308.809 325.845 328.178  1.00  0.00           O  
ATOM    500  N   LYS    33     308.246 326.409 326.036  1.00  0.00           N  
ATOM    501  H   LYS    33     308.123 325.985 325.125  1.00  0.00           H  
ATOM    502  CA  LYS    33     308.154 327.896 326.042  1.00  0.00           C  
ATOM    503  HA  LYS    33     307.304 328.139 325.404  1.00  0.00           H  
ATOM    504  CB  LYS    33     307.849 328.489 327.441  1.00  0.00           C  
ATOM    505  HB2 LYS    33     306.957 328.010 327.848  1.00  0.00           H  
ATOM    506  HB3 LYS    33     308.684 328.286 328.112  1.00  0.00           H  
ATOM    507  CG  LYS    33     307.646 330.013 327.455  1.00  0.00           C  
ATOM    508  HG2 LYS    33     307.477 330.324 328.487  1.00  0.00           H  
ATOM    509  HG3 LYS    33     308.561 330.496 327.112  1.00  0.00           H  
ATOM    510  CD  LYS    33     306.469 330.492 326.593  1.00  0.00           C  
ATOM    511  HD2 LYS    33     306.587 330.144 325.567  1.00  0.00           H  
ATOM    512  HD3 LYS    33     305.535 330.100 327.002  1.00  0.00           H  
ATOM    513  CE  LYS    33     306.436 332.022 326.587  1.00  0.00           C  
ATOM    514  HE2 LYS    33     306.158 332.378 327.584  1.00  0.00           H  
ATOM    515  HE3 LYS    33     307.443 332.382 326.364  1.00  0.00           H  
ATOM    516  NZ  LYS    33     305.501 332.545 325.558  1.00  0.00           N  
ATOM    517  HZ1 LYS    33     304.588 332.116 325.622  1.00  0.00           H  
ATOM    518  HZ2 LYS    33     305.385 333.546 325.644  1.00  0.00           H  
ATOM    519  HZ3 LYS    33     305.880 332.380 324.621  1.00  0.00           H  
ATOM    520  C   LYS    33     309.404 328.535 325.397  1.00  0.00           C  
ATOM    521  O   LYS    33     310.408 328.766 326.067  1.00  0.00           O  
ATOM    522  N   VAL    34     309.329 328.844 324.094  1.00  0.00           N  
ATOM    523  H   VAL    34     308.457 328.651 323.620  1.00  0.00           H  
ATOM    524  CA  VAL    34     310.497 329.234 323.265  1.00  0.00           C  
ATOM    525  HA  VAL    34     311.399 328.872 323.761  1.00  0.00           H  
ATOM    526  CB  VAL    34     310.476 328.546 321.890  1.00  0.00           C  
ATOM    527  HB  VAL    34     311.396 328.807 321.374  1.00  0.00           H  
ATOM    528  CG1 VAL    34     310.464 327.034 322.061  1.00  0.00           C  
ATOM    529 HG11 VAL    34     309.610 326.698 322.648  1.00  0.00           H  
ATOM    530 HG12 VAL    34     310.393 326.597 321.075  1.00  0.00           H  
ATOM    531 HG13 VAL    34     311.390 326.720 322.543  1.00  0.00           H  
ATOM    532  CG2 VAL    34     309.312 328.923 320.959  1.00  0.00           C  
ATOM    533 HG21 VAL    34     309.377 329.970 320.669  1.00  0.00           H  
ATOM    534 HG22 VAL    34     309.368 328.335 320.041  1.00  0.00           H  
ATOM    535 HG23 VAL    34     308.351 328.729 321.436  1.00  0.00           H  
ATOM    536  C   VAL    34     310.707 330.736 323.068  1.00  0.00           C  
ATOM    537  O   VAL    34     311.827 331.224 323.187  1.00  0.00           O  
ATOM    538  N   ASP    35     309.648 331.490 322.768  1.00  0.00           N  
ATOM    539  H   ASP    35     308.729 331.066 322.764  1.00  0.00           H  
ATOM    540  CA  ASP    35     309.739 332.893 322.325  1.00  0.00           C  
ATOM    541  HA  ASP    35     310.587 332.964 321.642  1.00  0.00           H  
ATOM    542  CB  ASP    35     308.498 333.284 321.504  1.00  0.00           C  
ATOM    543  HB2 ASP    35     308.665 334.278 321.082  1.00  0.00           H  
ATOM    544  HB3 ASP    35     308.420 332.593 320.662  1.00  0.00           H  
ATOM    545  CG  ASP    35     307.155 333.276 322.259  1.00  0.00           C  
ATOM    546  OD1 ASP    35     306.247 334.036 321.877  1.00  0.00           O  
ATOM    547  OD2 ASP    35     306.980 332.479 323.227  1.00  0.00           O  
ATOM    548  C   ASP    35     310.039 333.890 323.468  1.00  0.00           C  
ATOM    549  O   ASP    35     310.181 335.093 323.233  1.00  0.00           O  
ATOM    550  N   ASP    36     310.159 333.384 324.699  1.00  0.00           N  
ATOM    551  H   ASP    36     310.028 332.388 324.780  1.00  0.00           H  
ATOM    552  CA  ASP    36     310.650 334.093 325.885  1.00  0.00           C  
ATOM    553  HA  ASP    36     310.424 335.154 325.769  1.00  0.00           H  
ATOM    554  CB  ASP    36     309.855 333.589 327.106  1.00  0.00           C  
ATOM    555  HB2 ASP    36     308.796 333.700 326.875  1.00  0.00           H  
ATOM    556  HB3 ASP    36     310.059 332.526 327.251  1.00  0.00           H  
ATOM    557  CG  ASP    36     310.113 334.362 328.413  1.00  0.00           C  
ATOM    558  OD1 ASP    36     309.743 333.830 329.492  1.00  0.00           O  
ATOM    559  OD2 ASP    36     310.670 335.479 328.386  1.00  0.00           O  
ATOM    560  C   ASP    36     312.196 333.975 325.993  1.00  0.00           C  
ATOM    561  O   ASP    36     312.911 334.413 325.085  1.00  0.00           O  
ATOM    562  N   SER    37     312.743 333.433 327.090  1.00  0.00           N  
ATOM    563  H   SER    37     312.125 333.039 327.784  1.00  0.00           H  
ATOM    564  CA  SER    37     314.179 333.465 327.417  1.00  0.00           C  
ATOM    565  HA  SER    37     314.642 334.288 326.872  1.00  0.00           H  
ATOM    566  CB  SER    37     314.345 333.793 328.909  1.00  0.00           C  
ATOM    567  HB2 SER    37     313.745 334.673 329.147  1.00  0.00           H  
ATOM    568  HB3 SER    37     313.980 332.956 329.509  1.00  0.00           H  
ATOM    569  OG  SER    37     315.704 334.063 329.228  1.00  0.00           O  
ATOM    570  HG  SER    37     315.779 334.172 330.199  1.00  0.00           H  
ATOM    571  C   SER    37     314.922 332.182 326.998  1.00  0.00           C  
ATOM    572  O   SER    37     315.329 331.379 327.843  1.00  0.00           O  
ATOM    573  N   GLN    38     315.083 331.964 325.684  1.00  0.00           N  
ATOM    574  H   GLN    38     314.698 332.643 325.039  1.00  0.00           H  
ATOM    575  CA  GLN    38     315.810 330.814 325.112  1.00  0.00           C  
ATOM    576  HA  GLN    38     316.504 330.460 325.869  1.00  0.00           H  
ATOM    577  CB  GLN    38     314.847 329.663 324.793  1.00  0.00           C  
ATOM    578  HB2 GLN    38     314.017 330.033 324.195  1.00  0.00           H  
ATOM    579  HB3 GLN    38     315.386 328.912 324.212  1.00  0.00           H  
ATOM    580  CG  GLN    38     314.300 328.990 326.055  1.00  0.00           C  
ATOM    581  HG2 GLN    38     315.129 328.699 326.699  1.00  0.00           H  
ATOM    582  HG3 GLN    38     313.666 329.693 326.593  1.00  0.00           H  
ATOM    583  CD  GLN    38     313.474 327.750 325.754  1.00  0.00           C  
ATOM    584  OE1 GLN    38     313.359 327.269 324.636  1.00  0.00           O  
ATOM    585  NE2 GLN    38     312.842 327.184 326.753  1.00  0.00           N  
ATOM    586 HE21 GLN    38     312.148 326.507 326.466  1.00  0.00           H  
ATOM    587 HE22 GLN    38     312.856 327.590 327.672  1.00  0.00           H  
ATOM    588  C   GLN    38     316.614 331.162 323.839  1.00  0.00           C  
ATOM    589  O   GLN    38     316.188 332.032 323.067  1.00  0.00           O  
ATOM    590  N   PRO    39     317.760 330.485 323.589  1.00  0.00           N  
ATOM    591  CD  PRO    39     318.428 329.545 324.486  1.00  0.00           C  
ATOM    592  HD2 PRO    39     317.993 328.551 324.363  1.00  0.00           H  
ATOM    593  HD3 PRO    39     318.378 329.858 325.527  1.00  0.00           H  
ATOM    594  CG  PRO    39     319.891 329.533 324.059  1.00  0.00           C  
ATOM    595  HG2 PRO    39     320.383 328.594 324.309  1.00  0.00           H  
ATOM    596  HG3 PRO    39     320.414 330.376 324.514  1.00  0.00           H  
ATOM    597  CB  PRO    39     319.787 329.739 322.554  1.00  0.00           C  
ATOM    598  HB2 PRO    39     319.585 328.775 322.082  1.00  0.00           H  
ATOM    599  HB3 PRO    39     320.699 330.182 322.152  1.00  0.00           H  
ATOM    600  CA  PRO    39     318.584 330.679 322.393  1.00  0.00           C  
ATOM    601  HA  PRO    39     318.942 331.710 322.394  1.00  0.00           H
[truncated: 1,941,311 more chars]
