# Supplementary material for: Implementation of Time-Averaged Restraints with UNRES Coarse-Grained Model of Polypeptide Chains
Source: J Chem Theory Comput. 2025 Jan 24;21(3):1476–93. doi: 10.1021/acs.jctc.4c01504 (PMC11823420; doi:10.1021/acs.jctc.4c01504)
Supplement: Supplementary file 2 — ct4c01504_si_002.zip [file ct4c01504_si_002.zip › Suppdata/Structures/Ensembles_20/1PQX_20_tau_48.9ps.pdb]

REMARK 1pqx                 ENERGY     2.68761E+02 RMS    2.55
ATOM      1  N   MET     1     320.253 326.364 315.216  1.00  0.00           N  
ATOM      2  H1  MET     1     319.950 325.640 315.856  1.00  0.00           H  
ATOM      3  H2  MET     1     320.738 325.920 314.446  1.00  0.00           H  
ATOM      4  H3  MET     1     319.428 326.808 314.832  1.00  0.00           H  
ATOM      5  CA  MET     1     321.145 327.365 315.897  1.00  0.00           C  
ATOM      6  HA  MET     1     321.368 328.147 315.165  1.00  0.00           H  
ATOM      7  CB  MET     1     320.455 328.073 317.098  1.00  0.00           C  
ATOM      8  HB2 MET     1     320.232 327.348 317.882  1.00  0.00           H  
ATOM      9  HB3 MET     1     321.140 328.817 317.509  1.00  0.00           H  
ATOM     10  CG  MET     1     319.154 328.811 316.738  1.00  0.00           C  
ATOM     11  HG2 MET     1     318.358 328.090 316.542  1.00  0.00           H  
ATOM     12  HG3 MET     1     318.850 329.392 317.609  1.00  0.00           H  
ATOM     13  SD  MET     1     319.297 329.932 315.314  1.00  0.00           S  
ATOM     14  CE  MET     1     317.841 330.981 315.564  1.00  0.00           C  
ATOM     15  HE1 MET     1     318.022 331.646 316.406  1.00  0.00           H  
ATOM     16  HE2 MET     1     317.669 331.585 314.673  1.00  0.00           H  
ATOM     17  HE3 MET     1     316.963 330.367 315.763  1.00  0.00           H  
ATOM     18  C   MET     1     322.520 326.736 316.216  1.00  0.00           C  
ATOM     19  O   MET     1     323.127 326.204 315.292  1.00  0.00           O  
ATOM     20  N   LYS     2     323.003 326.703 317.478  1.00  0.00           N  
ATOM     21  H   LYS     2     322.459 327.137 318.214  1.00  0.00           H  
ATOM     22  CA  LYS     2     324.228 325.978 317.922  1.00  0.00           C  
ATOM     23  HA  LYS     2     324.440 325.239 317.161  1.00  0.00           H  
ATOM     24  CB  LYS     2     325.459 326.922 317.930  1.00  0.00           C  
ATOM     25  HB2 LYS     2     325.185 327.917 318.275  1.00  0.00           H  
ATOM     26  HB3 LYS     2     326.226 326.525 318.596  1.00  0.00           H  
ATOM     27  CG  LYS     2     326.053 327.020 316.511  1.00  0.00           C  
ATOM     28  HG2 LYS     2     326.189 326.011 316.131  1.00  0.00           H  
ATOM     29  HG3 LYS     2     325.355 327.545 315.859  1.00  0.00           H  
ATOM     30  CD  LYS     2     327.413 327.723 316.447  1.00  0.00           C  
ATOM     31  HD2 LYS     2     327.280 328.783 316.667  1.00  0.00           H  
ATOM     32  HD3 LYS     2     328.084 327.275 317.181  1.00  0.00           H  
ATOM     33  CE  LYS     2     328.003 327.544 315.039  1.00  0.00           C  
ATOM     34  HE2 LYS     2     327.991 326.478 314.794  1.00  0.00           H  
ATOM     35  HE3 LYS     2     327.354 328.048 314.315  1.00  0.00           H  
ATOM     36  NZ  LYS     2     329.396 328.065 314.932  1.00  0.00           N  
ATOM     37  HZ1 LYS     2     330.020 327.617 315.594  1.00  0.00           H  
ATOM     38  HZ2 LYS     2     329.769 327.896 314.004  1.00  0.00           H  
ATOM     39  HZ3 LYS     2     329.431 329.066 315.084  1.00  0.00           H  
ATOM     40  C   LYS     2     324.003 325.179 319.239  1.00  0.00           C  
ATOM     41  O   LYS     2     322.970 325.350 319.876  1.00  0.00           O  
ATOM     42  N   ILE     3     324.928 324.278 319.613  1.00  0.00           N  
ATOM     43  H   ILE     3     325.769 324.223 319.055  1.00  0.00           H  
ATOM     44  CA  ILE     3     324.841 323.344 320.771  1.00  0.00           C  
ATOM     45  HA  ILE     3     324.267 323.844 321.551  1.00  0.00           H  
ATOM     46  CB  ILE     3     324.079 322.017 320.444  1.00  0.00           C  
ATOM     47  HB  ILE     3     324.018 321.473 321.384  1.00  0.00           H  
ATOM     48  CG2 ILE     3     322.633 322.276 319.959  1.00  0.00           C  
ATOM     49 HG21 ILE     3     322.625 322.625 318.931  1.00  0.00           H  
ATOM     50 HG22 ILE     3     322.056 321.351 320.011  1.00  0.00           H  
ATOM     51 HG23 ILE     3     322.137 323.033 320.565  1.00  0.00           H  
ATOM     52  CG1 ILE     3     324.737 321.038 319.450  1.00  0.00           C  
ATOM     53 HG12 ILE     3     324.036 320.835 318.647  1.00  0.00           H  
ATOM     54 HG13 ILE     3     325.643 321.480 319.037  1.00  0.00           H  
ATOM     55  CD1 ILE     3     325.070 319.656 320.011  1.00  0.00           C  
ATOM     56 HD11 ILE     3     324.157 319.166 320.353  1.00  0.00           H  
ATOM     57 HD12 ILE     3     325.510 319.066 319.207  1.00  0.00           H  
ATOM     58 HD13 ILE     3     325.781 319.723 320.832  1.00  0.00           H  
ATOM     59  C   ILE     3     326.242 323.100 321.384  1.00  0.00           C  
ATOM     60  O   ILE     3     326.781 321.996 321.373  1.00  0.00           O  
ATOM     61  N   ILE     4     326.864 324.158 321.914  1.00  0.00           N  
ATOM     62  H   ILE     4     326.328 325.007 322.049  1.00  0.00           H  
ATOM     63  CA  ILE     4     328.290 324.154 322.306  1.00  0.00           C  
ATOM     64  HA  ILE     4     328.857 323.749 321.467  1.00  0.00           H  
ATOM     65  CB  ILE     4     328.776 325.601 322.529  1.00  0.00           C  
ATOM     66  HB  ILE     4     328.184 326.038 323.336  1.00  0.00           H  
ATOM     67  CG2 ILE     4     330.250 325.650 322.969  1.00  0.00           C  
ATOM     68 HG21 ILE     4     330.877 325.095 322.271  1.00  0.00           H  
ATOM     69 HG22 ILE     4     330.595 326.684 323.014  1.00  0.00           H  
ATOM     70 HG23 ILE     4     330.361 325.217 323.964  1.00  0.00           H  
ATOM     71  CG1 ILE     4     328.561 326.476 321.269  1.00  0.00           C  
ATOM     72 HG12 ILE     4     327.494 326.587 321.077  1.00  0.00           H  
ATOM     73 HG13 ILE     4     328.941 327.471 321.476  1.00  0.00           H  
ATOM     74  CD1 ILE     4     329.232 325.978 319.979  1.00  0.00           C  
ATOM     75 HD11 ILE     4     328.759 325.058 319.636  1.00  0.00           H  
ATOM     76 HD12 ILE     4     329.121 326.735 319.204  1.00  0.00           H  
ATOM     77 HD13 ILE     4     330.296 325.804 320.139  1.00  0.00           H  
ATOM     78  C   ILE     4     328.602 323.219 323.490  1.00  0.00           C  
ATOM     79  O   ILE     4     329.625 322.529 323.479  1.00  0.00           O  
ATOM     80  N   SER     5     327.713 323.150 324.485  1.00  0.00           N  
ATOM     81  H   SER     5     326.885 323.728 324.425  1.00  0.00           H  
ATOM     82  CA  SER     5     327.731 322.127 325.546  1.00  0.00           C  
ATOM     83  HA  SER     5     328.071 321.200 325.081  1.00  0.00           H  
ATOM     84  CB  SER     5     328.737 322.433 326.668  1.00  0.00           C  
ATOM     85  HB2 SER     5     328.962 321.502 327.193  1.00  0.00           H  
ATOM     86  HB3 SER     5     329.667 322.802 326.232  1.00  0.00           H  
ATOM     87  OG  SER     5     328.244 323.373 327.605  1.00  0.00           O  
ATOM     88  HG  SER     5     328.894 323.457 328.334  1.00  0.00           H  
ATOM     89  C   SER     5     326.304 321.839 326.031  1.00  0.00           C  
ATOM     90  O   SER     5     325.353 322.512 325.619  1.00  0.00           O  
ATOM     91  N   ILE     6     326.125 320.812 326.870  1.00  0.00           N  
ATOM     92  H   ILE     6     326.935 320.326 327.230  1.00  0.00           H  
ATOM     93  CA  ILE     6     324.802 320.225 327.136  1.00  0.00           C  
ATOM     94  HA  ILE     6     324.031 320.928 326.826  1.00  0.00           H  
ATOM     95  CB  ILE     6     324.664 318.972 326.234  1.00  0.00           C  
ATOM     96  HB  ILE     6     325.478 318.280 326.459  1.00  0.00           H  
ATOM     97  CG2 ILE     6     323.357 318.257 326.561  1.00  0.00           C  
ATOM     98 HG21 ILE     6     322.512 318.939 326.501  1.00  0.00           H  
ATOM     99 HG22 ILE     6     323.224 317.433 325.872  1.00  0.00           H  
ATOM    100 HG23 ILE     6     323.401 317.820 327.557  1.00  0.00           H  
ATOM    101  CG1 ILE     6     324.769 319.361 324.732  1.00  0.00           C  
ATOM    102 HG12 ILE     6     324.155 320.238 324.549  1.00  0.00           H  
ATOM    103 HG13 ILE     6     325.803 319.630 324.517  1.00  0.00           H  
ATOM    104  CD1 ILE     6     324.376 318.306 323.692  1.00  0.00           C  
ATOM    105 HD11 ILE     6     323.296 318.178 323.686  1.00  0.00           H  
ATOM    106 HD12 ILE     6     324.683 318.646 322.705  1.00  0.00           H  
ATOM    107 HD13 ILE     6     324.868 317.359 323.906  1.00  0.00           H  
ATOM    108  C   ILE     6     324.544 319.927 328.627  1.00  0.00           C  
ATOM    109  O   ILE     6     325.405 319.401 329.334  1.00  0.00           O  
ATOM    110  N   SER     7     323.342 320.298 329.095  1.00  0.00           N  
ATOM    111  H   SER     7     322.667 320.636 328.419  1.00  0.00           H  
ATOM    112  CA  SER     7     322.823 320.066 330.454  1.00  0.00           C  
ATOM    113  HA  SER     7     323.635 320.194 331.169  1.00  0.00           H  
ATOM    114  CB  SER     7     321.743 321.116 330.757  1.00  0.00           C  
ATOM    115  HB2 SER     7     322.110 322.107 330.485  1.00  0.00           H  
ATOM    116  HB3 SER     7     320.858 320.893 330.161  1.00  0.00           H  
ATOM    117  OG  SER     7     321.385 321.109 332.129  1.00  0.00           O  
ATOM    118  HG  SER     7     320.623 321.709 332.264  1.00  0.00           H  
ATOM    119  C   SER     7     322.228 318.658 330.638  1.00  0.00           C  
ATOM    120  O   SER     7     321.869 317.994 329.668  1.00  0.00           O  
ATOM    121  N   GLU     8     322.040 318.232 331.887  1.00  0.00           N  
ATOM    122  H   GLU     8     322.240 318.896 332.623  1.00  0.00           H  
ATOM    123  CA  GLU     8     321.359 316.993 332.297  1.00  0.00           C  
ATOM    124  HA  GLU     8     320.823 316.561 331.451  1.00  0.00           H  
ATOM    125  CB  GLU     8     322.380 315.970 332.824  1.00  0.00           C  
ATOM    126  HB2 GLU     8     323.017 316.456 333.563  1.00  0.00           H  
ATOM    127  HB3 GLU     8     321.851 315.166 333.337  1.00  0.00           H  
ATOM    128  CG  GLU     8     323.273 315.351 331.742  1.00  0.00           C  
ATOM    129  HG2 GLU     8     323.811 316.149 331.224  1.00  0.00           H  
ATOM    130  HG3 GLU     8     324.016 314.726 332.243  1.00  0.00           H  
ATOM    131  CD  GLU     8     322.501 314.477 330.730  1.00  0.00           C  
ATOM    132  OE1 GLU     8     322.984 314.347 329.581  1.00  0.00           O  
ATOM    133  OE2 GLU     8     321.452 313.885 331.100  1.00  0.00           O  
ATOM    134  C   GLU     8     320.335 317.281 333.410  1.00  0.00           C  
ATOM    135  O   GLU     8     320.534 318.186 334.228  1.00  0.00           O  
ATOM    136  N   THR     9     319.259 316.487 333.473  1.00  0.00           N  
ATOM    137  H   THR     9     319.170 315.739 332.799  1.00  0.00           H  
ATOM    138  CA  THR     9     318.186 316.625 334.483  1.00  0.00           C  
ATOM    139  HA  THR     9     318.449 317.432 335.162  1.00  0.00           H  
ATOM    140  CB  THR     9     316.852 317.007 333.802  1.00  0.00           C  
ATOM    141  HB  THR     9     316.400 316.114 333.367  1.00  0.00           H  
ATOM    142  CG2 THR     9     315.875 317.644 334.790  1.00  0.00           C  
ATOM    143 HG21 THR     9     316.357 318.464 335.323  1.00  0.00           H  
ATOM    144 HG22 THR     9     315.007 318.038 334.260  1.00  0.00           H  
ATOM    145 HG23 THR     9     315.538 316.895 335.501  1.00  0.00           H  
ATOM    146  OG1 THR     9     317.031 317.959 332.770  1.00  0.00           O  
ATOM    147  HG1 THR     9     316.266 317.876 332.172  1.00  0.00           H  
ATOM    148  C   THR     9     318.059 315.307 335.281  1.00  0.00           C  
ATOM    149  O   THR     9     318.196 314.243 334.668  1.00  0.00           O  
ATOM    150  N   PRO    10     317.787 315.315 336.610  1.00  0.00           N  
ATOM    151  CD  PRO    10     317.628 316.489 337.469  1.00  0.00           C  
ATOM    152  HD2 PRO    10     316.593 316.830 337.441  1.00  0.00           H  
ATOM    153  HD3 PRO    10     318.300 317.302 337.195  1.00  0.00           H  
ATOM    154  CG  PRO    10     317.957 316.027 338.886  1.00  0.00           C  
ATOM    155  HG2 PRO    10     317.424 316.613 339.636  1.00  0.00           H  
ATOM    156  HG3 PRO    10     319.035 316.080 339.049  1.00  0.00           H  
ATOM    157  CB  PRO    10     317.505 314.571 338.874  1.00  0.00           C  
ATOM    158  HB2 PRO    10     316.423 314.524 339.004  1.00  0.00           H  
ATOM    159  HB3 PRO    10     318.011 313.987 339.644  1.00  0.00           H  
ATOM    160  CA  PRO    10     317.903 314.119 337.465  1.00  0.00           C  
ATOM    161  HA  PRO    10     318.962 313.855 337.496  1.00  0.00           H  
ATOM    162  C   PRO    10     317.135 312.862 337.015  1.00  0.00           C  
ATOM    163  O   PRO    10     317.724 311.780 336.945  1.00  0.00           O  
ATOM    164  N   ASN    11     315.840 312.993 336.694  1.00  0.00           N  
ATOM    165  H   ASN    11     315.402 313.878 336.904  1.00  0.00           H  
ATOM    166  CA  ASN    11     314.992 311.889 336.201  1.00  0.00           C  
ATOM    167  HA  ASN    11     315.639 311.116 335.780  1.00  0.00           H  
ATOM    168  CB  ASN    11     314.239 311.262 337.394  1.00  0.00           C  
ATOM    169  HB2 ASN    11     313.873 310.282 337.086  1.00  0.00           H  
ATOM    170  HB3 ASN    11     314.922 311.102 338.229  1.00  0.00           H  
ATOM    171  CG  ASN    11     313.059 312.098 337.881  1.00  0.00           C  
ATOM    172  OD1 ASN    11     313.153 313.301 338.084  1.00  0.00           O  
ATOM    173  ND2 ASN    11     311.902 311.498 338.056  1.00  0.00           N  
ATOM    174 HD21 ASN    11     311.114 312.052 338.361  1.00  0.00           H  
ATOM    175 HD22 ASN    11     311.807 310.507 337.889  1.00  0.00           H  
ATOM    176  C   ASN    11     314.006 312.280 335.073  1.00  0.00           C  
ATOM    177  O   ASN    11     313.438 311.399 334.426  1.00  0.00           O  
ATOM    178  N   HIS    12     313.794 313.582 334.834  1.00  0.00           N  
ATOM    179  H   HIS    12     314.288 314.245 335.408  1.00  0.00           H  
ATOM    180  CA  HIS    12     312.888 314.123 333.804  1.00  0.00           C  
ATOM    181  HA  HIS    12     311.878 313.762 334.010  1.00  0.00           H  
ATOM    182  CB  HIS    12     312.880 315.657 333.885  1.00  0.00           C  
ATOM    183  HB2 HIS    12     313.904 316.016 333.911  1.00  0.00           H  
ATOM    184  HB3 HIS    12     312.428 316.058 332.978  1.00  0.00           H  
ATOM    185  CG  HIS    12     312.102 316.217 335.052  1.00  0.00           C  
ATOM    186  ND1 HIS    12     310.727 316.472 335.038  1.00  0.00           N  
ATOM    187  CE1 HIS    12     310.434 316.983 336.246  1.00  0.00           C  
ATOM    188  HE1 HIS    12     309.447 317.302 336.563  1.00  0.00           H  
ATOM    189  NE2 HIS    12     311.540 317.049 337.007  1.00  0.00           N  
ATOM    190  HE2 HIS    12     311.574 317.403 337.959  1.00  0.00           H  
ATOM    191  CD2 HIS    12     312.602 316.567 336.274  1.00  0.00           C  
ATOM    192  HD2 HIS    12     313.629 316.487 336.604  1.00  0.00           H  
ATOM    193  C   HIS    12     313.247 313.695 332.374  1.00  0.00           C  
ATOM    194  O   HIS    12     314.412 313.453 332.055  1.00  0.00           O  
ATOM    195  N   ASN    13     312.243 313.654 331.492  1.00  0.00           N  
ATOM    196  H   ASN    13     311.302 313.814 331.827  1.00  0.00           H  
ATOM    197  CA  ASN    13     312.436 313.449 330.050  1.00  0.00           C  
ATOM    198  HA  ASN    13     313.276 312.767 329.920  1.00  0.00           H  
ATOM    199  CB  ASN    13     311.196 312.753 329.459  1.00  0.00           C  
ATOM    200  HB2 ASN    13     310.306 313.336 329.695  1.00  0.00           H  
ATOM    201  HB3 ASN    13     311.287 312.717 328.374  1.00  0.00           H  
ATOM    202  CG  ASN    13     311.008 311.319 329.946  1.00  0.00           C  
ATOM    203  OD1 ASN    13     311.930 310.641 330.379  1.00  0.00           O  
ATOM    204  ND2 ASN    13     309.800 310.803 329.900  1.00  0.00           N  
ATOM    205 HD21 ASN    13     309.668 309.860 330.234  1.00  0.00           H  
ATOM    206 HD22 ASN    13     309.028 311.338 329.530  1.00  0.00           H  
ATOM    207  C   ASN    13     312.835 314.730 329.279  1.00  0.00           C  
ATOM    208  O   ASN    13     313.460 314.623 328.229  1.00  0.00           O  
ATOM    209  N   THR    14     312.509 315.929 329.778  1.00  0.00           N  
ATOM    210  H   THR    14     311.983 315.956 330.637  1.00  0.00           H  
ATOM    211  CA  THR    14     312.992 317.211 329.212  1.00  0.00           C  
ATOM    212  HA  THR    14     313.026 317.105 328.127  1.00  0.00           H  
ATOM    213  CB  THR    14     311.995 318.344 329.505  1.00  0.00           C  
ATOM    214  HB  THR    14     310.995 318.000 329.233  1.00  0.00           H  
ATOM    215  CG2 THR    14     311.979 318.804 330.967  1.00  0.00           C  
ATOM    216 HG21 THR    14     312.943 319.232 331.244  1.00  0.00           H  
ATOM    217 HG22 THR    14     311.205 319.560 331.103  1.00  0.00           H  
ATOM    218 HG23 THR    14     311.757 317.964 331.622  1.00  0.00           H  
ATOM    219  OG1 THR    14     312.313 319.468 328.714  1.00  0.00           O  
ATOM    220  HG1 THR    14     311.555 320.083 328.738  1.00  0.00           H  
ATOM    221  C   THR    14     314.422 317.568 329.664  1.00  0.00           C  
ATOM    222  O   THR    14     314.858 317.148 330.743  1.00  0.00           O  
ATOM    223  N   MET    15     315.150 318.362 328.867  1.00  0.00           N  
ATOM    224  H   MET    15     314.712 318.685 328.011  1.00  0.00           H  
ATOM    225  CA  MET    15     316.580 318.688 329.049  1.00  0.00           C  
ATOM    226  HA  MET    15     316.727 318.995 330.085  1.00  0.00           H  
ATOM    227  CB  MET    15     317.421 317.422 328.813  1.00  0.00           C  
ATOM    228  HB2 MET    15     318.471 317.689 328.913  1.00  0.00           H  
ATOM    229  HB3 MET    15     317.203 316.693 329.593  1.00  0.00           H  
ATOM    230  CG  MET    15     317.187 316.768 327.444  1.00  0.00           C  
ATOM    231  HG2 MET    15     316.482 317.360 326.870  1.00  0.00           H  
ATOM    232  HG3 MET    15     318.122 316.784 326.896  1.00  0.00           H  
ATOM    233  SD  MET    15     316.594 315.054 327.507  1.00  0.00           S  
ATOM    234  CE  MET    15     316.878 314.480 325.804  1.00  0.00           C  
ATOM    235  HE1 MET    15     317.915 314.658 325.519  1.00  0.00           H  
ATOM    236  HE2 MET    15     316.674 313.412 325.729  1.00  0.00           H  
ATOM    237  HE3 MET    15     316.215 315.005 325.118  1.00  0.00           H  
ATOM    238  C   MET    15     317.046 319.872 328.168  1.00  0.00           C  
ATOM    239  O   MET    15     316.347 320.251 327.226  1.00  0.00           O  
ATOM    240  N   LYS    16     318.218 320.470 328.454  1.00  0.00           N  
ATOM    241  H   LYS    16     318.778 320.065 329.194  1.00  0.00           H  
ATOM    242  CA  LYS    16     318.667 321.778 327.901  1.00  0.00           C  
ATOM    243  HA  LYS    16     318.032 322.031 327.053  1.00  0.00           H  
ATOM    244  CB  LYS    16     318.387 322.819 329.007  1.00  0.00           C  
ATOM    245  HB2 LYS    16     317.378 322.641 329.385  1.00  0.00           H  
ATOM    246  HB3 LYS    16     319.082 322.664 329.835  1.00  0.00           H  
ATOM    247  CG  LYS    16     318.457 324.286 328.559  1.00  0.00           C  
ATOM    248  HG2 LYS    16     319.495 324.549 328.362  1.00  0.00           H  
ATOM    249  HG3 LYS    16     317.869 324.420 327.650  1.00  0.00           H  
ATOM    250  CD  LYS    16     317.905 325.210 329.656  1.00  0.00           C  
ATOM    251  HD2 LYS    16     316.849 324.983 329.815  1.00  0.00           H  
ATOM    252  HD3 LYS    16     318.450 325.028 330.585  1.00  0.00           H  
ATOM    253  CE  LYS    16     318.057 326.684 329.257  1.00  0.00           C  
ATOM    254  HE2 LYS    16     319.121 326.894 329.113  1.00  0.00           H  
ATOM    255  HE3 LYS    16     317.546 326.849 328.302  1.00  0.00           H  
ATOM    256  NZ  LYS    16     317.511 327.598 330.300  1.00  0.00           N  
ATOM    257  HZ1 LYS    16     317.973 327.460 331.192  1.00  0.00           H  
ATOM    258  HZ2 LYS    16     317.643 328.570 330.047  1.00  0.00           H  
ATOM    259  HZ3 LYS    16     316.519 327.452 330.444  1.00  0.00           H  
ATOM    260  C   LYS    16     320.120 321.812 327.372  1.00  0.00           C  
ATOM    261  O   LYS    16     320.922 320.931 327.674  1.00  0.00           O  
ATOM    262  N   ILE    17     320.453 322.811 326.547  1.00  0.00           N  
ATOM    263  H   ILE    17     319.713 323.468 326.311  1.00  0.00           H  
ATOM    264  CA  ILE    17     321.685 322.943 325.739  1.00  0.00           C  
ATOM    265  HA  ILE    17     322.500 322.389 326.205  1.00  0.00           H  
ATOM    266  CB  ILE    17     321.404 322.352 324.338  1.00  0.00           C  
ATOM    267  HB  ILE    17     320.547 322.872 323.914  1.00  0.00           H  
ATOM    268  CG2 ILE    17     322.588 322.644 323.422  1.00  0.00           C  
ATOM    269 HG21 ILE    17     323.517 322.256 323.835  1.00  0.00           H  
ATOM    270 HG22 ILE    17     322.380 322.166 322.487  1.00  0.00           H  
ATOM    271 HG23 ILE    17     322.684 323.711 323.218  1.00  0.00           H  
ATOM    272  CG1 ILE    17     321.050 320.844 324.353  1.00  0.00           C  
ATOM    273 HG12 ILE    17     321.828 320.305 324.886  1.00  0.00           H  
ATOM    274 HG13 ILE    17     320.112 320.712 324.891  1.00  0.00           H  
ATOM    275  CD1 ILE    17     320.860 320.180 322.978  1.00  0.00           C  
ATOM    276 HD11 ILE    17     321.823 320.023 322.491  1.00  0.00           H  
ATOM    277 HD12 ILE    17     320.383 319.208 323.103  1.00  0.00           H  
ATOM    278 HD13 ILE    17     320.229 320.800 322.343  1.00  0.00           H  
ATOM    279  C   ILE    17     322.118 324.422 325.591  1.00  0.00           C  
ATOM    280  O   ILE    17     321.285 325.257 325.247  1.00  0.00           O  
ATOM    281  N   THR    18     323.400 324.764 325.774  1.00  0.00           N  
ATOM    282  H   THR    18     324.080 324.021 325.916  1.00  0.00           H  
ATOM    283  CA  THR    18     323.909 326.162 325.735  1.00  0.00           C  
ATOM    284  HA  THR    18     323.063 326.832 325.888  1.00  0.00           H  
ATOM    285  CB  THR    18     324.861 326.419 326.918  1.00  0.00           C  
ATOM    286  HB  THR    18     324.342 326.155 327.840  1.00  0.00           H  
ATOM    287  CG2 THR    18     326.156 325.612 326.865  1.00  0.00           C  
ATOM    288 HG21 THR    18     326.661 325.735 325.908  1.00  0.00           H  
ATOM    289 HG22 THR    18     326.827 325.926 327.664  1.00  0.00           H  
ATOM    290 HG23 THR    18     325.923 324.562 327.022  1.00  0.00           H  
ATOM    291  OG1 THR    18     325.207 327.784 326.984  1.00  0.00           O  
ATOM    292  HG1 THR    18     325.761 327.925 327.774  1.00  0.00           H  
ATOM    293  C   THR    18     324.551 326.587 324.397  1.00  0.00           C  
ATOM    294  O   THR    18     325.132 325.764 323.678  1.00  0.00           O  
ATOM    295  N   LEU    19     324.446 327.878 324.052  1.00  0.00           N  
ATOM    296  H   LEU    19     323.970 328.484 324.709  1.00  0.00           H  
ATOM    297  CA  LEU    19     325.145 328.546 322.936  1.00  0.00           C  
ATOM    298  HA  LEU    19     325.379 327.801 322.176  1.00  0.00           H  
ATOM    299  CB  LEU    19     324.209 329.626 322.326  1.00  0.00           C  
ATOM    300  HB2 LEU    19     323.915 330.308 323.122  1.00  0.00           H  
ATOM    301  HB3 LEU    19     324.750 330.220 321.590  1.00  0.00           H  
ATOM    302  CG  LEU    19     322.946 329.097 321.633  1.00  0.00           C  
ATOM    303  HG  LEU    19     322.388 328.441 322.300  1.00  0.00           H  
ATOM    304  CD1 LEU    19     322.038 330.222 321.150  1.00  0.00           C  
ATOM    305 HD11 LEU    19     322.543 330.840 320.409  1.00  0.00           H  
ATOM    306 HD12 LEU    19     321.144 329.792 320.700  1.00  0.00           H  
ATOM    307 HD13 LEU    19     321.760 330.851 321.987  1.00  0.00           H  
ATOM    308  CD2 LEU    19     323.309 328.353 320.358  1.00  0.00           C  
ATOM    309 HD21 LEU    19     324.000 327.548 320.591  1.00  0.00           H  
ATOM    310 HD22 LEU    19     322.399 327.927 319.936  1.00  0.00           H  
ATOM    311 HD23 LEU    19     323.771 329.033 319.639  1.00  0.00           H  
ATOM    312  C   LEU    19     326.501 329.182 323.342  1.00  0.00           C  
ATOM    313  O   LEU    19     326.933 329.120 324.494  1.00  0.00           O  
ATOM    314  N   SER    20     327.164 329.808 322.360  1.00  0.00           N  
ATOM    315  H   SER    20     326.714 329.816 321.455  1.00  0.00           H  
ATOM    316  CA  SER    20     328.341 330.688 322.513  1.00  0.00           C  
ATOM    317  HA  SER    20     328.150 331.370 323.342  1.00  0.00           H  
ATOM    318  CB  SER    20     329.620 329.904 322.845  1.00  0.00           C  
ATOM    319  HB2 SER    20     329.454 329.281 323.725  1.00  0.00           H  
ATOM    320  HB3 SER    20     329.887 329.266 322.003  1.00  0.00           H  
ATOM    321  OG  SER    20     330.697 330.795 323.091  1.00  0.00           O  
ATOM    322  HG  SER    20     331.508 330.272 323.261  1.00  0.00           H  
ATOM    323  C   SER    20     328.531 331.539 321.247  1.00  0.00           C  
ATOM    324  O   SER    20     328.543 332.769 321.300  1.00  0.00           O  
ATOM    325  N   GLU    21     328.591 330.879 320.082  1.00  0.00           N  
ATOM    326  H   GLU    21     328.592 329.868 320.114  1.00  0.00           H  
ATOM    327  CA  GLU    21     328.723 331.499 318.750  1.00  0.00           C  
ATOM    328  HA  GLU    21     329.236 332.456 318.846  1.00  0.00           H  
ATOM    329  CB  GLU    21     329.588 330.578 317.865  1.00  0.00           C  
ATOM    330  HB2 GLU    21     329.146 329.582 317.867  1.00  0.00           H  
ATOM    331  HB3 GLU    21     329.587 330.940 316.837  1.00  0.00           H  
ATOM    332  CG  GLU    21     331.048 330.449 318.328  1.00  0.00           C  
ATOM    333  HG2 GLU    21     331.063 330.075 319.355  1.00  0.00           H  
ATOM    334  HG3 GLU    21     331.530 329.693 317.704  1.00  0.00           H  
ATOM    335  CD  GLU    21     331.858 331.763 318.234  1.00  0.00           C  
ATOM    336  OE1 GLU    21     332.916 331.863 318.901  1.00  0.00           O  
ATOM    337  OE2 GLU    21     331.474 332.695 317.482  1.00  0.00           O  
ATOM    338  C   GLU    21     327.348 331.810 318.113  1.00  0.00           C  
ATOM    339  O   GLU    21     327.081 331.496 316.950  1.00  0.00           O  
ATOM    340  N   SER    22     326.448 332.415 318.893  1.00  0.00           N  
ATOM    341  H   SER    22     326.744 332.704 319.817  1.00  0.00           H  
ATOM    342  CA  SER    22     325.119 332.864 318.450  1.00  0.00           C  
ATOM    343  HA  SER    22     324.623 332.027 317.956  1.00  0.00           H  
ATOM    344  CB  SER    22     324.279 333.250 319.679  1.00  0.00           C  
ATOM    345  HB2 SER    22     323.270 333.520 319.360  1.00  0.00           H  
ATOM    346  HB3 SER    22     324.212 332.389 320.344  1.00  0.00           H  
ATOM    347  OG  SER    22     324.863 334.337 320.382  1.00  0.00           O  
ATOM    348  HG  SER    22     324.335 334.502 321.190  1.00  0.00           H  
ATOM    349  C   SER    22     325.170 334.035 317.451  1.00  0.00           C  
ATOM    350  O   SER    22     326.186 334.726 317.307  1.00  0.00           O  
ATOM    351  N   ARG    23     324.043 334.274 316.765  1.00  0.00           N  
ATOM    352  H   ARG    23     323.265 333.644 316.918  1.00  0.00           H  
ATOM    353  CA  ARG    23     323.781 335.466 315.933  1.00  0.00           C  
ATOM    354  HA  ARG    23     324.571 336.200 316.096  1.00  0.00           H  
ATOM    355  CB  ARG    23     323.798 335.063 314.436  1.00  0.00           C  
ATOM    356  HB2 ARG    23     323.017 334.321 314.260  1.00  0.00           H  
ATOM    357  HB3 ARG    23     323.576 335.934 313.818  1.00  0.00           H  
ATOM    358  CG  ARG    23     325.147 334.473 313.957  1.00  0.00           C  
ATOM    359  HG2 ARG    23     325.402 333.599 314.557  1.00  0.00           H  
ATOM    360  HG3 ARG    23     325.032 334.137 312.925  1.00  0.00           H  
ATOM    361  CD  ARG    23     326.308 335.481 314.008  1.00  0.00           C  
ATOM    362  HD2 ARG    23     326.106 336.277 313.288  1.00  0.00           H  
ATOM    363  HD3 ARG    23     326.359 335.944 314.992  1.00  0.00           H  
ATOM    364  NE  ARG    23     327.611 334.860 313.675  1.00  0.00           N  
ATOM    365  HE  ARG    23     327.770 334.649 312.701  1.00  0.00           H  
ATOM    366  CZ  ARG    23     328.639 334.655 314.486  1.00  0.00           C  
ATOM    367  NH1 ARG    23     329.787 334.262 314.011  1.00  0.00           N  
ATOM    368 HH11 ARG    23     329.908 334.122 313.020  1.00  0.00           H  
ATOM    369 HH12 ARG    23     330.567 334.109 314.631  1.00  0.00           H  
ATOM    370  NH2 ARG    23     328.573 334.832 315.775  1.00  0.00           N  
ATOM    371 HH21 ARG    23     327.671 335.007 316.207  1.00  0.00           H  
ATOM    372 HH22 ARG    23     329.383 334.682 316.352  1.00  0.00           H  
ATOM    373  C   ARG    23     322.510 336.177 316.452  1.00  0.00           C  
ATOM    374  O   ARG    23     322.233 336.107 317.651  1.00  0.00           O  
ATOM    375  N   GLU    24     321.781 336.924 315.621  1.00  0.00           N  
ATOM    376  H   GLU    24     322.048 336.950 314.648  1.00  0.00           H  
ATOM    377  CA  GLU    24     320.671 337.798 316.068  1.00  0.00           C  
ATOM    378  HA  GLU    24     321.087 338.448 316.838  1.00  0.00           H  
ATOM    379  CB  GLU    24     320.198 338.689 314.902  1.00  0.00           C  
ATOM    380  HB2 GLU    24     320.157 338.099 313.985  1.00  0.00           H  
ATOM    381  HB3 GLU    24     319.189 339.053 315.097  1.00  0.00           H  
ATOM    382  CG  GLU    24     321.116 339.905 314.679  1.00  0.00           C  
ATOM    383  HG2 GLU    24     322.115 339.544 314.423  1.00  0.00           H  
ATOM    384  HG3 GLU    24     320.740 340.468 313.822  1.00  0.00           H  
ATOM    385  CD  GLU    24     321.202 340.854 315.899  1.00  0.00           C  
ATOM    386  OE1 GLU    24     322.240 341.542 316.059  1.00  0.00           O  
ATOM    387  OE2 GLU    24     320.244 340.927 316.709  1.00  0.00           O  
ATOM    388  C   GLU    24     319.485 337.089 316.774  1.00  0.00           C  
ATOM    389  O   GLU    24     319.302 335.873 316.655  1.00  0.00           O  
ATOM    390  N   GLY    25     318.699 337.874 317.537  1.00  0.00           N  
ATOM    391  H   GLY    25     318.921 338.861 317.543  1.00  0.00           H  
ATOM    392  CA  GLY    25     317.620 337.447 318.457  1.00  0.00           C  
ATOM    393  HA2 GLY    25     318.086 336.980 319.326  1.00  0.00           H  
ATOM    394  HA3 GLY    25     317.078 338.327 318.802  1.00  0.00           H  
ATOM    395  C   GLY    25     316.600 336.455 317.871  1.00  0.00           C  
ATOM    396  O   GLY    25     316.346 336.457 316.661  1.00  0.00           O  
ATOM    397  N   MET    26     315.970 335.635 318.734  1.00  0.00           N  
ATOM    398  H   MET    26     316.156 335.736 319.724  1.00  0.00           H  
ATOM    399  CA  MET    26     315.276 334.419 318.262  1.00  0.00           C  
ATOM    400  HA  MET    26     314.844 334.633 317.284  1.00  0.00           H  
ATOM    401  CB  MET    26     316.392 333.377 318.036  1.00  0.00           C  
ATOM    402  HB2 MET    26     315.968 332.474 317.604  1.00  0.00           H  
ATOM    403  HB3 MET    26     317.104 333.767 317.309  1.00  0.00           H  
ATOM    404  CG  MET    26     317.159 333.042 319.326  1.00  0.00           C  
ATOM    405  HG2 MET    26     317.627 333.948 319.710  1.00  0.00           H  
ATOM    406  HG3 MET    26     316.455 332.684 320.078  1.00  0.00           H  
ATOM    407  SD  MET    26     318.468 331.807 319.127  1.00  0.00           S  
ATOM    408  CE  MET    26     319.072 331.796 320.827  1.00  0.00           C  
ATOM    409  HE1 MET    26     318.312 332.217 321.480  1.00  0.00           H  
ATOM    410  HE2 MET    26     319.266 330.773 321.144  1.00  0.00           H  
ATOM    411  HE3 MET    26     319.980 332.395 320.899  1.00  0.00           H  
ATOM    412  C   MET    26     314.086 333.839 319.077  1.00  0.00           C  
ATOM    413  O   MET    26     313.839 332.635 319.006  1.00  0.00           O  
ATOM    414  N   THR    27     313.291 334.646 319.789  1.00  0.00           N  
ATOM    415  H   THR    27     313.506 335.634 319.798  1.00  0.00           H  
ATOM    416  CA  THR    27     311.970 334.223 320.347  1.00  0.00           C  
ATOM    417  HA  THR    27     311.598 335.047 320.956  1.00  0.00           H  
ATOM    418  CB  THR    27     310.973 334.082 319.156  1.00  0.00           C  
ATOM    419  HB  THR    27     311.311 333.271 318.509  1.00  0.00           H  
ATOM    420  CG2 THR    27     309.488 333.843 319.480  1.00  0.00           C  
ATOM    421 HG21 THR    27     309.220 334.321 320.423  1.00  0.00           H  
ATOM    422 HG22 THR    27     308.855 334.246 318.688  1.00  0.00           H  
ATOM    423 HG23 THR    27     309.273 332.776 319.527  1.00  0.00           H  
ATOM    424  OG1 THR    27     311.003 335.283 318.400  1.00  0.00           O  
ATOM    425  HG1 THR    27     310.679 335.085 317.500  1.00  0.00           H  
ATOM    426  C   THR    27     312.046 333.003 321.319  1.00  0.00           C  
ATOM    427  O   THR    27     312.938 332.960 322.171  1.00  0.00           O  
ATOM    428  N   SER    28     311.099 332.050 321.270  1.00  0.00           N  
ATOM    429  H   SER    28     310.402 332.132 320.547  1.00  0.00           H  
ATOM    430  CA  SER    28     310.897 330.927 322.212  1.00  0.00           C  
ATOM    431  HA  SER    28     311.868 330.560 322.537  1.00  0.00           H  
ATOM    432  CB  SER    28     310.151 331.435 323.461  1.00  0.00           C  
ATOM    433  HB2 SER    28     310.679 332.299 323.868  1.00  0.00           H  
ATOM    434  HB3 SER    28     309.147 331.755 323.173  1.00  0.00           H  
ATOM    435  OG  SER    28     310.062 330.439 324.473  1.00  0.00           O  
ATOM    436  HG  SER    28     309.426 330.741 325.154  1.00  0.00           H  
ATOM    437  C   SER    28     310.154 329.763 321.505  1.00  0.00           C  
ATOM    438  O   SER    28     309.016 329.411 321.835  1.00  0.00           O  
ATOM    439  N   ASP    29     310.736 329.259 320.410  1.00  0.00           N  
ATOM    440  H   ASP    29     311.678 329.551 320.201  1.00  0.00           H  
ATOM    441  CA  ASP    29     310.088 328.327 319.468  1.00  0.00           C  
ATOM    442  HA  ASP    29     309.073 328.701 319.334  1.00  0.00           H  
ATOM    443  CB  ASP    29     310.796 328.402 318.104  1.00  0.00           C  
ATOM    444  HB2 ASP    29     311.190 329.411 317.964  1.00  0.00           H  
ATOM    445  HB3 ASP    29     311.635 327.705 318.111  1.00  0.00           H  
ATOM    446  CG  ASP    29     309.884 328.088 316.899  1.00  0.00           C  
ATOM    447  OD1 ASP    29     310.406 328.033 315.759  1.00  0.00           O  
ATOM    448  OD2 ASP    29     308.647 327.950 317.062  1.00  0.00           O  
ATOM    449  C   ASP    29     309.957 326.854 319.929  1.00  0.00           C  
ATOM    450  O   ASP    29     310.724 326.361 320.760  1.00  0.00           O  
ATOM    451  N   THR    30     309.009 326.134 319.318  1.00  0.00           N  
ATOM    452  H   THR    30     308.494 326.602 318.579  1.00  0.00           H  
ATOM    453  CA  THR    30     308.711 324.699 319.509  1.00  0.00           C  
ATOM    454  HA  THR    30     309.471 324.246 320.144  1.00  0.00           H  
ATOM    455  CB  THR    30     307.326 324.482 320.162  1.00  0.00           C  
ATOM    456  HB  THR    30     307.164 323.406 320.251  1.00  0.00           H  
ATOM    457  CG2 THR    30     307.180 325.084 321.560  1.00  0.00           C  
ATOM    458 HG21 THR    30     307.441 326.142 321.553  1.00  0.00           H  
ATOM    459 HG22 THR    30     306.152 324.974 321.907  1.00  0.00           H  
ATOM    460 HG23 THR    30     307.824 324.547 322.252  1.00  0.00           H  
ATOM    461  OG1 THR    30     306.286 325.016 319.361  1.00  0.00           O  
ATOM    462  HG1 THR    30     305.434 324.707 319.724  1.00  0.00           H  
ATOM    463  C   THR    30     308.705 323.956 318.162  1.00  0.00           C  
ATOM    464  O   THR    30     308.421 324.543 317.112  1.00  0.00           O  
ATOM    465  N   TYR    31     308.981 322.642 318.183  1.00  0.00           N  
ATOM    466  H   TYR    31     309.222 322.206 319.063  1.00  0.00           H  
ATOM    467  CA  TYR    31     308.995 321.794 316.979  1.00  0.00           C  
ATOM    468  HA  TYR    31     308.066 322.001 316.445  1.00  0.00           H  
ATOM    469  CB  TYR    31     310.139 322.143 315.988  1.00  0.00           C  
ATOM    470  HB2 TYR    31     310.645 321.225 315.688  1.00  0.00           H  
ATOM    471  HB3 TYR    31     309.666 322.524 315.083  1.00  0.00           H  
ATOM    472  CG  TYR    31     311.227 323.140 316.397  1.00  0.00           C  
ATOM    473  CD1 TYR    31     311.585 324.186 315.527  1.00  0.00           C  
ATOM    474  HD1 TYR    31     311.043 324.342 314.606  1.00  0.00           H  
ATOM    475  CE1 TYR    31     312.693 325.013 315.833  1.00  0.00           C  
ATOM    476  HE1 TYR    31     312.993 325.793 315.153  1.00  0.00           H  
ATOM    477  CZ  TYR    31     313.438 324.784 316.999  1.00  0.00           C  
ATOM    478  OH  TYR    31     314.624 325.437 317.181  1.00  0.00           O  
ATOM    479  HH  TYR    31     315.213 324.971 317.795  1.00  0.00           H  
ATOM    480  CE2 TYR    31     313.021 323.811 317.923  1.00  0.00           C  
ATOM    481  HE2 TYR    31     313.580 323.648 318.830  1.00  0.00           H  
ATOM    482  CD2 TYR    31     311.929 322.969 317.598  1.00  0.00           C  
ATOM    483  HD2 TYR    31     311.662 322.157 318.249  1.00  0.00           H  
ATOM    484  C   TYR    31     308.974 320.285 317.307  1.00  0.00           C  
ATOM    485  O   TYR    31     309.953 319.713 317.797  1.00  0.00           O  
ATOM    486  N   THR    32     307.840 319.642 317.011  1.00  0.00           N  
ATOM    487  H   THR    32     307.068 320.190 316.659  1.00  0.00           H  
ATOM    488  CA  THR    32     307.649 318.179 317.046  1.00  0.00           C  
ATOM    489  HA  THR    32     308.272 317.752 317.833  1.00  0.00           H  
ATOM    490  CB  THR    32     306.181 317.820 317.354  1.00  0.00           C  
ATOM    491  HB  THR    32     305.568 318.033 316.476  1.00  0.00           H  
ATOM    492  CG2 THR    32     306.015 316.346 317.731  1.00  0.00           C  
ATOM    493 HG21 THR    32     306.573 316.133 318.644  1.00  0.00           H  
ATOM    494 HG22 THR    32     304.961 316.127 317.901  1.00  0.00           H  
ATOM    495 HG23 THR    32     306.379 315.705 316.929  1.00  0.00           H  
ATOM    496  OG1 THR    32     305.692 318.586 318.442  1.00  0.00           O  
ATOM    497  HG1 THR    32     304.716 318.543 318.426  1.00  0.00           H  
ATOM    498  C   THR    32     308.065 317.589 315.691  1.00  0.00           C  
ATOM    499  O   THR    32     307.487 317.958 314.663  1.00  0.00           O  
ATOM    500  N   LYS    33     309.080 316.708 315.674  1.00  0.00           N  
ATOM    501  H   LYS    33     309.467 316.442 316.571  1.00  0.00           H  
ATOM    502  CA  LYS    33     309.766 316.200 314.457  1.00  0.00           C  
ATOM    503  HA  LYS    33     310.585 315.572 314.810  1.00  0.00           H  
ATOM    504  CB  LYS    33     308.786 315.299 313.651  1.00  0.00           C  
ATOM    505  HB2 LYS    33     308.233 314.686 314.366  1.00  0.00           H  
ATOM    506  HB3 LYS    33     308.055 315.931 313.146  1.00  0.00           H  
ATOM    507  CG  LYS    33     309.364 314.328 312.597  1.00  0.00           C  
ATOM    508  HG2 LYS    33     308.535 313.731 312.214  1.00  0.00           H  
ATOM    509  HG3 LYS    33     309.758 314.888 311.751  1.00  0.00           H  
ATOM    510  CD  LYS    33     310.443 313.365 313.123  1.00  0.00           C  
ATOM    511  HD2 LYS    33     311.301 313.925 313.498  1.00  0.00           H  
ATOM    512  HD3 LYS    33     310.020 312.772 313.937  1.00  0.00           H  
ATOM    513  CE  LYS    33     310.912 312.432 311.993  1.00  0.00           C  
ATOM    514  HE2 LYS    33     310.035 311.961 311.535  1.00  0.00           H  
ATOM    515  HE3 LYS    33     311.403 313.032 311.218  1.00  0.00           H  
ATOM    516  NZ  LYS    33     311.841 311.380 312.496  1.00  0.00           N  
ATOM    517  HZ1 LYS    33     311.370 310.748 313.134  1.00  0.00           H  
ATOM    518  HZ2 LYS    33     312.198 310.814 311.733  1.00  0.00           H  
ATOM    519  HZ3 LYS    33     312.631 311.777 312.988  1.00  0.00           H  
ATOM    520  C   LYS    33     310.436 317.353 313.661  1.00  0.00           C  
ATOM    521  O   LYS    33     310.520 318.486 314.134  1.00  0.00           O  
ATOM    522  N   VAL    34     310.999 317.050 312.489  1.00  0.00           N  
ATOM    523  H   VAL    34     310.824 316.132 312.117  1.00  0.00           H  
ATOM    524  CA  VAL    34     311.861 317.948 311.691  1.00  0.00           C  
ATOM    525  HA  VAL    34     312.545 318.449 312.377  1.00  0.00           H  
ATOM    526  CB  VAL    34     312.722 317.128 310.707  1.00  0.00           C  
ATOM    527  HB  VAL    34     312.072 316.550 310.052  1.00  0.00           H  
ATOM    528  CG1 VAL    34     313.614 318.021 309.843  1.00  0.00           C  
ATOM    529 HG11 VAL    34     314.197 318.681 310.485  1.00  0.00           H  
ATOM    530 HG12 VAL    34     314.288 317.409 309.243  1.00  0.00           H  
ATOM    531 HG13 VAL    34     313.011 318.624 309.164  1.00  0.00           H  
ATOM    532  CG2 VAL    34     313.648 316.158 311.462  1.00  0.00           C  
ATOM    533 HG21 VAL    34     313.070 315.455 312.062  1.00  0.00           H  
ATOM    534 HG22 VAL    34     314.239 315.581 310.748  1.00  0.00           H  
ATOM    535 HG23 VAL    34     314.325 316.714 312.112  1.00  0.00           H  
ATOM    536  C   VAL    34     311.063 319.046 310.964  1.00  0.00           C  
ATOM    537  O   VAL    34     310.059 318.762 310.309  1.00  0.00           O  
ATOM    538  N   ASP    35     311.531 320.296 311.060  1.00  0.00           N  
ATOM    539  H   ASP    35     312.365 320.444 311.608  1.00  0.00           H  
ATOM    540  CA  ASP    35     311.003 321.474 310.349  1.00  0.00           C  
ATOM    541  HA  ASP    35     310.001 321.250 309.980  1.00  0.00           H  
ATOM    542  CB  ASP    35     310.891 322.636 311.354  1.00  0.00           C  
ATOM    543  HB2 ASP    35     310.363 322.278 312.240  1.00  0.00           H  
ATOM    544  HB3 ASP    35     311.896 322.929 311.665  1.00  0.00           H  
ATOM    545  CG  ASP    35     310.146 323.877 310.822  1.00  0.00           C  
ATOM    546  OD1 ASP    35     310.161 324.919 311.518  1.00  0.00           O  
ATOM    547  OD2 ASP    35     309.535 323.828 309.728  1.00  0.00           O  
ATOM    548  C   ASP    35     311.895 321.852 309.143  1.00  0.00           C  
ATOM    549  O   ASP    35     313.119 321.883 309.257  1.00  0.00           O  
ATOM    550  N   ASP    36     311.314 322.166 307.981  1.00  0.00           N  
ATOM    551  H   ASP    36     310.304 322.201 307.951  1.00  0.00           H  
ATOM    552  CA  ASP    36     312.055 322.435 306.730  1.00  0.00           C  
ATOM    553  HA  ASP    36     312.776 321.629 306.585  1.00  0.00           H  
ATOM    554  CB  ASP    36     311.090 322.415 305.532  1.00  0.00           C  
ATOM    555  HB2 ASP    36     310.352 323.209 305.668  1.00  0.00           H  
ATOM    556  HB3 ASP    36     311.655 322.641 304.626  1.00  0.00           H  
ATOM    557  CG  ASP    36     310.371 321.069 305.319  1.00  0.00           C  
ATOM    558  OD1 ASP    36     309.216 321.080 304.827  1.00  0.00           O  
ATOM    559  OD2 ASP    36     310.957 319.992 305.592  1.00  0.00           O  
ATOM    560  C   ASP    36     312.871 323.748 306.735  1.00  0.00           C  
ATOM    561  O   ASP    36     313.739 323.945 305.879  1.00  0.00           O  
ATOM    562  N   SER    37     312.644 324.630 307.715  1.00  0.00           N  
ATOM    563  H   SER    37     311.896 324.414 308.362  1.00  0.00           H  
ATOM    564  CA  SER    37     313.448 325.843 307.963  1.00  0.00           C  
ATOM    565  HA  SER    37     313.519 326.410 307.035  1.00  0.00           H  
ATOM    566  CB  SER    37     312.698 326.708 308.990  1.00  0.00           C  
ATOM    567  HB2 SER    37     311.667 326.838 308.654  1.00  0.00           H  
ATOM    568  HB3 SER    37     312.685 326.190 309.952  1.00  0.00           H  
ATOM    569  OG  SER    37     313.289 327.989 309.153  1.00  0.00           O  
ATOM    570  HG  SER    37     312.738 328.511 309.773  1.00  0.00           H  
ATOM    571  C   SER    37     314.889 325.536 308.438  1.00  0.00           C  
ATOM    572  O   SER    37     315.771 326.401 308.420  1.00  0.00           O  
ATOM    573  N   GLN    38     315.144 324.292 308.857  1.00  0.00           N  
ATOM    574  H   GLN    38     314.398 323.612 308.777  1.00  0.00           H  
ATOM    575  CA  GLN    38     316.367 323.833 309.521  1.00  0.00           C  
ATOM    576  HA  GLN    38     316.818 324.682 310.030  1.00  0.00           H  
ATOM    577  CB  GLN    38     315.944 322.800 310.575  1.00  0.00           C  
ATOM    578  HB2 GLN    38     315.462 321.971 310.064  1.00  0.00           H  
ATOM    579  HB3 GLN    38     316.821 322.399 311.049  1.00  0.00           H  
ATOM    580  CG  GLN    38     315.008 323.306 311.685  1.00  0.00           C  
ATOM    581  HG2 GLN    38     314.158 323.837 311.258  1.00  0.00           H  
ATOM    582  HG3 GLN    38     314.614 322.431 312.205  1.00  0.00           H  
ATOM    583  CD  GLN    38     315.687 324.201 312.725  1.00  0.00           C  
ATOM    584  OE1 GLN    38     316.787 324.714 312.563  1.00  0.00           O  
ATOM    585  NE2 GLN    38     315.051 324.417 313.853  1.00  0.00           N  
ATOM    586 HE21 GLN    38     315.483 325.006 314.548  1.00  0.00           H  
ATOM    587 HE22 GLN    38     314.144 324.008 314.020  1.00  0.00           H  
ATOM    588  C   GLN    38     317.406 323.209 308.549  1.00  0.00           C  
ATOM    589  O   GLN    38     317.008 322.430 307.675  1.00  0.00           O  
ATOM    590  N   PRO    39     318.723 323.503 308.683  1.00  0.00           N  
ATOM    591  CD  PRO    39     319.290 324.501 309.584  1.00  0.00           C  
ATOM    592  HD2 PRO    39     318.961 324.354 310.611  1.00  0.00           H  
ATOM    593  HD3 PRO    39     319.001 325.496 309.243  1.00  0.00           H  
ATOM    594  CG  PRO    39     320.811 324.358 309.495  1.00  0.00           C  
ATOM    595  HG2 PRO    39     321.169 323.638 310.230  1.00  0.00           H  
ATOM    596  HG3 PRO    39     321.314 325.316 309.633  1.00  0.00           H  
ATOM    597  CB  PRO    39     321.023 323.804 308.090  1.00  0.00           C  
ATOM    598  HB2 PRO    39     321.962 323.252 308.015  1.00  0.00           H  
ATOM    599  HB3 PRO    39     321.020 324.631 307.377  1.00  0.00           H  
ATOM    600  CA  PRO    39     319.789 322.921 307.851  1.00  0.00           C  
ATOM    601  HA  PRO    39     319.507 323.006 306.801  1.00  0.00           H  
ATOM    602  C   PRO    39     320.070 321.430 308.137  1.00  0.00           C  
ATOM    603  O   PRO    39     319.653 320.869 309.148  1.00  0.00           O  
ATOM    604  N   ALA    40     320.803 320.762 307.239  1.00  0.00           N  
ATOM    605  H   ALA    40     321.137 321.267 306.429  1.00  0.00           H  
ATOM    606  CA  ALA    40     320.998 319.306 307.255  1.00  0.00           C  
ATOM    607  HA  ALA    40     320.027 318.842 307.074  1.00  0.00           H  
ATOM    608  CB  ALA    40     321.916 318.918 306.091  1.00  0.00           C  
ATOM    609  HB1 ALA    40     322.898 319.378 306.214  1.00  0.00           H  
ATOM    610  HB2 ALA    40     322.033 317.833 306.065  1.00  0.00           H  
ATOM    611  HB3 ALA    40     321.477 319.244 305.147  1.00  0.00           H  
ATOM    612  C   ALA    40     321.524 318.731 308.588  1.00  0.00           C  
ATOM    613  O   ALA    40     321.067 317.670 309.007  1.00  0.00           O  
ATOM    614  N   PHE    41     322.465 319.401 309.266  1.00  0.00           N  
ATOM    615  H   PHE    41     322.816 320.268 308.880  1.00  0.00           H  
ATOM    616  CA  PHE    41     323.077 318.863 310.493  1.00  0.00           C  
ATOM    617  HA  PHE    41     323.240 317.798 310.316  1.00  0.00           H  
ATOM    618  CB  PHE    41     324.475 319.458 310.708  1.00  0.00           C  
ATOM    619  HB2 PHE    41     324.559 320.433 310.225  1.00  0.00           H  
ATOM    620  HB3 PHE    41     324.640 319.612 311.773  1.00  0.00           H  
ATOM    621  CG  PHE    41     325.542 318.521 310.162  1.00  0.00           C  
ATOM    622  CD1 PHE    41     326.392 317.827 311.043  1.00  0.00           C  
ATOM    623  HD1 PHE    41     326.345 318.023 312.099  1.00  0.00           H  
ATOM    624  CE1 PHE    41     327.314 316.884 310.558  1.00  0.00           C  
ATOM    625  HE1 PHE    41     327.971 316.368 311.244  1.00  0.00           H  
ATOM    626  CZ  PHE    41     327.379 316.615 309.181  1.00  0.00           C  
ATOM    627  HZ  PHE    41     328.088 315.889 308.804  1.00  0.00           H  
ATOM    628  CE2 PHE    41     326.525 317.294 308.293  1.00  0.00           C  
ATOM    629  HE2 PHE    41     326.577 317.089 307.232  1.00  0.00           H  
ATOM    630  CD2 PHE    41     325.613 318.249 308.781  1.00  0.00           C  
ATOM    631  HD2 PHE    41     324.959 318.764 308.092  1.00  0.00           H  
ATOM    632  C   PHE    41     322.169 318.868 311.736  1.00  0.00           C  
ATOM    633  O   PHE    41     322.309 317.983 312.576  1.00  0.00           O  
ATOM    634  N   ILE    42     321.211 319.800 311.861  1.00  0.00           N  
ATOM    635  H   ILE    42     321.139 320.508 311.141  1.00  0.00           H  
ATOM    636  CA  ILE    42     320.121 319.699 312.865  1.00  0.00           C  
ATOM    637  HA  ILE    42     320.550 319.331 313.786  1.00  0.00           H  
ATOM    638  CB  ILE    42     319.498 321.073 313.209  1.00  0.00           C  
ATOM    639  HB  ILE    42     320.261 321.656 313.710  1.00  0.00           H  
ATOM    640  CG2 ILE    42     319.171 321.858 311.950  1.00  0.00           C  
ATOM    641 HG21 ILE    42     318.524 321.253 311.318  1.00  0.00           H  
ATOM    642 HG22 ILE    42     318.689 322.799 312.213  1.00  0.00           H  
ATOM    643 HG23 ILE    42     320.083 322.102 311.413  1.00  0.00           H  
ATOM    644  CG1 ILE    42     318.246 321.038 314.124  1.00  0.00           C  
ATOM    645 HG12 ILE    42     317.657 321.944 313.977  1.00  0.00           H  
ATOM    646 HG13 ILE    42     317.595 320.203 313.871  1.00  0.00           H  
ATOM    647  CD1 ILE    42     318.584 320.987 315.616  1.00  0.00           C  
ATOM    648 HD11 ILE    42     319.116 321.891 315.910  1.00  0.00           H  
ATOM    649 HD12 ILE    42     317.655 320.947 316.181  1.00  0.00           H  
ATOM    650 HD13 ILE    42     319.190 320.114 315.848  1.00  0.00           H  
ATOM    651  C   ILE    42     319.111 318.619 312.453  1.00  0.00           C  
ATOM    652  O   ILE    42     318.573 317.901 313.299  1.00  0.00           O  
ATOM    653  N   ASN    43     318.975 318.370 311.152  1.00  0.00           N  
ATOM    654  H   ASN    43     319.442 318.984 310.498  1.00  0.00           H  
ATOM    655  CA  ASN    43     318.186 317.265 310.607  1.00  0.00           C  
ATOM    656  HA  ASN    43     317.337 317.083 311.271  1.00  0.00           H  
ATOM    657  CB  ASN    43     317.608 317.673 309.235  1.00  0.00           C  
ATOM    658  HB2 ASN    43     318.421 317.721 308.512  1.00  0.00           H  
ATOM    659  HB3 ASN    43     316.910 316.906 308.898  1.00  0.00           H  
ATOM    660  CG  ASN    43     316.883 319.016 309.221  1.00  0.00           C  
ATOM    661  OD1 ASN    43     316.554 319.606 310.239  1.00  0.00           O  
ATOM    662  ND2 ASN    43     316.607 319.542 308.051  1.00  0.00           N  
ATOM    663 HD21 ASN    43     316.271 320.496 308.036  1.00  0.00           H  
ATOM    664 HD22 ASN    43     316.855 319.068 307.198  1.00  0.00           H  
ATOM    665  C   ASN    43     319.027 315.965 310.590  1.00  0.00           C  
ATOM    666  O   ASN    43     319.083 315.243 309.597  1.00  0.00           O  
ATOM    667  N   ASP    44     319.637 315.666 311.741  1.00  0.00           N  
ATOM    668  H   ASP    44     319.522 316.358 312.472  1.00  0.00           H  
ATOM    669  CA  ASP    44     320.317 314.424 312.131  1.00  0.00           C  
ATOM    670  HA  ASP    44     319.856 313.582 311.613  1.00  0.00           H  
ATOM    671  CB  ASP    44     321.815 314.438 311.786  1.00  0.00           C  
ATOM    672  HB2 ASP    44     322.245 315.399 312.067  1.00  0.00           H  
ATOM    673  HB3 ASP    44     322.299 313.669 312.390  1.00  0.00           H  
ATOM    674  CG  ASP    44     322.132 314.114 310.313  1.00  0.00           C  
ATOM    675  OD1 ASP    44     323.069 314.727 309.749  1.00  0.00           O  
ATOM    676  OD2 ASP    44     321.529 313.168 309.746  1.00  0.00           O  
ATOM    677  C   ASP    44     320.083 314.191 313.632  1.00  0.00           C  
ATOM    678  O   ASP    44     319.382 313.246 313.978  1.00  0.00           O  
ATOM    679  N   ILE    45     320.540 315.102 314.509  1.00  0.00           N  
ATOM    680  H   ILE    45     321.148 315.826 314.146  1.00  0.00           H  
ATOM    681  CA  ILE    45     320.250 315.145 315.967  1.00  0.00           C  
ATOM    682  HA  ILE    45     320.817 314.334 316.426  1.00  0.00           H  
ATOM    683  CB  ILE    45     320.775 316.460 316.636  1.00  0.00           C  
ATOM    684  HB  ILE    45     321.797 316.255 316.956  1.00  0.00           H  
ATOM    685  CG2 ILE    45     320.837 317.662 315.688  1.00  0.00           C  
ATOM    686 HG21 ILE    45     319.828 317.939 315.394  1.00  0.00           H  
ATOM    687 HG22 ILE    45     321.311 318.510 316.179  1.00  0.00           H  
ATOM    688 HG23 ILE    45     321.446 317.435 314.820  1.00  0.00           H  
ATOM    689  CG1 ILE    45     319.970 316.938 317.872  1.00  0.00           C  
ATOM    690 HG12 ILE    45     319.021 317.362 317.545  1.00  0.00           H  
ATOM    691 HG13 ILE    45     319.725 316.088 318.499  1.00  0.00           H  
ATOM    692  CD1 ILE    45     320.702 317.985 318.733  1.00  0.00           C  
ATOM    693 HD11 ILE    45     320.658 318.966 318.259  1.00  0.00           H  
ATOM    694 HD12 ILE    45     320.223 318.058 319.709  1.00  0.00           H  
ATOM    695 HD13 ILE    45     321.745 317.703 318.874  1.00  0.00           H  
ATOM    696  C   ILE    45     318.774 314.848 316.298  1.00  0.00           C  
ATOM    697  O   ILE    45     318.487 314.027 317.168  1.00  0.00           O  
ATOM    698  N   LEU    46     317.831 315.469 315.581  1.00  0.00           N  
ATOM    699  H   LEU    46     318.135 316.149 314.893  1.00  0.00           H  
ATOM    700  CA  LEU    46     316.381 315.291 315.781  1.00  0.00           C  
ATOM    701  HA  LEU    46     316.192 315.275 316.857  1.00  0.00           H  
ATOM    702  CB  LEU    46     315.720 316.565 315.217  1.00  0.00           C  
ATOM    703  HB2 LEU    46     316.205 317.406 315.718  1.00  0.00           H  
ATOM    704  HB3 LEU    46     315.979 316.644 314.158  1.00  0.00           H  
ATOM    705  CG  LEU    46     314.191 316.762 315.329  1.00  0.00           C  
ATOM    706  HG  LEU    46     313.698 316.195 314.541  1.00  0.00           H  
ATOM    707  CD1 LEU    46     313.544 316.374 316.666  1.00  0.00           C  
ATOM    708 HD11 LEU    46     314.137 316.704 317.510  1.00  0.00           H  
ATOM    709 HD12 LEU    46     312.546 316.809 316.735  1.00  0.00           H  
ATOM    710 HD13 LEU    46     313.434 315.294 316.730  1.00  0.00           H  
ATOM    711  CD2 LEU    46     313.924 318.252 315.095  1.00  0.00           C  
ATOM    712 HD21 LEU    46     314.279 318.542 314.105  1.00  0.00           H  
ATOM    713 HD22 LEU    46     312.860 318.465 315.165  1.00  0.00           H  
ATOM    714 HD23 LEU    46     314.444 318.856 315.839  1.00  0.00           H  
ATOM    715  C   LEU    46     315.821 313.953 315.227  1.00  0.00           C  
ATOM    716  O   LEU    46     314.705 313.565 315.567  1.00  0.00           O  
ATOM    717  N   LYS    47     316.587 313.213 314.410  1.00  0.00           N  
ATOM    718  H   LYS    47     317.512 313.567 314.184  1.00  0.00           H  
ATOM    719  CA  LYS    47     316.243 311.861 313.909  1.00  0.00           C  
ATOM    720  HA  LYS    47     315.168 311.703 314.009  1.00  0.00           H  
ATOM    721  CB  LYS    47     316.591 311.762 312.409  1.00  0.00           C  
ATOM    722  HB2 LYS    47     317.634 312.044 312.258  1.00  0.00           H  
ATOM    723  HB3 LYS    47     316.467 310.729 312.079  1.00  0.00           H  
ATOM    724  CG  LYS    47     315.670 312.648 311.550  1.00  0.00           C  
ATOM    725  HG2 LYS    47     314.635 312.409 311.789  1.00  0.00           H  
ATOM    726  HG3 LYS    47     315.839 313.697 311.798  1.00  0.00           H  
ATOM    727  CD  LYS    47     315.861 312.450 310.037  1.00  0.00           C  
ATOM    728  HD2 LYS    47     315.714 311.400 309.775  1.00  0.00           H  
ATOM    729  HD3 LYS    47     315.107 313.046 309.518  1.00  0.00           H  
ATOM    730  CE  LYS    47     317.258 312.903 309.601  1.00  0.00           C  
ATOM    731  HE2 LYS    47     317.449 313.867 310.078  1.00  0.00           H  
ATOM    732  HE3 LYS    47     318.004 312.195 309.976  1.00  0.00           H  
ATOM    733  NZ  LYS    47     317.384 313.046 308.123  1.00  0.00           N  
ATOM    734  HZ1 LYS    47     316.697 313.687 307.745  1.00  0.00           H  
ATOM    735  HZ2 LYS    47     318.298 313.414 307.881  1.00  0.00           H  
ATOM    736  HZ3 LYS    47     317.276 312.158 307.649  1.00  0.00           H  
ATOM    737  C   LYS    47     316.882 310.703 314.704  1.00  0.00           C  
ATOM    738  O   LYS    47     316.558 309.542 314.446  1.00  0.00           O  
ATOM    739  N   VAL    48     317.771 310.994 315.659  1.00  0.00           N  
ATOM    740  H   VAL    48     317.990 311.969 315.799  1.00  0.00           H  
ATOM    741  CA  VAL    48     318.476 310.002 316.504  1.00  0.00           C  
ATOM    742  HA  VAL    48     319.073 309.369 315.846  1.00  0.00           H  
ATOM    743  CB  VAL    48     319.443 310.713 317.470  1.00  0.00           C  
ATOM    744  HB  VAL    48     318.891 311.451 318.051  1.00  0.00           H  
ATOM    745  CG1 VAL    48     320.136 309.751 318.439  1.00  0.00           C  
ATOM    746 HG11 VAL    48     320.575 308.922 317.887  1.00  0.00           H  
ATOM    747 HG12 VAL    48     320.938 310.258 318.965  1.00  0.00           H  
ATOM    748 HG13 VAL    48     319.431 309.376 319.178  1.00  0.00           H  
ATOM    749  CG2 VAL    48     320.543 311.422 316.678  1.00  0.00           C  
ATOM    750 HG21 VAL    48     320.115 312.072 315.929  1.00  0.00           H  
ATOM    751 HG22 VAL    48     321.127 312.046 317.346  1.00  0.00           H  
ATOM    752 HG23 VAL    48     321.193 310.696 316.189  1.00  0.00           H  
ATOM    753  C   VAL    48     317.511 309.082 317.266  1.00  0.00           C  
ATOM    754  O   VAL    48     316.473 309.526 317.755  1.00  0.00           O  
ATOM    755  N   GLU    49     317.874 307.804 317.415  1.00  0.00           N  
ATOM    756  H   GLU    49     318.779 307.514 317.054  1.00  0.00           H  
ATOM    757  CA  GLU    49     316.990 306.738 317.913  1.00  0.00           C  
ATOM    758  HA  GLU    49     316.116 306.720 317.259  1.00  0.00           H  
ATOM    759  CB  GLU    49     317.674 305.362 317.762  1.00  0.00           C  
ATOM    760  HB2 GLU    49     316.914 304.596 317.919  1.00  0.00           H  
ATOM    761  HB3 GLU    49     318.023 305.251 316.734  1.00  0.00           H  
ATOM    762  CG  GLU    49     318.836 305.054 318.725  1.00  0.00           C  
ATOM    763  HG2 GLU    49     318.465 305.097 319.752  1.00  0.00           H  
ATOM    764  HG3 GLU    49     319.159 304.025 318.547  1.00  0.00           H  
ATOM    765  CD  GLU    49     320.058 305.982 318.560  1.00  0.00           C  
ATOM    766  OE1 GLU    49     320.651 306.376 319.592  1.00  0.00           O  
ATOM    767  OE2 GLU    49     320.427 306.312 317.406  1.00  0.00           O  
ATOM    768  C   GLU    49     316.447 306.950 319.342  1.00  0.00           C  
ATOM    769  O   GLU    49     315.334 306.511 319.633  1.00  0.00           O  
ATOM    770  N   GLY    50     317.193 307.630 320.226  1.00  0.00           N  
ATOM    771  H   GLY    50     318.119 307.918 319.940  1.00  0.00           H  
ATOM    772  CA  GLY    50     316.769 307.925 321.607  1.00  0.00           C  
ATOM    773  HA2 GLY    50     316.006 307.213 321.921  1.00  0.00           H  
ATOM    774  HA3 GLY    50     317.620 307.774 322.266  1.00  0.00           H  
ATOM    775  C   GLY    50     316.213 309.340 321.852  1.00  0.00           C  
ATOM    776  O   GLY    50     315.900 309.675 322.995  1.00  0.00           O  
ATOM    777  N   VAL    51     316.092 310.176 320.813  1.00  0.00           N  
ATOM    778  H   VAL    51     316.277 309.805 319.886  1.00  0.00           H  
ATOM    779  CA  VAL    51     315.590 311.567 320.892  1.00  0.00           C  
ATOM    780  HA  VAL    51     315.552 311.870 321.940  1.00  0.00           H  
ATOM    781  CB  VAL    51     316.538 312.549 320.169  1.00  0.00           C  
ATOM    782  HB  VAL    51     316.601 312.280 319.115  1.00  0.00           H  
ATOM    783  CG1 VAL    51     316.066 314.008 320.274  1.00  0.00           C  
ATOM    784 HG11 VAL    51     315.940 314.291 321.321  1.00  0.00           H  
ATOM    785 HG12 VAL    51     316.804 314.670 319.816  1.00  0.00           H  
ATOM    786 HG13 VAL    51     315.124 314.147 319.744  1.00  0.00           H  
ATOM    787  CG2 VAL    51     317.947 312.497 320.773  1.00  0.00           C  
ATOM    788 HG21 VAL    51     318.378 311.504 320.648  1.00  0.00           H  
ATOM    789 HG22 VAL    51     318.587 313.215 320.260  1.00  0.00           H  
ATOM    790 HG23 VAL    51     317.911 312.744 321.835  1.00  0.00           H  
ATOM    791  C   VAL    51     314.165 311.667 320.333  1.00  0.00           C  
ATOM    792  O   VAL    51     313.842 311.044 319.319  1.00  0.00           O  
ATOM    793  N   LYS    52     313.308 312.465 320.986  1.00  0.00           N  
ATOM    794  H   LYS    52     313.648 312.940 321.820  1.00  0.00           H  
ATOM    795  CA  LYS    52     311.885 312.637 320.651  1.00  0.00           C  
ATOM    796  HA  LYS    52     311.737 312.427 319.589  1.00  0.00           H  
ATOM    797  CB  LYS    52     311.083 311.597 321.467  1.00  0.00           C  
ATOM    798  HB2 LYS    52     311.550 310.620 321.348  1.00  0.00           H  
ATOM    799  HB3 LYS    52     311.144 311.854 322.527  1.00  0.00           H  
ATOM    800  CG  LYS    52     309.600 311.471 321.074  1.00  0.00           C  
ATOM    801  HG2 LYS    52     309.078 310.956 321.881  1.00  0.00           H  
ATOM    802  HG3 LYS    52     309.156 312.461 320.965  1.00  0.00           H  
ATOM    803  CD  LYS    52     309.394 310.670 319.779  1.00  0.00           C  
ATOM    804  HD2 LYS    52     309.956 311.125 318.962  1.00  0.00           H  
ATOM    805  HD3 LYS    52     309.754 309.651 319.934  1.00  0.00           H  
ATOM    806  CE  LYS    52     307.902 310.644 319.419  1.00  0.00           C  
ATOM    807  HE2 LYS    52     307.335 310.302 320.290  1.00  0.00           H  
ATOM    808  HE3 LYS    52     307.579 311.666 319.192  1.00  0.00           H  
ATOM    809  NZ  LYS    52     307.631 309.753 318.257  1.00  0.00           N  
ATOM    810  HZ1 LYS    52     307.877 308.793 318.463  1.00  0.00           H  
ATOM    811  HZ2 LYS    52     306.648 309.764 318.012  1.00  0.00           H  
ATOM    812  HZ3 LYS    52     308.150 310.037 317.437  1.00  0.00           H  
ATOM    813  C   LYS    52     311.436 314.089 320.895  1.00  0.00           C  
ATOM    814  O   LYS    52     310.769 314.368 321.889  1.00  0.00           O  
ATOM    815  N   SER    53     311.801 314.984 319.969  1.00  0.00           N  
ATOM    816  H   SER    53     312.353 314.615 319.207  1.00  0.00           H  
ATOM    817  CA  SER    53     311.510 316.442 319.911  1.00  0.00           C  
ATOM    818  HA  SER    53     311.443 316.676 318.848  1.00  0.00           H  
ATOM    819  CB  SER    53     310.143 316.861 320.488  1.00  0.00           C  
ATOM    820  HB2 SER    53     310.120 316.724 321.570  1.00  0.00           H  
ATOM    821  HB3 SER    53     309.987 317.923 320.289  1.00  0.00           H  
ATOM    822  OG  SER    53     309.092 316.138 319.864  1.00  0.00           O  
ATOM    823  HG  SER    53     308.897 315.349 320.407  1.00  0.00           H  
ATOM    824  C   SER    53     312.633 317.347 320.453  1.00  0.00           C  
ATOM    825  O   SER    53     313.496 316.936 321.229  1.00  0.00           O  
ATOM    826  N   ILE    54     312.627 318.593 319.965  1.00  0.00           N  
ATOM    827  H   ILE    54     311.835 318.846 319.385  1.00  0.00           H  
ATOM    828  CA  ILE    54     313.615 319.676 320.148  1.00  0.00           C  
ATOM    829  HA  ILE    54     314.270 319.442 320.982  1.00  0.00           H  
ATOM    830  CB  ILE    54     314.485 319.715 318.845  1.00  0.00           C  
ATOM    831  HB  ILE    54     313.828 319.370 318.044  1.00  0.00           H  
ATOM    832  CG2 ILE    54     314.947 321.087 318.356  1.00  0.00           C  
ATOM    833 HG21 ILE    54     315.414 321.666 319.153  1.00  0.00           H  
ATOM    834 HG22 ILE    54     315.636 320.986 317.517  1.00  0.00           H  
ATOM    835 HG23 ILE    54     314.084 321.592 317.955  1.00  0.00           H  
ATOM    836  CG1 ILE    54     315.664 318.700 318.864  1.00  0.00           C  
ATOM    837 HG12 ILE    54     315.539 318.007 319.696  1.00  0.00           H  
ATOM    838 HG13 ILE    54     315.609 318.106 317.959  1.00  0.00           H  
ATOM    839  CD1 ILE    54     317.105 319.242 318.871  1.00  0.00           C  
ATOM    840 HD11 ILE    54     317.209 320.095 319.542  1.00  0.00           H  
ATOM    841 HD12 ILE    54     317.778 318.450 319.192  1.00  0.00           H  
ATOM    842 HD13 ILE    54     317.395 319.536 317.866  1.00  0.00           H  
ATOM    843  C   ILE    54     312.838 320.973 320.542  1.00  0.00           C  
ATOM    844  O   ILE    54     311.623 321.057 320.350  1.00  0.00           O  
ATOM    845  N   PHE    55     313.491 321.958 321.172  1.00  0.00           N  
ATOM    846  H   PHE    55     314.478 321.807 321.359  1.00  0.00           H  
ATOM    847  CA  PHE    55     312.923 323.204 321.741  1.00  0.00           C  
ATOM    848  HA  PHE    55     312.104 323.536 321.101  1.00  0.00           H  
ATOM    849  CB  PHE    55     312.352 322.927 323.150  1.00  0.00           C  
ATOM    850  HB2 PHE    55     311.610 322.132 323.070  1.00  0.00           H  
ATOM    851  HB3 PHE    55     313.153 322.545 323.779  1.00  0.00           H  
ATOM    852  CG  PHE    55     311.683 324.110 323.847  1.00  0.00           C  
ATOM    853  CD1 PHE    55     310.505 324.658 323.308  1.00  0.00           C  
ATOM    854  HD1 PHE    55     310.080 324.231 322.414  1.00  0.00           H  
ATOM    855  CE1 PHE    55     309.889 325.770 323.915  1.00  0.00           C  
ATOM    856  HE1 PHE    55     308.998 326.203 323.483  1.00  0.00           H  
ATOM    857  CZ  PHE    55     310.438 326.336 325.076  1.00  0.00           C  
ATOM    858  HZ  PHE    55     309.969 327.196 325.536  1.00  0.00           H  
ATOM    859  CE2 PHE    55     311.593 325.774 325.641  1.00  0.00           C  
ATOM    860  HE2 PHE    55     312.011 326.198 326.545  1.00  0.00           H  
ATOM    861  CD2 PHE    55     312.208 324.665 325.033  1.00  0.00           C  
ATOM    862  HD2 PHE    55     313.079 324.241 325.499  1.00  0.00           H  
ATOM    863  C   PHE    55     313.985 324.330 321.735  1.00  0.00           C  
ATOM    864  O   PHE    55     315.176 324.054 321.571  1.00  0.00           O  
ATOM    865  N   HIS    56     313.593 325.600 321.888  1.00  0.00           N  
ATOM    866  H   HIS    56     312.604 325.790 322.015  1.00  0.00           H  
ATOM    867  CA  HIS    56     314.465 326.758 321.611  1.00  0.00           C  
ATOM    868  HA  HIS    56     315.501 326.495 321.821  1.00  0.00           H  
ATOM    869  CB  HIS    56     314.324 326.978 320.096  1.00  0.00           C  
ATOM    870  HB2 HIS    56     314.917 326.205 319.612  1.00  0.00           H  
ATOM    871  HB3 HIS    56     313.284 326.814 319.809  1.00  0.00           H  
ATOM    872  CG  HIS    56     314.730 328.291 319.489  1.00  0.00           C  
ATOM    873  ND1 HIS    56     314.132 328.818 318.343  1.00  0.00           N  
ATOM    874  CE1 HIS    56     314.815 329.926 318.041  1.00  0.00           C  
ATOM    875  HE1 HIS    56     314.587 330.585 317.210  1.00  0.00           H  
ATOM    876  NE2 HIS    56     315.809 330.103 318.926  1.00  0.00           N  
ATOM    877  HE2 HIS    56     316.461 330.877 318.920  1.00  0.00           H  
ATOM    878  CD2 HIS    56     315.788 329.077 319.839  1.00  0.00           C  
ATOM    879  HD2 HIS    56     316.489 328.918 320.647  1.00  0.00           H  
ATOM    880  C   HIS    56     314.133 327.998 322.467  1.00  0.00           C  
ATOM    881  O   HIS    56     312.965 328.333 322.661  1.00  0.00           O  
ATOM    882  N   VAL    57     315.174 328.668 322.989  1.00  0.00           N  
ATOM    883  H   VAL    57     316.109 328.352 322.744  1.00  0.00           H  
ATOM    884  CA  VAL    57     315.130 329.724 324.031  1.00  0.00           C  
ATOM    885  HA  VAL    57     314.152 330.208 324.009  1.00  0.00           H  
ATOM    886  CB  VAL    57     315.310 329.021 325.408  1.00  0.00           C  
ATOM    887  HB  VAL    57     315.994 328.181 325.278  1.00  0.00           H  
ATOM    888  CG1 VAL    57     315.865 329.849 326.577  1.00  0.00           C  
ATOM    889 HG11 VAL    57     315.206 330.686 326.806  1.00  0.00           H  
ATOM    890 HG12 VAL    57     315.943 329.220 327.466  1.00  0.00           H  
ATOM    891 HG13 VAL    57     316.867 330.212 326.350  1.00  0.00           H  
ATOM    892  CG2 VAL    57     313.964 328.467 325.890  1.00  0.00           C  
ATOM    893 HG21 VAL    57     313.561 327.770 325.158  1.00  0.00           H  
ATOM    894 HG22 VAL    57     314.090 327.932 326.831  1.00  0.00           H  
ATOM    895 HG23 VAL    57     313.253 329.282 326.033  1.00  0.00           H  
ATOM    896  C   VAL    57     316.173 330.839 323.780  1.00  0.00           C  
ATOM    897  O   VAL    57     317.094 330.667 322.986  1.00  0.00           O  
ATOM    898  N   MET    58     316.045 331.968 324.492  1.00  0.00           N  
ATOM    899  H   MET    58     315.239 332.003 325.103  1.00  0.00           H  
ATOM    900  CA  MET    58     316.803 333.238 324.419  1.00  0.00           C  
ATOM    901  HA  MET    58     316.333 333.870 323.664  1.00  0.00           H  
ATOM    902  CB  MET    58     316.693 333.956 325.780  1.00  0.00           C  
ATOM    903  HB2 MET    58     316.966 333.268 326.583  1.00  0.00           H  
ATOM    904  HB3 MET    58     317.409 334.780 325.796  1.00  0.00           H  
ATOM    905  CG  MET    58     315.312 334.556 326.074  1.00  0.00           C  
ATOM    906  HG2 MET    58     315.409 335.176 326.966  1.00  0.00           H  
ATOM    907  HG3 MET    58     315.035 335.210 325.247  1.00  0.00           H  
ATOM    908  SD  MET    58     313.957 333.382 326.373  1.00  0.00           S  
ATOM    909  CE  MET    58     312.618 334.563 326.680  1.00  0.00           C  
ATOM    910  HE1 MET    58     312.510 335.228 325.822  1.00  0.00           H  
ATOM    911  HE2 MET    58     311.683 334.023 326.836  1.00  0.00           H  
ATOM    912  HE3 MET    58     312.845 335.153 327.568  1.00  0.00           H  
ATOM    913  C   MET    58     318.298 333.147 324.054  1.00  0.00           C  
ATOM    914  O   MET    58     318.773 333.947 323.247  1.00  0.00           O  
ATOM    915  N   ASP    59     319.044 332.205 324.641  1.00  0.00           N  
ATOM    916  H   ASP    59     318.607 331.635 325.350  1.00  0.00           H  
ATOM    917  CA  ASP    59     320.454 331.933 324.301  1.00  0.00           C  
ATOM    918  HA  ASP    59     320.607 332.202 323.258  1.00  0.00           H  
ATOM    919  CB  ASP    59     321.370 332.826 325.161  1.00  0.00           C  
ATOM    920  HB2 ASP    59     320.943 333.829 325.205  1.00  0.00           H  
ATOM    921  HB3 ASP    59     321.396 332.435 326.180  1.00  0.00           H  
ATOM    922  CG  ASP    59     322.804 332.960 324.605  1.00  0.00           C  
ATOM    923  OD1 ASP    59     323.745 333.138 325.418  1.00  0.00           O  
ATOM    924  OD2 ASP    59     322.994 332.972 323.365  1.00  0.00           O  
ATOM    925  C   ASP    59     320.798 330.431 324.444  1.00  0.00           C  
ATOM    926  O   ASP    59     321.925 330.049 324.759  1.00  0.00           O  
ATOM    927  N   PHE    60     319.795 329.567 324.229  1.00  0.00           N  
ATOM    928  H   PHE    60     318.928 329.932 323.847  1.00  0.00           H  
ATOM    929  CA  PHE    60     319.833 328.130 324.527  1.00  0.00           C  
ATOM    930  HA  PHE    60     320.851 327.757 324.402  1.00  0.00           H  
ATOM    931  CB  PHE    60     319.395 327.887 325.993  1.00  0.00           C  
ATOM    932  HB2 PHE    60     318.495 328.468 326.192  1.00  0.00           H  
ATOM    933  HB3 PHE    60     319.109 326.839 326.096  1.00  0.00           H  
ATOM    934  CG  PHE    60     320.418 328.187 327.088  1.00  0.00           C  
ATOM    935  CD1 PHE    60     321.088 327.128 327.735  1.00  0.00           C  
ATOM    936  HD1 PHE    60     320.880 326.108 327.460  1.00  0.00           H  
ATOM    937  CE1 PHE    60     322.013 327.378 328.762  1.00  0.00           C  
ATOM    938  HE1 PHE    60     322.515 326.555 329.254  1.00  0.00           H  
ATOM    939  CZ  PHE    60     322.289 328.699 329.148  1.00  0.00           C  
ATOM    940  HZ  PHE    60     323.016 328.896 329.925  1.00  0.00           H  
ATOM    941  CE2 PHE    60     321.607 329.762 328.531  1.00  0.00           C  
ATOM    942  HE2 PHE    60     321.812 330.780 328.835  1.00  0.00           H  
ATOM    943  CD2 PHE    60     320.658 329.505 327.523  1.00  0.00           C  
ATOM    944  HD2 PHE    60     320.127 330.331 327.075  1.00  0.00           H  
ATOM    945  C   PHE    60     318.927 327.329 323.569  1.00  0.00           C  
ATOM    946  O   PHE    60     317.977 327.839 322.980  1.00  0.00           O  
ATOM    947  N   ILE    61     319.202 326.029 323.475  1.00  0.00           N  
ATOM    948  H   ILE    61     319.963 325.686 324.053  1.00  0.00           H  
ATOM    949  CA  ILE    61     318.377 325.006 322.818  1.00  0.00           C  
ATOM    950  HA  ILE    61     317.455 325.449 322.448  1.00  0.00           H  
ATOM    951  CB  ILE    61     319.158 324.393 321.620  1.00  0.00           C  
ATOM    952  HB  ILE    61     320.156 324.135 321.975  1.00  0.00           H  
ATOM    953  CG2 ILE    61     318.553 323.099 321.038  1.00  0.00           C  
ATOM    954 HG21 ILE    61     317.515 323.249 320.739  1.00  0.00           H  
ATOM    955 HG22 ILE    61     319.124 322.779 320.164  1.00  0.00           H  
ATOM    956 HG23 ILE    61     318.596 322.290 321.766  1.00  0.00           H  
ATOM    957  CG1 ILE    61     319.345 325.418 320.474  1.00  0.00           C  
ATOM    958 HG12 ILE    61     319.884 326.286 320.855  1.00  0.00           H  
ATOM    959 HG13 ILE    61     319.977 324.964 319.708  1.00  0.00           H  
ATOM    960  CD1 ILE    61     318.053 325.908 319.797  1.00  0.00           C  
ATOM    961 HD11 ILE    61     317.427 326.440 320.510  1.00  0.00           H  
ATOM    962 HD12 ILE    61     318.303 326.596 318.991  1.00  0.00           H  
ATOM    963 HD13 ILE    61     317.496 325.073 319.373  1.00  0.00           H  
ATOM    964  C   ILE    61     317.963 323.997 323.901  1.00  0.00           C  
ATOM    965  O   ILE    61     318.490 323.991 325.009  1.00  0.00           O  
ATOM    966  N   SER    62     316.966 323.169 323.625  1.00  0.00           N  
ATOM    967  H   SER    62     316.516 323.238 322.717  1.00  0.00           H  
ATOM    968  CA  SER    62     316.460 322.146 324.539  1.00  0.00           C  
ATOM    969  HA  SER    62     317.280 321.759 325.139  1.00  0.00           H  
ATOM    970  CB  SER    62     315.437 322.823 325.459  1.00  0.00           C  
ATOM    971  HB2 SER    62     315.968 323.403 326.215  1.00  0.00           H  
ATOM    972  HB3 SER    62     314.867 323.519 324.849  1.00  0.00           H  
ATOM    973  OG  SER    62     314.541 321.935 326.096  1.00  0.00           O  
ATOM    974  HG  SER    62     315.050 321.365 326.708  1.00  0.00           H  
ATOM    975  C   SER    62     315.914 320.972 323.729  1.00  0.00           C  
ATOM    976  O   SER    62     315.698 321.097 322.526  1.00  0.00           O  
ATOM    977  N   VAL    63     315.771 319.806 324.356  1.00  0.00           N  
ATOM    978  H   VAL    63     315.900 319.786 325.362  1.00  0.00           H  
ATOM    979  CA  VAL    63     315.429 318.534 323.701  1.00  0.00           C  
ATOM    980  HA  VAL    63     314.763 318.746 322.869  1.00  0.00           H  
ATOM    981  CB  VAL    63     316.683 317.829 323.125  1.00  0.00           C  
ATOM    982  HB  VAL    63     316.366 316.896 322.660  1.00  0.00           H  
ATOM    983  CG1 VAL    63     317.386 318.651 322.053  1.00  0.00           C  
ATOM    984 HG11 VAL    63     317.929 319.490 322.489  1.00  0.00           H  
ATOM    985 HG12 VAL    63     318.084 318.024 321.497  1.00  0.00           H  
ATOM    986 HG13 VAL    63     316.627 319.041 321.391  1.00  0.00           H  
ATOM    987  CG2 VAL    63     317.769 317.515 324.141  1.00  0.00           C  
ATOM    988 HG21 VAL    63     317.363 316.842 324.873  1.00  0.00           H  
ATOM    989 HG22 VAL    63     318.600 317.016 323.643  1.00  0.00           H  
ATOM    990 HG23 VAL    63     318.128 318.421 324.630  1.00  0.00           H  
ATOM    991  C   VAL    63     314.626 317.633 324.648  1.00  0.00           C  
ATOM    992  O   VAL    63     314.412 317.968 325.815  1.00  0.00           O  
ATOM    993  N   ASP    64     314.120 316.515 324.131  1.00  0.00           N  
ATOM    994  H   ASP    64     314.257 316.333 323.144  1.00  0.00           H  
ATOM    995  CA  ASP    64     313.180 315.636 324.835  1.00  0.00           C  
ATOM    996  HA  ASP    64     313.320 315.769 325.908  1.00  0.00           H  
ATOM    997  CB  ASP    64     311.756 316.113 324.502  1.00  0.00           C  
ATOM    998  HB2 ASP    64     311.693 317.174 324.754  1.00  0.00           H  
ATOM    999  HB3 ASP    64     311.606 316.045 323.429  1.00  0.00           H  
ATOM   1000  CG  ASP    64     310.616 315.401 325.255  1.00  0.00           C  
ATOM   1001  OD1 ASP    64     309.435 315.609 324.881  1.00  0.00           O  
ATOM   1002  OD2 ASP    64     310.868 314.698 326.261  1.00  0.00           O  
ATOM   1003  C   ASP    64     313.486 314.152 324.532  1.00  0.00           C  
ATOM   1004  O   ASP    64     313.927 313.787 323.437  1.00  0.00           O  
ATOM   1005  N   LYS    65     313.329 313.314 325.558  1.00  0.00           N  
ATOM   1006  H   LYS    65     312.923 313.732 326.391  1.00  0.00           H  
ATOM   1007  CA  LYS    65     313.799 311.926 325.695  1.00  0.00           C  
ATOM   1008  HA  LYS    65     314.558 311.711 324.939  1.00  0.00           H  
ATOM   1009  CB  LYS    65     314.429 311.890 327.098  1.00  0.00           C  
ATOM   1010  HB2 LYS    65     315.057 312.768 327.207  1.00  0.00           H  
ATOM   1011  HB3 LYS    65     313.614 311.981 327.815  1.00  0.00           H  
ATOM   1012  CG  LYS    65     315.279 310.683 327.502  1.00  0.00           C  
ATOM   1013  HG2 LYS    65     314.767 309.767 327.227  1.00  0.00           H  
ATOM   1014  HG3 LYS    65     316.237 310.714 326.980  1.00  0.00           H  
ATOM   1015  CD  LYS    65     315.502 310.683 329.029  1.00  0.00           C  
ATOM   1016  HD2 LYS    65     314.534 310.623 329.529  1.00  0.00           H  
ATOM   1017  HD3 LYS    65     316.057 309.786 329.297  1.00  0.00           H  
ATOM   1018  CE  LYS    65     316.257 311.933 329.525  1.00  0.00           C  
ATOM   1019  HE2 LYS    65     317.204 311.993 328.987  1.00  0.00           H  
ATOM   1020  HE3 LYS    65     315.686 312.831 329.260  1.00  0.00           H  
ATOM   1021  NZ  LYS    65     316.494 311.912 330.999  1.00  0.00           N  
ATOM   1022  HZ1 LYS    65     316.856 311.025 331.334  1.00  0.00           H  
ATOM   1023  HZ2 LYS    65     317.144 312.640 331.282  1.00  0.00           H  
ATOM   1024  HZ3 LYS    65     315.633 312.114 331.508  1.00  0.00           H  
ATOM   1025  C   LYS    65     312.678 310.880 325.615  1.00  0.00           C  
ATOM   1026  O   LYS    65     311.627 311.041 326.237  1.00  0.00           O  
ATOM   1027  N   GLU    66     312.901 309.787 324.879  1.00  0.00           N  
ATOM   1028  H   GLU    66     313.780 309.705 324.386  1.00  0.00           H  
ATOM   1029  CA  GLU    66     312.020 308.606 324.952  1.00  0.00           C  
ATOM   1030  HA  GLU    66     310.994 308.917 324.743  1.00  0.00           H  
ATOM   1031  CB  GLU    66     312.420 307.534 323.926  1.00  0.00           C  
ATOM   1032  HB2 GLU    66     313.437 307.197 324.124  1.00  0.00           H  
ATOM   1033  HB3 GLU    66     311.746 306.687 324.064  1.00  0.00           H  
ATOM   1034  CG  GLU    66     312.311 308.001 322.470  1.00  0.00           C  
ATOM   1035  HG2 GLU    66     311.378 308.559 322.368  1.00  0.00           H  
ATOM   1036  HG3 GLU    66     313.141 308.676 322.245  1.00  0.00           H  
ATOM   1037  CD  GLU    66     312.297 306.826 321.463  1.00  0.00           C  
ATOM   1038  OE1 GLU    66     311.766 307.010 320.339  1.00  0.00           O  
ATOM   1039  OE2 GLU    66     312.781 305.711 321.780  1.00  0.00           O  
ATOM   1040  C   GLU    66     312.051 307.976 326.361  1.00  0.00           C  
ATOM   1041  O   GLU    66     313.098 307.951 327.007  1.00  0.00           O  
ATOM   1042  N   ASN    67     310.940 307.393 326.824  1.00  0.00           N  
ATOM   1043  H   ASN    67     310.106 307.411 326.254  1.00  0.00           H  
ATOM   1044  CA  ASN    67     310.875 306.694 328.120  1.00  0.00           C  
ATOM   1045  HA  ASN    67     311.117 307.425 328.895  1.00  0.00           H  
ATOM   1046  CB  ASN    67     309.436 306.205 328.392  1.00  0.00           C  
ATOM   1047  HB2 ASN    67     309.427 305.671 329.343  1.00  0.00           H  
ATOM   1048  HB3 ASN    67     308.791 307.077 328.507  1.00  0.00           H  
ATOM   1049  CG  ASN    67     308.811 305.298 327.334  1.00  0.00           C  
ATOM   1050  OD1 ASN    67     309.371 304.991 326.290  1.00  0.00           O  
ATOM   1051  ND2 ASN    67     307.594 304.857 327.564  1.00  0.00           N  
ATOM   1052 HD21 ASN    67     307.157 304.270 326.868  1.00  0.00           H  
ATOM   1053 HD22 ASN    67     307.111 305.110 328.413  1.00  0.00           H  
ATOM   1054  C   ASN    67     311.918 305.559 328.280  1.00  0.00           C  
ATOM   1055  O   ASN    67     312.410 305.328 329.387  1.00  0.00           O  
ATOM   1056  N   ASP    68     312.278 304.873 327.190  1.00  0.00           N  
ATOM   1057  H   ASP    68     311.771 305.066 326.338  1.00  0.00           H  
ATOM   1058  CA  ASP    68     313.312 303.824 327.162  1.00  0.00           C  
ATOM   1059  HA  ASP    68     313.288 303.282 328.109  1.00  0.00           H  
ATOM   1060  CB  ASP    68     312.977 302.814 326.048  1.00  0.00           C  
ATOM   1061  HB2 ASP    68     312.929 303.349 325.096  1.00  0.00           H  
ATOM   1062  HB3 ASP    68     313.791 302.091 325.975  1.00  0.00           H  
ATOM   1063  CG  ASP    68     311.667 302.025 326.261  1.00  0.00           C  
ATOM   1064  OD1 ASP    68     311.137 301.477 325.263  1.00  0.00           O  
ATOM   1065  OD2 ASP    68     311.186 301.885 327.413  1.00  0.00           O  
ATOM   1066  C   ASP    68     314.761 304.350 327.003  1.00  0.00           C  
ATOM   1067  O   ASP    68     315.712 303.586 327.197  1.00  0.00           O  
ATOM   1068  N   ALA    69     314.954 305.628 326.651  1.00  0.00           N  
ATOM   1069  H   ALA    69     314.143 306.234 326.611  1.00  0.00           H  
ATOM   1070  CA  ALA    69     316.267 306.264 326.473  1.00  0.00           C  
ATOM   1071  HA  ALA    69     316.980 305.502 326.151  1.00  0.00           H  
ATOM   1072  CB  ALA    69     316.146 307.285 325.329  1.00  0.00           C  
ATOM   1073  HB1 ALA    69     315.451 308.079 325.603  1.00  0.00           H  
ATOM   1074  HB2 ALA    69     317.117 307.729 325.107  1.00  0.00           H  
ATOM   1075  HB3 ALA    69     315.784 306.787 324.429  1.00  0.00           H  
ATOM   1076  C   ALA    69     316.839 306.900 327.765  1.00  0.00           C  
ATOM   1077  O   ALA    69     316.174 306.976 328.801  1.00  0.00           O  
ATOM   1078  N   ASN    70     318.074 307.415 327.673  1.00  0.00           N  
ATOM   1079  H   ASN    70     318.569 307.278 326.801  1.00  0.00           H  
ATOM   1080  CA  ASN    70     318.756 308.250 328.674  1.00  0.00           C  
ATOM   1081  HA  ASN    70     318.011 308.781 329.265  1.00  0.00           H  
ATOM   1082  CB  ASN    70     319.600 307.374 329.625  1.00  0.00           C  
ATOM   1083  HB2 ASN    70     320.074 306.573 329.056  1.00  0.00           H  
ATOM   1084  HB3 ASN    70     320.395 307.975 330.068  1.00  0.00           H  
ATOM   1085  CG  ASN    70     318.798 306.792 330.782  1.00  0.00           C  
ATOM   1086  OD1 ASN    70     318.042 307.480 331.455  1.00  0.00           O  
ATOM   1087  ND2 ASN    70     318.967 305.524 331.087  1.00  0.00           N  
ATOM   1088 HD21 ASN    70     318.453 305.145 331.870  1.00  0.00           H  
ATOM   1089 HD22 ASN    70     319.613 304.952 330.564  1.00  0.00           H  
ATOM   1090  C   ASN    70     319.620 309.307 327.956  1.00  0.00           C  
ATOM   1091  O   ASN    70     320.400 308.974 327.068  1.00  0.00           O  
ATOM   1092  N   TRP    71     319.467 310.589 328.311  1.00  0.00           N  
ATOM   1093  H   TRP    71     318.897 310.798 329.116  1.00  0.00           H  
ATOM   1094  CA  TRP    71     320.130 311.711 327.614  1.00  0.00           C  
ATOM   1095  HA  TRP    71     319.837 311.668 326.570  1.00  0.00           H  
ATOM   1096  CB  TRP    71     319.577 313.033 328.155  1.00  0.00           C  
ATOM   1097  HB2 TRP    71     318.519 313.045 327.908  1.00  0.00           H  
ATOM   1098  HB3 TRP    71     319.655 313.018 329.241  1.00  0.00           H  
ATOM   1099  CG  TRP    71     320.123 314.349 327.677  1.00  0.00           C  
ATOM   1100  CD1 TRP    71     320.111 315.474 328.422  1.00  0.00           C  
ATOM   1101  HD1 TRP    71     319.800 315.522 329.457  1.00  0.00           H  
ATOM   1102  NE1 TRP    71     320.496 316.555 327.657  1.00  0.00           N  
ATOM   1103  HE1 TRP    71     320.709 317.462 328.062  1.00  0.00           H  
ATOM   1104  CE2 TRP    71     320.658 316.205 326.340  1.00  0.00           C  
ATOM   1105  CZ2 TRP    71     320.891 316.937 325.167  1.00  0.00           C  
ATOM   1106  HZ2 TRP    71     320.848 318.014 325.182  1.00  0.00           H  
ATOM   1107  CH2 TRP    71     321.275 316.252 324.005  1.00  0.00           C  
ATOM   1108  HH2 TRP    71     321.526 316.798 323.105  1.00  0.00           H  
ATOM   1109  CZ3 TRP    71     321.388 314.854 324.044  1.00  0.00           C  
ATOM   1110  HZ3 TRP    71     321.767 314.315 323.198  1.00  0.00           H  
ATOM   1111  CE3 TRP    71     321.007 314.136 325.186  1.00  0.00           C  
ATOM   1112  HE3 TRP    71     321.077 313.072 325.190  1.00  0.00           H  
ATOM   1113  CD2 TRP    71     320.602 314.782 326.364  1.00  0.00           C  
ATOM   1114  C   TRP    71     321.660 311.588 327.656  1.00  0.00           C  
ATOM   1115  O   TRP    71     322.309 311.588 326.608  1.00  0.00           O  
ATOM   1116  N   GLU    72     322.210 311.287 328.834  1.00  0.00           N  
ATOM   1117  H   GLU    72     321.621 311.359 329.649  1.00  0.00           H  
ATOM   1118  CA  GLU    72     323.640 311.037 329.054  1.00  0.00           C  
ATOM   1119  HA  GLU    72     324.165 311.986 328.944  1.00  0.00           H  
ATOM   1120  CB  GLU    72     323.842 310.549 330.499  1.00  0.00           C  
ATOM   1121  HB2 GLU    72     323.454 311.304 331.185  1.00  0.00           H  
ATOM   1122  HB3 GLU    72     323.254 309.642 330.643  1.00  0.00           H  
ATOM   1123  CG  GLU    72     325.296 310.233 330.881  1.00  0.00           C  
ATOM   1124  HG2 GLU    72     325.303 309.887 331.917  1.00  0.00           H  
ATOM   1125  HG3 GLU    72     325.646 309.402 330.265  1.00  0.00           H  
ATOM   1126  CD  GLU    72     326.259 311.435 330.756  1.00  0.00           C  
ATOM   1127  OE1 GLU    72     327.408 311.244 330.286  1.00  0.00           O  
ATOM   1128  OE2 GLU    72     325.912 312.560 331.188  1.00  0.00           O  
ATOM   1129  C   GLU    72     324.251 310.065 328.024  1.00  0.00           C  
ATOM   1130  O   GLU    72     325.352 310.306 327.526  1.00  0.00           O  
ATOM   1131  N   THR    73     323.553 308.969 327.690  1.00  0.00           N  
ATOM   1132  H   THR    73     322.629 308.838 328.081  1.00  0.00           H  
ATOM   1133  CA  THR    73     324.043 307.943 326.750  1.00  0.00           C  
ATOM   1134  HA  THR    73     325.132 307.978 326.751  1.00  0.00           H  
ATOM   1135  CB  THR    73     323.673 306.524 327.212  1.00  0.00           C  
ATOM   1136  HB  THR    73     324.101 305.811 326.506  1.00  0.00           H  
ATOM   1137  CG2 THR    73     324.236 306.217 328.601  1.00  0.00           C  
ATOM   1138 HG21 THR    73     323.748 306.833 329.357  1.00  0.00           H  
ATOM   1139 HG22 THR    73     324.075 305.165 328.836  1.00  0.00           H  
ATOM   1140 HG23 THR    73     325.308 306.417 328.614  1.00  0.00           H  
ATOM   1141  OG1 THR    73     322.272 306.350 327.248  1.00  0.00           O  
ATOM   1142  HG1 THR    73     322.091 305.393 327.299  1.00  0.00           H  
ATOM   1143  C   THR    73     323.639 308.156 325.284  1.00  0.00           C  
ATOM   1144  O   THR    73     324.146 307.430 324.424  1.00  0.00           O  
ATOM   1145  N   VAL    74     322.826 309.173 324.946  1.00  0.00           N  
ATOM   1146  H   VAL    74     322.404 309.722 325.689  1.00  0.00           H  
ATOM   1147  CA  VAL    74     322.620 309.588 323.536  1.00  0.00           C  
ATOM   1148  HA  VAL    74     322.962 308.780 322.892  1.00  0.00           H  
ATOM   1149  CB  VAL    74     321.146 309.796 323.116  1.00  0.00           C  
ATOM   1150  HB  VAL    74     321.123 309.857 322.028  1.00  0.00           H  
ATOM   1151  CG1 VAL    74     320.235 308.637 323.523  1.00  0.00           C  
ATOM   1152 HG11 VAL    74     320.232 308.516 324.604  1.00  0.00           H  
ATOM   1153 HG12 VAL    74     319.217 308.851 323.202  1.00  0.00           H  
ATOM   1154 HG13 VAL    74     320.575 307.714 323.056  1.00  0.00           H  
ATOM   1155  CG2 VAL    74     320.510 311.077 323.638  1.00  0.00           C  
ATOM   1156 HG21 VAL    74     321.111 311.935 323.346  1.00  0.00           H  
ATOM   1157 HG22 VAL    74     319.510 311.202 323.221  1.00  0.00           H  
ATOM   1158 HG23 VAL    74     320.440 311.013 324.717  1.00  0.00           H  
ATOM   1159  C   VAL    74     323.503 310.783 323.160  1.00  0.00           C  
ATOM   1160  O   VAL    74     323.744 310.972 321.971  1.00  0.00           O  
ATOM   1161  N   LEU    75     324.107 311.498 324.128  1.00  0.00           N  
ATOM   1162  H   LEU    75     323.827 311.325 325.087  1.00  0.00           H  
ATOM   1163  CA  LEU    75     325.127 312.539 323.886  1.00  0.00           C  
ATOM   1164  HA  LEU    75     324.606 313.432 323.538  1.00  0.00           H  
ATOM   1165  CB  LEU    75     325.894 312.913 325.176  1.00  0.00           C  
ATOM   1166  HB2 LEU    75     326.251 312.006 325.653  1.00  0.00           H  
ATOM   1167  HB3 LEU    75     326.776 313.490 324.891  1.00  0.00           H  
ATOM   1168  CG  LEU    75     325.136 313.727 326.237  1.00  0.00           C  
ATOM   1169  HG  LEU    75     324.210 313.225 326.503  1.00  0.00           H  
ATOM   1170  CD1 LEU    75     326.006 313.861 327.489  1.00  0.00           C  
ATOM   1171 HD11 LEU    75     326.937 314.373 327.252  1.00  0.00           H  
ATOM   1172 HD12 LEU    75     325.469 314.425 328.250  1.00  0.00           H  
ATOM   1173 HD13 LEU    75     326.229 312.874 327.888  1.00  0.00           H  
ATOM   1174  CD2 LEU    75     324.822 315.141 325.760  1.00  0.00           C  
ATOM   1175 HD21 LEU    75     324.128 315.114 324.923  1.00  0.00           H  
ATOM   1176 HD22 LEU    75     324.349 315.675 326.580  1.00  0.00           H  
ATOM   1177 HD23 LEU    75     325.735 315.658 325.469  1.00  0.00           H  
ATOM   1178  C   LEU    75     326.137 312.177 322.773  1.00  0.00           C  
ATOM   1179  O   LEU    75     326.285 312.999 321.868  1.00  0.00           O  
ATOM   1180  N   PRO    76     326.764 310.977 322.729  1.00  0.00           N  
ATOM   1181  CD  PRO    76     326.656 309.876 323.684  1.00  0.00           C  
ATOM   1182  HD2 PRO    76     325.783 309.273 323.438  1.00  0.00           H  
ATOM   1183  HD3 PRO    76     326.597 310.211 324.715  1.00  0.00           H  
ATOM   1184  CG  PRO    76     327.914 309.036 323.500  1.00  0.00           C  
ATOM   1185  HG2 PRO    76     327.748 307.995 323.779  1.00  0.00           H  
ATOM   1186  HG3 PRO    76     328.737 309.468 324.071  1.00  0.00           H  
ATOM   1187  CB  PRO    76     328.182 309.189 322.007  1.00  0.00           C  
ATOM   1188  HB2 PRO    76     327.529 308.509 321.456  1.00  0.00           H  
ATOM   1189  HB3 PRO    76     329.226 308.996 321.760  1.00  0.00           H  
ATOM   1190  CA  PRO    76     327.791 310.645 321.731  1.00  0.00           C  
ATOM   1191  HA  PRO    76     328.657 311.283 321.910  1.00  0.00           H  
ATOM   1192  C   PRO    76     327.357 310.805 320.267  1.00  0.00           C  
ATOM   1193  O   PRO    76     328.164 311.196 319.427  1.00  0.00           O  
ATOM   1194  N   LYS    77     326.082 310.521 319.965  1.00  0.00           N  
ATOM   1195  H   LYS    77     325.480 310.239 320.732  1.00  0.00           H  
ATOM   1196  CA  LYS    77     325.472 310.610 318.621  1.00  0.00           C  
ATOM   1197  HA  LYS    77     326.221 310.962 317.909  1.00  0.00           H  
ATOM   1198  CB  LYS    77     325.050 309.205 318.151  1.00  0.00           C  
ATOM   1199  HB2 LYS    77     324.651 309.259 317.136  1.00  0.00           H  
ATOM   1200  HB3 LYS    77     325.957 308.603 318.098  1.00  0.00           H  
ATOM   1201  CG  LYS    77     324.001 308.538 319.067  1.00  0.00           C  
ATOM   1202  HG2 LYS    77     323.937 309.076 320.011  1.00  0.00           H  
ATOM   1203  HG3 LYS    77     323.019 308.612 318.597  1.00  0.00           H  
ATOM   1204  CD  LYS    77     324.321 307.058 319.347  1.00  0.00           C  
ATOM   1205  HD2 LYS    77     323.749 306.430 318.661  1.00  0.00           H  
ATOM   1206  HD3 LYS    77     325.382 306.863 319.187  1.00  0.00           H  
ATOM   1207  CE  LYS    77     323.985 306.697 320.800  1.00  0.00           C  
ATOM   1208  HE2 LYS    77     324.459 307.431 321.460  1.00  0.00           H  
ATOM   1209  HE3 LYS    77     322.901 306.766 320.942  1.00  0.00           H  
ATOM   1210  NZ  LYS    77     324.471 305.334 321.149  1.00  0.00           N  
ATOM   1211  HZ1 LYS    77     325.470 305.244 321.002  1.00  0.00           H  
ATOM   1212  HZ2 LYS    77     324.291 305.119 322.122  1.00  0.00           H  
ATOM   1213  HZ3 LYS    77     324.014 304.625 320.589  1.00  0.00           H  
ATOM   1214  C   LYS    77     324.339 311.635 318.541  1.00  0.00           C  
ATOM   1215  O   LYS    77     323.522 311.578 317.633  1.00  0.00           O  
ATOM   1216  N   VAL    78     324.322 312.597 319.462  1.00  0.00           N  
ATOM   1217  H   VAL    78     324.990 312.517 320.217  1.00  0.00           H  
ATOM   1218  CA  VAL    78     323.439 313.775 319.443  1.00  0.00           C  
ATOM   1219  HA  VAL    78     322.878 313.794 318.508  1.00  0.00           H  
ATOM   1220  CB  VAL    78     322.413 313.710 320.585  1.00  0.00           C  
ATOM   1221  HB  VAL    78     322.939 313.590 321.530  1.00  0.00           H  
ATOM   1222  CG1 VAL    78     321.530 314.957 320.635  1.00  0.00           C  
ATOM   1223 HG11 VAL    78     321.110 315.105 319.650  1.00  0.00           H  
ATOM   1224 HG12 VAL    78     320.707 314.828 321.339  1.00  0.00           H  
ATOM   1225 HG13 VAL    78     322.110 315.834 320.921  1.00  0.00           H  
ATOM   1226  CG2 VAL    78     321.452 312.538 320.380  1.00  0.00           C  
ATOM   1227 HG21 VAL    78     322.004 311.604 320.333  1.00  0.00           H  
ATOM   1228 HG22 VAL    78     320.751 312.483 321.207  1.00  0.00           H  
ATOM   1229 HG23 VAL    78     320.891 312.675 319.458  1.00  0.00           H  
ATOM   1230  C   VAL    78     324.264 315.061 319.467  1.00  0.00           C  
ATOM   1231  O   VAL    78     323.932 316.006 318.758  1.00  0.00           O  
ATOM   1232  N   GLU    79     325.367 315.098 320.225  1.00  0.00           N  
ATOM   1233  H   GLU    79     325.589 314.319 320.835  1.00  0.00           H  
ATOM   1234  CA  GLU    79     326.344 316.183 320.123  1.00  0.00           C  
ATOM   1235  HA  GLU    79     325.773 317.104 320.048  1.00  0.00           H  
ATOM   1236  CB  GLU    79     327.185 316.335 321.408  1.00  0.00           C  
ATOM   1237  HB2 GLU    79     327.448 317.390 321.499  1.00  0.00           H  
ATOM   1238  HB3 GLU    79     326.560 316.079 322.265  1.00  0.00           H  
ATOM   1239  CG  GLU    79     328.488 315.522 321.477  1.00  0.00           C  
ATOM   1240  HG2 GLU    79     328.272 314.482 321.229  1.00  0.00           H  
ATOM   1241  HG3 GLU    79     329.181 315.906 320.726  1.00  0.00           H  
ATOM   1242  CD  GLU    79     329.167 315.593 322.864  1.00  0.00           C  
ATOM   1243  OE1 GLU    79     329.832 314.605 323.261  1.00  0.00           O  
ATOM   1244  OE2 GLU    79     329.083 316.637 323.556  1.00  0.00           O  
ATOM   1245  C   GLU    79     327.157 316.082 318.818  1.00  0.00           C  
ATOM   1246  O   GLU    79     327.245 317.065 318.090  1.00  0.00           O  
ATOM   1247  N   ALA    80     327.707 314.904 318.476  1.00  0.00           N  
ATOM   1248  H   ALA    80     327.611 314.124 319.112  1.00  0.00           H  
ATOM   1249  CA  ALA    80     328.578 314.730 317.304  1.00  0.00           C  
ATOM   1250  HA  ALA    80     329.430 315.403 317.423  1.00  0.00           H  
ATOM   1251  CB  ALA    80     329.127 313.300 317.269  1.00  0.00           C  
ATOM   1252  HB1 ALA    80     328.314 312.584 317.146  1.00  0.00           H  
ATOM   1253  HB2 ALA    80     329.818 313.194 316.431  1.00  0.00           H  
ATOM   1254  HB3 ALA    80     329.668 313.088 318.192  1.00  0.00           H  
ATOM   1255  C   ALA    80     327.900 315.107 315.975  1.00  0.00           C  
ATOM   1256  O   ALA    80     328.425 315.947 315.243  1.00  0.00           O  
ATOM   1257  N   VAL    81     326.711 314.561 315.681  1.00  0.00           N  
ATOM   1258  H   VAL    81     326.311 313.901 316.331  1.00  0.00           H  
ATOM   1259  CA  VAL    81     325.891 315.018 314.541  1.00  0.00           C  
ATOM   1260  HA  VAL    81     326.549 315.221 313.694  1.00  0.00           H  
ATOM   1261  CB  VAL    81     324.835 314.006 314.048  1.00  0.00           C  
ATOM   1262  HB  VAL    81     324.080 314.566 313.500  1.00  0.00           H  
ATOM   1263  CG1 VAL    81     325.443 313.019 313.053  1.00  0.00           C  
ATOM   1264 HG11 VAL    81     326.231 312.437 313.531  1.00  0.00           H  
ATOM   1265 HG12 VAL    81     324.665 312.348 312.686  1.00  0.00           H  
ATOM   1266 HG13 VAL    81     325.855 313.565 312.203  1.00  0.00           H  
ATOM   1267  CG2 VAL    81     324.125 313.219 315.152  1.00  0.00           C  
ATOM   1268 HG21 VAL    81     323.750 313.888 315.926  1.00  0.00           H  
ATOM   1269 HG22 VAL    81     323.276 312.680 314.730  1.00  0.00           H  
ATOM   1270 HG23 VAL    81     324.812 312.499 315.594  1.00  0.00           H  
ATOM   1271  C   VAL    81     325.218 316.336 314.904  1.00  0.00           C  
ATOM   1272  O   VAL    81     324.082 316.343 315.372  1.00  0.00           O  
ATOM   1273  N   PHE    82     325.976 317.413 314.663  1.00  0.00           N  
ATOM   1274  H   PHE    82     326.922 317.198 314.377  1.00  0.00           H  
ATOM   1275  CA  PHE    82     325.674 318.849 314.739  1.00  0.00           C  
ATOM   1276  HA  PHE    82     325.473 319.200 313.731  1.00  0.00           H  
ATOM   1277  CB  PHE    82     324.401 319.138 315.549  1.00  0.00           C  
ATOM   1278  HB2 PHE    82     323.574 318.631 315.059  1.00  0.00           H  
ATOM   1279  HB3 PHE    82     324.516 318.728 316.554  1.00  0.00           H  
ATOM   1280  CG  PHE    82     323.970 320.572 315.686  1.00  0.00           C  
ATOM   1281  CD1 PHE    82     322.693 320.979 315.266  1.00  0.00           C  
ATOM   1282  HD1 PHE    82     322.069 320.291 314.731  1.00  0.00           H  
ATOM   1283  CE1 PHE    82     322.204 322.250 315.609  1.00  0.00           C  
ATOM   1284  HE1 PHE    82     321.207 322.558 315.343  1.00  0.00           H  
ATOM   1285  CZ  PHE    82     322.998 323.116 316.361  1.00  0.00           C  
ATOM   1286  HZ  PHE    82     322.587 324.056 316.684  1.00  0.00           H  
ATOM   1287  CE2 PHE    82     324.293 322.723 316.728  1.00  0.00           C  
ATOM   1288  HE2 PHE    82     324.944 323.341 317.308  1.00  0.00           H  
ATOM   1289  CD2 PHE    82     324.776 321.464 316.389  1.00  0.00           C  
ATOM   1290  HD2 PHE    82     325.736 321.162 316.772  1.00  0.00           H  
ATOM   1291  C   PHE    82     326.911 319.636 315.216  1.00  0.00           C  
ATOM   1292  O   PHE    82     327.227 320.667 314.626  1.00  0.00           O  
ATOM   1293  N   GLU    83     327.646 319.173 316.238  1.00  0.00           N  
ATOM   1294  H   GLU    83     327.345 318.343 316.740  1.00  0.00           H  
ATOM   1295  CA  GLU    83     328.939 319.776 316.610  1.00  0.00           C  
ATOM   1296  HA  GLU    83     328.777 320.848 316.696  1.00  0.00           H  
ATOM   1297  CB  GLU    83     329.417 319.269 317.982  1.00  0.00           C  
ATOM   1298  HB2 GLU    83     328.611 319.391 318.708  1.00  0.00           H  
ATOM   1299  HB3 GLU    83     329.641 318.205 317.901  1.00  0.00           H  
ATOM   1300  CG  GLU    83     330.668 319.973 318.531  1.00  0.00           C  
ATOM   1301  HG2 GLU    83     330.917 319.506 319.487  1.00  0.00           H  
ATOM   1302  HG3 GLU    83     331.493 319.771 317.848  1.00  0.00           H  
ATOM   1303  CD  GLU    83     330.535 321.502 318.749  1.00  0.00           C  
ATOM   1304  OE1 GLU    83     331.579 322.157 318.990  1.00  0.00           O  
ATOM   1305  OE2 GLU    83     329.412 322.061 318.726  1.00  0.00           O  
ATOM   1306  C   GLU    83     329.976 319.592 315.484  1.00  0.00           C  
ATOM   1307  O   GLU    83     330.714 320.527 315.162  1.00  0.00           O  
ATOM   1308  N   LEU    84     330.010 318.413 314.844  1.00  0.00           N  
ATOM   1309  H   LEU    84     329.376 317.681 315.144  1.00  0.00           H  
ATOM   1310  CA  LEU    84     330.689 318.242 313.553  1.00  0.00           C  
ATOM   1311  HA  LEU    84     331.694 318.656 313.635  1.00  0.00           H  
ATOM   1312  CB  LEU    84     330.789 316.756 313.167  1.00  0.00           C  
ATOM   1313  HB2 LEU    84     329.786 316.332 313.154  1.00  0.00           H  
ATOM   1314  HB3 LEU    84     331.185 316.679 312.154  1.00  0.00           H  
ATOM   1315  CG  LEU    84     331.687 315.939 314.119  1.00  0.00           C  
ATOM   1316  HG  LEU    84     331.419 316.144 315.156  1.00  0.00           H  
ATOM   1317  CD1 LEU    84     331.497 314.443 313.874  1.00  0.00           C  
ATOM   1318 HD11 LEU    84     331.763 314.193 312.846  1.00  0.00           H  
ATOM   1319 HD12 LEU    84     332.127 313.875 314.559  1.00  0.00           H  
ATOM   1320 HD13 LEU    84     330.456 314.173 314.053  1.00  0.00           H  
ATOM   1321  CD2 LEU    84     333.168 316.269 313.914  1.00  0.00           C  
ATOM   1322 HD21 LEU    84     333.357 317.314 314.154  1.00  0.00           H  
ATOM   1323 HD22 LEU    84     333.778 315.655 314.577  1.00  0.00           H  
ATOM   1324 HD23 LEU    84     333.458 316.079 312.881  1.00  0.00           H  
ATOM   1325  C   LEU    84     329.916 319.079 312.512  1.00  0.00           C  
ATOM   1326  O   LEU    84     328.697 319.181 312.601  1.00  0.00           O  
ATOM   1327  N   GLU    85     330.635 319.706 311.575  1.00  0.00           N  
ATOM   1328  H   GLU    85     331.615 319.465 311.535  1.00  0.00           H  
ATOM   1329  CA  GLU    85     330.197 320.786 310.657  1.00  0.00           C  
ATOM   1330  HA  GLU    85     330.933 320.816 309.856  1.00  0.00           H  
ATOM   1331  CB  GLU    85     328.833 320.643 309.945  1.00  0.00           C  
ATOM   1332  HB2 GLU    85     328.074 320.220 310.592  1.00  0.00           H  
ATOM   1333  HB3 GLU    85     328.467 321.636 309.686  1.00  0.00           H  
ATOM   1334  CG  GLU    85     328.913 319.814 308.656  1.00  0.00           C  
ATOM   1335  HG2 GLU    85     329.380 318.852 308.882  1.00  0.00           H  
ATOM   1336  HG3 GLU    85     327.891 319.630 308.331  1.00  0.00           H  
ATOM   1337  CD  GLU    85     329.644 320.497 307.474  1.00  0.00           C  
ATOM   1338  OE1 GLU    85     329.939 319.797 306.473  1.00  0.00           O  
ATOM   1339  OE2 GLU    85     329.867 321.733 307.482  1.00  0.00           O  
ATOM   1340  C   GLU    85     330.338 322.148 311.349  1.00  0.00           C  
ATOM   1341  O   GLU    85     330.944 323.045 310.770  1.00  0.00           O  
ATOM   1342  N   HIS    86     329.904 322.318 312.606  1.00  0.00           N  
ATOM   1343  H   HIS    86     329.392 321.575 313.066  1.00  0.00           H  
ATOM   1344  CA  HIS    86     330.270 323.528 313.367  1.00  0.00           C  
ATOM   1345  HA  HIS    86     330.065 324.386 312.725  1.00  0.00           H  
ATOM   1346  CB  HIS    86     329.397 323.722 314.613  1.00  0.00           C  
ATOM   1347  HB2 HIS    86     329.483 322.848 315.259  1.00  0.00           H  
ATOM   1348  HB3 HIS    86     329.758 324.587 315.170  1.00  0.00           H  
ATOM   1349  CG  HIS    86     327.940 323.949 314.281  1.00  0.00           C  
ATOM   1350  ND1 HIS    86     327.440 324.657 313.182  1.00  0.00           N  
ATOM   1351  CE1 HIS    86     326.102 324.622 313.286  1.00  0.00           C  
ATOM   1352  HE1 HIS    86     325.409 325.054 312.574  1.00  0.00           H  
ATOM   1353  NE2 HIS    86     325.744 323.971 314.403  1.00  0.00           N  
ATOM   1354  HE2 HIS    86     324.789 323.782 314.690  1.00  0.00           H  
ATOM   1355  CD2 HIS    86     326.891 323.570 315.057  1.00  0.00           C  
ATOM   1356  HD2 HIS    86     326.966 323.020 315.983  1.00  0.00           H  
ATOM   1357  C   HIS    86     331.785 323.585 313.642  1.00  0.00           C  
ATOM   1358  O   HIS    86     332.379 324.664 313.595  1.00  0.00           O  
ATOM   1359  N   HIS    87     332.446 322.434 313.825  1.00  0.00           N  
ATOM   1360  H   HIS    87     331.894 321.601 314.012  1.00  0.00           H  
ATOM   1361  CA  HIS    87     333.916 322.324 313.812  1.00  0.00           C  
ATOM   1362  HA  HIS    87     334.334 323.023 314.536  1.00  0.00           H  
ATOM   1363  CB  HIS    87     334.349 320.894 314.192  1.00  0.00           C  
ATOM   1364  HB2 HIS    87     333.774 320.177 313.604  1.00  0.00           H  
ATOM   1365  HB3 HIS    87     335.397 320.771 313.916  1.00  0.00           H  
ATOM   1366  CG  HIS    87     334.244 320.524 315.658  1.00  0.00           C  
ATOM   1367  ND1 HIS    87     334.132 319.216 316.144  1.00  0.00           N  
ATOM   1368  CE1 HIS    87     334.220 319.304 317.482  1.00  0.00           C  
ATOM   1369  HE1 HIS    87     334.159 318.464 318.167  1.00  0.00           H  
ATOM   1370  NE2 HIS    87     334.404 320.582 317.854  1.00  0.00           N  
ATOM   1371  HE2 HIS    87     334.508 320.904 318.812  1.00  0.00           H  
ATOM   1372  CD2 HIS    87     334.437 321.364 316.720  1.00  0.00           C  
ATOM   1373  HD2 HIS    87     334.626 322.428 316.679  1.00  0.00           H  
ATOM   1374  C   HIS    87     334.515 322.711 312.442  1.00  0.00           C  
ATOM   1375  O   HIS    87     335.583 323.316 312.384  1.00  0.00           O  
ATOM   1376  N   HIS    88     333.830 322.400 311.332  1.00  0.00           N  
ATOM   1377  H   HIS    88     332.944 321.930 311.436  1.00  0.00           H  
ATOM   1378  CA  HIS    88     334.220 322.847 309.981  1.00  0.00           C  
ATOM   1379  HA  HIS    88     335.294 322.693 309.865  1.00  0.00           H  
ATOM   1380  CB  HIS    88     333.524 322.008 308.895  1.00  0.00           C  
ATOM   1381  HB2 HIS    88     332.454 322.199 308.924  1.00  0.00           H  
ATOM   1382  HB3 HIS    88     333.878 322.356 307.924  1.00  0.00           H  
ATOM   1383  CG  HIS    88     333.750 320.510 308.950  1.00  0.00           C  
ATOM   1384  ND1 HIS    88     333.024 319.571 308.210  1.00  0.00           N  
ATOM   1385  CE1 HIS    88     333.581 318.375 308.463  1.00  0.00           C  
ATOM   1386  HE1 HIS    88     333.262 317.434 308.026  1.00  0.00           H  
ATOM   1387  NE2 HIS    88     334.609 318.513 309.319  1.00  0.00           N  
ATOM   1388  HE2 HIS    88     335.208 317.757 309.637  1.00  0.00           H  
ATOM   1389  CD2 HIS    88     334.736 319.851 309.632  1.00  0.00           C  
ATOM   1390  HD2 HIS    88     335.493 320.297 310.265  1.00  0.00           H  
ATOM   1391  C   HIS    88     333.984 324.353 309.751  1.00  0.00           C  
ATOM   1392  O   HIS    88     334.740 324.984 309.012  1.00  0.00           O  
ATOM   1393  N   HIS    89     332.979 324.961 310.394  1.00  0.00           N  
ATOM   1394  H   HIS    89     332.304 324.378 310.879  1.00  0.00           H  
ATOM   1395  CA  HIS    89     332.792 326.422 310.419  1.00  0.00           C  
ATOM   1396  HA  HIS    89     332.817 326.796 309.394  1.00  0.00           H  
ATOM   1397  CB  HIS    89     331.428 326.801 311.022  1.00  0.00           C  
ATOM   1398  HB2 HIS    89     331.385 326.449 312.051  1.00  0.00           H  
ATOM   1399  HB3 HIS    89     331.362 327.890 311.053  1.00  0.00           H  
ATOM   1400  CG  HIS    89     330.193 326.299 310.302  1.00  0.00           C  
ATOM   1401  ND1 HIS    89     328.894 326.415 310.804  1.00  0.00           N  
ATOM   1402  CE1 HIS    89     328.088 325.841 309.893  1.00  0.00           C  
ATOM   1403  HE1 HIS    89     327.013 325.734 309.994  1.00  0.00           H  
ATOM   1404  NE2 HIS    89     328.805 325.417 308.838  1.00  0.00           N  
ATOM   1405  HE2 HIS    89     328.425 324.946 308.023  1.00  0.00           H  
ATOM   1406  CD2 HIS    89     330.132 325.706 309.071  1.00  0.00           C  
ATOM   1407  HD2 HIS    89     330.967 325.483 308.420  1.00  0.00           H  
ATOM   1408  C   HIS    89     333.927 327.139 311.174  1.00  0.00           C  
ATOM   1409  O   HIS    89     334.325 328.238 310.783  1.00  0.00           O  
ATOM   1410  N   HIS    90     334.466 326.523 312.237  1.00  0.00           N  
ATOM   1411  H   HIS    90     334.042 325.657 312.544  1.00  0.00           H  
ATOM   1412  CA  HIS    90     335.644 327.018 312.968  1.00  0.00           C  
ATOM   1413  HA  HIS    90     335.458 328.057 313.248  1.00  0.00           H  
ATOM   1414  CB  HIS    90     335.818 326.227 314.280  1.00  0.00           C  
ATOM   1415  HB2 HIS    90     335.114 326.609 315.020  1.00  0.00           H  
ATOM   1416  HB3 HIS    90     335.569 325.183 314.109  1.00  0.00           H  
ATOM   1417  CG  HIS    90     337.215 326.272 314.860  1.00  0.00           C  
ATOM   1418  ND1 HIS    90     338.197 325.293 314.673  1.00  0.00           N  
ATOM   1419  CE1 HIS    90     339.309 325.763 315.265  1.00  0.00           C  
ATOM   1420  HE1 HIS    90     340.264 325.248 315.291  1.00  0.00           H  
ATOM   1421  NE2 HIS    90     339.072 326.969 315.810  1.00  0.00           N  
ATOM   1422  HE2 HIS    90     339.762 327.535 316.296  1.00  0.00           H  
ATOM   1423  CD2 HIS    90     337.758 327.309 315.563  1.00  0.00           C  
ATOM   1424  HD2 HIS    90     337.258 328.231 315.835  1.00  0.00           H  
ATOM   1425  C   HIS    90     336.935 327.044 312.120  1.00  0.00           C  
ATOM   1426  O   HIS    90     337.676 328.031 312.197  1.00  0.00           O  
ATOM   1427  N   HIS    91     337.195 326.013 311.296  1.00  0.00           N  
ATOM   1428  H   HIS    91     336.542 325.241 311.297  1.00  0.00           H  
ATOM   1429  CA  HIS    91     338.422 325.876 310.480  1.00  0.00           C  
ATOM   1430  HA  HIS    91     339.004 326.790 310.583  1.00  0.00           H  
ATOM   1431  CB  HIS    91     339.306 324.744 311.040  1.00  0.00           C  
ATOM   1432  HB2 HIS    91     339.385 324.855 312.121  1.00  0.00           H  
ATOM   1433  HB3 HIS    91     338.837 323.780 310.842  1.00  0.00           H  
ATOM   1434  CG  HIS    91     340.709 324.734 310.474  1.00  0.00           C  
ATOM   1435  ND1 HIS    91     341.104 324.192 309.245  1.00  0.00           N  
ATOM   1436  CE1 HIS    91     342.422 324.439 309.136  1.00  0.00           C  
ATOM   1437  HE1 HIS    91     343.042 324.153 308.292  1.00  0.00           H  
ATOM   1438  NE2 HIS    91     342.866 325.098 310.221  1.00  0.00           N  
ATOM   1439  HE2 HIS    91     343.825 325.400 310.370  1.00  0.00           H  
ATOM   1440  CD2 HIS    91     341.800 325.294 311.073  1.00  0.00           C  
ATOM   1441  HD2 HIS    91     341.811 325.803 312.029  1.00  0.00           H  
ATOM   1442  C   HIS    91     338.150 325.757 308.970  1.00  0.00           C  
ATOM   1443  O   HIS    91     338.276 326.793 308.276  1.00  0.00           O  
ATOM   1444  OXT HIS    91     337.820 324.652 308.476  1.00  0.00           O  
TER    1445      HIS    91 
ENDMDL
REMARK 1pqx                 ENERGY     2.68870E+02 RMS    3.00
ATOM      1  N   MET     1     325.220 328.406 317.296  1.00  0.00           N  
ATOM      2  H1  MET     1     324.739 327.974 318.077  1.00  0.00           H  
ATOM      3  H2  MET     1     324.538 328.958 316.795  1.00  0.00           H  
ATOM      4  H3  MET     1     325.914 329.045 317.664  1.00  0.00           H  
ATOM      5  CA  MET     1     325.829 327.364 316.391  1.00  0.00           C  
ATOM      6  HA  MET     1     326.242 327.865 315.510  1.00  0.00           H  
ATOM      7  CB  MET     1     326.996 326.614 317.088  1.00  0.00           C  
ATOM      8  HB2 MET     1     326.644 326.119 317.994  1.00  0.00           H  
ATOM      9  HB3 MET     1     327.387 325.845 316.425  1.00  0.00           H  
ATOM     10  CG  MET     1     328.168 327.539 317.450  1.00  0.00           C  
ATOM     11  HG2 MET     1     327.938 328.064 318.378  1.00  0.00           H  
ATOM     12  HG3 MET     1     329.045 326.917 317.625  1.00  0.00           H  
ATOM     13  SD  MET     1     328.606 328.769 316.192  1.00  0.00           S  
ATOM     14  CE  MET     1     329.863 329.693 317.110  1.00  0.00           C  
ATOM     15  HE1 MET     1     330.644 329.011 317.445  1.00  0.00           H  
ATOM     16  HE2 MET     1     330.304 330.451 316.462  1.00  0.00           H  
ATOM     17  HE3 MET     1     329.412 330.178 317.976  1.00  0.00           H  
ATOM     18  C   MET     1     324.753 326.406 315.845  1.00  0.00           C  
ATOM     19  O   MET     1     323.585 326.612 316.155  1.00  0.00           O  
ATOM     20  N   LYS     2     325.099 325.392 315.034  1.00  0.00           N  
ATOM     21  H   LYS     2     326.078 325.280 314.774  1.00  0.00           H  
ATOM     22  CA  LYS     2     324.124 324.465 314.407  1.00  0.00           C  
ATOM     23  HA  LYS     2     323.136 324.667 314.835  1.00  0.00           H  
ATOM     24  CB  LYS     2     324.053 324.735 312.889  1.00  0.00           C  
ATOM     25  HB2 LYS     2     324.763 325.517 312.616  1.00  0.00           H  
ATOM     26  HB3 LYS     2     324.326 323.829 312.343  1.00  0.00           H  
ATOM     27  CG  LYS     2     322.655 325.181 312.443  1.00  0.00           C  
ATOM     28  HG2 LYS     2     321.907 324.488 312.832  1.00  0.00           H  
ATOM     29  HG3 LYS     2     322.454 326.180 312.834  1.00  0.00           H  
ATOM     30  CD  LYS     2     322.576 325.192 310.910  1.00  0.00           C  
ATOM     31  HD2 LYS     2     323.358 325.841 310.508  1.00  0.00           H  
ATOM     32  HD3 LYS     2     322.737 324.175 310.543  1.00  0.00           H  
ATOM     33  CE  LYS     2     321.205 325.692 310.440  1.00  0.00           C  
ATOM     34  HE2 LYS     2     320.429 325.120 310.958  1.00  0.00           H  
ATOM     35  HE3 LYS     2     321.097 326.744 310.726  1.00  0.00           H  
ATOM     36  NZ  LYS     2     321.043 325.540 308.966  1.00  0.00           N  
ATOM     37  HZ1 LYS     2     321.089 324.566 308.688  1.00  0.00           H  
ATOM     38  HZ2 LYS     2     320.149 325.903 308.655  1.00  0.00           H  
ATOM     39  HZ3 LYS     2     321.764 326.040 308.459  1.00  0.00           H  
ATOM     40  C   LYS     2     324.432 322.984 314.689  1.00  0.00           C  
ATOM     41  O   LYS     2     325.555 322.518 314.517  1.00  0.00           O  
ATOM     42  N   ILE     3     323.406 322.265 315.144  1.00  0.00           N  
ATOM     43  H   ILE     3     322.510 322.727 315.162  1.00  0.00           H  
ATOM     44  CA  ILE     3     323.449 320.867 315.617  1.00  0.00           C  
ATOM     45  HA  ILE     3     324.254 320.781 316.350  1.00  0.00           H  
ATOM     46  CB  ILE     3     322.105 320.495 316.309  1.00  0.00           C  
ATOM     47  HB  ILE     3     321.430 320.111 315.553  1.00  0.00           H  
ATOM     48  CG2 ILE     3     322.321 319.349 317.300  1.00  0.00           C  
ATOM     49 HG21 ILE     3     322.883 319.723 318.150  1.00  0.00           H  
ATOM     50 HG22 ILE     3     321.358 318.976 317.655  1.00  0.00           H  
ATOM     51 HG23 ILE     3     322.859 318.521 316.835  1.00  0.00           H  
ATOM     52  CG1 ILE     3     321.370 321.656 317.034  1.00  0.00           C  
ATOM     53 HG12 ILE     3     320.900 321.289 317.945  1.00  0.00           H  
ATOM     54 HG13 ILE     3     322.076 322.426 317.348  1.00  0.00           H  
ATOM     55  CD1 ILE     3     320.258 322.268 316.160  1.00  0.00           C  
ATOM     56 HD11 ILE     3     319.473 321.531 315.995  1.00  0.00           H  
ATOM     57 HD12 ILE     3     319.807 323.122 316.660  1.00  0.00           H  
ATOM     58 HD13 ILE     3     320.653 322.591 315.197  1.00  0.00           H  
ATOM     59  C   ILE     3     323.727 319.899 314.445  1.00  0.00           C  
ATOM     60  O   ILE     3     323.028 319.983 313.439  1.00  0.00           O  
ATOM     61  N   ILE     4     324.694 318.973 314.562  1.00  0.00           N  
ATOM     62  H   ILE     4     325.244 318.957 315.412  1.00  0.00           H  
ATOM     63  CA  ILE     4     324.978 317.918 313.556  1.00  0.00           C  
ATOM     64  HA  ILE     4     324.042 317.639 313.071  1.00  0.00           H  
ATOM     65  CB  ILE     4     325.945 318.400 312.430  1.00  0.00           C  
ATOM     66  HB  ILE     4     326.854 318.771 312.903  1.00  0.00           H  
ATOM     67  CG2 ILE     4     326.334 317.234 311.489  1.00  0.00           C  
ATOM     68 HG21 ILE     4     325.449 316.849 310.981  1.00  0.00           H  
ATOM     69 HG22 ILE     4     327.062 317.565 310.751  1.00  0.00           H  
ATOM     70 HG23 ILE     4     326.812 316.421 312.030  1.00  0.00           H  
ATOM     71  CG1 ILE     4     325.334 319.552 311.594  1.00  0.00           C  
ATOM     72 HG12 ILE     4     324.340 319.253 311.257  1.00  0.00           H  
ATOM     73 HG13 ILE     4     325.238 320.427 312.235  1.00  0.00           H  
ATOM     74  CD1 ILE     4     326.124 320.010 310.362  1.00  0.00           C  
ATOM     75 HD11 ILE     4     326.108 319.241 309.590  1.00  0.00           H  
ATOM     76 HD12 ILE     4     325.657 320.907 309.954  1.00  0.00           H  
ATOM     77 HD13 ILE     4     327.153 320.239 310.640  1.00  0.00           H  
ATOM     78  C   ILE     4     325.520 316.656 314.256  1.00  0.00           C  
ATOM     79  O   ILE     4     326.717 316.557 314.519  1.00  0.00           O  
ATOM     80  N   SER     5     324.620 315.702 314.528  1.00  0.00           N  
ATOM     81  H   SER     5     323.663 315.928 314.305  1.00  0.00           H  
ATOM     82  CA  SER     5     324.836 314.361 315.122  1.00  0.00           C  
ATOM     83  HA  SER     5     324.031 313.730 314.745  1.00  0.00           H  
ATOM     84  CB  SER     5     326.144 313.672 314.680  1.00  0.00           C  
ATOM     85  HB2 SER     5     327.009 314.205 315.078  1.00  0.00           H  
ATOM     86  HB3 SER     5     326.167 312.659 315.089  1.00  0.00           H  
ATOM     87  OG  SER     5     326.222 313.593 313.261  1.00  0.00           O  
ATOM     88  HG  SER     5     327.093 313.221 313.013  1.00  0.00           H  
ATOM     89  C   SER     5     324.715 314.354 316.656  1.00  0.00           C  
ATOM     90  O   SER     5     325.146 315.282 317.344  1.00  0.00           O  
ATOM     91  N   ILE     6     324.131 313.276 317.193  1.00  0.00           N  
ATOM     92  H   ILE     6     323.832 312.541 316.566  1.00  0.00           H  
ATOM     93  CA  ILE     6     323.821 313.095 318.624  1.00  0.00           C  
ATOM     94  HA  ILE     6     324.126 313.992 319.164  1.00  0.00           H  
ATOM     95  CB  ILE     6     322.296 312.932 318.843  1.00  0.00           C  
ATOM     96  HB  ILE     6     322.133 312.852 319.917  1.00  0.00           H  
ATOM     97  CG2 ILE     6     321.562 314.196 318.382  1.00  0.00           C  
ATOM     98 HG21 ILE     6     322.163 315.087 318.552  1.00  0.00           H  
ATOM     99 HG22 ILE     6     321.340 314.124 317.319  1.00  0.00           H  
ATOM    100 HG23 ILE     6     320.632 314.289 318.942  1.00  0.00           H  
ATOM    101  CG1 ILE     6     321.598 311.724 318.173  1.00  0.00           C  
ATOM    102 HG12 ILE     6     320.524 311.918 318.145  1.00  0.00           H  
ATOM    103 HG13 ILE     6     321.935 311.616 317.142  1.00  0.00           H  
ATOM    104  CD1 ILE     6     321.767 310.394 318.908  1.00  0.00           C  
ATOM    105 HD11 ILE     6     321.486 310.512 319.954  1.00  0.00           H  
ATOM    106 HD12 ILE     6     321.118 309.648 318.449  1.00  0.00           H  
ATOM    107 HD13 ILE     6     322.794 310.043 318.838  1.00  0.00           H  
ATOM    108  C   ILE     6     324.609 311.934 319.251  1.00  0.00           C  
ATOM    109  O   ILE     6     325.208 311.116 318.548  1.00  0.00           O  
ATOM    110  N   SER     7     324.610 311.876 320.586  1.00  0.00           N  
ATOM    111  H   SER     7     324.144 312.614 321.100  1.00  0.00           H  
ATOM    112  CA  SER     7     325.173 310.780 321.386  1.00  0.00           C  
ATOM    113  HA  SER     7     325.784 310.133 320.756  1.00  0.00           H  
ATOM    114  CB  SER     7     326.076 311.377 322.470  1.00  0.00           C  
ATOM    115  HB2 SER     7     326.838 312.002 322.000  1.00  0.00           H  
ATOM    116  HB3 SER     7     325.473 311.998 323.134  1.00  0.00           H  
ATOM    117  OG  SER     7     326.700 310.355 323.230  1.00  0.00           O  
ATOM    118  HG  SER     7     327.307 310.767 323.880  1.00  0.00           H  
ATOM    119  C   SER     7     324.064 309.934 322.031  1.00  0.00           C  
ATOM    120  O   SER     7     323.099 310.487 322.558  1.00  0.00           O  
ATOM    121  N   GLU     8     324.201 308.605 322.028  1.00  0.00           N  
ATOM    122  H   GLU     8     325.008 308.213 321.566  1.00  0.00           H  
ATOM    123  CA  GLU     8     323.338 307.671 322.774  1.00  0.00           C  
ATOM    124  HA  GLU     8     322.584 308.243 323.318  1.00  0.00           H  
ATOM    125  CB  GLU     8     322.587 306.682 321.858  1.00  0.00           C  
ATOM    126  HB2 GLU     8     323.263 305.894 321.526  1.00  0.00           H  
ATOM    127  HB3 GLU     8     321.827 306.201 322.476  1.00  0.00           H  
ATOM    128  CG  GLU     8     321.871 307.287 320.641  1.00  0.00           C  
ATOM    129  HG2 GLU     8     320.893 306.804 320.560  1.00  0.00           H  
ATOM    130  HG3 GLU     8     321.684 308.346 320.816  1.00  0.00           H  
ATOM    131  CD  GLU     8     322.639 307.080 319.313  1.00  0.00           C  
ATOM    132  OE1 GLU     8     321.987 306.774 318.284  1.00  0.00           O  
ATOM    133  OE2 GLU     8     323.889 307.199 319.270  1.00  0.00           O  
ATOM    134  C   GLU     8     324.157 306.871 323.806  1.00  0.00           C  
ATOM    135  O   GLU     8     325.300 306.477 323.549  1.00  0.00           O  
ATOM    136  N   THR     9     323.554 306.613 324.970  1.00  0.00           N  
ATOM    137  H   THR     9     322.592 306.912 325.077  1.00  0.00           H  
ATOM    138  CA  THR     9     324.168 305.963 326.149  1.00  0.00           C  
ATOM    139  HA  THR     9     325.077 305.451 325.837  1.00  0.00           H  
ATOM    140  CB  THR     9     324.568 307.087 327.140  1.00  0.00           C  
ATOM    141  HB  THR     9     323.698 307.717 327.308  1.00  0.00           H  
ATOM    142  CG2 THR     9     325.135 306.660 328.494  1.00  0.00           C  
ATOM    143 HG21 THR     9     326.055 306.093 328.352  1.00  0.00           H  
ATOM    144 HG22 THR     9     325.360 307.550 329.083  1.00  0.00           H  
ATOM    145 HG23 THR     9     324.409 306.067 329.045  1.00  0.00           H  
ATOM    146  OG1 THR     9     325.585 307.906 326.589  1.00  0.00           O  
ATOM    147  HG1 THR     9     325.163 308.673 326.159  1.00  0.00           H  
ATOM    148  C   THR     9     323.185 304.887 326.701  1.00  0.00           C  
ATOM    149  O   THR     9     321.996 304.967 326.383  1.00  0.00           O  
ATOM    150  N   PRO    10     323.598 303.850 327.470  1.00  0.00           N  
ATOM    151  CD  PRO    10     324.971 303.534 327.850  1.00  0.00           C  
ATOM    152  HD2 PRO    10     325.184 303.961 328.830  1.00  0.00           H  
ATOM    153  HD3 PRO    10     325.701 303.881 327.120  1.00  0.00           H  
ATOM    154  CG  PRO    10     325.030 302.015 327.962  1.00  0.00           C  
ATOM    155  HG2 PRO    10     325.819 301.693 328.643  1.00  0.00           H  
ATOM    156  HG3 PRO    10     325.164 301.577 326.972  1.00  0.00           H  
ATOM    157  CB  PRO    10     323.642 301.680 328.501  1.00  0.00           C  
ATOM    158  HB2 PRO    10     323.625 301.854 329.578  1.00  0.00           H  
ATOM    159  HB3 PRO    10     323.363 300.650 328.278  1.00  0.00           H  
ATOM    160  CA  PRO    10     322.740 302.682 327.768  1.00  0.00           C  
ATOM    161  HA  PRO    10     322.476 302.234 326.809  1.00  0.00           H  
ATOM    162  C   PRO    10     321.419 302.942 328.525  1.00  0.00           C  
ATOM    163  O   PRO    10     320.341 302.631 328.015  1.00  0.00           O  
ATOM    164  N   ASN    11     321.489 303.510 329.735  1.00  0.00           N  
ATOM    165  H   ASN    11     322.412 303.708 330.098  1.00  0.00           H  
ATOM    166  CA  ASN    11     320.343 303.885 330.582  1.00  0.00           C  
ATOM    167  HA  ASN    11     319.436 303.957 329.976  1.00  0.00           H  
ATOM    168  CB  ASN    11     320.119 302.802 331.660  1.00  0.00           C  
ATOM    169  HB2 ASN    11     319.929 301.842 331.181  1.00  0.00           H  
ATOM    170  HB3 ASN    11     321.023 302.705 332.263  1.00  0.00           H  
ATOM    171  CG  ASN    11     318.939 303.117 332.574  1.00  0.00           C  
ATOM    172  OD1 ASN    11     317.953 303.727 332.181  1.00  0.00           O  
ATOM    173  ND2 ASN    11     318.995 302.718 333.827  1.00  0.00           N  
ATOM    174 HD21 ASN    11     318.219 302.932 334.437  1.00  0.00           H  
ATOM    175 HD22 ASN    11     319.804 302.220 334.169  1.00  0.00           H  
ATOM    176  C   ASN    11     320.635 305.279 331.160  1.00  0.00           C  
ATOM    177  O   ASN    11     320.984 305.439 332.332  1.00  0.00           O  
ATOM    178  N   HIS    12     320.570 306.283 330.280  1.00  0.00           N  
ATOM    179  H   HIS    12     320.246 306.065 329.348  1.00  0.00           H  
ATOM    180  CA  HIS    12     321.100 307.626 330.534  1.00  0.00           C  
ATOM    181  HA  HIS    12     321.897 307.513 331.272  1.00  0.00           H  
ATOM    182  CB  HIS    12     321.827 308.123 329.277  1.00  0.00           C  
ATOM    183  HB2 HIS    12     322.398 309.014 329.537  1.00  0.00           H  
ATOM    184  HB3 HIS    12     322.543 307.349 329.030  1.00  0.00           H  
ATOM    185  CG  HIS    12     321.044 308.408 328.015  1.00  0.00           C  
ATOM    186  ND1 HIS    12     320.955 309.665 327.428  1.00  0.00           N  
ATOM    187  CE1 HIS    12     320.373 309.482 326.231  1.00  0.00           C  
ATOM    188  HE1 HIS    12     320.145 310.273 325.524  1.00  0.00           H  
ATOM    189  NE2 HIS    12     320.053 308.191 326.062  1.00  0.00           N  
ATOM    190  HE2 HIS    12     319.549 307.815 325.264  1.00  0.00           H  
ATOM    191  CD2 HIS    12     320.457 307.499 327.182  1.00  0.00           C  
ATOM    192  HD2 HIS    12     320.374 306.433 327.334  1.00  0.00           H  
ATOM    193  C   HIS    12     320.127 308.608 331.201  1.00  0.00           C  
ATOM    194  O   HIS    12     320.128 308.698 332.425  1.00  0.00           O  
ATOM    195  N   ASN    13     319.363 309.372 330.411  1.00  0.00           N  
ATOM    196  H   ASN    13     319.505 309.232 329.417  1.00  0.00           H  
ATOM    197  CA  ASN    13     318.519 310.530 330.787  1.00  0.00           C  
ATOM    198  HA  ASN    13     317.814 310.631 329.967  1.00  0.00           H  
ATOM    199  CB  ASN    13     317.602 310.272 332.010  1.00  0.00           C  
ATOM    200  HB2 ASN    13     316.718 310.904 331.914  1.00  0.00           H  
ATOM    201  HB3 ASN    13     317.261 309.236 331.971  1.00  0.00           H  
ATOM    202  CG  ASN    13     318.176 310.554 333.398  1.00  0.00           C  
ATOM    203  OD1 ASN    13     318.990 311.438 333.625  1.00  0.00           O  
ATOM    204  ND2 ASN    13     317.727 309.828 334.400  1.00  0.00           N  
ATOM    205 HD21 ASN    13     318.095 310.006 335.322  1.00  0.00           H  
ATOM    206 HD22 ASN    13     317.061 309.088 334.240  1.00  0.00           H  
ATOM    207  C   ASN    13     319.279 311.881 330.767  1.00  0.00           C  
ATOM    208  O   ASN    13     318.667 312.944 330.894  1.00  0.00           O  
ATOM    209  N   THR    14     320.577 311.834 330.453  1.00  0.00           N  
ATOM    210  H   THR    14     321.003 310.923 330.377  1.00  0.00           H  
ATOM    211  CA  THR    14     321.454 312.972 330.141  1.00  0.00           C  
ATOM    212  HA  THR    14     320.846 313.797 329.770  1.00  0.00           H  
ATOM    213  CB  THR    14     322.231 313.481 331.373  1.00  0.00           C  
ATOM    214  HB  THR    14     322.922 314.255 331.033  1.00  0.00           H  
ATOM    215  CG2 THR    14     321.312 314.098 332.425  1.00  0.00           C  
ATOM    216 HG21 THR    14     320.726 313.324 332.917  1.00  0.00           H  
ATOM    217 HG22 THR    14     321.906 314.628 333.170  1.00  0.00           H  
ATOM    218 HG23 THR    14     320.635 314.803 331.947  1.00  0.00           H  
ATOM    219  OG1 THR    14     322.973 312.454 332.009  1.00  0.00           O  
ATOM    220  HG1 THR    14     323.508 312.858 332.718  1.00  0.00           H  
ATOM    221  C   THR    14     322.429 312.565 329.027  1.00  0.00           C  
ATOM    222  O   THR    14     323.172 311.588 329.154  1.00  0.00           O  
ATOM    223  N   MET    15     322.422 313.309 327.916  1.00  0.00           N  
ATOM    224  H   MET    15     321.809 314.115 327.882  1.00  0.00           H  
ATOM    225  CA  MET    15     323.300 313.077 326.756  1.00  0.00           C  
ATOM    226  HA  MET    15     324.131 312.439 327.061  1.00  0.00           H  
ATOM    227  CB  MET    15     322.551 312.349 325.622  1.00  0.00           C  
ATOM    228  HB2 MET    15     323.263 312.069 324.846  1.00  0.00           H  
ATOM    229  HB3 MET    15     322.131 311.432 326.009  1.00  0.00           H  
ATOM    230  CG  MET    15     321.441 313.183 324.974  1.00  0.00           C  
ATOM    231  HG2 MET    15     320.684 313.401 325.724  1.00  0.00           H  
ATOM    232  HG3 MET    15     321.867 314.126 324.637  1.00  0.00           H  
ATOM    233  SD  MET    15     320.638 312.395 323.552  1.00  0.00           S  
ATOM    234  CE  MET    15     320.914 313.669 322.300  1.00  0.00           C  
ATOM    235  HE1 MET    15     321.985 313.762 322.122  1.00  0.00           H  
ATOM    236  HE2 MET    15     320.410 313.387 321.375  1.00  0.00           H  
ATOM    237  HE3 MET    15     320.517 314.624 322.644  1.00  0.00           H  
ATOM    238  C   MET    15     323.916 314.379 326.244  1.00  0.00           C  
ATOM    239  O   MET    15     323.602 315.470 326.727  1.00  0.00           O  
ATOM    240  N   LYS    16     324.779 314.250 325.232  1.00  0.00           N  
ATOM    241  H   LYS    16     324.961 313.319 324.882  1.00  0.00           H  
ATOM    242  CA  LYS    16     325.492 315.359 324.597  1.00  0.00           C  
ATOM    243  HA  LYS    16     325.080 316.294 324.972  1.00  0.00           H  
ATOM    244  CB  LYS    16     326.986 315.280 324.978  1.00  0.00           C  
ATOM    245  HB2 LYS    16     327.344 314.261 324.819  1.00  0.00           H  
ATOM    246  HB3 LYS    16     327.554 315.944 324.325  1.00  0.00           H  
ATOM    247  CG  LYS    16     327.251 315.701 326.436  1.00  0.00           C  
ATOM    248  HG2 LYS    16     327.043 316.766 326.543  1.00  0.00           H  
ATOM    249  HG3 LYS    16     326.578 315.161 327.102  1.00  0.00           H  
ATOM    250  CD  LYS    16     328.692 315.429 326.897  1.00  0.00           C  
ATOM    251  HD2 LYS    16     328.814 315.855 327.895  1.00  0.00           H  
ATOM    252  HD3 LYS    16     328.837 314.349 326.968  1.00  0.00           H  
ATOM    253  CE  LYS    16     329.756 316.022 325.957  1.00  0.00           C  
ATOM    254  HE2 LYS    16     329.666 315.539 324.978  1.00  0.00           H  
ATOM    255  HE3 LYS    16     329.558 317.090 325.824  1.00  0.00           H  
ATOM    256  NZ  LYS    16     331.132 315.816 326.489  1.00  0.00           N  
ATOM    257  HZ1 LYS    16     331.326 314.835 326.649  1.00  0.00           H  
ATOM    258  HZ2 LYS    16     331.832 316.158 325.842  1.00  0.00           H  
ATOM    259  HZ3 LYS    16     331.269 316.303 327.366  1.00  0.00           H  
ATOM    260  C   LYS    16     325.307 315.385 323.077  1.00  0.00           C  
ATOM    261  O   LYS    16     324.928 314.397 322.451  1.00  0.00           O  
ATOM    262  N   ILE    17     325.618 316.545 322.509  1.00  0.00           N  
ATOM    263  H   ILE    17     325.951 317.262 323.148  1.00  0.00           H  
ATOM    264  CA  ILE    17     325.689 316.872 321.079  1.00  0.00           C  
ATOM    265  HA  ILE    17     325.513 315.977 320.480  1.00  0.00           H  
ATOM    266  CB  ILE    17     324.598 317.932 320.744  1.00  0.00           C  
ATOM    267  HB  ILE    17     324.307 318.405 321.676  1.00  0.00           H  
ATOM    268  CG2 ILE    17     325.041 319.066 319.803  1.00  0.00           C  
ATOM    269 HG21 ILE    17     325.248 318.690 318.800  1.00  0.00           H  
ATOM    270 HG22 ILE    17     324.268 319.831 319.763  1.00  0.00           H  
ATOM    271 HG23 ILE    17     325.922 319.562 320.197  1.00  0.00           H  
ATOM    272  CG1 ILE    17     323.309 317.351 320.135  1.00  0.00           C  
ATOM    273 HG12 ILE    17     322.622 318.173 319.933  1.00  0.00           H  
ATOM    274 HG13 ILE    17     323.541 316.865 319.186  1.00  0.00           H  
ATOM    275  CD1 ILE    17     322.562 316.374 321.041  1.00  0.00           C  
ATOM    276 HD11 ILE    17     322.483 316.776 322.051  1.00  0.00           H  
ATOM    277 HD12 ILE    17     321.558 316.216 320.645  1.00  0.00           H  
ATOM    278 HD13 ILE    17     323.085 315.422 321.053  1.00  0.00           H  
ATOM    279  C   ILE    17     327.123 317.359 320.786  1.00  0.00           C  
ATOM    280  O   ILE    17     327.817 317.866 321.672  1.00  0.00           O  
ATOM    281  N   THR    18     327.539 317.202 319.532  1.00  0.00           N  
ATOM    282  H   THR    18     326.887 316.796 318.872  1.00  0.00           H  
ATOM    283  CA  THR    18     328.793 317.692 318.923  1.00  0.00           C  
ATOM    284  HA  THR    18     329.635 317.519 319.592  1.00  0.00           H  
ATOM    285  CB  THR    18     328.997 316.896 317.620  1.00  0.00           C  
ATOM    286  HB  THR    18     329.897 317.235 317.108  1.00  0.00           H  
ATOM    287  CG2 THR    18     329.073 315.379 317.802  1.00  0.00           C  
ATOM    288 HG21 THR    18     328.144 314.988 318.217  1.00  0.00           H  
ATOM    289 HG22 THR    18     329.249 314.909 316.834  1.00  0.00           H  
ATOM    290 HG23 THR    18     329.900 315.133 318.469  1.00  0.00           H  
ATOM    291  OG1 THR    18     327.863 317.186 316.844  1.00  0.00           O  
ATOM    292  HG1 THR    18     327.884 316.692 316.005  1.00  0.00           H  
ATOM    293  C   THR    18     328.685 319.213 318.640  1.00  0.00           C  
ATOM    294  O   THR    18     328.204 319.939 319.495  1.00  0.00           O  
ATOM    295  N   LEU    19     329.131 319.710 317.478  1.00  0.00           N  
ATOM    296  H   LEU    19     329.517 319.021 316.848  1.00  0.00           H  
ATOM    297  CA  LEU    19     328.914 321.040 316.873  1.00  0.00           C  
ATOM    298  HA  LEU    19     327.897 321.056 316.484  1.00  0.00           H  
ATOM    299  CB  LEU    19     329.111 322.251 317.843  1.00  0.00           C  
ATOM    300  HB2 LEU    19     329.734 321.950 318.683  1.00  0.00           H  
ATOM    301  HB3 LEU    19     329.702 322.994 317.306  1.00  0.00           H  
ATOM    302  CG  LEU    19     327.891 323.057 318.368  1.00  0.00           C  
ATOM    303  HG  LEU    19     328.229 324.091 318.405  1.00  0.00           H  
ATOM    304  CD1 LEU    19     326.665 323.052 317.460  1.00  0.00           C  
ATOM    305 HD11 LEU    19     326.218 322.056 317.434  1.00  0.00           H  
ATOM    306 HD12 LEU    19     325.913 323.747 317.839  1.00  0.00           H  
ATOM    307 HD13 LEU    19     326.964 323.354 316.456  1.00  0.00           H  
ATOM    308  CD2 LEU    19     327.409 322.754 319.783  1.00  0.00           C  
ATOM    309 HD21 LEU    19     328.256 322.658 320.462  1.00  0.00           H  
ATOM    310 HD22 LEU    19     326.758 323.553 320.130  1.00  0.00           H  
ATOM    311 HD23 LEU    19     326.822 321.840 319.795  1.00  0.00           H  
ATOM    312  C   LEU    19     329.853 321.122 315.648  1.00  0.00           C  
ATOM    313  O   LEU    19     331.012 321.526 315.766  1.00  0.00           O  
ATOM    314  N   SER    20     329.353 320.728 314.470  1.00  0.00           N  
ATOM    315  H   SER    20     328.420 320.339 314.450  1.00  0.00           H  
ATOM    316  CA  SER    20     330.133 320.694 313.209  1.00  0.00           C  
ATOM    317  HA  SER    20     331.194 320.745 313.451  1.00  0.00           H  
ATOM    318  CB  SER    20     329.932 319.356 312.482  1.00  0.00           C  
ATOM    319  HB2 SER    20     328.896 319.262 312.158  1.00  0.00           H  
ATOM    320  HB3 SER    20     330.577 319.325 311.601  1.00  0.00           H  
ATOM    321  OG  SER    20     330.270 318.274 313.344  1.00  0.00           O  
ATOM    322  HG  SER    20     330.244 317.440 312.832  1.00  0.00           H  
ATOM    323  C   SER    20     329.859 321.895 312.282  1.00  0.00           C  
ATOM    324  O   SER    20     330.343 321.946 311.151  1.00  0.00           O  
ATOM    325  N   GLU    21     329.127 322.895 312.783  1.00  0.00           N  
ATOM    326  H   GLU    21     328.737 322.755 313.705  1.00  0.00           H  
ATOM    327  CA  GLU    21     328.923 324.222 312.185  1.00  0.00           C  
ATOM    328  HA  GLU    21     329.643 324.384 311.381  1.00  0.00           H  
ATOM    329  CB  GLU    21     327.503 324.287 311.590  1.00  0.00           C  
ATOM    330  HB2 GLU    21     327.420 323.531 310.808  1.00  0.00           H  
ATOM    331  HB3 GLU    21     326.783 324.031 312.366  1.00  0.00           H  
ATOM    332  CG  GLU    21     327.118 325.650 310.996  1.00  0.00           C  
ATOM    333  HG2 GLU    21     326.133 325.557 310.531  1.00  0.00           H  
ATOM    334  HG3 GLU    21     327.022 326.379 311.804  1.00  0.00           H  
ATOM    335  CD  GLU    21     328.133 326.149 309.949  1.00  0.00           C  
ATOM    336  OE1 GLU    21     328.789 327.191 310.189  1.00  0.00           O  
ATOM    337  OE2 GLU    21     328.282 325.505 308.883  1.00  0.00           O  
ATOM    338  C   GLU    21     329.187 325.257 313.294  1.00  0.00           C  
ATOM    339  O   GLU    21     328.286 325.605 314.062  1.00  0.00           O  
ATOM    340  N   SER    22     330.452 325.679 313.428  1.00  0.00           N  
ATOM    341  H   SER    22     331.147 325.290 312.802  1.00  0.00           H  
ATOM    342  CA  SER    22     330.969 326.421 314.595  1.00  0.00           C  
ATOM    343  HA  SER    22     330.149 326.634 315.277  1.00  0.00           H  
ATOM    344  CB  SER    22     331.938 325.486 315.335  1.00  0.00           C  
ATOM    345  HB2 SER    22     332.326 325.986 316.224  1.00  0.00           H  
ATOM    346  HB3 SER    22     331.395 324.592 315.648  1.00  0.00           H  
ATOM    347  OG  SER    22     333.014 325.112 314.481  1.00  0.00           O  
ATOM    348  HG  SER    22     333.580 324.465 314.950  1.00  0.00           H  
ATOM    349  C   SER    22     331.673 327.766 314.326  1.00  0.00           C  
ATOM    350  O   SER    22     332.054 328.439 315.286  1.00  0.00           O  
ATOM    351  N   ARG    23     331.812 328.207 313.064  1.00  0.00           N  
ATOM    352  H   ARG    23     331.474 327.607 312.323  1.00  0.00           H  
ATOM    353  CA  ARG    23     332.432 329.501 312.682  1.00  0.00           C  
ATOM    354  HA  ARG    23     332.686 329.442 311.622  1.00  0.00           H  
ATOM    355  CB  ARG    23     331.431 330.674 312.836  1.00  0.00           C  
ATOM    356  HB2 ARG    23     331.209 330.840 313.892  1.00  0.00           H  
ATOM    357  HB3 ARG    23     331.918 331.574 312.455  1.00  0.00           H  
ATOM    358  CG  ARG    23     330.113 330.526 312.053  1.00  0.00           C  
ATOM    359  HG2 ARG    23     329.767 331.527 311.790  1.00  0.00           H  
ATOM    360  HG3 ARG    23     330.286 329.976 311.128  1.00  0.00           H  
ATOM    361  CD  ARG    23     329.006 329.852 312.873  1.00  0.00           C  
ATOM    362  HD2 ARG    23     329.267 328.810 313.063  1.00  0.00           H  
ATOM    363  HD3 ARG    23     328.934 330.370 313.828  1.00  0.00           H  
ATOM    364  NE  ARG    23     327.714 329.897 312.157  1.00  0.00           N  
ATOM    365  HE  ARG    23     327.737 329.612 311.188  1.00  0.00           H  
ATOM    366  CZ  ARG    23     326.535 330.256 312.632  1.00  0.00           C  
ATOM    367  NH1 ARG    23     325.491 330.265 311.856  1.00  0.00           N  
ATOM    368 HH11 ARG    23     325.587 330.038 310.878  1.00  0.00           H  
ATOM    369 HH12 ARG    23     324.590 330.547 312.206  1.00  0.00           H  
ATOM    370  NH2 ARG    23     326.360 330.613 313.876  1.00  0.00           N  
ATOM    371 HH21 ARG    23     327.164 330.686 314.477  1.00  0.00           H  
ATOM    372 HH22 ARG    23     325.473 330.980 314.181  1.00  0.00           H  
ATOM    373  C   ARG    23     333.790 329.726 313.391  1.00  0.00           C  
ATOM    374  O   ARG    23     334.659 328.853 313.344  1.00  0.00           O  
ATOM    375  N   GLU    24     334.003 330.894 314.008  1.00  0.00           N  
ATOM    376  H   GLU    24     333.264 331.579 313.971  1.00  0.00           H  
ATOM    377  CA  GLU    24     335.230 331.254 314.743  1.00  0.00           C  
ATOM    378  HA  GLU    24     336.086 331.010 314.110  1.00  0.00           H  
ATOM    379  CB  GLU    24     335.268 332.779 314.978  1.00  0.00           C  
ATOM    380  HB2 GLU    24     336.255 333.034 315.365  1.00  0.00           H  
ATOM    381  HB3 GLU    24     335.142 333.281 314.017  1.00  0.00           H  
ATOM    382  CG  GLU    24     334.205 333.303 315.964  1.00  0.00           C  
ATOM    383  HG2 GLU    24     333.213 333.081 315.564  1.00  0.00           H  
ATOM    384  HG3 GLU    24     334.311 332.771 316.912  1.00  0.00           H  
ATOM    385  CD  GLU    24     334.309 334.820 316.247  1.00  0.00           C  
ATOM    386  OE1 GLU    24     333.573 335.314 317.138  1.00  0.00           O  
ATOM    387  OE2 GLU    24     335.106 335.544 315.600  1.00  0.00           O  
ATOM    388  C   GLU    24     335.436 330.493 316.074  1.00  0.00           C  
ATOM    389  O   GLU    24     336.568 330.415 316.560  1.00  0.00           O  
ATOM    390  N   GLY    25     334.367 329.955 316.675  1.00  0.00           N  
ATOM    391  H   GLY    25     333.478 330.013 316.194  1.00  0.00           H  
ATOM    392  CA  GLY    25     334.355 329.356 318.020  1.00  0.00           C  
ATOM    393  HA2 GLY    25     334.146 328.290 317.925  1.00  0.00           H  
ATOM    394  HA3 GLY    25     335.330 329.469 318.493  1.00  0.00           H  
ATOM    395  C   GLY    25     333.300 329.968 318.958  1.00  0.00           C  
ATOM    396  O   GLY    25     332.461 330.768 318.538  1.00  0.00           O  
ATOM    397  N   MET    26     333.332 329.575 320.237  1.00  0.00           N  
ATOM    398  H   MET    26     334.078 328.954 320.522  1.00  0.00           H  
ATOM    399  CA  MET    26     332.329 329.937 321.258  1.00  0.00           C  
ATOM    400  HA  MET    26     331.911 330.914 321.009  1.00  0.00           H  
ATOM    401  CB  MET    26     331.185 328.904 321.229  1.00  0.00           C  
ATOM    402  HB2 MET    26     330.337 329.289 321.796  1.00  0.00           H  
ATOM    403  HB3 MET    26     330.856 328.765 320.199  1.00  0.00           H  
ATOM    404  CG  MET    26     331.597 327.550 321.832  1.00  0.00           C  
ATOM    405  HG2 MET    26     332.430 327.141 321.258  1.00  0.00           H  
ATOM    406  HG3 MET    26     331.935 327.700 322.856  1.00  0.00           H  
ATOM    407  SD  MET    26     330.283 326.313 321.899  1.00  0.00           S  
ATOM    408  CE  MET    26     330.075 326.034 320.127  1.00  0.00           C  
ATOM    409  HE1 MET    26     331.046 325.914 319.651  1.00  0.00           H  
ATOM    410  HE2 MET    26     329.485 325.133 319.964  1.00  0.00           H  
ATOM    411  HE3 MET    26     329.576 326.898 319.695  1.00  0.00           H  
ATOM    412  C   MET    26     332.918 330.040 322.679  1.00  0.00           C  
ATOM    413  O   MET    26     334.080 329.701 322.917  1.00  0.00           O  
ATOM    414  N   THR    27     332.075 330.450 323.633  1.00  0.00           N  
ATOM    415  H   THR    27     331.154 330.759 323.349  1.00  0.00           H  
ATOM    416  CA  THR    27     332.332 330.427 325.085  1.00  0.00           C  
ATOM    417  HA  THR    27     333.335 330.040 325.266  1.00  0.00           H  
ATOM    418  CB  THR    27     332.297 331.853 325.677  1.00  0.00           C  
ATOM    419  HB  THR    27     332.454 331.787 326.754  1.00  0.00           H  
ATOM    420  CG2 THR    27     333.391 332.744 325.085  1.00  0.00           C  
ATOM    421 HG21 THR    27     333.216 332.907 324.021  1.00  0.00           H  
ATOM    422 HG22 THR    27     333.398 333.707 325.597  1.00  0.00           H  
ATOM    423 HG23 THR    27     334.363 332.270 325.220  1.00  0.00           H  
ATOM    424  OG1 THR    27     331.051 332.481 325.428  1.00  0.00           O  
ATOM    425  HG1 THR    27     331.091 333.391 325.781  1.00  0.00           H  
ATOM    426  C   THR    27     331.371 329.429 325.764  1.00  0.00           C  
ATOM    427  O   THR    27     331.539 328.217 325.588  1.00  0.00           O  
ATOM    428  N   SER    28     330.375 329.909 326.517  1.00  0.00           N  
ATOM    429  H   SER    28     330.270 330.916 326.540  1.00  0.00           H  
ATOM    430  CA  SER    28     329.346 329.124 327.218  1.00  0.00           C  
ATOM    431  HA  SER    28     329.318 328.118 326.804  1.00  0.00           H  
ATOM    432  CB  SER    28     329.648 329.012 328.719  1.00  0.00           C  
ATOM    433  HB2 SER    28     329.627 330.009 329.164  1.00  0.00           H  
ATOM    434  HB3 SER    28     328.869 328.408 329.188  1.00  0.00           H  
ATOM    435  OG  SER    28     330.915 328.414 328.961  1.00  0.00           O  
ATOM    436  HG  SER    28     331.074 328.401 329.928  1.00  0.00           H  
ATOM    437  C   SER    28     327.959 329.762 327.052  1.00  0.00           C  
ATOM    438  O   SER    28     327.804 330.978 327.195  1.00  0.00           O  
ATOM    439  N   ASP    29     326.943 328.942 326.785  1.00  0.00           N  
ATOM    440  H   ASP    29     327.149 327.949 326.721  1.00  0.00           H  
ATOM    441  CA  ASP    29     325.544 329.321 326.546  1.00  0.00           C  
ATOM    442  HA  ASP    29     325.359 330.297 326.996  1.00  0.00           H  
ATOM    443  CB  ASP    29     325.269 329.441 325.034  1.00  0.00           C  
ATOM    444  HB2 ASP    29     325.368 328.460 324.572  1.00  0.00           H  
ATOM    445  HB3 ASP    29     324.234 329.758 324.889  1.00  0.00           H  
ATOM    446  CG  ASP    29     326.204 330.433 324.316  1.00  0.00           C  
ATOM    447  OD1 ASP    29     327.162 329.997 323.630  1.00  0.00           O  
ATOM    448  OD2 ASP    29     325.962 331.662 324.404  1.00  0.00           O  
ATOM    449  C   ASP    29     324.568 328.313 327.197  1.00  0.00           C  
ATOM    450  O   ASP    29     324.922 327.168 327.495  1.00  0.00           O  
ATOM    451  N   THR    30     323.325 328.744 327.428  1.00  0.00           N  
ATOM    452  H   THR    30     323.087 329.686 327.149  1.00  0.00           H  
ATOM    453  CA  THR    30     322.255 327.944 328.058  1.00  0.00           C  
ATOM    454  HA  THR    30     322.404 326.888 327.836  1.00  0.00           H  
ATOM    455  CB  THR    30     322.234 328.131 329.591  1.00  0.00           C  
ATOM    456  HB  THR    30     322.064 329.187 329.811  1.00  0.00           H  
ATOM    457  CG2 THR    30     321.142 327.307 330.280  1.00  0.00           C  
ATOM    458 HG21 THR    30     321.229 326.258 329.994  1.00  0.00           H  
ATOM    459 HG22 THR    30     321.238 327.394 331.363  1.00  0.00           H  
ATOM    460 HG23 THR    30     320.155 327.676 330.003  1.00  0.00           H  
ATOM    461  OG1 THR    30     323.460 327.739 330.180  1.00  0.00           O  
ATOM    462  HG1 THR    30     323.493 328.107 331.084  1.00  0.00           H  
ATOM    463  C   THR    30     320.902 328.375 327.498  1.00  0.00           C  
ATOM    464  O   THR    30     320.651 329.575 327.361  1.00  0.00           O  
ATOM    465  N   TYR    31     320.012 327.419 327.219  1.00  0.00           N  
ATOM    466  H   TYR    31     320.271 326.447 327.367  1.00  0.00           H  
ATOM    467  CA  TYR    31     318.666 327.688 326.708  1.00  0.00           C  
ATOM    468  HA  TYR    31     318.453 328.753 326.805  1.00  0.00           H  
ATOM    469  CB  TYR    31     318.597 327.361 325.201  1.00  0.00           C  
ATOM    470  HB2 TYR    31     318.392 326.303 325.069  1.00  0.00           H  
ATOM    471  HB3 TYR    31     317.746 327.897 324.783  1.00  0.00           H  
ATOM    472  CG  TYR    31     319.821 327.712 324.364  1.00  0.00           C  
ATOM    473  CD1 TYR    31     320.067 329.048 324.010  1.00  0.00           C  
ATOM    474  HD1 TYR    31     319.422 329.817 324.394  1.00  0.00           H  
ATOM    475  CE1 TYR    31     321.131 329.377 323.147  1.00  0.00           C  
ATOM    476  HE1 TYR    31     321.293 330.399 322.845  1.00  0.00           H  
ATOM    477  CZ  TYR    31     321.976 328.364 322.648  1.00  0.00           C  
ATOM    478  OH  TYR    31     322.963 328.679 321.763  1.00  0.00           O  
ATOM    479  HH  TYR    31     323.035 329.634 321.605  1.00  0.00           H  
ATOM    480  CE2 TYR    31     321.765 327.025 323.049  1.00  0.00           C  
ATOM    481  HE2 TYR    31     322.416 326.250 322.672  1.00  0.00           H  
ATOM    482  CD2 TYR    31     320.688 326.704 323.899  1.00  0.00           C  
ATOM    483  HD2 TYR    31     320.512 325.681 324.180  1.00  0.00           H  
ATOM    484  C   TYR    31     317.624 326.929 327.556  1.00  0.00           C  
ATOM    485  O   TYR    31     317.510 325.705 327.477  1.00  0.00           O  
ATOM    486  N   THR    32     316.896 327.654 328.416  1.00  0.00           N  
ATOM    487  H   THR    32     317.080 328.647 328.471  1.00  0.00           H  
ATOM    488  CA  THR    32     316.018 327.062 329.449  1.00  0.00           C  
ATOM    489  HA  THR    32     316.461 326.115 329.762  1.00  0.00           H  
ATOM    490  CB  THR    32     315.960 327.939 330.716  1.00  0.00           C  
ATOM    491  HB  THR    32     315.484 328.891 330.477  1.00  0.00           H  
ATOM    492  CG2 THR    32     315.193 327.268 331.858  1.00  0.00           C  
ATOM    493 HG21 THR    32     315.646 326.303 332.095  1.00  0.00           H  
ATOM    494 HG22 THR    32     315.218 327.903 332.743  1.00  0.00           H  
ATOM    495 HG23 THR    32     314.151 327.114 331.578  1.00  0.00           H  
ATOM    496  OG1 THR    32     317.274 328.192 331.174  1.00  0.00           O  
ATOM    497  HG1 THR    32     317.225 328.865 331.880  1.00  0.00           H  
ATOM    498  C   THR    32     314.624 326.722 328.904  1.00  0.00           C  
ATOM    499  O   THR    32     314.340 325.550 328.656  1.00  0.00           O  
ATOM    500  N   LYS    33     313.751 327.730 328.712  1.00  0.00           N  
ATOM    501  H   LYS    33     314.042 328.660 328.987  1.00  0.00           H  
ATOM    502  CA  LYS    33     312.391 327.564 328.148  1.00  0.00           C  
ATOM    503  HA  LYS    33     312.180 326.496 328.080  1.00  0.00           H  
ATOM    504  CB  LYS    33     311.352 328.191 329.100  1.00  0.00           C  
ATOM    505  HB2 LYS    33     311.548 327.844 330.117  1.00  0.00           H  
ATOM    506  HB3 LYS    33     311.472 329.276 329.095  1.00  0.00           H  
ATOM    507  CG  LYS    33     309.887 327.861 328.753  1.00  0.00           C  
ATOM    508  HG2 LYS    33     309.245 328.438 329.421  1.00  0.00           H  
ATOM    509  HG3 LYS    33     309.670 328.178 327.732  1.00  0.00           H  
ATOM    510  CD  LYS    33     309.540 326.370 328.913  1.00  0.00           C  
ATOM    511  HD2 LYS    33     310.133 325.773 328.219  1.00  0.00           H  
ATOM    512  HD3 LYS    33     309.767 326.060 329.935  1.00  0.00           H  
ATOM    513  CE  LYS    33     308.050 326.131 328.625  1.00  0.00           C  
ATOM    514  HE2 LYS    33     307.456 326.763 329.294  1.00  0.00           H  
ATOM    515  HE3 LYS    33     307.836 326.443 327.598  1.00  0.00           H  
ATOM    516  NZ  LYS    33     307.674 324.701 328.815  1.00  0.00           N  
ATOM    517  HZ1 LYS    33     307.828 324.402 329.770  1.00  0.00           H  
ATOM    518  HZ2 LYS    33     306.693 324.552 328.611  1.00  0.00           H  
ATOM    519  HZ3 LYS    33     308.205 324.090 328.208  1.00  0.00           H  
ATOM    520  C   LYS    33     312.269 328.101 326.718  1.00  0.00           C  
ATOM    521  O   LYS    33     311.670 327.434 325.877  1.00  0.00           O  
ATOM    522  N   VAL    34     312.896 329.246 326.416  1.00  0.00           N  
ATOM    523  H   VAL    34     313.327 329.765 327.168  1.00  0.00           H  
ATOM    524  CA  VAL    34     313.052 329.773 325.047  1.00  0.00           C  
ATOM    525  HA  VAL    34     313.285 328.916 324.414  1.00  0.00           H  
ATOM    526  CB  VAL    34     311.724 330.339 324.481  1.00  0.00           C  
ATOM    527  HB  VAL    34     310.926 329.643 324.728  1.00  0.00           H  
ATOM    528  CG1 VAL    34     311.284 331.707 325.013  1.00  0.00           C  
ATOM    529 HG11 VAL    34     311.926 332.496 324.621  1.00  0.00           H  
ATOM    530 HG12 VAL    34     310.262 331.909 324.694  1.00  0.00           H  
ATOM    531 HG13 VAL    34     311.321 331.711 326.102  1.00  0.00           H  
ATOM    532  CG2 VAL    34     311.788 330.411 322.952  1.00  0.00           C  
ATOM    533 HG21 VAL    34     311.992 329.421 322.543  1.00  0.00           H  
ATOM    534 HG22 VAL    34     310.832 330.755 322.555  1.00  0.00           H  
ATOM    535 HG23 VAL    34     312.573 331.097 322.633  1.00  0.00           H  
ATOM    536  C   VAL    34     314.237 330.752 324.920  1.00  0.00           C  
ATOM    537  O   VAL    34     314.239 331.840 325.490  1.00  0.00           O  
ATOM    538  N   ASP    35     315.278 330.300 324.214  1.00  0.00           N  
ATOM    539  H   ASP    35     315.213 329.347 323.891  1.00  0.00           H  
ATOM    540  CA  ASP    35     316.404 331.073 323.658  1.00  0.00           C  
ATOM    541  HA  ASP    35     316.984 330.326 323.117  1.00  0.00           H  
ATOM    542  CB  ASP    35     315.873 332.045 322.583  1.00  0.00           C  
ATOM    543  HB2 ASP    35     316.707 332.320 321.936  1.00  0.00           H  
ATOM    544  HB3 ASP    35     315.153 331.505 321.966  1.00  0.00           H  
ATOM    545  CG  ASP    35     315.230 333.357 323.076  1.00  0.00           C  
ATOM    546  OD1 ASP    35     315.867 334.127 323.834  1.00  0.00           O  
ATOM    547  OD2 ASP    35     314.109 333.678 322.611  1.00  0.00           O  
ATOM    548  C   ASP    35     317.454 331.755 324.570  1.00  0.00           C  
ATOM    549  O   ASP    35     317.330 331.872 325.792  1.00  0.00           O  
ATOM    550  N   ASP    36     318.534 332.155 323.885  1.00  0.00           N  
ATOM    551  H   ASP    36     318.492 331.969 322.894  1.00  0.00           H  
ATOM    552  CA  ASP    36     319.636 333.056 324.252  1.00  0.00           C  
ATOM    553  HA  ASP    36     319.196 333.922 324.746  1.00  0.00           H  
ATOM    554  CB  ASP    36     320.628 332.398 325.238  1.00  0.00           C  
ATOM    555  HB2 ASP    36     320.061 331.904 326.027  1.00  0.00           H  
ATOM    556  HB3 ASP    36     321.210 331.639 324.720  1.00  0.00           H  
ATOM    557  CG  ASP    36     321.591 333.394 325.916  1.00  0.00           C  
ATOM    558  OD1 ASP    36     322.567 332.938 326.560  1.00  0.00           O  
ATOM    559  OD2 ASP    36     321.393 334.628 325.814  1.00  0.00           O  
ATOM    560  C   ASP    36     320.255 333.552 322.910  1.00  0.00           C  
ATOM    561  O   ASP    36     319.503 333.819 321.966  1.00  0.00           O  
ATOM    562  N   SER    37     321.583 333.600 322.741  1.00  0.00           N  
ATOM    563  H   SER    37     322.182 333.420 323.532  1.00  0.00           H  
ATOM    564  CA  SER    37     322.238 333.893 321.447  1.00  0.00           C  
ATOM    565  HA  SER    37     321.656 334.646 320.914  1.00  0.00           H  
ATOM    566  CB  SER    37     323.643 334.476 321.659  1.00  0.00           C  
ATOM    567  HB2 SER    37     324.259 333.761 322.207  1.00  0.00           H  
ATOM    568  HB3 SER    37     324.102 334.659 320.684  1.00  0.00           H  
ATOM    569  OG  SER    37     323.572 335.700 322.380  1.00  0.00           O  
ATOM    570  HG  SER    37     324.478 336.063 322.472  1.00  0.00           H  
ATOM    571  C   SER    37     322.315 332.634 320.566  1.00  0.00           C  
ATOM    572  O   SER    37     323.035 331.687 320.895  1.00  0.00           O  
ATOM    573  N   GLN    38     321.542 332.589 319.470  1.00  0.00           N  
ATOM    574  H   GLN    38     320.975 333.399 319.252  1.00  0.00           H  
ATOM    575  CA  GLN    38     321.336 331.376 318.652  1.00  0.00           C  
ATOM    576  HA  GLN    38     322.300 330.882 318.529  1.00  0.00           H  
ATOM    577  CB  GLN    38     320.383 330.434 319.428  1.00  0.00           C  
ATOM    578  HB2 GLN    38     320.403 329.445 318.977  1.00  0.00           H  
ATOM    579  HB3 GLN    38     320.722 330.335 320.458  1.00  0.00           H  
ATOM    580  CG  GLN    38     318.933 330.954 319.409  1.00  0.00           C  
ATOM    581  HG2 GLN    38     318.912 332.001 319.711  1.00  0.00           H  
ATOM    582  HG3 GLN    38     318.542 330.888 318.394  1.00  0.00           H  
ATOM    583  CD  GLN    38     317.955 330.210 320.297  1.00  0.00           C  
ATOM    584  OE1 GLN    38     318.278 329.448 321.190  1.00  0.00           O  
ATOM    585  NE2 GLN    38     316.685 330.457 320.089  1.00  0.00           N  
ATOM    586 HE21 GLN    38     316.007 330.012 320.688  1.00  0.00           H  
ATOM    587 HE22 GLN    38     316.410 331.150 319.407  1.00  0.00           H  
ATOM    588  C   GLN    38     320.726 331.644 317.250  1.00  0.00           C  
ATOM    589  O   GLN    38     320.098 332.688 317.043  1.00  0.00           O  
ATOM    590  N   PRO    39     320.828 330.676 316.312  1.00  0.00           N  
ATOM    591  CD  PRO    39     321.821 329.608 316.287  1.00  0.00           C  
ATOM    592  HD2 PRO    39     321.717 328.937 317.139  1.00  0.00           H  
ATOM    593  HD3 PRO    39     322.809 330.065 316.272  1.00  0.00           H  
ATOM    594  CG  PRO    39     321.604 328.837 314.981  1.00  0.00           C  
ATOM    595  HG2 PRO    39     320.940 327.990 315.158  1.00  0.00           H  
ATOM    596  HG3 PRO    39     322.544 328.497 314.547  1.00  0.00           H  
ATOM    597  CB  PRO    39     320.917 329.864 314.083  1.00  0.00           C  
ATOM    598  HB2 PRO    39     320.335 329.389 313.292  1.00  0.00           H  
ATOM    599  HB3 PRO    39     321.668 330.528 313.649  1.00  0.00           H  
ATOM    600  CA  PRO    39     320.051 330.654 315.071  1.00  0.00           C  
ATOM    601  HA  PRO    39     319.884 331.662 314.688  1.00  0.00           H  
ATOM    602  C   PRO    39     318.694 329.965 315.320  1.00  0.00           C  
ATOM    603  O   PRO    39     318.522 329.232 316.298  1.00  0.00           O  
ATOM    604  N   ALA    40     317.730 330.135 314.411  1.00  0.00           N  
ATOM    605  H   ALA    40     317.918 330.741 313.622  1.00  0.00           H  
ATOM    606  CA  ALA    40     316.364 329.609 314.561  1.00  0.00           C  
ATOM    607  HA  ALA    40     315.939 330.039 315.469  1.00  0.00           H  
ATOM    608  CB  ALA    40     315.523 330.109 313.380  1.00  0.00           C  
ATOM    609  HB1 ALA    40     315.914 329.713 312.441  1.00  0.00           H  
ATOM    610  HB2 ALA    40     314.488 329.786 313.502  1.00  0.00           H  
ATOM    611  HB3 ALA    40     315.545 331.200 313.347  1.00  0.00           H  
ATOM    612  C   ALA    40     316.295 328.071 314.719  1.00  0.00           C  
ATOM    613  O   ALA    40     315.426 327.557 315.424  1.00  0.00           O  
ATOM    614  N   PHE    41     317.253 327.333 314.142  1.00  0.00           N  
ATOM    615  H   PHE    41     317.912 327.812 313.544  1.00  0.00           H  
ATOM    616  CA  PHE    41     317.421 325.885 314.357  1.00  0.00           C  
ATOM    617  HA  PHE    41     316.523 325.375 314.002  1.00  0.00           H  
ATOM    618  CB  PHE    41     318.616 325.379 313.531  1.00  0.00           C  
ATOM    619  HB2 PHE    41     319.349 326.177 313.400  1.00  0.00           H  
ATOM    620  HB3 PHE    41     319.120 324.585 314.084  1.00  0.00           H  
ATOM    621  CG  PHE    41     318.225 324.830 312.172  1.00  0.00           C  
ATOM    622  CD1 PHE    41     318.207 323.437 311.968  1.00  0.00           C  
ATOM    623  HD1 PHE    41     318.457 322.771 312.782  1.00  0.00           H  
ATOM    624  CE1 PHE    41     317.862 322.910 310.711  1.00  0.00           C  
ATOM    625  HE1 PHE    41     317.849 321.840 310.556  1.00  0.00           H  
ATOM    626  CZ  PHE    41     317.522 323.773 309.657  1.00  0.00           C  
ATOM    627  HZ  PHE    41     317.245 323.369 308.693  1.00  0.00           H  
ATOM    628  CE2 PHE    41     317.525 325.164 309.859  1.00  0.00           C  
ATOM    629  HE2 PHE    41     317.246 325.826 309.049  1.00  0.00           H  
ATOM    630  CD2 PHE    41     317.878 325.694 311.115  1.00  0.00           C  
ATOM    631  HD2 PHE    41     317.877 326.765 311.262  1.00  0.00           H  
ATOM    632  C   PHE    41     317.577 325.503 315.840  1.00  0.00           C  
ATOM    633  O   PHE    41     316.919 324.573 316.306  1.00  0.00           O  
ATOM    634  N   ILE    42     318.417 326.217 316.605  1.00  0.00           N  
ATOM    635  H   ILE    42     318.889 327.017 316.196  1.00  0.00           H  
ATOM    636  CA  ILE    42     318.552 325.978 318.056  1.00  0.00           C  
ATOM    637  HA  ILE    42     318.501 324.901 318.190  1.00  0.00           H  
ATOM    638  CB  ILE    42     319.951 326.398 318.579  1.00  0.00           C  
ATOM    639  HB  ILE    42     320.207 327.369 318.157  1.00  0.00           H  
ATOM    640  CG2 ILE    42     320.009 326.511 320.110  1.00  0.00           C  
ATOM    641 HG21 ILE    42     319.822 325.542 320.575  1.00  0.00           H  
ATOM    642 HG22 ILE    42     320.986 326.878 320.419  1.00  0.00           H  
ATOM    643 HG23 ILE    42     319.281 327.229 320.476  1.00  0.00           H  
ATOM    644  CG1 ILE    42     320.988 325.351 318.094  1.00  0.00           C  
ATOM    645 HG12 ILE    42     320.608 324.356 318.319  1.00  0.00           H  
ATOM    646 HG13 ILE    42     321.094 325.440 317.012  1.00  0.00           H  
ATOM    647  CD1 ILE    42     322.387 325.419 318.723  1.00  0.00           C  
ATOM    648 HD11 ILE    42     322.350 325.089 319.762  1.00  0.00           H  
ATOM    649 HD12 ILE    42     323.058 324.753 318.180  1.00  0.00           H  
ATOM    650 HD13 ILE    42     322.769 326.438 318.677  1.00  0.00           H  
ATOM    651  C   ILE    42     317.337 326.506 318.849  1.00  0.00           C  
ATOM    652  O   ILE    42     317.018 325.965 319.908  1.00  0.00           O  
ATOM    653  N   ASN    43     316.576 327.475 318.323  1.00  0.00           N  
ATOM    654  H   ASN    43     316.865 327.922 317.463  1.00  0.00           H  
ATOM    655  CA  ASN    43     315.282 327.820 318.931  1.00  0.00           C  
ATOM    656  HA  ASN    43     315.475 328.081 319.972  1.00  0.00           H  
ATOM    657  CB  ASN    43     314.635 329.020 318.203  1.00  0.00           C  
ATOM    658  HB2 ASN    43     315.408 329.683 317.818  1.00  0.00           H  
ATOM    659  HB3 ASN    43     314.047 328.670 317.355  1.00  0.00           H  
ATOM    660  CG  ASN    43     313.727 329.842 319.110  1.00  0.00           C  
ATOM    661  OD1 ASN    43     313.612 329.613 320.304  1.00  0.00           O  
ATOM    662  ND2 ASN    43     313.102 330.871 318.586  1.00  0.00           N  
ATOM    663 HD21 ASN    43     312.523 331.435 319.192  1.00  0.00           H  
ATOM    664 HD22 ASN    43     313.199 331.095 317.607  1.00  0.00           H  
ATOM    665  C   ASN    43     314.335 326.604 318.942  1.00  0.00           C  
ATOM    666  O   ASN    43     313.736 326.272 319.969  1.00  0.00           O  
ATOM    667  N   ASP    44     314.263 325.896 317.811  1.00  0.00           N  
ATOM    668  H   ASP    44     314.754 326.243 316.995  1.00  0.00           H  
ATOM    669  CA  ASP    44     313.432 324.702 317.671  1.00  0.00           C  
ATOM    670  HA  ASP    44     312.488 324.905 318.180  1.00  0.00           H  
ATOM    671  CB  ASP    44     313.073 324.450 316.198  1.00  0.00           C  
ATOM    672  HB2 ASP    44     313.991 324.411 315.609  1.00  0.00           H  
ATOM    673  HB3 ASP    44     312.589 323.473 316.128  1.00  0.00           H  
ATOM    674  CG  ASP    44     312.112 325.501 315.595  1.00  0.00           C  
ATOM    675  OD1 ASP    44     311.902 325.467 314.358  1.00  0.00           O  
ATOM    676  OD2 ASP    44     311.518 326.329 316.329  1.00  0.00           O  
ATOM    677  C   ASP    44     313.990 323.455 318.379  1.00  0.00           C  
ATOM    678  O   ASP    44     313.183 322.727 318.944  1.00  0.00           O  
ATOM    679  N   ILE    45     315.312 323.198 318.424  1.00  0.00           N  
ATOM    680  H   ILE    45     315.933 323.796 317.887  1.00  0.00           H  
ATOM    681  CA  ILE    45     315.883 322.025 319.146  1.00  0.00           C  
ATOM    682  HA  ILE    45     315.447 321.146 318.669  1.00  0.00           H  
ATOM    683  CB  ILE    45     317.423 321.909 318.966  1.00  0.00           C  
ATOM    684  HB  ILE    45     317.647 322.285 317.966  1.00  0.00           H  
ATOM    685  CG2 ILE    45     318.255 322.747 319.956  1.00  0.00           C  
ATOM    686 HG21 ILE    45     318.116 322.422 320.986  1.00  0.00           H  
ATOM    687 HG22 ILE    45     319.316 322.680 319.707  1.00  0.00           H  
ATOM    688 HG23 ILE    45     317.954 323.782 319.908  1.00  0.00           H  
ATOM    689  CG1 ILE    45     317.944 320.450 318.983  1.00  0.00           C  
ATOM    690 HG12 ILE    45     317.356 319.857 318.283  1.00  0.00           H  
ATOM    691 HG13 ILE    45     318.960 320.463 318.595  1.00  0.00           H  
ATOM    692  CD1 ILE    45     318.004 319.705 320.329  1.00  0.00           C  
ATOM    693 HD11 ILE    45     317.007 319.420 320.654  1.00  0.00           H  
ATOM    694 HD12 ILE    45     318.594 318.798 320.203  1.00  0.00           H  
ATOM    695 HD13 ILE    45     318.485 320.299 321.104  1.00  0.00           H  
ATOM    696  C   ILE    45     315.442 321.968 320.622  1.00  0.00           C  
ATOM    697  O   ILE    45     315.093 320.906 321.133  1.00  0.00           O  
ATOM    698  N   LEU    46     315.426 323.113 321.313  1.00  0.00           N  
ATOM    699  H   LEU    46     315.743 323.951 320.842  1.00  0.00           H  
ATOM    700  CA  LEU    46     314.870 323.241 322.664  1.00  0.00           C  
ATOM    701  HA  LEU    46     315.330 322.473 323.290  1.00  0.00           H  
ATOM    702  CB  LEU    46     315.318 324.608 323.227  1.00  0.00           C  
ATOM    703  HB2 LEU    46     316.290 324.458 323.697  1.00  0.00           H  
ATOM    704  HB3 LEU    46     315.481 325.292 322.392  1.00  0.00           H  
ATOM    705  CG  LEU    46     314.409 325.342 324.229  1.00  0.00           C  
ATOM    706  HG  LEU    46     313.494 325.635 323.725  1.00  0.00           H  
ATOM    707  CD1 LEU    46     314.059 324.564 325.496  1.00  0.00           C  
ATOM    708 HD11 LEU    46     314.965 324.277 326.030  1.00  0.00           H  
ATOM    709 HD12 LEU    46     313.448 325.195 326.140  1.00  0.00           H  
ATOM    710 HD13 LEU    46     313.477 323.677 325.267  1.00  0.00           H  
ATOM    711  CD2 LEU    46     315.144 326.603 324.672  1.00  0.00           C  
ATOM    712 HD21 LEU    46     315.445 327.185 323.800  1.00  0.00           H  
ATOM    713 HD22 LEU    46     314.503 327.201 325.312  1.00  0.00           H  
ATOM    714 HD23 LEU    46     316.026 326.316 325.240  1.00  0.00           H  
ATOM    715  C   LEU    46     313.354 322.949 322.696  1.00  0.00           C  
ATOM    716  O   LEU    46     312.919 322.060 323.430  1.00  0.00           O  
ATOM    717  N   LYS    47     312.546 323.643 321.882  1.00  0.00           N  
ATOM    718  H   LYS    47     312.970 324.320 321.258  1.00  0.00           H  
ATOM    719  CA  LYS    47     311.075 323.484 321.840  1.00  0.00           C  
ATOM    720  HA  LYS    47     310.732 323.055 322.785  1.00  0.00           H  
ATOM    721  CB  LYS    47     310.397 324.865 321.700  1.00  0.00           C  
ATOM    722  HB2 LYS    47     310.644 325.299 320.729  1.00  0.00           H  
ATOM    723  HB3 LYS    47     309.318 324.711 321.733  1.00  0.00           H  
ATOM    724  CG  LYS    47     310.798 325.868 322.797  1.00  0.00           C  
ATOM    725  HG2 LYS    47     310.976 325.346 323.739  1.00  0.00           H  
ATOM    726  HG3 LYS    47     311.724 326.355 322.491  1.00  0.00           H  
ATOM    727  CD  LYS    47     309.730 326.951 323.018  1.00  0.00           C  
ATOM    728  HD2 LYS    47     310.185 327.782 323.554  1.00  0.00           H  
ATOM    729  HD3 LYS    47     309.378 327.317 322.051  1.00  0.00           H  
ATOM    730  CE  LYS    47     308.556 326.410 323.850  1.00  0.00           C  
ATOM    731  HE2 LYS    47     308.179 325.494 323.385  1.00  0.00           H  
ATOM    732  HE3 LYS    47     308.932 326.144 324.845  1.00  0.00           H  
ATOM    733  NZ  LYS    47     307.453 327.405 323.967  1.00  0.00           N  
ATOM    734  HZ1 LYS    47     307.074 327.646 323.059  1.00  0.00           H  
ATOM    735  HZ2 LYS    47     306.685 327.039 324.518  1.00  0.00           H  
ATOM    736  HZ3 LYS    47     307.761 328.262 324.410  1.00  0.00           H  
ATOM    737  C   LYS    47     310.632 322.498 320.740  1.00  0.00           C  
ATOM    738  O   LYS    47     309.808 322.838 319.887  1.00  0.00           O  
ATOM    739  N   VAL    48     311.167 321.270 320.767  1.00  0.00           N  
ATOM    740  H   VAL    48     311.838 321.078 321.500  1.00  0.00           H  
ATOM    741  CA  VAL    48     311.036 320.309 319.649  1.00  0.00           C  
ATOM    742  HA  VAL    48     310.797 320.913 318.773  1.00  0.00           H  
ATOM    743  CB  VAL    48     312.414 319.674 319.322  1.00  0.00           C  
ATOM    744  HB  VAL    48     313.178 320.356 319.671  1.00  0.00           H  
ATOM    745  CG1 VAL    48     312.767 318.328 319.966  1.00  0.00           C  
ATOM    746 HG11 VAL    48     312.137 317.528 319.581  1.00  0.00           H  
ATOM    747 HG12 VAL    48     313.806 318.087 319.743  1.00  0.00           H  
ATOM    748 HG13 VAL    48     312.673 318.403 321.049  1.00  0.00           H  
ATOM    749  CG2 VAL    48     312.600 319.604 317.808  1.00  0.00           C  
ATOM    750 HG21 VAL    48     312.792 320.610 317.435  1.00  0.00           H  
ATOM    751 HG22 VAL    48     313.450 318.972 317.547  1.00  0.00           H  
ATOM    752 HG23 VAL    48     311.692 319.241 317.334  1.00  0.00           H  
ATOM    753  C   VAL    48     309.835 319.350 319.793  1.00  0.00           C  
ATOM    754  O   VAL    48     308.845 319.497 319.080  1.00  0.00           O  
ATOM    755  N   GLU    49     309.892 318.401 320.732  1.00  0.00           N  
ATOM    756  H   GLU    49     310.740 318.369 321.279  1.00  0.00           H  
ATOM    757  CA  GLU    49     308.790 317.531 321.189  1.00  0.00           C  
ATOM    758  HA  GLU    49     307.834 318.042 321.057  1.00  0.00           H  
ATOM    759  CB  GLU    49     308.741 316.184 320.425  1.00  0.00           C  
ATOM    760  HB2 GLU    49     309.748 315.889 320.128  1.00  0.00           H  
ATOM    761  HB3 GLU    49     308.353 315.426 321.106  1.00  0.00           H  
ATOM    762  CG  GLU    49     307.817 316.205 319.196  1.00  0.00           C  
ATOM    763  HG2 GLU    49     306.827 316.538 319.516  1.00  0.00           H  
ATOM    764  HG3 GLU    49     308.193 316.936 318.479  1.00  0.00           H  
ATOM    765  CD  GLU    49     307.665 314.830 318.499  1.00  0.00           C  
ATOM    766  OE1 GLU    49     307.232 314.807 317.321  1.00  0.00           O  
ATOM    767  OE2 GLU    49     307.925 313.765 319.111  1.00  0.00           O  
ATOM    768  C   GLU    49     308.971 317.302 322.699  1.00  0.00           C  
ATOM    769  O   GLU    49     308.236 317.859 323.517  1.00  0.00           O  
ATOM    770  N   GLY    50     310.008 316.532 323.060  1.00  0.00           N  
ATOM    771  H   GLY    50     310.527 316.073 322.321  1.00  0.00           H  
ATOM    772  CA  GLY    50     310.435 316.259 324.436  1.00  0.00           C  
ATOM    773  HA2 GLY    50     309.562 316.184 325.086  1.00  0.00           H  
ATOM    774  HA3 GLY    50     310.948 315.300 324.434  1.00  0.00           H  
ATOM    775  C   GLY    50     311.373 317.335 324.997  1.00  0.00           C  
ATOM    776  O   GLY    50     311.004 318.509 325.051  1.00  0.00           O  
ATOM    777  N   VAL    51     312.581 316.935 325.424  1.00  0.00           N  
ATOM    778  H   VAL    51     312.772 315.942 325.411  1.00  0.00           H  
ATOM    779  CA  VAL    51     313.699 317.821 325.836  1.00  0.00           C  
ATOM    780  HA  VAL    51     314.561 317.170 325.992  1.00  0.00           H  
ATOM    781  CB  VAL    51     314.129 318.789 324.689  1.00  0.00           C  
ATOM    782  HB  VAL    51     313.300 319.438 324.418  1.00  0.00           H  
ATOM    783  CG1 VAL    51     315.341 319.675 325.028  1.00  0.00           C  
ATOM    784 HG11 VAL    51     316.088 319.095 325.569  1.00  0.00           H  
ATOM    785 HG12 VAL    51     315.790 320.068 324.114  1.00  0.00           H  
ATOM    786 HG13 VAL    51     315.048 320.539 325.623  1.00  0.00           H  
ATOM    787  CG2 VAL    51     314.527 317.980 323.442  1.00  0.00           C  
ATOM    788 HG21 VAL    51     313.701 317.357 323.102  1.00  0.00           H  
ATOM    789 HG22 VAL    51     314.785 318.658 322.627  1.00  0.00           H  
ATOM    790 HG23 VAL    51     315.389 317.348 323.663  1.00  0.00           H  
ATOM    791  C   VAL    51     313.429 318.415 327.239  1.00  0.00           C  
ATOM    792  O   VAL    51     313.299 317.634 328.183  1.00  0.00           O  
ATOM    793  N   LYS    52     313.348 319.754 327.366  1.00  0.00           N  
ATOM    794  H   LYS    52     313.456 320.257 326.495  1.00  0.00           H  
ATOM    795  CA  LYS    52     312.966 320.614 328.523  1.00  0.00           C  
ATOM    796  HA  LYS    52     312.408 321.448 328.093  1.00  0.00           H  
ATOM    797  CB  LYS    52     311.980 319.945 329.515  1.00  0.00           C  
ATOM    798  HB2 LYS    52     312.482 319.140 330.054  1.00  0.00           H  
ATOM    799  HB3 LYS    52     311.696 320.687 330.263  1.00  0.00           H  
ATOM    800  CG  LYS    52     310.669 319.405 328.904  1.00  0.00           C  
ATOM    801  HG2 LYS    52     310.855 318.421 328.476  1.00  0.00           H  
ATOM    802  HG3 LYS    52     309.949 319.282 329.713  1.00  0.00           H  
ATOM    803  CD  LYS    52     310.046 320.290 327.811  1.00  0.00           C  
ATOM    804  HD2 LYS    52     309.852 321.289 328.206  1.00  0.00           H  
ATOM    805  HD3 LYS    52     310.747 320.369 326.980  1.00  0.00           H  
ATOM    806  CE  LYS    52     308.740 319.671 327.296  1.00  0.00           C  
ATOM    807  HE2 LYS    52     308.790 318.588 327.435  1.00  0.00           H  
ATOM    808  HE3 LYS    52     307.906 320.043 327.901  1.00  0.00           H  
ATOM    809  NZ  LYS    52     308.524 319.963 325.851  1.00  0.00           N  
ATOM    810  HZ1 LYS    52     309.271 319.557 325.290  1.00  0.00           H  
ATOM    811  HZ2 LYS    52     307.656 319.555 325.523  1.00  0.00           H  
ATOM    812  HZ3 LYS    52     308.485 320.959 325.669  1.00  0.00           H  
ATOM    813  C   LYS    52     314.106 321.371 329.236  1.00  0.00           C  
ATOM    814  O   LYS    52     313.806 322.227 330.067  1.00  0.00           O  
ATOM    815  N   SER    53     315.378 321.145 328.882  1.00  0.00           N  
ATOM    816  H   SER    53     315.552 320.361 328.267  1.00  0.00           H  
ATOM    817  CA  SER    53     316.550 321.968 329.282  1.00  0.00           C  
ATOM    818  HA  SER    53     316.339 323.009 329.028  1.00  0.00           H  
ATOM    819  CB  SER    53     316.840 321.890 330.792  1.00  0.00           C  
ATOM    820  HB2 SER    53     316.646 320.881 331.157  1.00  0.00           H  
ATOM    821  HB3 SER    53     317.891 322.128 330.970  1.00  0.00           H  
ATOM    822  OG  SER    53     316.058 322.829 331.511  1.00  0.00           O  
ATOM    823  HG  SER    53     315.122 322.683 331.264  1.00  0.00           H  
ATOM    824  C   SER    53     317.816 321.564 328.515  1.00  0.00           C  
ATOM    825  O   SER    53     318.048 320.379 328.275  1.00  0.00           O  
ATOM    826  N   ILE    54     318.649 322.539 328.131  1.00  0.00           N  
ATOM    827  H   ILE    54     318.410 323.499 328.349  1.00  0.00           H  
ATOM    828  CA  ILE    54     319.803 322.330 327.238  1.00  0.00           C  
ATOM    829  HA  ILE    54     320.246 321.371 327.507  1.00  0.00           H  
ATOM    830  CB  ILE    54     319.305 322.190 325.773  1.00  0.00           C  
ATOM    831  HB  ILE    54     318.622 321.339 325.767  1.00  0.00           H  
ATOM    832  CG2 ILE    54     318.483 323.395 325.301  1.00  0.00           C  
ATOM    833 HG21 ILE    54     319.067 324.300 325.439  1.00  0.00           H  
ATOM    834 HG22 ILE    54     318.224 323.281 324.248  1.00  0.00           H  
ATOM    835 HG23 ILE    54     317.561 323.479 325.877  1.00  0.00           H  
ATOM    836  CG1 ILE    54     320.401 321.830 324.746  1.00  0.00           C  
ATOM    837 HG12 ILE    54     321.113 321.158 325.216  1.00  0.00           H  
ATOM    838 HG13 ILE    54     319.928 321.273 323.936  1.00  0.00           H  
ATOM    839  CD1 ILE    54     321.160 323.000 324.102  1.00  0.00           C  
ATOM    840 HD11 ILE    54     321.607 323.642 324.858  1.00  0.00           H  
ATOM    841 HD12 ILE    54     321.949 322.615 323.464  1.00  0.00           H  
ATOM    842 HD13 ILE    54     320.487 323.575 323.467  1.00  0.00           H  
ATOM    843  C   ILE    54     320.906 323.386 327.472  1.00  0.00           C  
ATOM    844  O   ILE    54     320.641 324.578 327.646  1.00  0.00           O  
ATOM    845  N   PHE    55     322.155 322.918 327.518  1.00  0.00           N  
ATOM    846  H   PHE    55     322.282 321.936 327.299  1.00  0.00           H  
ATOM    847  CA  PHE    55     323.375 323.630 327.925  1.00  0.00           C  
ATOM    848  HA  PHE    55     323.151 324.687 328.073  1.00  0.00           H  
ATOM    849  CB  PHE    55     323.903 323.045 329.249  1.00  0.00           C  
ATOM    850  HB2 PHE    55     324.499 322.160 329.023  1.00  0.00           H  
ATOM    851  HB3 PHE    55     324.573 323.771 329.711  1.00  0.00           H  
ATOM    852  CG  PHE    55     322.833 322.644 330.251  1.00  0.00           C  
ATOM    853  CD1 PHE    55     322.318 323.575 331.172  1.00  0.00           C  
ATOM    854  HD1 PHE    55     322.704 324.585 331.196  1.00  0.00           H  
ATOM    855  CE1 PHE    55     321.298 323.192 332.065  1.00  0.00           C  
ATOM    856  HE1 PHE    55     320.908 323.905 332.779  1.00  0.00           H  
ATOM    857  CZ  PHE    55     320.785 321.883 332.031  1.00  0.00           C  
ATOM    858  HZ  PHE    55     320.002 321.586 332.717  1.00  0.00           H  
ATOM    859  CE2 PHE    55     321.298 320.955 331.110  1.00  0.00           C  
ATOM    860  HE2 PHE    55     320.913 319.948 331.075  1.00  0.00           H  
ATOM    861  CD2 PHE    55     322.326 321.330 330.233  1.00  0.00           C  
ATOM    862  HD2 PHE    55     322.720 320.605 329.537  1.00  0.00           H  
ATOM    863  C   PHE    55     324.439 323.501 326.823  1.00  0.00           C  
ATOM    864  O   PHE    55     324.392 322.558 326.033  1.00  0.00           O  
ATOM    865  N   HIS    56     325.439 324.384 326.772  1.00  0.00           N  
ATOM    866  H   HIS    56     325.430 325.166 327.420  1.00  0.00           H  
ATOM    867  CA  HIS    56     326.298 324.520 325.584  1.00  0.00           C  
ATOM    868  HA  HIS    56     326.474 323.555 325.117  1.00  0.00           H  
ATOM    869  CB  HIS    56     325.446 325.388 324.640  1.00  0.00           C  
ATOM    870  HB2 HIS    56     324.459 324.936 324.535  1.00  0.00           H  
ATOM    871  HB3 HIS    56     325.286 326.347 325.121  1.00  0.00           H  
ATOM    872  CG  HIS    56     325.917 325.681 323.248  1.00  0.00           C  
ATOM    873  ND1 HIS    56     325.157 326.421 322.347  1.00  0.00           N  
ATOM    874  CE1 HIS    56     325.886 326.521 321.234  1.00  0.00           C  
ATOM    875  HE1 HIS    56     325.582 327.066 320.352  1.00  0.00           H  
ATOM    876  NE2 HIS    56     327.047 325.866 321.387  1.00  0.00           N  
ATOM    877  HE2 HIS    56     327.786 325.824 320.705  1.00  0.00           H  
ATOM    878  CD2 HIS    56     327.087 325.322 322.651  1.00  0.00           C  
ATOM    879  HD2 HIS    56     327.893 324.746 323.080  1.00  0.00           H  
ATOM    880  C   HIS    56     327.656 325.163 325.916  1.00  0.00           C  
ATOM    881  O   HIS    56     327.707 326.234 326.516  1.00  0.00           O  
ATOM    882  N   VAL    57     328.767 324.506 325.555  1.00  0.00           N  
ATOM    883  H   VAL    57     328.666 323.645 325.024  1.00  0.00           H  
ATOM    884  CA  VAL    57     330.143 324.869 325.963  1.00  0.00           C  
ATOM    885  HA  VAL    57     330.223 325.955 326.011  1.00  0.00           H  
ATOM    886  CB  VAL    57     330.504 324.286 327.357  1.00  0.00           C  
ATOM    887  HB  VAL    57     330.598 323.205 327.264  1.00  0.00           H  
ATOM    888  CG1 VAL    57     331.849 324.832 327.857  1.00  0.00           C  
ATOM    889 HG11 VAL    57     331.813 325.921 327.907  1.00  0.00           H  
ATOM    890 HG12 VAL    57     332.068 324.438 328.850  1.00  0.00           H  
ATOM    891 HG13 VAL    57     332.657 324.525 327.197  1.00  0.00           H  
ATOM    892  CG2 VAL    57     329.477 324.544 328.470  1.00  0.00           C  
ATOM    893 HG21 VAL    57     328.536 324.047 328.236  1.00  0.00           H  
ATOM    894 HG22 VAL    57     329.838 324.131 329.412  1.00  0.00           H  
ATOM    895 HG23 VAL    57     329.312 325.614 328.588  1.00  0.00           H  
ATOM    896  C   VAL    57     331.178 324.339 324.956  1.00  0.00           C  
ATOM    897  O   VAL    57     331.096 323.181 324.562  1.00  0.00           O  
ATOM    898  N   MET    58     332.147 325.166 324.542  1.00  0.00           N  
ATOM    899  H   MET    58     332.104 326.120 324.882  1.00  0.00           H  
ATOM    900  CA  MET    58     333.367 324.781 323.790  1.00  0.00           C  
ATOM    901  HA  MET    58     333.687 325.669 323.244  1.00  0.00           H  
ATOM    902  CB  MET    58     334.481 324.470 324.810  1.00  0.00           C  
ATOM    903  HB2 MET    58     334.466 325.228 325.595  1.00  0.00           H  
ATOM    904  HB3 MET    58     334.288 323.501 325.273  1.00  0.00           H  
ATOM    905  CG  MET    58     335.885 324.472 324.191  1.00  0.00           C  
ATOM    906  HG2 MET    58     335.933 323.747 323.381  1.00  0.00           H  
ATOM    907  HG3 MET    58     336.078 325.460 323.771  1.00  0.00           H  
ATOM    908  SD  MET    58     337.205 324.080 325.371  1.00  0.00           S  
ATOM    909  CE  MET    58     338.634 324.218 324.262  1.00  0.00           C  
ATOM    910  HE1 MET    58     338.697 325.234 323.869  1.00  0.00           H  
ATOM    911  HE2 MET    58     339.548 323.989 324.811  1.00  0.00           H  
ATOM    912  HE3 MET    58     338.529 323.517 323.433  1.00  0.00           H  
ATOM    913  C   MET    58     333.197 323.664 322.719  1.00  0.00           C  
ATOM    914  O   MET    58     333.835 322.610 322.770  1.00  0.00           O  
ATOM    915  N   ASP    59     332.322 323.895 321.736  1.00  0.00           N  
ATOM    916  H   ASP    59     331.819 324.769 321.773  1.00  0.00           H  
ATOM    917  CA  ASP    59     332.033 323.001 320.597  1.00  0.00           C  
ATOM    918  HA  ASP    59     331.297 323.516 319.980  1.00  0.00           H  
ATOM    919  CB  ASP    59     333.260 322.796 319.682  1.00  0.00           C  
ATOM    920  HB2 ASP    59     333.979 322.146 320.182  1.00  0.00           H  
ATOM    921  HB3 ASP    59     332.930 322.281 318.778  1.00  0.00           H  
ATOM    922  CG  ASP    59     333.954 324.102 319.251  1.00  0.00           C  
ATOM    923  OD1 ASP    59     335.208 324.142 319.235  1.00  0.00           O  
ATOM    924  OD2 ASP    59     333.258 325.076 318.880  1.00  0.00           O  
ATOM    925  C   ASP    59     331.343 321.672 320.998  1.00  0.00           C  
ATOM    926  O   ASP    59     331.479 320.652 320.314  1.00  0.00           O  
ATOM    927  N   PHE    60     330.539 321.705 322.067  1.00  0.00           N  
ATOM    928  H   PHE    60     330.564 322.526 322.661  1.00  0.00           H  
ATOM    929  CA  PHE    60     329.624 320.639 322.481  1.00  0.00           C  
ATOM    930  HA  PHE    60     329.250 320.158 321.583  1.00  0.00           H  
ATOM    931  CB  PHE    60     330.351 319.545 323.286  1.00  0.00           C  
ATOM    932  HB2 PHE    60     329.639 318.751 323.511  1.00  0.00           H  
ATOM    933  HB3 PHE    60     331.112 319.098 322.645  1.00  0.00           H  
ATOM    934  CG  PHE    60     331.005 319.971 324.588  1.00  0.00           C  
ATOM    935  CD1 PHE    60     332.387 320.241 324.624  1.00  0.00           C  
ATOM    936  HD1 PHE    60     332.973 320.175 323.718  1.00  0.00           H  
ATOM    937  CE1 PHE    60     333.007 320.613 325.830  1.00  0.00           C  
ATOM    938  HE1 PHE    60     334.066 320.833 325.847  1.00  0.00           H  
ATOM    939  CZ  PHE    60     332.248 320.705 327.010  1.00  0.00           C  
ATOM    940  HZ  PHE    60     332.724 320.996 327.937  1.00  0.00           H  
ATOM    941  CE2 PHE    60     330.870 320.421 326.983  1.00  0.00           C  
ATOM    942  HE2 PHE    60     330.287 320.494 327.892  1.00  0.00           H  
ATOM    943  CD2 PHE    60     330.248 320.055 325.774  1.00  0.00           C  
ATOM    944  HD2 PHE    60     329.188 319.842 325.760  1.00  0.00           H  
ATOM    945  C   PHE    60     328.390 321.196 323.213  1.00  0.00           C  
ATOM    946  O   PHE    60     328.359 322.340 323.671  1.00  0.00           O  
ATOM    947  N   ILE    61     327.352 320.369 323.322  1.00  0.00           N  
ATOM    948  H   ILE    61     327.456 319.445 322.913  1.00  0.00           H  
ATOM    949  CA  ILE    61     326.096 320.652 324.036  1.00  0.00           C  
ATOM    950  HA  ILE    61     326.215 321.540 324.650  1.00  0.00           H  
ATOM    951  CB  ILE    61     324.956 320.895 323.010  1.00  0.00           C  
ATOM    952  HB  ILE    61     325.219 320.347 322.116  1.00  0.00           H  
ATOM    953  CG2 ILE    61     323.566 320.390 323.453  1.00  0.00           C  
ATOM    954 HG21 ILE    61     323.251 320.914 324.354  1.00  0.00           H  
ATOM    955 HG22 ILE    61     322.830 320.552 322.666  1.00  0.00           H  
ATOM    956 HG23 ILE    61     323.579 319.319 323.656  1.00  0.00           H  
ATOM    957  CG1 ILE    61     324.892 322.384 322.613  1.00  0.00           C  
ATOM    958 HG12 ILE    61     324.433 322.946 323.423  1.00  0.00           H  
ATOM    959 HG13 ILE    61     325.906 322.753 322.475  1.00  0.00           H  
ATOM    960  CD1 ILE    61     324.118 322.674 321.318  1.00  0.00           C  
ATOM    961 HD11 ILE    61     323.070 322.398 321.416  1.00  0.00           H  
ATOM    962 HD12 ILE    61     324.174 323.740 321.100  1.00  0.00           H  
ATOM    963 HD13 ILE    61     324.557 322.122 320.488  1.00  0.00           H  
ATOM    964  C   ILE    61     325.798 319.493 324.984  1.00  0.00           C  
ATOM    965  O   ILE    61     326.139 318.355 324.680  1.00  0.00           O  
ATOM    966  N   SER    62     325.140 319.779 326.105  1.00  0.00           N  
ATOM    967  H   SER    62     324.845 320.745 326.224  1.00  0.00           H  
ATOM    968  CA  SER    62     324.553 318.805 327.035  1.00  0.00           C  
ATOM    969  HA  SER    62     324.732 317.792 326.680  1.00  0.00           H  
ATOM    970  CB  SER    62     325.202 318.952 328.414  1.00  0.00           C  
ATOM    971  HB2 SER    62     326.270 318.745 328.330  1.00  0.00           H  
ATOM    972  HB3 SER    62     325.070 319.975 328.768  1.00  0.00           H  
ATOM    973  OG  SER    62     324.613 318.054 329.340  1.00  0.00           O  
ATOM    974  HG  SER    62     325.053 318.158 330.209  1.00  0.00           H  
ATOM    975  C   SER    62     323.039 319.039 327.106  1.00  0.00           C  
ATOM    976  O   SER    62     322.595 320.183 327.032  1.00  0.00           O  
ATOM    977  N   VAL    63     322.223 317.992 327.219  1.00  0.00           N  
ATOM    978  H   VAL    63     322.638 317.066 327.284  1.00  0.00           H  
ATOM    979  CA  VAL    63     320.754 318.093 327.155  1.00  0.00           C  
ATOM    980  HA  VAL    63     320.476 319.112 327.421  1.00  0.00           H  
ATOM    981  CB  VAL    63     320.246 317.895 325.709  1.00  0.00           C  
ATOM    982  HB  VAL    63     320.618 318.731 325.117  1.00  0.00           H  
ATOM    983  CG1 VAL    63     320.734 316.613 325.031  1.00  0.00           C  
ATOM    984 HG11 VAL    63     320.392 315.746 325.592  1.00  0.00           H  
ATOM    985 HG12 VAL    63     320.340 316.563 324.015  1.00  0.00           H  
ATOM    986 HG13 VAL    63     321.823 316.610 324.972  1.00  0.00           H  
ATOM    987  CG2 VAL    63     318.718 317.923 325.623  1.00  0.00           C  
ATOM    988 HG21 VAL    63     318.343 318.824 326.106  1.00  0.00           H  
ATOM    989 HG22 VAL    63     318.408 317.931 324.577  1.00  0.00           H  
ATOM    990 HG23 VAL    63     318.290 317.047 326.112  1.00  0.00           H  
ATOM    991  C   VAL    63     320.078 317.192 328.195  1.00  0.00           C  
ATOM    992  O   VAL    63     320.318 315.983 328.259  1.00  0.00           O  
ATOM    993  N   ASP    64     319.249 317.819 329.034  1.00  0.00           N  
ATOM    994  H   ASP    64     319.034 318.790 328.837  1.00  0.00           H  
ATOM    995  CA  ASP    64     318.438 317.184 330.079  1.00  0.00           C  
ATOM    996  HA  ASP    64     318.939 316.273 330.410  1.00  0.00           H  
ATOM    997  CB  ASP    64     318.285 318.115 331.298  1.00  0.00           C  
ATOM    998  HB2 ASP    64     318.133 319.137 330.947  1.00  0.00           H  
ATOM    999  HB3 ASP    64     317.387 317.823 331.845  1.00  0.00           H  
ATOM   1000  CG  ASP    64     319.464 318.097 332.294  1.00  0.00           C  
ATOM   1001  OD1 ASP    64     319.317 318.705 333.381  1.00  0.00           O  
ATOM   1002  OD2 ASP    64     320.520 317.477 332.028  1.00  0.00           O  
ATOM   1003  C   ASP    64     317.053 316.773 329.552  1.00  0.00           C  
ATOM   1004  O   ASP    64     316.461 317.439 328.696  1.00  0.00           O  
ATOM   1005  N   LYS    65     316.539 315.662 330.093  1.00  0.00           N  
ATOM   1006  H   LYS    65     317.099 315.186 330.790  1.00  0.00           H  
ATOM   1007  CA  LYS    65     315.327 314.965 329.642  1.00  0.00           C  
ATOM   1008  HA  LYS    65     314.916 315.458 328.759  1.00  0.00           H  
ATOM   1009  CB  LYS    65     315.759 313.535 329.278  1.00  0.00           C  
ATOM   1010  HB2 LYS    65     316.682 313.580 328.699  1.00  0.00           H  
ATOM   1011  HB3 LYS    65     315.973 312.991 330.199  1.00  0.00           H  
ATOM   1012  CG  LYS    65     314.725 312.764 328.451  1.00  0.00           C  
ATOM   1013  HG2 LYS    65     313.720 313.102 328.699  1.00  0.00           H  
ATOM   1014  HG3 LYS    65     314.900 312.989 327.397  1.00  0.00           H  
ATOM   1015  CD  LYS    65     314.830 311.240 328.670  1.00  0.00           C  
ATOM   1016  HD2 LYS    65     314.665 310.737 327.714  1.00  0.00           H  
ATOM   1017  HD3 LYS    65     315.829 310.985 329.013  1.00  0.00           H  
ATOM   1018  CE  LYS    65     313.785 310.751 329.687  1.00  0.00           C  
ATOM   1019  HE2 LYS    65     313.863 311.355 330.598  1.00  0.00           H  
ATOM   1020  HE3 LYS    65     312.792 310.942 329.266  1.00  0.00           H  
ATOM   1021  NZ  LYS    65     313.932 309.299 330.016  1.00  0.00           N  
ATOM   1022  HZ1 LYS    65     314.738 309.121 330.604  1.00  0.00           H  
ATOM   1023  HZ2 LYS    65     313.121 308.959 330.525  1.00  0.00           H  
ATOM   1024  HZ3 LYS    65     314.021 308.718 329.192  1.00  0.00           H  
ATOM   1025  C   LYS    65     314.259 314.926 330.742  1.00  0.00           C  
ATOM   1026  O   LYS    65     314.530 314.442 331.844  1.00  0.00           O  
ATOM   1027  N   GLU    66     313.047 315.410 330.464  1.00  0.00           N  
ATOM   1028  H   GLU    66     312.901 315.866 329.572  1.00  0.00           H  
ATOM   1029  CA  GLU    66     311.896 315.200 331.363  1.00  0.00           C  
ATOM   1030  HA  GLU    66     312.215 315.473 332.371  1.00  0.00           H  
ATOM   1031  CB  GLU    66     310.722 316.133 331.007  1.00  0.00           C  
ATOM   1032  HB2 GLU    66     309.998 316.056 331.818  1.00  0.00           H  
ATOM   1033  HB3 GLU    66     311.080 317.162 330.972  1.00  0.00           H  
ATOM   1034  CG  GLU    66     310.016 315.798 329.683  1.00  0.00           C  
ATOM   1035  HG2 GLU    66     310.709 316.010 328.866  1.00  0.00           H  
ATOM   1036  HG3 GLU    66     309.783 314.734 329.665  1.00  0.00           H  
ATOM   1037  CD  GLU    66     308.695 316.569 329.455  1.00  0.00           C  
ATOM   1038  OE1 GLU    66     308.186 316.546 328.309  1.00  0.00           O  
ATOM   1039  OE2 GLU    66     308.139 317.182 330.400  1.00  0.00           O  
ATOM   1040  C   GLU    66     311.460 313.717 331.420  1.00  0.00           C  
ATOM   1041  O   GLU    66     311.732 312.935 330.506  1.00  0.00           O  
ATOM   1042  N   ASN    67     310.727 313.325 332.469  1.00  0.00           N  
ATOM   1043  H   ASN    67     310.515 314.001 333.192  1.00  0.00           H  
ATOM   1044  CA  ASN    67     310.284 311.933 332.671  1.00  0.00           C  
ATOM   1045  HA  ASN    67     311.160 311.283 332.618  1.00  0.00           H  
ATOM   1046  CB  ASN    67     309.658 311.784 334.071  1.00  0.00           C  
ATOM   1047  HB2 ASN    67     308.756 312.396 334.116  1.00  0.00           H  
ATOM   1048  HB3 ASN    67     309.358 310.747 334.219  1.00  0.00           H  
ATOM   1049  CG  ASN    67     310.577 312.165 335.224  1.00  0.00           C  
ATOM   1050  OD1 ASN    67     311.795 312.046 335.168  1.00  0.00           O  
ATOM   1051  ND2 ASN    67     310.021 312.642 336.316  1.00  0.00           N  
ATOM   1052 HD21 ASN    67     310.616 312.899 337.090  1.00  0.00           H  
ATOM   1053 HD22 ASN    67     309.017 312.728 336.381  1.00  0.00           H  
ATOM   1054  C   ASN    67     309.294 311.439 331.591  1.00  0.00           C  
ATOM   1055  O   ASN    67     309.211 310.239 331.324  1.00  0.00           O  
ATOM   1056  N   ASP    68     308.563 312.361 330.956  1.00  0.00           N  
ATOM   1057  H   ASP    68     308.683 313.321 331.242  1.00  0.00           H  
ATOM   1058  CA  ASP    68     307.544 312.078 329.932  1.00  0.00           C  
ATOM   1059  HA  ASP    68     307.107 311.097 330.125  1.00  0.00           H  
ATOM   1060  CB  ASP    68     306.416 313.119 330.047  1.00  0.00           C  
ATOM   1061  HB2 ASP    68     306.827 314.100 329.798  1.00  0.00           H  
ATOM   1062  HB3 ASP    68     305.646 312.887 329.310  1.00  0.00           H  
ATOM   1063  CG  ASP    68     305.744 313.183 331.435  1.00  0.00           C  
ATOM   1064  OD1 ASP    68     305.233 314.269 331.802  1.00  0.00           O  
ATOM   1065  OD2 ASP    68     305.680 312.156 332.155  1.00  0.00           O  
ATOM   1066  C   ASP    68     308.109 312.035 328.493  1.00  0.00           C  
ATOM   1067  O   ASP    68     307.368 311.771 327.542  1.00  0.00           O  
ATOM   1068  N   ALA    69     309.415 312.279 328.326  1.00  0.00           N  
ATOM   1069  H   ALA    69     309.970 312.453 329.154  1.00  0.00           H  
ATOM   1070  CA  ALA    69     310.098 312.393 327.038  1.00  0.00           C  
ATOM   1071  HA  ALA    69     309.394 312.224 326.223  1.00  0.00           H  
ATOM   1072  CB  ALA    69     310.631 313.824 326.915  1.00  0.00           C  
ATOM   1073  HB1 ALA    69     311.301 314.044 327.747  1.00  0.00           H  
ATOM   1074  HB2 ALA    69     311.200 313.909 325.992  1.00  0.00           H  
ATOM   1075  HB3 ALA    69     309.802 314.532 326.908  1.00  0.00           H  
ATOM   1076  C   ALA    69     311.218 311.352 326.888  1.00  0.00           C  
ATOM   1077  O   ALA    69     312.397 311.699 326.887  1.00  0.00           O  
ATOM   1078  N   ASN    70     310.876 310.064 326.778  1.00  0.00           N  
ATOM   1079  H   ASN    70     309.895 309.822 326.774  1.00  0.00           H  
ATOM   1080  CA  ASN    70     311.873 309.019 326.499  1.00  0.00           C  
ATOM   1081  HA  ASN    70     312.620 309.057 327.291  1.00  0.00           H  
ATOM   1082  CB  ASN    70     311.218 307.625 326.523  1.00  0.00           C  
ATOM   1083  HB2 ASN    70     310.423 307.592 325.776  1.00  0.00           H  
ATOM   1084  HB3 ASN    70     311.955 306.866 326.257  1.00  0.00           H  
ATOM   1085  CG  ASN    70     310.664 307.253 327.890  1.00  0.00           C  
ATOM   1086  OD1 ASN    70     311.214 307.598 328.929  1.00  0.00           O  
ATOM   1087  ND2 ASN    70     309.568 306.531 327.932  1.00  0.00           N  
ATOM   1088 HD21 ASN    70     309.192 306.278 328.834  1.00  0.00           H  
ATOM   1089 HD22 ASN    70     309.127 306.221 327.078  1.00  0.00           H  
ATOM   1090  C   ASN    70     312.633 309.286 325.189  1.00  0.00           C  
ATOM   1091  O   ASN    70     312.189 310.050 324.337  1.00  0.00           O  
ATOM   1092  N   TRP    71     313.790 308.647 325.008  1.00  0.00           N  
ATOM   1093  H   TRP    71     314.119 308.011 325.722  1.00  0.00           H  
ATOM   1094  CA  TRP    71     314.711 308.977 323.914  1.00  0.00           C  
ATOM   1095  HA  TRP    71     314.919 310.045 323.986  1.00  0.00           H  
ATOM   1096  CB  TRP    71     316.038 308.259 324.161  1.00  0.00           C  
ATOM   1097  HB2 TRP    71     315.873 307.190 324.305  1.00  0.00           H  
ATOM   1098  HB3 TRP    71     316.693 308.395 323.305  1.00  0.00           H  
ATOM   1099  CG  TRP    71     316.696 308.853 325.361  1.00  0.00           C  
ATOM   1100  CD1 TRP    71     316.827 308.282 326.578  1.00  0.00           C  
ATOM   1101  HD1 TRP    71     316.535 307.266 326.827  1.00  0.00           H  
ATOM   1102  NE1 TRP    71     317.345 309.209 327.462  1.00  0.00           N  
ATOM   1103  HE1 TRP    71     317.539 308.976 328.426  1.00  0.00           H  
ATOM   1104  CE2 TRP    71     317.567 310.433 326.853  1.00  0.00           C  
ATOM   1105  CZ2 TRP    71     318.065 311.671 327.291  1.00  0.00           C  
ATOM   1106  HZ2 TRP    71     318.386 311.816 328.302  1.00  0.00           H  
ATOM   1107  CH2 TRP    71     318.156 312.742 326.391  1.00  0.00           C  
ATOM   1108  HH2 TRP    71     318.528 313.704 326.721  1.00  0.00           H  
ATOM   1109  CZ3 TRP    71     317.796 312.552 325.049  1.00  0.00           C  
ATOM   1110  HZ3 TRP    71     317.919 313.363 324.347  1.00  0.00           H  
ATOM   1111  CE3 TRP    71     317.341 311.298 324.604  1.00  0.00           C  
ATOM   1112  HE3 TRP    71     317.110 311.150 323.560  1.00  0.00           H  
ATOM   1113  CD2 TRP    71     317.191 310.218 325.498  1.00  0.00           C  
ATOM   1114  C   TRP    71     314.125 308.807 322.511  1.00  0.00           C  
ATOM   1115  O   TRP    71     314.477 309.568 321.617  1.00  0.00           O  
ATOM   1116  N   GLU    72     313.130 307.938 322.342  1.00  0.00           N  
ATOM   1117  H   GLU    72     312.893 307.343 323.125  1.00  0.00           H  
ATOM   1118  CA  GLU    72     312.325 307.820 321.118  1.00  0.00           C  
ATOM   1119  HA  GLU    72     313.015 307.674 320.285  1.00  0.00           H  
ATOM   1120  CB  GLU    72     311.485 306.536 321.232  1.00  0.00           C  
ATOM   1121  HB2 GLU    72     312.189 305.708 321.337  1.00  0.00           H  
ATOM   1122  HB3 GLU    72     310.893 306.561 322.147  1.00  0.00           H  
ATOM   1123  CG  GLU    72     310.592 306.214 320.021  1.00  0.00           C  
ATOM   1124  HG2 GLU    72     311.137 306.461 319.107  1.00  0.00           H  
ATOM   1125  HG3 GLU    72     310.429 305.134 320.013  1.00  0.00           H  
ATOM   1126  CD  GLU    72     309.204 306.900 320.027  1.00  0.00           C  
ATOM   1127  OE1 GLU    72     308.582 307.000 318.940  1.00  0.00           O  
ATOM   1128  OE2 GLU    72     308.688 307.287 321.104  1.00  0.00           O  
ATOM   1129  C   GLU    72     311.499 309.088 320.769  1.00  0.00           C  
ATOM   1130  O   GLU    72     311.164 309.284 319.602  1.00  0.00           O  
ATOM   1131  N   THR    73     311.202 309.986 321.720  1.00  0.00           N  
ATOM   1132  H   THR    73     311.487 309.804 322.676  1.00  0.00           H  
ATOM   1133  CA  THR    73     310.625 311.320 321.427  1.00  0.00           C  
ATOM   1134  HA  THR    73     310.073 311.259 320.490  1.00  0.00           H  
ATOM   1135  CB  THR    73     309.607 311.807 322.476  1.00  0.00           C  
ATOM   1136  HB  THR    73     309.011 312.590 322.005  1.00  0.00           H  
ATOM   1137  CG2 THR    73     308.653 310.722 322.975  1.00  0.00           C  
ATOM   1138 HG21 THR    73     309.198 309.980 323.558  1.00  0.00           H  
ATOM   1139 HG22 THR    73     307.884 311.174 323.600  1.00  0.00           H  
ATOM   1140 HG23 THR    73     308.176 310.239 322.123  1.00  0.00           H  
ATOM   1141  OG1 THR    73     310.231 312.373 323.611  1.00  0.00           O  
ATOM   1142  HG1 THR    73     309.574 312.933 324.058  1.00  0.00           H  
ATOM   1143  C   THR    73     311.684 312.413 321.230  1.00  0.00           C  
ATOM   1144  O   THR    73     311.362 313.482 320.707  1.00  0.00           O  
ATOM   1145  N   VAL    74     312.954 312.157 321.587  1.00  0.00           N  
ATOM   1146  H   VAL    74     313.153 311.256 322.004  1.00  0.00           H  
ATOM   1147  CA  VAL    74     314.055 313.124 321.437  1.00  0.00           C  
ATOM   1148  HA  VAL    74     313.616 314.097 321.213  1.00  0.00           H  
ATOM   1149  CB  VAL    74     314.859 313.349 322.734  1.00  0.00           C  
ATOM   1150  HB  VAL    74     315.313 312.412 323.047  1.00  0.00           H  
ATOM   1151  CG1 VAL    74     315.957 314.403 322.514  1.00  0.00           C  
ATOM   1152 HG11 VAL    74     315.541 315.290 322.034  1.00  0.00           H  
ATOM   1153 HG12 VAL    74     316.389 314.707 323.468  1.00  0.00           H  
ATOM   1154 HG13 VAL    74     316.755 313.998 321.891  1.00  0.00           H  
ATOM   1155  CG2 VAL    74     313.956 313.859 323.865  1.00  0.00           C  
ATOM   1156 HG21 VAL    74     313.199 313.112 324.107  1.00  0.00           H  
ATOM   1157 HG22 VAL    74     314.552 314.040 324.762  1.00  0.00           H  
ATOM   1158 HG23 VAL    74     313.468 314.784 323.558  1.00  0.00           H  
ATOM   1159  C   VAL    74     314.927 312.806 320.224  1.00  0.00           C  
ATOM   1160  O   VAL    74     314.872 313.590 319.281  1.00  0.00           O  
ATOM   1161  N   LEU    75     315.704 311.708 320.181  1.00  0.00           N  
ATOM   1162  H   LEU    75     315.610 311.006 320.908  1.00  0.00           H  
ATOM   1163  CA  LEU    75     316.635 311.474 319.056  1.00  0.00           C  
ATOM   1164  HA  LEU    75     317.224 312.382 319.009  1.00  0.00           H  
ATOM   1165  CB  LEU    75     317.750 310.432 319.300  1.00  0.00           C  
ATOM   1166  HB2 LEU    75     318.292 310.303 318.361  1.00  0.00           H  
ATOM   1167  HB3 LEU    75     318.463 310.913 319.971  1.00  0.00           H  
ATOM   1168  CG  LEU    75     317.418 309.041 319.877  1.00  0.00           C  
ATOM   1169  HG  LEU    75     316.386 308.995 320.195  1.00  0.00           H  
ATOM   1170  CD1 LEU    75     317.673 307.928 318.857  1.00  0.00           C  
ATOM   1171 HD11 LEU    75     318.725 307.917 318.569  1.00  0.00           H  
ATOM   1172 HD12 LEU    75     317.416 306.963 319.294  1.00  0.00           H  
ATOM   1173 HD13 LEU    75     317.059 308.086 317.971  1.00  0.00           H  
ATOM   1174  CD2 LEU    75     318.299 308.759 321.093  1.00  0.00           C  
ATOM   1175 HD21 LEU    75     318.107 309.507 321.861  1.00  0.00           H  
ATOM   1176 HD22 LEU    75     318.078 307.769 321.492  1.00  0.00           H  
ATOM   1177 HD23 LEU    75     319.350 308.807 320.812  1.00  0.00           H  
ATOM   1178  C   LEU    75     315.968 311.445 317.664  1.00  0.00           C  
ATOM   1179  O   LEU    75     316.480 312.133 316.778  1.00  0.00           O  
ATOM   1180  N   PRO    76     314.793 310.810 317.458  1.00  0.00           N  
ATOM   1181  CD  PRO    76     314.190 309.756 318.259  1.00  0.00           C  
ATOM   1182  HD2 PRO    76     313.542 310.199 319.016  1.00  0.00           H  
ATOM   1183  HD3 PRO    76     314.933 309.117 318.721  1.00  0.00           H  
ATOM   1184  CG  PRO    76     313.371 308.932 317.265  1.00  0.00           C  
ATOM   1185  HG2 PRO    76     312.581 308.354 317.740  1.00  0.00           H  
ATOM   1186  HG3 PRO    76     314.030 308.273 316.699  1.00  0.00           H  
ATOM   1187  CB  PRO    76     312.821 310.019 316.349  1.00  0.00           C  
ATOM   1188  HB2 PRO    76     311.991 310.530 316.843  1.00  0.00           H  
ATOM   1189  HB3 PRO    76     312.507 309.620 315.384  1.00  0.00           H  
ATOM   1190  CA  PRO    76     314.032 310.948 316.217  1.00  0.00           C  
ATOM   1191  HA  PRO    76     314.653 310.584 315.397  1.00  0.00           H  
ATOM   1192  C   PRO    76     313.617 312.386 315.896  1.00  0.00           C  
ATOM   1193  O   PRO    76     313.784 312.807 314.754  1.00  0.00           O  
ATOM   1194  N   LYS    77     313.106 313.169 316.862  1.00  0.00           N  
ATOM   1195  H   LYS    77     313.021 312.805 317.803  1.00  0.00           H  
ATOM   1196  CA  LYS    77     312.666 314.547 316.577  1.00  0.00           C  
ATOM   1197  HA  LYS    77     312.143 314.497 315.625  1.00  0.00           H  
ATOM   1198  CB  LYS    77     311.640 315.056 317.606  1.00  0.00           C  
ATOM   1199  HB2 LYS    77     310.835 314.328 317.711  1.00  0.00           H  
ATOM   1200  HB3 LYS    77     312.131 315.167 318.575  1.00  0.00           H  
ATOM   1201  CG  LYS    77     311.032 316.415 317.199  1.00  0.00           C  
ATOM   1202  HG2 LYS    77     310.395 316.766 318.006  1.00  0.00           H  
ATOM   1203  HG3 LYS    77     311.846 317.123 317.102  1.00  0.00           H  
ATOM   1204  CD  LYS    77     310.226 316.426 315.885  1.00  0.00           C  
ATOM   1205  HD2 LYS    77     310.871 316.137 315.056  1.00  0.00           H  
ATOM   1206  HD3 LYS    77     309.409 315.708 315.960  1.00  0.00           H  
ATOM   1207  CE  LYS    77     309.659 317.824 315.584  1.00  0.00           C  
ATOM   1208  HE2 LYS    77     308.996 318.124 316.403  1.00  0.00           H  
ATOM   1209  HE3 LYS    77     310.486 318.542 315.546  1.00  0.00           H  
ATOM   1210  NZ  LYS    77     308.914 317.852 314.291  1.00  0.00           N  
ATOM   1211  HZ1 LYS    77     308.126 317.216 314.301  1.00  0.00           H  
ATOM   1212  HZ2 LYS    77     308.545 318.777 314.098  1.00  0.00           H  
ATOM   1213  HZ3 LYS    77     309.504 317.599 313.506  1.00  0.00           H  
ATOM   1214  C   LYS    77     313.825 315.523 316.358  1.00  0.00           C  
ATOM   1215  O   LYS    77     313.718 316.365 315.472  1.00  0.00           O  
ATOM   1216  N   VAL    78     314.940 315.411 317.087  1.00  0.00           N  
ATOM   1217  H   VAL    78     314.976 314.710 317.822  1.00  0.00           H  
ATOM   1218  CA  VAL    78     316.117 316.264 316.818  1.00  0.00           C  
ATOM   1219  HA  VAL    78     315.750 317.287 316.715  1.00  0.00           H  
ATOM   1220  CB  VAL    78     317.152 316.326 317.959  1.00  0.00           C  
ATOM   1221  HB  VAL    78     317.924 317.038 317.672  1.00  0.00           H  
ATOM   1222  CG1 VAL    78     316.505 316.833 319.251  1.00  0.00           C  
ATOM   1223 HG11 VAL    78     315.721 316.153 319.586  1.00  0.00           H  
ATOM   1224 HG12 VAL    78     317.258 316.900 320.037  1.00  0.00           H  
ATOM   1225 HG13 VAL    78     316.076 317.820 319.082  1.00  0.00           H  
ATOM   1226  CG2 VAL    78     317.841 315.010 318.293  1.00  0.00           C  
ATOM   1227 HG21 VAL    78     318.271 314.539 317.410  1.00  0.00           H  
ATOM   1228 HG22 VAL    78     318.627 315.194 319.024  1.00  0.00           H  
ATOM   1229 HG23 VAL    78     317.114 314.349 318.737  1.00  0.00           H  
ATOM   1230  C   VAL    78     316.730 315.922 315.460  1.00  0.00           C  
ATOM   1231  O   VAL    78     316.961 316.841 314.684  1.00  0.00           O  
ATOM   1232  N   GLU    79     316.879 314.640 315.108  1.00  0.00           N  
ATOM   1233  H   GLU    79     316.670 313.917 315.790  1.00  0.00           H  
ATOM   1234  CA  GLU    79     317.236 314.197 313.747  1.00  0.00           C  
ATOM   1235  HA  GLU    79     318.243 314.547 313.513  1.00  0.00           H  
ATOM   1236  CB  GLU    79     317.230 312.657 313.705  1.00  0.00           C  
ATOM   1237  HB2 GLU    79     317.922 312.272 314.453  1.00  0.00           H  
ATOM   1238  HB3 GLU    79     316.235 312.314 313.984  1.00  0.00           H  
ATOM   1239  CG  GLU    79     317.556 312.023 312.343  1.00  0.00           C  
ATOM   1240  HG2 GLU    79     317.321 310.958 312.412  1.00  0.00           H  
ATOM   1241  HG3 GLU    79     316.892 312.443 311.586  1.00  0.00           H  
ATOM   1242  CD  GLU    79     319.029 312.163 311.897  1.00  0.00           C  
ATOM   1243  OE1 GLU    79     319.301 311.980 310.685  1.00  0.00           O  
ATOM   1244  OE2 GLU    79     319.929 312.389 312.742  1.00  0.00           O  
ATOM   1245  C   GLU    79     316.277 314.800 312.701  1.00  0.00           C  
ATOM   1246  O   GLU    79     316.710 315.428 311.731  1.00  0.00           O  
ATOM   1247  N   ALA    80     314.965 314.689 312.951  1.00  0.00           N  
ATOM   1248  H   ALA    80     314.681 314.130 313.749  1.00  0.00           H  
ATOM   1249  CA  ALA    80     313.895 315.236 312.117  1.00  0.00           C  
ATOM   1250  HA  ALA    80     314.063 314.868 311.111  1.00  0.00           H  
ATOM   1251  CB  ALA    80     312.544 314.659 312.553  1.00  0.00           C  
ATOM   1252  HB1 ALA    80     312.297 315.013 313.549  1.00  0.00           H  
ATOM   1253  HB2 ALA    80     311.766 314.986 311.862  1.00  0.00           H  
ATOM   1254  HB3 ALA    80     312.579 313.570 312.542  1.00  0.00           H  
ATOM   1255  C   ALA    80     313.859 316.783 312.064  1.00  0.00           C  
ATOM   1256  O   ALA    80     313.096 317.344 311.275  1.00  0.00           O  
ATOM   1257  N   VAL    81     314.674 317.473 312.873  1.00  0.00           N  
ATOM   1258  H   VAL    81     315.235 316.947 313.532  1.00  0.00           H  
ATOM   1259  CA  VAL    81     314.903 318.921 312.783  1.00  0.00           C  
ATOM   1260  HA  VAL    81     314.207 319.329 312.060  1.00  0.00           H  
ATOM   1261  CB  VAL    81     314.584 319.647 314.105  1.00  0.00           C  
ATOM   1262  HB  VAL    81     315.080 319.144 314.936  1.00  0.00           H  
ATOM   1263  CG1 VAL    81     315.012 321.123 314.103  1.00  0.00           C  
ATOM   1264 HG11 VAL    81     314.564 321.644 313.256  1.00  0.00           H  
ATOM   1265 HG12 VAL    81     314.690 321.605 315.028  1.00  0.00           H  
ATOM   1266 HG13 VAL    81     316.097 321.210 314.047  1.00  0.00           H  
ATOM   1267  CG2 VAL    81     313.065 319.619 314.325  1.00  0.00           C  
ATOM   1268 HG21 VAL    81     312.734 318.597 314.502  1.00  0.00           H  
ATOM   1269 HG22 VAL    81     312.797 320.232 315.182  1.00  0.00           H  
ATOM   1270 HG23 VAL    81     312.549 320.016 313.449  1.00  0.00           H  
ATOM   1271  C   VAL    81     316.286 319.233 312.212  1.00  0.00           C  
ATOM   1272  O   VAL    81     316.362 319.696 311.078  1.00  0.00           O  
ATOM   1273  N   PHE    82     317.382 318.992 312.938  1.00  0.00           N  
ATOM   1274  H   PHE    82     317.299 318.465 313.802  1.00  0.00           H  
ATOM   1275  CA  PHE    82     318.699 319.496 312.534  1.00  0.00           C  
ATOM   1276  HA  PHE    82     318.574 320.563 312.361  1.00  0.00           H  
ATOM   1277  CB  PHE    82     319.713 319.380 313.675  1.00  0.00           C  
ATOM   1278  HB2 PHE    82     320.548 320.024 313.415  1.00  0.00           H  
ATOM   1279  HB3 PHE    82     319.255 319.797 314.570  1.00  0.00           H  
ATOM   1280  CG  PHE    82     320.254 317.996 313.999  1.00  0.00           C  
ATOM   1281  CD1 PHE    82     319.851 317.354 315.182  1.00  0.00           C  
ATOM   1282  HD1 PHE    82     319.170 317.849 315.858  1.00  0.00           H  
ATOM   1283  CE1 PHE    82     320.303 316.058 315.473  1.00  0.00           C  
ATOM   1284  HE1 PHE    82     319.961 315.564 316.367  1.00  0.00           H  
ATOM   1285  CZ  PHE    82     321.173 315.396 314.592  1.00  0.00           C  
ATOM   1286  HZ  PHE    82     321.491 314.382 314.799  1.00  0.00           H  
ATOM   1287  CE2 PHE    82     321.624 316.054 313.437  1.00  0.00           C  
ATOM   1288  HE2 PHE    82     322.294 315.547 312.756  1.00  0.00           H  
ATOM   1289  CD2 PHE    82     321.181 317.359 313.153  1.00  0.00           C  
ATOM   1290  HD2 PHE    82     321.539 317.863 312.265  1.00  0.00           H  
ATOM   1291  C   PHE    82     319.233 318.928 311.210  1.00  0.00           C  
ATOM   1292  O   PHE    82     319.850 319.670 310.444  1.00  0.00           O  
ATOM   1293  N   GLU    83     318.976 317.649 310.918  1.00  0.00           N  
ATOM   1294  H   GLU    83     318.469 317.093 311.594  1.00  0.00           H  
ATOM   1295  CA  GLU    83     319.248 317.062 309.602  1.00  0.00           C  
ATOM   1296  HA  GLU    83     320.095 317.575 309.147  1.00  0.00           H  
ATOM   1297  CB  GLU    83     319.616 315.572 309.716  1.00  0.00           C  
ATOM   1298  HB2 GLU    83     319.108 315.135 310.576  1.00  0.00           H  
ATOM   1299  HB3 GLU    83     319.277 315.038 308.829  1.00  0.00           H  
ATOM   1300  CG  GLU    83     321.131 315.372 309.874  1.00  0.00           C  
ATOM   1301  HG2 GLU    83     321.485 316.026 310.670  1.00  0.00           H  
ATOM   1302  HG3 GLU    83     321.316 314.342 310.185  1.00  0.00           H  
ATOM   1303  CD  GLU    83     321.935 315.650 308.584  1.00  0.00           C  
ATOM   1304  OE1 GLU    83     323.049 316.221 308.680  1.00  0.00           O  
ATOM   1305  OE2 GLU    83     321.496 315.266 307.472  1.00  0.00           O  
ATOM   1306  C   GLU    83     318.068 317.282 308.651  1.00  0.00           C  
ATOM   1307  O   GLU    83     318.231 317.930 307.617  1.00  0.00           O  
ATOM   1308  N   LEU    84     316.878 316.756 308.972  1.00  0.00           N  
ATOM   1309  H   LEU    84     316.786 316.246 309.844  1.00  0.00           H  
ATOM   1310  CA  LEU    84     315.776 316.734 308.004  1.00  0.00           C  
ATOM   1311  HA  LEU    84     316.158 316.261 307.104  1.00  0.00           H  
ATOM   1312  CB  LEU    84     314.592 315.886 308.488  1.00  0.00           C  
ATOM   1313  HB2 LEU    84     314.459 316.090 309.538  1.00  0.00           H  
ATOM   1314  HB3 LEU    84     313.688 316.241 307.989  1.00  0.00           H  
ATOM   1315  CG  LEU    84     314.657 314.363 308.252  1.00  0.00           C  
ATOM   1316  HG  LEU    84     313.746 313.935 308.672  1.00  0.00           H  
ATOM   1317  CD1 LEU    84     314.683 314.013 306.764  1.00  0.00           C  
ATOM   1318 HD11 LEU    84     315.635 314.299 306.319  1.00  0.00           H  
ATOM   1319 HD12 LEU    84     314.548 312.939 306.640  1.00  0.00           H  
ATOM   1320 HD13 LEU    84     313.874 314.530 306.247  1.00  0.00           H  
ATOM   1321  CD2 LEU    84     315.840 313.667 308.923  1.00  0.00           C  
ATOM   1322 HD21 LEU    84     315.801 313.837 309.994  1.00  0.00           H  
ATOM   1323 HD22 LEU    84     315.782 312.593 308.747  1.00  0.00           H  
ATOM   1324 HD23 LEU    84     316.783 314.039 308.527  1.00  0.00           H  
ATOM   1325  C   LEU    84     315.293 318.122 307.552  1.00  0.00           C  
ATOM   1326  O   LEU    84     314.952 318.238 306.380  1.00  0.00           O  
ATOM   1327  N   GLU    85     315.254 319.166 308.393  1.00  0.00           N  
ATOM   1328  H   GLU    85     315.578 319.062 309.348  1.00  0.00           H  
ATOM   1329  CA  GLU    85     314.874 320.509 307.912  1.00  0.00           C  
ATOM   1330  HA  GLU    85     313.914 320.425 307.409  1.00  0.00           H  
ATOM   1331  CB  GLU    85     314.682 321.534 309.042  1.00  0.00           C  
ATOM   1332  HB2 GLU    85     315.581 321.572 309.649  1.00  0.00           H  
ATOM   1333  HB3 GLU    85     314.555 322.524 308.605  1.00  0.00           H  
ATOM   1334  CG  GLU    85     313.473 321.230 309.941  1.00  0.00           C  
ATOM   1335  HG2 GLU    85     313.570 320.213 310.314  1.00  0.00           H  
ATOM   1336  HG3 GLU    85     313.502 321.904 310.801  1.00  0.00           H  
ATOM   1337  CD  GLU    85     312.110 321.380 309.231  1.00  0.00           C  
ATOM   1338  OE1 GLU    85     311.201 320.550 309.472  1.00  0.00           O  
ATOM   1339  OE2 GLU    85     311.911 322.327 308.433  1.00  0.00           O  
ATOM   1340  C   GLU    85     315.851 321.029 306.847  1.00  0.00           C  
ATOM   1341  O   GLU    85     315.416 321.401 305.757  1.00  0.00           O  
ATOM   1342  N   HIS    86     317.168 321.011 307.111  1.00  0.00           N  
ATOM   1343  H   HIS    86     317.487 320.622 307.987  1.00  0.00           H  
ATOM   1344  CA  HIS    86     318.161 321.432 306.109  1.00  0.00           C  
ATOM   1345  HA  HIS    86     317.863 322.426 305.769  1.00  0.00           H  
ATOM   1346  CB  HIS    86     319.571 321.585 306.727  1.00  0.00           C  
ATOM   1347  HB2 HIS    86     319.957 322.561 306.435  1.00  0.00           H  
ATOM   1348  HB3 HIS    86     319.500 321.590 307.817  1.00  0.00           H  
ATOM   1349  CG  HIS    86     320.602 320.554 306.309  1.00  0.00           C  
ATOM   1350  ND1 HIS    86     320.977 319.423 307.039  1.00  0.00           N  
ATOM   1351  CE1 HIS    86     321.872 318.768 306.280  1.00  0.00           C  
ATOM   1352  HE1 HIS    86     322.358 317.838 306.553  1.00  0.00           H  
ATOM   1353  NE2 HIS    86     322.081 319.430 305.128  1.00  0.00           N  
ATOM   1354  HE2 HIS    86     322.712 319.133 304.390  1.00  0.00           H  
ATOM   1355  CD2 HIS    86     321.293 320.561 305.130  1.00  0.00           C  
ATOM   1356  HD2 HIS    86     321.214 321.301 304.344  1.00  0.00           H  
ATOM   1357  C   HIS    86     318.129 320.538 304.856  1.00  0.00           C  
ATOM   1358  O   HIS    86     318.154 321.044 303.733  1.00  0.00           O  
ATOM   1359  N   HIS    87     318.028 319.218 305.035  1.00  0.00           N  
ATOM   1360  H   HIS    87     318.045 318.869 305.989  1.00  0.00           H  
ATOM   1361  CA  HIS    87     317.943 318.234 303.954  1.00  0.00           C  
ATOM   1362  HA  HIS    87     318.808 318.365 303.302  1.00  0.00           H  
ATOM   1363  CB  HIS    87     318.029 316.827 304.560  1.00  0.00           C  
ATOM   1364  HB2 HIS    87     319.035 316.668 304.953  1.00  0.00           H  
ATOM   1365  HB3 HIS    87     317.333 316.767 305.392  1.00  0.00           H  
ATOM   1366  CG  HIS    87     317.691 315.707 303.608  1.00  0.00           C  
ATOM   1367  ND1 HIS    87     316.497 314.980 303.616  1.00  0.00           N  
ATOM   1368  CE1 HIS    87     316.599 314.091 302.614  1.00  0.00           C  
ATOM   1369  HE1 HIS    87     315.842 313.359 302.354  1.00  0.00           H  
ATOM   1370  NE2 HIS    87     317.777 314.235 301.980  1.00  0.00           N  
ATOM   1371  HE2 HIS    87     318.084 313.680 301.187  1.00  0.00           H  
ATOM   1372  CD2 HIS    87     318.480 315.251 302.592  1.00  0.00           C  
ATOM   1373  HD2 HIS    87     319.462 315.623 302.325  1.00  0.00           H  
ATOM   1374  C   HIS    87     316.699 318.411 303.067  1.00  0.00           C  
ATOM   1375  O   HIS    87     316.834 318.424 301.842  1.00  0.00           O  
ATOM   1376  N   HIS    88     315.502 318.579 303.647  1.00  0.00           N  
ATOM   1377  H   HIS    88     315.441 318.548 304.659  1.00  0.00           H  
ATOM   1378  CA  HIS    88     314.265 318.793 302.881  1.00  0.00           C  
ATOM   1379  HA  HIS    88     314.316 318.107 302.035  1.00  0.00           H  
ATOM   1380  CB  HIS    88     313.008 318.358 303.665  1.00  0.00           C  
ATOM   1381  HB2 HIS    88     312.290 317.974 302.940  1.00  0.00           H  
ATOM   1382  HB3 HIS    88     313.261 317.520 304.318  1.00  0.00           H  
ATOM   1383  CG  HIS    88     312.285 319.417 304.470  1.00  0.00           C  
ATOM   1384  ND1 HIS    88     311.549 320.482 303.936  1.00  0.00           N  
ATOM   1385  CE1 HIS    88     311.011 321.126 304.986  1.00  0.00           C  
ATOM   1386  HE1 HIS    88     310.398 322.019 304.922  1.00  0.00           H  
ATOM   1387  NE2 HIS    88     311.353 320.518 306.132  1.00  0.00           N  
ATOM   1388  HE2 HIS    88     311.133 320.865 307.065  1.00  0.00           H  
ATOM   1389  CD2 HIS    88     312.126 319.421 305.826  1.00  0.00           C  
ATOM   1390  HD2 HIS    88     312.527 318.696 306.520  1.00  0.00           H  
ATOM   1391  C   HIS    88     314.180 320.197 302.250  1.00  0.00           C  
ATOM   1392  O   HIS    88     313.594 320.340 301.173  1.00  0.00           O  
ATOM   1393  N   HIS    89     314.807 321.223 302.850  1.00  0.00           N  
ATOM   1394  H   HIS    89     315.200 321.079 303.774  1.00  0.00           H  
ATOM   1395  CA  HIS    89     314.990 322.538 302.209  1.00  0.00           C  
ATOM   1396  HA  HIS    89     314.021 322.896 301.859  1.00  0.00           H  
ATOM   1397  CB  HIS    89     315.554 323.576 303.198  1.00  0.00           C  
ATOM   1398  HB2 HIS    89     316.476 323.189 303.631  1.00  0.00           H  
ATOM   1399  HB3 HIS    89     315.813 324.472 302.633  1.00  0.00           H  
ATOM   1400  CG  HIS    89     314.642 324.013 304.328  1.00  0.00           C  
ATOM   1401  ND1 HIS    89     315.013 324.893 305.354  1.00  0.00           N  
ATOM   1402  CE1 HIS    89     313.932 325.018 306.145  1.00  0.00           C  
ATOM   1403  HE1 HIS    89     313.886 325.622 307.045  1.00  0.00           H  
ATOM   1404  NE2 HIS    89     312.912 324.289 305.664  1.00  0.00           N  
ATOM   1405  HE2 HIS    89     312.001 324.201 306.104  1.00  0.00           H  
ATOM   1406  CD2 HIS    89     313.335 323.658 304.513  1.00  0.00           C  
ATOM   1407  HD2 HIS    89     312.757 322.992 303.887  1.00  0.00           H  
ATOM   1408  C   HIS    89     315.899 322.452 300.969  1.00  0.00           C  
ATOM   1409  O   HIS    89     315.575 323.033 299.931  1.00  0.00           O  
ATOM   1410  N   HIS    90     317.002 321.696 301.047  1.00  0.00           N  
ATOM   1411  H   HIS    90     317.220 321.275 301.944  1.00  0.00           H  
ATOM   1412  CA  HIS    90     317.937 321.440 299.937  1.00  0.00           C  
ATOM   1413  HA  HIS    90     317.837 322.229 299.190  1.00  0.00           H  
ATOM   1414  CB  HIS    90     319.384 321.507 300.461  1.00  0.00           C  
ATOM   1415  HB2 HIS    90     319.494 320.849 301.324  1.00  0.00           H  
ATOM   1416  HB3 HIS    90     320.063 321.152 299.686  1.00  0.00           H  
ATOM   1417  CG  HIS    90     319.827 322.905 300.824  1.00  0.00           C  
ATOM   1418  ND1 HIS    90     320.192 323.894 299.904  1.00  0.00           N  
ATOM   1419  CE1 HIS    90     320.537 324.970 300.633  1.00  0.00           C  
ATOM   1420  HE1 HIS    90     320.879 325.915 300.223  1.00  0.00           H  
ATOM   1421  NE2 HIS    90     320.403 324.708 301.945  1.00  0.00           N  
ATOM   1422  HE2 HIS    90     320.609 325.362 302.694  1.00  0.00           H  
ATOM   1423  CD2 HIS    90     319.956 323.411 302.085  1.00  0.00           C  
ATOM   1424  HD2 HIS    90     319.749 322.889 303.009  1.00  0.00           H  
ATOM   1425  C   HIS    90     317.617 320.121 299.198  1.00  0.00           C  
ATOM   1426  O   HIS    90     318.498 319.290 298.945  1.00  0.00           O  
ATOM   1427  N   HIS    91     316.343 319.949 298.816  1.00  0.00           N  
ATOM   1428  H   HIS    91     315.695 320.688 299.047  1.00  0.00           H  
ATOM   1429  CA  HIS    91     315.821 318.815 298.031  1.00  0.00           C  
ATOM   1430  HA  HIS    91     316.477 317.959 298.179  1.00  0.00           H  
ATOM   1431  CB  HIS    91     314.434 318.429 298.571  1.00  0.00           C  
ATOM   1432  HB2 HIS    91     314.508 318.267 299.646  1.00  0.00           H  
ATOM   1433  HB3 HIS    91     313.738 319.252 298.401  1.00  0.00           H  
ATOM   1434  CG  HIS    91     313.859 317.174 297.961  1.00  0.00           C  
ATOM   1435  ND1 HIS    91     312.823 317.116 297.021  1.00  0.00           N  
ATOM   1436  CE1 HIS    91     312.626 315.808 296.773  1.00  0.00           C  
ATOM   1437  HE1 HIS    91     311.884 315.410 296.088  1.00  0.00           H  
ATOM   1438  NE2 HIS    91     313.475 315.058 297.499  1.00  0.00           N  
ATOM   1439  HE2 HIS    91     313.518 314.043 297.483  1.00  0.00           H  
ATOM   1440  CD2 HIS    91     314.259 315.903 298.255  1.00  0.00           C  
ATOM   1441  HD2 HIS    91     315.042 315.626 298.950  1.00  0.00           H  
ATOM   1442  C   HIS    91     315.814 319.088 296.518  1.00  0.00           C  
ATOM   1443  O   HIS    91     315.339 320.168 296.092  1.00  0.00           O  
ATOM   1444  OXT HIS    91     316.310 318.225 295.757  1.00  0.00           O  
TER    1445      HIS    91 
ENDMDL
REMARK 1pqx                 ENERGY     2.68873E+02 RMS    2.65
ATOM      1  N   MET     1     308.315 320.851 327.733  1.00  0.00           N  
ATOM      2  H1  MET     1     309.141 321.284 327.342  1.00  0.00           H  
ATOM      3  H2  MET     1     307.820 321.559 328.259  1.00  0.00           H  
ATOM      4  H3  MET     1     307.723 320.571 326.961  1.00  0.00           H  
ATOM      5  CA  MET     1     308.684 319.691 328.611  1.00  0.00           C  
ATOM      6  HA  MET     1     309.230 320.083 329.474  1.00  0.00           H  
ATOM      7  CB  MET     1     307.455 318.930 329.174  1.00  0.00           C  
ATOM      8  HB2 MET     1     306.884 318.477 328.361  1.00  0.00           H  
ATOM      9  HB3 MET     1     307.807 318.126 329.822  1.00  0.00           H  
ATOM     10  CG  MET     1     306.503 319.817 329.991  1.00  0.00           C  
ATOM     11  HG2 MET     1     306.003 320.517 329.321  1.00  0.00           H  
ATOM     12  HG3 MET     1     305.731 319.183 330.428  1.00  0.00           H  
ATOM     13  SD  MET     1     307.299 320.756 331.328  1.00  0.00           S  
ATOM     14  CE  MET     1     305.919 321.820 331.827  1.00  0.00           C  
ATOM     15  HE1 MET     1     305.093 321.207 332.190  1.00  0.00           H  
ATOM     16  HE2 MET     1     306.247 322.489 332.623  1.00  0.00           H  
ATOM     17  HE3 MET     1     305.583 322.414 330.977  1.00  0.00           H  
ATOM     18  C   MET     1     309.670 318.737 327.919  1.00  0.00           C  
ATOM     19  O   MET     1     310.809 318.602 328.360  1.00  0.00           O  
ATOM     20  N   LYS     2     309.259 318.113 326.803  1.00  0.00           N  
ATOM     21  H   LYS     2     308.287 318.214 326.539  1.00  0.00           H  
ATOM     22  CA  LYS     2     310.047 317.153 325.995  1.00  0.00           C  
ATOM     23  HA  LYS     2     310.172 316.242 326.587  1.00  0.00           H  
ATOM     24  CB  LYS     2     309.262 316.747 324.719  1.00  0.00           C  
ATOM     25  HB2 LYS     2     309.962 316.546 323.905  1.00  0.00           H  
ATOM     26  HB3 LYS     2     308.744 315.809 324.928  1.00  0.00           H  
ATOM     27  CG  LYS     2     308.206 317.765 324.237  1.00  0.00           C  
ATOM     28  HG2 LYS     2     307.446 317.884 325.009  1.00  0.00           H  
ATOM     29  HG3 LYS     2     308.687 318.724 324.046  1.00  0.00           H  
ATOM     30  CD  LYS     2     307.499 317.310 322.964  1.00  0.00           C  
ATOM     31  HD2 LYS     2     308.177 317.488 322.130  1.00  0.00           H  
ATOM     32  HD3 LYS     2     307.265 316.248 323.042  1.00  0.00           H  
ATOM     33  CE  LYS     2     306.190 318.082 322.753  1.00  0.00           C  
ATOM     34  HE2 LYS     2     305.487 317.822 323.551  1.00  0.00           H  
ATOM     35  HE3 LYS     2     306.392 319.154 322.837  1.00  0.00           H  
ATOM     36  NZ  LYS     2     305.593 317.780 321.426  1.00  0.00           N  
ATOM     37  HZ1 LYS     2     305.294 316.808 321.356  1.00  0.00           H  
ATOM     38  HZ2 LYS     2     304.783 318.373 321.258  1.00  0.00           H  
ATOM     39  HZ3 LYS     2     306.267 317.948 320.682  1.00  0.00           H  
ATOM     40  C   LYS     2     311.481 317.609 325.670  1.00  0.00           C  
ATOM     41  O   LYS     2     312.406 316.815 325.838  1.00  0.00           O  
ATOM     42  N   ILE     3     311.670 318.866 325.245  1.00  0.00           N  
ATOM     43  H   ILE     3     310.847 319.436 325.109  1.00  0.00           H  
ATOM     44  CA  ILE     3     312.965 319.454 324.828  1.00  0.00           C  
ATOM     45  HA  ILE     3     313.657 319.315 325.656  1.00  0.00           H  
ATOM     46  CB  ILE     3     313.557 318.657 323.629  1.00  0.00           C  
ATOM     47  HB  ILE     3     313.877 317.689 324.014  1.00  0.00           H  
ATOM     48  CG2 ILE     3     312.495 318.353 322.553  1.00  0.00           C  
ATOM     49 HG21 ILE     3     311.853 319.218 322.414  1.00  0.00           H  
ATOM     50 HG22 ILE     3     312.946 318.085 321.601  1.00  0.00           H  
ATOM     51 HG23 ILE     3     311.879 317.512 322.864  1.00  0.00           H  
ATOM     52  CG1 ILE     3     314.845 319.297 323.082  1.00  0.00           C  
ATOM     53 HG12 ILE     3     314.615 320.241 322.595  1.00  0.00           H  
ATOM     54 HG13 ILE     3     315.497 319.507 323.929  1.00  0.00           H  
ATOM     55  CD1 ILE     3     315.619 318.384 322.114  1.00  0.00           C  
ATOM     56 HD11 ILE     3     315.048 318.188 321.210  1.00  0.00           H  
ATOM     57 HD12 ILE     3     316.544 318.868 321.813  1.00  0.00           H  
ATOM     58 HD13 ILE     3     315.859 317.438 322.600  1.00  0.00           H  
ATOM     59  C   ILE     3     312.824 320.991 324.610  1.00  0.00           C  
ATOM     60  O   ILE     3     311.904 321.436 323.925  1.00  0.00           O  
ATOM     61  N   ILE     4     313.684 321.797 325.259  1.00  0.00           N  
ATOM     62  H   ILE     4     314.406 321.336 325.801  1.00  0.00           H  
ATOM     63  CA  ILE     4     313.607 323.278 325.427  1.00  0.00           C  
ATOM     64  HA  ILE     4     312.893 323.693 324.717  1.00  0.00           H  
ATOM     65  CB  ILE     4     313.115 323.551 326.877  1.00  0.00           C  
ATOM     66  HB  ILE     4     313.737 322.949 327.543  1.00  0.00           H  
ATOM     67  CG2 ILE     4     313.274 325.004 327.357  1.00  0.00           C  
ATOM     68 HG21 ILE     4     312.830 325.700 326.645  1.00  0.00           H  
ATOM     69 HG22 ILE     4     312.791 325.133 328.327  1.00  0.00           H  
ATOM     70 HG23 ILE     4     314.329 325.240 327.489  1.00  0.00           H  
ATOM     71  CG1 ILE     4     311.653 323.101 327.115  1.00  0.00           C  
ATOM     72 HG12 ILE     4     311.552 322.047 326.858  1.00  0.00           H  
ATOM     73 HG13 ILE     4     311.438 323.183 328.182  1.00  0.00           H  
ATOM     74  CD1 ILE     4     310.588 323.903 326.350  1.00  0.00           C  
ATOM     75 HD11 ILE     4     310.746 323.822 325.275  1.00  0.00           H  
ATOM     76 HD12 ILE     4     309.600 323.510 326.588  1.00  0.00           H  
ATOM     77 HD13 ILE     4     310.613 324.951 326.645  1.00  0.00           H  
ATOM     78  C   ILE     4     314.973 323.972 325.164  1.00  0.00           C  
ATOM     79  O   ILE     4     315.996 323.310 325.268  1.00  0.00           O  
ATOM     80  N   SER     5     315.041 325.281 324.860  1.00  0.00           N  
ATOM     81  H   SER     5     314.177 325.793 324.777  1.00  0.00           H  
ATOM     82  CA  SER     5     316.287 326.052 324.595  1.00  0.00           C  
ATOM     83  HA  SER     5     317.100 325.356 324.393  1.00  0.00           H  
ATOM     84  CB  SER     5     316.080 326.889 323.326  1.00  0.00           C  
ATOM     85  HB2 SER     5     317.011 327.397 323.069  1.00  0.00           H  
ATOM     86  HB3 SER     5     315.814 326.226 322.505  1.00  0.00           H  
ATOM     87  OG  SER     5     315.049 327.849 323.518  1.00  0.00           O  
ATOM     88  HG  SER     5     314.989 328.426 322.730  1.00  0.00           H  
ATOM     89  C   SER     5     316.755 326.982 325.746  1.00  0.00           C  
ATOM     90  O   SER     5     316.043 327.150 326.741  1.00  0.00           O  
ATOM     91  N   ILE     6     317.942 327.615 325.609  1.00  0.00           N  
ATOM     92  H   ILE     6     318.510 327.368 324.809  1.00  0.00           H  
ATOM     93  CA  ILE     6     318.441 328.701 326.503  1.00  0.00           C  
ATOM     94  HA  ILE     6     317.644 328.925 327.212  1.00  0.00           H  
ATOM     95  CB  ILE     6     319.635 328.225 327.385  1.00  0.00           C  
ATOM     96  HB  ILE     6     319.856 329.010 328.109  1.00  0.00           H  
ATOM     97  CG2 ILE     6     319.213 326.985 328.200  1.00  0.00           C  
ATOM     98 HG21 ILE     6     319.089 326.118 327.548  1.00  0.00           H  
ATOM     99 HG22 ILE     6     319.974 326.749 328.947  1.00  0.00           H  
ATOM    100 HG23 ILE     6     318.274 327.177 328.719  1.00  0.00           H  
ATOM    101  CG1 ILE     6     320.959 327.850 326.683  1.00  0.00           C  
ATOM    102 HG12 ILE     6     321.594 327.386 327.438  1.00  0.00           H  
ATOM    103 HG13 ILE     6     320.729 327.118 325.917  1.00  0.00           H  
ATOM    104  CD1 ILE     6     321.841 328.927 326.048  1.00  0.00           C  
ATOM    105 HD11 ILE     6     322.036 329.724 326.766  1.00  0.00           H  
ATOM    106 HD12 ILE     6     322.797 328.485 325.762  1.00  0.00           H  
ATOM    107 HD13 ILE     6     321.367 329.318 325.151  1.00  0.00           H  
ATOM    108  C   ILE     6     318.647 330.053 325.762  1.00  0.00           C  
ATOM    109  O   ILE     6     317.905 330.345 324.825  1.00  0.00           O  
ATOM    110  N   SER     7     319.594 330.906 326.187  1.00  0.00           N  
ATOM    111  H   SER     7     320.165 330.614 326.967  1.00  0.00           H  
ATOM    112  CA  SER     7     319.859 332.265 325.663  1.00  0.00           C  
ATOM    113  HA  SER     7     318.958 332.632 325.171  1.00  0.00           H  
ATOM    114  CB  SER     7     320.130 333.190 326.856  1.00  0.00           C  
ATOM    115  HB2 SER     7     319.309 333.099 327.570  1.00  0.00           H  
ATOM    116  HB3 SER     7     321.055 332.883 327.348  1.00  0.00           H  
ATOM    117  OG  SER     7     320.239 334.542 326.439  1.00  0.00           O  
ATOM    118  HG  SER     7     320.387 335.101 327.231  1.00  0.00           H  
ATOM    119  C   SER     7     321.029 332.356 324.653  1.00  0.00           C  
ATOM    120  O   SER     7     322.161 331.972 324.957  1.00  0.00           O  
ATOM    121  N   GLU     8     320.767 332.866 323.443  1.00  0.00           N  
ATOM    122  H   GLU     8     319.824 333.181 323.270  1.00  0.00           H  
ATOM    123  CA  GLU     8     321.771 333.177 322.401  1.00  0.00           C  
ATOM    124  HA  GLU     8     322.489 332.356 322.344  1.00  0.00           H  
ATOM    125  CB  GLU     8     321.049 333.312 321.040  1.00  0.00           C  
ATOM    126  HB2 GLU     8     320.203 332.632 320.987  1.00  0.00           H  
ATOM    127  HB3 GLU     8     320.634 334.319 320.991  1.00  0.00           H  
ATOM    128  CG  GLU     8     321.936 333.080 319.799  1.00  0.00           C  
ATOM    129  HG2 GLU     8     322.985 333.236 320.051  1.00  0.00           H  
ATOM    130  HG3 GLU     8     321.851 332.039 319.484  1.00  0.00           H  
ATOM    131  CD  GLU     8     321.531 334.008 318.631  1.00  0.00           C  
ATOM    132  OE1 GLU     8     322.401 334.736 318.095  1.00  0.00           O  
ATOM    133  OE2 GLU     8     320.335 334.033 318.246  1.00  0.00           O  
ATOM    134  C   GLU     8     322.531 334.499 322.667  1.00  0.00           C  
ATOM    135  O   GLU     8     322.025 335.388 323.360  1.00  0.00           O  
ATOM    136  N   THR     9     323.709 334.676 322.052  1.00  0.00           N  
ATOM    137  H   THR     9     324.082 333.922 321.490  1.00  0.00           H  
ATOM    138  CA  THR     9     324.400 335.981 321.942  1.00  0.00           C  
ATOM    139  HA  THR     9     323.629 336.738 322.060  1.00  0.00           H  
ATOM    140  CB  THR     9     325.460 336.270 323.032  1.00  0.00           C  
ATOM    141  HB  THR     9     325.327 337.310 323.335  1.00  0.00           H  
ATOM    142  CG2 THR     9     325.374 335.411 324.295  1.00  0.00           C  
ATOM    143 HG21 THR     9     325.562 334.365 324.053  1.00  0.00           H  
ATOM    144 HG22 THR     9     326.115 335.749 325.019  1.00  0.00           H  
ATOM    145 HG23 THR     9     324.387 335.511 324.745  1.00  0.00           H  
ATOM    146  OG1 THR     9     326.772 336.152 322.524  1.00  0.00           O  
ATOM    147  HG1 THR     9     327.386 336.446 323.221  1.00  0.00           H  
ATOM    148  C   THR     9     324.986 336.154 320.524  1.00  0.00           C  
ATOM    149  O   THR     9     325.308 335.146 319.881  1.00  0.00           O  
ATOM    150  N   PRO    10     325.146 337.396 320.013  1.00  0.00           N  
ATOM    151  CD  PRO    10     324.823 338.661 320.666  1.00  0.00           C  
ATOM    152  HD2 PRO    10     325.690 339.006 321.232  1.00  0.00           H  
ATOM    153  HD3 PRO    10     323.955 338.595 321.318  1.00  0.00           H  
ATOM    154  CG  PRO    10     324.520 339.637 319.534  1.00  0.00           C  
ATOM    155  HG2 PRO    10     324.722 340.668 319.825  1.00  0.00           H  
ATOM    156  HG3 PRO    10     323.482 339.520 319.217  1.00  0.00           H  
ATOM    157  CB  PRO    10     325.457 339.162 318.426  1.00  0.00           C  
ATOM    158  HB2 PRO    10     326.447 339.590 318.592  1.00  0.00           H  
ATOM    159  HB3 PRO    10     325.085 339.443 317.440  1.00  0.00           H  
ATOM    160  CA  PRO    10     325.490 337.637 318.607  1.00  0.00           C  
ATOM    161  HA  PRO    10     324.706 337.200 317.987  1.00  0.00           H  
ATOM    162  C   PRO    10     326.844 337.051 318.173  1.00  0.00           C  
ATOM    163  O   PRO    10     326.958 336.479 317.085  1.00  0.00           O  
ATOM    164  N   ASN    11     327.877 337.212 319.010  1.00  0.00           N  
ATOM    165  H   ASN    11     327.699 337.697 319.879  1.00  0.00           H  
ATOM    166  CA  ASN    11     329.259 336.817 318.712  1.00  0.00           C  
ATOM    167  HA  ASN    11     329.410 336.865 317.631  1.00  0.00           H  
ATOM    168  CB  ASN    11     330.186 337.866 319.355  1.00  0.00           C  
ATOM    169  HB2 ASN    11     329.918 338.858 318.988  1.00  0.00           H  
ATOM    170  HB3 ASN    11     330.042 337.858 320.436  1.00  0.00           H  
ATOM    171  CG  ASN    11     331.660 337.645 319.036  1.00  0.00           C  
ATOM    172  OD1 ASN    11     332.059 337.449 317.896  1.00  0.00           O  
ATOM    173  ND2 ASN    11     332.522 337.680 320.030  1.00  0.00           N  
ATOM    174 HD21 ASN    11     333.500 337.537 319.825  1.00  0.00           H  
ATOM    175 HD22 ASN    11     332.213 337.879 320.970  1.00  0.00           H  
ATOM    176  C   ASN    11     329.625 335.378 319.144  1.00  0.00           C  
ATOM    177  O   ASN    11     330.480 334.749 318.517  1.00  0.00           O  
ATOM    178  N   HIS    12     329.010 334.850 320.213  1.00  0.00           N  
ATOM    179  H   HIS    12     328.285 335.393 320.669  1.00  0.00           H  
ATOM    180  CA  HIS    12     329.444 333.593 320.860  1.00  0.00           C  
ATOM    181  HA  HIS    12     330.492 333.702 321.147  1.00  0.00           H  
ATOM    182  CB  HIS    12     328.637 333.336 322.146  1.00  0.00           C  
ATOM    183  HB2 HIS    12     327.575 333.474 321.935  1.00  0.00           H  
ATOM    184  HB3 HIS    12     328.773 332.295 322.440  1.00  0.00           H  
ATOM    185  CG  HIS    12     329.010 334.182 323.346  1.00  0.00           C  
ATOM    186  ND1 HIS    12     328.580 333.932 324.654  1.00  0.00           N  
ATOM    187  CE1 HIS    12     329.100 334.912 325.413  1.00  0.00           C  
ATOM    188  HE1 HIS    12     328.952 335.015 326.483  1.00  0.00           H  
ATOM    189  NE2 HIS    12     329.831 335.750 324.657  1.00  0.00           N  
ATOM    190  HE2 HIS    12     330.323 336.568 325.003  1.00  0.00           H  
ATOM    191  CD2 HIS    12     329.789 335.306 323.353  1.00  0.00           C  
ATOM    192  HD2 HIS    12     330.268 335.767 322.498  1.00  0.00           H  
ATOM    193  C   HIS    12     329.396 332.344 319.969  1.00  0.00           C  
ATOM    194  O   HIS    12     330.221 331.452 320.155  1.00  0.00           O  
ATOM    195  N   ASN    13     328.415 332.246 319.061  1.00  0.00           N  
ATOM    196  H   ASN    13     327.788 333.038 318.989  1.00  0.00           H  
ATOM    197  CA  ASN    13     328.189 331.121 318.129  1.00  0.00           C  
ATOM    198  HA  ASN    13     327.258 331.354 317.610  1.00  0.00           H  
ATOM    199  CB  ASN    13     329.265 331.085 317.016  1.00  0.00           C  
ATOM    200  HB2 ASN    13     328.898 330.468 316.200  1.00  0.00           H  
ATOM    201  HB3 ASN    13     329.384 332.092 316.615  1.00  0.00           H  
ATOM    202  CG  ASN    13     330.635 330.528 317.399  1.00  0.00           C  
ATOM    203  OD1 ASN    13     330.813 329.364 317.732  1.00  0.00           O  
ATOM    204  ND2 ASN    13     331.677 331.326 317.296  1.00  0.00           N  
ATOM    205 HD21 ASN    13     332.585 330.958 317.535  1.00  0.00           H  
ATOM    206 HD22 ASN    13     331.556 332.291 317.029  1.00  0.00           H  
ATOM    207  C   ASN    13     327.902 329.762 318.822  1.00  0.00           C  
ATOM    208  O   ASN    13     327.931 328.713 318.178  1.00  0.00           O  
ATOM    209  N   THR    14     327.497 329.805 320.098  1.00  0.00           N  
ATOM    210  H   THR    14     327.426 330.720 320.519  1.00  0.00           H  
ATOM    211  CA  THR    14     327.315 328.660 321.010  1.00  0.00           C  
ATOM    212  HA  THR    14     327.246 327.734 320.440  1.00  0.00           H  
ATOM    213  CB  THR    14     328.502 328.540 321.988  1.00  0.00           C  
ATOM    214  HB  THR    14     328.645 329.499 322.490  1.00  0.00           H  
ATOM    215  CG2 THR    14     328.313 327.457 323.058  1.00  0.00           C  
ATOM    216 HG21 THR    14     328.093 326.498 322.587  1.00  0.00           H  
ATOM    217 HG22 THR    14     329.220 327.366 323.657  1.00  0.00           H  
ATOM    218 HG23 THR    14     327.497 327.725 323.730  1.00  0.00           H  
ATOM    219  OG1 THR    14     329.682 328.210 321.283  1.00  0.00           O  
ATOM    220  HG1 THR    14     330.443 328.362 321.875  1.00  0.00           H  
ATOM    221  C   THR    14     326.025 328.848 321.806  1.00  0.00           C  
ATOM    222  O   THR    14     325.797 329.914 322.384  1.00  0.00           O  
ATOM    223  N   MET    15     325.172 327.823 321.828  1.00  0.00           N  
ATOM    224  H   MET    15     325.431 326.969 321.337  1.00  0.00           H  
ATOM    225  CA  MET    15     323.850 327.838 322.464  1.00  0.00           C  
ATOM    226  HA  MET    15     323.890 328.502 323.330  1.00  0.00           H  
ATOM    227  CB  MET    15     322.852 328.415 321.444  1.00  0.00           C  
ATOM    228  HB2 MET    15     323.304 329.289 320.972  1.00  0.00           H  
ATOM    229  HB3 MET    15     322.647 327.685 320.661  1.00  0.00           H  
ATOM    230  CG  MET    15     321.537 328.874 322.070  1.00  0.00           C  
ATOM    231  HG2 MET    15     320.937 328.007 322.349  1.00  0.00           H  
ATOM    232  HG3 MET    15     321.756 329.469 322.957  1.00  0.00           H  
ATOM    233  SD  MET    15     320.582 329.904 320.943  1.00  0.00           S  
ATOM    234  CE  MET    15     319.118 330.207 321.965  1.00  0.00           C  
ATOM    235  HE1 MET    15     319.408 330.757 322.855  1.00  0.00           H  
ATOM    236  HE2 MET    15     318.391 330.792 321.401  1.00  0.00           H  
ATOM    237  HE3 MET    15     318.665 329.262 322.266  1.00  0.00           H  
ATOM    238  C   MET    15     323.481 326.431 322.975  1.00  0.00           C  
ATOM    239  O   MET    15     324.169 325.465 322.657  1.00  0.00           O  
ATOM    240  N   LYS    16     322.432 326.283 323.795  1.00  0.00           N  
ATOM    241  H   LYS    16     321.858 327.089 323.995  1.00  0.00           H  
ATOM    242  CA  LYS    16     322.125 325.025 324.509  1.00  0.00           C  
ATOM    243  HA  LYS    16     322.600 324.207 323.969  1.00  0.00           H  
ATOM    244  CB  LYS    16     322.753 325.086 325.923  1.00  0.00           C  
ATOM    245  HB2 LYS    16     323.589 325.788 325.901  1.00  0.00           H  
ATOM    246  HB3 LYS    16     322.011 325.457 326.620  1.00  0.00           H  
ATOM    247  CG  LYS    16     323.270 323.775 326.531  1.00  0.00           C  
ATOM    248  HG2 LYS    16     322.425 323.136 326.791  1.00  0.00           H  
ATOM    249  HG3 LYS    16     323.916 323.263 325.821  1.00  0.00           H  
ATOM    250  CD  LYS    16     324.083 324.103 327.795  1.00  0.00           C  
ATOM    251  HD2 LYS    16     325.021 324.571 327.487  1.00  0.00           H  
ATOM    252  HD3 LYS    16     323.527 324.811 328.413  1.00  0.00           H  
ATOM    253  CE  LYS    16     324.386 322.857 328.635  1.00  0.00           C  
ATOM    254  HE2 LYS    16     323.442 322.480 329.046  1.00  0.00           H  
ATOM    255  HE3 LYS    16     324.806 322.083 327.984  1.00  0.00           H  
ATOM    256  NZ  LYS    16     325.334 323.179 329.743  1.00  0.00           N  
ATOM    257  HZ1 LYS    16     324.982 323.931 330.325  1.00  0.00           H  
ATOM    258  HZ2 LYS    16     325.489 322.385 330.355  1.00  0.00           H  
ATOM    259  HZ3 LYS    16     326.238 323.473 329.390  1.00  0.00           H  
ATOM    260  C   LYS    16     320.627 324.695 324.508  1.00  0.00           C  
ATOM    261  O   LYS    16     319.775 325.525 324.186  1.00  0.00           O  
ATOM    262  N   ILE    17     320.350 323.447 324.845  1.00  0.00           N  
ATOM    263  H   ILE    17     321.148 322.870 325.089  1.00  0.00           H  
ATOM    264  CA  ILE    17     319.090 322.715 324.752  1.00  0.00           C  
ATOM    265  HA  ILE    17     318.267 323.421 324.702  1.00  0.00           H  
ATOM    266  CB  ILE    17     319.118 321.863 323.461  1.00  0.00           C  
ATOM    267  HB  ILE    17     320.088 321.384 323.435  1.00  0.00           H  
ATOM    268  CG2 ILE    17     318.060 320.750 323.456  1.00  0.00           C  
ATOM    269 HG21 ILE    17     317.066 321.182 323.575  1.00  0.00           H  
ATOM    270 HG22 ILE    17     318.117 320.216 322.509  1.00  0.00           H  
ATOM    271 HG23 ILE    17     318.234 320.033 324.257  1.00  0.00           H  
ATOM    272  CG1 ILE    17     319.058 322.656 322.136  1.00  0.00           C  
ATOM    273 HG12 ILE    17     319.784 323.468 322.158  1.00  0.00           H  
ATOM    274 HG13 ILE    17     319.363 321.987 321.329  1.00  0.00           H  
ATOM    275  CD1 ILE    17     317.690 323.230 321.763  1.00  0.00           C  
ATOM    276 HD11 ILE    17     317.360 323.941 322.519  1.00  0.00           H  
ATOM    277 HD12 ILE    17     317.775 323.732 320.802  1.00  0.00           H  
ATOM    278 HD13 ILE    17     316.955 322.434 321.656  1.00  0.00           H  
ATOM    279  C   ILE    17     318.960 321.855 326.028  1.00  0.00           C  
ATOM    280  O   ILE    17     319.949 321.332 326.539  1.00  0.00           O  
ATOM    281  N   THR    18     317.744 321.681 326.535  1.00  0.00           N  
ATOM    282  H   THR    18     316.987 322.127 326.033  1.00  0.00           H  
ATOM    283  CA  THR    18     317.408 321.132 327.855  1.00  0.00           C  
ATOM    284  HA  THR    18     318.286 320.669 328.303  1.00  0.00           H  
ATOM    285  CB  THR    18     316.946 322.283 328.773  1.00  0.00           C  
ATOM    286  HB  THR    18     316.094 322.783 328.308  1.00  0.00           H  
ATOM    287  CG2 THR    18     316.534 321.825 330.174  1.00  0.00           C  
ATOM    288 HG21 THR    18     317.350 321.276 330.645  1.00  0.00           H  
ATOM    289 HG22 THR    18     316.284 322.692 330.786  1.00  0.00           H  
ATOM    290 HG23 THR    18     315.651 321.189 330.118  1.00  0.00           H  
ATOM    291  OG1 THR    18     317.992 323.221 328.932  1.00  0.00           O  
ATOM    292  HG1 THR    18     317.631 324.011 329.377  1.00  0.00           H  
ATOM    293  C   THR    18     316.289 320.094 327.753  1.00  0.00           C  
ATOM    294  O   THR    18     315.249 320.365 327.158  1.00  0.00           O  
ATOM    295  N   LEU    19     316.481 318.920 328.359  1.00  0.00           N  
ATOM    296  H   LEU    19     317.365 318.763 328.823  1.00  0.00           H  
ATOM    297  CA  LEU    19     315.451 317.887 328.550  1.00  0.00           C  
ATOM    298  HA  LEU    19     314.586 318.070 327.909  1.00  0.00           H  
ATOM    299  CB  LEU    19     316.044 316.501 328.212  1.00  0.00           C  
ATOM    300  HB2 LEU    19     317.056 316.445 328.617  1.00  0.00           H  
ATOM    301  HB3 LEU    19     315.449 315.749 328.733  1.00  0.00           H  
ATOM    302  CG  LEU    19     316.074 316.088 326.725  1.00  0.00           C  
ATOM    303  HG  LEU    19     315.050 315.994 326.367  1.00  0.00           H  
ATOM    304  CD1 LEU    19     316.809 317.059 325.796  1.00  0.00           C  
ATOM    305 HD11 LEU    19     317.821 317.232 326.155  1.00  0.00           H  
ATOM    306 HD12 LEU    19     316.856 316.644 324.790  1.00  0.00           H  
ATOM    307 HD13 LEU    19     316.271 318.004 325.751  1.00  0.00           H  
ATOM    308  CD2 LEU    19     316.743 314.715 326.626  1.00  0.00           C  
ATOM    309 HD21 LEU    19     316.142 313.972 327.151  1.00  0.00           H  
ATOM    310 HD22 LEU    19     316.837 314.414 325.586  1.00  0.00           H  
ATOM    311 HD23 LEU    19     317.738 314.745 327.066  1.00  0.00           H  
ATOM    312  C   LEU    19     314.999 317.945 330.025  1.00  0.00           C  
ATOM    313  O   LEU    19     315.811 317.692 330.919  1.00  0.00           O  
ATOM    314  N   SER    20     313.743 318.332 330.291  1.00  0.00           N  
ATOM    315  H   SER    20     313.121 318.538 329.519  1.00  0.00           H  
ATOM    316  CA  SER    20     313.242 318.638 331.647  1.00  0.00           C  
ATOM    317  HA  SER    20     313.983 318.288 332.366  1.00  0.00           H  
ATOM    318  CB  SER    20     313.169 320.154 331.873  1.00  0.00           C  
ATOM    319  HB2 SER    20     312.711 320.344 332.846  1.00  0.00           H  
ATOM    320  HB3 SER    20     314.189 320.542 331.901  1.00  0.00           H  
ATOM    321  OG  SER    20     312.446 320.834 330.856  1.00  0.00           O  
ATOM    322  HG  SER    20     312.436 321.788 331.072  1.00  0.00           H  
ATOM    323  C   SER    20     311.933 317.906 332.007  1.00  0.00           C  
ATOM    324  O   SER    20     310.829 318.261 331.592  1.00  0.00           O  
ATOM    325  N   GLU    21     312.126 316.875 332.833  1.00  0.00           N  
ATOM    326  H   GLU    21     313.091 316.764 333.117  1.00  0.00           H  
ATOM    327  CA  GLU    21     311.285 315.763 333.319  1.00  0.00           C  
ATOM    328  HA  GLU    21     310.924 316.027 334.315  1.00  0.00           H  
ATOM    329  CB  GLU    21     310.022 315.446 332.468  1.00  0.00           C  
ATOM    330  HB2 GLU    21     309.537 314.588 332.935  1.00  0.00           H  
ATOM    331  HB3 GLU    21     309.331 316.283 332.579  1.00  0.00           H  
ATOM    332  CG  GLU    21     310.162 315.136 330.960  1.00  0.00           C  
ATOM    333  HG2 GLU    21     310.483 316.026 330.420  1.00  0.00           H  
ATOM    334  HG3 GLU    21     310.931 314.382 330.804  1.00  0.00           H  
ATOM    335  CD  GLU    21     308.839 314.627 330.342  1.00  0.00           C  
ATOM    336  OE1 GLU    21     308.891 313.742 329.453  1.00  0.00           O  
ATOM    337  OE2 GLU    21     307.737 315.099 330.719  1.00  0.00           O  
ATOM    338  C   GLU    21     312.310 314.619 333.518  1.00  0.00           C  
ATOM    339  O   GLU    21     313.204 314.781 334.355  1.00  0.00           O  
ATOM    340  N   SER    22     312.212 313.516 332.766  1.00  0.00           N  
ATOM    341  H   SER    22     311.405 313.453 332.163  1.00  0.00           H  
ATOM    342  CA  SER    22     313.248 312.484 332.549  1.00  0.00           C  
ATOM    343  HA  SER    22     312.754 311.631 332.084  1.00  0.00           H  
ATOM    344  CB  SER    22     314.228 313.053 331.493  1.00  0.00           C  
ATOM    345  HB2 SER    22     314.864 312.255 331.108  1.00  0.00           H  
ATOM    346  HB3 SER    22     313.656 313.455 330.654  1.00  0.00           H  
ATOM    347  OG  SER    22     315.047 314.085 332.028  1.00  0.00           O  
ATOM    348  HG  SER    22     315.640 314.431 331.334  1.00  0.00           H  
ATOM    349  C   SER    22     313.981 311.914 333.791  1.00  0.00           C  
ATOM    350  O   SER    22     313.461 311.923 334.912  1.00  0.00           O  
ATOM    351  N   ARG    23     315.181 311.357 333.551  1.00  0.00           N  
ATOM    352  H   ARG    23     315.509 311.433 332.597  1.00  0.00           H  
ATOM    353  CA  ARG    23     316.167 310.756 334.471  1.00  0.00           C  
ATOM    354  HA  ARG    23     316.220 311.350 335.386  1.00  0.00           H  
ATOM    355  CB  ARG    23     315.808 309.294 334.817  1.00  0.00           C  
ATOM    356  HB2 ARG    23     315.661 308.727 333.896  1.00  0.00           H  
ATOM    357  HB3 ARG    23     316.653 308.852 335.347  1.00  0.00           H  
ATOM    358  CG  ARG    23     314.569 309.142 335.711  1.00  0.00           C  
ATOM    359  HG2 ARG    23     314.645 309.834 336.551  1.00  0.00           H  
ATOM    360  HG3 ARG    23     313.673 309.367 335.132  1.00  0.00           H  
ATOM    361  CD  ARG    23     314.451 307.715 336.254  1.00  0.00           C  
ATOM    362  HD2 ARG    23     314.350 307.024 335.415  1.00  0.00           H  
ATOM    363  HD3 ARG    23     315.365 307.477 336.802  1.00  0.00           H  
ATOM    364  NE  ARG    23     313.285 307.585 337.149  1.00  0.00           N  
ATOM    365  HE  ARG    23     312.628 308.350 337.159  1.00  0.00           H  
ATOM    366  CZ  ARG    23     313.015 306.571 337.954  1.00  0.00           C  
ATOM    367  NH1 ARG    23     311.958 306.599 338.715  1.00  0.00           N  
ATOM    368 HH11 ARG    23     311.341 307.395 338.695  1.00  0.00           H  
ATOM    369 HH12 ARG    23     311.753 305.828 339.330  1.00  0.00           H  
ATOM    370  NH2 ARG    23     313.781 305.517 338.024  1.00  0.00           N  
ATOM    371 HH21 ARG    23     314.598 305.464 337.439  1.00  0.00           H  
ATOM    372 HH22 ARG    23     313.557 304.759 338.647  1.00  0.00           H  
ATOM    373  C   ARG    23     317.558 310.787 333.809  1.00  0.00           C  
ATOM    374  O   ARG    23     317.660 310.950 332.590  1.00  0.00           O  
ATOM    375  N   GLU    24     318.606 310.613 334.617  1.00  0.00           N  
ATOM    376  H   GLU    24     318.409 310.469 335.595  1.00  0.00           H  
ATOM    377  CA  GLU    24     320.024 310.591 334.204  1.00  0.00           C  
ATOM    378  HA  GLU    24     320.192 311.441 333.544  1.00  0.00           H  
ATOM    379  CB  GLU    24     320.892 310.819 335.461  1.00  0.00           C  
ATOM    380  HB2 GLU    24     321.930 310.955 335.155  1.00  0.00           H  
ATOM    381  HB3 GLU    24     320.569 311.744 335.940  1.00  0.00           H  
ATOM    382  CG  GLU    24     320.813 309.665 336.478  1.00  0.00           C  
ATOM    383  HG2 GLU    24     319.790 309.591 336.853  1.00  0.00           H  
ATOM    384  HG3 GLU    24     321.044 308.727 335.968  1.00  0.00           H  
ATOM    385  CD  GLU    24     321.774 309.838 337.674  1.00  0.00           C  
ATOM    386  OE1 GLU    24     322.238 308.809 338.225  1.00  0.00           O  
ATOM    387  OE2 GLU    24     322.061 310.985 338.098  1.00  0.00           O  
ATOM    388  C   GLU    24     320.437 309.326 333.400  1.00  0.00           C  
ATOM    389  O   GLU    24     319.588 308.595 332.878  1.00  0.00           O  
ATOM    390  N   GLY    25     321.750 309.053 333.298  1.00  0.00           N  
ATOM    391  H   GLY    25     322.390 309.645 333.810  1.00  0.00           H  
ATOM    392  CA  GLY    25     322.316 307.860 332.637  1.00  0.00           C  
ATOM    393  HA2 GLY    25     322.736 307.208 333.403  1.00  0.00           H  
ATOM    394  HA3 GLY    25     321.528 307.299 332.135  1.00  0.00           H  
ATOM    395  C   GLY    25     323.421 308.118 331.599  1.00  0.00           C  
ATOM    396  O   GLY    25     323.774 307.196 330.859  1.00  0.00           O  
ATOM    397  N   MET    26     323.949 309.348 331.507  1.00  0.00           N  
ATOM    398  H   MET    26     323.618 310.054 332.146  1.00  0.00           H  
ATOM    399  CA  MET    26     324.956 309.748 330.509  1.00  0.00           C  
ATOM    400  HA  MET    26     325.047 308.962 329.757  1.00  0.00           H  
ATOM    401  CB  MET    26     324.448 310.995 329.766  1.00  0.00           C  
ATOM    402  HB2 MET    26     324.338 311.816 330.478  1.00  0.00           H  
ATOM    403  HB3 MET    26     325.199 311.257 329.023  1.00  0.00           H  
ATOM    404  CG  MET    26     323.138 310.835 328.995  1.00  0.00           C  
ATOM    405  HG2 MET    26     323.298 310.153 328.159  1.00  0.00           H  
ATOM    406  HG3 MET    26     322.374 310.412 329.647  1.00  0.00           H  
ATOM    407  SD  MET    26     322.519 312.417 328.361  1.00  0.00           S  
ATOM    408  CE  MET    26     323.996 313.094 327.550  1.00  0.00           C  
ATOM    409  HE1 MET    26     324.283 312.465 326.707  1.00  0.00           H  
ATOM    410  HE2 MET    26     323.780 314.099 327.204  1.00  0.00           H  
ATOM    411  HE3 MET    26     324.825 313.175 328.246  1.00  0.00           H  
ATOM    412  C   MET    26     326.385 309.933 331.091  1.00  0.00           C  
ATOM    413  O   MET    26     326.851 309.102 331.871  1.00  0.00           O  
ATOM    414  N   THR    27     327.060 311.023 330.685  1.00  0.00           N  
ATOM    415  H   THR    27     326.538 311.612 330.050  1.00  0.00           H  
ATOM    416  CA  THR    27     328.471 311.484 330.777  1.00  0.00           C  
ATOM    417  HA  THR    27     328.597 312.076 331.685  1.00  0.00           H  
ATOM    418  CB  THR    27     329.469 310.292 330.826  1.00  0.00           C  
ATOM    419  HB  THR    27     329.141 309.529 330.119  1.00  0.00           H  
ATOM    420  CG2 THR    27     330.954 310.567 330.563  1.00  0.00           C  
ATOM    421 HG21 THR    27     331.295 311.417 331.155  1.00  0.00           H  
ATOM    422 HG22 THR    27     331.544 309.690 330.834  1.00  0.00           H  
ATOM    423 HG23 THR    27     331.119 310.747 329.501  1.00  0.00           H  
ATOM    424  OG1 THR    27     329.457 309.750 332.131  1.00  0.00           O  
ATOM    425  HG1 THR    27     328.550 309.414 332.272  1.00  0.00           H  
ATOM    426  C   THR    27     328.658 312.450 329.570  1.00  0.00           C  
ATOM    427  O   THR    27     327.672 312.761 328.895  1.00  0.00           O  
ATOM    428  N   SER    28     329.848 312.994 329.297  1.00  0.00           N  
ATOM    429  H   SER    28     330.619 312.819 329.925  1.00  0.00           H  
ATOM    430  CA  SER    28     330.161 313.760 328.070  1.00  0.00           C  
ATOM    431  HA  SER    28     329.599 314.689 328.101  1.00  0.00           H  
ATOM    432  CB  SER    28     331.655 314.107 328.034  1.00  0.00           C  
ATOM    433  HB2 SER    28     332.230 313.190 327.889  1.00  0.00           H  
ATOM    434  HB3 SER    28     331.847 314.775 327.191  1.00  0.00           H  
ATOM    435  OG  SER    28     332.063 314.736 329.242  1.00  0.00           O  
ATOM    436  HG  SER    28     333.023 314.929 329.184  1.00  0.00           H  
ATOM    437  C   SER    28     329.813 313.022 326.758  1.00  0.00           C  
ATOM    438  O   SER    28     329.851 311.789 326.701  1.00  0.00           O  
ATOM    439  N   ASP    29     329.551 313.771 325.679  1.00  0.00           N  
ATOM    440  H   ASP    29     329.522 314.775 325.785  1.00  0.00           H  
ATOM    441  CA  ASP    29     329.254 313.248 324.331  1.00  0.00           C  
ATOM    442  HA  ASP    29     329.961 312.439 324.143  1.00  0.00           H  
ATOM    443  CB  ASP    29     327.826 312.677 324.259  1.00  0.00           C  
ATOM    444  HB2 ASP    29     327.520 312.322 325.245  1.00  0.00           H  
ATOM    445  HB3 ASP    29     327.153 313.482 323.966  1.00  0.00           H  
ATOM    446  CG  ASP    29     327.669 311.513 323.262  1.00  0.00           C  
ATOM    447  OD1 ASP    29     326.615 310.832 323.315  1.00  0.00           O  
ATOM    448  OD2 ASP    29     328.587 311.258 322.443  1.00  0.00           O  
ATOM    449  C   ASP    29     329.457 314.317 323.235  1.00  0.00           C  
ATOM    450  O   ASP    29     329.271 315.514 323.487  1.00  0.00           O  
ATOM    451  N   THR    30     329.835 313.881 322.027  1.00  0.00           N  
ATOM    452  H   THR    30     329.854 312.876 321.892  1.00  0.00           H  
ATOM    453  CA  THR    30     330.301 314.740 320.919  1.00  0.00           C  
ATOM    454  HA  THR    30     330.287 315.774 321.265  1.00  0.00           H  
ATOM    455  CB  THR    30     331.772 314.444 320.555  1.00  0.00           C  
ATOM    456  HB  THR    30     331.836 313.469 320.070  1.00  0.00           H  
ATOM    457  CG2 THR    30     332.369 315.509 319.630  1.00  0.00           C  
ATOM    458 HG21 THR    30     332.351 316.482 320.122  1.00  0.00           H  
ATOM    459 HG22 THR    30     333.400 315.250 319.386  1.00  0.00           H  
ATOM    460 HG23 THR    30     331.802 315.570 318.703  1.00  0.00           H  
ATOM    461  OG1 THR    30     332.581 314.422 321.718  1.00  0.00           O  
ATOM    462  HG1 THR    30     333.450 314.047 321.476  1.00  0.00           H  
ATOM    463  C   THR    30     329.351 314.697 319.707  1.00  0.00           C  
ATOM    464  O   THR    30     328.440 315.515 319.656  1.00  0.00           O  
ATOM    465  N   TYR    31     329.572 313.797 318.730  1.00  0.00           N  
ATOM    466  H   TYR    31     330.314 313.132 318.892  1.00  0.00           H  
ATOM    467  CA  TYR    31     328.909 313.696 317.405  1.00  0.00           C  
ATOM    468  HA  TYR    31     329.162 312.709 317.016  1.00  0.00           H  
ATOM    469  CB  TYR    31     327.365 313.766 317.443  1.00  0.00           C  
ATOM    470  HB2 TYR    31     327.083 314.815 317.429  1.00  0.00           H  
ATOM    471  HB3 TYR    31     326.987 313.351 316.508  1.00  0.00           H  
ATOM    472  CG  TYR    31     326.618 313.086 318.580  1.00  0.00           C  
ATOM    473  CD1 TYR    31     326.559 311.682 318.676  1.00  0.00           C  
ATOM    474  HD1 TYR    31     327.096 311.069 317.967  1.00  0.00           H  
ATOM    475  CE1 TYR    31     325.801 311.073 319.699  1.00  0.00           C  
ATOM    476  HE1 TYR    31     325.753 309.997 319.777  1.00  0.00           H  
ATOM    477  CZ  TYR    31     325.099 311.871 320.631  1.00  0.00           C  
ATOM    478  OH  TYR    31     324.399 311.309 321.650  1.00  0.00           O  
ATOM    479  HH  TYR    31     325.021 310.913 322.289  1.00  0.00           H  
ATOM    480  CE2 TYR    31     325.153 313.273 320.524  1.00  0.00           C  
ATOM    481  HE2 TYR    31     324.632 313.892 321.230  1.00  0.00           H  
ATOM    482  CD2 TYR    31     325.908 313.870 319.510  1.00  0.00           C  
ATOM    483  HD2 TYR    31     325.954 314.943 319.470  1.00  0.00           H  
ATOM    484  C   TYR    31     329.442 314.728 316.380  1.00  0.00           C  
ATOM    485  O   TYR    31     329.909 315.809 316.749  1.00  0.00           O  
ATOM    486  N   THR    32     329.323 314.419 315.081  1.00  0.00           N  
ATOM    487  H   THR    32     328.985 313.498 314.834  1.00  0.00           H  
ATOM    488  CA  THR    32     329.603 315.347 313.960  1.00  0.00           C  
ATOM    489  HA  THR    32     330.022 316.272 314.357  1.00  0.00           H  
ATOM    490  CB  THR    32     330.672 314.777 313.003  1.00  0.00           C  
ATOM    491  HB  THR    32     330.835 315.495 312.197  1.00  0.00           H  
ATOM    492  CG2 THR    32     332.013 314.541 313.700  1.00  0.00           C  
ATOM    493 HG21 THR    32     331.915 313.777 314.471  1.00  0.00           H  
ATOM    494 HG22 THR    32     332.755 314.220 312.968  1.00  0.00           H  
ATOM    495 HG23 THR    32     332.356 315.471 314.155  1.00  0.00           H  
ATOM    496  OG1 THR    32     330.234 313.554 312.446  1.00  0.00           O  
ATOM    497  HG1 THR    32     330.948 313.201 311.879  1.00  0.00           H  
ATOM    498  C   THR    32     328.291 315.766 313.264  1.00  0.00           C  
ATOM    499  O   THR    32     327.444 316.374 313.922  1.00  0.00           O  
ATOM    500  N   LYS    33     328.097 315.486 311.961  1.00  0.00           N  
ATOM    501  H   LYS    33     328.797 314.911 311.505  1.00  0.00           H  
ATOM    502  CA  LYS    33     326.951 315.963 311.157  1.00  0.00           C  
ATOM    503  HA  LYS    33     326.853 317.034 311.343  1.00  0.00           H  
ATOM    504  CB  LYS    33     327.248 315.750 309.658  1.00  0.00           C  
ATOM    505  HB2 LYS    33     328.196 316.231 309.413  1.00  0.00           H  
ATOM    506  HB3 LYS    33     327.361 314.681 309.464  1.00  0.00           H  
ATOM    507  CG  LYS    33     326.164 316.298 308.711  1.00  0.00           C  
ATOM    508  HG2 LYS    33     326.456 316.055 307.688  1.00  0.00           H  
ATOM    509  HG3 LYS    33     325.214 315.801 308.912  1.00  0.00           H  
ATOM    510  CD  LYS    33     325.980 317.820 308.822  1.00  0.00           C  
ATOM    511  HD2 LYS    33     325.637 318.083 309.824  1.00  0.00           H  
ATOM    512  HD3 LYS    33     326.940 318.306 308.634  1.00  0.00           H  
ATOM    513  CE  LYS    33     324.946 318.312 307.800  1.00  0.00           C  
ATOM    514  HE2 LYS    33     325.236 317.955 306.806  1.00  0.00           H  
ATOM    515  HE3 LYS    33     323.975 317.865 308.041  1.00  0.00           H  
ATOM    516  NZ  LYS    33     324.848 319.800 307.795  1.00  0.00           N  
ATOM    517  HZ1 LYS    33     325.724 320.224 307.510  1.00  0.00           H  
ATOM    518  HZ2 LYS    33     324.143 320.118 307.140  1.00  0.00           H  
ATOM    519  HZ3 LYS    33     324.614 320.165 308.711  1.00  0.00           H  
ATOM    520  C   LYS    33     325.616 315.334 311.569  1.00  0.00           C  
ATOM    521  O   LYS    33     324.655 316.050 311.820  1.00  0.00           O  
ATOM    522  N   VAL    34     325.579 314.005 311.654  1.00  0.00           N  
ATOM    523  H   VAL    34     326.432 313.520 311.407  1.00  0.00           H  
ATOM    524  CA  VAL    34     324.497 313.155 312.194  1.00  0.00           C  
ATOM    525  HA  VAL    34     324.067 313.645 313.067  1.00  0.00           H  
ATOM    526  CB  VAL    34     323.345 312.873 311.196  1.00  0.00           C  
ATOM    527  HB  VAL    34     322.645 312.215 311.707  1.00  0.00           H  
ATOM    528  CG1 VAL    34     322.544 314.117 310.798  1.00  0.00           C  
ATOM    529 HG11 VAL    34     323.131 314.757 310.141  1.00  0.00           H  
ATOM    530 HG12 VAL    34     321.637 313.818 310.272  1.00  0.00           H  
ATOM    531 HG13 VAL    34     322.257 314.674 311.690  1.00  0.00           H  
ATOM    532  CG2 VAL    34     323.785 312.152 309.915  1.00  0.00           C  
ATOM    533 HG21 VAL    34     324.237 311.191 310.158  1.00  0.00           H  
ATOM    534 HG22 VAL    34     322.916 311.967 309.282  1.00  0.00           H  
ATOM    535 HG23 VAL    34     324.502 312.761 309.364  1.00  0.00           H  
ATOM    536  C   VAL    34     325.121 311.833 312.664  1.00  0.00           C  
ATOM    537  O   VAL    34     326.229 311.485 312.248  1.00  0.00           O  
ATOM    538  N   ASP    35     324.434 311.098 313.536  1.00  0.00           N  
ATOM    539  H   ASP    35     323.513 311.415 313.826  1.00  0.00           H  
ATOM    540  CA  ASP    35     324.955 309.886 314.183  1.00  0.00           C  
ATOM    541  HA  ASP    35     325.817 309.524 313.620  1.00  0.00           H  
ATOM    542  CB  ASP    35     325.443 310.238 315.595  1.00  0.00           C  
ATOM    543  HB2 ASP    35     326.108 311.103 315.544  1.00  0.00           H  
ATOM    544  HB3 ASP    35     324.593 310.508 316.223  1.00  0.00           H  
ATOM    545  CG  ASP    35     326.208 309.058 316.211  1.00  0.00           C  
ATOM    546  OD1 ASP    35     325.641 308.365 317.086  1.00  0.00           O  
ATOM    547  OD2 ASP    35     327.356 308.795 315.781  1.00  0.00           O  
ATOM    548  C   ASP    35     323.924 308.741 314.209  1.00  0.00           C  
ATOM    549  O   ASP    35     322.714 308.964 314.125  1.00  0.00           O  
ATOM    550  N   ASP    36     324.407 307.499 314.291  1.00  0.00           N  
ATOM    551  H   ASP    36     325.410 307.381 314.350  1.00  0.00           H  
ATOM    552  CA  ASP    36     323.579 306.283 314.293  1.00  0.00           C  
ATOM    553  HA  ASP    36     322.713 306.460 313.653  1.00  0.00           H  
ATOM    554  CB  ASP    36     324.372 305.134 313.649  1.00  0.00           C  
ATOM    555  HB2 ASP    36     323.746 304.241 313.621  1.00  0.00           H  
ATOM    556  HB3 ASP    36     324.586 305.407 312.613  1.00  0.00           H  
ATOM    557  CG  ASP    36     325.692 304.813 314.373  1.00  0.00           C  
ATOM    558  OD1 ASP    36     325.656 304.209 315.472  1.00  0.00           O  
ATOM    559  OD2 ASP    36     326.775 305.141 313.831  1.00  0.00           O  
ATOM    560  C   ASP    36     323.020 305.892 315.684  1.00  0.00           C  
ATOM    561  O   ASP    36     322.105 305.068 315.766  1.00  0.00           O  
ATOM    562  N   SER    37     323.502 306.515 316.768  1.00  0.00           N  
ATOM    563  H   SER    37     324.259 307.180 316.627  1.00  0.00           H  
ATOM    564  CA  SER    37     323.050 306.328 318.161  1.00  0.00           C  
ATOM    565  HA  SER    37     322.344 305.499 318.204  1.00  0.00           H  
ATOM    566  CB  SER    37     324.256 305.929 319.034  1.00  0.00           C  
ATOM    567  HB2 SER    37     323.887 305.600 320.007  1.00  0.00           H  
ATOM    568  HB3 SER    37     324.754 305.076 318.568  1.00  0.00           H  
ATOM    569  OG  SER    37     325.211 306.961 319.236  1.00  0.00           O  
ATOM    570  HG  SER    37     325.375 307.418 318.376  1.00  0.00           H  
ATOM    571  C   SER    37     322.299 307.580 318.668  1.00  0.00           C  
ATOM    572  O   SER    37     322.484 308.056 319.791  1.00  0.00           O  
ATOM    573  N   GLN    38     321.416 308.112 317.811  1.00  0.00           N  
ATOM    574  H   GLN    38     321.265 307.620 316.942  1.00  0.00           H  
ATOM    575  CA  GLN    38     320.802 309.441 317.940  1.00  0.00           C  
ATOM    576  HA  GLN    38     321.223 309.917 318.824  1.00  0.00           H  
ATOM    577  CB  GLN    38     321.270 310.231 316.704  1.00  0.00           C  
ATOM    578  HB2 GLN    38     322.314 309.969 316.527  1.00  0.00           H  
ATOM    579  HB3 GLN    38     320.692 309.931 315.828  1.00  0.00           H  
ATOM    580  CG  GLN    38     321.227 311.752 316.860  1.00  0.00           C  
ATOM    581  HG2 GLN    38     320.205 312.111 316.744  1.00  0.00           H  
ATOM    582  HG3 GLN    38     321.583 312.009 317.858  1.00  0.00           H  
ATOM    583  CD  GLN    38     322.134 312.446 315.848  1.00  0.00           C  
ATOM    584  OE1 GLN    38     322.042 312.262 314.645  1.00  0.00           O  
ATOM    585  NE2 GLN    38     323.049 313.277 316.291  1.00  0.00           N  
ATOM    586 HE21 GLN    38     323.618 313.752 315.612  1.00  0.00           H  
ATOM    587 HE22 GLN    38     323.185 313.428 317.280  1.00  0.00           H  
ATOM    588  C   GLN    38     319.255 309.402 318.069  1.00  0.00           C  
ATOM    589  O   GLN    38     318.616 308.556 317.437  1.00  0.00           O  
ATOM    590  N   PRO    39     318.620 310.327 318.828  1.00  0.00           N  
ATOM    591  CD  PRO    39     319.283 311.318 319.678  1.00  0.00           C  
ATOM    592  HD2 PRO    39     319.790 312.081 319.095  1.00  0.00           H  
ATOM    593  HD3 PRO    39     319.993 310.819 320.340  1.00  0.00           H  
ATOM    594  CG  PRO    39     318.199 311.965 320.529  1.00  0.00           C  
ATOM    595  HG2 PRO    39     317.754 312.815 320.014  1.00  0.00           H  
ATOM    596  HG3 PRO    39     318.578 312.257 321.509  1.00  0.00           H  
ATOM    597  CB  PRO    39     317.186 310.836 320.618  1.00  0.00           C  
ATOM    598  HB2 PRO    39     316.208 311.211 320.915  1.00  0.00           H  
ATOM    599  HB3 PRO    39     317.550 310.105 321.339  1.00  0.00           H  
ATOM    600  CA  PRO    39     317.201 310.224 319.210  1.00  0.00           C  
ATOM    601  HA  PRO    39     316.907 309.176 319.291  1.00  0.00           H  
ATOM    602  C   PRO    39     316.194 310.914 318.256  1.00  0.00           C  
ATOM    603  O   PRO    39     315.280 311.602 318.711  1.00  0.00           O  
ATOM    604  N   ALA    40     316.335 310.743 316.934  1.00  0.00           N  
ATOM    605  H   ALA    40     317.083 310.127 316.636  1.00  0.00           H  
ATOM    606  CA  ALA    40     315.375 311.169 315.890  1.00  0.00           C  
ATOM    607  HA  ALA    40     315.761 310.795 314.939  1.00  0.00           H  
ATOM    608  CB  ALA    40     314.005 310.493 316.085  1.00  0.00           C  
ATOM    609  HB1 ALA    40     313.514 310.843 316.994  1.00  0.00           H  
ATOM    610  HB2 ALA    40     313.361 310.721 315.234  1.00  0.00           H  
ATOM    611  HB3 ALA    40     314.133 309.412 316.146  1.00  0.00           H  
ATOM    612  C   ALA    40     315.298 312.702 315.720  1.00  0.00           C  
ATOM    613  O   ALA    40     315.880 313.256 314.786  1.00  0.00           O  
ATOM    614  N   PHE    41     314.707 313.410 316.690  1.00  0.00           N  
ATOM    615  H   PHE    41     314.359 312.884 317.486  1.00  0.00           H  
ATOM    616  CA  PHE    41     314.567 314.877 316.736  1.00  0.00           C  
ATOM    617  HA  PHE    41     314.343 315.225 315.727  1.00  0.00           H  
ATOM    618  CB  PHE    41     313.365 315.243 317.623  1.00  0.00           C  
ATOM    619  HB2 PHE    41     313.463 314.758 318.596  1.00  0.00           H  
ATOM    620  HB3 PHE    41     313.349 316.318 317.795  1.00  0.00           H  
ATOM    621  CG  PHE    41     312.049 314.872 316.977  1.00  0.00           C  
ATOM    622  CD1 PHE    41     311.567 315.646 315.904  1.00  0.00           C  
ATOM    623  HD1 PHE    41     312.111 316.521 315.576  1.00  0.00           H  
ATOM    624  CE1 PHE    41     310.382 315.281 315.244  1.00  0.00           C  
ATOM    625  HE1 PHE    41     310.015 315.879 314.421  1.00  0.00           H  
ATOM    626  CZ  PHE    41     309.676 314.140 315.655  1.00  0.00           C  
ATOM    627  HZ  PHE    41     308.765 313.854 315.147  1.00  0.00           H  
ATOM    628  CE2 PHE    41     310.155 313.369 316.726  1.00  0.00           C  
ATOM    629  HE2 PHE    41     309.606 312.495 317.028  1.00  0.00           H  
ATOM    630  CD2 PHE    41     311.339 313.732 317.395  1.00  0.00           C  
ATOM    631  HD2 PHE    41     311.709 313.130 318.214  1.00  0.00           H  
ATOM    632  C   PHE    41     315.858 315.605 317.156  1.00  0.00           C  
ATOM    633  O   PHE    41     315.835 316.739 317.621  1.00  0.00           O  
ATOM    634  N   ILE    42     316.999 314.954 316.920  1.00  0.00           N  
ATOM    635  H   ILE    42     316.888 314.013 316.577  1.00  0.00           H  
ATOM    636  CA  ILE    42     318.360 315.501 316.981  1.00  0.00           C  
ATOM    637  HA  ILE    42     318.308 316.584 316.989  1.00  0.00           H  
ATOM    638  CB  ILE    42     319.042 315.097 318.304  1.00  0.00           C  
ATOM    639  HB  ILE    42     318.863 314.036 318.462  1.00  0.00           H  
ATOM    640  CG2 ILE    42     320.558 315.302 318.258  1.00  0.00           C  
ATOM    641 HG21 ILE    42     320.780 316.292 317.860  1.00  0.00           H  
ATOM    642 HG22 ILE    42     320.986 315.201 319.259  1.00  0.00           H  
ATOM    643 HG23 ILE    42     321.018 314.557 317.613  1.00  0.00           H  
ATOM    644  CG1 ILE    42     318.448 315.865 319.513  1.00  0.00           C  
ATOM    645 HG12 ILE    42     317.381 315.658 319.585  1.00  0.00           H  
ATOM    646 HG13 ILE    42     318.900 315.467 320.422  1.00  0.00           H  
ATOM    647  CD1 ILE    42     318.643 317.395 319.513  1.00  0.00           C  
ATOM    648 HD11 ILE    42     318.106 317.858 318.687  1.00  0.00           H  
ATOM    649 HD12 ILE    42     318.250 317.809 320.441  1.00  0.00           H  
ATOM    650 HD13 ILE    42     319.699 317.652 319.444  1.00  0.00           H  
ATOM    651  C   ILE    42     319.121 315.174 315.681  1.00  0.00           C  
ATOM    652  O   ILE    42     319.849 316.032 315.197  1.00  0.00           O  
ATOM    653  N   ASN    43     318.880 314.019 315.038  1.00  0.00           N  
ATOM    654  H   ASN    43     318.251 313.348 315.451  1.00  0.00           H  
ATOM    655  CA  ASN    43     319.373 313.736 313.676  1.00  0.00           C  
ATOM    656  HA  ASN    43     320.455 313.872 313.645  1.00  0.00           H  
ATOM    657  CB  ASN    43     319.038 312.267 313.330  1.00  0.00           C  
ATOM    658  HB2 ASN    43     319.495 311.612 314.071  1.00  0.00           H  
ATOM    659  HB3 ASN    43     317.960 312.111 313.374  1.00  0.00           H  
ATOM    660  CG  ASN    43     319.499 311.833 311.939  1.00  0.00           C  
ATOM    661  OD1 ASN    43     319.105 312.379 310.919  1.00  0.00           O  
ATOM    662  ND2 ASN    43     320.314 310.807 311.839  1.00  0.00           N  
ATOM    663 HD21 ASN    43     320.573 310.495 310.915  1.00  0.00           H  
ATOM    664 HD22 ASN    43     320.666 310.343 312.663  1.00  0.00           H  
ATOM    665  C   ASN    43     318.761 314.722 312.661  1.00  0.00           C  
ATOM    666  O   ASN    43     319.489 315.409 311.944  1.00  0.00           O  
ATOM    667  N   ASP    44     317.431 314.872 312.683  1.00  0.00           N  
ATOM    668  H   ASP    44     316.882 314.250 313.269  1.00  0.00           H  
ATOM    669  CA  ASP    44     316.722 315.882 311.884  1.00  0.00           C  
ATOM    670  HA  ASP    44     316.964 315.734 310.831  1.00  0.00           H  
ATOM    671  CB  ASP    44     315.199 315.728 312.056  1.00  0.00           C  
ATOM    672  HB2 ASP    44     314.960 315.779 313.120  1.00  0.00           H  
ATOM    673  HB3 ASP    44     314.713 316.575 311.569  1.00  0.00           H  
ATOM    674  CG  ASP    44     314.607 314.432 311.463  1.00  0.00           C  
ATOM    675  OD1 ASP    44     313.449 314.097 311.811  1.00  0.00           O  
ATOM    676  OD2 ASP    44     315.251 313.770 310.614  1.00  0.00           O  
ATOM    677  C   ASP    44     317.162 317.308 312.250  1.00  0.00           C  
ATOM    678  O   ASP    44     317.445 318.123 311.373  1.00  0.00           O  
ATOM    679  N   ILE    45     317.247 317.597 313.554  1.00  0.00           N  
ATOM    680  H   ILE    45     317.027 316.858 314.205  1.00  0.00           H  
ATOM    681  CA  ILE    45     317.513 318.942 314.090  1.00  0.00           C  
ATOM    682  HA  ILE    45     316.849 319.628 313.582  1.00  0.00           H  
ATOM    683  CB  ILE    45     317.111 319.016 315.574  1.00  0.00           C  
ATOM    684  HB  ILE    45     317.264 318.039 316.011  1.00  0.00           H  
ATOM    685  CG2 ILE    45     317.932 320.008 316.417  1.00  0.00           C  
ATOM    686 HG21 ILE    45     317.886 321.007 315.983  1.00  0.00           H  
ATOM    687 HG22 ILE    45     317.541 320.045 317.436  1.00  0.00           H  
ATOM    688 HG23 ILE    45     318.973 319.688 316.476  1.00  0.00           H  
ATOM    689  CG1 ILE    45     315.615 319.371 315.702  1.00  0.00           C  
ATOM    690 HG12 ILE    45     315.369 319.346 316.756  1.00  0.00           H  
ATOM    691 HG13 ILE    45     315.444 320.384 315.345  1.00  0.00           H  
ATOM    692  CD1 ILE    45     314.631 318.444 314.979  1.00  0.00           C  
ATOM    693 HD11 ILE    45     314.884 317.403 315.162  1.00  0.00           H  
ATOM    694 HD12 ILE    45     313.627 318.629 315.358  1.00  0.00           H  
ATOM    695 HD13 ILE    45     314.647 318.638 313.906  1.00  0.00           H  
ATOM    696  C   ILE    45     318.934 319.433 313.792  1.00  0.00           C  
ATOM    697  O   ILE    45     319.123 320.624 313.545  1.00  0.00           O  
ATOM    698  N   LEU    46     319.924 318.537 313.735  1.00  0.00           N  
ATOM    699  H   LEU    46     319.731 317.572 313.989  1.00  0.00           H  
ATOM    700  CA  LEU    46     321.290 318.893 313.349  1.00  0.00           C  
ATOM    701  HA  LEU    46     321.631 319.633 314.063  1.00  0.00           H  
ATOM    702  CB  LEU    46     322.201 317.654 313.429  1.00  0.00           C  
ATOM    703  HB2 LEU    46     321.590 316.751 313.407  1.00  0.00           H  
ATOM    704  HB3 LEU    46     322.836 317.616 312.546  1.00  0.00           H  
ATOM    705  CG  LEU    46     323.095 317.654 314.683  1.00  0.00           C  
ATOM    706  HG  LEU    46     322.617 318.213 315.488  1.00  0.00           H  
ATOM    707  CD1 LEU    46     323.319 316.224 315.157  1.00  0.00           C  
ATOM    708 HD11 LEU    46     323.593 315.598 314.310  1.00  0.00           H  
ATOM    709 HD12 LEU    46     324.114 316.193 315.893  1.00  0.00           H  
ATOM    710 HD13 LEU    46     322.398 315.857 315.609  1.00  0.00           H  
ATOM    711  CD2 LEU    46     324.458 318.280 314.389  1.00  0.00           C  
ATOM    712 HD21 LEU    46     324.330 319.194 313.821  1.00  0.00           H  
ATOM    713 HD22 LEU    46     324.981 318.504 315.313  1.00  0.00           H  
ATOM    714 HD23 LEU    46     325.066 317.599 313.797  1.00  0.00           H  
ATOM    715  C   LEU    46     321.364 319.540 311.957  1.00  0.00           C  
ATOM    716  O   LEU    46     322.068 320.530 311.773  1.00  0.00           O  
ATOM    717  N   LYS    47     320.630 319.008 310.974  1.00  0.00           N  
ATOM    718  H   LYS    47     320.054 318.203 311.197  1.00  0.00           H  
ATOM    719  CA  LYS    47     320.759 319.415 309.563  1.00  0.00           C  
ATOM    720  HA  LYS    47     321.733 319.894 309.438  1.00  0.00           H  
ATOM    721  CB  LYS    47     320.794 318.155 308.677  1.00  0.00           C  
ATOM    722  HB2 LYS    47     321.111 318.448 307.674  1.00  0.00           H  
ATOM    723  HB3 LYS    47     321.539 317.460 309.069  1.00  0.00           H  
ATOM    724  CG  LYS    47     319.438 317.437 308.581  1.00  0.00           C  
ATOM    725  HG2 LYS    47     319.180 317.010 309.550  1.00  0.00           H  
ATOM    726  HG3 LYS    47     318.666 318.151 308.293  1.00  0.00           H  
ATOM    727  CD  LYS    47     319.491 316.323 307.529  1.00  0.00           C  
ATOM    728  HD2 LYS    47     319.857 316.736 306.587  1.00  0.00           H  
ATOM    729  HD3 LYS    47     320.172 315.537 307.864  1.00  0.00           H  
ATOM    730  CE  LYS    47     318.086 315.747 307.316  1.00  0.00           C  
ATOM    731  HE2 LYS    47     317.746 315.285 308.248  1.00  0.00           H  
ATOM    732  HE3 LYS    47     317.403 316.572 307.084  1.00  0.00           H  
ATOM    733  NZ  LYS    47     318.065 314.754 306.208  1.00  0.00           N  
ATOM    734  HZ1 LYS    47     318.670 313.967 306.402  1.00  0.00           H  
ATOM    735  HZ2 LYS    47     317.132 314.391 306.061  1.00  0.00           H  
ATOM    736  HZ3 LYS    47     318.366 315.167 305.334  1.00  0.00           H  
ATOM    737  C   LYS    47     319.745 320.463 309.066  1.00  0.00           C  
ATOM    738  O   LYS    47     319.809 320.812 307.890  1.00  0.00           O  
ATOM    739  N   VAL    48     318.844 320.970 309.926  1.00  0.00           N  
ATOM    740  H   VAL    48     318.883 320.616 310.873  1.00  0.00           H  
ATOM    741  CA  VAL    48     317.678 321.822 309.550  1.00  0.00           C  
ATOM    742  HA  VAL    48     316.950 321.197 309.031  1.00  0.00           H  
ATOM    743  CB  VAL    48     316.979 322.420 310.793  1.00  0.00           C  
ATOM    744  HB  VAL    48     317.708 323.001 311.360  1.00  0.00           H  
ATOM    745  CG1 VAL    48     315.787 323.319 310.457  1.00  0.00           C  
ATOM    746 HG11 VAL    48     315.029 322.757 309.910  1.00  0.00           H  
ATOM    747 HG12 VAL    48     315.351 323.707 311.379  1.00  0.00           H  
ATOM    748 HG13 VAL    48     316.109 324.165 309.854  1.00  0.00           H  
ATOM    749  CG2 VAL    48     316.435 321.328 311.701  1.00  0.00           C  
ATOM    750 HG21 VAL    48     317.198 320.573 311.823  1.00  0.00           H  
ATOM    751 HG22 VAL    48     316.195 321.752 312.673  1.00  0.00           H  
ATOM    752 HG23 VAL    48     315.547 320.863 311.274  1.00  0.00           H  
ATOM    753  C   VAL    48     318.086 322.949 308.595  1.00  0.00           C  
ATOM    754  O   VAL    48     317.691 322.946 307.431  1.00  0.00           O  
ATOM    755  N   GLU    49     318.952 323.846 309.079  1.00  0.00           N  
ATOM    756  H   GLU    49     319.113 323.831 310.075  1.00  0.00           H  
ATOM    757  CA  GLU    49     319.676 324.864 308.299  1.00  0.00           C  
ATOM    758  HA  GLU    49     319.848 324.473 307.296  1.00  0.00           H  
ATOM    759  CB  GLU    49     318.851 326.165 308.165  1.00  0.00           C  
ATOM    760  HB2 GLU    49     318.649 326.543 309.166  1.00  0.00           H  
ATOM    761  HB3 GLU    49     319.453 326.914 307.650  1.00  0.00           H  
ATOM    762  CG  GLU    49     317.511 326.072 307.406  1.00  0.00           C  
ATOM    763  HG2 GLU    49     316.827 325.436 307.971  1.00  0.00           H  
ATOM    764  HG3 GLU    49     317.070 327.070 307.390  1.00  0.00           H  
ATOM    765  CD  GLU    49     317.603 325.583 305.940  1.00  0.00           C  
ATOM    766  OE1 GLU    49     316.547 325.226 305.360  1.00  0.00           O  
ATOM    767  OE2 GLU    49     318.696 325.621 305.321  1.00  0.00           O  
ATOM    768  C   GLU    49     321.088 325.122 308.893  1.00  0.00           C  
ATOM    769  O   GLU    49     321.713 326.150 308.620  1.00  0.00           O  
ATOM    770  N   GLY    50     321.608 324.171 309.696  1.00  0.00           N  
ATOM    771  H   GLY    50     321.060 323.336 309.845  1.00  0.00           H  
ATOM    772  CA  GLY    50     323.015 324.125 310.122  1.00  0.00           C  
ATOM    773  HA2 GLY    50     323.448 323.208 309.721  1.00  0.00           H  
ATOM    774  HA3 GLY    50     323.562 324.940 309.648  1.00  0.00           H  
ATOM    775  C   GLY    50     323.375 324.164 311.617  1.00  0.00           C  
ATOM    776  O   GLY    50     323.882 325.175 312.090  1.00  0.00           O  
ATOM    777  N   VAL    51     323.180 323.076 312.372  1.00  0.00           N  
ATOM    778  H   VAL    51     322.759 322.252 311.952  1.00  0.00           H  
ATOM    779  CA  VAL    51     323.884 322.890 313.664  1.00  0.00           C  
ATOM    780  HA  VAL    51     324.079 323.849 314.146  1.00  0.00           H  
ATOM    781  CB  VAL    51     323.171 321.963 314.667  1.00  0.00           C  
ATOM    782  HB  VAL    51     323.108 320.981 314.224  1.00  0.00           H  
ATOM    783  CG1 VAL    51     323.986 321.826 315.958  1.00  0.00           C  
ATOM    784 HG11 VAL    51     324.147 322.810 316.395  1.00  0.00           H  
ATOM    785 HG12 VAL    51     323.450 321.190 316.662  1.00  0.00           H  
ATOM    786 HG13 VAL    51     324.953 321.363 315.760  1.00  0.00           H  
ATOM    787  CG2 VAL    51     321.756 322.388 315.055  1.00  0.00           C  
ATOM    788 HG21 VAL    51     321.130 322.429 314.164  1.00  0.00           H  
ATOM    789 HG22 VAL    51     321.317 321.656 315.734  1.00  0.00           H  
ATOM    790 HG23 VAL    51     321.778 323.358 315.551  1.00  0.00           H  
ATOM    791  C   VAL    51     325.206 322.225 313.258  1.00  0.00           C  
ATOM    792  O   VAL    51     325.169 321.194 312.582  1.00  0.00           O  
ATOM    793  N   LYS    52     326.374 322.794 313.570  1.00  0.00           N  
ATOM    794  H   LYS    52     326.382 323.642 314.135  1.00  0.00           H  
ATOM    795  CA  LYS    52     327.640 322.251 313.038  1.00  0.00           C  
ATOM    796  HA  LYS    52     327.489 322.084 311.971  1.00  0.00           H  
ATOM    797  CB  LYS    52     328.765 323.281 313.203  1.00  0.00           C  
ATOM    798  HB2 LYS    52     328.465 324.202 312.712  1.00  0.00           H  
ATOM    799  HB3 LYS    52     328.886 323.514 314.256  1.00  0.00           H  
ATOM    800  CG  LYS    52     330.127 322.802 312.660  1.00  0.00           C  
ATOM    801  HG2 LYS    52     330.860 323.586 312.847  1.00  0.00           H  
ATOM    802  HG3 LYS    52     330.451 321.935 313.235  1.00  0.00           H  
ATOM    803  CD  LYS    52     330.150 322.466 311.154  1.00  0.00           C  
ATOM    804  HD2 LYS    52     329.165 322.606 310.709  1.00  0.00           H  
ATOM    805  HD3 LYS    52     330.837 323.158 310.669  1.00  0.00           H  
ATOM    806  CE  LYS    52     330.637 321.036 310.880  1.00  0.00           C  
ATOM    807  HE2 LYS    52     331.654 320.935 311.271  1.00  0.00           H  
ATOM    808  HE3 LYS    52     330.002 320.329 311.423  1.00  0.00           H  
ATOM    809  NZ  LYS    52     330.620 320.725 309.422  1.00  0.00           N  
ATOM    810  HZ1 LYS    52     331.191 321.376 308.896  1.00  0.00           H  
ATOM    811  HZ2 LYS    52     330.983 319.796 309.242  1.00  0.00           H  
ATOM    812  HZ3 LYS    52     329.683 320.761 309.040  1.00  0.00           H  
ATOM    813  C   LYS    52     328.016 320.882 313.629  1.00  0.00           C  
ATOM    814  O   LYS    52     328.093 319.896 312.894  1.00  0.00           O  
ATOM    815  N   SER    53     328.229 320.849 314.942  1.00  0.00           N  
ATOM    816  H   SER    53     328.102 321.731 315.434  1.00  0.00           H  
ATOM    817  CA  SER    53     328.804 319.758 315.736  1.00  0.00           C  
ATOM    818  HA  SER    53     328.397 318.808 315.385  1.00  0.00           H  
ATOM    819  CB  SER    53     330.332 319.688 315.589  1.00  0.00           C  
ATOM    820  HB2 SER    53     330.763 320.663 315.824  1.00  0.00           H  
ATOM    821  HB3 SER    53     330.716 318.952 316.297  1.00  0.00           H  
ATOM    822  OG  SER    53     330.715 319.301 314.275  1.00  0.00           O  
ATOM    823  HG  SER    53     331.692 319.256 314.231  1.00  0.00           H  
ATOM    824  C   SER    53     328.410 319.938 317.214  1.00  0.00           C  
ATOM    825  O   SER    53     329.142 320.489 318.041  1.00  0.00           O  
ATOM    826  N   ILE    54     327.196 319.460 317.491  1.00  0.00           N  
ATOM    827  H   ILE    54     326.728 319.053 316.697  1.00  0.00           H  
ATOM    828  CA  ILE    54     326.456 319.332 318.762  1.00  0.00           C  
ATOM    829  HA  ILE    54     326.098 320.324 319.030  1.00  0.00           H  
ATOM    830  CB  ILE    54     325.228 318.450 318.393  1.00  0.00           C  
ATOM    831  HB  ILE    54     324.724 318.946 317.561  1.00  0.00           H  
ATOM    832  CG2 ILE    54     325.735 317.086 317.888  1.00  0.00           C  
ATOM    833 HG21 ILE    54     326.559 316.757 318.512  1.00  0.00           H  
ATOM    834 HG22 ILE    54     324.962 316.324 317.921  1.00  0.00           H  
ATOM    835 HG23 ILE    54     326.102 317.155 316.864  1.00  0.00           H  
ATOM    836  CG1 ILE    54     324.143 318.252 319.469  1.00  0.00           C  
ATOM    837 HG12 ILE    54     324.484 317.550 320.227  1.00  0.00           H  
ATOM    838 HG13 ILE    54     323.921 319.206 319.933  1.00  0.00           H  
ATOM    839  CD1 ILE    54     322.821 317.742 318.888  1.00  0.00           C  
ATOM    840 HD11 ILE    54     322.946 316.740 318.486  1.00  0.00           H  
ATOM    841 HD12 ILE    54     322.072 317.697 319.676  1.00  0.00           H  
ATOM    842 HD13 ILE    54     322.467 318.410 318.102  1.00  0.00           H  
ATOM    843  C   ILE    54     327.270 318.781 319.980  1.00  0.00           C  
ATOM    844  O   ILE    54     328.437 318.403 319.863  1.00  0.00           O  
ATOM    845  N   PHE    55     326.649 318.732 321.167  1.00  0.00           N  
ATOM    846  H   PHE    55     325.724 319.143 321.206  1.00  0.00           H  
ATOM    847  CA  PHE    55     327.119 318.061 322.398  1.00  0.00           C  
ATOM    848  HA  PHE    55     327.796 317.263 322.092  1.00  0.00           H  
ATOM    849  CB  PHE    55     327.940 319.046 323.285  1.00  0.00           C  
ATOM    850  HB2 PHE    55     328.935 318.603 323.350  1.00  0.00           H  
ATOM    851  HB3 PHE    55     328.089 319.964 322.714  1.00  0.00           H  
ATOM    852  CG  PHE    55     327.586 319.480 324.728  1.00  0.00           C  
ATOM    853  CD1 PHE    55     328.594 320.170 325.434  1.00  0.00           C  
ATOM    854  HD1 PHE    55     329.562 320.319 324.976  1.00  0.00           H  
ATOM    855  CE1 PHE    55     328.363 320.694 326.720  1.00  0.00           C  
ATOM    856  HE1 PHE    55     329.154 321.217 327.240  1.00  0.00           H  
ATOM    857  CZ  PHE    55     327.110 320.539 327.333  1.00  0.00           C  
ATOM    858  HZ  PHE    55     326.943 320.923 328.329  1.00  0.00           H  
ATOM    859  CE2 PHE    55     326.089 319.864 326.650  1.00  0.00           C  
ATOM    860  HE2 PHE    55     325.118 319.733 327.112  1.00  0.00           H  
ATOM    861  CD2 PHE    55     326.326 319.347 325.365  1.00  0.00           C  
ATOM    862  HD2 PHE    55     325.490 318.876 324.898  1.00  0.00           H  
ATOM    863  C   PHE    55     325.947 317.371 323.110  1.00  0.00           C  
ATOM    864  O   PHE    55     324.791 317.714 322.858  1.00  0.00           O  
ATOM    865  N   HIS    56     326.224 316.476 324.063  1.00  0.00           N  
ATOM    866  H   HIS    56     327.196 316.233 324.217  1.00  0.00           H  
ATOM    867  CA  HIS    56     325.218 315.865 324.955  1.00  0.00           C  
ATOM    868  HA  HIS    56     324.398 316.564 325.115  1.00  0.00           H  
ATOM    869  CB  HIS    56     324.637 314.593 324.289  1.00  0.00           C  
ATOM    870  HB2 HIS    56     324.991 314.546 323.263  1.00  0.00           H  
ATOM    871  HB3 HIS    56     325.021 313.706 324.789  1.00  0.00           H  
ATOM    872  CG  HIS    56     323.127 314.467 324.257  1.00  0.00           C  
ATOM    873  ND1 HIS    56     322.273 314.566 325.357  1.00  0.00           N  
ATOM    874  CE1 HIS    56     321.053 314.206 324.929  1.00  0.00           C  
ATOM    875  HE1 HIS    56     320.163 314.171 325.548  1.00  0.00           H  
ATOM    876  NE2 HIS    56     321.093 313.894 323.623  1.00  0.00           N  
ATOM    877  HE2 HIS    56     320.303 313.574 323.074  1.00  0.00           H  
ATOM    878  CD2 HIS    56     322.389 314.050 323.183  1.00  0.00           C  
ATOM    879  HD2 HIS    56     322.757 313.822 322.195  1.00  0.00           H  
ATOM    880  C   HIS    56     325.859 315.562 326.326  1.00  0.00           C  
ATOM    881  O   HIS    56     326.736 314.706 326.399  1.00  0.00           O  
ATOM    882  N   VAL    57     325.486 316.259 327.410  1.00  0.00           N  
ATOM    883  H   VAL    57     324.719 316.919 327.317  1.00  0.00           H  
ATOM    884  CA  VAL    57     325.939 315.932 328.789  1.00  0.00           C  
ATOM    885  HA  VAL    57     326.193 314.874 328.788  1.00  0.00           H  
ATOM    886  CB  VAL    57     327.234 316.664 329.259  1.00  0.00           C  
ATOM    887  HB  VAL    57     327.802 315.931 329.833  1.00  0.00           H  
ATOM    888  CG1 VAL    57     328.159 317.149 328.134  1.00  0.00           C  
ATOM    889 HG11 VAL    57     327.672 317.931 327.563  1.00  0.00           H  
ATOM    890 HG12 VAL    57     329.085 317.543 328.555  1.00  0.00           H  
ATOM    891 HG13 VAL    57     328.404 316.334 327.461  1.00  0.00           H  
ATOM    892  CG2 VAL    57     327.020 317.858 330.203  1.00  0.00           C  
ATOM    893 HG21 VAL    57     326.542 317.532 331.127  1.00  0.00           H  
ATOM    894 HG22 VAL    57     327.980 318.298 330.475  1.00  0.00           H  
ATOM    895 HG23 VAL    57     326.404 318.615 329.718  1.00  0.00           H  
ATOM    896  C   VAL    57     324.792 316.100 329.792  1.00  0.00           C  
ATOM    897  O   VAL    57     324.064 317.085 329.723  1.00  0.00           O  
ATOM    898  N   MET    58     324.613 315.140 330.715  1.00  0.00           N  
ATOM    899  H   MET    58     325.260 314.365 330.726  1.00  0.00           H  
ATOM    900  CA  MET    58     323.609 315.201 331.801  1.00  0.00           C  
ATOM    901  HA  MET    58     323.483 314.192 332.195  1.00  0.00           H  
ATOM    902  CB  MET    58     324.124 316.085 332.956  1.00  0.00           C  
ATOM    903  HB2 MET    58     324.518 317.017 332.553  1.00  0.00           H  
ATOM    904  HB3 MET    58     323.308 316.338 333.631  1.00  0.00           H  
ATOM    905  CG  MET    58     325.214 315.395 333.786  1.00  0.00           C  
ATOM    906  HG2 MET    58     326.044 315.135 333.129  1.00  0.00           H  
ATOM    907  HG3 MET    58     325.586 316.111 334.519  1.00  0.00           H  
ATOM    908  SD  MET    58     324.692 313.895 334.678  1.00  0.00           S  
ATOM    909  CE  MET    58     323.441 314.571 335.812  1.00  0.00           C  
ATOM    910  HE1 MET    58     322.582 314.937 335.249  1.00  0.00           H  
ATOM    911  HE2 MET    58     323.103 313.790 336.493  1.00  0.00           H  
ATOM    912  HE3 MET    58     323.868 315.390 336.391  1.00  0.00           H  
ATOM    913  C   MET    58     322.199 315.609 331.313  1.00  0.00           C  
ATOM    914  O   MET    58     321.523 316.447 331.910  1.00  0.00           O  
ATOM    915  N   ASP    59     321.763 315.010 330.201  1.00  0.00           N  
ATOM    916  H   ASP    59     322.382 314.337 329.775  1.00  0.00           H  
ATOM    917  CA  ASP    59     320.439 315.142 329.572  1.00  0.00           C  
ATOM    918  HA  ASP    59     320.325 314.274 328.922  1.00  0.00           H  
ATOM    919  CB  ASP    59     319.256 315.081 330.563  1.00  0.00           C  
ATOM    920  HB2 ASP    59     319.105 316.073 330.992  1.00  0.00           H  
ATOM    921  HB3 ASP    59     318.355 314.843 329.995  1.00  0.00           H  
ATOM    922  CG  ASP    59     319.406 314.046 331.702  1.00  0.00           C  
ATOM    923  OD1 ASP    59     318.849 314.285 332.802  1.00  0.00           O  
ATOM    924  OD2 ASP    59     320.053 312.987 331.508  1.00  0.00           O  
ATOM    925  C   ASP    59     320.347 316.375 328.655  1.00  0.00           C  
ATOM    926  O   ASP    59     319.738 316.303 327.588  1.00  0.00           O  
ATOM    927  N   PHE    60     320.946 317.505 329.047  1.00  0.00           N  
ATOM    928  H   PHE    60     321.461 317.490 329.918  1.00  0.00           H  
ATOM    929  CA  PHE    60     321.089 318.682 328.187  1.00  0.00           C  
ATOM    930  HA  PHE    60     320.112 318.848 327.731  1.00  0.00           H  
ATOM    931  CB  PHE    60     321.393 319.964 328.993  1.00  0.00           C  
ATOM    932  HB2 PHE    60     321.975 320.648 328.374  1.00  0.00           H  
ATOM    933  HB3 PHE    60     320.442 320.466 329.173  1.00  0.00           H  
ATOM    934  CG  PHE    60     322.080 319.825 330.340  1.00  0.00           C  
ATOM    935  CD1 PHE    60     321.306 319.681 331.509  1.00  0.00           C  
ATOM    936  HD1 PHE    60     320.228 319.621 331.442  1.00  0.00           H  
ATOM    937  CE1 PHE    60     321.931 319.609 332.767  1.00  0.00           C  
ATOM    938  HE1 PHE    60     321.333 319.486 333.661  1.00  0.00           H  
ATOM    939  CZ  PHE    60     323.331 319.686 332.862  1.00  0.00           C  
ATOM    940  HZ  PHE    60     323.811 319.623 333.830  1.00  0.00           H  
ATOM    941  CE2 PHE    60     324.107 319.834 331.699  1.00  0.00           C  
ATOM    942  HE2 PHE    60     325.185 319.876 331.774  1.00  0.00           H  
ATOM    943  CD2 PHE    60     323.481 319.906 330.440  1.00  0.00           C  
ATOM    944  HD2 PHE    60     324.081 319.993 329.546  1.00  0.00           H  
ATOM    945  C   PHE    60     322.040 318.467 326.988  1.00  0.00           C  
ATOM    946  O   PHE    60     322.920 317.603 326.966  1.00  0.00           O  
ATOM    947  N   ILE    61     321.865 319.316 325.977  1.00  0.00           N  
ATOM    948  H   ILE    61     321.191 320.062 326.123  1.00  0.00           H  
ATOM    949  CA  ILE    61     322.437 319.234 324.629  1.00  0.00           C  
ATOM    950  HA  ILE    61     323.240 318.501 324.599  1.00  0.00           H  
ATOM    951  CB  ILE    61     321.316 318.809 323.646  1.00  0.00           C  
ATOM    952  HB  ILE    61     320.448 319.415 323.863  1.00  0.00           H  
ATOM    953  CG2 ILE    61     321.688 319.030 322.167  1.00  0.00           C  
ATOM    954 HG21 ILE    61     322.504 318.362 321.895  1.00  0.00           H  
ATOM    955 HG22 ILE    61     320.832 318.828 321.525  1.00  0.00           H  
ATOM    956 HG23 ILE    61     321.982 320.061 321.978  1.00  0.00           H  
ATOM    957  CG1 ILE    61     320.867 317.359 323.883  1.00  0.00           C  
ATOM    958 HG12 ILE    61     321.708 316.706 323.672  1.00  0.00           H  
ATOM    959 HG13 ILE    61     320.579 317.236 324.926  1.00  0.00           H  
ATOM    960  CD1 ILE    61     319.668 316.926 323.028  1.00  0.00           C  
ATOM    961 HD11 ILE    61     319.998 316.750 322.006  1.00  0.00           H  
ATOM    962 HD12 ILE    61     319.247 316.002 323.421  1.00  0.00           H  
ATOM    963 HD13 ILE    61     318.894 317.694 323.041  1.00  0.00           H  
ATOM    964  C   ILE    61     322.990 320.620 324.281  1.00  0.00           C  
ATOM    965  O   ILE    61     322.348 321.617 324.578  1.00  0.00           O  
ATOM    966  N   SER    62     324.165 320.723 323.665  1.00  0.00           N  
ATOM    967  H   SER    62     324.604 319.872 323.338  1.00  0.00           H  
ATOM    968  CA  SER    62     324.747 322.009 323.233  1.00  0.00           C  
ATOM    969  HA  SER    62     324.077 322.822 323.496  1.00  0.00           H  
ATOM    970  CB  SER    62     326.079 322.293 323.927  1.00  0.00           C  
ATOM    971  HB2 SER    62     325.963 322.156 325.003  1.00  0.00           H  
ATOM    972  HB3 SER    62     326.830 321.608 323.547  1.00  0.00           H  
ATOM    973  OG  SER    62     326.507 323.618 323.670  1.00  0.00           O  
ATOM    974  HG  SER    62     327.323 323.796 324.179  1.00  0.00           H  
ATOM    975  C   SER    62     324.888 322.028 321.721  1.00  0.00           C  
ATOM    976  O   SER    62     325.004 320.977 321.100  1.00  0.00           O  
ATOM    977  N   VAL    63     324.834 323.203 321.112  1.00  0.00           N  
ATOM    978  H   VAL    63     324.807 324.034 321.698  1.00  0.00           H  
ATOM    979  CA  VAL    63     324.721 323.403 319.666  1.00  0.00           C  
ATOM    980  HA  VAL    63     325.167 322.551 319.154  1.00  0.00           H  
ATOM    981  CB  VAL    63     323.237 323.492 319.238  1.00  0.00           C  
ATOM    982  HB  VAL    63     323.205 323.791 318.192  1.00  0.00           H  
ATOM    983  CG1 VAL    63     322.521 322.139 319.359  1.00  0.00           C  
ATOM    984 HG11 VAL    63     322.358 321.887 320.407  1.00  0.00           H  
ATOM    985 HG12 VAL    63     321.554 322.188 318.856  1.00  0.00           H  
ATOM    986 HG13 VAL    63     323.119 321.353 318.902  1.00  0.00           H  
ATOM    987  CG2 VAL    63     322.401 324.501 320.032  1.00  0.00           C  
ATOM    988 HG21 VAL    63     322.852 325.488 319.977  1.00  0.00           H  
ATOM    989 HG22 VAL    63     321.399 324.541 319.606  1.00  0.00           H  
ATOM    990 HG23 VAL    63     322.323 324.201 321.077  1.00  0.00           H  
ATOM    991  C   VAL    63     325.516 324.640 319.241  1.00  0.00           C  
ATOM    992  O   VAL    63     325.679 325.593 320.006  1.00  0.00           O  
ATOM    993  N   ASP    64     326.019 324.634 318.008  1.00  0.00           N  
ATOM    994  H   ASP    64     325.935 323.796 317.446  1.00  0.00           H  
ATOM    995  CA  ASP    64     326.982 325.616 317.500  1.00  0.00           C  
ATOM    996  HA  ASP    64     326.893 326.524 318.092  1.00  0.00           H  
ATOM    997  CB  ASP    64     328.409 325.072 317.688  1.00  0.00           C  
ATOM    998  HB2 ASP    64     329.115 325.829 317.344  1.00  0.00           H  
ATOM    999  HB3 ASP    64     328.583 324.927 318.756  1.00  0.00           H  
ATOM   1000  CG  ASP    64     328.696 323.740 316.965  1.00  0.00           C  
ATOM   1001  OD1 ASP    64     329.898 323.445 316.753  1.00  0.00           O  
ATOM   1002  OD2 ASP    64     327.749 323.000 316.605  1.00  0.00           O  
ATOM   1003  C   ASP    64     326.759 326.013 316.023  1.00  0.00           C  
ATOM   1004  O   ASP    64     326.144 325.287 315.233  1.00  0.00           O  
ATOM   1005  N   LYS    65     327.292 327.189 315.665  1.00  0.00           N  
ATOM   1006  H   LYS    65     327.779 327.697 316.400  1.00  0.00           H  
ATOM   1007  CA  LYS    65     327.137 327.890 314.374  1.00  0.00           C  
ATOM   1008  HA  LYS    65     326.543 327.267 313.702  1.00  0.00           H  
ATOM   1009  CB  LYS    65     326.349 329.185 314.660  1.00  0.00           C  
ATOM   1010  HB2 LYS    65     325.367 328.905 315.044  1.00  0.00           H  
ATOM   1011  HB3 LYS    65     326.861 329.742 315.445  1.00  0.00           H  
ATOM   1012  CG  LYS    65     326.146 330.114 313.453  1.00  0.00           C  
ATOM   1013  HG2 LYS    65     327.115 330.396 313.039  1.00  0.00           H  
ATOM   1014  HG3 LYS    65     325.564 329.596 312.691  1.00  0.00           H  
ATOM   1015  CD  LYS    65     325.399 331.387 313.884  1.00  0.00           C  
ATOM   1016  HD2 LYS    65     324.401 331.108 314.225  1.00  0.00           H  
ATOM   1017  HD3 LYS    65     325.940 331.854 314.711  1.00  0.00           H  
ATOM   1018  CE  LYS    65     325.282 332.389 312.726  1.00  0.00           C  
ATOM   1019  HE2 LYS    65     326.275 332.538 312.288  1.00  0.00           H  
ATOM   1020  HE3 LYS    65     324.649 331.954 311.946  1.00  0.00           H  
ATOM   1021  NZ  LYS    65     324.731 333.702 313.175  1.00  0.00           N  
ATOM   1022  HZ1 LYS    65     325.358 334.163 313.825  1.00  0.00           H  
ATOM   1023  HZ2 LYS    65     324.609 334.334 312.392  1.00  0.00           H  
ATOM   1024  HZ3 LYS    65     323.833 333.613 313.634  1.00  0.00           H  
ATOM   1025  C   LYS    65     328.511 328.138 313.719  1.00  0.00           C  
ATOM   1026  O   LYS    65     329.448 328.579 314.381  1.00  0.00           O  
ATOM   1027  N   GLU    66     328.630 327.847 312.417  1.00  0.00           N  
ATOM   1028  H   GLU    66     327.813 327.479 311.954  1.00  0.00           H  
ATOM   1029  CA  GLU    66     329.912 327.784 311.675  1.00  0.00           C  
ATOM   1030  HA  GLU    66     330.727 328.099 312.329  1.00  0.00           H  
ATOM   1031  CB  GLU    66     330.170 326.304 311.320  1.00  0.00           C  
ATOM   1032  HB2 GLU    66     331.210 326.203 311.018  1.00  0.00           H  
ATOM   1033  HB3 GLU    66     330.065 325.724 312.235  1.00  0.00           H  
ATOM   1034  CG  GLU    66     329.211 325.725 310.244  1.00  0.00           C  
ATOM   1035  HG2 GLU    66     328.637 324.917 310.690  1.00  0.00           H  
ATOM   1036  HG3 GLU    66     328.470 326.481 309.972  1.00  0.00           H  
ATOM   1037  CD  GLU    66     329.875 325.190 308.947  1.00  0.00           C  
ATOM   1038  OE1 GLU    66     329.117 324.812 308.020  1.00  0.00           O  
ATOM   1039  OE2 GLU    66     331.120 325.059 308.841  1.00  0.00           O  
ATOM   1040  C   GLU    66     329.994 328.688 310.420  1.00  0.00           C  
ATOM   1041  O   GLU    66     330.420 328.238 309.356  1.00  0.00           O  
ATOM   1042  N   ASN    67     329.568 329.955 310.515  1.00  0.00           N  
ATOM   1043  H   ASN    67     329.220 330.253 311.417  1.00  0.00           H  
ATOM   1044  CA  ASN    67     329.666 330.994 309.462  1.00  0.00           C  
ATOM   1045  HA  ASN    67     329.405 331.943 309.934  1.00  0.00           H  
ATOM   1046  CB  ASN    67     331.123 331.160 308.960  1.00  0.00           C  
ATOM   1047  HB2 ASN    67     331.744 331.529 309.776  1.00  0.00           H  
ATOM   1048  HB3 ASN    67     331.540 330.206 308.649  1.00  0.00           H  
ATOM   1049  CG  ASN    67     331.263 332.119 307.787  1.00  0.00           C  
ATOM   1050  OD1 ASN    67     330.767 333.237 307.795  1.00  0.00           O  
ATOM   1051  ND2 ASN    67     331.954 331.716 306.741  1.00  0.00           N  
ATOM   1052 HD21 ASN    67     332.040 332.332 305.946  1.00  0.00           H  
ATOM   1053 HD22 ASN    67     332.356 330.790 306.722  1.00  0.00           H  
ATOM   1054  C   ASN    67     328.616 330.808 308.338  1.00  0.00           C  
ATOM   1055  O   ASN    67     327.830 331.717 308.063  1.00  0.00           O  
ATOM   1056  N   ASP    68     328.568 329.625 307.716  1.00  0.00           N  
ATOM   1057  H   ASP    68     329.261 328.936 307.991  1.00  0.00           H  
ATOM   1058  CA  ASP    68     327.565 329.242 306.703  1.00  0.00           C  
ATOM   1059  HA  ASP    68     327.417 330.080 306.021  1.00  0.00           H  
ATOM   1060  CB  ASP    68     328.091 328.053 305.877  1.00  0.00           C  
ATOM   1061  HB2 ASP    68     328.316 327.230 306.559  1.00  0.00           H  
ATOM   1062  HB3 ASP    68     327.296 327.717 305.209  1.00  0.00           H  
ATOM   1063  CG  ASP    68     329.336 328.356 305.017  1.00  0.00           C  
ATOM   1064  OD1 ASP    68     329.990 327.389 304.554  1.00  0.00           O  
ATOM   1065  OD2 ASP    68     329.653 329.540 304.745  1.00  0.00           O  
ATOM   1066  C   ASP    68     326.178 328.909 307.301  1.00  0.00           C  
ATOM   1067  O   ASP    68     325.156 329.011 306.617  1.00  0.00           O  
ATOM   1068  N   ALA    69     326.137 328.517 308.579  1.00  0.00           N  
ATOM   1069  H   ALA    69     327.018 328.480 309.066  1.00  0.00           H  
ATOM   1070  CA  ALA    69     324.924 328.268 309.366  1.00  0.00           C  
ATOM   1071  HA  ALA    69     324.237 327.659 308.774  1.00  0.00           H  
ATOM   1072  CB  ALA    69     325.350 327.460 310.593  1.00  0.00           C  
ATOM   1073  HB1 ALA    69     326.168 327.961 311.106  1.00  0.00           H  
ATOM   1074  HB2 ALA    69     324.509 327.385 311.280  1.00  0.00           H  
ATOM   1075  HB3 ALA    69     325.669 326.460 310.290  1.00  0.00           H  
ATOM   1076  C   ALA    69     324.179 329.559 309.782  1.00  0.00           C  
ATOM   1077  O   ALA    69     324.803 330.608 309.959  1.00  0.00           O  
ATOM   1078  N   ASN    70     322.859 329.475 310.020  1.00  0.00           N  
ATOM   1079  H   ASN    70     322.406 328.580 309.877  1.00  0.00           H  
ATOM   1080  CA  ASN    70     322.028 330.586 310.526  1.00  0.00           C  
ATOM   1081  HA  ASN    70     322.682 331.401 310.835  1.00  0.00           H  
ATOM   1082  CB  ASN    70     321.144 331.149 309.384  1.00  0.00           C  
ATOM   1083  HB2 ASN    70     320.515 331.946 309.780  1.00  0.00           H  
ATOM   1084  HB3 ASN    70     321.806 331.607 308.649  1.00  0.00           H  
ATOM   1085  CG  ASN    70     320.228 330.161 308.657  1.00  0.00           C  
ATOM   1086  OD1 ASN    70     319.257 329.642 309.190  1.00  0.00           O  
ATOM   1087  ND2 ASN    70     320.451 329.934 307.380  1.00  0.00           N  
ATOM   1088 HD21 ASN    70     319.822 329.320 306.887  1.00  0.00           H  
ATOM   1089 HD22 ASN    70     321.201 330.405 306.897  1.00  0.00           H  
ATOM   1090  C   ASN    70     321.217 330.189 311.781  1.00  0.00           C  
ATOM   1091  O   ASN    70     320.465 329.225 311.740  1.00  0.00           O  
ATOM   1092  N   TRP    71     321.329 330.921 312.904  1.00  0.00           N  
ATOM   1093  H   TRP    71     321.957 331.711 312.927  1.00  0.00           H  
ATOM   1094  CA  TRP    71     320.558 330.594 314.125  1.00  0.00           C  
ATOM   1095  HA  TRP    71     320.748 329.551 314.352  1.00  0.00           H  
ATOM   1096  CB  TRP    71     320.999 331.409 315.356  1.00  0.00           C  
ATOM   1097  HB2 TRP    71     321.170 332.444 315.060  1.00  0.00           H  
ATOM   1098  HB3 TRP    71     320.179 331.415 316.076  1.00  0.00           H  
ATOM   1099  CG  TRP    71     322.195 330.892 316.101  1.00  0.00           C  
ATOM   1100  CD1 TRP    71     323.203 331.658 316.593  1.00  0.00           C  
ATOM   1101  HD1 TRP    71     323.274 332.734 316.482  1.00  0.00           H  
ATOM   1102  NE1 TRP    71     324.093 330.870 317.288  1.00  0.00           N  
ATOM   1103  HE1 TRP    71     324.889 331.242 317.789  1.00  0.00           H  
ATOM   1104  CE2 TRP    71     323.705 329.543 317.296  1.00  0.00           C  
ATOM   1105  CZ2 TRP    71     324.266 328.395 317.848  1.00  0.00           C  
ATOM   1106  HZ2 TRP    71     325.202 328.430 318.385  1.00  0.00           H  
ATOM   1107  CH2 TRP    71     323.583 327.174 317.701  1.00  0.00           C  
ATOM   1108  HH2 TRP    71     323.984 326.275 318.115  1.00  0.00           H  
ATOM   1109  CZ3 TRP    71     322.352 327.131 317.041  1.00  0.00           C  
ATOM   1110  HZ3 TRP    71     321.821 326.189 316.993  1.00  0.00           H  
ATOM   1111  CE3 TRP    71     321.791 328.294 316.494  1.00  0.00           C  
ATOM   1112  HE3 TRP    71     320.823 328.245 316.024  1.00  0.00           H  
ATOM   1113  CD2 TRP    71     322.468 329.541 316.578  1.00  0.00           C  
ATOM   1114  C   TRP    71     319.041 330.696 313.932  1.00  0.00           C  
ATOM   1115  O   TRP    71     318.308 329.898 314.513  1.00  0.00           O  
ATOM   1116  N   GLU    72     318.577 331.606 313.070  1.00  0.00           N  
ATOM   1117  H   GLU    72     319.263 332.221 312.653  1.00  0.00           H  
ATOM   1118  CA  GLU    72     317.164 331.860 312.732  1.00  0.00           C  
ATOM   1119  HA  GLU    72     316.702 332.402 313.560  1.00  0.00           H  
ATOM   1120  CB  GLU    72     317.125 332.768 311.490  1.00  0.00           C  
ATOM   1121  HB2 GLU    72     317.605 333.712 311.750  1.00  0.00           H  
ATOM   1122  HB3 GLU    72     317.702 332.297 310.692  1.00  0.00           H  
ATOM   1123  CG  GLU    72     315.708 333.054 310.962  1.00  0.00           C  
ATOM   1124  HG2 GLU    72     315.227 332.108 310.705  1.00  0.00           H  
ATOM   1125  HG3 GLU    72     315.124 333.521 311.759  1.00  0.00           H  
ATOM   1126  CD  GLU    72     315.699 333.969 309.717  1.00  0.00           C  
ATOM   1127  OE1 GLU    72     314.787 333.821 308.865  1.00  0.00           O  
ATOM   1128  OE2 GLU    72     316.575 334.858 309.577  1.00  0.00           O  
ATOM   1129  C   GLU    72     316.336 330.580 312.517  1.00  0.00           C  
ATOM   1130  O   GLU    72     315.247 330.443 313.079  1.00  0.00           O  
ATOM   1131  N   THR    73     316.859 329.625 311.739  1.00  0.00           N  
ATOM   1132  H   THR    73     317.769 329.789 311.322  1.00  0.00           H  
ATOM   1133  CA  THR    73     316.172 328.351 311.441  1.00  0.00           C  
ATOM   1134  HA  THR    73     315.183 328.365 311.894  1.00  0.00           H  
ATOM   1135  CB  THR    73     315.950 328.185 309.921  1.00  0.00           C  
ATOM   1136  HB  THR    73     316.878 327.851 309.463  1.00  0.00           H  
ATOM   1137  CG2 THR    73     314.815 327.215 309.573  1.00  0.00           C  
ATOM   1138 HG21 THR    73     313.873 327.592 309.969  1.00  0.00           H  
ATOM   1139 HG22 THR    73     314.731 327.126 308.489  1.00  0.00           H  
ATOM   1140 HG23 THR    73     315.003 326.226 309.980  1.00  0.00           H  
ATOM   1141  OG1 THR    73     315.556 329.405 309.315  1.00  0.00           O  
ATOM   1142  HG1 THR    73     316.326 330.001 309.303  1.00  0.00           H  
ATOM   1143  C   THR    73     316.918 327.161 312.076  1.00  0.00           C  
ATOM   1144  O   THR    73     316.827 326.027 311.619  1.00  0.00           O  
ATOM   1145  N   VAL    74     317.653 327.406 313.169  1.00  0.00           N  
ATOM   1146  H   VAL    74     317.740 328.375 313.456  1.00  0.00           H  
ATOM   1147  CA  VAL    74     318.475 326.407 313.889  1.00  0.00           C  
ATOM   1148  HA  VAL    74     318.162 325.410 313.578  1.00  0.00           H  
ATOM   1149  CB  VAL    74     319.955 326.545 313.462  1.00  0.00           C  
ATOM   1150  HB  VAL    74     320.288 327.553 313.688  1.00  0.00           H  
ATOM   1151  CG1 VAL    74     320.925 325.572 314.124  1.00  0.00           C  
ATOM   1152 HG11 VAL    74     320.708 324.563 313.785  1.00  0.00           H  
ATOM   1153 HG12 VAL    74     321.950 325.836 313.860  1.00  0.00           H  
ATOM   1154 HG13 VAL    74     320.842 325.611 315.201  1.00  0.00           H  
ATOM   1155  CG2 VAL    74     320.126 326.258 311.961  1.00  0.00           C  
ATOM   1156 HG21 VAL    74     319.532 326.945 311.364  1.00  0.00           H  
ATOM   1157 HG22 VAL    74     321.170 326.392 311.677  1.00  0.00           H  
ATOM   1158 HG23 VAL    74     319.810 325.240 311.737  1.00  0.00           H  
ATOM   1159  C   VAL    74     318.238 326.438 315.417  1.00  0.00           C  
ATOM   1160  O   VAL    74     318.593 325.486 316.105  1.00  0.00           O  
ATOM   1161  N   LEU    75     317.550 327.460 315.954  1.00  0.00           N  
ATOM   1162  H   LEU    75     317.403 328.286 315.387  1.00  0.00           H  
ATOM   1163  CA  LEU    75     317.009 327.454 317.327  1.00  0.00           C  
ATOM   1164  HA  LEU    75     317.048 326.425 317.671  1.00  0.00           H  
ATOM   1165  CB  LEU    75     317.844 328.297 318.316  1.00  0.00           C  
ATOM   1166  HB2 LEU    75     318.630 328.835 317.783  1.00  0.00           H  
ATOM   1167  HB3 LEU    75     317.195 329.049 318.766  1.00  0.00           H  
ATOM   1168  CG  LEU    75     318.471 327.527 319.496  1.00  0.00           C  
ATOM   1169  HG  LEU    75     318.645 328.262 320.263  1.00  0.00           H  
ATOM   1170  CD1 LEU    75     317.589 326.486 320.164  1.00  0.00           C  
ATOM   1171 HD11 LEU    75     317.486 325.606 319.533  1.00  0.00           H  
ATOM   1172 HD12 LEU    75     318.039 326.182 321.107  1.00  0.00           H  
ATOM   1173 HD13 LEU    75     316.607 326.913 320.355  1.00  0.00           H  
ATOM   1174  CD2 LEU    75     319.812 326.895 319.167  1.00  0.00           C  
ATOM   1175 HD21 LEU    75     320.492 327.676 318.834  1.00  0.00           H  
ATOM   1176 HD22 LEU    75     320.228 326.447 320.067  1.00  0.00           H  
ATOM   1177 HD23 LEU    75     319.698 326.140 318.392  1.00  0.00           H  
ATOM   1178  C   LEU    75     315.506 327.810 317.361  1.00  0.00           C  
ATOM   1179  O   LEU    75     314.722 326.940 317.743  1.00  0.00           O  
ATOM   1180  N   PRO    76     315.053 329.009 316.922  1.00  0.00           N  
ATOM   1181  CD  PRO    76     315.838 330.143 316.450  1.00  0.00           C  
ATOM   1182  HD2 PRO    76     316.078 329.986 315.403  1.00  0.00           H  
ATOM   1183  HD3 PRO    76     316.749 330.304 317.022  1.00  0.00           H  
ATOM   1184  CG  PRO    76     314.931 331.363 316.576  1.00  0.00           C  
ATOM   1185  HG2 PRO    76     315.197 332.140 315.858  1.00  0.00           H  
ATOM   1186  HG3 PRO    76     314.968 331.747 317.596  1.00  0.00           H  
ATOM   1187  CB  PRO    76     313.551 330.774 316.293  1.00  0.00           C  
ATOM   1188  HB2 PRO    76     313.409 330.698 315.213  1.00  0.00           H  
ATOM   1189  HB3 PRO    76     312.758 331.377 316.736  1.00  0.00           H  
ATOM   1190  CA  PRO    76     313.632 329.381 316.932  1.00  0.00           C  
ATOM   1191  HA  PRO    76     313.309 329.459 317.971  1.00  0.00           H  
ATOM   1192  C   PRO    76     312.732 328.361 316.216  1.00  0.00           C  
ATOM   1193  O   PRO    76     311.727 327.914 316.776  1.00  0.00           O  
ATOM   1194  N   LYS    77     313.121 327.940 315.000  1.00  0.00           N  
ATOM   1195  H   LYS    77     313.910 328.408 314.567  1.00  0.00           H  
ATOM   1196  CA  LYS    77     312.423 326.874 314.259  1.00  0.00           C  
ATOM   1197  HA  LYS    77     311.355 327.083 314.335  1.00  0.00           H  
ATOM   1198  CB  LYS    77     312.824 326.907 312.770  1.00  0.00           C  
ATOM   1199  HB2 LYS    77     312.847 327.942 312.424  1.00  0.00           H  
ATOM   1200  HB3 LYS    77     313.829 326.493 312.664  1.00  0.00           H  
ATOM   1201  CG  LYS    77     311.869 326.115 311.858  1.00  0.00           C  
ATOM   1202  HG2 LYS    77     312.322 326.034 310.870  1.00  0.00           H  
ATOM   1203  HG3 LYS    77     311.747 325.105 312.245  1.00  0.00           H  
ATOM   1204  CD  LYS    77     310.491 326.784 311.708  1.00  0.00           C  
ATOM   1205  HD2 LYS    77     310.002 326.858 312.680  1.00  0.00           H  
ATOM   1206  HD3 LYS    77     310.629 327.790 311.305  1.00  0.00           H  
ATOM   1207  CE  LYS    77     309.591 325.975 310.764  1.00  0.00           C  
ATOM   1208  HE2 LYS    77     310.106 325.849 309.806  1.00  0.00           H  
ATOM   1209  HE3 LYS    77     309.435 324.980 311.193  1.00  0.00           H  
ATOM   1210  NZ  LYS    77     308.281 326.651 310.550  1.00  0.00           N  
ATOM   1211  HZ1 LYS    77     308.398 327.562 310.125  1.00  0.00           H  
ATOM   1212  HZ2 LYS    77     307.686 326.109 309.935  1.00  0.00           H  
ATOM   1213  HZ3 LYS    77     307.778 326.779 311.419  1.00  0.00           H  
ATOM   1214  C   LYS    77     312.625 325.486 314.878  1.00  0.00           C  
ATOM   1215  O   LYS    77     311.672 324.726 314.954  1.00  0.00           O  
ATOM   1216  N   VAL    78     313.836 325.159 315.338  1.00  0.00           N  
ATOM   1217  H   VAL    78     314.556 325.861 315.279  1.00  0.00           H  
ATOM   1218  CA  VAL    78     314.161 323.871 315.991  1.00  0.00           C  
ATOM   1219  HA  VAL    78     313.994 323.084 315.254  1.00  0.00           H  
ATOM   1220  CB  VAL    78     315.651 323.811 316.382  1.00  0.00           C  
ATOM   1221  HB  VAL    78     315.971 324.794 316.714  1.00  0.00           H  
ATOM   1222  CG1 VAL    78     316.002 322.813 317.486  1.00  0.00           C  
ATOM   1223 HG11 VAL    78     315.644 321.822 317.222  1.00  0.00           H  
ATOM   1224 HG12 VAL    78     317.081 322.790 317.635  1.00  0.00           H  
ATOM   1225 HG13 VAL    78     315.544 323.121 318.425  1.00  0.00           H  
ATOM   1226  CG2 VAL    78     316.443 323.424 315.126  1.00  0.00           C  
ATOM   1227 HG21 VAL    78     316.280 324.154 314.333  1.00  0.00           H  
ATOM   1228 HG22 VAL    78     317.508 323.371 315.349  1.00  0.00           H  
ATOM   1229 HG23 VAL    78     316.125 322.445 314.780  1.00  0.00           H  
ATOM   1230  C   VAL    78     313.207 323.531 317.141  1.00  0.00           C  
ATOM   1231  O   VAL    78     312.605 322.458 317.115  1.00  0.00           O  
ATOM   1232  N   GLU    79     312.988 324.453 318.083  1.00  0.00           N  
ATOM   1233  H   GLU    79     313.573 325.282 318.094  1.00  0.00           H  
ATOM   1234  CA  GLU    79     311.979 324.312 319.145  1.00  0.00           C  
ATOM   1235  HA  GLU    79     312.253 323.477 319.779  1.00  0.00           H  
ATOM   1236  CB  GLU    79     311.923 325.585 320.016  1.00  0.00           C  
ATOM   1237  HB2 GLU    79     312.299 326.432 319.441  1.00  0.00           H  
ATOM   1238  HB3 GLU    79     310.883 325.806 320.261  1.00  0.00           H  
ATOM   1239  CG  GLU    79     312.688 325.509 321.347  1.00  0.00           C  
ATOM   1240  HG2 GLU    79     312.911 326.526 321.678  1.00  0.00           H  
ATOM   1241  HG3 GLU    79     312.012 325.074 322.088  1.00  0.00           H  
ATOM   1242  CD  GLU    79     313.992 324.682 321.306  1.00  0.00           C  
ATOM   1243  OE1 GLU    79     314.183 323.844 322.217  1.00  0.00           O  
ATOM   1244  OE2 GLU    79     314.828 324.902 320.401  1.00  0.00           O  
ATOM   1245  C   GLU    79     310.592 323.976 318.574  1.00  0.00           C  
ATOM   1246  O   GLU    79     309.973 322.981 318.956  1.00  0.00           O  
ATOM   1247  N   ALA    80     310.131 324.763 317.600  1.00  0.00           N  
ATOM   1248  H   ALA    80     310.704 325.542 317.305  1.00  0.00           H  
ATOM   1249  CA  ALA    80     308.841 324.585 316.935  1.00  0.00           C  
ATOM   1250  HA  ALA    80     308.074 324.510 317.708  1.00  0.00           H  
ATOM   1251  CB  ALA    80     308.558 325.851 316.118  1.00  0.00           C  
ATOM   1252  HB1 ALA    80     309.292 325.957 315.320  1.00  0.00           H  
ATOM   1253  HB2 ALA    80     307.561 325.791 315.680  1.00  0.00           H  
ATOM   1254  HB3 ALA    80     308.603 326.728 316.766  1.00  0.00           H  
ATOM   1255  C   ALA    80     308.744 323.297 316.079  1.00  0.00           C  
ATOM   1256  O   ALA    80     307.639 322.881 315.728  1.00  0.00           O  
ATOM   1257  N   VAL    81     309.870 322.646 315.761  1.00  0.00           N  
ATOM   1258  H   VAL    81     310.745 323.078 316.041  1.00  0.00           H  
ATOM   1259  CA  VAL    81     309.957 321.399 314.974  1.00  0.00           C  
ATOM   1260  HA  VAL    81     309.065 321.320 314.353  1.00  0.00           H  
ATOM   1261  CB  VAL    81     311.163 321.494 314.001  1.00  0.00           C  
ATOM   1262  HB  VAL    81     312.015 321.911 314.536  1.00  0.00           H  
ATOM   1263  CG1 VAL    81     311.637 320.197 313.333  1.00  0.00           C  
ATOM   1264 HG11 VAL    81     310.816 319.730 312.788  1.00  0.00           H  
ATOM   1265 HG12 VAL    81     312.454 320.407 312.642  1.00  0.00           H  
ATOM   1266 HG13 VAL    81     312.006 319.505 314.085  1.00  0.00           H  
ATOM   1267  CG2 VAL    81     310.802 322.432 312.839  1.00  0.00           C  
ATOM   1268 HG21 VAL    81     310.417 323.377 313.216  1.00  0.00           H  
ATOM   1269 HG22 VAL    81     311.689 322.630 312.235  1.00  0.00           H  
ATOM   1270 HG23 VAL    81     310.037 321.976 312.210  1.00  0.00           H  
ATOM   1271  C   VAL    81     309.945 320.130 315.857  1.00  0.00           C  
ATOM   1272  O   VAL    81     309.827 319.031 315.316  1.00  0.00           O  
ATOM   1273  N   PHE    82     309.953 320.253 317.197  1.00  0.00           N  
ATOM   1274  H   PHE    82     310.131 321.168 317.591  1.00  0.00           H  
ATOM   1275  CA  PHE    82     309.707 319.117 318.113  1.00  0.00           C  
ATOM   1276  HA  PHE    82     309.239 318.323 317.537  1.00  0.00           H  
ATOM   1277  CB  PHE    82     311.025 318.511 318.619  1.00  0.00           C  
ATOM   1278  HB2 PHE    82     310.797 317.795 319.408  1.00  0.00           H  
ATOM   1279  HB3 PHE    82     311.447 317.940 317.792  1.00  0.00           H  
ATOM   1280  CG  PHE    82     312.097 319.457 319.133  1.00  0.00           C  
ATOM   1281  CD1 PHE    82     313.422 319.314 318.680  1.00  0.00           C  
ATOM   1282  HD1 PHE    82     313.662 318.558 317.950  1.00  0.00           H  
ATOM   1283  CE1 PHE    82     314.443 320.135 319.190  1.00  0.00           C  
ATOM   1284  HE1 PHE    82     315.463 320.008 318.860  1.00  0.00           H  
ATOM   1285  CZ  PHE    82     314.144 321.111 320.149  1.00  0.00           C  
ATOM   1286  HZ  PHE    82     314.925 321.744 320.545  1.00  0.00           H  
ATOM   1287  CE2 PHE    82     312.833 321.230 320.632  1.00  0.00           C  
ATOM   1288  HE2 PHE    82     312.609 321.942 321.412  1.00  0.00           H  
ATOM   1289  CD2 PHE    82     311.813 320.416 320.123  1.00  0.00           C  
ATOM   1290  HD2 PHE    82     310.828 320.504 320.545  1.00  0.00           H  
ATOM   1291  C   PHE    82     308.696 319.373 319.246  1.00  0.00           C  
ATOM   1292  O   PHE    82     308.015 318.442 319.686  1.00  0.00           O  
ATOM   1293  N   GLU    83     308.465 320.619 319.676  1.00  0.00           N  
ATOM   1294  H   GLU    83     309.046 321.387 319.344  1.00  0.00           H  
ATOM   1295  CA  GLU    83     307.364 320.928 320.606  1.00  0.00           C  
ATOM   1296  HA  GLU    83     307.414 320.211 321.423  1.00  0.00           H  
ATOM   1297  CB  GLU    83     307.534 322.324 321.240  1.00  0.00           C  
ATOM   1298  HB2 GLU    83     307.904 323.020 320.488  1.00  0.00           H  
ATOM   1299  HB3 GLU    83     306.566 322.704 321.567  1.00  0.00           H  
ATOM   1300  CG  GLU    83     308.498 322.312 322.450  1.00  0.00           C  
ATOM   1301  HG2 GLU    83     309.429 321.824 322.151  1.00  0.00           H  
ATOM   1302  HG3 GLU    83     308.740 323.349 322.696  1.00  0.00           H  
ATOM   1303  CD  GLU    83     307.926 321.625 323.721  1.00  0.00           C  
ATOM   1304  OE1 GLU    83     308.681 321.376 324.692  1.00  0.00           O  
ATOM   1305  OE2 GLU    83     306.709 321.327 323.779  1.00  0.00           O  
ATOM   1306  C   GLU    83     305.982 320.711 319.946  1.00  0.00           C  
ATOM   1307  O   GLU    83     304.984 320.517 320.641  1.00  0.00           O  
ATOM   1308  N   LEU    84     305.932 320.630 318.610  1.00  0.00           N  
ATOM   1309  H   LEU    84     306.786 320.813 318.101  1.00  0.00           H  
ATOM   1310  CA  LEU    84     304.741 320.291 317.823  1.00  0.00           C  
ATOM   1311  HA  LEU    84     303.926 320.898 318.217  1.00  0.00           H  
ATOM   1312  CB  LEU    84     305.006 320.739 316.374  1.00  0.00           C  
ATOM   1313  HB2 LEU    84     305.476 321.721 316.395  1.00  0.00           H  
ATOM   1314  HB3 LEU    84     305.711 320.041 315.922  1.00  0.00           H  
ATOM   1315  CG  LEU    84     303.760 320.849 315.476  1.00  0.00           C  
ATOM   1316  HG  LEU    84     303.183 319.926 315.521  1.00  0.00           H  
ATOM   1317  CD1 LEU    84     302.869 322.026 315.888  1.00  0.00           C  
ATOM   1318 HD11 LEU    84     303.441 322.955 315.867  1.00  0.00           H  
ATOM   1319 HD12 LEU    84     302.027 322.112 315.200  1.00  0.00           H  
ATOM   1320 HD13 LEU    84     302.475 321.871 316.891  1.00  0.00           H  
ATOM   1321  CD2 LEU    84     304.192 321.081 314.027  1.00  0.00           C  
ATOM   1322 HD21 LEU    84     304.794 320.238 313.687  1.00  0.00           H  
ATOM   1323 HD22 LEU    84     303.314 321.164 313.387  1.00  0.00           H  
ATOM   1324 HD23 LEU    84     304.781 321.995 313.953  1.00  0.00           H  
ATOM   1325  C   LEU    84     304.274 318.813 317.921  1.00  0.00           C  
ATOM   1326  O   LEU    84     303.065 318.579 317.924  1.00  0.00           O  
ATOM   1327  N   GLU    85     305.174 317.817 318.035  1.00  0.00           N  
ATOM   1328  H   GLU    85     306.159 318.050 317.961  1.00  0.00           H  
ATOM   1329  CA  GLU    85     304.814 316.372 318.066  1.00  0.00           C  
ATOM   1330  HA  GLU    85     303.830 316.318 318.535  1.00  0.00           H  
ATOM   1331  CB  GLU    85     304.571 315.797 316.647  1.00  0.00           C  
ATOM   1332  HB2 GLU    85     304.054 314.843 316.761  1.00  0.00           H  
ATOM   1333  HB3 GLU    85     303.876 316.466 316.138  1.00  0.00           H  
ATOM   1334  CG  GLU    85     305.747 315.561 315.686  1.00  0.00           C  
ATOM   1335  HG2 GLU    85     306.303 314.678 316.011  1.00  0.00           H  
ATOM   1336  HG3 GLU    85     305.346 315.328 314.697  1.00  0.00           H  
ATOM   1337  CD  GLU    85     306.695 316.766 315.598  1.00  0.00           C  
ATOM   1338  OE1 GLU    85     307.554 316.888 316.499  1.00  0.00           O  
ATOM   1339  OE2 GLU    85     306.564 317.576 314.646  1.00  0.00           O  
ATOM   1340  C   GLU    85     305.696 315.494 318.998  1.00  0.00           C  
ATOM   1341  O   GLU    85     305.277 315.271 320.136  1.00  0.00           O  
ATOM   1342  N   HIS    86     306.884 315.034 318.570  1.00  0.00           N  
ATOM   1343  H   HIS    86     307.171 315.382 317.657  1.00  0.00           H  
ATOM   1344  CA  HIS    86     307.932 314.290 319.322  1.00  0.00           C  
ATOM   1345  HA  HIS    86     308.845 314.437 318.747  1.00  0.00           H  
ATOM   1346  CB  HIS    86     308.198 314.941 320.686  1.00  0.00           C  
ATOM   1347  HB2 HIS    86     308.234 316.015 320.533  1.00  0.00           H  
ATOM   1348  HB3 HIS    86     307.377 314.700 321.360  1.00  0.00           H  
ATOM   1349  CG  HIS    86     309.483 314.541 321.368  1.00  0.00           C  
ATOM   1350  ND1 HIS    86     309.586 313.655 322.443  1.00  0.00           N  
ATOM   1351  CE1 HIS    86     310.895 313.570 322.728  1.00  0.00           C  
ATOM   1352  HE1 HIS    86     311.318 312.962 323.520  1.00  0.00           H  
ATOM   1353  NE2 HIS    86     311.608 314.341 321.887  1.00  0.00           N  
ATOM   1354  HE2 HIS    86     312.618 314.431 321.888  1.00  0.00           H  
ATOM   1355  CD2 HIS    86     310.732 314.963 321.022  1.00  0.00           C  
ATOM   1356  HD2 HIS    86     310.982 315.649 320.223  1.00  0.00           H  
ATOM   1357  C   HIS    86     307.758 312.751 319.421  1.00  0.00           C  
ATOM   1358  O   HIS    86     306.664 312.213 319.226  1.00  0.00           O  
ATOM   1359  N   HIS    87     308.871 312.043 319.685  1.00  0.00           N  
ATOM   1360  H   HIS    87     309.697 312.579 319.911  1.00  0.00           H  
ATOM   1361  CA  HIS    87     309.014 310.573 319.759  1.00  0.00           C  
ATOM   1362  HA  HIS    87     308.023 310.118 319.696  1.00  0.00           H  
ATOM   1363  CB  HIS    87     309.803 310.115 318.513  1.00  0.00           C  
ATOM   1364  HB2 HIS    87     309.256 310.479 317.645  1.00  0.00           H  
ATOM   1365  HB3 HIS    87     310.779 310.602 318.513  1.00  0.00           H  
ATOM   1366  CG  HIS    87     310.018 308.638 318.251  1.00  0.00           C  
ATOM   1367  ND1 HIS    87     310.541 308.146 317.050  1.00  0.00           N  
ATOM   1368  CE1 HIS    87     310.598 306.811 317.179  1.00  0.00           C  
ATOM   1369  HE1 HIS    87     310.951 306.127 316.414  1.00  0.00           H  
ATOM   1370  NE2 HIS    87     310.151 306.444 318.392  1.00  0.00           N  
ATOM   1371  HE2 HIS    87     310.107 305.487 318.729  1.00  0.00           H  
ATOM   1372  CD2 HIS    87     309.774 307.579 319.082  1.00  0.00           C  
ATOM   1373  HD2 HIS    87     309.372 307.614 320.086  1.00  0.00           H  
ATOM   1374  C   HIS    87     309.582 310.144 321.133  1.00  0.00           C  
ATOM   1375  O   HIS    87     308.855 310.208 322.127  1.00  0.00           O  
ATOM   1376  N   HIS    88     310.847 309.697 321.211  1.00  0.00           N  
ATOM   1377  H   HIS    88     311.389 309.658 320.358  1.00  0.00           H  
ATOM   1378  CA  HIS    88     311.525 309.241 322.443  1.00  0.00           C  
ATOM   1379  HA  HIS    88     311.337 309.978 323.226  1.00  0.00           H  
ATOM   1380  CB  HIS    88     310.961 307.889 322.917  1.00  0.00           C  
ATOM   1381  HB2 HIS    88     309.874 307.933 322.965  1.00  0.00           H  
ATOM   1382  HB3 HIS    88     311.235 307.113 322.201  1.00  0.00           H  
ATOM   1383  CG  HIS    88     311.468 307.506 324.288  1.00  0.00           C  
ATOM   1384  ND1 HIS    88     311.212 308.215 325.467  1.00  0.00           N  
ATOM   1385  CE1 HIS    88     311.871 307.564 326.441  1.00  0.00           C  
ATOM   1386  HE1 HIS    88     311.880 307.854 327.487  1.00  0.00           H  
ATOM   1387  NE2 HIS    88     312.522 306.502 325.936  1.00  0.00           N  
ATOM   1388  HE2 HIS    88     313.096 305.859 326.473  1.00  0.00           H  
ATOM   1389  CD2 HIS    88     312.282 306.450 324.579  1.00  0.00           C  
ATOM   1390  HD2 HIS    88     312.672 305.726 323.874  1.00  0.00           H  
ATOM   1391  C   HIS    88     313.050 309.123 322.265  1.00  0.00           C  
ATOM   1392  O   HIS    88     313.532 308.776 321.184  1.00  0.00           O  
ATOM   1393  N   HIS    89     313.819 309.433 323.316  1.00  0.00           N  
ATOM   1394  H   HIS    89     313.366 309.654 324.192  1.00  0.00           H  
ATOM   1395  CA  HIS    89     315.287 309.405 323.290  1.00  0.00           C  
ATOM   1396  HA  HIS    89     315.579 309.796 322.325  1.00  0.00           H  
ATOM   1397  CB  HIS    89     315.863 310.369 324.341  1.00  0.00           C  
ATOM   1398  HB2 HIS    89     315.481 310.109 325.328  1.00  0.00           H  
ATOM   1399  HB3 HIS    89     316.948 310.252 324.361  1.00  0.00           H  
ATOM   1400  CG  HIS    89     315.564 311.824 324.050  1.00  0.00           C  
ATOM   1401  ND1 HIS    89     316.326 312.652 323.222  1.00  0.00           N  
ATOM   1402  CE1 HIS    89     315.703 313.841 323.201  1.00  0.00           C  
ATOM   1403  HE1 HIS    89     316.056 314.714 322.663  1.00  0.00           H  
ATOM   1404  NE2 HIS    89     314.601 313.802 323.973  1.00  0.00           N  
ATOM   1405  HE2 HIS    89     313.990 314.590 324.164  1.00  0.00           H  
ATOM   1406  CD2 HIS    89     314.494 312.536 324.511  1.00  0.00           C  
ATOM   1407  HD2 HIS    89     313.719 312.171 325.171  1.00  0.00           H  
ATOM   1408  C   HIS    89     315.909 307.998 323.390  1.00  0.00           C  
ATOM   1409  O   HIS    89     315.692 307.280 324.368  1.00  0.00           O  
ATOM   1410  N   HIS    90     316.740 307.642 322.401  1.00  0.00           N  
ATOM   1411  H   HIS    90     316.856 308.292 321.639  1.00  0.00           H  
ATOM   1412  CA  HIS    90     317.630 306.467 322.372  1.00  0.00           C  
ATOM   1413  HA  HIS    90     317.509 305.876 323.281  1.00  0.00           H  
ATOM   1414  CB  HIS    90     317.330 305.575 321.152  1.00  0.00           C  
ATOM   1415  HB2 HIS    90     317.333 306.192 320.252  1.00  0.00           H  
ATOM   1416  HB3 HIS    90     318.147 304.858 321.051  1.00  0.00           H  
ATOM   1417  CG  HIS    90     316.046 304.771 321.178  1.00  0.00           C  
ATOM   1418  ND1 HIS    90     315.596 303.974 320.119  1.00  0.00           N  
ATOM   1419  CE1 HIS    90     314.486 303.356 320.557  1.00  0.00           C  
ATOM   1420  HE1 HIS    90     313.896 302.651 319.980  1.00  0.00           H  
ATOM   1421  NE2 HIS    90     314.222 303.718 321.824  1.00  0.00           N  
ATOM   1422  HE2 HIS    90     313.451 303.363 322.382  1.00  0.00           H  
ATOM   1423  CD2 HIS    90     315.197 304.601 322.236  1.00  0.00           C  
ATOM   1424  HD2 HIS    90     315.292 305.044 323.218  1.00  0.00           H  
ATOM   1425  C   HIS    90     319.096 306.936 322.304  1.00  0.00           C  
ATOM   1426  O   HIS    90     319.413 307.859 321.545  1.00  0.00           O  
ATOM   1427  N   HIS    91     319.970 306.312 323.106  1.00  0.00           N  
ATOM   1428  H   HIS    91     319.634 305.530 323.649  1.00  0.00           H  
ATOM   1429  CA  HIS    91     321.365 306.740 323.349  1.00  0.00           C  
ATOM   1430  HA  HIS    91     321.512 307.711 322.879  1.00  0.00           H  
ATOM   1431  CB  HIS    91     321.599 306.927 324.866  1.00  0.00           C  
ATOM   1432  HB2 HIS    91     321.970 305.986 325.274  1.00  0.00           H  
ATOM   1433  HB3 HIS    91     322.384 307.670 325.009  1.00  0.00           H  
ATOM   1434  CG  HIS    91     320.395 307.337 325.688  1.00  0.00           C  
ATOM   1435  ND1 HIS    91     319.668 308.528 325.567  1.00  0.00           N  
ATOM   1436  CE1 HIS    91     318.671 308.443 326.467  1.00  0.00           C  
ATOM   1437  HE1 HIS    91     317.914 309.202 326.630  1.00  0.00           H  
ATOM   1438  NE2 HIS    91     318.742 307.281 327.141  1.00  0.00           N  
ATOM   1439  HE2 HIS    91     318.101 306.987 327.872  1.00  0.00           H  
ATOM   1440  CD2 HIS    91     319.823 306.572 326.664  1.00  0.00           C  
ATOM   1441  HD2 HIS    91     320.159 305.594 326.986  1.00  0.00           H  
ATOM   1442  C   HIS    91     322.427 305.816 322.718  1.00  0.00           C  
ATOM   1443  O   HIS    91     322.062 304.796 322.084  1.00  0.00           O  
ATOM   1444  OXT HIS    91     323.636 306.093 322.893  1.00  0.00           O  
TER    1445      HIS    91 
ENDMDL
REMARK 1pqx                 ENERGY     2.69010E+02 RMS    3.39
ATOM      1  N   MET     1     322.027 318.449 308.175  1.00  0.00           N  
ATOM      2  H1  MET     1     322.360 319.272 307.689  1.00  0.00           H  
ATOM      3  H2  MET     1     321.174 318.144 307.723  1.00  0.00           H  
ATOM      4  H3  MET     1     322.718 317.719 308.049  1.00  0.00           H  
ATOM      5  CA  MET     1     321.799 318.728 309.633  1.00  0.00           C  
ATOM      6  HA  MET     1     321.062 319.531 309.736  1.00  0.00           H  
ATOM      7  CB  MET     1     321.224 317.484 310.364  1.00  0.00           C  
ATOM      8  HB2 MET     1     321.755 316.585 310.049  1.00  0.00           H  
ATOM      9  HB3 MET     1     321.389 317.583 311.438  1.00  0.00           H  
ATOM     10  CG  MET     1     319.716 317.283 310.122  1.00  0.00           C  
ATOM     11  HG2 MET     1     319.332 318.048 309.447  1.00  0.00           H  
ATOM     12  HG3 MET     1     319.569 316.317 309.636  1.00  0.00           H  
ATOM     13  SD  MET     1     318.698 317.306 311.623  1.00  0.00           S  
ATOM     14  CE  MET     1     319.021 318.990 312.230  1.00  0.00           C  
ATOM     15  HE1 MET     1     318.833 319.716 311.439  1.00  0.00           H  
ATOM     16  HE2 MET     1     318.364 319.200 313.074  1.00  0.00           H  
ATOM     17  HE3 MET     1     320.054 319.077 312.567  1.00  0.00           H  
ATOM     18  C   MET     1     323.094 319.224 310.308  1.00  0.00           C  
ATOM     19  O   MET     1     323.942 318.412 310.669  1.00  0.00           O  
ATOM     20  N   LYS     2     323.278 320.553 310.429  1.00  0.00           N  
ATOM     21  H   LYS     2     322.538 321.177 310.120  1.00  0.00           H  
ATOM     22  CA  LYS     2     324.511 321.221 310.919  1.00  0.00           C  
ATOM     23  HA  LYS     2     325.097 320.540 311.539  1.00  0.00           H  
ATOM     24  CB  LYS     2     325.348 321.659 309.698  1.00  0.00           C  
ATOM     25  HB2 LYS     2     324.716 322.283 309.069  1.00  0.00           H  
ATOM     26  HB3 LYS     2     326.180 322.276 310.042  1.00  0.00           H  
ATOM     27  CG  LYS     2     325.920 320.533 308.814  1.00  0.00           C  
ATOM     28  HG2 LYS     2     325.119 319.902 308.433  1.00  0.00           H  
ATOM     29  HG3 LYS     2     326.419 320.993 307.959  1.00  0.00           H  
ATOM     30  CD  LYS     2     326.939 319.681 309.575  1.00  0.00           C  
ATOM     31  HD2 LYS     2     327.679 320.358 310.001  1.00  0.00           H  
ATOM     32  HD3 LYS     2     326.442 319.143 310.382  1.00  0.00           H  
ATOM     33  CE  LYS     2     327.671 318.676 308.680  1.00  0.00           C  
ATOM     34  HE2 LYS     2     326.948 318.000 308.212  1.00  0.00           H  
ATOM     35  HE3 LYS     2     328.178 319.232 307.884  1.00  0.00           H  
ATOM     36  NZ  LYS     2     328.668 317.911 309.478  1.00  0.00           N  
ATOM     37  HZ1 LYS     2     328.224 317.189 310.028  1.00  0.00           H  
ATOM     38  HZ2 LYS     2     329.371 317.478 308.891  1.00  0.00           H  
ATOM     39  HZ3 LYS     2     329.134 318.523 310.155  1.00  0.00           H  
ATOM     40  C   LYS     2     324.157 322.445 311.780  1.00  0.00           C  
ATOM     41  O   LYS     2     323.384 323.288 311.332  1.00  0.00           O  
ATOM     42  N   ILE     3     324.702 322.572 312.994  1.00  0.00           N  
ATOM     43  H   ILE     3     325.421 321.909 313.252  1.00  0.00           H  
ATOM     44  CA  ILE     3     324.258 323.550 314.026  1.00  0.00           C  
ATOM     45  HA  ILE     3     323.574 324.259 313.562  1.00  0.00           H  
ATOM     46  CB  ILE     3     323.452 322.811 315.119  1.00  0.00           C  
ATOM     47  HB  ILE     3     323.160 323.547 315.869  1.00  0.00           H  
ATOM     48  CG2 ILE     3     322.157 322.199 314.547  1.00  0.00           C  
ATOM     49 HG21 ILE     3     322.377 321.438 313.797  1.00  0.00           H  
ATOM     50 HG22 ILE     3     321.568 321.731 315.335  1.00  0.00           H  
ATOM     51 HG23 ILE     3     321.550 322.980 314.101  1.00  0.00           H  
ATOM     52  CG1 ILE     3     324.272 321.705 315.807  1.00  0.00           C  
ATOM     53 HG12 ILE     3     324.245 320.800 315.200  1.00  0.00           H  
ATOM     54 HG13 ILE     3     325.314 322.011 315.908  1.00  0.00           H  
ATOM     55  CD1 ILE     3     323.737 321.395 317.205  1.00  0.00           C  
ATOM     56 HD11 ILE     3     322.650 321.438 317.244  1.00  0.00           H  
ATOM     57 HD12 ILE     3     324.057 320.401 317.493  1.00  0.00           H  
ATOM     58 HD13 ILE     3     324.146 322.113 317.906  1.00  0.00           H  
ATOM     59  C   ILE     3     325.403 324.415 314.617  1.00  0.00           C  
ATOM     60  O   ILE     3     326.576 324.141 314.362  1.00  0.00           O  
ATOM     61  N   ILE     4     325.063 325.473 315.382  1.00  0.00           N  
ATOM     62  H   ILE     4     324.072 325.657 315.501  1.00  0.00           H  
ATOM     63  CA  ILE     4     326.000 326.556 315.788  1.00  0.00           C  
ATOM     64  HA  ILE     4     326.995 326.292 315.426  1.00  0.00           H  
ATOM     65  CB  ILE     4     325.630 327.872 315.058  1.00  0.00           C  
ATOM     66  HB  ILE     4     324.626 328.142 315.376  1.00  0.00           H  
ATOM     67  CG2 ILE     4     326.598 329.015 315.433  1.00  0.00           C  
ATOM     68 HG21 ILE     4     327.604 328.785 315.079  1.00  0.00           H  
ATOM     69 HG22 ILE     4     326.269 329.955 314.990  1.00  0.00           H  
ATOM     70 HG23 ILE     4     326.639 329.181 316.508  1.00  0.00           H  
ATOM     71  CG1 ILE     4     325.623 327.681 313.519  1.00  0.00           C  
ATOM     72 HG12 ILE     4     326.635 327.436 313.195  1.00  0.00           H  
ATOM     73 HG13 ILE     4     324.977 326.846 313.254  1.00  0.00           H  
ATOM     74  CD1 ILE     4     325.120 328.878 312.699  1.00  0.00           C  
ATOM     75 HD11 ILE     4     325.733 329.761 312.872  1.00  0.00           H  
ATOM     76 HD12 ILE     4     325.169 328.640 311.638  1.00  0.00           H  
ATOM     77 HD13 ILE     4     324.082 329.088 312.945  1.00  0.00           H  
ATOM     78  C   ILE     4     326.169 326.733 317.323  1.00  0.00           C  
ATOM     79  O   ILE     4     327.133 326.184 317.843  1.00  0.00           O  
ATOM     80  N   SER     5     325.305 327.522 318.002  1.00  0.00           N  
ATOM     81  H   SER     5     324.614 327.980 317.430  1.00  0.00           H  
ATOM     82  CA  SER     5     325.243 327.895 319.454  1.00  0.00           C  
ATOM     83  HA  SER     5     324.587 327.179 319.952  1.00  0.00           H  
ATOM     84  CB  SER     5     326.598 327.857 320.193  1.00  0.00           C  
ATOM     85  HB2 SER     5     326.417 328.048 321.253  1.00  0.00           H  
ATOM     86  HB3 SER     5     327.049 326.871 320.125  1.00  0.00           H  
ATOM     87  OG  SER     5     327.497 328.844 319.700  1.00  0.00           O  
ATOM     88  HG  SER     5     328.347 328.763 320.180  1.00  0.00           H  
ATOM     89  C   SER     5     324.651 329.312 319.665  1.00  0.00           C  
ATOM     90  O   SER     5     324.674 330.125 318.736  1.00  0.00           O  
ATOM     91  N   ILE     6     324.134 329.621 320.873  1.00  0.00           N  
ATOM     92  H   ILE     6     324.142 328.900 321.582  1.00  0.00           H  
ATOM     93  CA  ILE     6     323.659 330.954 321.344  1.00  0.00           C  
ATOM     94  HA  ILE     6     324.247 331.723 320.841  1.00  0.00           H  
ATOM     95  CB  ILE     6     322.159 331.193 320.988  1.00  0.00           C  
ATOM     96  HB  ILE     6     321.583 330.390 321.435  1.00  0.00           H  
ATOM     97  CG2 ILE     6     321.613 332.505 321.584  1.00  0.00           C  
ATOM     98 HG21 ILE     6     322.161 333.360 321.187  1.00  0.00           H  
ATOM     99 HG22 ILE     6     320.554 332.617 321.353  1.00  0.00           H  
ATOM    100 HG23 ILE     6     321.682 332.491 322.671  1.00  0.00           H  
ATOM    101  CG1 ILE     6     321.938 331.174 319.451  1.00  0.00           C  
ATOM    102 HG12 ILE     6     322.634 331.874 318.988  1.00  0.00           H  
ATOM    103 HG13 ILE     6     322.162 330.174 319.090  1.00  0.00           H  
ATOM    104  CD1 ILE     6     320.538 331.497 318.917  1.00  0.00           C  
ATOM    105 HD11 ILE     6     320.268 332.532 319.127  1.00  0.00           H  
ATOM    106 HD12 ILE     6     320.527 331.355 317.836  1.00  0.00           H  
ATOM    107 HD13 ILE     6     319.815 330.823 319.364  1.00  0.00           H  
ATOM    108  C   ILE     6     323.928 331.095 322.871  1.00  0.00           C  
ATOM    109  O   ILE     6     323.890 330.102 323.595  1.00  0.00           O  
ATOM    110  N   SER     7     324.264 332.297 323.366  1.00  0.00           N  
ATOM    111  H   SER     7     324.240 333.092 322.744  1.00  0.00           H  
ATOM    112  CA  SER     7     324.628 332.571 324.781  1.00  0.00           C  
ATOM    113  HA  SER     7     325.381 331.835 325.065  1.00  0.00           H  
ATOM    114  CB  SER     7     325.291 333.950 324.881  1.00  0.00           C  
ATOM    115  HB2 SER     7     325.617 334.119 325.909  1.00  0.00           H  
ATOM    116  HB3 SER     7     326.172 333.962 324.236  1.00  0.00           H  
ATOM    117  OG  SER     7     324.398 334.981 324.485  1.00  0.00           O  
ATOM    118  HG  SER     7     324.870 335.838 324.538  1.00  0.00           H  
ATOM    119  C   SER     7     323.476 332.426 325.806  1.00  0.00           C  
ATOM    120  O   SER     7     322.301 332.381 325.435  1.00  0.00           O  
ATOM    121  N   GLU     8     323.805 332.373 327.114  1.00  0.00           N  
ATOM    122  H   GLU     8     324.776 332.493 327.365  1.00  0.00           H  
ATOM    123  CA  GLU     8     322.880 331.946 328.191  1.00  0.00           C  
ATOM    124  HA  GLU     8     321.907 331.746 327.747  1.00  0.00           H  
ATOM    125  CB  GLU     8     323.417 330.610 328.729  1.00  0.00           C  
ATOM    126  HB2 GLU     8     322.586 330.107 329.218  1.00  0.00           H  
ATOM    127  HB3 GLU     8     323.724 330.010 327.873  1.00  0.00           H  
ATOM    128  CG  GLU     8     324.604 330.684 329.710  1.00  0.00           C  
ATOM    129  HG2 GLU     8     325.502 330.957 329.151  1.00  0.00           H  
ATOM    130  HG3 GLU     8     324.431 331.461 330.455  1.00  0.00           H  
ATOM    131  CD  GLU     8     324.817 329.350 330.461  1.00  0.00           C  
ATOM    132  OE1 GLU     8     325.923 328.771 330.363  1.00  0.00           O  
ATOM    133  OE2 GLU     8     323.884 328.864 331.143  1.00  0.00           O  
ATOM    134  C   GLU     8     322.591 332.903 329.371  1.00  0.00           C  
ATOM    135  O   GLU     8     323.175 333.984 329.486  1.00  0.00           O  
ATOM    136  N   THR     9     321.710 332.436 330.279  1.00  0.00           N  
ATOM    137  H   THR     9     321.299 331.529 330.104  1.00  0.00           H  
ATOM    138  CA  THR     9     321.269 333.110 331.518  1.00  0.00           C  
ATOM    139  HA  THR     9     322.044 333.801 331.841  1.00  0.00           H  
ATOM    140  CB  THR     9     319.989 333.933 331.247  1.00  0.00           C  
ATOM    141  HB  THR     9     319.200 333.253 330.919  1.00  0.00           H  
ATOM    142  CG2 THR     9     319.491 334.700 332.475  1.00  0.00           C  
ATOM    143 HG21 THR     9     320.307 335.267 332.924  1.00  0.00           H  
ATOM    144 HG22 THR     9     318.687 335.380 332.193  1.00  0.00           H  
ATOM    145 HG23 THR     9     319.090 334.005 333.207  1.00  0.00           H  
ATOM    146  OG1 THR     9     320.196 334.890 330.226  1.00  0.00           O  
ATOM    147  HG1 THR     9     319.322 335.207 329.929  1.00  0.00           H  
ATOM    148  C   THR     9     320.968 332.082 332.637  1.00  0.00           C  
ATOM    149  O   THR     9     320.004 331.320 332.483  1.00  0.00           O  
ATOM    150  N   PRO    10     321.706 332.055 333.771  1.00  0.00           N  
ATOM    151  CD  PRO    10     322.899 332.843 334.064  1.00  0.00           C  
ATOM    152  HD2 PRO    10     322.779 333.890 333.784  1.00  0.00           H  
ATOM    153  HD3 PRO    10     323.755 332.407 333.546  1.00  0.00           H  
ATOM    154  CG  PRO    10     323.111 332.751 335.575  1.00  0.00           C  
ATOM    155  HG2 PRO    10     322.540 333.535 336.075  1.00  0.00           H  
ATOM    156  HG3 PRO    10     324.167 332.819 335.841  1.00  0.00           H  
ATOM    157  CB  PRO    10     322.526 331.385 335.925  1.00  0.00           C  
ATOM    158  HB2 PRO    10     322.212 331.337 336.970  1.00  0.00           H  
ATOM    159  HB3 PRO    10     323.267 330.611 335.721  1.00  0.00           H  
ATOM    160  CA  PRO    10     321.352 331.242 334.947  1.00  0.00           C  
ATOM    161  HA  PRO    10     321.266 330.196 334.653  1.00  0.00           H  
ATOM    162  C   PRO    10     320.014 331.687 335.569  1.00  0.00           C  
ATOM    163  O   PRO    10     319.553 332.803 335.328  1.00  0.00           O  
ATOM    164  N   ASN    11     319.343 330.787 336.301  1.00  0.00           N  
ATOM    165  H   ASN    11     319.801 329.899 336.464  1.00  0.00           H  
ATOM    166  CA  ASN    11     317.979 330.925 336.854  1.00  0.00           C  
ATOM    167  HA  ASN    11     317.820 330.067 337.512  1.00  0.00           H  
ATOM    168  CB  ASN    11     317.818 332.173 337.766  1.00  0.00           C  
ATOM    169  HB2 ASN    11     318.208 331.938 338.757  1.00  0.00           H  
ATOM    170  HB3 ASN    11     318.404 333.010 337.399  1.00  0.00           H  
ATOM    171  CG  ASN    11     316.378 332.647 337.931  1.00  0.00           C  
ATOM    172  OD1 ASN    11     315.467 331.885 338.223  1.00  0.00           O  
ATOM    173  ND2 ASN    11     316.121 333.923 337.735  1.00  0.00           N  
ATOM    174 HD21 ASN    11     315.170 334.247 337.839  1.00  0.00           H  
ATOM    175 HD22 ASN    11     316.870 334.571 337.538  1.00  0.00           H  
ATOM    176  C   ASN    11     316.908 330.763 335.752  1.00  0.00           C  
ATOM    177  O   ASN    11     316.083 329.850 335.832  1.00  0.00           O  
ATOM    178  N   HIS    12     316.937 331.603 334.705  1.00  0.00           N  
ATOM    179  H   HIS    12     317.666 332.310 334.693  1.00  0.00           H  
ATOM    180  CA  HIS    12     316.022 331.497 333.550  1.00  0.00           C  
ATOM    181  HA  HIS    12     314.990 331.585 333.897  1.00  0.00           H  
ATOM    182  CB  HIS    12     316.283 332.596 332.502  1.00  0.00           C  
ATOM    183  HB2 HIS    12     317.345 332.609 332.257  1.00  0.00           H  
ATOM    184  HB3 HIS    12     315.751 332.323 331.589  1.00  0.00           H  
ATOM    185  CG  HIS    12     315.859 334.003 332.844  1.00  0.00           C  
ATOM    186  ND1 HIS    12     315.449 334.947 331.897  1.00  0.00           N  
ATOM    187  CE1 HIS    12     315.213 336.081 332.577  1.00  0.00           C  
ATOM    188  HE1 HIS    12     314.871 337.010 332.134  1.00  0.00           H  
ATOM    189  NE2 HIS    12     315.468 335.900 333.884  1.00  0.00           N  
ATOM    190  HE2 HIS    12     315.378 336.616 334.599  1.00  0.00           H  
ATOM    191  CD2 HIS    12     315.882 334.599 334.072  1.00  0.00           C  
ATOM    192  HD2 HIS    12     316.184 334.144 335.005  1.00  0.00           H  
ATOM    193  C   HIS    12     316.144 330.147 332.839  1.00  0.00           C  
ATOM    194  O   HIS    12     315.142 329.473 332.609  1.00  0.00           O  
ATOM    195  N   ASN    13     317.374 329.800 332.449  1.00  0.00           N  
ATOM    196  H   ASN    13     318.133 330.427 332.701  1.00  0.00           H  
ATOM    197  CA  ASN    13     317.751 328.618 331.676  1.00  0.00           C  
ATOM    198  HA  ASN    13     318.667 328.905 331.157  1.00  0.00           H  
ATOM    199  CB  ASN    13     318.127 327.476 332.637  1.00  0.00           C  
ATOM    200  HB2 ASN    13     317.315 327.325 333.349  1.00  0.00           H  
ATOM    201  HB3 ASN    13     318.263 326.543 332.089  1.00  0.00           H  
ATOM    202  CG  ASN    13     319.427 327.767 333.374  1.00  0.00           C  
ATOM    203  OD1 ASN    13     320.427 328.141 332.785  1.00  0.00           O  
ATOM    204  ND2 ASN    13     319.465 327.594 334.672  1.00  0.00           N  
ATOM    205 HD21 ASN    13     320.366 327.638 335.119  1.00  0.00           H  
ATOM    206 HD22 ASN    13     318.710 327.062 335.093  1.00  0.00           H  
ATOM    207  C   ASN    13     316.785 328.226 330.533  1.00  0.00           C  
ATOM    208  O   ASN    13     316.358 327.077 330.426  1.00  0.00           O  
ATOM    209  N   THR    14     316.518 329.174 329.632  1.00  0.00           N  
ATOM    210  H   THR    14     316.927 330.089 329.773  1.00  0.00           H  
ATOM    211  CA  THR    14     315.829 328.943 328.343  1.00  0.00           C  
ATOM    212  HA  THR    14     315.452 327.920 328.293  1.00  0.00           H  
ATOM    213  CB  THR    14     314.654 329.916 328.135  1.00  0.00           C  
ATOM    214  HB  THR    14     315.030 330.878 327.784  1.00  0.00           H  
ATOM    215  CG2 THR    14     313.636 329.381 327.131  1.00  0.00           C  
ATOM    216 HG21 THR    14     313.203 328.451 327.500  1.00  0.00           H  
ATOM    217 HG22 THR    14     312.842 330.117 327.001  1.00  0.00           H  
ATOM    218 HG23 THR    14     314.107 329.203 326.165  1.00  0.00           H  
ATOM    219  OG1 THR    14     313.941 330.112 329.338  1.00  0.00           O  
ATOM    220  HG1 THR    14     314.361 330.858 329.809  1.00  0.00           H  
ATOM    221  C   THR    14     316.848 329.152 327.220  1.00  0.00           C  
ATOM    222  O   THR    14     317.711 330.025 327.346  1.00  0.00           O  
ATOM    223  N   MET    15     316.780 328.380 326.131  1.00  0.00           N  
ATOM    224  H   MET    15     316.070 327.653 326.077  1.00  0.00           H  
ATOM    225  CA  MET    15     317.823 328.382 325.099  1.00  0.00           C  
ATOM    226  HA  MET    15     318.314 329.352 325.137  1.00  0.00           H  
ATOM    227  CB  MET    15     318.843 327.277 325.430  1.00  0.00           C  
ATOM    228  HB2 MET    15     319.045 327.304 326.496  1.00  0.00           H  
ATOM    229  HB3 MET    15     318.408 326.306 325.208  1.00  0.00           H  
ATOM    230  CG  MET    15     320.177 327.404 324.678  1.00  0.00           C  
ATOM    231  HG2 MET    15     320.922 326.788 325.179  1.00  0.00           H  
ATOM    232  HG3 MET    15     320.051 327.007 323.670  1.00  0.00           H  
ATOM    233  SD  MET    15     320.825 329.092 324.540  1.00  0.00           S  
ATOM    234  CE  MET    15     320.941 329.559 326.286  1.00  0.00           C  
ATOM    235  HE1 MET    15     321.933 329.314 326.659  1.00  0.00           H  
ATOM    236  HE2 MET    15     320.761 330.628 326.374  1.00  0.00           H  
ATOM    237  HE3 MET    15     320.195 329.048 326.890  1.00  0.00           H  
ATOM    238  C   MET    15     317.304 328.227 323.672  1.00  0.00           C  
ATOM    239  O   MET    15     316.218 327.705 323.447  1.00  0.00           O  
ATOM    240  N   LYS    16     318.119 328.642 322.701  1.00  0.00           N  
ATOM    241  H   LYS    16     319.017 329.026 322.978  1.00  0.00           H  
ATOM    242  CA  LYS    16     317.879 328.525 321.257  1.00  0.00           C  
ATOM    243  HA  LYS    16     317.231 327.675 321.077  1.00  0.00           H  
ATOM    244  CB  LYS    16     317.173 329.813 320.777  1.00  0.00           C  
ATOM    245  HB2 LYS    16     316.832 330.394 321.636  1.00  0.00           H  
ATOM    246  HB3 LYS    16     317.866 330.438 320.220  1.00  0.00           H  
ATOM    247  CG  LYS    16     315.945 329.508 319.910  1.00  0.00           C  
ATOM    248  HG2 LYS    16     316.251 328.916 319.052  1.00  0.00           H  
ATOM    249  HG3 LYS    16     315.229 328.931 320.496  1.00  0.00           H  
ATOM    250  CD  LYS    16     315.275 330.802 319.427  1.00  0.00           C  
ATOM    251  HD2 LYS    16     314.897 331.352 320.292  1.00  0.00           H  
ATOM    252  HD3 LYS    16     316.011 331.422 318.911  1.00  0.00           H  
ATOM    253  CE  LYS    16     314.115 330.487 318.471  1.00  0.00           C  
ATOM    254  HE2 LYS    16     314.500 329.907 317.627  1.00  0.00           H  
ATOM    255  HE3 LYS    16     313.382 329.866 318.998  1.00  0.00           H  
ATOM    256  NZ  LYS    16     313.466 331.733 317.974  1.00  0.00           N  
ATOM    257  HZ1 LYS    16     314.120 332.320 317.472  1.00  0.00           H  
ATOM    258  HZ2 LYS    16     312.703 331.524 317.341  1.00  0.00           H  
ATOM    259  HZ3 LYS    16     313.082 332.281 318.735  1.00  0.00           H  
ATOM    260  C   LYS    16     319.200 328.216 320.541  1.00  0.00           C  
ATOM    261  O   LYS    16     320.263 328.414 321.120  1.00  0.00           O  
ATOM    262  N   ILE    17     319.164 327.701 319.314  1.00  0.00           N  
ATOM    263  H   ILE    17     318.258 327.457 318.923  1.00  0.00           H  
ATOM    264  CA  ILE    17     320.375 327.349 318.551  1.00  0.00           C  
ATOM    265  HA  ILE    17     321.109 328.125 318.773  1.00  0.00           H  
ATOM    266  CB  ILE    17     321.020 326.034 319.064  1.00  0.00           C  
ATOM    267  HB  ILE    17     321.330 326.206 320.096  1.00  0.00           H  
ATOM    268  CG2 ILE    17     320.091 324.817 319.075  1.00  0.00           C  
ATOM    269 HG21 ILE    17     320.085 324.367 318.083  1.00  0.00           H  
ATOM    270 HG22 ILE    17     320.457 324.073 319.785  1.00  0.00           H  
ATOM    271 HG23 ILE    17     319.085 325.101 319.378  1.00  0.00           H  
ATOM    272  CG1 ILE    17     322.280 325.710 318.240  1.00  0.00           C  
ATOM    273 HG12 ILE    17     322.011 325.489 317.206  1.00  0.00           H  
ATOM    274 HG13 ILE    17     322.920 326.585 318.247  1.00  0.00           H  
ATOM    275  CD1 ILE    17     323.072 324.525 318.788  1.00  0.00           C  
ATOM    276 HD11 ILE    17     322.501 323.607 318.655  1.00  0.00           H  
ATOM    277 HD12 ILE    17     324.012 324.438 318.243  1.00  0.00           H  
ATOM    278 HD13 ILE    17     323.279 324.672 319.847  1.00  0.00           H  
ATOM    279  C   ILE    17     320.145 327.409 317.031  1.00  0.00           C  
ATOM    280  O   ILE    17     319.274 326.737 316.480  1.00  0.00           O  
ATOM    281  N   THR    18     320.930 328.279 316.385  1.00  0.00           N  
ATOM    282  H   THR    18     321.606 328.785 316.937  1.00  0.00           H  
ATOM    283  CA  THR    18     320.937 328.543 314.933  1.00  0.00           C  
ATOM    284  HA  THR    18     319.898 328.500 314.603  1.00  0.00           H  
ATOM    285  CB  THR    18     321.386 330.000 314.671  1.00  0.00           C  
ATOM    286  HB  THR    18     320.620 330.647 315.089  1.00  0.00           H  
ATOM    287  CG2 THR    18     322.703 330.447 315.313  1.00  0.00           C  
ATOM    288 HG21 THR    18     323.539 329.911 314.887  1.00  0.00           H  
ATOM    289 HG22 THR    18     322.851 331.512 315.132  1.00  0.00           H  
ATOM    290 HG23 THR    18     322.683 330.296 316.392  1.00  0.00           H  
ATOM    291  OG1 THR    18     321.456 330.265 313.289  1.00  0.00           O  
ATOM    292  HG1 THR    18     321.489 331.233 313.160  1.00  0.00           H  
ATOM    293  C   THR    18     321.664 327.449 314.116  1.00  0.00           C  
ATOM    294  O   THR    18     322.404 326.626 314.665  1.00  0.00           O  
ATOM    295  N   LEU    19     321.413 327.415 312.801  1.00  0.00           N  
ATOM    296  H   LEU    19     320.916 328.215 312.430  1.00  0.00           H  
ATOM    297  CA  LEU    19     321.761 326.355 311.834  1.00  0.00           C  
ATOM    298  HA  LEU    19     322.188 325.499 312.355  1.00  0.00           H  
ATOM    299  CB  LEU    19     320.463 325.912 311.115  1.00  0.00           C  
ATOM    300  HB2 LEU    19     319.850 326.799 310.945  1.00  0.00           H  
ATOM    301  HB3 LEU    19     320.722 325.535 310.124  1.00  0.00           H  
ATOM    302  CG  LEU    19     319.575 324.846 311.792  1.00  0.00           C  
ATOM    303  HG  LEU    19     318.589 324.919 311.341  1.00  0.00           H  
ATOM    304  CD1 LEU    19     320.056 323.427 311.508  1.00  0.00           C  
ATOM    305 HD11 LEU    19     321.035 323.271 311.947  1.00  0.00           H  
ATOM    306 HD12 LEU    19     319.354 322.706 311.931  1.00  0.00           H  
ATOM    307 HD13 LEU    19     320.115 323.266 310.431  1.00  0.00           H  
ATOM    308  CD2 LEU    19     319.412 325.020 313.301  1.00  0.00           C  
ATOM    309 HD21 LEU    19     319.084 326.035 313.511  1.00  0.00           H  
ATOM    310 HD22 LEU    19     318.671 324.315 313.680  1.00  0.00           H  
ATOM    311 HD23 LEU    19     320.357 324.850 313.813  1.00  0.00           H  
ATOM    312  C   LEU    19     322.784 326.841 310.785  1.00  0.00           C  
ATOM    313  O   LEU    19     322.660 327.947 310.254  1.00  0.00           O  
ATOM    314  N   SER    20     323.778 326.000 310.468  1.00  0.00           N  
ATOM    315  H   SER    20     323.750 325.072 310.879  1.00  0.00           H  
ATOM    316  CA  SER    20     324.824 326.254 309.459  1.00  0.00           C  
ATOM    317  HA  SER    20     324.713 327.271 309.082  1.00  0.00           H  
ATOM    318  CB  SER    20     326.209 326.190 310.123  1.00  0.00           C  
ATOM    319  HB2 SER    20     326.188 326.766 311.044  1.00  0.00           H  
ATOM    320  HB3 SER    20     326.453 325.157 310.377  1.00  0.00           H  
ATOM    321  OG  SER    20     327.208 326.739 309.273  1.00  0.00           O  
ATOM    322  HG  SER    20     328.068 326.719 309.741  1.00  0.00           H  
ATOM    323  C   SER    20     324.717 325.320 308.234  1.00  0.00           C  
ATOM    324  O   SER    20     325.577 324.465 308.019  1.00  0.00           O  
ATOM    325  N   GLU    21     323.647 325.481 307.439  1.00  0.00           N  
ATOM    326  H   GLU    21     322.981 326.183 307.732  1.00  0.00           H  
ATOM    327  CA  GLU    21     323.412 324.870 306.107  1.00  0.00           C  
ATOM    328  HA  GLU    21     322.626 325.473 305.652  1.00  0.00           H  
ATOM    329  CB  GLU    21     324.641 325.008 305.172  1.00  0.00           C  
ATOM    330  HB2 GLU    21     324.928 326.060 305.129  1.00  0.00           H  
ATOM    331  HB3 GLU    21     325.486 324.453 305.575  1.00  0.00           H  
ATOM    332  CG  GLU    21     324.434 324.495 303.738  1.00  0.00           C  
ATOM    333  HG2 GLU    21     325.336 324.720 303.164  1.00  0.00           H  
ATOM    334  HG3 GLU    21     324.338 323.407 303.770  1.00  0.00           H  
ATOM    335  CD  GLU    21     323.214 325.112 303.022  1.00  0.00           C  
ATOM    336  OE1 GLU    21     322.486 324.370 302.323  1.00  0.00           O  
ATOM    337  OE2 GLU    21     322.976 326.338 303.146  1.00  0.00           O  
ATOM    338  C   GLU    21     322.857 323.426 306.149  1.00  0.00           C  
ATOM    339  O   GLU    21     323.434 322.534 306.776  1.00  0.00           O  
ATOM    340  N   SER    22     321.747 323.171 305.444  1.00  0.00           N  
ATOM    341  H   SER    22     321.283 323.934 304.968  1.00  0.00           H  
ATOM    342  CA  SER    22     321.191 321.822 305.224  1.00  0.00           C  
ATOM    343  HA  SER    22     322.011 321.106 305.304  1.00  0.00           H  
ATOM    344  CB  SER    22     320.174 321.469 306.325  1.00  0.00           C  
ATOM    345  HB2 SER    22     319.866 320.428 306.208  1.00  0.00           H  
ATOM    346  HB3 SER    22     320.664 321.569 307.295  1.00  0.00           H  
ATOM    347  OG  SER    22     319.022 322.296 306.321  1.00  0.00           O  
ATOM    348  HG  SER    22     318.325 321.848 305.802  1.00  0.00           H  
ATOM    349  C   SER    22     320.594 321.659 303.813  1.00  0.00           C  
ATOM    350  O   SER    22     319.818 322.496 303.342  1.00  0.00           O  
ATOM    351  N   ARG    23     320.954 320.555 303.133  1.00  0.00           N  
ATOM    352  H   ARG    23     321.602 319.915 303.576  1.00  0.00           H  
ATOM    353  CA  ARG    23     320.522 320.247 301.750  1.00  0.00           C  
ATOM    354  HA  ARG    23     320.546 321.172 301.173  1.00  0.00           H  
ATOM    355  CB  ARG    23     321.496 319.236 301.101  1.00  0.00           C  
ATOM    356  HB2 ARG    23     321.503 318.322 301.698  1.00  0.00           H  
ATOM    357  HB3 ARG    23     321.134 318.975 300.104  1.00  0.00           H  
ATOM    358  CG  ARG    23     322.943 319.752 300.973  1.00  0.00           C  
ATOM    359  HG2 ARG    23     323.290 320.093 301.948  1.00  0.00           H  
ATOM    360  HG3 ARG    23     323.586 318.927 300.663  1.00  0.00           H  
ATOM    361  CD  ARG    23     323.089 320.890 299.949  1.00  0.00           C  
ATOM    362  HD2 ARG    23     323.157 320.460 298.948  1.00  0.00           H  
ATOM    363  HD3 ARG    23     322.204 321.522 299.988  1.00  0.00           H  
ATOM    364  NE  ARG    23     324.283 321.716 300.222  1.00  0.00           N  
ATOM    365  HE  ARG    23     325.034 321.281 300.737  1.00  0.00           H  
ATOM    366  CZ  ARG    23     324.448 322.990 299.902  1.00  0.00           C  
ATOM    367  NH1 ARG    23     325.510 323.637 300.294  1.00  0.00           N  
ATOM    368 HH11 ARG    23     326.211 323.174 300.849  1.00  0.00           H  
ATOM    369 HH12 ARG    23     325.634 324.605 300.047  1.00  0.00           H  
ATOM    370  NH2 ARG    23     323.579 323.647 299.183  1.00  0.00           N  
ATOM    371 HH21 ARG    23     322.749 323.175 298.868  1.00  0.00           H  
ATOM    372 HH22 ARG    23     323.705 324.625 298.989  1.00  0.00           H  
ATOM    373  C   ARG    23     319.066 319.771 301.645  1.00  0.00           C  
ATOM    374  O   ARG    23     318.477 319.838 300.566  1.00  0.00           O  
ATOM    375  N   GLU    24     318.475 319.344 302.761  1.00  0.00           N  
ATOM    376  H   GLU    24     319.039 319.322 303.596  1.00  0.00           H  
ATOM    377  CA  GLU    24     317.046 319.026 302.914  1.00  0.00           C  
ATOM    378  HA  GLU    24     316.508 319.326 302.013  1.00  0.00           H  
ATOM    379  CB  GLU    24     316.851 317.511 303.100  1.00  0.00           C  
ATOM    380  HB2 GLU    24     317.417 317.177 303.971  1.00  0.00           H  
ATOM    381  HB3 GLU    24     315.791 317.325 303.279  1.00  0.00           H  
ATOM    382  CG  GLU    24     317.288 316.707 301.862  1.00  0.00           C  
ATOM    383  HG2 GLU    24     316.802 317.141 300.984  1.00  0.00           H  
ATOM    384  HG3 GLU    24     318.368 316.811 301.732  1.00  0.00           H  
ATOM    385  CD  GLU    24     316.937 315.204 301.934  1.00  0.00           C  
ATOM    386  OE1 GLU    24     317.046 314.515 300.889  1.00  0.00           O  
ATOM    387  OE2 GLU    24     316.563 314.681 303.013  1.00  0.00           O  
ATOM    388  C   GLU    24     316.430 319.807 304.095  1.00  0.00           C  
ATOM    389  O   GLU    24     317.104 320.079 305.094  1.00  0.00           O  
ATOM    390  N   GLY    25     315.159 320.208 303.959  1.00  0.00           N  
ATOM    391  H   GLY    25     314.666 319.948 303.116  1.00  0.00           H  
ATOM    392  CA  GLY    25     314.417 321.007 304.947  1.00  0.00           C  
ATOM    393  HA2 GLY    25     315.003 321.898 305.179  1.00  0.00           H  
ATOM    394  HA3 GLY    25     313.477 321.335 304.503  1.00  0.00           H  
ATOM    395  C   GLY    25     314.093 320.293 306.272  1.00  0.00           C  
ATOM    396  O   GLY    25     314.164 319.064 306.380  1.00  0.00           O  
ATOM    397  N   MET    26     313.709 321.091 307.276  1.00  0.00           N  
ATOM    398  H   MET    26     313.649 322.080 307.081  1.00  0.00           H  
ATOM    399  CA  MET    26     313.466 320.664 308.665  1.00  0.00           C  
ATOM    400  HA  MET    26     313.924 319.686 308.810  1.00  0.00           H  
ATOM    401  CB  MET    26     314.178 321.663 309.602  1.00  0.00           C  
ATOM    402  HB2 MET    26     313.766 322.657 309.432  1.00  0.00           H  
ATOM    403  HB3 MET    26     313.994 321.408 310.645  1.00  0.00           H  
ATOM    404  CG  MET    26     315.701 321.702 309.385  1.00  0.00           C  
ATOM    405  HG2 MET    26     315.908 322.193 308.435  1.00  0.00           H  
ATOM    406  HG3 MET    26     316.143 322.310 310.174  1.00  0.00           H  
ATOM    407  SD  MET    26     316.549 320.094 309.357  1.00  0.00           S  
ATOM    408  CE  MET    26     315.979 319.414 310.932  1.00  0.00           C  
ATOM    409  HE1 MET    26     314.891 319.396 310.976  1.00  0.00           H  
ATOM    410  HE2 MET    26     316.333 318.392 311.041  1.00  0.00           H  
ATOM    411  HE3 MET    26     316.370 320.030 311.740  1.00  0.00           H  
ATOM    412  C   MET    26     311.971 320.461 309.013  1.00  0.00           C  
ATOM    413  O   MET    26     311.121 320.372 308.122  1.00  0.00           O  
ATOM    414  N   THR    27     311.654 320.364 310.314  1.00  0.00           N  
ATOM    415  H   THR    27     312.394 320.477 310.991  1.00  0.00           H  
ATOM    416  CA  THR    27     310.334 319.986 310.858  1.00  0.00           C  
ATOM    417  HA  THR    27     309.561 320.148 310.107  1.00  0.00           H  
ATOM    418  CB  THR    27     310.337 318.490 311.248  1.00  0.00           C  
ATOM    419  HB  THR    27     311.107 318.328 312.004  1.00  0.00           H  
ATOM    420  CG2 THR    27     308.999 317.989 311.803  1.00  0.00           C  
ATOM    421 HG21 THR    27     308.200 318.169 311.082  1.00  0.00           H  
ATOM    422 HG22 THR    27     309.062 316.921 312.013  1.00  0.00           H  
ATOM    423 HG23 THR    27     308.764 318.495 312.737  1.00  0.00           H  
ATOM    424  OG1 THR    27     310.632 317.686 310.120  1.00  0.00           O  
ATOM    425  HG1 THR    27     310.748 316.766 310.426  1.00  0.00           H  
ATOM    426  C   THR    27     309.996 320.821 312.102  1.00  0.00           C  
ATOM    427  O   THR    27     310.867 321.096 312.930  1.00  0.00           O  
ATOM    428  N   SER    28     308.720 321.182 312.270  1.00  0.00           N  
ATOM    429  H   SER    28     308.054 320.959 311.542  1.00  0.00           H  
ATOM    430  CA  SER    28     308.204 321.860 313.469  1.00  0.00           C  
ATOM    431  HA  SER    28     309.015 322.415 313.930  1.00  0.00           H  
ATOM    432  CB  SER    28     307.130 322.893 313.101  1.00  0.00           C  
ATOM    433  HB2 SER    28     306.310 322.397 312.577  1.00  0.00           H  
ATOM    434  HB3 SER    28     306.741 323.343 314.017  1.00  0.00           H  
ATOM    435  OG  SER    28     307.681 323.912 312.275  1.00  0.00           O  
ATOM    436  HG  SER    28     306.968 324.544 312.046  1.00  0.00           H  
ATOM    437  C   SER    28     307.681 320.848 314.503  1.00  0.00           C  
ATOM    438  O   SER    28     306.482 320.558 314.542  1.00  0.00           O  
ATOM    439  N   ASP    29     308.575 320.269 315.313  1.00  0.00           N  
ATOM    440  H   ASP    29     309.535 320.576 315.246  1.00  0.00           H  
ATOM    441  CA  ASP    29     308.250 319.259 316.340  1.00  0.00           C  
ATOM    442  HA  ASP    29     307.166 319.141 316.369  1.00  0.00           H  
ATOM    443  CB  ASP    29     308.803 317.878 315.928  1.00  0.00           C  
ATOM    444  HB2 ASP    29     308.369 317.123 316.585  1.00  0.00           H  
ATOM    445  HB3 ASP    29     308.447 317.652 314.922  1.00  0.00           H  
ATOM    446  CG  ASP    29     310.336 317.725 315.977  1.00  0.00           C  
ATOM    447  OD1 ASP    29     310.899 317.136 315.021  1.00  0.00           O  
ATOM    448  OD2 ASP    29     310.958 318.109 316.993  1.00  0.00           O  
ATOM    449  C   ASP    29     308.643 319.678 317.780  1.00  0.00           C  
ATOM    450  O   ASP    29     309.171 320.769 318.016  1.00  0.00           O  
ATOM    451  N   THR    30     308.325 318.818 318.756  1.00  0.00           N  
ATOM    452  H   THR    30     307.939 317.925 318.483  1.00  0.00           H  
ATOM    453  CA  THR    30     308.489 319.045 320.205  1.00  0.00           C  
ATOM    454  HA  THR    30     309.223 319.827 320.389  1.00  0.00           H  
ATOM    455  CB  THR    30     307.140 319.455 320.839  1.00  0.00           C  
ATOM    456  HB  THR    30     306.444 318.618 320.749  1.00  0.00           H  
ATOM    457  CG2 THR    30     307.255 319.822 322.320  1.00  0.00           C  
ATOM    458 HG21 THR    30     307.992 320.615 322.452  1.00  0.00           H  
ATOM    459 HG22 THR    30     306.286 320.166 322.682  1.00  0.00           H  
ATOM    460 HG23 THR    30     307.543 318.951 322.906  1.00  0.00           H  
ATOM    461  OG1 THR    30     306.564 320.581 320.204  1.00  0.00           O  
ATOM    462  HG1 THR    30     305.823 320.269 319.649  1.00  0.00           H  
ATOM    463  C   THR    30     308.948 317.747 320.881  1.00  0.00           C  
ATOM    464  O   THR    30     308.429 316.682 320.541  1.00  0.00           O  
ATOM    465  N   TYR    31     309.844 317.822 321.875  1.00  0.00           N  
ATOM    466  H   TYR    31     310.249 318.726 322.105  1.00  0.00           H  
ATOM    467  CA  TYR    31     310.208 316.684 322.732  1.00  0.00           C  
ATOM    468  HA  TYR    31     309.461 315.901 322.608  1.00  0.00           H  
ATOM    469  CB  TYR    31     311.565 316.077 322.334  1.00  0.00           C  
ATOM    470  HB2 TYR    31     312.332 316.774 322.625  1.00  0.00           H  
ATOM    471  HB3 TYR    31     311.721 315.175 322.925  1.00  0.00           H  
ATOM    472  CG  TYR    31     311.762 315.725 320.872  1.00  0.00           C  
ATOM    473  CD1 TYR    31     312.783 316.323 320.103  1.00  0.00           C  
ATOM    474  HD1 TYR    31     313.474 317.021 320.548  1.00  0.00           H  
ATOM    475  CE1 TYR    31     312.893 316.038 318.729  1.00  0.00           C  
ATOM    476  HE1 TYR    31     313.645 316.527 318.130  1.00  0.00           H  
ATOM    477  CZ  TYR    31     311.987 315.140 318.123  1.00  0.00           C  
ATOM    478  OH  TYR    31     312.027 314.916 316.783  1.00  0.00           O  
ATOM    479  HH  TYR    31     312.184 315.737 316.289  1.00  0.00           H  
ATOM    480  CE2 TYR    31     311.014 314.489 318.908  1.00  0.00           C  
ATOM    481  HE2 TYR    31     310.332 313.796 318.440  1.00  0.00           H  
ATOM    482  CD2 TYR    31     310.903 314.789 320.277  1.00  0.00           C  
ATOM    483  HD2 TYR    31     310.119 314.346 320.867  1.00  0.00           H  
ATOM    484  C   TYR    31     310.228 317.058 324.223  1.00  0.00           C  
ATOM    485  O   TYR    31     311.071 317.829 324.688  1.00  0.00           O  
ATOM    486  N   THR    32     309.321 316.451 324.986  1.00  0.00           N  
ATOM    487  H   THR    32     308.632 315.863 324.533  1.00  0.00           H  
ATOM    488  CA  THR    32     309.300 316.460 326.457  1.00  0.00           C  
ATOM    489  HA  THR    32     310.006 317.202 326.831  1.00  0.00           H  
ATOM    490  CB  THR    32     307.912 316.861 327.003  1.00  0.00           C  
ATOM    491  HB  THR    32     307.917 316.733 328.087  1.00  0.00           H  
ATOM    492  CG2 THR    32     307.592 318.328 326.692  1.00  0.00           C  
ATOM    493 HG21 THR    32     307.534 318.487 325.615  1.00  0.00           H  
ATOM    494 HG22 THR    32     306.640 318.604 327.147  1.00  0.00           H  
ATOM    495 HG23 THR    32     308.367 318.972 327.102  1.00  0.00           H  
ATOM    496  OG1 THR    32     306.866 316.086 326.445  1.00  0.00           O  
ATOM    497  HG1 THR    32     306.038 316.318 326.909  1.00  0.00           H  
ATOM    498  C   THR    32     309.780 315.078 326.933  1.00  0.00           C  
ATOM    499  O   THR    32     309.052 314.087 326.867  1.00  0.00           O  
ATOM    500  N   LYS    33     311.078 315.003 327.277  1.00  0.00           N  
ATOM    501  H   LYS    33     311.565 315.892 327.304  1.00  0.00           H  
ATOM    502  CA  LYS    33     311.904 313.821 327.637  1.00  0.00           C  
ATOM    503  HA  LYS    33     312.740 314.245 328.195  1.00  0.00           H  
ATOM    504  CB  LYS    33     311.222 312.820 328.607  1.00  0.00           C  
ATOM    505  HB2 LYS    33     310.997 313.329 329.545  1.00  0.00           H  
ATOM    506  HB3 LYS    33     310.286 312.465 328.181  1.00  0.00           H  
ATOM    507  CG  LYS    33     312.065 311.560 328.900  1.00  0.00           C  
ATOM    508  HG2 LYS    33     311.495 310.910 329.565  1.00  0.00           H  
ATOM    509  HG3 LYS    33     312.194 311.010 327.967  1.00  0.00           H  
ATOM    510  CD  LYS    33     313.445 311.816 329.538  1.00  0.00           C  
ATOM    511  HD2 LYS    33     313.874 312.750 329.180  1.00  0.00           H  
ATOM    512  HD3 LYS    33     313.331 311.886 330.621  1.00  0.00           H  
ATOM    513  CE  LYS    33     314.411 310.677 329.177  1.00  0.00           C  
ATOM    514  HE2 LYS    33     314.004 309.733 329.552  1.00  0.00           H  
ATOM    515  HE3 LYS    33     314.467 310.605 328.084  1.00  0.00           H  
ATOM    516  NZ  LYS    33     315.772 310.911 329.733  1.00  0.00           N  
ATOM    517  HZ1 LYS    33     315.755 310.951 330.745  1.00  0.00           H  
ATOM    518  HZ2 LYS    33     316.405 310.164 329.473  1.00  0.00           H  
ATOM    519  HZ3 LYS    33     316.168 311.780 329.395  1.00  0.00           H  
ATOM    520  C   LYS    33     312.574 313.127 326.443  1.00  0.00           C  
ATOM    521  O   LYS    33     313.788 312.980 326.487  1.00  0.00           O  
ATOM    522  N   VAL    34     311.803 312.666 325.448  1.00  0.00           N  
ATOM    523  H   VAL    34     310.810 312.794 325.598  1.00  0.00           H  
ATOM    524  CA  VAL    34     312.181 312.044 324.142  1.00  0.00           C  
ATOM    525  HA  VAL    34     312.478 312.842 323.461  1.00  0.00           H  
ATOM    526  CB  VAL    34     313.376 311.034 324.243  1.00  0.00           C  
ATOM    527  HB  VAL    34     313.466 310.683 325.270  1.00  0.00           H  
ATOM    528  CG1 VAL    34     313.292 309.780 323.361  1.00  0.00           C  
ATOM    529 HG11 VAL    34     313.248 310.050 322.311  1.00  0.00           H  
ATOM    530 HG12 VAL    34     314.171 309.152 323.521  1.00  0.00           H  
ATOM    531 HG13 VAL    34     312.419 309.183 323.623  1.00  0.00           H  
ATOM    532  CG2 VAL    34     314.709 311.682 323.815  1.00  0.00           C  
ATOM    533 HG21 VAL    34     314.989 312.469 324.503  1.00  0.00           H  
ATOM    534 HG22 VAL    34     315.519 310.951 323.839  1.00  0.00           H  
ATOM    535 HG23 VAL    34     314.636 312.099 322.810  1.00  0.00           H  
ATOM    536  C   VAL    34     310.914 311.392 323.544  1.00  0.00           C  
ATOM    537  O   VAL    34     310.274 310.593 324.232  1.00  0.00           O  
ATOM    538  N   ASP    35     310.547 311.701 322.288  1.00  0.00           N  
ATOM    539  H   ASP    35     311.037 312.435 321.799  1.00  0.00           H  
ATOM    540  CA  ASP    35     309.428 311.016 321.588  1.00  0.00           C  
ATOM    541  HA  ASP    35     308.761 310.581 322.334  1.00  0.00           H  
ATOM    542  CB  ASP    35     308.553 312.001 320.777  1.00  0.00           C  
ATOM    543  HB2 ASP    35     309.165 312.446 319.994  1.00  0.00           H  
ATOM    544  HB3 ASP    35     307.769 311.427 320.280  1.00  0.00           H  
ATOM    545  CG  ASP    35     307.844 313.121 321.575  1.00  0.00           C  
ATOM    546  OD1 ASP    35     306.864 313.684 321.030  1.00  0.00           O  
ATOM    547  OD2 ASP    35     308.219 313.438 322.730  1.00  0.00           O  
ATOM    548  C   ASP    35     309.941 309.820 320.736  1.00  0.00           C  
ATOM    549  O   ASP    35     310.974 309.239 321.074  1.00  0.00           O  
ATOM    550  N   ASP    36     309.263 309.437 319.642  1.00  0.00           N  
ATOM    551  H   ASP    36     308.420 309.941 319.411  1.00  0.00           H  
ATOM    552  CA  ASP    36     309.569 308.217 318.861  1.00  0.00           C  
ATOM    553  HA  ASP    36     310.426 307.707 319.302  1.00  0.00           H  
ATOM    554  CB  ASP    36     308.373 307.255 318.958  1.00  0.00           C  
ATOM    555  HB2 ASP    36     307.543 307.676 318.386  1.00  0.00           H  
ATOM    556  HB3 ASP    36     308.646 306.307 318.490  1.00  0.00           H  
ATOM    557  CG  ASP    36     307.915 306.981 320.402  1.00  0.00           C  
ATOM    558  OD1 ASP    36     306.740 307.277 320.732  1.00  0.00           O  
ATOM    559  OD2 ASP    36     308.709 306.437 321.207  1.00  0.00           O  
ATOM    560  C   ASP    36     309.912 308.440 317.368  1.00  0.00           C  
ATOM    561  O   ASP    36     310.578 307.599 316.759  1.00  0.00           O  
ATOM    562  N   SER    37     309.464 309.545 316.761  1.00  0.00           N  
ATOM    563  H   SER    37     308.937 310.205 317.312  1.00  0.00           H  
ATOM    564  CA  SER    37     309.532 309.807 315.307  1.00  0.00           C  
ATOM    565  HA  SER    37     309.101 308.963 314.768  1.00  0.00           H  
ATOM    566  CB  SER    37     308.705 311.064 314.988  1.00  0.00           C  
ATOM    567  HB2 SER    37     309.217 311.937 315.401  1.00  0.00           H  
ATOM    568  HB3 SER    37     308.637 311.186 313.906  1.00  0.00           H  
ATOM    569  OG  SER    37     307.398 310.990 315.546  1.00  0.00           O  
ATOM    570  HG  SER    37     306.954 311.853 315.410  1.00  0.00           H  
ATOM    571  C   SER    37     310.942 310.067 314.749  1.00  0.00           C  
ATOM    572  O   SER    37     311.207 309.859 313.562  1.00  0.00           O  
ATOM    573  N   GLN    38     311.830 310.575 315.600  1.00  0.00           N  
ATOM    574  H   GLN    38     311.510 310.709 316.553  1.00  0.00           H  
ATOM    575  CA  GLN    38     313.127 311.153 315.255  1.00  0.00           C  
ATOM    576  HA  GLN    38     312.908 311.955 314.554  1.00  0.00           H  
ATOM    577  CB  GLN    38     313.726 311.821 316.499  1.00  0.00           C  
ATOM    578  HB2 GLN    38     314.758 312.018 316.249  1.00  0.00           H  
ATOM    579  HB3 GLN    38     313.238 312.772 316.675  1.00  0.00           H  
ATOM    580  CG  GLN    38     313.792 311.044 317.815  1.00  0.00           C  
ATOM    581  HG2 GLN    38     313.955 309.982 317.630  1.00  0.00           H  
ATOM    582  HG3 GLN    38     314.657 311.433 318.347  1.00  0.00           H  
ATOM    583  CD  GLN    38     312.583 311.227 318.727  1.00  0.00           C  
ATOM    584  OE1 GLN    38     311.437 311.282 318.313  1.00  0.00           O  
ATOM    585  NE2 GLN    38     312.789 311.270 320.022  1.00  0.00           N  
ATOM    586 HE21 GLN    38     311.984 311.050 320.592  1.00  0.00           H  
ATOM    587 HE22 GLN    38     313.721 311.213 320.392  1.00  0.00           H  
ATOM    588  C   GLN    38     314.217 310.249 314.626  1.00  0.00           C  
ATOM    589  O   GLN    38     314.315 309.062 314.959  1.00  0.00           O  
ATOM    590  N   PRO    39     315.105 310.847 313.793  1.00  0.00           N  
ATOM    591  CD  PRO    39     314.869 312.082 313.049  1.00  0.00           C  
ATOM    592  HD2 PRO    39     315.021 312.943 313.696  1.00  0.00           H  
ATOM    593  HD3 PRO    39     313.862 312.105 312.630  1.00  0.00           H  
ATOM    594  CG  PRO    39     315.884 312.101 311.909  1.00  0.00           C  
ATOM    595  HG2 PRO    39     316.162 313.119 311.633  1.00  0.00           H  
ATOM    596  HG3 PRO    39     315.486 311.560 311.049  1.00  0.00           H  
ATOM    597  CB  PRO    39     317.058 311.332 312.502  1.00  0.00           C  
ATOM    598  HB2 PRO    39     317.643 312.009 313.129  1.00  0.00           H  
ATOM    599  HB3 PRO    39     317.688 310.894 311.727  1.00  0.00           H  
ATOM    600  CA  PRO    39     316.378 310.259 313.365  1.00  0.00           C  
ATOM    601  HA  PRO    39     316.177 309.374 312.760  1.00  0.00           H
[truncated: 1,941,311 more chars]
