# Supplementary material for: Implementation of Time-Averaged Restraints with UNRES Coarse-Grained Model of Polypeptide Chains
Source: J Chem Theory Comput. 2025 Jan 24;21(3):1476–93. doi: 10.1021/acs.jctc.4c01504 (PMC11823420; doi:10.1021/acs.jctc.4c01504)
Supplement: Supplementary file 2 — ct4c01504_si_002.zip [file ct4c01504_si_002.zip › Suppdata/Structures/Ensembles_20/1PQX_20_tau_489ps.pdb]

REMARK 1pqx                 ENERGY     2.44167E+02 RMS    2.89
ATOM      1  N   MET     1     320.758 324.376 319.444  1.00  0.00           N  
ATOM      2  H1  MET     1     321.200 323.633 319.968  1.00  0.00           H  
ATOM      3  H2  MET     1     320.020 323.951 318.896  1.00  0.00           H  
ATOM      4  H3  MET     1     320.318 325.025 320.091  1.00  0.00           H  
ATOM      5  CA  MET     1     321.748 325.088 318.563  1.00  0.00           C  
ATOM      6  HA  MET     1     322.152 324.352 317.861  1.00  0.00           H  
ATOM      7  CB  MET     1     321.060 326.157 317.673  1.00  0.00           C  
ATOM      8  HB2 MET     1     320.678 326.962 318.299  1.00  0.00           H  
ATOM      9  HB3 MET     1     321.803 326.575 316.993  1.00  0.00           H  
ATOM     10  CG  MET     1     319.909 325.588 316.813  1.00  0.00           C  
ATOM     11  HG2 MET     1     320.289 324.755 316.218  1.00  0.00           H  
ATOM     12  HG3 MET     1     319.119 325.211 317.463  1.00  0.00           H  
ATOM     13  SD  MET     1     319.126 326.765 315.677  1.00  0.00           S  
ATOM     14  CE  MET     1     317.835 325.691 314.984  1.00  0.00           C  
ATOM     15  HE1 MET     1     317.220 325.280 315.787  1.00  0.00           H  
ATOM     16  HE2 MET     1     317.202 326.268 314.310  1.00  0.00           H  
ATOM     17  HE3 MET     1     318.295 324.872 314.429  1.00  0.00           H  
ATOM     18  C   MET     1     323.014 325.640 319.288  1.00  0.00           C  
ATOM     19  O   MET     1     323.945 326.039 318.597  1.00  0.00           O  
ATOM     20  N   LYS     2     323.116 325.629 320.639  1.00  0.00           N  
ATOM     21  H   LYS     2     322.284 325.482 321.202  1.00  0.00           H  
ATOM     22  CA  LYS     2     324.354 325.927 321.414  1.00  0.00           C  
ATOM     23  HA  LYS     2     325.198 325.579 320.814  1.00  0.00           H  
ATOM     24  CB  LYS     2     324.448 327.462 321.580  1.00  0.00           C  
ATOM     25  HB2 LYS     2     324.202 327.930 320.627  1.00  0.00           H  
ATOM     26  HB3 LYS     2     323.689 327.782 322.295  1.00  0.00           H  
ATOM     27  CG  LYS     2     325.817 328.014 322.025  1.00  0.00           C  
ATOM     28  HG2 LYS     2     325.733 329.098 322.085  1.00  0.00           H  
ATOM     29  HG3 LYS     2     326.046 327.670 323.032  1.00  0.00           H  
ATOM     30  CD  LYS     2     326.977 327.652 321.073  1.00  0.00           C  
ATOM     31  HD2 LYS     2     327.120 326.573 321.039  1.00  0.00           H  
ATOM     32  HD3 LYS     2     326.740 327.983 320.061  1.00  0.00           H  
ATOM     33  CE  LYS     2     328.281 328.319 321.545  1.00  0.00           C  
ATOM     34  HE2 LYS     2     328.144 329.406 321.540  1.00  0.00           H  
ATOM     35  HE3 LYS     2     328.476 328.024 322.583  1.00  0.00           H  
ATOM     36  NZ  LYS     2     329.443 327.947 320.685  1.00  0.00           N  
ATOM     37  HZ1 LYS     2     329.316 328.250 319.725  1.00  0.00           H  
ATOM     38  HZ2 LYS     2     330.296 328.384 321.020  1.00  0.00           H  
ATOM     39  HZ3 LYS     2     329.612 326.948 320.673  1.00  0.00           H  
ATOM     40  C   LYS     2     324.409 325.166 322.761  1.00  0.00           C  
ATOM     41  O   LYS     2     323.408 324.576 323.155  1.00  0.00           O  
ATOM     42  N   ILE     3     325.562 325.156 323.441  1.00  0.00           N  
ATOM     43  H   ILE     3     326.332 325.672 323.047  1.00  0.00           H  
ATOM     44  CA  ILE     3     325.825 324.479 324.733  1.00  0.00           C  
ATOM     45  HA  ILE     3     324.971 323.834 324.942  1.00  0.00           H  
ATOM     46  CB  ILE     3     327.067 323.536 324.657  1.00  0.00           C  
ATOM     47  HB  ILE     3     327.165 323.115 325.655  1.00  0.00           H  
ATOM     48  CG2 ILE     3     326.770 322.340 323.749  1.00  0.00           C  
ATOM     49 HG21 ILE     3     326.968 322.574 322.708  1.00  0.00           H  
ATOM     50 HG22 ILE     3     327.417 321.510 324.038  1.00  0.00           H  
ATOM     51 HG23 ILE     3     325.729 322.035 323.861  1.00  0.00           H  
ATOM     52  CG1 ILE     3     328.479 324.096 324.334  1.00  0.00           C  
ATOM     53 HG12 ILE     3     328.802 324.769 325.125  1.00  0.00           H  
ATOM     54 HG13 ILE     3     329.178 323.260 324.359  1.00  0.00           H  
ATOM     55  CD1 ILE     3     328.681 324.822 322.999  1.00  0.00           C  
ATOM     56 HD11 ILE     3     328.148 325.768 323.017  1.00  0.00           H  
ATOM     57 HD12 ILE     3     329.744 325.029 322.866  1.00  0.00           H  
ATOM     58 HD13 ILE     3     328.341 324.215 322.161  1.00  0.00           H  
ATOM     59  C   ILE     3     325.902 325.441 325.940  1.00  0.00           C  
ATOM     60  O   ILE     3     326.988 325.746 326.427  1.00  0.00           O  
ATOM     61  N   ILE     4     324.754 325.899 326.463  1.00  0.00           N  
ATOM     62  H   ILE     4     323.877 325.670 326.001  1.00  0.00           H  
ATOM     63  CA  ILE     4     324.700 326.758 327.674  1.00  0.00           C  
ATOM     64  HA  ILE     4     325.701 326.865 328.090  1.00  0.00           H  
ATOM     65  CB  ILE     4     324.210 328.176 327.317  1.00  0.00           C  
ATOM     66  HB  ILE     4     323.224 328.053 326.894  1.00  0.00           H  
ATOM     67  CG2 ILE     4     324.048 329.074 328.557  1.00  0.00           C  
ATOM     68 HG21 ILE     4     324.976 329.108 329.128  1.00  0.00           H  
ATOM     69 HG22 ILE     4     323.779 330.085 328.249  1.00  0.00           H  
ATOM     70 HG23 ILE     4     323.249 328.698 329.197  1.00  0.00           H  
ATOM     71  CG1 ILE     4     325.072 328.887 326.249  1.00  0.00           C  
ATOM     72 HG12 ILE     4     325.091 328.283 325.342  1.00  0.00           H  
ATOM     73 HG13 ILE     4     324.584 329.829 325.995  1.00  0.00           H  
ATOM     74  CD1 ILE     4     326.517 329.208 326.656  1.00  0.00           C  
ATOM     75 HD11 ILE     4     327.053 328.300 326.925  1.00  0.00           H  
ATOM     76 HD12 ILE     4     327.029 329.678 325.816  1.00  0.00           H  
ATOM     77 HD13 ILE     4     326.530 329.897 327.500  1.00  0.00           H  
ATOM     78  C   ILE     4     323.854 326.134 328.796  1.00  0.00           C  
ATOM     79  O   ILE     4     324.323 326.034 329.931  1.00  0.00           O  
ATOM     80  N   SER     5     322.624 325.704 328.491  1.00  0.00           N  
ATOM     81  H   SER     5     322.295 325.837 327.543  1.00  0.00           H  
ATOM     82  CA  SER     5     321.724 324.985 329.407  1.00  0.00           C  
ATOM     83  HA  SER     5     321.551 325.608 330.286  1.00  0.00           H  
ATOM     84  CB  SER     5     320.367 324.758 328.730  1.00  0.00           C  
ATOM     85  HB2 SER     5     319.729 324.155 329.376  1.00  0.00           H  
ATOM     86  HB3 SER     5     319.888 325.721 328.554  1.00  0.00           H  
ATOM     87  OG  SER     5     320.549 324.099 327.487  1.00  0.00           O  
ATOM     88  HG  SER     5     319.683 324.004 327.041  1.00  0.00           H  
ATOM     89  C   SER     5     322.365 323.672 329.882  1.00  0.00           C  
ATOM     90  O   SER     5     322.685 323.540 331.063  1.00  0.00           O  
ATOM     91  N   ILE     6     322.584 322.734 328.946  1.00  0.00           N  
ATOM     92  H   ILE     6     322.203 322.954 328.031  1.00  0.00           H  
ATOM     93  CA  ILE     6     323.380 321.493 329.070  1.00  0.00           C  
ATOM     94  HA  ILE     6     322.873 320.748 328.458  1.00  0.00           H  
ATOM     95  CB  ILE     6     324.785 321.657 328.444  1.00  0.00           C  
ATOM     96  HB  ILE     6     325.346 320.746 328.650  1.00  0.00           H  
ATOM     97  CG2 ILE     6     324.630 321.748 326.918  1.00  0.00           C  
ATOM     98 HG21 ILE     6     324.109 322.664 326.642  1.00  0.00           H  
ATOM     99 HG22 ILE     6     325.610 321.718 326.449  1.00  0.00           H  
ATOM    100 HG23 ILE     6     324.058 320.894 326.551  1.00  0.00           H  
ATOM    101  CG1 ILE     6     325.596 322.848 328.996  1.00  0.00           C  
ATOM    102 HG12 ILE     6     325.319 323.758 328.466  1.00  0.00           H  
ATOM    103 HG13 ILE     6     325.369 322.990 330.052  1.00  0.00           H  
ATOM    104  CD1 ILE     6     327.111 322.636 328.876  1.00  0.00           C  
ATOM    105 HD11 ILE     6     327.393 322.468 327.838  1.00  0.00           H  
ATOM    106 HD12 ILE     6     327.631 323.520 329.246  1.00  0.00           H  
ATOM    107 HD13 ILE     6     327.412 321.773 329.471  1.00  0.00           H  
ATOM    108  C   ILE     6     323.400 320.850 330.469  1.00  0.00           C  
ATOM    109  O   ILE     6     324.448 320.689 331.100  1.00  0.00           O  
ATOM    110  N   SER     7     322.217 320.446 330.935  1.00  0.00           N  
ATOM    111  H   SER     7     321.394 320.654 330.391  1.00  0.00           H  
ATOM    112  CA  SER     7     321.994 319.812 332.241  1.00  0.00           C  
ATOM    113  HA  SER     7     322.934 319.392 332.601  1.00  0.00           H  
ATOM    114  CB  SER     7     321.545 320.882 333.248  1.00  0.00           C  
ATOM    115  HB2 SER     7     321.474 320.442 334.244  1.00  0.00           H  
ATOM    116  HB3 SER     7     322.296 321.674 333.281  1.00  0.00           H  
ATOM    117  OG  SER     7     320.287 321.437 332.886  1.00  0.00           O  
ATOM    118  HG  SER     7     320.112 322.207 333.466  1.00  0.00           H  
ATOM    119  C   SER     7     320.988 318.650 332.157  1.00  0.00           C  
ATOM    120  O   SER     7     320.396 318.389 331.106  1.00  0.00           O  
ATOM    121  N   GLU     8     320.832 317.928 333.269  1.00  0.00           N  
ATOM    122  H   GLU     8     321.355 318.208 334.087  1.00  0.00           H  
ATOM    123  CA  GLU     8     319.946 316.767 333.443  1.00  0.00           C  
ATOM    124  HA  GLU     8     319.283 316.670 332.581  1.00  0.00           H  
ATOM    125  CB  GLU     8     320.817 315.498 333.543  1.00  0.00           C  
ATOM    126  HB2 GLU     8     321.479 315.442 332.676  1.00  0.00           H  
ATOM    127  HB3 GLU     8     321.440 315.616 334.429  1.00  0.00           H  
ATOM    128  CG  GLU     8     320.021 314.178 333.637  1.00  0.00           C  
ATOM    129  HG2 GLU     8     319.028 314.374 334.034  1.00  0.00           H  
ATOM    130  HG3 GLU     8     319.873 313.793 332.627  1.00  0.00           H  
ATOM    131  CD  GLU     8     320.665 313.084 334.524  1.00  0.00           C  
ATOM    132  OE1 GLU     8     319.998 312.047 334.757  1.00  0.00           O  
ATOM    133  OE2 GLU     8     321.820 313.222 335.000  1.00  0.00           O  
ATOM    134  C   GLU     8     319.094 316.937 334.720  1.00  0.00           C  
ATOM    135  O   GLU     8     319.600 317.388 335.754  1.00  0.00           O  
ATOM    136  N   THR     9     317.820 316.532 334.666  1.00  0.00           N  
ATOM    137  H   THR     9     317.479 316.170 333.786  1.00  0.00           H  
ATOM    138  CA  THR     9     316.904 316.459 335.827  1.00  0.00           C  
ATOM    139  HA  THR     9     317.422 316.825 336.710  1.00  0.00           H  
ATOM    140  CB  THR     9     315.701 317.398 335.579  1.00  0.00           C  
ATOM    141  HB  THR     9     315.248 317.147 334.623  1.00  0.00           H  
ATOM    142  CG2 THR     9     314.606 317.366 336.646  1.00  0.00           C  
ATOM    143 HG21 THR     9     315.014 317.666 337.611  1.00  0.00           H  
ATOM    144 HG22 THR     9     313.807 318.055 336.371  1.00  0.00           H  
ATOM    145 HG23 THR     9     314.173 316.369 336.716  1.00  0.00           H  
ATOM    146  OG1 THR     9     316.156 318.739 335.516  1.00  0.00           O  
ATOM    147  HG1 THR     9     315.376 319.324 335.485  1.00  0.00           H  
ATOM    148  C   THR     9     316.485 314.988 336.068  1.00  0.00           C  
ATOM    149  O   THR     9     316.354 314.243 335.090  1.00  0.00           O  
ATOM    150  N   PRO    10     316.239 314.523 337.315  1.00  0.00           N  
ATOM    151  CD  PRO    10     316.411 315.255 338.570  1.00  0.00           C  
ATOM    152  HD2 PRO    10     315.496 315.799 338.806  1.00  0.00           H  
ATOM    153  HD3 PRO    10     317.261 315.936 338.546  1.00  0.00           H  
ATOM    154  CG  PRO    10     316.652 314.199 339.645  1.00  0.00           C  
ATOM    155  HG2 PRO    10     316.315 314.536 340.626  1.00  0.00           H  
ATOM    156  HG3 PRO    10     317.709 313.930 339.668  1.00  0.00           H  
ATOM    157  CB  PRO    10     315.829 313.021 339.134  1.00  0.00           C  
ATOM    158  HB2 PRO    10     314.775 313.184 339.367  1.00  0.00           H  
ATOM    159  HB3 PRO    10     316.175 312.075 339.552  1.00  0.00           H  
ATOM    160  CA  PRO    10     316.059 313.092 337.621  1.00  0.00           C  
ATOM    161  HA  PRO    10     317.005 312.594 337.404  1.00  0.00           H  
ATOM    162  C   PRO    10     314.954 312.350 336.846  1.00  0.00           C  
ATOM    163  O   PRO    10     315.173 311.219 336.408  1.00  0.00           O  
ATOM    164  N   ASN    11     313.796 312.988 336.623  1.00  0.00           N  
ATOM    165  H   ASN    11     313.673 313.901 337.041  1.00  0.00           H  
ATOM    166  CA  ASN    11     312.682 312.441 335.821  1.00  0.00           C  
ATOM    167  HA  ASN    11     312.849 311.376 335.650  1.00  0.00           H  
ATOM    168  CB  ASN    11     311.364 312.582 336.621  1.00  0.00           C  
ATOM    169  HB2 ASN    11     311.375 313.497 337.213  1.00  0.00           H  
ATOM    170  HB3 ASN    11     310.523 312.655 335.932  1.00  0.00           H  
ATOM    171  CG  ASN    11     311.073 311.399 337.541  1.00  0.00           C  
ATOM    172  OD1 ASN    11     311.867 310.489 337.742  1.00  0.00           O  
ATOM    173  ND2 ASN    11     309.891 311.353 338.114  1.00  0.00           N  
ATOM    174 HD21 ASN    11     309.668 310.556 338.693  1.00  0.00           H  
ATOM    175 HD22 ASN    11     309.219 312.091 337.959  1.00  0.00           H  
ATOM    176  C   ASN    11     312.619 313.035 334.394  1.00  0.00           C  
ATOM    177  O   ASN    11     311.619 312.890 333.685  1.00  0.00           O  
ATOM    178  N   HIS    12     313.717 313.650 333.942  1.00  0.00           N  
ATOM    179  H   HIS    12     314.501 313.719 334.581  1.00  0.00           H  
ATOM    180  CA  HIS    12     313.949 314.066 332.553  1.00  0.00           C  
ATOM    181  HA  HIS    12     313.000 314.136 332.018  1.00  0.00           H  
ATOM    182  CB  HIS    12     314.584 315.465 332.569  1.00  0.00           C  
ATOM    183  HB2 HIS    12     313.901 316.137 333.091  1.00  0.00           H  
ATOM    184  HB3 HIS    12     315.509 315.426 333.135  1.00  0.00           H  
ATOM    185  CG  HIS    12     314.914 316.100 331.244  1.00  0.00           C  
ATOM    186  ND1 HIS    12     316.181 316.567 330.893  1.00  0.00           N  
ATOM    187  CE1 HIS    12     316.023 317.222 329.734  1.00  0.00           C  
ATOM    188  HE1 HIS    12     316.818 317.714 329.192  1.00  0.00           H  
ATOM    189  NE2 HIS    12     314.734 317.213 329.357  1.00  0.00           N  
ATOM    190  HE2 HIS    12     314.350 317.731 328.568  1.00  0.00           H  
ATOM    191  CD2 HIS    12     314.017 316.503 330.297  1.00  0.00           C  
ATOM    192  HD2 HIS    12     312.945 316.357 330.324  1.00  0.00           H  
ATOM    193  C   HIS    12     314.789 312.993 331.845  1.00  0.00           C  
ATOM    194  O   HIS    12     314.392 312.515 330.784  1.00  0.00           O  
ATOM    195  N   ASN    13     315.943 312.608 332.418  1.00  0.00           N  
ATOM    196  H   ASN    13     316.215 313.096 333.265  1.00  0.00           H  
ATOM    197  CA  ASN    13     316.780 311.440 332.051  1.00  0.00           C  
ATOM    198  HA  ASN    13     317.561 311.377 332.813  1.00  0.00           H  
ATOM    199  CB  ASN    13     315.966 310.131 332.138  1.00  0.00           C  
ATOM    200  HB2 ASN    13     315.407 310.112 333.074  1.00  0.00           H  
ATOM    201  HB3 ASN    13     315.255 310.095 331.314  1.00  0.00           H  
ATOM    202  CG  ASN    13     316.844 308.882 332.104  1.00  0.00           C  
ATOM    203  OD1 ASN    13     317.874 308.787 332.758  1.00  0.00           O  
ATOM    204  ND2 ASN    13     316.461 307.869 331.357  1.00  0.00           N  
ATOM    205 HD21 ASN    13     317.043 307.044 331.341  1.00  0.00           H  
ATOM    206 HD22 ASN    13     315.587 307.896 330.858  1.00  0.00           H  
ATOM    207  C   ASN    13     317.540 311.586 330.714  1.00  0.00           C  
ATOM    208  O   ASN    13     318.470 310.836 330.424  1.00  0.00           O  
ATOM    209  N   THR    14     317.133 312.556 329.901  1.00  0.00           N  
ATOM    210  H   THR    14     316.319 313.071 330.204  1.00  0.00           H  
ATOM    211  CA  THR    14     317.796 313.046 328.690  1.00  0.00           C  
ATOM    212  HA  THR    14     318.520 312.308 328.347  1.00  0.00           H  
ATOM    213  CB  THR    14     316.738 313.185 327.591  1.00  0.00           C  
ATOM    214  HB  THR    14     316.204 312.241 327.498  1.00  0.00           H  
ATOM    215  CG2 THR    14     315.727 314.304 327.820  1.00  0.00           C  
ATOM    216 HG21 THR    14     316.179 315.273 327.609  1.00  0.00           H  
ATOM    217 HG22 THR    14     314.869 314.156 327.165  1.00  0.00           H  
ATOM    218 HG23 THR    14     315.366 314.287 328.846  1.00  0.00           H  
ATOM    219  OG1 THR    14     317.396 313.446 326.385  1.00  0.00           O  
ATOM    220  HG1 THR    14     316.739 313.497 325.673  1.00  0.00           H  
ATOM    221  C   THR    14     318.571 314.345 329.003  1.00  0.00           C  
ATOM    222  O   THR    14     318.717 314.712 330.167  1.00  0.00           O  
ATOM    223  N   MET    15     319.107 315.030 327.981  1.00  0.00           N  
ATOM    224  H   MET    15     318.905 314.695 327.047  1.00  0.00           H  
ATOM    225  CA  MET    15     319.858 316.285 328.145  1.00  0.00           C  
ATOM    226  HA  MET    15     320.045 316.433 329.208  1.00  0.00           H  
ATOM    227  CB  MET    15     321.230 316.176 327.452  1.00  0.00           C  
ATOM    228  HB2 MET    15     321.611 315.166 327.570  1.00  0.00           H  
ATOM    229  HB3 MET    15     321.127 316.364 326.382  1.00  0.00           H  
ATOM    230  CG  MET    15     322.250 317.159 328.055  1.00  0.00           C  
ATOM    231  HG2 MET    15     322.421 317.966 327.343  1.00  0.00           H  
ATOM    232  HG3 MET    15     321.844 317.596 328.966  1.00  0.00           H  
ATOM    233  SD  MET    15     323.836 316.429 328.506  1.00  0.00           S  
ATOM    234  CE  MET    15     324.663 317.865 329.224  1.00  0.00           C  
ATOM    235  HE1 MET    15     324.131 318.182 330.119  1.00  0.00           H  
ATOM    236  HE2 MET    15     325.688 317.603 329.488  1.00  0.00           H  
ATOM    237  HE3 MET    15     324.677 318.672 328.494  1.00  0.00           H  
ATOM    238  C   MET    15     319.085 317.521 327.658  1.00  0.00           C  
ATOM    239  O   MET    15     318.024 317.420 327.035  1.00  0.00           O  
ATOM    240  N   LYS    16     319.654 318.700 327.920  1.00  0.00           N  
ATOM    241  H   LYS    16     320.486 318.691 328.493  1.00  0.00           H  
ATOM    242  CA  LYS    16     319.226 319.999 327.388  1.00  0.00           C  
ATOM    243  HA  LYS    16     318.332 319.849 326.781  1.00  0.00           H  
ATOM    244  CB  LYS    16     318.872 320.951 328.549  1.00  0.00           C  
ATOM    245  HB2 LYS    16     319.757 321.127 329.163  1.00  0.00           H  
ATOM    246  HB3 LYS    16     318.535 321.909 328.148  1.00  0.00           H  
ATOM    247  CG  LYS    16     317.750 320.362 329.418  1.00  0.00           C  
ATOM    248  HG2 LYS    16     316.876 320.166 328.795  1.00  0.00           H  
ATOM    249  HG3 LYS    16     318.094 319.424 329.852  1.00  0.00           H  
ATOM    250  CD  LYS    16     317.355 321.289 330.569  1.00  0.00           C  
ATOM    251  HD2 LYS    16     318.245 321.532 331.151  1.00  0.00           H  
ATOM    252  HD3 LYS    16     316.922 322.209 330.172  1.00  0.00           H  
ATOM    253  CE  LYS    16     316.335 320.566 331.461  1.00  0.00           C  
ATOM    254  HE2 LYS    16     315.410 320.423 330.892  1.00  0.00           H  
ATOM    255  HE3 LYS    16     316.727 319.574 331.711  1.00  0.00           H  
ATOM    256  NZ  LYS    16     316.064 321.327 332.711  1.00  0.00           N  
ATOM    257  HZ1 LYS    16     315.718 322.258 332.513  1.00  0.00           H  
ATOM    258  HZ2 LYS    16     315.367 320.860 333.278  1.00  0.00           H  
ATOM    259  HZ3 LYS    16     316.900 321.418 333.275  1.00  0.00           H  
ATOM    260  C   LYS    16     320.287 320.593 326.457  1.00  0.00           C  
ATOM    261  O   LYS    16     321.434 320.155 326.430  1.00  0.00           O  
ATOM    262  N   ILE    17     319.872 321.589 325.685  1.00  0.00           N  
ATOM    263  H   ILE    17     318.903 321.875 325.813  1.00  0.00           H  
ATOM    264  CA  ILE    17     320.576 322.218 324.556  1.00  0.00           C  
ATOM    265  HA  ILE    17     321.631 322.319 324.818  1.00  0.00           H  
ATOM    266  CB  ILE    17     320.452 321.233 323.348  1.00  0.00           C  
ATOM    267  HB  ILE    17     320.742 320.249 323.719  1.00  0.00           H  
ATOM    268  CG2 ILE    17     319.017 321.079 322.822  1.00  0.00           C  
ATOM    269 HG21 ILE    17     318.763 321.924 322.184  1.00  0.00           H  
ATOM    270 HG22 ILE    17     318.925 320.172 322.226  1.00  0.00           H  
ATOM    271 HG23 ILE    17     318.311 320.971 323.645  1.00  0.00           H  
ATOM    272  CG1 ILE    17     321.407 321.524 322.176  1.00  0.00           C  
ATOM    273 HG12 ILE    17     321.258 322.545 321.832  1.00  0.00           H  
ATOM    274 HG13 ILE    17     322.432 321.428 322.538  1.00  0.00           H  
ATOM    275  CD1 ILE    17     321.209 320.549 320.990  1.00  0.00           C  
ATOM    276 HD11 ILE    17     320.270 320.755 320.474  1.00  0.00           H  
ATOM    277 HD12 ILE    17     322.003 320.650 320.257  1.00  0.00           H  
ATOM    278 HD13 ILE    17     321.207 319.518 321.348  1.00  0.00           H  
ATOM    279  C   ILE    17     319.990 323.649 324.429  1.00  0.00           C  
ATOM    280  O   ILE    17     318.953 323.926 325.027  1.00  0.00           O  
ATOM    281  N   THR    18     320.640 324.612 323.769  1.00  0.00           N  
ATOM    282  H   THR    18     321.578 324.403 323.436  1.00  0.00           H  
ATOM    283  CA  THR    18     320.245 326.051 323.863  1.00  0.00           C  
ATOM    284  HA  THR    18     319.306 326.143 324.409  1.00  0.00           H  
ATOM    285  CB  THR    18     321.316 326.837 324.653  1.00  0.00           C  
ATOM    286  HB  THR    18     322.179 327.017 324.016  1.00  0.00           H  
ATOM    287  CG2 THR    18     320.816 328.175 325.200  1.00  0.00           C  
ATOM    288 HG21 THR    18     319.882 328.039 325.744  1.00  0.00           H  
ATOM    289 HG22 THR    18     321.543 328.610 325.873  1.00  0.00           H  
ATOM    290 HG23 THR    18     320.682 328.895 324.396  1.00  0.00           H  
ATOM    291  OG1 THR    18     321.764 326.082 325.753  1.00  0.00           O  
ATOM    292  HG1 THR    18     321.026 325.521 326.066  1.00  0.00           H  
ATOM    293  C   THR    18     320.033 326.742 322.515  1.00  0.00           C  
ATOM    294  O   THR    18     320.524 326.268 321.491  1.00  0.00           O  
ATOM    295  N   LEU    19     319.321 327.871 322.508  1.00  0.00           N  
ATOM    296  H   LEU    19     318.850 328.139 323.372  1.00  0.00           H  
ATOM    297  CA  LEU    19     319.195 328.832 321.408  1.00  0.00           C  
ATOM    298  HA  LEU    19     319.796 328.484 320.568  1.00  0.00           H  
ATOM    299  CB  LEU    19     317.708 328.886 320.983  1.00  0.00           C  
ATOM    300  HB2 LEU    19     317.289 327.885 321.036  1.00  0.00           H  
ATOM    301  HB3 LEU    19     317.144 329.477 321.706  1.00  0.00           H  
ATOM    302  CG  LEU    19     317.404 329.417 319.573  1.00  0.00           C  
ATOM    303  HG  LEU    19     316.325 329.430 319.462  1.00  0.00           H  
ATOM    304  CD1 LEU    19     317.910 330.829 319.327  1.00  0.00           C  
ATOM    305 HD11 LEU    19     318.998 330.849 319.270  1.00  0.00           H  
ATOM    306 HD12 LEU    19     317.490 331.203 318.394  1.00  0.00           H  
ATOM    307 HD13 LEU    19     317.587 331.475 320.141  1.00  0.00           H  
ATOM    308  CD2 LEU    19     317.987 328.525 318.478  1.00  0.00           C  
ATOM    309 HD21 LEU    19     317.629 327.502 318.605  1.00  0.00           H  
ATOM    310 HD22 LEU    19     317.662 328.888 317.503  1.00  0.00           H  
ATOM    311 HD23 LEU    19     319.073 328.543 318.502  1.00  0.00           H  
ATOM    312  C   LEU    19     319.752 330.201 321.879  1.00  0.00           C  
ATOM    313  O   LEU    19     319.033 331.014 322.462  1.00  0.00           O  
ATOM    314  N   SER    20     321.059 330.423 321.680  1.00  0.00           N  
ATOM    315  H   SER    20     321.611 329.678 321.282  1.00  0.00           H  
ATOM    316  CA  SER    20     321.795 331.610 322.171  1.00  0.00           C  
ATOM    317  HA  SER    20     321.083 332.409 322.384  1.00  0.00           H  
ATOM    318  CB  SER    20     322.501 331.278 323.489  1.00  0.00           C  
ATOM    319  HB2 SER    20     323.074 332.146 323.817  1.00  0.00           H  
ATOM    320  HB3 SER    20     321.757 331.042 324.250  1.00  0.00           H  
ATOM    321  OG  SER    20     323.366 330.166 323.311  1.00  0.00           O  
ATOM    322  HG  SER    20     324.021 330.169 324.034  1.00  0.00           H  
ATOM    323  C   SER    20     322.783 332.175 321.136  1.00  0.00           C  
ATOM    324  O   SER    20     322.644 333.319 320.705  1.00  0.00           O  
ATOM    325  N   GLU    21     323.775 331.379 320.715  1.00  0.00           N  
ATOM    326  H   GLU    21     323.915 330.521 321.237  1.00  0.00           H  
ATOM    327  CA  GLU    21     324.744 331.735 319.656  1.00  0.00           C  
ATOM    328  HA  GLU    21     325.233 332.669 319.935  1.00  0.00           H  
ATOM    329  CB  GLU    21     325.815 330.637 319.567  1.00  0.00           C  
ATOM    330  HB2 GLU    21     326.359 330.618 320.510  1.00  0.00           H  
ATOM    331  HB3 GLU    21     325.303 329.683 319.450  1.00  0.00           H  
ATOM    332  CG  GLU    21     326.838 330.747 318.424  1.00  0.00           C  
ATOM    333  HG2 GLU    21     327.556 329.931 318.539  1.00  0.00           H  
ATOM    334  HG3 GLU    21     326.319 330.580 317.477  1.00  0.00           H  
ATOM    335  CD  GLU    21     327.611 332.085 318.378  1.00  0.00           C  
ATOM    336  OE1 GLU    21     328.070 332.483 317.279  1.00  0.00           O  
ATOM    337  OE2 GLU    21     327.821 332.726 319.437  1.00  0.00           O  
ATOM    338  C   GLU    21     324.075 331.961 318.286  1.00  0.00           C  
ATOM    339  O   GLU    21     324.568 332.753 317.477  1.00  0.00           O  
ATOM    340  N   SER    22     322.938 331.296 318.046  1.00  0.00           N  
ATOM    341  H   SER    22     322.638 330.623 318.735  1.00  0.00           H  
ATOM    342  CA  SER    22     322.071 331.522 316.881  1.00  0.00           C  
ATOM    343  HA  SER    22     322.702 331.732 316.017  1.00  0.00           H  
ATOM    344  CB  SER    22     321.284 330.242 316.546  1.00  0.00           C  
ATOM    345  HB2 SER    22     320.654 329.962 317.392  1.00  0.00           H  
ATOM    346  HB3 SER    22     320.654 330.424 315.674  1.00  0.00           H  
ATOM    347  OG  SER    22     322.169 329.174 316.254  1.00  0.00           O  
ATOM    348  HG  SER    22     321.703 328.532 315.684  1.00  0.00           H  
ATOM    349  C   SER    22     321.189 332.776 317.101  1.00  0.00           C  
ATOM    350  O   SER    22     321.721 333.869 317.315  1.00  0.00           O  
ATOM    351  N   ARG    23     319.852 332.671 317.000  1.00  0.00           N  
ATOM    352  H   ARG    23     319.451 331.761 316.829  1.00  0.00           H  
ATOM    353  CA  ARG    23     318.917 333.811 317.139  1.00  0.00           C  
ATOM    354  HA  ARG    23     319.417 334.708 316.766  1.00  0.00           H  
ATOM    355  CB  ARG    23     317.690 333.571 316.229  1.00  0.00           C  
ATOM    356  HB2 ARG    23     317.159 332.670 316.540  1.00  0.00           H  
ATOM    357  HB3 ARG    23     317.008 334.419 316.301  1.00  0.00           H  
ATOM    358  CG  ARG    23     318.133 333.433 314.759  1.00  0.00           C  
ATOM    359  HG2 ARG    23     318.734 334.302 314.487  1.00  0.00           H  
ATOM    360  HG3 ARG    23     318.745 332.538 314.641  1.00  0.00           H  
ATOM    361  CD  ARG    23     316.953 333.332 313.791  1.00  0.00           C  
ATOM    362  HD2 ARG    23     316.347 332.463 314.058  1.00  0.00           H  
ATOM    363  HD3 ARG    23     316.345 334.235 313.881  1.00  0.00           H  
ATOM    364  NE  ARG    23     317.437 333.192 312.400  1.00  0.00           N  
ATOM    365  HE  ARG    23     318.438 333.126 312.273  1.00  0.00           H  
ATOM    366  CZ  ARG    23     316.711 333.151 311.305  1.00  0.00           C  
ATOM    367  NH1 ARG    23     317.279 333.031 310.136  1.00  0.00           N  
ATOM    368 HH11 ARG    23     318.284 332.971 310.070  1.00  0.00           H  
ATOM    369 HH12 ARG    23     316.726 333.002 309.298  1.00  0.00           H  
ATOM    370  NH2 ARG    23     315.405 333.227 311.330  1.00  0.00           N  
ATOM    371 HH21 ARG    23     314.942 333.319 312.218  1.00  0.00           H  
ATOM    372 HH22 ARG    23     314.871 333.197 310.481  1.00  0.00           H  
ATOM    373  C   ARG    23     318.591 334.140 318.611  1.00  0.00           C  
ATOM    374  O   ARG    23     319.237 333.644 319.533  1.00  0.00           O  
ATOM    375  N   GLU    24     317.608 335.014 318.839  1.00  0.00           N  
ATOM    376  H   GLU    24     317.151 335.425 318.038  1.00  0.00           H  
ATOM    377  CA  GLU    24     317.227 335.499 320.182  1.00  0.00           C  
ATOM    378  HA  GLU    24     318.139 335.796 320.704  1.00  0.00           H  
ATOM    379  CB  GLU    24     316.353 336.760 320.048  1.00  0.00           C  
ATOM    380  HB2 GLU    24     316.266 337.219 321.034  1.00  0.00           H  
ATOM    381  HB3 GLU    24     316.866 337.464 319.390  1.00  0.00           H  
ATOM    382  CG  GLU    24     314.936 336.496 319.502  1.00  0.00           C  
ATOM    383  HG2 GLU    24     315.020 335.937 318.567  1.00  0.00           H  
ATOM    384  HG3 GLU    24     314.392 335.873 320.215  1.00  0.00           H  
ATOM    385  CD  GLU    24     314.113 337.779 319.249  1.00  0.00           C  
ATOM    386  OE1 GLU    24     313.039 337.682 318.604  1.00  0.00           O  
ATOM    387  OE2 GLU    24     314.501 338.889 319.691  1.00  0.00           O  
ATOM    388  C   GLU    24     316.532 334.445 321.071  1.00  0.00           C  
ATOM    389  O   GLU    24     316.638 334.503 322.298  1.00  0.00           O  
ATOM    390  N   GLY    25     315.807 333.505 320.455  1.00  0.00           N  
ATOM    391  H   GLY    25     315.772 333.537 319.445  1.00  0.00           H  
ATOM    392  CA  GLY    25     314.899 332.553 321.106  1.00  0.00           C  
ATOM    393  HA2 GLY    25     315.464 331.685 321.447  1.00  0.00           H  
ATOM    394  HA3 GLY    25     314.429 333.024 321.970  1.00  0.00           H  
ATOM    395  C   GLY    25     313.794 332.084 320.147  1.00  0.00           C  
ATOM    396  O   GLY    25     313.792 332.448 318.967  1.00  0.00           O  
ATOM    397  N   MET    26     312.871 331.250 320.635  1.00  0.00           N  
ATOM    398  H   MET    26     312.913 331.017 321.619  1.00  0.00           H  
ATOM    399  CA  MET    26     311.840 330.565 319.832  1.00  0.00           C  
ATOM    400  HA  MET    26     311.583 331.172 318.962  1.00  0.00           H  
ATOM    401  CB  MET    26     312.405 329.213 319.351  1.00  0.00           C  
ATOM    402  HB2 MET    26     312.729 328.658 320.232  1.00  0.00           H  
ATOM    403  HB3 MET    26     311.609 328.659 318.859  1.00  0.00           H  
ATOM    404  CG  MET    26     313.577 329.229 318.367  1.00  0.00           C  
ATOM    405  HG2 MET    26     313.207 329.543 317.391  1.00  0.00           H  
ATOM    406  HG3 MET    26     314.337 329.932 318.694  1.00  0.00           H  
ATOM    407  SD  MET    26     314.345 327.589 318.229  1.00  0.00           S  
ATOM    408  CE  MET    26     314.961 327.639 316.527  1.00  0.00           C  
ATOM    409  HE1 MET    26     315.703 328.429 316.422  1.00  0.00           H  
ATOM    410  HE2 MET    26     315.415 326.679 316.285  1.00  0.00           H  
ATOM    411  HE3 MET    26     314.134 327.825 315.842  1.00  0.00           H  
ATOM    412  C   MET    26     310.541 330.320 320.641  1.00  0.00           C  
ATOM    413  O   MET    26     310.563 330.320 321.873  1.00  0.00           O  
ATOM    414  N   THR    27     309.421 330.011 319.961  1.00  0.00           N  
ATOM    415  H   THR    27     309.463 330.040 318.949  1.00  0.00           H  
ATOM    416  CA  THR    27     308.092 329.726 320.571  1.00  0.00           C  
ATOM    417  HA  THR    27     308.197 329.677 321.656  1.00  0.00           H  
ATOM    418  CB  THR    27     307.111 330.882 320.288  1.00  0.00           C  
ATOM    419  HB  THR    27     306.957 330.970 319.211  1.00  0.00           H  
ATOM    420  CG2 THR    27     305.756 330.695 320.977  1.00  0.00           C  
ATOM    421 HG21 THR    27     305.894 330.575 322.053  1.00  0.00           H  
ATOM    422 HG22 THR    27     305.126 331.567 320.794  1.00  0.00           H  
ATOM    423 HG23 THR    27     305.246 329.818 320.579  1.00  0.00           H  
ATOM    424  OG1 THR    27     307.654 332.096 320.778  1.00  0.00           O  
ATOM    425  HG1 THR    27     307.098 332.831 320.452  1.00  0.00           H  
ATOM    426  C   THR    27     307.512 328.375 320.086  1.00  0.00           C  
ATOM    427  O   THR    27     307.327 328.181 318.888  1.00  0.00           O  
ATOM    428  N   SER    28     307.295 327.439 321.029  1.00  0.00           N  
ATOM    429  H   SER    28     307.444 327.740 321.984  1.00  0.00           H  
ATOM    430  CA  SER    28     306.879 326.014 320.906  1.00  0.00           C  
ATOM    431  HA  SER    28     307.521 325.450 321.585  1.00  0.00           H  
ATOM    432  CB  SER    28     305.455 325.872 321.461  1.00  0.00           C  
ATOM    433  HB2 SER    28     305.411 326.301 322.464  1.00  0.00           H  
ATOM    434  HB3 SER    28     304.765 326.422 320.819  1.00  0.00           H  
ATOM    435  OG  SER    28     305.073 324.504 321.522  1.00  0.00           O  
ATOM    436  HG  SER    28     304.119 324.435 321.312  1.00  0.00           H  
ATOM    437  C   SER    28     306.977 325.297 319.531  1.00  0.00           C  
ATOM    438  O   SER    28     306.112 325.469 318.667  1.00  0.00           O  
ATOM    439  N   ASP    29     307.982 324.421 319.355  1.00  0.00           N  
ATOM    440  H   ASP    29     308.672 324.342 320.092  1.00  0.00           H  
ATOM    441  CA  ASP    29     308.145 323.483 318.221  1.00  0.00           C  
ATOM    442  HA  ASP    29     307.157 323.267 317.811  1.00  0.00           H  
ATOM    443  CB  ASP    29     309.004 324.075 317.085  1.00  0.00           C  
ATOM    444  HB2 ASP    29     309.978 324.361 317.477  1.00  0.00           H  
ATOM    445  HB3 ASP    29     309.189 323.284 316.355  1.00  0.00           H  
ATOM    446  CG  ASP    29     308.362 325.252 316.332  1.00  0.00           C  
ATOM    447  OD1 ASP    29     309.000 326.327 316.217  1.00  0.00           O  
ATOM    448  OD2 ASP    29     307.260 325.075 315.755  1.00  0.00           O  
ATOM    449  C   ASP    29     308.779 322.130 318.627  1.00  0.00           C  
ATOM    450  O   ASP    29     309.692 322.065 319.462  1.00  0.00           O  
ATOM    451  N   THR    30     308.303 321.041 318.009  1.00  0.00           N  
ATOM    452  H   THR    30     307.567 321.177 317.329  1.00  0.00           H  
ATOM    453  CA  THR    30     308.914 319.695 318.068  1.00  0.00           C  
ATOM    454  HA  THR    30     309.462 319.600 319.002  1.00  0.00           H  
ATOM    455  CB  THR    30     307.844 318.588 318.050  1.00  0.00           C  
ATOM    456  HB  THR    30     307.041 318.867 318.733  1.00  0.00           H  
ATOM    457  CG2 THR    30     307.252 318.286 316.668  1.00  0.00           C  
ATOM    458 HG21 THR    30     307.992 317.792 316.036  1.00  0.00           H  
ATOM    459 HG22 THR    30     306.392 317.625 316.776  1.00  0.00           H  
ATOM    460 HG23 THR    30     306.930 319.208 316.185  1.00  0.00           H  
ATOM    461  OG1 THR    30     308.430 317.378 318.486  1.00  0.00           O  
ATOM    462  HG1 THR    30     307.717 316.831 318.870  1.00  0.00           H  
ATOM    463  C   THR    30     309.918 319.473 316.932  1.00  0.00           C  
ATOM    464  O   THR    30     309.760 320.043 315.847  1.00  0.00           O  
ATOM    465  N   TYR    31     310.905 318.598 317.148  1.00  0.00           N  
ATOM    466  H   TYR    31     311.020 318.221 318.083  1.00  0.00           H  
ATOM    467  CA  TYR    31     311.827 318.119 316.109  1.00  0.00           C  
ATOM    468  HA  TYR    31     311.421 318.384 315.132  1.00  0.00           H  
ATOM    469  CB  TYR    31     313.183 318.836 316.236  1.00  0.00           C  
ATOM    470  HB2 TYR    31     313.730 318.367 317.051  1.00  0.00           H  
ATOM    471  HB3 TYR    31     313.757 318.651 315.327  1.00  0.00           H  
ATOM    472  CG  TYR    31     313.139 320.344 316.466  1.00  0.00           C  
ATOM    473  CD1 TYR    31     312.663 321.214 315.468  1.00  0.00           C  
ATOM    474  HD1 TYR    31     312.277 320.808 314.544  1.00  0.00           H  
ATOM    475  CE1 TYR    31     312.657 322.609 315.686  1.00  0.00           C  
ATOM    476  HE1 TYR    31     312.272 323.276 314.931  1.00  0.00           H  
ATOM    477  CZ  TYR    31     313.170 323.140 316.889  1.00  0.00           C  
ATOM    478  OH  TYR    31     313.228 324.484 317.090  1.00  0.00           O  
ATOM    479  HH  TYR    31     312.617 324.977 316.521  1.00  0.00           H  
ATOM    480  CE2 TYR    31     313.634 322.271 317.894  1.00  0.00           C  
ATOM    481  HE2 TYR    31     314.011 322.677 318.820  1.00  0.00           H  
ATOM    482  CD2 TYR    31     313.586 320.884 317.686  1.00  0.00           C  
ATOM    483  HD2 TYR    31     313.894 320.232 318.473  1.00  0.00           H  
ATOM    484  C   TYR    31     311.971 316.577 316.098  1.00  0.00           C  
ATOM    485  O   TYR    31     312.966 316.047 315.602  1.00  0.00           O  
ATOM    486  N   THR    32     310.974 315.832 316.609  1.00  0.00           N  
ATOM    487  H   THR    32     310.198 316.307 317.053  1.00  0.00           H  
ATOM    488  CA  THR    32     310.989 314.345 316.609  1.00  0.00           C  
ATOM    489  HA  THR    32     311.953 314.025 317.004  1.00  0.00           H  
ATOM    490  CB  THR    32     309.893 313.739 317.522  1.00  0.00           C  
ATOM    491  HB  THR    32     308.928 313.785 317.016  1.00  0.00           H  
ATOM    492  CG2 THR    32     310.188 312.282 317.898  1.00  0.00           C  
ATOM    493 HG21 THR    32     311.212 312.187 318.260  1.00  0.00           H  
ATOM    494 HG22 THR    32     309.507 311.956 318.684  1.00  0.00           H  
ATOM    495 HG23 THR    32     310.052 311.631 317.035  1.00  0.00           H  
ATOM    496  OG1 THR    32     309.785 314.417 318.759  1.00  0.00           O  
ATOM    497  HG1 THR    32     309.269 315.233 318.629  1.00  0.00           H  
ATOM    498  C   THR    32     310.879 313.752 315.190  1.00  0.00           C  
ATOM    499  O   THR    32     311.317 312.627 314.941  1.00  0.00           O  
ATOM    500  N   LYS    33     310.335 314.527 314.239  1.00  0.00           N  
ATOM    501  H   LYS    33     310.034 315.448 314.528  1.00  0.00           H  
ATOM    502  CA  LYS    33     310.293 314.243 312.793  1.00  0.00           C  
ATOM    503  HA  LYS    33     310.357 313.166 312.627  1.00  0.00           H  
ATOM    504  CB  LYS    33     308.958 314.766 312.223  1.00  0.00           C  
ATOM    505  HB2 LYS    33     308.832 315.802 312.543  1.00  0.00           H  
ATOM    506  HB3 LYS    33     309.002 314.768 311.133  1.00  0.00           H  
ATOM    507  CG  LYS    33     307.718 313.977 312.684  1.00  0.00           C  
ATOM    508  HG2 LYS    33     307.774 313.821 313.763  1.00  0.00           H  
ATOM    509  HG3 LYS    33     306.832 314.584 312.492  1.00  0.00           H  
ATOM    510  CD  LYS    33     307.527 312.613 311.998  1.00  0.00           C  
ATOM    511  HD2 LYS    33     308.436 312.018 312.091  1.00  0.00           H  
ATOM    512  HD3 LYS    33     306.723 312.086 312.516  1.00  0.00           H  
ATOM    513  CE  LYS    33     307.141 312.766 310.516  1.00  0.00           C  
ATOM    514  HE2 LYS    33     306.250 313.399 310.453  1.00  0.00           H  
ATOM    515  HE3 LYS    33     307.949 313.276 309.984  1.00  0.00           H  
ATOM    516  NZ  LYS    33     306.868 311.448 309.878  1.00  0.00           N  
ATOM    517  HZ1 LYS    33     306.109 310.963 310.340  1.00  0.00           H  
ATOM    518  HZ2 LYS    33     306.602 311.559 308.907  1.00  0.00           H  
ATOM    519  HZ3 LYS    33     307.679 310.843 309.902  1.00  0.00           H  
ATOM    520  C   LYS    33     311.483 314.910 312.084  1.00  0.00           C  
ATOM    521  O   LYS    33     311.709 316.106 312.260  1.00  0.00           O  
ATOM    522  N   VAL    34     312.227 314.142 311.277  1.00  0.00           N  
ATOM    523  H   VAL    34     312.024 313.152 311.251  1.00  0.00           H  
ATOM    524  CA  VAL    34     313.349 314.649 310.445  1.00  0.00           C  
ATOM    525  HA  VAL    34     313.630 315.633 310.813  1.00  0.00           H  
ATOM    526  CB  VAL    34     314.607 313.768 310.582  1.00  0.00           C  
ATOM    527  HB  VAL    34     315.391 314.188 309.952  1.00  0.00           H  
ATOM    528  CG1 VAL    34     315.132 313.791 312.021  1.00  0.00           C  
ATOM    529 HG11 VAL    34     314.420 313.315 312.696  1.00  0.00           H  
ATOM    530 HG12 VAL    34     316.084 313.261 312.077  1.00  0.00           H  
ATOM    531 HG13 VAL    34     315.293 314.822 312.337  1.00  0.00           H  
ATOM    532  CG2 VAL    34     314.372 312.319 310.142  1.00  0.00           C  
ATOM    533 HG21 VAL    34     313.987 312.292 309.122  1.00  0.00           H  
ATOM    534 HG22 VAL    34     315.312 311.772 310.161  1.00  0.00           H  
ATOM    535 HG23 VAL    34     313.668 311.820 310.808  1.00  0.00           H  
ATOM    536  C   VAL    34     312.995 314.852 308.959  1.00  0.00           C  
ATOM    537  O   VAL    34     313.804 315.411 308.216  1.00  0.00           O  
ATOM    538  N   ASP    35     311.786 314.457 308.539  1.00  0.00           N  
ATOM    539  H   ASP    35     311.190 313.986 309.203  1.00  0.00           H  
ATOM    540  CA  ASP    35     311.251 314.645 307.175  1.00  0.00           C  
ATOM    541  HA  ASP    35     312.014 315.091 306.537  1.00  0.00           H  
ATOM    542  CB  ASP    35     310.888 313.269 306.582  1.00  0.00           C  
ATOM    543  HB2 ASP    35     310.071 312.847 307.172  1.00  0.00           H  
ATOM    544  HB3 ASP    35     310.518 313.411 305.565  1.00  0.00           H  
ATOM    545  CG  ASP    35     312.050 312.260 306.521  1.00  0.00           C  
ATOM    546  OD1 ASP    35     311.800 311.049 306.739  1.00  0.00           O  
ATOM    547  OD2 ASP    35     313.201 312.645 306.201  1.00  0.00           O  
ATOM    548  C   ASP    35     310.017 315.582 307.120  1.00  0.00           C  
ATOM    549  O   ASP    35     309.413 315.756 306.058  1.00  0.00           O  
ATOM    550  N   ASP    36     309.633 316.195 308.247  1.00  0.00           N  
ATOM    551  H   ASP    36     310.267 316.153 309.035  1.00  0.00           H  
ATOM    552  CA  ASP    36     308.456 317.064 308.388  1.00  0.00           C  
ATOM    553  HA  ASP    36     308.326 317.626 307.462  1.00  0.00           H  
ATOM    554  CB  ASP    36     307.204 316.184 308.579  1.00  0.00           C  
ATOM    555  HB2 ASP    36     307.156 315.459 307.763  1.00  0.00           H  
ATOM    556  HB3 ASP    36     307.300 315.621 309.509  1.00  0.00           H  
ATOM    557  CG  ASP    36     305.878 316.968 308.597  1.00  0.00           C  
ATOM    558  OD1 ASP    36     304.831 316.353 308.916  1.00  0.00           O  
ATOM    559  OD2 ASP    36     305.853 318.178 308.267  1.00  0.00           O  
ATOM    560  C   ASP    36     308.633 318.083 309.542  1.00  0.00           C  
ATOM    561  O   ASP    36     308.486 317.733 310.714  1.00  0.00           O  
ATOM    562  N   SER    37     308.929 319.346 309.195  1.00  0.00           N  
ATOM    563  H   SER    37     309.020 319.523 308.205  1.00  0.00           H  
ATOM    564  CA  SER    37     309.128 320.514 310.086  1.00  0.00           C  
ATOM    565  HA  SER    37     309.398 321.329 309.414  1.00  0.00           H  
ATOM    566  CB  SER    37     307.817 321.011 310.734  1.00  0.00           C  
ATOM    567  HB2 SER    37     308.020 321.975 311.204  1.00  0.00           H  
ATOM    568  HB3 SER    37     307.086 321.182 309.941  1.00  0.00           H  
ATOM    569  OG  SER    37     307.240 320.156 311.710  1.00  0.00           O  
ATOM    570  HG  SER    37     307.146 319.268 311.316  1.00  0.00           H  
ATOM    571  C   SER    37     310.330 320.411 311.054  1.00  0.00           C  
ATOM    572  O   SER    37     310.206 320.105 312.243  1.00  0.00           O  
ATOM    573  N   GLN    38     311.525 320.723 310.528  1.00  0.00           N  
ATOM    574  H   GLN    38     311.556 320.954 309.544  1.00  0.00           H  
ATOM    575  CA  GLN    38     312.800 320.786 311.263  1.00  0.00           C  
ATOM    576  HA  GLN    38     312.583 321.153 312.263  1.00  0.00           H  
ATOM    577  CB  GLN    38     313.395 319.369 311.442  1.00  0.00           C  
ATOM    578  HB2 GLN    38     314.246 319.445 312.120  1.00  0.00           H  
ATOM    579  HB3 GLN    38     312.657 318.734 311.932  1.00  0.00           H  
ATOM    580  CG  GLN    38     313.880 318.659 310.163  1.00  0.00           C  
ATOM    581  HG2 GLN    38     314.687 319.229 309.709  1.00  0.00           H  
ATOM    582  HG3 GLN    38     314.295 317.692 310.442  1.00  0.00           H  
ATOM    583  CD  GLN    38     312.787 318.426 309.125  1.00  0.00           C  
ATOM    584  OE1 GLN    38     311.848 317.676 309.335  1.00  0.00           O  
ATOM    585  NE2 GLN    38     312.860 319.065 307.974  1.00  0.00           N  
ATOM    586 HE21 GLN    38     312.156 318.885 307.275  1.00  0.00           H  
ATOM    587 HE22 GLN    38     313.601 319.733 307.811  1.00  0.00           H  
ATOM    588  C   GLN    38     313.804 321.753 310.579  1.00  0.00           C  
ATOM    589  O   GLN    38     314.029 321.631 309.369  1.00  0.00           O  
ATOM    590  N   PRO    39     314.419 322.707 311.310  1.00  0.00           N  
ATOM    591  CD  PRO    39     313.905 323.254 312.558  1.00  0.00           C  
ATOM    592  HD2 PRO    39     314.134 322.581 313.379  1.00  0.00           H  
ATOM    593  HD3 PRO    39     312.826 323.402 312.504  1.00  0.00           H  
ATOM    594  CG  PRO    39     314.593 324.605 312.756  1.00  0.00           C  
ATOM    595  HG2 PRO    39     314.777 324.812 313.811  1.00  0.00           H  
ATOM    596  HG3 PRO    39     313.974 325.390 312.320  1.00  0.00           H  
ATOM    597  CB  PRO    39     315.895 324.486 311.962  1.00  0.00           C  
ATOM    598  HB2 PRO    39     316.677 324.054 312.586  1.00  0.00           H  
ATOM    599  HB3 PRO    39     316.220 325.458 311.589  1.00  0.00           H  
ATOM    600  CA  PRO    39     315.527 323.536 310.816  1.00  0.00           C  
ATOM    601  HA  PRO    39     315.128 324.139 309.999  1.00  0.00           H  
ATOM    602  C   PRO    39     316.737 322.745 310.272  1.00  0.00           C  
ATOM    603  O   PRO    39     317.000 321.604 310.661  1.00  0.00           O  
ATOM    604  N   ALA    40     317.503 323.392 309.387  1.00  0.00           N  
ATOM    605  H   ALA    40     317.243 324.345 309.174  1.00  0.00           H  
ATOM    606  CA  ALA    40     318.539 322.800 308.525  1.00  0.00           C  
ATOM    607  HA  ALA    40     318.045 322.064 307.887  1.00  0.00           H  
ATOM    608  CB  ALA    40     319.072 323.914 307.616  1.00  0.00           C  
ATOM    609  HB1 ALA    40     319.570 324.678 308.215  1.00  0.00           H  
ATOM    610  HB2 ALA    40     319.788 323.498 306.906  1.00  0.00           H  
ATOM    611  HB3 ALA    40     318.250 324.365 307.059  1.00  0.00           H  
ATOM    612  C   ALA    40     319.709 322.058 309.208  1.00  0.00           C  
ATOM    613  O   ALA    40     320.330 321.213 308.561  1.00  0.00           O  
ATOM    614  N   PHE    41     320.014 322.359 310.478  1.00  0.00           N  
ATOM    615  H   PHE    41     319.515 323.123 310.911  1.00  0.00           H  
ATOM    616  CA  PHE    41     320.956 321.588 311.310  1.00  0.00           C  
ATOM    617  HA  PHE    41     321.032 320.584 310.892  1.00  0.00           H  
ATOM    618  CB  PHE    41     322.377 322.173 311.232  1.00  0.00           C  
ATOM    619  HB2 PHE    41     322.323 323.257 311.141  1.00  0.00           H  
ATOM    620  HB3 PHE    41     322.896 321.943 312.156  1.00  0.00           H  
ATOM    621  CG  PHE    41     323.264 321.612 310.132  1.00  0.00           C  
ATOM    622  CD1 PHE    41     323.996 320.430 310.368  1.00  0.00           C  
ATOM    623  HD1 PHE    41     323.888 319.905 311.306  1.00  0.00           H  
ATOM    624  CE1 PHE    41     324.889 319.940 309.398  1.00  0.00           C  
ATOM    625  HE1 PHE    41     325.457 319.039 309.589  1.00  0.00           H  
ATOM    626  CZ  PHE    41     325.050 320.628 308.183  1.00  0.00           C  
ATOM    627  HZ  PHE    41     325.740 320.256 307.437  1.00  0.00           H  
ATOM    628  CE2 PHE    41     324.310 321.798 307.938  1.00  0.00           C  
ATOM    629  HE2 PHE    41     324.430 322.319 307.000  1.00  0.00           H  
ATOM    630  CD2 PHE    41     323.421 322.294 308.911  1.00  0.00           C  
ATOM    631  HD2 PHE    41     322.869 323.204 308.724  1.00  0.00           H  
ATOM    632  C   PHE    41     320.422 321.349 312.743  1.00  0.00           C  
ATOM    633  O   PHE    41     321.142 321.391 313.738  1.00  0.00           O  
ATOM    634  N   ILE    42     319.130 321.013 312.838  1.00  0.00           N  
ATOM    635  H   ILE    42     318.571 321.070 311.990  1.00  0.00           H  
ATOM    636  CA  ILE    42     318.476 320.451 314.042  1.00  0.00           C  
ATOM    637  HA  ILE    42     319.256 320.045 314.682  1.00  0.00           H  
ATOM    638  CB  ILE    42     317.764 321.557 314.869  1.00  0.00           C  
ATOM    639  HB  ILE    42     318.381 322.454 314.798  1.00  0.00           H  
ATOM    640  CG2 ILE    42     316.382 321.924 314.337  1.00  0.00           C  
ATOM    641 HG21 ILE    42     315.634 321.204 314.673  1.00  0.00           H  
ATOM    642 HG22 ILE    42     316.098 322.906 314.717  1.00  0.00           H  
ATOM    643 HG23 ILE    42     316.399 321.929 313.250  1.00  0.00           H  
ATOM    644  CG1 ILE    42     317.588 321.255 316.372  1.00  0.00           C  
ATOM    645 HG12 ILE    42     317.008 322.062 316.825  1.00  0.00           H  
ATOM    646 HG13 ILE    42     317.029 320.329 316.505  1.00  0.00           H  
ATOM    647  CD1 ILE    42     318.915 321.170 317.132  1.00  0.00           C  
ATOM    648 HD11 ILE    42     319.582 321.973 316.814  1.00  0.00           H  
ATOM    649 HD12 ILE    42     318.744 321.271 318.202  1.00  0.00           H  
ATOM    650 HD13 ILE    42     319.373 320.201 316.948  1.00  0.00           H  
ATOM    651  C   ILE    42     317.649 319.225 313.584  1.00  0.00           C  
ATOM    652  O   ILE    42     316.537 318.956 314.028  1.00  0.00           O  
ATOM    653  N   ASN    43     318.251 318.491 312.635  1.00  0.00           N  
ATOM    654  H   ASN    43     319.147 318.838 312.321  1.00  0.00           H  
ATOM    655  CA  ASN    43     317.725 317.349 311.879  1.00  0.00           C  
ATOM    656  HA  ASN    43     316.822 316.985 312.365  1.00  0.00           H  
ATOM    657  CB  ASN    43     317.300 317.833 310.475  1.00  0.00           C  
ATOM    658  HB2 ASN    43     316.782 317.018 309.966  1.00  0.00           H  
ATOM    659  HB3 ASN    43     316.604 318.656 310.606  1.00  0.00           H  
ATOM    660  CG  ASN    43     318.413 318.352 309.574  1.00  0.00           C  
ATOM    661  OD1 ASN    43     319.458 318.786 310.033  1.00  0.00           O  
ATOM    662  ND2 ASN    43     318.236 318.298 308.275  1.00  0.00           N  
ATOM    663 HD21 ASN    43     318.984 318.633 307.686  1.00  0.00           H  
ATOM    664 HD22 ASN    43     317.387 317.925 307.879  1.00  0.00           H  
ATOM    665  C   ASN    43     318.737 316.178 311.872  1.00  0.00           C  
ATOM    666  O   ASN    43     318.439 315.098 312.370  1.00  0.00           O  
ATOM    667  N   ASP    44     319.957 316.392 311.368  1.00  0.00           N  
ATOM    668  H   ASP    44     320.121 317.270 310.883  1.00  0.00           H  
ATOM    669  CA  ASP    44     321.068 315.431 311.420  1.00  0.00           C  
ATOM    670  HA  ASP    44     320.694 314.448 311.137  1.00  0.00           H  
ATOM    671  CB  ASP    44     322.150 315.823 310.398  1.00  0.00           C  
ATOM    672  HB2 ASP    44     322.459 316.854 310.589  1.00  0.00           H  
ATOM    673  HB3 ASP    44     323.021 315.183 310.553  1.00  0.00           H  
ATOM    674  CG  ASP    44     321.708 315.676 308.926  1.00  0.00           C  
ATOM    675  OD1 ASP    44     322.378 316.266 308.043  1.00  0.00           O  
ATOM    676  OD2 ASP    44     320.737 314.936 308.629  1.00  0.00           O  
ATOM    677  C   ASP    44     321.656 315.265 312.830  1.00  0.00           C  
ATOM    678  O   ASP    44     321.989 314.152 313.229  1.00  0.00           O  
ATOM    679  N   ILE    45     321.726 316.340 313.629  1.00  0.00           N  
ATOM    680  H   ILE    45     321.444 317.232 313.244  1.00  0.00           H  
ATOM    681  CA  ILE    45     322.362 316.316 314.966  1.00  0.00           C  
ATOM    682  HA  ILE    45     323.294 315.774 314.824  1.00  0.00           H  
ATOM    683  CB  ILE    45     322.814 317.707 315.452  1.00  0.00           C  
ATOM    684  HB  ILE    45     323.403 317.547 316.354  1.00  0.00           H  
ATOM    685  CG2 ILE    45     323.754 318.327 314.407  1.00  0.00           C  
ATOM    686 HG21 ILE    45     323.210 318.623 313.509  1.00  0.00           H  
ATOM    687 HG22 ILE    45     324.250 319.209 314.811  1.00  0.00           H  
ATOM    688 HG23 ILE    45     324.517 317.595 314.142  1.00  0.00           H  
ATOM    689  CG1 ILE    45     321.669 318.668 315.804  1.00  0.00           C  
ATOM    690 HG12 ILE    45     321.262 319.077 314.883  1.00  0.00           H  
ATOM    691 HG13 ILE    45     320.869 318.138 316.323  1.00  0.00           H  
ATOM    692  CD1 ILE    45     322.156 319.807 316.711  1.00  0.00           C  
ATOM    693 HD11 ILE    45     323.175 320.106 316.469  1.00  0.00           H  
ATOM    694 HD12 ILE    45     321.524 320.680 316.575  1.00  0.00           H  
ATOM    695 HD13 ILE    45     322.119 319.488 317.753  1.00  0.00           H  
ATOM    696  C   ILE    45     321.608 315.499 316.035  1.00  0.00           C  
ATOM    697  O   ILE    45     322.161 315.223 317.096  1.00  0.00           O  
ATOM    698  N   LEU    46     320.368 315.077 315.752  1.00  0.00           N  
ATOM    699  H   LEU    46     319.972 315.365 314.867  1.00  0.00           H  
ATOM    700  CA  LEU    46     319.611 314.109 316.568  1.00  0.00           C  
ATOM    701  HA  LEU    46     320.078 314.044 317.553  1.00  0.00           H  
ATOM    702  CB  LEU    46     318.193 314.641 316.806  1.00  0.00           C  
ATOM    703  HB2 LEU    46     317.697 313.979 317.515  1.00  0.00           H  
ATOM    704  HB3 LEU    46     318.295 315.605 317.293  1.00  0.00           H  
ATOM    705  CG  LEU    46     317.334 314.769 315.532  1.00  0.00           C  
ATOM    706  HG  LEU    46     317.791 314.220 314.713  1.00  0.00           H  
ATOM    707  CD1 LEU    46     315.919 314.243 315.717  1.00  0.00           C  
ATOM    708 HD11 LEU    46     315.384 314.903 316.392  1.00  0.00           H  
ATOM    709 HD12 LEU    46     315.398 314.250 314.762  1.00  0.00           H  
ATOM    710 HD13 LEU    46     315.943 313.221 316.090  1.00  0.00           H  
ATOM    711  CD2 LEU    46     317.183 316.234 315.152  1.00  0.00           C  
ATOM    712 HD21 LEU    46     318.150 316.662 314.896  1.00  0.00           H  
ATOM    713 HD22 LEU    46     316.506 316.308 314.305  1.00  0.00           H  
ATOM    714 HD23 LEU    46     316.742 316.805 315.968  1.00  0.00           H  
ATOM    715  C   LEU    46     319.608 312.671 316.001  1.00  0.00           C  
ATOM    716  O   LEU    46     318.920 311.804 316.539  1.00  0.00           O  
ATOM    717  N   LYS    47     320.408 312.407 314.957  1.00  0.00           N  
ATOM    718  H   LYS    47     320.911 313.186 314.541  1.00  0.00           H  
ATOM    719  CA  LYS    47     320.679 311.075 314.374  1.00  0.00           C  
ATOM    720  HA  LYS    47     320.088 310.311 314.885  1.00  0.00           H  
ATOM    721  CB  LYS    47     320.281 311.079 312.885  1.00  0.00           C  
ATOM    722  HB2 LYS    47     320.907 311.800 312.358  1.00  0.00           H  
ATOM    723  HB3 LYS    47     320.478 310.089 312.472  1.00  0.00           H  
ATOM    724  CG  LYS    47     318.799 311.407 312.634  1.00  0.00           C  
ATOM    725  HG2 LYS    47     318.183 310.733 313.231  1.00  0.00           H  
ATOM    726  HG3 LYS    47     318.585 312.431 312.939  1.00  0.00           H  
ATOM    727  CD  LYS    47     318.427 311.228 311.152  1.00  0.00           C  
ATOM    728  HD2 LYS    47     318.684 310.213 310.841  1.00  0.00           H  
ATOM    729  HD3 LYS    47     317.349 311.348 311.054  1.00  0.00           H  
ATOM    730  CE  LYS    47     319.137 312.249 310.246  1.00  0.00           C  
ATOM    731  HE2 LYS    47     318.807 313.255 310.528  1.00  0.00           H  
ATOM    732  HE3 LYS    47     320.215 312.188 310.423  1.00  0.00           H  
ATOM    733  NZ  LYS    47     318.867 312.007 308.801  1.00  0.00           N  
ATOM    734  HZ1 LYS    47     317.880 312.065 308.582  1.00  0.00           H  
ATOM    735  HZ2 LYS    47     319.347 312.693 308.228  1.00  0.00           H  
ATOM    736  HZ3 LYS    47     319.193 311.093 308.510  1.00  0.00           H  
ATOM    737  C   LYS    47     322.161 310.685 314.554  1.00  0.00           C  
ATOM    738  O   LYS    47     322.754 310.013 313.708  1.00  0.00           O  
ATOM    739  N   VAL    48     322.766 311.147 315.654  1.00  0.00           N  
ATOM    740  H   VAL    48     322.184 311.635 316.318  1.00  0.00           H  
ATOM    741  CA  VAL    48     324.216 311.089 315.917  1.00  0.00           C  
ATOM    742  HA  VAL    48     324.737 311.061 314.959  1.00  0.00           H  
ATOM    743  CB  VAL    48     324.687 312.382 316.620  1.00  0.00           C  
ATOM    744  HB  VAL    48     324.079 312.557 317.508  1.00  0.00           H  
ATOM    745  CG1 VAL    48     326.160 312.383 317.025  1.00  0.00           C  
ATOM    746 HG11 VAL    48     326.779 312.127 316.165  1.00  0.00           H  
ATOM    747 HG12 VAL    48     326.422 313.376 317.388  1.00  0.00           H  
ATOM    748 HG13 VAL    48     326.351 311.681 317.833  1.00  0.00           H  
ATOM    749  CG2 VAL    48     324.523 313.570 315.668  1.00  0.00           C  
ATOM    750 HG21 VAL    48     323.499 313.612 315.308  1.00  0.00           H  
ATOM    751 HG22 VAL    48     324.751 314.499 316.194  1.00  0.00           H  
ATOM    752 HG23 VAL    48     325.188 313.469 314.809  1.00  0.00           H  
ATOM    753  C   VAL    48     324.586 309.778 316.624  1.00  0.00           C  
ATOM    754  O   VAL    48     324.853 308.783 315.951  1.00  0.00           O  
ATOM    755  N   GLU    49     324.604 309.754 317.961  1.00  0.00           N  
ATOM    756  H   GLU    49     324.360 310.597 318.460  1.00  0.00           H  
ATOM    757  CA  GLU    49     325.075 308.617 318.768  1.00  0.00           C  
ATOM    758  HA  GLU    49     325.158 307.727 318.141  1.00  0.00           H  
ATOM    759  CB  GLU    49     326.486 308.906 319.322  1.00  0.00           C  
ATOM    760  HB2 GLU    49     326.430 309.852 319.844  1.00  0.00           H  
ATOM    761  HB3 GLU    49     326.754 308.125 320.034  1.00  0.00           H  
ATOM    762  CG  GLU    49     327.603 308.984 318.258  1.00  0.00           C  
ATOM    763  HG2 GLU    49     328.029 307.985 318.140  1.00  0.00           H  
ATOM    764  HG3 GLU    49     327.170 309.258 317.297  1.00  0.00           H  
ATOM    765  CD  GLU    49     328.744 309.991 318.557  1.00  0.00           C  
ATOM    766  OE1 GLU    49     329.614 310.170 317.668  1.00  0.00           O  
ATOM    767  OE2 GLU    49     328.814 310.594 319.655  1.00  0.00           O  
ATOM    768  C   GLU    49     324.017 308.273 319.840  1.00  0.00           C  
ATOM    769  O   GLU    49     322.992 307.677 319.500  1.00  0.00           O  
ATOM    770  N   GLY    50     324.212 308.632 321.116  1.00  0.00           N  
ATOM    771  H   GLY    50     325.032 309.180 321.354  1.00  0.00           H  
ATOM    772  CA  GLY    50     323.306 308.268 322.217  1.00  0.00           C  
ATOM    773  HA2 GLY    50     322.887 307.275 322.046  1.00  0.00           H  
ATOM    774  HA3 GLY    50     323.875 308.230 323.146  1.00  0.00           H  
ATOM    775  C   GLY    50     322.150 309.257 322.402  1.00  0.00           C  
ATOM    776  O   GLY    50     322.029 309.875 323.462  1.00  0.00           O  
ATOM    777  N   VAL    51     321.306 309.418 321.371  1.00  0.00           N  
ATOM    778  H   VAL    51     321.469 308.855 320.543  1.00  0.00           H  
ATOM    779  CA  VAL    51     320.248 310.448 321.310  1.00  0.00           C  
ATOM    780  HA  VAL    51     319.781 310.508 322.294  1.00  0.00           H  
ATOM    781  CB  VAL    51     320.881 311.824 320.989  1.00  0.00           C  
ATOM    782  HB  VAL    51     321.817 311.862 321.523  1.00  0.00           H  
ATOM    783  CG1 VAL    51     321.226 312.051 319.511  1.00  0.00           C  
ATOM    784 HG11 VAL    51     320.316 312.125 318.916  1.00  0.00           H  
ATOM    785 HG12 VAL    51     321.791 312.979 319.403  1.00  0.00           H  
ATOM    786 HG13 VAL    51     321.833 311.224 319.141  1.00  0.00           H  
ATOM    787  CG2 VAL    51     320.033 313.007 321.474  1.00  0.00           C  
ATOM    788 HG21 VAL    51     319.766 312.864 322.521  1.00  0.00           H  
ATOM    789 HG22 VAL    51     320.608 313.929 321.387  1.00  0.00           H  
ATOM    790 HG23 VAL    51     319.125 313.111 320.879  1.00  0.00           H  
ATOM    791  C   VAL    51     319.154 310.143 320.283  1.00  0.00           C  
ATOM    792  O   VAL    51     319.388 309.456 319.286  1.00  0.00           O  
ATOM    793  N   LYS    52     317.973 310.717 320.528  1.00  0.00           N  
ATOM    794  H   LYS    52     317.879 311.220 321.409  1.00  0.00           H  
ATOM    795  CA  LYS    52     316.827 310.838 319.611  1.00  0.00           C  
ATOM    796  HA  LYS    52     317.189 310.830 318.580  1.00  0.00           H  
ATOM    797  CB  LYS    52     315.825 309.683 319.810  1.00  0.00           C  
ATOM    798  HB2 LYS    52     315.552 309.601 320.865  1.00  0.00           H  
ATOM    799  HB3 LYS    52     314.921 309.908 319.241  1.00  0.00           H  
ATOM    800  CG  LYS    52     316.387 308.340 319.315  1.00  0.00           C  
ATOM    801  HG2 LYS    52     316.852 308.492 318.339  1.00  0.00           H  
ATOM    802  HG3 LYS    52     317.145 307.986 320.015  1.00  0.00           H  
ATOM    803  CD  LYS    52     315.298 307.270 319.169  1.00  0.00           C  
ATOM    804  HD2 LYS    52     314.856 307.059 320.146  1.00  0.00           H  
ATOM    805  HD3 LYS    52     314.520 307.641 318.498  1.00  0.00           H  
ATOM    806  CE  LYS    52     315.912 305.991 318.579  1.00  0.00           C  
ATOM    807  HE2 LYS    52     316.435 306.252 317.653  1.00  0.00           H  
ATOM    808  HE3 LYS    52     316.658 305.600 319.279  1.00  0.00           H  
ATOM    809  NZ  LYS    52     314.876 304.959 318.295  1.00  0.00           N  
ATOM    810  HZ1 LYS    52     314.199 305.291 317.619  1.00  0.00           H  
ATOM    811  HZ2 LYS    52     315.293 304.121 317.908  1.00  0.00           H  
ATOM    812  HZ3 LYS    52     314.371 304.691 319.131  1.00  0.00           H  
ATOM    813  C   LYS    52     316.167 312.200 319.861  1.00  0.00           C  
ATOM    814  O   LYS    52     316.310 312.741 320.950  1.00  0.00           O  
ATOM    815  N   SER    53     315.460 312.751 318.872  1.00  0.00           N  
ATOM    816  H   SER    53     315.391 312.224 318.013  1.00  0.00           H  
ATOM    817  CA  SER    53     314.682 314.008 318.962  1.00  0.00           C  
ATOM    818  HA  SER    53     314.300 314.224 317.969  1.00  0.00           H  
ATOM    819  CB  SER    53     313.431 313.796 319.821  1.00  0.00           C  
ATOM    820  HB2 SER    53     312.997 312.818 319.611  1.00  0.00           H  
ATOM    821  HB3 SER    53     313.703 313.865 320.870  1.00  0.00           H  
ATOM    822  OG  SER    53     312.497 314.812 319.518  1.00  0.00           O  
ATOM    823  HG  SER    53     311.583 314.483 319.641  1.00  0.00           H  
ATOM    824  C   SER    53     315.460 315.265 319.435  1.00  0.00           C  
ATOM    825  O   SER    53     316.638 315.212 319.779  1.00  0.00           O  
ATOM    826  N   ILE    54     314.764 316.404 319.451  1.00  0.00           N  
ATOM    827  H   ILE    54     313.788 316.289 319.183  1.00  0.00           H  
ATOM    828  CA  ILE    54     315.061 317.720 320.043  1.00  0.00           C  
ATOM    829  HA  ILE    54     315.522 317.574 321.013  1.00  0.00           H  
ATOM    830  CB  ILE    54     316.018 318.602 319.184  1.00  0.00           C  
ATOM    831  HB  ILE    54     315.491 318.861 318.272  1.00  0.00           H  
ATOM    832  CG2 ILE    54     316.342 319.906 319.931  1.00  0.00           C  
ATOM    833 HG21 ILE    54     316.738 319.684 320.925  1.00  0.00           H  
ATOM    834 HG22 ILE    54     317.079 320.485 319.381  1.00  0.00           H  
ATOM    835 HG23 ILE    54     315.458 320.530 320.027  1.00  0.00           H  
ATOM    836  CG1 ILE    54     317.344 317.995 318.687  1.00  0.00           C  
ATOM    837 HG12 ILE    54     317.107 317.071 318.182  1.00  0.00           H  
ATOM    838 HG13 ILE    54     317.757 318.652 317.925  1.00  0.00           H  
ATOM    839  CD1 ILE    54     318.459 317.746 319.710  1.00  0.00           C  
ATOM    840 HD11 ILE    54     318.095 317.105 320.506  1.00  0.00           H  
ATOM    841 HD12 ILE    54     319.298 317.253 319.218  1.00  0.00           H  
ATOM    842 HD13 ILE    54     318.811 318.687 320.131  1.00  0.00           H  
ATOM    843  C   ILE    54     313.673 318.392 320.248  1.00  0.00           C  
ATOM    844  O   ILE    54     312.741 318.112 319.490  1.00  0.00           O  
ATOM    845  N   PHE    55     313.503 319.299 321.216  1.00  0.00           N  
ATOM    846  H   PHE    55     314.269 319.450 321.866  1.00  0.00           H  
ATOM    847  CA  PHE    55     312.218 319.963 321.512  1.00  0.00           C  
ATOM    848  HA  PHE    55     311.719 320.232 320.580  1.00  0.00           H  
ATOM    849  CB  PHE    55     311.313 318.989 322.290  1.00  0.00           C  
ATOM    850  HB2 PHE    55     310.979 318.196 321.620  1.00  0.00           H  
ATOM    851  HB3 PHE    55     311.901 318.520 323.081  1.00  0.00           H  
ATOM    852  CG  PHE    55     310.097 319.647 322.921  1.00  0.00           C  
ATOM    853  CD1 PHE    55     308.986 319.984 322.128  1.00  0.00           C  
ATOM    854  HD1 PHE    55     308.976 319.736 321.079  1.00  0.00           H  
ATOM    855  CE1 PHE    55     307.890 320.661 322.692  1.00  0.00           C  
ATOM    856  HE1 PHE    55     307.045 320.933 322.073  1.00  0.00           H  
ATOM    857  CZ  PHE    55     307.898 320.995 324.058  1.00  0.00           C  
ATOM    858  HZ  PHE    55     307.059 321.524 324.490  1.00  0.00           H  
ATOM    859  CE2 PHE    55     309.001 320.647 324.859  1.00  0.00           C  
ATOM    860  HE2 PHE    55     309.009 320.907 325.909  1.00  0.00           H  
ATOM    861  CD2 PHE    55     310.099 319.977 324.291  1.00  0.00           C  
ATOM    862  HD2 PHE    55     310.953 319.733 324.908  1.00  0.00           H  
ATOM    863  C   PHE    55     312.427 321.247 322.330  1.00  0.00           C  
ATOM    864  O   PHE    55     312.990 321.194 323.422  1.00  0.00           O  
ATOM    865  N   HIS    56     312.015 322.412 321.815  1.00  0.00           N  
ATOM    866  H   HIS    56     311.483 322.413 320.953  1.00  0.00           H  
ATOM    867  CA  HIS    56     312.347 323.711 322.427  1.00  0.00           C  
ATOM    868  HA  HIS    56     313.171 323.553 323.112  1.00  0.00           H  
ATOM    869  CB  HIS    56     312.879 324.691 321.367  1.00  0.00           C  
ATOM    870  HB2 HIS    56     313.621 325.330 321.834  1.00  0.00           H  
ATOM    871  HB3 HIS    56     313.362 324.155 320.550  1.00  0.00           H  
ATOM    872  CG  HIS    56     311.839 325.611 320.817  1.00  0.00           C  
ATOM    873  ND1 HIS    56     311.112 325.424 319.647  1.00  0.00           N  
ATOM    874  CE1 HIS    56     310.244 326.442 319.601  1.00  0.00           C  
ATOM    875  HE1 HIS    56     309.539 326.619 318.796  1.00  0.00           H  
ATOM    876  NE2 HIS    56     310.363 327.202 320.702  1.00  0.00           N  
ATOM    877  HE2 HIS    56     309.820 328.026 320.910  1.00  0.00           H  
ATOM    878  CD2 HIS    56     311.390 326.721 321.464  1.00  0.00           C  
ATOM    879  HD2 HIS    56     311.753 327.117 322.404  1.00  0.00           H  
ATOM    880  C   HIS    56     311.215 324.322 323.274  1.00  0.00           C  
ATOM    881  O   HIS    56     310.038 324.204 322.931  1.00  0.00           O  
ATOM    882  N   VAL    57     311.601 325.042 324.341  1.00  0.00           N  
ATOM    883  H   VAL    57     312.595 325.105 324.534  1.00  0.00           H  
ATOM    884  CA  VAL    57     310.734 325.895 325.184  1.00  0.00           C  
ATOM    885  HA  VAL    57     309.989 326.365 324.542  1.00  0.00           H  
ATOM    886  CB  VAL    57     309.974 325.109 326.284  1.00  0.00           C  
ATOM    887  HB  VAL    57     309.570 325.845 326.982  1.00  0.00           H  
ATOM    888  CG1 VAL    57     308.773 324.334 325.735  1.00  0.00           C  
ATOM    889 HG11 VAL    57     309.112 323.470 325.167  1.00  0.00           H  
ATOM    890 HG12 VAL    57     308.152 323.984 326.560  1.00  0.00           H  
ATOM    891 HG13 VAL    57     308.171 324.976 325.092  1.00  0.00           H  
ATOM    892  CG2 VAL    57     310.832 324.123 327.091  1.00  0.00           C  
ATOM    893 HG21 VAL    57     311.637 324.654 327.591  1.00  0.00           H  
ATOM    894 HG22 VAL    57     310.219 323.641 327.852  1.00  0.00           H  
ATOM    895 HG23 VAL    57     311.255 323.360 326.439  1.00  0.00           H  
ATOM    896  C   VAL    57     311.562 327.024 325.828  1.00  0.00           C  
ATOM    897  O   VAL    57     312.525 326.761 326.543  1.00  0.00           O  
ATOM    898  N   MET    58     311.204 328.289 325.562  1.00  0.00           N  
ATOM    899  H   MET    58     310.396 328.437 324.974  1.00  0.00           H  
ATOM    900  CA  MET    58     311.989 329.493 325.919  1.00  0.00           C  
ATOM    901  HA  MET    58     311.413 330.362 325.599  1.00  0.00           H  
ATOM    902  CB  MET    58     312.193 329.628 327.452  1.00  0.00           C  
ATOM    903  HB2 MET    58     312.932 328.902 327.788  1.00  0.00           H  
ATOM    904  HB3 MET    58     312.595 330.618 327.669  1.00  0.00           H  
ATOM    905  CG  MET    58     310.934 329.444 328.305  1.00  0.00           C  
ATOM    906  HG2 MET    58     310.473 328.481 328.086  1.00  0.00           H  
ATOM    907  HG3 MET    58     311.251 329.425 329.348  1.00  0.00           H  
ATOM    908  SD  MET    58     309.699 330.758 328.123  1.00  0.00           S  
ATOM    909  CE  MET    58     308.668 330.375 329.564  1.00  0.00           C  
ATOM    910  HE1 MET    58     309.270 330.427 330.472  1.00  0.00           H  
ATOM    911  HE2 MET    58     307.854 331.096 329.634  1.00  0.00           H  
ATOM    912  HE3 MET    58     308.253 329.371 329.465  1.00  0.00           H  
ATOM    913  C   MET    58     313.322 329.546 325.129  1.00  0.00           C  
ATOM    914  O   MET    58     313.387 329.091 323.984  1.00  0.00           O  
ATOM    915  N   ASP    59     314.390 330.103 325.717  1.00  0.00           N  
ATOM    916  H   ASP    59     314.268 330.544 326.616  1.00  0.00           H  
ATOM    917  CA  ASP    59     315.740 330.124 325.126  1.00  0.00           C  
ATOM    918  HA  ASP    59     315.655 330.336 324.059  1.00  0.00           H  
ATOM    919  CB  ASP    59     316.591 331.247 325.750  1.00  0.00           C  
ATOM    920  HB2 ASP    59     316.769 330.995 326.798  1.00  0.00           H  
ATOM    921  HB3 ASP    59     317.561 331.258 325.250  1.00  0.00           H  
ATOM    922  CG  ASP    59     316.000 332.674 325.683  1.00  0.00           C  
ATOM    923  OD1 ASP    59     316.581 333.575 326.337  1.00  0.00           O  
ATOM    924  OD2 ASP    59     314.974 332.921 325.004  1.00  0.00           O  
ATOM    925  C   ASP    59     316.470 328.769 325.264  1.00  0.00           C  
ATOM    926  O   ASP    59     317.455 328.523 324.565  1.00  0.00           O  
ATOM    927  N   PHE    60     315.998 327.881 326.150  1.00  0.00           N  
ATOM    928  H   PHE    60     315.149 328.116 326.642  1.00  0.00           H  
ATOM    929  CA  PHE    60     316.502 326.511 326.302  1.00  0.00           C  
ATOM    930  HA  PHE    60     317.507 326.473 325.881  1.00  0.00           H  
ATOM    931  CB  PHE    60     316.656 326.158 327.794  1.00  0.00           C  
ATOM    932  HB2 PHE    60     317.297 325.279 327.871  1.00  0.00           H  
ATOM    933  HB3 PHE    60     317.190 326.969 328.292  1.00  0.00           H  
ATOM    934  CG  PHE    60     315.374 325.872 328.555  1.00  0.00           C  
ATOM    935  CD1 PHE    60     314.688 326.916 329.208  1.00  0.00           C  
ATOM    936  HD1 PHE    60     315.064 327.928 329.153  1.00  0.00           H  
ATOM    937  CE1 PHE    60     313.518 326.644 329.939  1.00  0.00           C  
ATOM    938  HE1 PHE    60     312.990 327.448 330.435  1.00  0.00           H  
ATOM    939  CZ  PHE    60     313.033 325.327 330.028  1.00  0.00           C  
ATOM    940  HZ  PHE    60     312.130 325.119 330.588  1.00  0.00           H  
ATOM    941  CE2 PHE    60     313.721 324.280 329.388  1.00  0.00           C  
ATOM    942  HE2 PHE    60     313.346 323.267 329.456  1.00  0.00           H  
ATOM    943  CD2 PHE    60     314.888 324.552 328.653  1.00  0.00           C  
ATOM    944  HD2 PHE    60     315.413 323.740 328.167  1.00  0.00           H  
ATOM    945  C   PHE    60     315.669 325.482 325.511  1.00  0.00           C  
ATOM    946  O   PHE    60     314.638 325.779 324.902  1.00  0.00           O  
ATOM    947  N   ILE    61     316.172 324.249 325.462  1.00  0.00           N  
ATOM    948  H   ILE    61     317.070 324.081 325.904  1.00  0.00           H  
ATOM    949  CA  ILE    61     315.684 323.175 324.595  1.00  0.00           C  
ATOM    950  HA  ILE    61     314.607 323.264 324.485  1.00  0.00           H  
ATOM    951  CB  ILE    61     316.381 323.291 323.212  1.00  0.00           C  
ATOM    952  HB  ILE    61     317.391 322.971 323.395  1.00  0.00           H  
ATOM    953  CG2 ILE    61     315.779 322.330 322.178  1.00  0.00           C  
ATOM    954 HG21 ILE    61     314.849 322.725 321.783  1.00  0.00           H  
ATOM    955 HG22 ILE    61     316.474 322.199 321.352  1.00  0.00           H  
ATOM    956 HG23 ILE    61     315.602 321.350 322.610  1.00  0.00           H  
ATOM    957  CG1 ILE    61     316.547 324.707 322.602  1.00  0.00           C  
ATOM    958 HG12 ILE    61     315.587 325.205 322.545  1.00  0.00           H  
ATOM    959 HG13 ILE    61     317.189 325.297 323.255  1.00  0.00           H  
ATOM    960  CD1 ILE    61     317.190 324.729 321.207  1.00  0.00           C  
ATOM    961 HD11 ILE    61     316.495 324.344 320.460  1.00  0.00           H  
ATOM    962 HD12 ILE    61     317.443 325.749 320.935  1.00  0.00           H  
ATOM    963 HD13 ILE    61     318.102 324.133 321.212  1.00  0.00           H  
ATOM    964  C   ILE    61     315.994 321.819 325.261  1.00  0.00           C  
ATOM    965  O   ILE    61     317.064 321.661 325.840  1.00  0.00           O  
ATOM    966  N   SER    62     315.091 320.842 325.197  1.00  0.00           N  
ATOM    967  H   SER    62     314.237 321.031 324.683  1.00  0.00           H  
ATOM    968  CA  SER    62     315.330 319.436 325.583  1.00  0.00           C  
ATOM    969  HA  SER    62     316.118 319.381 326.334  1.00  0.00           H  
ATOM    970  CB  SER    62     314.051 318.831 326.177  1.00  0.00           C  
ATOM    971  HB2 SER    62     313.222 318.962 325.479  1.00  0.00           H  
ATOM    972  HB3 SER    62     314.196 317.761 326.334  1.00  0.00           H  
ATOM    973  OG  SER    62     313.741 319.420 327.428  1.00  0.00           O  
ATOM    974  HG  SER    62     313.331 320.295 327.272  1.00  0.00           H  
ATOM    975  C   SER    62     315.731 318.563 324.386  1.00  0.00           C  
ATOM    976  O   SER    62     315.499 318.931 323.233  1.00  0.00           O  
ATOM    977  N   VAL    63     316.270 317.368 324.648  1.00  0.00           N  
ATOM    978  H   VAL    63     316.515 317.150 325.608  1.00  0.00           H  
ATOM    979  CA  VAL    63     316.453 316.305 323.633  1.00  0.00           C  
ATOM    980  HA  VAL    63     316.001 316.638 322.707  1.00  0.00           H  
ATOM    981  CB  VAL    63     317.953 316.076 323.297  1.00  0.00           C  
ATOM    982  HB  VAL    63     318.000 315.571 322.333  1.00  0.00           H  
ATOM    983  CG1 VAL    63     318.697 317.415 323.165  1.00  0.00           C  
ATOM    984 HG11 VAL    63     318.858 317.866 324.147  1.00  0.00           H  
ATOM    985 HG12 VAL    63     319.665 317.259 322.686  1.00  0.00           H  
ATOM    986 HG13 VAL    63     318.106 318.098 322.559  1.00  0.00           H  
ATOM    987  CG2 VAL    63     318.763 315.239 324.286  1.00  0.00           C  
ATOM    988 HG21 VAL    63     318.467 314.194 324.221  1.00  0.00           H  
ATOM    989 HG22 VAL    63     319.825 315.289 324.040  1.00  0.00           H  
ATOM    990 HG23 VAL    63     318.611 315.611 325.295  1.00  0.00           H  
ATOM    991  C   VAL    63     315.614 315.072 324.034  1.00  0.00           C  
ATOM    992  O   VAL    63     314.664 315.221 324.805  1.00  0.00           O  
ATOM    993  N   ASP    64     315.902 313.860 323.555  1.00  0.00           N  
ATOM    994  H   ASP    64     316.604 313.763 322.828  1.00  0.00           H  
ATOM    995  CA  ASP    64     315.206 312.617 323.945  1.00  0.00           C  
ATOM    996  HA  ASP    64     314.851 312.737 324.969  1.00  0.00           H  
ATOM    997  CB  ASP    64     313.958 312.387 323.062  1.00  0.00           C  
ATOM    998  HB2 ASP    64     313.423 313.334 322.969  1.00  0.00           H  
ATOM    999  HB3 ASP    64     314.269 312.066 322.072  1.00  0.00           H  
ATOM   1000  CG  ASP    64     312.958 311.351 323.602  1.00  0.00           C  
ATOM   1001  OD1 ASP    64     312.167 310.809 322.794  1.00  0.00           O  
ATOM   1002  OD2 ASP    64     312.957 311.075 324.824  1.00  0.00           O  
ATOM   1003  C   ASP    64     316.167 311.409 323.951  1.00  0.00           C  
ATOM   1004  O   ASP    64     317.297 311.474 323.446  1.00  0.00           O  
ATOM   1005  N   LYS    65     315.725 310.306 324.555  1.00  0.00           N  
ATOM   1006  H   LYS    65     314.754 310.318 324.865  1.00  0.00           H  
ATOM   1007  CA  LYS    65     316.537 309.128 324.902  1.00  0.00           C  
ATOM   1008  HA  LYS    65     317.485 309.204 324.363  1.00  0.00           H  
ATOM   1009  CB  LYS    65     316.866 309.153 326.418  1.00  0.00           C  
ATOM   1010  HB2 LYS    65     317.725 308.498 326.569  1.00  0.00           H  
ATOM   1011  HB3 LYS    65     317.184 310.162 326.689  1.00  0.00           H  
ATOM   1012  CG  LYS    65     315.781 308.693 327.422  1.00  0.00           C  
ATOM   1013  HG2 LYS    65     315.546 307.647 327.229  1.00  0.00           H  
ATOM   1014  HG3 LYS    65     316.204 308.750 328.426  1.00  0.00           H  
ATOM   1015  CD  LYS    65     314.477 309.506 327.403  1.00  0.00           C  
ATOM   1016  HD2 LYS    65     314.670 310.520 327.759  1.00  0.00           H  
ATOM   1017  HD3 LYS    65     314.114 309.545 326.384  1.00  0.00           H  
ATOM   1018  CE  LYS    65     313.363 308.860 328.238  1.00  0.00           C  
ATOM   1019  HE2 LYS    65     313.238 307.824 327.903  1.00  0.00           H  
ATOM   1020  HE3 LYS    65     313.657 308.840 329.292  1.00  0.00           H  
ATOM   1021  NZ  LYS    65     312.077 309.595 328.071  1.00  0.00           N  
ATOM   1022  HZ1 LYS    65     311.819 309.673 327.093  1.00  0.00           H  
ATOM   1023  HZ2 LYS    65     311.318 309.121 328.547  1.00  0.00           H  
ATOM   1024  HZ3 LYS    65     312.129 310.534 328.447  1.00  0.00           H  
ATOM   1025  C   LYS    65     315.884 307.810 324.478  1.00  0.00           C  
ATOM   1026  O   LYS    65     314.670 307.645 324.578  1.00  0.00           O  
ATOM   1027  N   GLU    66     316.708 306.848 324.066  1.00  0.00           N  
ATOM   1028  H   GLU    66     317.694 307.065 323.988  1.00  0.00           H  
ATOM   1029  CA  GLU    66     316.314 305.447 323.829  1.00  0.00           C  
ATOM   1030  HA  GLU    66     315.226 305.379 323.838  1.00  0.00           H  
ATOM   1031  CB  GLU    66     316.786 305.037 322.418  1.00  0.00           C  
ATOM   1032  HB2 GLU    66     316.290 305.709 321.716  1.00  0.00           H  
ATOM   1033  HB3 GLU    66     317.856 305.228 322.329  1.00  0.00           H  
ATOM   1034  CG  GLU    66     316.515 303.597 321.936  1.00  0.00           C  
ATOM   1035  HG2 GLU    66     316.494 303.605 320.844  1.00  0.00           H  
ATOM   1036  HG3 GLU    66     317.366 302.975 322.223  1.00  0.00           H  
ATOM   1037  CD  GLU    66     315.209 302.957 322.458  1.00  0.00           C  
ATOM   1038  OE1 GLU    66     315.222 301.760 322.838  1.00  0.00           O  
ATOM   1039  OE2 GLU    66     314.144 303.622 322.440  1.00  0.00           O  
ATOM   1040  C   GLU    66     316.811 304.563 324.996  1.00  0.00           C  
ATOM   1041  O   GLU    66     317.449 303.524 324.817  1.00  0.00           O  
ATOM   1042  N   ASN    67     316.533 305.031 326.223  1.00  0.00           N  
ATOM   1043  H   ASN    67     315.964 305.864 326.268  1.00  0.00           H  
ATOM   1044  CA  ASN    67     316.852 304.389 327.512  1.00  0.00           C  
ATOM   1045  HA  ASN    67     316.461 305.036 328.300  1.00  0.00           H  
ATOM   1046  CB  ASN    67     316.106 303.040 327.634  1.00  0.00           C  
ATOM   1047  HB2 ASN    67     316.566 302.316 326.963  1.00  0.00           H  
ATOM   1048  HB3 ASN    67     316.213 302.657 328.649  1.00  0.00           H  
ATOM   1049  CG  ASN    67     314.616 303.131 327.330  1.00  0.00           C  
ATOM   1050  OD1 ASN    67     313.918 304.044 327.756  1.00  0.00           O  
ATOM   1051  ND2 ASN    67     314.074 302.195 326.583  1.00  0.00           N  
ATOM   1052 HD21 ASN    67     313.089 302.255 326.372  1.00  0.00           H  
ATOM   1053 HD22 ASN    67     314.641 301.448 326.210  1.00  0.00           H  
ATOM   1054  C   ASN    67     318.375 304.287 327.783  1.00  0.00           C  
ATOM   1055  O   ASN    67     318.813 303.446 328.578  1.00  0.00           O  
ATOM   1056  N   ASP    68     319.184 305.148 327.158  1.00  0.00           N  
ATOM   1057  H   ASP    68     318.761 305.766 326.479  1.00  0.00           H  
ATOM   1058  CA  ASP    68     320.655 305.039 327.121  1.00  0.00           C  
ATOM   1059  HA  ASP    68     321.000 304.623 328.069  1.00  0.00           H  
ATOM   1060  CB  ASP    68     321.045 304.047 326.004  1.00  0.00           C  
ATOM   1061  HB2 ASP    68     322.105 303.809 326.114  1.00  0.00           H  
ATOM   1062  HB3 ASP    68     320.498 303.115 326.158  1.00  0.00           H  
ATOM   1063  CG  ASP    68     320.788 304.543 324.560  1.00  0.00           C  
ATOM   1064  OD1 ASP    68     321.255 303.852 323.620  1.00  0.00           O  
ATOM   1065  OD2 ASP    68     320.146 305.601 324.341  1.00  0.00           O  
ATOM   1066  C   ASP    68     321.398 306.385 326.940  1.00  0.00           C  
ATOM   1067  O   ASP    68     322.524 306.411 326.430  1.00  0.00           O  
ATOM   1068  N   ALA    69     320.786 307.507 327.346  1.00  0.00           N  
ATOM   1069  H   ALA    69     319.895 307.422 327.813  1.00  0.00           H  
ATOM   1070  CA  ALA    69     321.348 308.851 327.167  1.00  0.00           C  
ATOM   1071  HA  ALA    69     321.360 309.064 326.096  1.00  0.00           H  
ATOM   1072  CB  ALA    69     320.436 309.880 327.839  1.00  0.00           C  
ATOM   1073  HB1 ALA    69     320.466 309.754 328.922  1.00  0.00           H  
ATOM   1074  HB2 ALA    69     320.782 310.880 327.584  1.00  0.00           H  
ATOM   1075  HB3 ALA    69     319.413 309.773 327.489  1.00  0.00           H  
ATOM   1076  C   ALA    69     322.793 308.980 327.699  1.00  0.00           C  
ATOM   1077  O   ALA    69     323.110 308.518 328.801  1.00  0.00           O  
ATOM   1078  N   ASN    70     323.657 309.643 326.924  1.00  0.00           N  
ATOM   1079  H   ASN    70     323.323 310.000 326.037  1.00  0.00           H  
ATOM   1080  CA  ASN    70     325.085 309.800 327.214  1.00  0.00           C  
ATOM   1081  HA  ASN    70     325.257 309.714 328.288  1.00  0.00           H  
ATOM   1082  CB  ASN    70     325.885 308.709 326.470  1.00  0.00           C  
ATOM   1083  HB2 ASN    70     325.316 308.380 325.600  1.00  0.00           H  
ATOM   1084  HB3 ASN    70     326.823 309.126 326.102  1.00  0.00           H  
ATOM   1085  CG  ASN    70     326.256 307.500 327.312  1.00  0.00           C  
ATOM   1086  OD1 ASN    70     326.473 307.573 328.514  1.00  0.00           O  
ATOM   1087  ND2 ASN    70     326.406 306.350 326.693  1.00  0.00           N  
ATOM   1088 HD21 ASN    70     326.692 305.546 327.230  1.00  0.00           H  
ATOM   1089 HD22 ASN    70     326.250 306.286 325.698  1.00  0.00           H  
ATOM   1090  C   ASN    70     325.556 311.193 326.791  1.00  0.00           C  
ATOM   1091  O   ASN    70     325.655 311.495 325.606  1.00  0.00           O  
ATOM   1092  N   TRP    71     325.892 312.042 327.759  1.00  0.00           N  
ATOM   1093  H   TRP    71     325.776 311.745 328.720  1.00  0.00           H  
ATOM   1094  CA  TRP    71     326.274 313.445 327.534  1.00  0.00           C  
ATOM   1095  HA  TRP    71     325.452 313.959 327.035  1.00  0.00           H  
ATOM   1096  CB  TRP    71     326.500 314.117 328.897  1.00  0.00           C  
ATOM   1097  HB2 TRP    71     327.517 313.895 329.223  1.00  0.00           H  
ATOM   1098  HB3 TRP    71     326.432 315.198 328.779  1.00  0.00           H  
ATOM   1099  CG  TRP    71     325.569 313.673 329.995  1.00  0.00           C  
ATOM   1100  CD1 TRP    71     325.930 313.462 331.280  1.00  0.00           C  
ATOM   1101  HD1 TRP    71     326.932 313.599 331.675  1.00  0.00           H  
ATOM   1102  NE1 TRP    71     324.836 313.033 332.010  1.00  0.00           N  
ATOM   1103  HE1 TRP    71     324.878 312.811 332.999  1.00  0.00           H  
ATOM   1104  CE2 TRP    71     323.711 312.944 331.225  1.00  0.00           C  
ATOM   1105  CZ2 TRP    71     322.391 312.547 331.490  1.00  0.00           C  
ATOM   1106  HZ2 TRP    71     322.114 312.224 332.479  1.00  0.00           H  
ATOM   1107  CH2 TRP    71     321.446 312.580 330.457  1.00  0.00           C  
ATOM   1108  HH2 TRP    71     320.419 312.316 330.657  1.00  0.00           H  
ATOM   1109  CZ3 TRP    71     321.833 312.956 329.163  1.00  0.00           C  
ATOM   1110  HZ3 TRP    71     321.106 312.976 328.366  1.00  0.00           H  
ATOM   1111  CE3 TRP    71     323.169 313.315 328.900  1.00  0.00           C  
ATOM   1112  HE3 TRP    71     323.445 313.597 327.896  1.00  0.00           H  
ATOM   1113  CD2 TRP    71     324.136 313.353 329.928  1.00  0.00           C  
ATOM   1114  C   TRP    71     327.494 313.567 326.617  1.00  0.00           C  
ATOM   1115  O   TRP    71     327.517 314.391 325.704  1.00  0.00           O  
ATOM   1116  N   GLU    72     328.453 312.653 326.786  1.00  0.00           N  
ATOM   1117  H   GLU    72     328.340 312.003 327.552  1.00  0.00           H  
ATOM   1118  CA  GLU    72     329.674 312.554 325.980  1.00  0.00           C  
ATOM   1119  HA  GLU    72     330.048 313.564 325.821  1.00  0.00           H  
ATOM   1120  CB  GLU    72     330.752 311.776 326.753  1.00  0.00           C  
ATOM   1121  HB2 GLU    72     330.454 310.729 326.817  1.00  0.00           H  
ATOM   1122  HB3 GLU    72     331.684 311.824 326.190  1.00  0.00           H  
ATOM   1123  CG  GLU    72     331.018 312.294 328.179  1.00  0.00           C  
ATOM   1124  HG2 GLU    72     330.175 312.006 328.813  1.00  0.00           H  
ATOM   1125  HG3 GLU    72     331.900 311.783 328.571  1.00  0.00           H  
ATOM   1126  CD  GLU    72     331.235 313.822 328.268  1.00  0.00           C  
ATOM   1127  OE1 GLU    72     330.696 314.459 329.206  1.00  0.00           O  
ATOM   1128  OE2 GLU    72     331.972 314.395 327.429  1.00  0.00           O  
ATOM   1129  C   GLU    72     329.449 311.945 324.578  1.00  0.00           C  
ATOM   1130  O   GLU    72     330.344 312.005 323.734  1.00  0.00           O  
ATOM   1131  N   THR    73     328.257 311.399 324.299  1.00  0.00           N  
ATOM   1132  H   THR    73     327.554 311.366 325.029  1.00  0.00           H  
ATOM   1133  CA  THR    73     327.816 310.994 322.947  1.00  0.00           C  
ATOM   1134  HA  THR    73     328.593 311.280 322.242  1.00  0.00           H  
ATOM   1135  CB  THR    73     327.683 309.471 322.783  1.00  0.00           C  
ATOM   1136  HB  THR    73     327.653 309.255 321.720  1.00  0.00           H  
ATOM   1137  CG2 THR    73     328.863 308.701 323.377  1.00  0.00           C  
ATOM   1138 HG21 THR    73     328.853 308.768 324.465  1.00  0.00           H  
ATOM   1139 HG22 THR    73     328.804 307.653 323.083  1.00  0.00           H  
ATOM   1140 HG23 THR    73     329.797 309.117 322.999  1.00  0.00           H  
ATOM   1141  OG1 THR    73     326.509 308.960 323.370  1.00  0.00           O  
ATOM   1142  HG1 THR    73     326.486 307.999 323.210  1.00  0.00           H  
ATOM   1143  C   THR    73     326.582 311.794 322.487  1.00  0.00           C  
ATOM   1144  O   THR    73     325.802 311.384 321.625  1.00  0.00           O  
ATOM   1145  N   VAL    74     326.450 313.008 323.037  1.00  0.00           N  
ATOM   1146  H   VAL    74     327.080 313.232 323.796  1.00  0.00           H  
ATOM   1147  CA  VAL    74     325.551 314.069 322.576  1.00  0.00           C  
ATOM   1148  HA  VAL    74     325.136 313.795 321.605  1.00  0.00           H  
ATOM   1149  CB  VAL    74     324.364 314.356 323.526  1.00  0.00           C  
ATOM   1150  HB  VAL    74     324.733 314.619 324.516  1.00  0.00           H  
ATOM   1151  CG1 VAL    74     323.480 315.495 322.984  1.00  0.00           C  
ATOM   1152 HG11 VAL    74     323.040 315.210 322.027  1.00  0.00           H  
ATOM   1153 HG12 VAL    74     322.675 315.711 323.690  1.00  0.00           H  
ATOM   1154 HG13 VAL    74     324.054 316.406 322.840  1.00  0.00           H  
ATOM   1155  CG2 VAL    74     323.439 313.155 323.659  1.00  0.00           C  
ATOM   1156 HG21 VAL    74     323.964 312.303 324.076  1.00  0.00           H  
ATOM   1157 HG22 VAL    74     322.584 313.394 324.294  1.00  0.00           H  
ATOM   1158 HG23 VAL    74     323.101 312.890 322.670  1.00  0.00           H  
ATOM   1159  C   VAL    74     326.421 315.296 322.345  1.00  0.00           C  
ATOM   1160  O   VAL    74     326.783 315.573 321.205  1.00  0.00           O  
ATOM   1161  N   LEU    75     326.803 316.015 323.405  1.00  0.00           N  
ATOM   1162  H   LEU    75     326.637 315.648 324.337  1.00  0.00           H  
ATOM   1163  CA  LEU    75     327.430 317.328 323.281  1.00  0.00           C  
ATOM   1164  HA  LEU    75     326.791 317.896 322.616  1.00  0.00           H  
ATOM   1165  CB  LEU    75     327.437 318.106 324.607  1.00  0.00           C  
ATOM   1166  HB2 LEU    75     327.886 317.499 325.395  1.00  0.00           H  
ATOM   1167  HB3 LEU    75     328.078 318.974 324.468  1.00  0.00           H  
ATOM   1168  CG  LEU    75     326.075 318.653 325.081  1.00  0.00           C  
ATOM   1169  HG  LEU    75     326.282 319.426 325.818  1.00  0.00           H  
ATOM   1170  CD1 LEU    75     325.212 319.269 323.972  1.00  0.00           C  
ATOM   1171 HD11 LEU    75     324.728 318.496 323.378  1.00  0.00           H  
ATOM   1172 HD12 LEU    75     324.434 319.894 324.413  1.00  0.00           H  
ATOM   1173 HD13 LEU    75     325.828 319.868 323.306  1.00  0.00           H  
ATOM   1174  CD2 LEU    75     325.226 317.593 325.761  1.00  0.00           C  
ATOM   1175 HD21 LEU    75     325.804 317.113 326.552  1.00  0.00           H  
ATOM   1176 HD22 LEU    75     324.349 318.077 326.187  1.00  0.00           H  
ATOM   1177 HD23 LEU    75     324.889 316.844 325.054  1.00  0.00           H  
ATOM   1178  C   LEU    75     328.776 317.359 322.548  1.00  0.00           C  
ATOM   1179  O   LEU    75     328.889 318.217 321.685  1.00  0.00           O  
ATOM   1180  N   PRO    76     329.751 316.450 322.729  1.00  0.00           N  
ATOM   1181  CD  PRO    76     329.877 315.495 323.814  1.00  0.00           C  
ATOM   1182  HD2 PRO    76     329.336 314.584 323.557  1.00  0.00           H  
ATOM   1183  HD3 PRO    76     329.511 315.903 324.756  1.00  0.00           H  
ATOM   1184  CG  PRO    76     331.379 315.210 323.913  1.00  0.00           C  
ATOM   1185  HG2 PRO    76     331.596 314.228 324.327  1.00  0.00           H  
ATOM   1186  HG3 PRO    76     331.863 315.987 324.507  1.00  0.00           H  
ATOM   1187  CB  PRO    76     331.832 315.318 322.460  1.00  0.00           C  
ATOM   1188  HB2 PRO    76     331.551 314.413 321.917  1.00  0.00           H  
ATOM   1189  HB3 PRO    76     332.903 315.504 322.379  1.00  0.00           H  
ATOM   1190  CA  PRO    76     331.008 316.512 321.976  1.00  0.00           C  
ATOM   1191  HA  PRO    76     331.527 317.426 322.270  1.00  0.00           H  
ATOM   1192  C   PRO    76     330.839 316.535 320.448  1.00  0.00           C  
ATOM   1193  O   PRO    76     331.545 317.281 319.766  1.00  0.00           O  
ATOM   1194  N   LYS    77     329.882 315.764 319.902  1.00  0.00           N  
ATOM   1195  H   LYS    77     329.337 315.172 320.517  1.00  0.00           H  
ATOM   1196  CA  LYS    77     329.556 315.784 318.464  1.00  0.00           C  
ATOM   1197  HA  LYS    77     330.464 316.069 317.933  1.00  0.00           H  
ATOM   1198  CB  LYS    77     329.188 314.369 317.993  1.00  0.00           C  
ATOM   1199  HB2 LYS    77     329.976 313.683 318.309  1.00  0.00           H  
ATOM   1200  HB3 LYS    77     328.267 314.060 318.489  1.00  0.00           H  
ATOM   1201  CG  LYS    77     329.017 314.226 316.467  1.00  0.00           C  
ATOM   1202  HG2 LYS    77     328.820 313.176 316.256  1.00  0.00           H  
ATOM   1203  HG3 LYS    77     328.152 314.806 316.140  1.00  0.00           H  
ATOM   1204  CD  LYS    77     330.248 314.649 315.648  1.00  0.00           C  
ATOM   1205  HD2 LYS    77     330.383 315.728 315.717  1.00  0.00           H  
ATOM   1206  HD3 LYS    77     331.133 314.149 316.048  1.00  0.00           H  
ATOM   1207  CE  LYS    77     330.068 314.264 314.172  1.00  0.00           C  
ATOM   1208  HE2 LYS    77     329.904 313.183 314.111  1.00  0.00           H  
ATOM   1209  HE3 LYS    77     329.170 314.757 313.782  1.00  0.00           H  
ATOM   1210  NZ  LYS    77     331.257 314.641 313.355  1.00  0.00           N  
ATOM   1211  HZ1 LYS    77     332.096 314.181 313.687  1.00  0.00           H  
ATOM   1212  HZ2 LYS    77     331.135 314.368 312.386  1.00  0.00           H  
ATOM   1213  HZ3 LYS    77     331.426 315.639 313.368  1.00  0.00           H  
ATOM   1214  C   LYS    77     328.516 316.841 318.087  1.00  0.00           C  
ATOM   1215  O   LYS    77     328.692 317.493 317.067  1.00  0.00           O  
ATOM   1216  N   VAL    78     327.479 317.071 318.895  1.00  0.00           N  
ATOM   1217  H   VAL    78     327.377 316.477 319.711  1.00  0.00           H  
ATOM   1218  CA  VAL    78     326.537 318.202 318.736  1.00  0.00           C  
ATOM   1219  HA  VAL    78     326.037 318.088 317.772  1.00  0.00           H  
ATOM   1220  CB  VAL    78     325.436 318.142 319.815  1.00  0.00           C  
ATOM   1221  HB  VAL    78     325.895 317.921 320.769  1.00  0.00           H  
ATOM   1222  CG1 VAL    78     324.648 319.432 319.999  1.00  0.00           C  
ATOM   1223 HG11 VAL    78     324.207 319.740 319.051  1.00  0.00           H  
ATOM   1224 HG12 VAL    78     323.862 319.280 320.740  1.00  0.00           H  
ATOM   1225 HG13 VAL    78     325.312 320.212 320.372  1.00  0.00           H  
ATOM   1226  CG2 VAL    78     324.420 317.036 319.494  1.00  0.00           C  
ATOM   1227 HG21 VAL    78     324.923 316.077 319.376  1.00  0.00           H  
ATOM   1228 HG22 VAL    78     323.694 316.949 320.303  1.00  0.00           H  
ATOM   1229 HG23 VAL    78     323.885 317.271 318.575  1.00  0.00           H  
ATOM   1230  C   VAL    78     327.285 319.546 318.650  1.00  0.00           C  
ATOM   1231  O   VAL    78     327.080 320.285 317.696  1.00  0.00           O  
ATOM   1232  N   GLU    79     328.214 319.825 319.572  1.00  0.00           N  
ATOM   1233  H   GLU    79     328.333 319.163 320.330  1.00  0.00           H  
ATOM   1234  CA  GLU    79     329.179 320.940 319.520  1.00  0.00           C  
ATOM   1235  HA  GLU    79     328.652 321.887 319.629  1.00  0.00           H  
ATOM   1236  CB  GLU    79     330.231 320.825 320.641  1.00  0.00           C  
ATOM   1237  HB2 GLU    79     330.640 319.815 320.622  1.00  0.00           H  
ATOM   1238  HB3 GLU    79     331.048 321.513 320.420  1.00  0.00           H  
ATOM   1239  CG  GLU    79     329.736 321.142 322.056  1.00  0.00           C  
ATOM   1240  HG2 GLU    79     329.618 322.222 322.140  1.00  0.00           H  
ATOM   1241  HG3 GLU    79     328.754 320.692 322.208  1.00  0.00           H  
ATOM   1242  CD  GLU    79     330.720 320.647 323.145  1.00  0.00           C  
ATOM   1243  OE1 GLU    79     330.285 320.418 324.300  1.00  0.00           O  
ATOM   1244  OE2 GLU    79     331.945 320.527 322.888  1.00  0.00           O  
ATOM   1245  C   GLU    79     329.952 320.980 318.196  1.00  0.00           C  
ATOM   1246  O   GLU    79     329.980 322.009 317.525  1.00  0.00           O  
ATOM   1247  N   ALA    80     330.585 319.870 317.806  1.00  0.00           N  
ATOM   1248  H   ALA    80     330.563 319.057 318.406  1.00  0.00           H  
ATOM   1249  CA  ALA    80     331.385 319.811 316.585  1.00  0.00           C  
ATOM   1250  HA  ALA    80     332.112 320.622 316.624  1.00  0.00           H  
ATOM   1251  CB  ALA    80     332.165 318.494 316.560  1.00  0.00           C  
ATOM   1252  HB1 ALA    80     331.477 317.652 316.520  1.00  0.00           H  
ATOM   1253  HB2 ALA    80     332.812 318.472 315.682  1.00  0.00           H  
ATOM   1254  HB3 ALA    80     332.785 318.416 317.454  1.00  0.00           H  
ATOM   1255  C   ALA    80     330.543 320.020 315.311  1.00  0.00           C  
ATOM   1256  O   ALA    80     331.027 320.627 314.354  1.00  0.00           O  
ATOM   1257  N   VAL    81     329.289 319.559 315.276  1.00  0.00           N  
ATOM   1258  H   VAL    81     328.950 319.020 316.069  1.00  0.00           H  
ATOM   1259  CA  VAL    81     328.355 319.864 314.182  1.00  0.00           C  
ATOM   1260  HA  VAL    81     328.949 319.829 313.273  1.00  0.00           H  
ATOM   1261  CB  VAL    81     327.276 318.789 313.971  1.00  0.00           C  
ATOM   1262  HB  VAL    81     326.619 318.754 314.839  1.00  0.00           H  
ATOM   1263  CG1 VAL    81     326.464 319.093 312.702  1.00  0.00           C  
ATOM   1264 HG11 VAL    81     327.134 319.289 311.863  1.00  0.00           H  
ATOM   1265 HG12 VAL    81     325.831 318.248 312.435  1.00  0.00           H  
ATOM   1266 HG13 VAL    81     325.831 319.965 312.865  1.00  0.00           H  
ATOM   1267  CG2 VAL    81     327.901 317.402 313.750  1.00  0.00           C  
ATOM   1268 HG21 VAL    81     328.499 317.111 314.610  1.00  0.00           H  
ATOM   1269 HG22 VAL    81     327.114 316.657 313.619  1.00  0.00           H  
ATOM   1270 HG23 VAL    81     328.537 317.412 312.864  1.00  0.00           H  
ATOM   1271  C   VAL    81     327.813 321.302 314.256  1.00  0.00           C  
ATOM   1272  O   VAL    81     327.639 321.910 313.202  1.00  0.00           O  
ATOM   1273  N   PHE    82     327.620 321.900 315.445  1.00  0.00           N  
ATOM   1274  H   PHE    82     327.705 321.362 316.300  1.00  0.00           H  
ATOM   1275  CA  PHE    82     327.382 323.350 315.542  1.00  0.00           C  
ATOM   1276  HA  PHE    82     326.484 323.607 314.987  1.00  0.00           H  
ATOM   1277  CB  PHE    82     327.238 323.878 316.979  1.00  0.00           C  
ATOM   1278  HB2 PHE    82     328.191 323.758 317.489  1.00  0.00           H  
ATOM   1279  HB3 PHE    82     327.068 324.953 316.904  1.00  0.00           H  
ATOM   1280  CG  PHE    82     326.151 323.342 317.885  1.00  0.00           C  
ATOM   1281  CD1 PHE    82     324.922 322.876 317.389  1.00  0.00           C  
ATOM   1282  HD1 PHE    82     324.744 322.831 316.324  1.00  0.00           H  
ATOM   1283  CE1 PHE    82     323.909 322.476 318.277  1.00  0.00           C  
ATOM   1284  HE1 PHE    82     322.971 322.109 317.892  1.00  0.00           H  
ATOM   1285  CZ  PHE    82     324.130 322.548 319.665  1.00  0.00           C  
ATOM   1286  HZ  PHE    82     323.374 322.243 320.365  1.00  0.00           H  
ATOM   1287  CE2 PHE    82     325.359 322.988 320.159  1.00  0.00           C  
ATOM   1288  HE2 PHE    82     325.521 323.015 321.224  1.00  0.00           H  
ATOM   1289  CD2 PHE    82     326.365 323.401 319.276  1.00  0.00           C  
ATOM   1290  HD2 PHE    82     327.301 323.775 319.664  1.00  0.00           H  
ATOM   1291  C   PHE    82     328.561 324.103 314.911  1.00  0.00           C  
ATOM   1292  O   PHE    82     328.376 325.019 314.122  1.00  0.00           O  
ATOM   1293  N   GLU    83     329.794 323.700 315.221  1.00  0.00           N  
ATOM   1294  H   GLU    83     329.900 322.981 315.929  1.00  0.00           H  
ATOM   1295  CA  GLU    83     330.995 324.273 314.615  1.00  0.00           C  
ATOM   1296  HA  GLU    83     330.967 325.354 314.763  1.00  0.00           H  
ATOM   1297  CB  GLU    83     332.253 323.746 315.320  1.00  0.00           C  
ATOM   1298  HB2 GLU    83     332.210 322.660 315.357  1.00  0.00           H  
ATOM   1299  HB3 GLU    83     333.134 324.040 314.747  1.00  0.00           H  
ATOM   1300  CG  GLU    83     332.382 324.307 316.747  1.00  0.00           C  
ATOM   1301  HG2 GLU    83     332.693 325.352 316.681  1.00  0.00           H  
ATOM   1302  HG3 GLU    83     331.404 324.293 317.233  1.00  0.00           H  
ATOM   1303  CD  GLU    83     333.382 323.526 317.628  1.00  0.00           C  
ATOM   1304  OE1 GLU    83     333.293 323.633 318.876  1.00  0.00           O  
ATOM   1305  OE2 GLU    83     334.289 322.833 317.102  1.00  0.00           O  
ATOM   1306  C   GLU    83     331.042 324.047 313.092  1.00  0.00           C  
ATOM   1307  O   GLU    83     331.418 324.973 312.373  1.00  0.00           O  
ATOM   1308  N   LEU    84     330.634 322.879 312.585  1.00  0.00           N  
ATOM   1309  H   LEU    84     330.404 322.142 313.244  1.00  0.00           H  
ATOM   1310  CA  LEU    84     330.470 322.578 311.154  1.00  0.00           C  
ATOM   1311  HA  LEU    84     331.433 322.746 310.668  1.00  0.00           H  
ATOM   1312  CB  LEU    84     330.127 321.079 311.009  1.00  0.00           C  
ATOM   1313  HB2 LEU    84     330.840 320.529 311.624  1.00  0.00           H  
ATOM   1314  HB3 LEU    84     329.135 320.896 311.412  1.00  0.00           H  
ATOM   1315  CG  LEU    84     330.177 320.478 309.590  1.00  0.00           C  
ATOM   1316  HG  LEU    84     331.037 320.876 309.053  1.00  0.00           H  
ATOM   1317  CD1 LEU    84     330.332 318.957 309.697  1.00  0.00           C  
ATOM   1318 HD11 LEU    84     329.484 318.526 310.230  1.00  0.00           H  
ATOM   1319 HD12 LEU    84     330.390 318.516 308.701  1.00  0.00           H  
ATOM   1320 HD13 LEU    84     331.252 318.713 310.230  1.00  0.00           H  
ATOM   1321  CD2 LEU    84     328.902 320.736 308.782  1.00  0.00           C  
ATOM   1322 HD21 LEU    84     328.797 321.797 308.568  1.00  0.00           H  
ATOM   1323 HD22 LEU    84     328.951 320.201 307.834  1.00  0.00           H  
ATOM   1324 HD23 LEU    84     328.028 320.392 309.336  1.00  0.00           H  
ATOM   1325  C   LEU    84     329.447 323.516 310.471  1.00  0.00           C  
ATOM   1326  O   LEU    84     329.796 324.239 309.536  1.00  0.00           O  
ATOM   1327  N   GLU    85     328.196 323.537 310.948  1.00  0.00           N  
ATOM   1328  H   GLU    85     327.975 322.944 311.741  1.00  0.00           H  
ATOM   1329  CA  GLU    85     327.122 324.377 310.399  1.00  0.00           C  
ATOM   1330  HA  GLU    85     327.052 324.151 309.333  1.00  0.00           H  
ATOM   1331  CB  GLU    85     325.748 324.007 311.014  1.00  0.00           C  
ATOM   1332  HB2 GLU    85     324.973 324.247 310.287  1.00  0.00           H  
ATOM   1333  HB3 GLU    85     325.710 322.933 311.203  1.00  0.00           H  
ATOM   1334  CG  GLU    85     325.421 324.772 312.298  1.00  0.00           C  
ATOM   1335  HG2 GLU    85     326.281 324.724 312.954  1.00  0.00           H  
ATOM   1336  HG3 GLU    85     325.255 325.810 312.017  1.00  0.00           H  
ATOM   1337  CD  GLU    85     324.198 324.257 313.081  1.00  0.00           C  
ATOM   1338  OE1 GLU    85     323.144 324.944 313.063  1.00  0.00           O  
ATOM   1339  OE2 GLU    85     324.310 323.224 313.782  1.00  0.00           O  
ATOM   1340  C   GLU    85     327.469 325.881 310.506  1.00  0.00           C  
ATOM   1341  O   GLU    85     327.331 326.622 309.533  1.00  0.00           O  
ATOM   1342  N   HIS    86     328.006 326.330 311.649  1.00  0.00           N  
ATOM   1343  H   HIS    86     328.085 325.676 312.422  1.00  0.00           H  
ATOM   1344  CA  HIS    86     328.418 327.716 311.907  1.00  0.00           C  
ATOM   1345  HA  HIS    86     327.697 328.372 311.419  1.00  0.00           H  
ATOM   1346  CB  HIS    86     328.379 328.054 313.414  1.00  0.00           C  
ATOM   1347  HB2 HIS    86     329.150 327.478 313.925  1.00  0.00           H  
ATOM   1348  HB3 HIS    86     328.637 329.107 313.530  1.00  0.00           H  
ATOM   1349  CG  HIS    86     327.055 327.855 314.133  1.00  0.00           C  
ATOM   1350  ND1 HIS    86     326.899 327.746 315.523  1.00  0.00           N  
ATOM   1351  CE1 HIS    86     325.577 327.631 315.743  1.00  0.00           C  
ATOM   1352  HE1 HIS    86     325.114 327.515 316.718  1.00  0.00           H  
ATOM   1353  NE2 HIS    86     324.903 327.691 314.583  1.00  0.00           N  
ATOM   1354  HE2 HIS    86     323.895 327.626 314.489  1.00  0.00           H  
ATOM   1355  CD2 HIS    86     325.814 327.854 313.563  1.00  0.00           C  
ATOM   1356  HD2 HIS    86     325.597 327.956 312.509  1.00  0.00           H  
ATOM   1357  C   HIS    86     329.781 328.068 311.277  1.00  0.00           C  
ATOM   1358  O   HIS    86     330.282 329.172 311.493  1.00  0.00           O  
ATOM   1359  N   HIS    87     330.401 327.166 310.503  1.00  0.00           N  
ATOM   1360  H   HIS    87     329.987 326.247 310.407  1.00  0.00           H  
ATOM   1361  CA  HIS    87     331.538 327.513 309.638  1.00  0.00           C  
ATOM   1362  HA  HIS    87     332.041 328.391 310.044  1.00  0.00           H  
ATOM   1363  CB  HIS    87     332.583 326.383 309.519  1.00  0.00           C  
ATOM   1364  HB2 HIS    87     332.441 325.664 310.317  1.00  0.00           H  
ATOM   1365  HB3 HIS    87     332.452 325.840 308.583  1.00  0.00           H  
ATOM   1366  CG  HIS    87     334.013 326.868 309.602  1.00  0.00           C  
ATOM   1367  ND1 HIS    87     334.501 328.096 309.135  1.00  0.00           N  
ATOM   1368  CE1 HIS    87     335.817 328.103 309.409  1.00  0.00           C  
ATOM   1369  HE1 HIS    87     336.493 328.924 309.195  1.00  0.00           H  
ATOM   1370  NE2 HIS    87     336.179 326.946 309.990  1.00  0.00           N  
ATOM   1371  HE2 HIS    87     337.123 326.708 310.280  1.00  0.00           H  
ATOM   1372  CD2 HIS    87     335.057 326.153 310.115  1.00  0.00           C  
ATOM   1373  HD2 HIS    87     335.006 325.155 310.533  1.00  0.00           H  
ATOM   1374  C   HIS    87     330.997 327.892 308.255  1.00  0.00           C  
ATOM   1375  O   HIS    87     331.291 328.972 307.739  1.00  0.00           O  
ATOM   1376  N   HIS    88     330.175 327.009 307.671  1.00  0.00           N  
ATOM   1377  H   HIS    88     330.003 326.133 308.149  1.00  0.00           H  
ATOM   1378  CA  HIS    88     329.576 327.196 306.347  1.00  0.00           C  
ATOM   1379  HA  HIS    88     330.376 327.473 305.658  1.00  0.00           H  
ATOM   1380  CB  HIS    88     328.951 325.892 305.818  1.00  0.00           C  
ATOM   1381  HB2 HIS    88     328.009 325.725 306.340  1.00  0.00           H  
ATOM   1382  HB3 HIS    88     328.719 326.028 304.761  1.00  0.00           H  
ATOM   1383  CG  HIS    88     329.771 324.629 305.967  1.00  0.00           C  
ATOM   1384  ND1 HIS    88     331.166 324.534 306.061  1.00  0.00           N  
ATOM   1385  CE1 HIS    88     331.440 323.220 306.151  1.00  0.00           C  
ATOM   1386  HE1 HIS    88     332.433 322.798 306.260  1.00  0.00           H  
ATOM   1387  NE2 HIS    88     330.308 322.499 306.071  1.00  0.00           N  
ATOM   1388  HE2 HIS    88     330.258 321.485 306.080  1.00  0.00           H  
ATOM   1389  CD2 HIS    88     329.248 323.369 305.951  1.00  0.00           C  
ATOM   1390  HD2 HIS    88     328.200 323.115 305.846  1.00  0.00           H  
ATOM   1391  C   HIS    88     328.544 328.332 306.312  1.00  0.00           C  
ATOM   1392  O   HIS    88     328.683 329.264 305.525  1.00  0.00           O  
ATOM   1393  N   HIS    89     327.502 328.275 307.148  1.00  0.00           N  
ATOM   1394  H   HIS    89     327.429 327.483 307.780  1.00  0.00           H  
ATOM   1395  CA  HIS    89     326.366 329.209 307.104  1.00  0.00           C  
ATOM   1396  HA  HIS    89     326.097 329.366 306.058  1.00  0.00           H  
ATOM   1397  CB  HIS    89     325.142 328.575 307.787  1.00  0.00           C  
ATOM   1398  HB2 HIS    89     325.384 328.331 308.821  1.00  0.00           H  
ATOM   1399  HB3 HIS    89     324.332 329.306 307.802  1.00  0.00           H  
ATOM   1400  CG  HIS    89     324.647 327.330 307.078  1.00  0.00           C  
ATOM   1401  ND1 HIS    89     325.269 326.076 307.075  1.00  0.00           N  
ATOM   1402  CE1 HIS    89     324.548 325.302 306.248  1.00  0.00           C  
ATOM   1403  HE1 HIS    89     324.784 324.275 305.998  1.00  0.00           H  
ATOM   1404  NE2 HIS    89     323.511 325.994 305.746  1.00  0.00           N  
ATOM   1405  HE2 HIS    89     322.833 325.631 305.083  1.00  0.00           H  
ATOM   1406  CD2 HIS    89     323.559 327.275 306.254  1.00  0.00           C  
ATOM   1407  HD2 HIS    89     322.889 328.094 306.022  1.00  0.00           H  
ATOM   1408  C   HIS    89     326.688 330.607 307.661  1.00  0.00           C  
ATOM   1409  O   HIS    89     325.997 331.574 307.329  1.00  0.00           O  
ATOM   1410  N   HIS    90     327.760 330.732 308.452  1.00  0.00           N  
ATOM   1411  H   HIS    90     328.260 329.886 308.678  1.00  0.00           H  
ATOM   1412  CA  HIS    90     328.294 331.997 308.975  1.00  0.00           C  
ATOM   1413  HA  HIS    90     327.615 332.816 308.734  1.00  0.00           H  
ATOM   1414  CB  HIS    90     328.395 331.935 310.513  1.00  0.00           C  
ATOM   1415  HB2 HIS    90     329.095 331.154 310.785  1.00  0.00           H  
ATOM   1416  HB3 HIS    90     328.816 332.878 310.863  1.00  0.00           H  
ATOM   1417  CG  HIS    90     327.105 331.692 311.274  1.00  0.00           C  
ATOM   1418  ND1 HIS    90     326.228 330.611 311.113  1.00  0.00           N  
ATOM   1419  CE1 HIS    90     325.279 330.757 312.053  1.00  0.00           C  
ATOM   1420  HE1 HIS    90     324.440 330.085 312.200  1.00  0.00           H  
ATOM   1421  NE2 HIS    90     325.528 331.842 312.804  1.00  0.00           N  
ATOM   1422  HE2 HIS    90     324.973 332.143 313.599  1.00  0.00           H  
ATOM   1423  CD2 HIS    90     326.676 332.441 312.332  1.00  0.00           C  
ATOM   1424  HD2 HIS    90     327.169 333.315 312.740  1.00  0.00           H  
ATOM   1425  C   HIS    90     329.646 332.324 308.303  1.00  0.00           C  
ATOM   1426  O   HIS    90     330.696 332.346 308.958  1.00  0.00           O  
ATOM   1427  N   HIS    91     329.619 332.577 306.983  1.00  0.00           N  
ATOM   1428  H   HIS    91     328.729 332.501 306.513  1.00  0.00           H  
ATOM   1429  CA  HIS    91     330.790 332.979 306.173  1.00  0.00           C  
ATOM   1430  HA  HIS    91     331.524 332.174 306.206  1.00  0.00           H  
ATOM   1431  CB  HIS    91     330.386 333.208 304.702  1.00  0.00           C  
ATOM   1432  HB2 HIS    91     329.621 333.984 304.663  1.00  0.00           H  
ATOM   1433  HB3 HIS    91     331.257 333.590 304.167  1.00  0.00           H  
ATOM   1434  CG  HIS    91     329.889 332.002 303.939  1.00  0.00           C  
ATOM   1435  ND1 HIS    91     328.596 331.842 303.424  1.00  0.00           N  
ATOM   1436  CE1 HIS    91     328.613 330.677 302.749  1.00  0.00           C  
ATOM   1437  HE1 HIS    91     327.758 330.239 302.244  1.00  0.00           H  
ATOM   1438  NE2 HIS    91     329.837 330.121 302.796  1.00  0.00           N  
ATOM   1439  HE2 HIS    91     330.093 329.234 302.372  1.00  0.00           H  
ATOM   1440  CD2 HIS    91     330.656 330.945 303.540  1.00  0.00           C  
ATOM   1441  HD2 HIS    91     331.706 330.800 303.760  1.00  0.00           H  
ATOM   1442  C   HIS    91     331.500 334.233 306.717  1.00  0.00           C  
ATOM   1443  O   HIS    91     330.815 335.210 307.106  1.00  0.00           O  
ATOM   1444  OXT HIS    91     332.753 334.246 306.719  1.00  0.00           O  
TER    1445      HIS    91 
ENDMDL
REMARK 1pqx                 ENERGY     2.44188E+02 RMS    3.74
ATOM      1  N   MET     1     314.080 309.423 313.331  1.00  0.00           N  
ATOM      2  H1  MET     1     314.758 309.611 312.605  1.00  0.00           H  
ATOM      3  H2  MET     1     313.210 309.186 312.876  1.00  0.00           H  
ATOM      4  H3  MET     1     314.398 308.618 313.854  1.00  0.00           H  
ATOM      5  CA  MET     1     313.917 310.611 314.228  1.00  0.00           C  
ATOM      6  HA  MET     1     313.520 311.433 313.624  1.00  0.00           H  
ATOM      7  CB  MET     1     312.913 310.361 315.382  1.00  0.00           C  
ATOM      8  HB2 MET     1     313.218 309.477 315.945  1.00  0.00           H  
ATOM      9  HB3 MET     1     312.934 311.217 316.060  1.00  0.00           H  
ATOM     10  CG  MET     1     311.456 310.175 314.931  1.00  0.00           C  
ATOM     11  HG2 MET     1     311.149 311.049 314.355  1.00  0.00           H  
ATOM     12  HG3 MET     1     311.380 309.294 314.292  1.00  0.00           H  
ATOM     13  SD  MET     1     310.296 309.968 316.312  1.00  0.00           S  
ATOM     14  CE  MET     1     308.735 309.858 315.394  1.00  0.00           C  
ATOM     15  HE1 MET     1     308.768 309.013 314.706  1.00  0.00           H  
ATOM     16  HE2 MET     1     307.910 309.718 316.093  1.00  0.00           H  
ATOM     17  HE3 MET     1     308.574 310.778 314.830  1.00  0.00           H  
ATOM     18  C   MET     1     315.275 311.084 314.780  1.00  0.00           C  
ATOM     19  O   MET     1     316.130 310.268 315.113  1.00  0.00           O  
ATOM     20  N   LYS     2     315.469 312.409 314.865  1.00  0.00           N  
ATOM     21  H   LYS     2     314.679 313.009 314.648  1.00  0.00           H  
ATOM     22  CA  LYS     2     316.723 313.113 315.242  1.00  0.00           C  
ATOM     23  HA  LYS     2     317.190 312.609 316.094  1.00  0.00           H  
ATOM     24  CB  LYS     2     317.693 313.065 314.035  1.00  0.00           C  
ATOM     25  HB2 LYS     2     318.632 313.544 314.305  1.00  0.00           H  
ATOM     26  HB3 LYS     2     317.932 312.024 313.829  1.00  0.00           H  
ATOM     27  CG  LYS     2     317.119 313.696 312.744  1.00  0.00           C  
ATOM     28  HG2 LYS     2     316.835 312.888 312.069  1.00  0.00           H  
ATOM     29  HG3 LYS     2     316.217 314.263 312.968  1.00  0.00           H  
ATOM     30  CD  LYS     2     318.117 314.624 312.030  1.00  0.00           C  
ATOM     31  HD2 LYS     2     318.364 315.484 312.653  1.00  0.00           H  
ATOM     32  HD3 LYS     2     319.037 314.075 311.860  1.00  0.00           H  
ATOM     33  CE  LYS     2     317.571 315.096 310.672  1.00  0.00           C  
ATOM     34  HE2 LYS     2     318.416 315.372 310.030  1.00  0.00           H  
ATOM     35  HE3 LYS     2     317.066 314.253 310.186  1.00  0.00           H  
ATOM     36  NZ  LYS     2     316.640 316.256 310.805  1.00  0.00           N  
ATOM     37  HZ1 LYS     2     317.123 317.088 311.121  1.00  0.00           H  
ATOM     38  HZ2 LYS     2     316.193 316.471 309.918  1.00  0.00           H  
ATOM     39  HZ3 LYS     2     315.897 316.094 311.486  1.00  0.00           H  
ATOM     40  C   LYS     2     316.374 314.538 315.693  1.00  0.00           C  
ATOM     41  O   LYS     2     315.358 314.705 316.351  1.00  0.00           O  
ATOM     42  N   ILE     3     317.162 315.555 315.330  1.00  0.00           N  
ATOM     43  H   ILE     3     318.049 315.330 314.907  1.00  0.00           H  
ATOM     44  CA  ILE     3     316.765 316.977 315.404  1.00  0.00           C  
ATOM     45  HA  ILE     3     316.481 317.240 316.424  1.00  0.00           H  
ATOM     46  CB  ILE     3     317.979 317.858 314.962  1.00  0.00           C  
ATOM     47  HB  ILE     3     318.583 317.312 314.237  1.00  0.00           H  
ATOM     48  CG2 ILE     3     317.546 319.155 314.282  1.00  0.00           C  
ATOM     49 HG21 ILE     3     317.043 319.737 315.044  1.00  0.00           H  
ATOM     50 HG22 ILE     3     318.403 319.709 313.895  1.00  0.00           H  
ATOM     51 HG23 ILE     3     316.895 318.977 313.426  1.00  0.00           H  
ATOM     52  CG1 ILE     3     318.866 318.210 316.185  1.00  0.00           C  
ATOM     53 HG12 ILE     3     318.227 318.517 317.013  1.00  0.00           H  
ATOM     54 HG13 ILE     3     319.396 317.310 316.493  1.00  0.00           H  
ATOM     55  CD1 ILE     3     319.892 319.343 315.987  1.00  0.00           C  
ATOM     56 HD11 ILE     3     319.403 320.314 316.083  1.00  0.00           H  
ATOM     57 HD12 ILE     3     320.670 319.266 316.744  1.00  0.00           H  
ATOM     58 HD13 ILE     3     320.359 319.289 315.004  1.00  0.00           H  
ATOM     59  C   ILE     3     315.508 317.139 314.515  1.00  0.00           C  
ATOM     60  O   ILE     3     315.565 316.771 313.343  1.00  0.00           O  
ATOM     61  N   ILE     4     314.390 317.656 315.048  1.00  0.00           N  
ATOM     62  H   ILE     4     314.390 317.814 316.050  1.00  0.00           H  
ATOM     63  CA  ILE     4     313.097 317.754 314.320  1.00  0.00           C  
ATOM     64  HA  ILE     4     313.245 317.401 313.299  1.00  0.00           H  
ATOM     65  CB  ILE     4     312.034 316.826 314.963  1.00  0.00           C  
ATOM     66  HB  ILE     4     312.087 316.992 316.033  1.00  0.00           H  
ATOM     67  CG2 ILE     4     310.585 317.124 314.523  1.00  0.00           C  
ATOM     68 HG21 ILE     4     310.511 317.144 313.435  1.00  0.00           H  
ATOM     69 HG22 ILE     4     309.909 316.359 314.910  1.00  0.00           H  
ATOM     70 HG23 ILE     4     310.240 318.080 314.918  1.00  0.00           H  
ATOM     71  CG1 ILE     4     312.316 315.324 314.744  1.00  0.00           C  
ATOM     72 HG12 ILE     4     313.251 315.074 315.231  1.00  0.00           H  
ATOM     73 HG13 ILE     4     311.539 314.747 315.246  1.00  0.00           H  
ATOM     74  CD1 ILE     4     312.391 314.854 313.284  1.00  0.00           C  
ATOM     75 HD11 ILE     4     313.272 315.269 312.795  1.00  0.00           H  
ATOM     76 HD12 ILE     4     312.463 313.767 313.262  1.00  0.00           H  
ATOM     77 HD13 ILE     4     311.496 315.152 312.738  1.00  0.00           H  
ATOM     78  C   ILE     4     312.599 319.196 314.130  1.00  0.00           C  
ATOM     79  O   ILE     4     312.636 319.684 313.006  1.00  0.00           O  
ATOM     80  N   SER     5     312.150 319.914 315.173  1.00  0.00           N  
ATOM     81  H   SER     5     312.149 319.480 316.081  1.00  0.00           H  
ATOM     82  CA  SER     5     311.436 321.208 315.020  1.00  0.00           C  
ATOM     83  HA  SER     5     310.800 321.135 314.137  1.00  0.00           H  
ATOM     84  CB  SER     5     310.489 321.455 316.208  1.00  0.00           C  
ATOM     85  HB2 SER     5     309.898 320.557 316.394  1.00  0.00           H  
ATOM     86  HB3 SER     5     311.075 321.672 317.103  1.00  0.00           H  
ATOM     87  OG  SER     5     309.607 322.541 315.955  1.00  0.00           O  
ATOM     88  HG  SER     5     308.880 322.237 315.373  1.00  0.00           H  
ATOM     89  C   SER     5     312.411 322.374 314.771  1.00  0.00           C  
ATOM     90  O   SER     5     312.602 323.262 315.600  1.00  0.00           O  
ATOM     91  N   ILE     6     313.036 322.319 313.587  1.00  0.00           N  
ATOM     92  H   ILE     6     312.769 321.517 313.032  1.00  0.00           H  
ATOM     93  CA  ILE     6     314.184 323.100 313.083  1.00  0.00           C  
ATOM     94  HA  ILE     6     313.848 324.115 312.908  1.00  0.00           H  
ATOM     95  CB  ILE     6     315.298 323.185 314.147  1.00  0.00           C  
ATOM     96  HB  ILE     6     314.912 323.727 315.008  1.00  0.00           H  
ATOM     97  CG2 ILE     6     315.694 321.779 314.598  1.00  0.00           C  
ATOM     98 HG21 ILE     6     315.948 321.183 313.724  1.00  0.00           H  
ATOM     99 HG22 ILE     6     316.571 321.852 315.240  1.00  0.00           H  
ATOM    100 HG23 ILE     6     314.894 321.291 315.154  1.00  0.00           H  
ATOM    101  CG1 ILE     6     316.584 323.899 313.688  1.00  0.00           C  
ATOM    102 HG12 ILE     6     317.360 323.163 313.487  1.00  0.00           H  
ATOM    103 HG13 ILE     6     316.412 324.475 312.782  1.00  0.00           H  
ATOM    104  CD1 ILE     6     317.091 324.864 314.756  1.00  0.00           C  
ATOM    105 HD11 ILE     6     317.010 324.421 315.747  1.00  0.00           H  
ATOM    106 HD12 ILE     6     318.136 325.094 314.562  1.00  0.00           H  
ATOM    107 HD13 ILE     6     316.496 325.773 314.711  1.00  0.00           H  
ATOM    108  C   ILE     6     314.719 322.536 311.739  1.00  0.00           C  
ATOM    109  O   ILE     6     315.208 323.294 310.905  1.00  0.00           O  
ATOM    110  N   SER     7     314.501 321.248 311.424  1.00  0.00           N  
ATOM    111  H   SER     7     314.120 320.602 312.108  1.00  0.00           H  
ATOM    112  CA  SER     7     314.715 320.732 310.054  1.00  0.00           C  
ATOM    113  HA  SER     7     315.550 321.266 309.602  1.00  0.00           H  
ATOM    114  CB  SER     7     315.136 319.259 310.081  1.00  0.00           C  
ATOM    115  HB2 SER     7     315.335 318.920 309.063  1.00  0.00           H  
ATOM    116  HB3 SER     7     316.063 319.190 310.650  1.00  0.00           H  
ATOM    117  OG  SER     7     314.184 318.402 310.689  1.00  0.00           O  
ATOM    118  HG  SER     7     313.432 318.257 310.079  1.00  0.00           H  
ATOM    119  C   SER     7     313.488 321.000 309.155  1.00  0.00           C  
ATOM    120  O   SER     7     313.516 320.759 307.948  1.00  0.00           O  
ATOM    121  N   GLU     8     312.427 321.558 309.752  1.00  0.00           N  
ATOM    122  H   GLU     8     312.485 321.623 310.755  1.00  0.00           H  
ATOM    123  CA  GLU     8     311.160 322.000 309.149  1.00  0.00           C  
ATOM    124  HA  GLU     8     311.237 321.932 308.062  1.00  0.00           H  
ATOM    125  CB  GLU     8     310.042 321.023 309.588  1.00  0.00           C  
ATOM    126  HB2 GLU     8     309.073 321.437 309.308  1.00  0.00           H  
ATOM    127  HB3 GLU     8     310.169 320.087 309.041  1.00  0.00           H  
ATOM    128  CG  GLU     8     310.040 320.700 311.094  1.00  0.00           C  
ATOM    129  HG2 GLU     8     310.865 320.015 311.288  1.00  0.00           H  
ATOM    130  HG3 GLU     8     310.224 321.620 311.656  1.00  0.00           H  
ATOM    131  CD  GLU     8     308.740 320.038 311.598  1.00  0.00           C  
ATOM    132  OE1 GLU     8     308.446 320.151 312.814  1.00  0.00           O  
ATOM    133  OE2 GLU     8     308.012 319.383 310.811  1.00  0.00           O  
ATOM    134  C   GLU     8     310.811 323.486 309.458  1.00  0.00           C  
ATOM    135  O   GLU     8     309.700 323.932 309.162  1.00  0.00           O  
ATOM    136  N   THR     9     311.733 324.273 310.041  1.00  0.00           N  
ATOM    137  H   THR     9     312.658 323.889 310.188  1.00  0.00           H  
ATOM    138  CA  THR     9     311.525 325.692 310.447  1.00  0.00           C  
ATOM    139  HA  THR     9     311.045 326.209 309.617  1.00  0.00           H  
ATOM    140  CB  THR     9     310.575 325.772 311.669  1.00  0.00           C  
ATOM    141  HB  THR     9     309.606 325.355 311.394  1.00  0.00           H  
ATOM    142  CG2 THR     9     311.073 325.026 312.905  1.00  0.00           C  
ATOM    143 HG21 THR     9     312.028 325.428 313.241  1.00  0.00           H  
ATOM    144 HG22 THR     9     310.348 325.132 313.712  1.00  0.00           H  
ATOM    145 HG23 THR     9     311.170 323.969 312.671  1.00  0.00           H  
ATOM    146  OG1 THR     9     310.386 327.100 312.107  1.00  0.00           O  
ATOM    147  HG1 THR     9     309.669 327.499 311.577  1.00  0.00           H  
ATOM    148  C   THR     9     312.861 326.408 310.754  1.00  0.00           C  
ATOM    149  O   THR     9     313.791 325.752 311.215  1.00  0.00           O  
ATOM    150  N   PRO    10     313.007 327.738 310.571  1.00  0.00           N  
ATOM    151  CD  PRO    10     312.095 328.615 309.844  1.00  0.00           C  
ATOM    152  HD2 PRO    10     311.125 328.697 310.328  1.00  0.00           H  
ATOM    153  HD3 PRO    10     311.977 328.247 308.823  1.00  0.00           H  
ATOM    154  CG  PRO    10     312.772 329.984 309.808  1.00  0.00           C  
ATOM    155  HG2 PRO    10     312.528 330.540 310.715  1.00  0.00           H  
ATOM    156  HG3 PRO    10     312.498 330.552 308.920  1.00  0.00           H  
ATOM    157  CB  PRO    10     314.251 329.608 309.813  1.00  0.00           C  
ATOM    158  HB2 PRO    10     314.879 330.444 310.123  1.00  0.00           H  
ATOM    159  HB3 PRO    10     314.547 329.268 308.819  1.00  0.00           H  
ATOM    160  CA  PRO    10     314.286 328.429 310.794  1.00  0.00           C  
ATOM    161  HA  PRO    10     315.126 327.784 310.532  1.00  0.00           H  
ATOM    162  C   PRO    10     314.501 328.932 312.239  1.00  0.00           C  
ATOM    163  O   PRO    10     315.486 329.631 312.479  1.00  0.00           O  
ATOM    164  N   ASN    11     313.604 328.624 313.193  1.00  0.00           N  
ATOM    165  H   ASN    11     312.826 328.032 312.936  1.00  0.00           H  
ATOM    166  CA  ASN    11     313.606 329.217 314.544  1.00  0.00           C  
ATOM    167  HA  ASN    11     313.364 330.274 314.418  1.00  0.00           H  
ATOM    168  CB  ASN    11     312.484 328.571 315.382  1.00  0.00           C  
ATOM    169  HB2 ASN    11     311.616 328.397 314.743  1.00  0.00           H  
ATOM    170  HB3 ASN    11     312.811 327.607 315.774  1.00  0.00           H  
ATOM    171  CG  ASN    11     312.033 329.457 316.537  1.00  0.00           C  
ATOM    172  OD1 ASN    11     312.724 330.357 316.987  1.00  0.00           O  
ATOM    173  ND2 ASN    11     310.839 329.249 317.043  1.00  0.00           N  
ATOM    174 HD21 ASN    11     310.522 329.864 317.779  1.00  0.00           H  
ATOM    175 HD22 ASN    11     310.224 328.566 316.631  1.00  0.00           H  
ATOM    176  C   ASN    11     314.995 329.136 315.229  1.00  0.00           C  
ATOM    177  O   ASN    11     315.579 328.057 315.340  1.00  0.00           O  
ATOM    178  N   HIS    12     315.500 330.273 315.724  1.00  0.00           N  
ATOM    179  H   HIS    12     314.929 331.103 315.659  1.00  0.00           H  
ATOM    180  CA  HIS    12     316.902 330.468 316.120  1.00  0.00           C  
ATOM    181  HA  HIS    12     317.419 329.508 316.091  1.00  0.00           H  
ATOM    182  CB  HIS    12     317.539 331.357 315.030  1.00  0.00           C  
ATOM    183  HB2 HIS    12     318.576 331.536 315.270  1.00  0.00           H  
ATOM    184  HB3 HIS    12     317.516 330.814 314.086  1.00  0.00           H  
ATOM    185  CG  HIS    12     316.897 332.706 314.793  1.00  0.00           C  
ATOM    186  ND1 HIS    12     315.833 332.976 313.923  1.00  0.00           N  
ATOM    187  CE1 HIS    12     315.628 334.304 313.997  1.00  0.00           C  
ATOM    188  HE1 HIS    12     314.881 334.850 313.431  1.00  0.00           H  
ATOM    189  NE2 HIS    12     316.488 334.865 314.865  1.00  0.00           N  
ATOM    190  HE2 HIS    12     316.531 335.852 315.095  1.00  0.00           H  
ATOM    191  CD2 HIS    12     317.298 333.875 315.370  1.00  0.00           C  
ATOM    192  HD2 HIS    12     318.092 333.987 316.095  1.00  0.00           H  
ATOM    193  C   HIS    12     317.075 331.045 317.546  1.00  0.00           C  
ATOM    194  O   HIS    12     316.743 332.200 317.808  1.00  0.00           O  
ATOM    195  N   ASN    13     317.604 330.211 318.456  1.00  0.00           N  
ATOM    196  H   ASN    13     317.849 329.291 318.120  1.00  0.00           H  
ATOM    197  CA  ASN    13     317.682 330.381 319.925  1.00  0.00           C  
ATOM    198  HA  ASN    13     317.984 329.396 320.288  1.00  0.00           H  
ATOM    199  CB  ASN    13     318.826 331.308 320.386  1.00  0.00           C  
ATOM    200  HB2 ASN    13     319.086 331.061 321.415  1.00  0.00           H  
ATOM    201  HB3 ASN    13     319.696 331.075 319.787  1.00  0.00           H  
ATOM    202  CG  ASN    13     318.595 332.813 320.341  1.00  0.00           C  
ATOM    203  OD1 ASN    13     317.502 333.335 320.507  1.00  0.00           O  
ATOM    204  ND2 ASN    13     319.662 333.570 320.202  1.00  0.00           N  
ATOM    205 HD21 ASN    13     319.545 334.571 320.205  1.00  0.00           H  
ATOM    206 HD22 ASN    13     320.573 333.150 320.117  1.00  0.00           H  
ATOM    207  C   ASN    13     316.313 330.613 320.608  1.00  0.00           C  
ATOM    208  O   ASN    13     315.297 330.836 319.945  1.00  0.00           O  
ATOM    209  N   THR    14     316.252 330.434 321.939  1.00  0.00           N  
ATOM    210  H   THR    14     317.109 330.237 322.435  1.00  0.00           H  
ATOM    211  CA  THR    14     315.022 330.568 322.765  1.00  0.00           C  
ATOM    212  HA  THR    14     315.306 330.425 323.807  1.00  0.00           H  
ATOM    213  CB  THR    14     314.475 332.019 322.664  1.00  0.00           C  
ATOM    214  HB  THR    14     314.346 332.294 321.618  1.00  0.00           H  
ATOM    215  CG2 THR    14     313.149 332.316 323.368  1.00  0.00           C  
ATOM    216 HG21 THR    14     313.190 331.983 324.405  1.00  0.00           H  
ATOM    217 HG22 THR    14     312.946 333.387 323.337  1.00  0.00           H  
ATOM    218 HG23 THR    14     312.335 331.812 322.849  1.00  0.00           H  
ATOM    219  OG1 THR    14     315.428 332.893 323.244  1.00  0.00           O  
ATOM    220  HG1 THR    14     315.221 333.801 322.954  1.00  0.00           H  
ATOM    221  C   THR    14     313.962 329.473 322.474  1.00  0.00           C  
ATOM    222  O   THR    14     312.975 329.337 323.200  1.00  0.00           O  
ATOM    223  N   MET    15     314.170 328.654 321.436  1.00  0.00           N  
ATOM    224  H   MET    15     315.012 328.806 320.903  1.00  0.00           H  
ATOM    225  CA  MET    15     313.203 327.721 320.849  1.00  0.00           C  
ATOM    226  HA  MET    15     312.210 328.128 321.048  1.00  0.00           H  
ATOM    227  CB  MET    15     313.389 327.708 319.315  1.00  0.00           C  
ATOM    228  HB2 MET    15     312.467 327.342 318.863  1.00  0.00           H  
ATOM    229  HB3 MET    15     313.538 328.730 318.965  1.00  0.00           H  
ATOM    230  CG  MET    15     314.539 326.835 318.784  1.00  0.00           C  
ATOM    231  HG2 MET    15     314.410 325.809 319.129  1.00  0.00           H  
ATOM    232  HG3 MET    15     314.476 326.820 317.696  1.00  0.00           H  
ATOM    233  SD  MET    15     316.198 327.398 319.232  1.00  0.00           S  
ATOM    234  CE  MET    15     317.203 326.089 318.489  1.00  0.00           C  
ATOM    235  HE1 MET    15     316.993 326.032 317.422  1.00  0.00           H  
ATOM    236  HE2 MET    15     318.261 326.308 318.638  1.00  0.00           H  
ATOM    237  HE3 MET    15     316.969 325.137 318.966  1.00  0.00           H  
ATOM    238  C   MET    15     313.232 326.291 321.415  1.00  0.00           C  
ATOM    239  O   MET    15     314.211 325.836 322.013  1.00  0.00           O  
ATOM    240  N   LYS    16     312.143 325.566 321.124  1.00  0.00           N  
ATOM    241  H   LYS    16     311.404 326.049 320.636  1.00  0.00           H  
ATOM    242  CA  LYS    16     311.968 324.118 321.329  1.00  0.00           C  
ATOM    243  HA  LYS    16     312.588 323.838 322.181  1.00  0.00           H  
ATOM    244  CB  LYS    16     310.508 323.805 321.716  1.00  0.00           C  
ATOM    245  HB2 LYS    16     310.498 322.830 322.206  1.00  0.00           H  
ATOM    246  HB3 LYS    16     310.177 324.533 322.460  1.00  0.00           H  
ATOM    247  CG  LYS    16     309.474 323.750 320.571  1.00  0.00           C  
ATOM    248  HG2 LYS    16     309.737 322.942 319.887  1.00  0.00           H  
ATOM    249  HG3 LYS    16     308.511 323.499 321.017  1.00  0.00           H  
ATOM    250  CD  LYS    16     309.311 325.052 319.769  1.00  0.00           C  
ATOM    251  HD2 LYS    16     309.125 325.879 320.459  1.00  0.00           H  
ATOM    252  HD3 LYS    16     310.219 325.247 319.196  1.00  0.00           H  
ATOM    253  CE  LYS    16     308.129 324.928 318.797  1.00  0.00           C  
ATOM    254  HE2 LYS    16     308.312 324.082 318.126  1.00  0.00           H  
ATOM    255  HE3 LYS    16     307.225 324.709 319.375  1.00  0.00           H  
ATOM    256  NZ  LYS    16     307.931 326.174 318.004  1.00  0.00           N  
ATOM    257  HZ1 LYS    16     308.722 326.357 317.399  1.00  0.00           H  
ATOM    258  HZ2 LYS    16     307.115 326.098 317.409  1.00  0.00           H  
ATOM    259  HZ3 LYS    16     307.788 326.980 318.600  1.00  0.00           H  
ATOM    260  C   LYS    16     312.454 323.270 320.141  1.00  0.00           C  
ATOM    261  O   LYS    16     312.553 323.750 319.014  1.00  0.00           O  
ATOM    262  N   ILE    17     312.736 322.002 320.422  1.00  0.00           N  
ATOM    263  H   ILE    17     312.649 321.740 321.400  1.00  0.00           H  
ATOM    264  CA  ILE    17     313.303 320.959 319.555  1.00  0.00           C  
ATOM    265  HA  ILE    17     313.051 321.158 318.514  1.00  0.00           H  
ATOM    266  CB  ILE    17     314.851 320.931 319.732  1.00  0.00           C  
ATOM    267  HB  ILE    17     315.044 320.779 320.792  1.00  0.00           H  
ATOM    268  CG2 ILE    17     315.511 319.759 318.975  1.00  0.00           C  
ATOM    269 HG21 ILE    17     315.249 319.780 317.916  1.00  0.00           H  
ATOM    270 HG22 ILE    17     316.598 319.818 319.072  1.00  0.00           H  
ATOM    271 HG23 ILE    17     315.201 318.804 319.396  1.00  0.00           H  
ATOM    272  CG1 ILE    17     315.582 322.246 319.372  1.00  0.00           C  
ATOM    273 HG12 ILE    17     315.128 323.085 319.894  1.00  0.00           H  
ATOM    274 HG13 ILE    17     316.610 322.179 319.732  1.00  0.00           H  
ATOM    275  CD1 ILE    17     315.632 322.553 317.875  1.00  0.00           C  
ATOM    276 HD11 ILE    17     314.642 322.465 317.430  1.00  0.00           H  
ATOM    277 HD12 ILE    17     315.999 323.563 317.717  1.00  0.00           H  
ATOM    278 HD13 ILE    17     316.320 321.857 317.399  1.00  0.00           H  
ATOM    279  C   ILE    17     312.697 319.606 319.989  1.00  0.00           C  
ATOM    280  O   ILE    17     312.524 319.372 321.179  1.00  0.00           O  
ATOM    281  N   THR    18     312.397 318.696 319.062  1.00  0.00           N  
ATOM    282  H   THR    18     312.602 318.920 318.104  1.00  0.00           H  
ATOM    283  CA  THR    18     312.075 317.280 319.368  1.00  0.00           C  
ATOM    284  HA  THR    18     311.859 317.159 320.429  1.00  0.00           H  
ATOM    285  CB  THR    18     310.831 316.803 318.591  1.00  0.00           C  
ATOM    286  HB  THR    18     310.823 317.270 317.610  1.00  0.00           H  
ATOM    287  CG2 THR    18     310.722 315.285 318.406  1.00  0.00           C  
ATOM    288 HG21 THR    18     310.761 314.781 319.371  1.00  0.00           H  
ATOM    289 HG22 THR    18     309.783 315.037 317.911  1.00  0.00           H  
ATOM    290 HG23 THR    18     311.537 314.923 317.779  1.00  0.00           H  
ATOM    291  OG1 THR    18     309.676 317.241 319.266  1.00  0.00           O  
ATOM    292  HG1 THR    18     308.892 316.968 318.758  1.00  0.00           H  
ATOM    293  C   THR    18     313.329 316.463 319.054  1.00  0.00           C  
ATOM    294  O   THR    18     313.993 316.770 318.059  1.00  0.00           O  
ATOM    295  N   LEU    19     313.698 315.487 319.898  1.00  0.00           N  
ATOM    296  H   LEU    19     313.088 315.247 320.669  1.00  0.00           H  
ATOM    297  CA  LEU    19     315.004 314.815 319.810  1.00  0.00           C  
ATOM    298  HA  LEU    19     315.268 314.751 318.758  1.00  0.00           H  
ATOM    299  CB  LEU    19     316.054 315.710 320.508  1.00  0.00           C  
ATOM    300  HB2 LEU    19     315.853 316.758 320.292  1.00  0.00           H  
ATOM    301  HB3 LEU    19     315.965 315.581 321.587  1.00  0.00           H  
ATOM    302  CG  LEU    19     317.492 315.396 320.071  1.00  0.00           C  
ATOM    303  HG  LEU    19     317.624 314.320 319.964  1.00  0.00           H  
ATOM    304  CD1 LEU    19     317.799 316.087 318.747  1.00  0.00           C  
ATOM    305 HD11 LEU    19     317.756 317.171 318.870  1.00  0.00           H  
ATOM    306 HD12 LEU    19     318.791 315.801 318.394  1.00  0.00           H  
ATOM    307 HD13 LEU    19     317.058 315.794 318.016  1.00  0.00           H  
ATOM    308  CD2 LEU    19     318.513 315.919 321.068  1.00  0.00           C  
ATOM    309 HD21 LEU    19     318.263 315.597 322.075  1.00  0.00           H  
ATOM    310 HD22 LEU    19     319.487 315.514 320.793  1.00  0.00           H  
ATOM    311 HD23 LEU    19     318.546 317.010 321.047  1.00  0.00           H  
ATOM    312  C   LEU    19     315.013 313.364 320.351  1.00  0.00           C  
ATOM    313  O   LEU    19     315.417 313.113 321.489  1.00  0.00           O  
ATOM    314  N   SER    20     314.636 312.400 319.499  1.00  0.00           N  
ATOM    315  H   SER    20     314.277 312.683 318.598  1.00  0.00           H  
ATOM    316  CA  SER    20     314.582 310.967 319.862  1.00  0.00           C  
ATOM    317  HA  SER    20     313.926 310.858 320.724  1.00  0.00           H  
ATOM    318  CB  SER    20     313.966 310.158 318.716  1.00  0.00           C  
ATOM    319  HB2 SER    20     312.959 310.531 318.517  1.00  0.00           H  
ATOM    320  HB3 SER    20     314.582 310.292 317.826  1.00  0.00           H  
ATOM    321  OG  SER    20     313.901 308.775 319.031  1.00  0.00           O  
ATOM    322  HG  SER    20     313.529 308.284 318.269  1.00  0.00           H  
ATOM    323  C   SER    20     315.943 310.372 320.255  1.00  0.00           C  
ATOM    324  O   SER    20     316.034 309.578 321.195  1.00  0.00           O  
ATOM    325  N   GLU    21     317.027 310.793 319.589  1.00  0.00           N  
ATOM    326  H   GLU    21     316.897 311.453 318.837  1.00  0.00           H  
ATOM    327  CA  GLU    21     318.395 310.324 319.866  1.00  0.00           C  
ATOM    328  HA  GLU    21     318.339 309.278 320.170  1.00  0.00           H  
ATOM    329  CB  GLU    21     319.218 310.374 318.559  1.00  0.00           C  
ATOM    330  HB2 GLU    21     318.636 309.895 317.771  1.00  0.00           H  
ATOM    331  HB3 GLU    21     319.357 311.414 318.265  1.00  0.00           H  
ATOM    332  CG  GLU    21     320.593 309.682 318.608  1.00  0.00           C  
ATOM    333  HG2 GLU    21     321.025 309.713 317.605  1.00  0.00           H  
ATOM    334  HG3 GLU    21     321.262 310.252 319.255  1.00  0.00           H  
ATOM    335  CD  GLU    21     320.528 308.213 319.082  1.00  0.00           C  
ATOM    336  OE1 GLU    21     321.383 307.798 319.902  1.00  0.00           O  
ATOM    337  OE2 GLU    21     319.635 307.453 318.635  1.00  0.00           O  
ATOM    338  C   GLU    21     319.011 311.096 321.056  1.00  0.00           C  
ATOM    339  O   GLU    21     320.051 311.747 320.951  1.00  0.00           O  
ATOM    340  N   SER    22     318.324 311.033 322.202  1.00  0.00           N  
ATOM    341  H   SER    22     317.453 310.511 322.172  1.00  0.00           H  
ATOM    342  CA  SER    22     318.676 311.664 323.481  1.00  0.00           C  
ATOM    343  HA  SER    22     319.702 311.391 323.727  1.00  0.00           H  
ATOM    344  CB  SER    22     318.635 313.194 323.371  1.00  0.00           C  
ATOM    345  HB2 SER    22     319.261 313.519 322.539  1.00  0.00           H  
ATOM    346  HB3 SER    22     317.611 313.523 323.186  1.00  0.00           H  
ATOM    347  OG  SER    22     319.127 313.778 324.566  1.00  0.00           O  
ATOM    348  HG  SER    22     319.078 314.751 324.496  1.00  0.00           H  
ATOM    349  C   SER    22     317.757 311.153 324.609  1.00  0.00           C  
ATOM    350  O   SER    22     316.705 311.735 324.894  1.00  0.00           O  
ATOM    351  N   ARG    23     318.156 310.025 325.223  1.00  0.00           N  
ATOM    352  H   ARG    23     319.000 309.598 324.865  1.00  0.00           H  
ATOM    353  CA  ARG    23     317.532 309.381 326.407  1.00  0.00           C  
ATOM    354  HA  ARG    23     318.127 308.489 326.600  1.00  0.00           H  
ATOM    355  CB  ARG    23     317.676 310.343 327.616  1.00  0.00           C  
ATOM    356  HB2 ARG    23     318.643 310.841 327.534  1.00  0.00           H  
ATOM    357  HB3 ARG    23     316.915 311.121 327.544  1.00  0.00           H  
ATOM    358  CG  ARG    23     317.613 309.742 329.034  1.00  0.00           C  
ATOM    359  HG2 ARG    23     317.941 310.511 329.735  1.00  0.00           H  
ATOM    360  HG3 ARG    23     316.582 309.500 329.288  1.00  0.00           H  
ATOM    361  CD  ARG    23     318.491 308.496 329.233  1.00  0.00           C  
ATOM    362  HD2 ARG    23     318.135 307.688 328.592  1.00  0.00           H  
ATOM    363  HD3 ARG    23     319.515 308.744 328.948  1.00  0.00           H  
ATOM    364  NE  ARG    23     318.445 308.033 330.635  1.00  0.00           N  
ATOM    365  HE  ARG    23     317.711 308.413 331.217  1.00  0.00           H  
ATOM    366  CZ  ARG    23     319.237 307.146 331.213  1.00  0.00           C  
ATOM    367  NH1 ARG    23     319.060 306.824 332.461  1.00  0.00           N  
ATOM    368 HH11 ARG    23     318.307 307.236 332.990  1.00  0.00           H  
ATOM    369 HH12 ARG    23     319.657 306.144 332.904  1.00  0.00           H  
ATOM    370  NH2 ARG    23     320.218 306.567 330.578  1.00  0.00           N  
ATOM    371 HH21 ARG    23     320.358 306.753 329.600  1.00  0.00           H  
ATOM    372 HH22 ARG    23     320.802 305.891 331.044  1.00  0.00           H  
ATOM    373  C   ARG    23     316.097 308.858 326.152  1.00  0.00           C  
ATOM    374  O   ARG    23     315.626 308.832 325.014  1.00  0.00           O  
ATOM    375  N   GLU    24     315.425 308.365 327.199  1.00  0.00           N  
ATOM    376  H   GLU    24     315.859 308.425 328.106  1.00  0.00           H  
ATOM    377  CA  GLU    24     314.134 307.653 327.145  1.00  0.00           C  
ATOM    378  HA  GLU    24     313.559 308.002 326.285  1.00  0.00           H  
ATOM    379  CB  GLU    24     314.366 306.132 327.003  1.00  0.00           C  
ATOM    380  HB2 GLU    24     314.941 305.785 327.864  1.00  0.00           H  
ATOM    381  HB3 GLU    24     313.390 305.646 327.029  1.00  0.00           H  
ATOM    382  CG  GLU    24     315.084 305.680 325.721  1.00  0.00           C  
ATOM    383  HG2 GLU    24     314.567 306.120 324.865  1.00  0.00           H  
ATOM    384  HG3 GLU    24     316.109 306.056 325.736  1.00  0.00           H  
ATOM    385  CD  GLU    24     315.121 304.143 325.549  1.00  0.00           C  
ATOM    386  OE1 GLU    24     315.504 303.673 324.449  1.00  0.00           O  
ATOM    387  OE2 GLU    24     314.788 303.379 326.491  1.00  0.00           O  
ATOM    388  C   GLU    24     313.277 307.852 328.418  1.00  0.00           C  
ATOM    389  O   GLU    24     313.808 307.902 329.530  1.00  0.00           O  
ATOM    390  N   GLY    25     311.947 307.921 328.248  1.00  0.00           N  
ATOM    391  H   GLY    25     311.604 307.896 327.296  1.00  0.00           H  
ATOM    392  CA  GLY    25     310.918 307.831 329.305  1.00  0.00           C  
ATOM    393  HA2 GLY    25     309.960 308.124 328.876  1.00  0.00           H  
ATOM    394  HA3 GLY    25     310.828 306.784 329.598  1.00  0.00           H  
ATOM    395  C   GLY    25     311.112 308.659 330.586  1.00  0.00           C  
ATOM    396  O   GLY    25     310.995 308.117 331.689  1.00  0.00           O  
ATOM    397  N   MET    26     311.404 309.957 330.451  1.00  0.00           N  
ATOM    398  H   MET    26     311.464 310.316 329.509  1.00  0.00           H  
ATOM    399  CA  MET    26     311.681 310.881 331.571  1.00  0.00           C  
ATOM    400  HA  MET    26     311.805 310.299 332.485  1.00  0.00           H  
ATOM    401  CB  MET    26     313.045 311.541 331.296  1.00  0.00           C  
ATOM    402  HB2 MET    26     313.328 312.165 332.144  1.00  0.00           H  
ATOM    403  HB3 MET    26     313.787 310.744 331.223  1.00  0.00           H  
ATOM    404  CG  MET    26     313.103 312.367 329.999  1.00  0.00           C  
ATOM    405  HG2 MET    26     312.624 311.815 329.191  1.00  0.00           H  
ATOM    406  HG3 MET    26     312.568 313.308 330.124  1.00  0.00           H  
ATOM    407  SD  MET    26     314.793 312.713 329.467  1.00  0.00           S  
ATOM    408  CE  MET    26     315.291 313.881 330.760  1.00  0.00           C  
ATOM    409  HE1 MET    26     315.244 313.397 331.734  1.00  0.00           H  
ATOM    410  HE2 MET    26     316.314 314.211 330.581  1.00  0.00           H  
ATOM    411  HE3 MET    26     314.630 314.748 330.750  1.00  0.00           H  
ATOM    412  C   MET    26     310.510 311.856 331.860  1.00  0.00           C  
ATOM    413  O   MET    26     309.356 311.436 331.788  1.00  0.00           O  
ATOM    414  N   THR    27     310.799 313.138 332.156  1.00  0.00           N  
ATOM    415  H   THR    27     311.787 313.346 332.207  1.00  0.00           H  
ATOM    416  CA  THR    27     309.924 314.260 332.605  1.00  0.00           C  
ATOM    417  HA  THR    27     309.476 314.722 331.724  1.00  0.00           H  
ATOM    418  CB  THR    27     308.755 313.838 333.541  1.00  0.00           C  
ATOM    419  HB  THR    27     309.123 313.132 334.287  1.00  0.00           H  
ATOM    420  CG2 THR    27     308.053 314.995 334.267  1.00  0.00           C  
ATOM    421 HG21 THR    27     307.733 315.753 333.552  1.00  0.00           H  
ATOM    422 HG22 THR    27     307.177 314.616 334.798  1.00  0.00           H  
ATOM    423 HG23 THR    27     308.713 315.445 335.007  1.00  0.00           H  
ATOM    424  OG1 THR    27     307.717 313.238 332.796  1.00  0.00           O  
ATOM    425  HG1 THR    27     308.118 312.451 332.374  1.00  0.00           H  
ATOM    426  C   THR    27     310.787 315.319 333.322  1.00  0.00           C  
ATOM    427  O   THR    27     311.308 315.068 334.408  1.00  0.00           O  
ATOM    428  N   SER    28     310.934 316.497 332.696  1.00  0.00           N  
ATOM    429  H   SER    28     310.502 316.587 331.789  1.00  0.00           H  
ATOM    430  CA  SER    28     311.504 317.744 333.252  1.00  0.00           C  
ATOM    431  HA  SER    28     311.608 318.433 332.412  1.00  0.00           H  
ATOM    432  CB  SER    28     310.488 318.400 334.197  1.00  0.00           C  
ATOM    433  HB2 SER    28     309.515 318.432 333.704  1.00  0.00           H  
ATOM    434  HB3 SER    28     310.397 317.805 335.107  1.00  0.00           H  
ATOM    435  OG  SER    28     310.888 319.725 334.518  1.00  0.00           O  
ATOM    436  HG  SER    28     310.230 320.110 335.135  1.00  0.00           H  
ATOM    437  C   SER    28     312.912 317.649 333.888  1.00  0.00           C  
ATOM    438  O   SER    28     313.059 317.497 335.104  1.00  0.00           O  
ATOM    439  N   ASP    29     313.956 317.792 333.062  1.00  0.00           N  
ATOM    440  H   ASP    29     313.753 317.929 332.076  1.00  0.00           H  
ATOM    441  CA  ASP    29     315.369 317.947 333.463  1.00  0.00           C  
ATOM    442  HA  ASP    29     315.436 318.118 334.538  1.00  0.00           H  
ATOM    443  CB  ASP    29     316.188 316.689 333.100  1.00  0.00           C  
ATOM    444  HB2 ASP    29     315.872 316.335 332.117  1.00  0.00           H  
ATOM    445  HB3 ASP    29     317.237 316.979 333.004  1.00  0.00           H  
ATOM    446  CG  ASP    29     316.137 315.534 334.121  1.00  0.00           C  
ATOM    447  OD1 ASP    29     316.618 314.425 333.785  1.00  0.00           O  
ATOM    448  OD2 ASP    29     315.701 315.721 335.282  1.00  0.00           O  
ATOM    449  C   ASP    29     316.027 319.156 332.772  1.00  0.00           C  
ATOM    450  O   ASP    29     315.678 319.511 331.646  1.00  0.00           O  
ATOM    451  N   THR    30     317.007 319.783 333.430  1.00  0.00           N  
ATOM    452  H   THR    30     317.238 319.481 334.367  1.00  0.00           H  
ATOM    453  CA  THR    30     317.894 320.792 332.818  1.00  0.00           C  
ATOM    454  HA  THR    30     317.604 320.931 331.778  1.00  0.00           H  
ATOM    455  CB  THR    30     317.780 322.174 333.484  1.00  0.00           C  
ATOM    456  HB  THR    30     318.502 322.839 333.004  1.00  0.00           H  
ATOM    457  CG2 THR    30     316.386 322.778 333.296  1.00  0.00           C  
ATOM    458 HG21 THR    30     315.637 322.174 333.811  1.00  0.00           H  
ATOM    459 HG22 THR    30     316.366 323.793 333.694  1.00  0.00           H  
ATOM    460 HG23 THR    30     316.143 322.818 332.235  1.00  0.00           H  
ATOM    461  OG1 THR    30     318.066 322.114 334.868  1.00  0.00           O  
ATOM    462  HG1 THR    30     318.096 323.029 335.211  1.00  0.00           H  
ATOM    463  C   THR    30     319.347 320.304 332.802  1.00  0.00           C  
ATOM    464  O   THR    30     319.838 319.662 333.735  1.00  0.00           O  
ATOM    465  N   TYR    31     320.016 320.583 331.685  1.00  0.00           N  
ATOM    466  H   TYR    31     319.535 321.143 330.990  1.00  0.00           H  
ATOM    467  CA  TYR    31     321.371 320.165 331.318  1.00  0.00           C  
ATOM    468  HA  TYR    31     321.752 319.425 332.023  1.00  0.00           H  
ATOM    469  CB  TYR    31     321.306 319.537 329.907  1.00  0.00           C  
ATOM    470  HB2 TYR    31     320.720 320.201 329.284  1.00  0.00           H  
ATOM    471  HB3 TYR    31     322.308 319.519 329.480  1.00  0.00           H  
ATOM    472  CG  TYR    31     320.737 318.130 329.754  1.00  0.00           C  
ATOM    473  CD1 TYR    31     321.475 317.184 329.013  1.00  0.00           C  
ATOM    474  HD1 TYR    31     322.429 317.452 328.577  1.00  0.00           H  
ATOM    475  CE1 TYR    31     320.987 315.877 328.837  1.00  0.00           C  
ATOM    476  HE1 TYR    31     321.567 315.155 328.283  1.00  0.00           H  
ATOM    477  CZ  TYR    31     319.764 315.491 329.425  1.00  0.00           C  
ATOM    478  OH  TYR    31     319.332 314.202 329.334  1.00  0.00           O  
ATOM    479  HH  TYR    31     320.043 313.600 329.067  1.00  0.00           H  
ATOM    480  CE2 TYR    31     318.998 316.449 330.125  1.00  0.00           C  
ATOM    481  HE2 TYR    31     318.046 316.159 330.543  1.00  0.00           H  
ATOM    482  CD2 TYR    31     319.473 317.767 330.273  1.00  0.00           C  
ATOM    483  HD2 TYR    31     318.858 318.486 330.788  1.00  0.00           H  
ATOM    484  C   TYR    31     322.319 321.387 331.336  1.00  0.00           C  
ATOM    485  O   TYR    31     321.935 322.495 331.722  1.00  0.00           O  
ATOM    486  N   THR    32     323.564 321.195 330.892  1.00  0.00           N  
ATOM    487  H   THR    32     323.831 320.258 330.619  1.00  0.00           H  
ATOM    488  CA  THR    32     324.607 322.232 330.804  1.00  0.00           C  
ATOM    489  HA  THR    32     324.155 323.217 330.930  1.00  0.00           H  
ATOM    490  CB  THR    32     325.634 322.061 331.950  1.00  0.00           C  
ATOM    491  HB  THR    32     326.389 322.844 331.863  1.00  0.00           H  
ATOM    492  CG2 THR    32     325.006 322.160 333.338  1.00  0.00           C  
ATOM    493 HG21 THR    32     324.318 321.331 333.508  1.00  0.00           H  
ATOM    494 HG22 THR    32     325.789 322.133 334.096  1.00  0.00           H  
ATOM    495 HG23 THR    32     324.465 323.102 333.429  1.00  0.00           H  
ATOM    496  OG1 THR    32     326.269 320.797 331.857  1.00  0.00           O  
ATOM    497  HG1 THR    32     326.722 320.613 332.702  1.00  0.00           H  
ATOM    498  C   THR    32     325.223 322.231 329.391  1.00  0.00           C  
ATOM    499  O   THR    32     324.551 322.588 328.421  1.00  0.00           O  
ATOM    500  N   LYS    33     326.494 321.828 329.276  1.00  0.00           N  
ATOM    501  H   LYS    33     326.913 321.507 330.142  1.00  0.00           H  
ATOM    502  CA  LYS    33     327.316 321.733 328.056  1.00  0.00           C  
ATOM    503  HA  LYS    33     326.821 322.239 327.224  1.00  0.00           H  
ATOM    504  CB  LYS    33     328.688 322.392 328.315  1.00  0.00           C  
ATOM    505  HB2 LYS    33     329.284 321.693 328.904  1.00  0.00           H  
ATOM    506  HB3 LYS    33     329.200 322.531 327.361  1.00  0.00           H  
ATOM    507  CG  LYS    33     328.657 323.739 329.068  1.00  0.00           C  
ATOM    508  HG2 LYS    33     328.309 324.529 328.402  1.00  0.00           H  
ATOM    509  HG3 LYS    33     327.977 323.684 329.917  1.00  0.00           H  
ATOM    510  CD  LYS    33     330.048 324.080 329.627  1.00  0.00           C  
ATOM    511  HD2 LYS    33     330.481 323.186 330.080  1.00  0.00           H  
ATOM    512  HD3 LYS    33     330.699 324.411 328.816  1.00  0.00           H  
ATOM    513  CE  LYS    33     329.937 325.162 330.712  1.00  0.00           C  
ATOM    514  HE2 LYS    33     329.598 326.097 330.257  1.00  0.00           H  
ATOM    515  HE3 LYS    33     329.171 324.854 331.433  1.00  0.00           H  
ATOM    516  NZ  LYS    33     331.231 325.357 331.425  1.00  0.00           N  
ATOM    517  HZ1 LYS    33     331.979 325.619 330.796  1.00  0.00           H  
ATOM    518  HZ2 LYS    33     331.156 326.081 332.131  1.00  0.00           H  
ATOM    519  HZ3 LYS    33     331.521 324.512 331.902  1.00  0.00           H  
ATOM    520  C   LYS    33     327.540 320.262 327.672  1.00  0.00           C  
ATOM    521  O   LYS    33     327.581 319.920 326.494  1.00  0.00           O  
ATOM    522  N   VAL    34     327.673 319.409 328.696  1.00  0.00           N  
ATOM    523  H   VAL    34     327.592 319.800 329.622  1.00  0.00           H  
ATOM    524  CA  VAL    34     327.806 317.944 328.621  1.00  0.00           C  
ATOM    525  HA  VAL    34     327.768 317.645 327.574  1.00  0.00           H  
ATOM    526  CB  VAL    34     329.189 317.499 329.184  1.00  0.00           C  
ATOM    527  HB  VAL    34     329.145 317.510 330.273  1.00  0.00           H  
ATOM    528  CG1 VAL    34     329.610 316.094 328.719  1.00  0.00           C  
ATOM    529 HG11 VAL    34     329.713 316.075 327.637  1.00  0.00           H  
ATOM    530 HG12 VAL    34     330.570 315.830 329.167  1.00  0.00           H  
ATOM    531 HG13 VAL    34     328.900 315.326 329.008  1.00  0.00           H  
ATOM    532  CG2 VAL    34     330.342 318.426 328.760  1.00  0.00           C  
ATOM    533 HG21 VAL    34     330.218 319.416 329.197  1.00  0.00           H  
ATOM    534 HG22 VAL    34     331.294 318.030 329.117  1.00  0.00           H  
ATOM    535 HG23 VAL    34     330.375 318.511 327.673  1.00  0.00           H  
ATOM    536  C   VAL    34     326.571 317.328 329.328  1.00  0.00           C  
ATOM    537  O   VAL    34     325.485 317.897 329.216  1.00  0.00           O  
ATOM    538  N   ASP    35     326.740 316.201 330.033  1.00  0.00           N  
ATOM    539  H   ASP    35     327.680 315.839 330.034  1.00  0.00           H  
ATOM    540  CA  ASP    35     325.805 315.335 330.789  1.00  0.00           C  
ATOM    541  HA  ASP    35     325.927 315.562 331.849  1.00  0.00           H  
ATOM    542  CB  ASP    35     324.320 315.573 330.445  1.00  0.00           C  
ATOM    543  HB2 ASP    35     324.039 316.586 330.735  1.00  0.00           H  
ATOM    544  HB3 ASP    35     324.176 315.464 329.371  1.00  0.00           H  
ATOM    545  CG  ASP    35     323.390 314.614 331.199  1.00  0.00           C  
ATOM    546  OD1 ASP    35     322.619 313.889 330.536  1.00  0.00           O  
ATOM    547  OD2 ASP    35     323.503 314.525 332.447  1.00  0.00           O  
ATOM    548  C   ASP    35     326.229 313.850 330.596  1.00  0.00           C  
ATOM    549  O   ASP    35     327.037 313.545 329.713  1.00  0.00           O  
ATOM    550  N   ASP    36     325.709 312.914 331.396  1.00  0.00           N  
ATOM    551  H   ASP    36     325.028 313.213 332.088  1.00  0.00           H  
ATOM    552  CA  ASP    36     326.015 311.475 331.313  1.00  0.00           C  
ATOM    553  HA  ASP    36     326.941 311.334 330.753  1.00  0.00           H  
ATOM    554  CB  ASP    36     326.246 310.937 332.730  1.00  0.00           C  
ATOM    555  HB2 ASP    36     327.043 311.517 333.200  1.00  0.00           H  
ATOM    556  HB3 ASP    36     325.334 311.081 333.314  1.00  0.00           H  
ATOM    557  CG  ASP    36     326.648 309.450 332.741  1.00  0.00           C  
ATOM    558  OD1 ASP    36     326.047 308.669 333.518  1.00  0.00           O  
ATOM    559  OD2 ASP    36     327.584 309.058 332.004  1.00  0.00           O  
ATOM    560  C   ASP    36     324.924 310.641 330.606  1.00  0.00           C  
ATOM    561  O   ASP    36     325.243 309.724 329.844  1.00  0.00           O  
ATOM    562  N   SER    37     323.640 310.962 330.801  1.00  0.00           N  
ATOM    563  H   SER    37     323.416 311.776 331.360  1.00  0.00           H  
ATOM    564  CA  SER    37     322.502 310.265 330.180  1.00  0.00           C  
ATOM    565  HA  SER    37     322.776 309.223 330.011  1.00  0.00           H  
ATOM    566  CB  SER    37     321.297 310.230 331.143  1.00  0.00           C  
ATOM    567  HB2 SER    37     320.415 309.902 330.597  1.00  0.00           H  
ATOM    568  HB3 SER    37     321.501 309.494 331.923  1.00  0.00           H  
ATOM    569  OG  SER    37     321.017 311.475 331.766  1.00  0.00           O  
ATOM    570  HG  SER    37     320.183 311.401 332.271  1.00  0.00           H  
ATOM    571  C   SER    37     322.194 310.858 328.791  1.00  0.00           C  
ATOM    572  O   SER    37     321.100 311.344 328.496  1.00  0.00           O  
ATOM    573  N   GLN    38     323.192 310.744 327.905  1.00  0.00           N  
ATOM    574  H   GLN    38     324.043 310.302 328.238  1.00  0.00           H  
ATOM    575  CA  GLN    38     323.233 311.305 326.549  1.00  0.00           C  
ATOM    576  HA  GLN    38     322.257 311.144 326.090  1.00  0.00           H  
ATOM    577  CB  GLN    38     323.472 312.824 326.650  1.00  0.00           C  
ATOM    578  HB2 GLN    38     323.452 313.205 325.642  1.00  0.00           H  
ATOM    579  HB3 GLN    38     322.651 313.292 327.194  1.00  0.00           H  
ATOM    580  CG  GLN    38     324.805 313.263 327.281  1.00  0.00           C  
ATOM    581  HG2 GLN    38     324.738 313.162 328.362  1.00  0.00           H  
ATOM    582  HG3 GLN    38     325.607 312.615 326.931  1.00  0.00           H  
ATOM    583  CD  GLN    38     325.188 314.703 326.926  1.00  0.00           C  
ATOM    584  OE1 GLN    38     324.368 315.571 326.668  1.00  0.00           O  
ATOM    585  NE2 GLN    38     326.467 315.012 326.861  1.00  0.00           N  
ATOM    586 HE21 GLN    38     326.700 315.952 326.594  1.00  0.00           H  
ATOM    587 HE22 GLN    38     327.165 314.334 327.133  1.00  0.00           H  
ATOM    588  C   GLN    38     324.312 310.609 325.672  1.00  0.00           C  
ATOM    589  O   GLN    38     325.287 310.092 326.226  1.00  0.00           O  
ATOM    590  N   PRO    39     324.176 310.581 324.324  1.00  0.00           N  
ATOM    591  CD  PRO    39     322.979 310.974 323.587  1.00  0.00           C  
ATOM    592  HD2 PRO    39     322.660 311.986 323.823  1.00  0.00           H  
ATOM    593  HD3 PRO    39     322.172 310.277 323.817  1.00  0.00           H  
ATOM    594  CG  PRO    39     323.333 310.853 322.106  1.00  0.00           C  
ATOM    595  HG2 PRO    39     323.811 311.768 321.758  1.00  0.00           H  
ATOM    596  HG3 PRO    39     322.457 310.632 321.497  1.00  0.00           H  
ATOM    597  CB  PRO    39     324.334 309.698 322.099  1.00  0.00           C  
ATOM    598  HB2 PRO    39     325.000 309.746 321.235  1.00  0.00           H  
ATOM    599  HB3 PRO    39     323.784 308.756 322.083  1.00  0.00           H  
ATOM    600  CA  PRO    39     325.079 309.825 323.440  1.00  0.00           C  
ATOM    601  HA  PRO    39     325.195 308.817 323.842  1.00  0.00           H  
ATOM    602  C   PRO    39     326.500 310.419 323.294  1.00  0.00           C  
ATOM    603  O   PRO    39     327.449 309.870 323.854  1.00  0.00           O  
ATOM    604  N   ALA    40     326.640 311.517 322.530  1.00  0.00           N  
ATOM    605  H   ALA    40     325.777 311.937 322.225  1.00  0.00           H  
ATOM    606  CA  ALA    40     327.885 312.175 322.064  1.00  0.00           C  
ATOM    607  HA  ALA    40     328.317 312.733 322.897  1.00  0.00           H  
ATOM    608  CB  ALA    40     328.937 311.159 321.581  1.00  0.00           C  
ATOM    609  HB1 ALA    40     328.498 310.466 320.862  1.00  0.00           H  
ATOM    610  HB2 ALA    40     329.767 311.686 321.105  1.00  0.00           H  
ATOM    611  HB3 ALA    40     329.349 310.602 322.422  1.00  0.00           H  
ATOM    612  C   ALA    40     327.588 313.187 320.937  1.00  0.00           C  
ATOM    613  O   ALA    40     328.097 314.305 320.965  1.00  0.00           O  
ATOM    614  N   PHE    41     326.688 312.859 320.000  1.00  0.00           N  
ATOM    615  H   PHE    41     326.391 311.893 319.931  1.00  0.00           H  
ATOM    616  CA  PHE    41     326.182 313.819 319.002  1.00  0.00           C  
ATOM    617  HA  PHE    41     327.026 314.168 318.403  1.00  0.00           H  
ATOM    618  CB  PHE    41     325.184 313.127 318.061  1.00  0.00           C  
ATOM    619  HB2 PHE    41     324.368 312.704 318.649  1.00  0.00           H  
ATOM    620  HB3 PHE    41     324.753 313.878 317.397  1.00  0.00           H  
ATOM    621  CG  PHE    41     325.802 312.044 317.195  1.00  0.00           C  
ATOM    622  CD1 PHE    41     326.793 312.388 316.256  1.00  0.00           C  
ATOM    623  HD1 PHE    41     327.110 313.416 316.158  1.00  0.00           H  
ATOM    624  CE1 PHE    41     327.370 311.402 315.437  1.00  0.00           C  
ATOM    625  HE1 PHE    41     328.128 311.674 314.715  1.00  0.00           H  
ATOM    626  CZ  PHE    41     326.954 310.065 315.554  1.00  0.00           C  
ATOM    627  HZ  PHE    41     327.394 309.308 314.920  1.00  0.00           H  
ATOM    628  CE2 PHE    41     325.963 309.715 316.490  1.00  0.00           C  
ATOM    629  HE2 PHE    41     325.637 308.687 316.573  1.00  0.00           H  
ATOM    630  CD2 PHE    41     325.387 310.703 317.311  1.00  0.00           C  
ATOM    631  HD2 PHE    41     324.620 310.427 318.022  1.00  0.00           H  
ATOM    632  C   PHE    41     325.569 315.066 319.656  1.00  0.00           C  
ATOM    633  O   PHE    41     325.952 316.183 319.321  1.00  0.00           O  
ATOM    634  N   ILE    42     324.699 314.887 320.665  1.00  0.00           N  
ATOM    635  H   ILE    42     324.375 313.946 320.844  1.00  0.00           H  
ATOM    636  CA  ILE    42     324.136 315.997 321.463  1.00  0.00           C  
ATOM    637  HA  ILE    42     323.676 316.680 320.762  1.00  0.00           H  
ATOM    638  CB  ILE    42     322.980 315.520 322.366  1.00  0.00           C  
ATOM    639  HB  ILE    42     322.273 314.966 321.747  1.00  0.00           H  
ATOM    640  CG2 ILE    42     323.483 314.580 323.456  1.00  0.00           C  
ATOM    641 HG21 ILE    42     324.105 315.125 324.167  1.00  0.00           H  
ATOM    642 HG22 ILE    42     322.607 314.191 323.977  1.00  0.00           H  
ATOM    643 HG23 ILE    42     324.055 313.752 323.045  1.00  0.00           H  
ATOM    644  CG1 ILE    42     322.200 316.643 323.087  1.00  0.00           C  
ATOM    645 HG12 ILE    42     321.471 316.182 323.756  1.00  0.00           H  
ATOM    646 HG13 ILE    42     322.874 317.238 323.702  1.00  0.00           H  
ATOM    647  CD1 ILE    42     321.420 317.572 322.155  1.00  0.00           C  
ATOM    648 HD11 ILE    42     320.944 317.001 321.367  1.00  0.00           H  
ATOM    649 HD12 ILE    42     320.669 318.116 322.726  1.00  0.00           H  
ATOM    650 HD13 ILE    42     322.083 318.285 321.690  1.00  0.00           H  
ATOM    651  C   ILE    42     325.220 316.790 322.217  1.00  0.00           C  
ATOM    652  O   ILE    42     325.134 318.010 322.302  1.00  0.00           O  
ATOM    653  N   ASN    43     326.288 316.134 322.689  1.00  0.00           N  
ATOM    654  H   ASN    43     326.333 315.135 322.569  1.00  0.00           H  
ATOM    655  CA  ASN    43     327.456 316.827 323.245  1.00  0.00           C  
ATOM    656  HA  ASN    43     327.108 317.467 324.060  1.00  0.00           H  
ATOM    657  CB  ASN    43     328.450 315.795 323.826  1.00  0.00           C  
ATOM    658  HB2 ASN    43     327.908 315.046 324.403  1.00  0.00           H  
ATOM    659  HB3 ASN    43     328.964 315.290 323.011  1.00  0.00           H  
ATOM    660  CG  ASN    43     329.521 316.388 324.733  1.00  0.00           C  
ATOM    661  OD1 ASN    43     329.438 317.502 325.217  1.00  0.00           O  
ATOM    662  ND2 ASN    43     330.562 315.637 325.014  1.00  0.00           N  
ATOM    663 HD21 ASN    43     331.271 316.013 325.626  1.00  0.00           H  
ATOM    664 HD22 ASN    43     330.636 314.696 324.656  1.00  0.00           H  
ATOM    665  C   ASN    43     328.105 317.752 322.198  1.00  0.00           C  
ATOM    666  O   ASN    43     328.483 318.865 322.530  1.00  0.00           O  
ATOM    667  N   ASP    44     328.201 317.342 320.927  1.00  0.00           N  
ATOM    668  H   ASP    44     327.881 316.408 320.693  1.00  0.00           H  
ATOM    669  CA  ASP    44     328.724 318.192 319.846  1.00  0.00           C  
ATOM    670  HA  ASP    44     329.684 318.554 320.199  1.00  0.00           H  
ATOM    671  CB  ASP    44     328.985 317.366 318.573  1.00  0.00           C  
ATOM    672  HB2 ASP    44     329.178 316.330 318.861  1.00  0.00           H  
ATOM    673  HB3 ASP    44     328.090 317.374 317.948  1.00  0.00           H  
ATOM    674  CG  ASP    44     330.201 317.857 317.753  1.00  0.00           C  
ATOM    675  OD1 ASP    44     330.515 317.238 316.711  1.00  0.00           O  
ATOM    676  OD2 ASP    44     330.904 318.805 318.175  1.00  0.00           O  
ATOM    677  C   ASP    44     327.876 319.453 319.574  1.00  0.00           C  
ATOM    678  O   ASP    44     328.413 320.560 319.560  1.00  0.00           O  
ATOM    679  N   ILE    45     326.549 319.322 319.431  1.00  0.00           N  
ATOM    680  H   ILE    45     326.165 318.384 319.442  1.00  0.00           H  
ATOM    681  CA  ILE    45     325.622 320.470 319.281  1.00  0.00           C  
ATOM    682  HA  ILE    45     326.046 321.119 318.517  1.00  0.00           H  
ATOM    683  CB  ILE    45     324.239 320.027 318.716  1.00  0.00           C  
ATOM    684  HB  ILE    45     324.423 319.673 317.702  1.00  0.00           H  
ATOM    685  CG2 ILE    45     323.703 318.815 319.464  1.00  0.00           C  
ATOM    686 HG21 ILE    45     323.666 319.046 320.523  1.00  0.00           H  
ATOM    687 HG22 ILE    45     322.723 318.511 319.100  1.00  0.00           H  
ATOM    688 HG23 ILE    45     324.362 317.978 319.277  1.00  0.00           H  
ATOM    689  CG1 ILE    45     323.180 321.155 318.579  1.00  0.00           C  
ATOM    690 HG12 ILE    45     323.561 322.078 318.998  1.00  0.00           H  
ATOM    691 HG13 ILE    45     323.050 321.334 317.514  1.00  0.00           H  
ATOM    692  CD1 ILE    45     321.781 320.944 319.189  1.00  0.00           C  
ATOM    693 HD11 ILE    45     321.857 320.764 320.262  1.00  0.00           H  
ATOM    694 HD12 ILE    45     321.176 321.836 319.027  1.00  0.00           H  
ATOM    695 HD13 ILE    45     321.275 320.105 318.715  1.00  0.00           H  
ATOM    696  C   ILE    45     325.558 321.353 320.551  1.00  0.00           C  
ATOM    697  O   ILE    45     325.436 322.571 320.432  1.00  0.00           O  
ATOM    698  N   LEU    46     325.711 320.810 321.765  1.00  0.00           N  
ATOM    699  H   LEU    46     325.757 319.800 321.850  1.00  0.00           H  
ATOM    700  CA  LEU    46     325.799 321.625 322.991  1.00  0.00           C  
ATOM    701  HA  LEU    46     325.075 322.439 322.919  1.00  0.00           H  
ATOM    702  CB  LEU    46     325.429 320.794 324.227  1.00  0.00           C  
ATOM    703  HB2 LEU    46     325.842 319.792 324.114  1.00  0.00           H  
ATOM    704  HB3 LEU    46     325.912 321.251 325.089  1.00  0.00           H  
ATOM    705  CG  LEU    46     323.929 320.725 324.575  1.00  0.00           C  
ATOM    706  HG  LEU    46     323.639 321.657 325.060  1.00  0.00           H  
ATOM    707  CD1 LEU    46     323.003 320.519 323.376  1.00  0.00           C  
ATOM    708 HD11 LEU    46     323.350 319.669 322.802  1.00  0.00           H  
ATOM    709 HD12 LEU    46     321.983 320.336 323.708  1.00  0.00           H  
ATOM    710 HD13 LEU    46     323.005 321.406 322.742  1.00  0.00           H  
ATOM    711  CD2 LEU    46     323.724 319.575 325.564  1.00  0.00           C  
ATOM    712 HD21 LEU    46     324.287 319.774 326.476  1.00  0.00           H  
ATOM    713 HD22 LEU    46     322.672 319.471 325.816  1.00  0.00           H  
ATOM    714 HD23 LEU    46     324.077 318.641 325.127  1.00  0.00           H  
ATOM    715  C   LEU    46     327.170 322.302 323.184  1.00  0.00           C  
ATOM    716  O   LEU    46     327.207 323.481 323.532  1.00  0.00           O  
ATOM    717  N   LYS    47     328.299 321.612 322.948  1.00  0.00           N  
ATOM    718  H   LYS    47     328.229 320.627 322.715  1.00  0.00           H  
ATOM    719  CA  LYS    47     329.643 322.219 323.056  1.00  0.00           C  
ATOM    720  HA  LYS    47     329.630 322.845 323.950  1.00  0.00           H  
ATOM    721  CB  LYS    47     330.743 321.168 323.307  1.00  0.00           C  
ATOM    722  HB2 LYS    47     331.560 321.670 323.828  1.00  0.00           H  
ATOM    723  HB3 LYS    47     330.354 320.400 323.980  1.00  0.00           H  
ATOM    724  CG  LYS    47     331.331 320.501 322.052  1.00  0.00           C  
ATOM    725  HG2 LYS    47     330.544 319.994 321.504  1.00  0.00           H  
ATOM    726  HG3 LYS    47     331.769 321.262 321.406  1.00  0.00           H  
ATOM    727  CD  LYS    47     332.433 319.504 322.450  1.00  0.00           C  
ATOM    728  HD2 LYS    47     333.194 320.050 323.010  1.00  0.00           H  
ATOM    729  HD3 LYS    47     332.024 318.734 323.109  1.00  0.00           H  
ATOM    730  CE  LYS    47     333.122 318.863 321.234  1.00  0.00           C  
ATOM    731  HE2 LYS    47     333.109 319.575 320.402  1.00  0.00           H  
ATOM    732  HE3 LYS    47     334.171 318.686 321.492  1.00  0.00           H  
ATOM    733  NZ  LYS    47     332.499 317.571 320.827  1.00  0.00           N  
ATOM    734  HZ1 LYS    47     331.527 317.688 320.581  1.00  0.00           H  
ATOM    735  HZ2 LYS    47     332.970 317.191 320.013  1.00  0.00           H  
ATOM    736  HZ3 LYS    47     332.570 316.877 321.563  1.00  0.00           H  
ATOM    737  C   LYS    47     329.956 323.186 321.906  1.00  0.00           C  
ATOM    738  O   LYS    47     330.928 323.943 321.986  1.00  0.00           O  
ATOM    739  N   VAL    48     329.127 323.177 320.856  1.00  0.00           N  
ATOM    740  H   VAL    48     328.416 322.460 320.841  1.00  0.00           H  
ATOM    741  CA  VAL    48     329.082 324.204 319.806  1.00  0.00           C  
ATOM    742  HA  VAL    48     330.046 324.183 319.295  1.00  0.00           H  
ATOM    743  CB  VAL    48     327.962 323.883 318.778  1.00  0.00           C  
ATOM    744  HB  VAL    48     327.562 322.897 318.994  1.00  0.00           H  
ATOM    745  CG1 VAL    48     326.772 324.852 318.731  1.00  0.00           C  
ATOM    746 HG11 VAL    48     327.081 325.832 318.367  1.00  0.00           H  
ATOM    747 HG12 VAL    48     326.001 324.454 318.071  1.00  0.00           H  
ATOM    748 HG13 VAL    48     326.342 324.960 319.727  1.00  0.00           H  
ATOM    749  CG2 VAL    48     328.538 323.811 317.362  1.00  0.00           C  
ATOM    750 HG21 VAL    48     329.351 323.083 317.329  1.00  0.00           H  
ATOM    751 HG22 VAL    48     327.760 323.480 316.672  1.00  0.00           H  
ATOM    752 HG23 VAL    48     328.905 324.790 317.058  1.00  0.00           H  
ATOM    753  C   VAL    48     328.923 325.592 320.453  1.00  0.00           C  
ATOM    754  O   VAL    48     328.397 325.725 321.562  1.00  0.00           O  
ATOM    755  N   GLU    49     329.414 326.632 319.777  1.00  0.00           N  
ATOM    756  H   GLU    49     329.856 326.465 318.887  1.00  0.00           H  
ATOM    757  CA  GLU    49     329.321 328.021 320.251  1.00  0.00           C  
ATOM    758  HA  GLU    49     329.985 328.112 321.110  1.00  0.00           H  
ATOM    759  CB  GLU    49     329.839 328.943 319.128  1.00  0.00           C  
ATOM    760  HB2 GLU    49     330.856 328.645 318.868  1.00  0.00           H  
ATOM    761  HB3 GLU    49     329.226 328.779 318.242  1.00  0.00           H  
ATOM    762  CG  GLU    49     329.838 330.453 319.423  1.00  0.00           C  
ATOM    763  HG2 GLU    49     330.133 330.964 318.503  1.00  0.00           H  
ATOM    764  HG3 GLU    49     328.817 330.768 319.648  1.00  0.00           H  
ATOM    765  CD  GLU    49     330.790 330.897 320.560  1.00  0.00           C  
ATOM    766  OE1 GLU    49     330.804 332.108 320.888  1.00  0.00           O  
ATOM    767  OE2 GLU    49     331.527 330.062 321.139  1.00  0.00           O  
ATOM    768  C   GLU    49     327.898 328.406 320.725  1.00  0.00           C  
ATOM    769  O   GLU    49     326.898 327.947 320.175  1.00  0.00           O  
ATOM    770  N   GLY    50     327.789 329.223 321.778  1.00  0.00           N  
ATOM    771  H   GLY    50     328.636 329.525 322.242  1.00  0.00           H  
ATOM    772  CA  GLY    50     326.533 329.869 322.187  1.00  0.00           C  
ATOM    773  HA2 GLY    50     326.781 330.773 322.741  1.00  0.00           H  
ATOM    774  HA3 GLY    50     326.001 330.182 321.289  1.00  0.00           H  
ATOM    775  C   GLY    50     325.549 329.050 323.040  1.00  0.00           C  
ATOM    776  O   GLY    50     324.771 329.649 323.784  1.00  0.00           O  
ATOM    777  N   VAL    51     325.525 327.714 322.939  1.00  0.00           N  
ATOM    778  H   VAL    51     326.158 327.287 322.271  1.00  0.00           H  
ATOM    779  CA  VAL    51     324.522 326.851 323.610  1.00  0.00           C  
ATOM    780  HA  VAL    51     323.623 327.446 323.781  1.00  0.00           H  
ATOM    781  CB  VAL    51     324.083 325.659 322.720  1.00  0.00           C  
ATOM    782  HB  VAL    51     324.920 324.978 322.574  1.00  0.00           H  
ATOM    783  CG1 VAL    51     322.905 324.892 323.349  1.00  0.00           C  
ATOM    784 HG11 VAL    51     322.062 325.565 323.514  1.00  0.00           H  
ATOM    785 HG12 VAL    51     322.589 324.085 322.687  1.00  0.00           H  
ATOM    786 HG13 VAL    51     323.195 324.449 324.300  1.00  0.00           H  
ATOM    787  CG2 VAL    51     323.590 326.105 321.338  1.00  0.00           C  
ATOM    788 HG21 VAL    51     324.375 326.644 320.806  1.00  0.00           H  
ATOM    789 HG22 VAL    51     323.319 325.233 320.742  1.00  0.00           H  
ATOM    790 HG23 VAL    51     322.715 326.742 321.453  1.00  0.00           H  
ATOM    791  C   VAL    51     325.020 326.391 324.993  1.00  0.00           C  
ATOM    792  O   VAL    51     325.461 325.256 325.172  1.00  0.00           O  
ATOM    793  N   LYS    52     324.955 327.270 326.005  1.00  0.00           N  
ATOM    794  H   LYS    52     324.606 328.200 325.799  1.00  0.00           H  
ATOM    795  CA  LYS    52     325.495 326.985 327.359  1.00  0.00           C  
ATOM    796  HA  LYS    52     326.354 326.321 327.261  1.00  0.00           H  
ATOM    797  CB  LYS    52     325.966 328.296 328.014  1.00  0.00           C  
ATOM    798  HB2 LYS    52     325.204 329.061 327.859  1.00  0.00           H  
ATOM    799  HB3 LYS    52     326.077 328.162 329.091  1.00  0.00           H  
ATOM    800  CG  LYS    52     327.306 328.795 327.455  1.00  0.00           C  
ATOM    801  HG2 LYS    52     327.269 328.779 326.367  1.00  0.00           H  
ATOM    802  HG3 LYS    52     327.437 329.823 327.791  1.00  0.00           H  
ATOM    803  CD  LYS    52     328.529 327.995 327.926  1.00  0.00           C  
ATOM    804  HD2 LYS    52     328.569 328.011 329.017  1.00  0.00           H  
ATOM    805  HD3 LYS    52     328.461 326.964 327.577  1.00  0.00           H  
ATOM    806  CE  LYS    52     329.789 328.654 327.345  1.00  0.00           C  
ATOM    807  HE2 LYS    52     329.725 328.624 326.253  1.00  0.00           H  
ATOM    808  HE3 LYS    52     329.799 329.708 327.643  1.00  0.00           H  
ATOM    809  NZ  LYS    52     331.044 327.993 327.798  1.00  0.00           N  
ATOM    810  HZ1 LYS    52     331.076 327.019 327.523  1.00  0.00           H  
ATOM    811  HZ2 LYS    52     331.853 328.443 327.383  1.00  0.00           H  
ATOM    812  HZ3 LYS    52     331.158 328.060 328.801  1.00  0.00           H  
ATOM    813  C   LYS    52     324.537 326.240 328.302  1.00  0.00           C  
ATOM    814  O   LYS    52     324.980 325.737 329.336  1.00  0.00           O  
ATOM    815  N   SER    53     323.253 326.145 327.958  1.00  0.00           N  
ATOM    816  H   SER    53     322.956 326.594 327.104  1.00  0.00           H  
ATOM    817  CA  SER    53     322.227 325.470 328.765  1.00  0.00           C  
ATOM    818  HA  SER    53     322.662 324.573 329.209  1.00  0.00           H  
ATOM    819  CB  SER    53     321.790 326.395 329.912  1.00  0.00           C  
ATOM    820  HB2 SER    53     322.610 326.473 330.629  1.00  0.00           H  
ATOM    821  HB3 SER    53     321.596 327.392 329.517  1.00  0.00           H  
ATOM    822  OG  SER    53     320.635 325.921 330.586  1.00  0.00           O  
ATOM    823  HG  SER    53     319.867 326.446 330.281  1.00  0.00           H  
ATOM    824  C   SER    53     321.037 325.036 327.905  1.00  0.00           C  
ATOM    825  O   SER    53     320.592 325.774 327.018  1.00  0.00           O  
ATOM    826  N   ILE    54     320.525 323.828 328.176  1.00  0.00           N  
ATOM    827  H   ILE    54     320.917 323.316 328.954  1.00  0.00           H  
ATOM    828  CA  ILE    54     319.342 323.248 327.526  1.00  0.00           C  
ATOM    829  HA  ILE    54     318.767 324.080 327.119  1.00  0.00           H  
ATOM    830  CB  ILE    54     319.688 322.338 326.308  1.00  0.00           C  
ATOM    831  HB  ILE    54     318.769 322.233 325.733  1.00  0.00           H  
ATOM    832  CG2 ILE    54     320.721 323.008 325.378  1.00  0.00           C  
ATOM    833 HG21 ILE    54     321.702 323.034 325.855  1.00  0.00           H  
ATOM    834 HG22 ILE    54     320.804 322.456 324.441  1.00  0.00           H  
ATOM    835 HG23 ILE    54     320.413 324.025 325.141  1.00  0.00           H  
ATOM    836  CG1 ILE    54     320.202 320.906 326.575  1.00  0.00           C  
ATOM    837 HG12 ILE    54     320.632 320.527 325.649  1.00  0.00           H  
ATOM    838 HG13 ILE    54     321.009 320.940 327.303  1.00  0.00           H  
ATOM    839  CD1 ILE    54     319.142 319.867 326.969  1.00  0.00           C  
ATOM    840 HD11 ILE    54     318.320 319.881 326.255  1.00  0.00           H  
ATOM    841 HD12 ILE    54     319.595 318.875 326.959  1.00  0.00           H  
ATOM    842 HD13 ILE    54     318.752 320.049 327.966  1.00  0.00           H  
ATOM    843  C   ILE    54     318.431 322.582 328.569  1.00  0.00           C  
ATOM    844  O   ILE    54     318.878 322.043 329.579  1.00  0.00           O  
ATOM    845  N   PHE    55     317.132 322.661 328.326  1.00  0.00           N  
ATOM    846  H   PHE    55     316.872 323.140 327.473  1.00  0.00           H  
ATOM    847  CA  PHE    55     316.024 322.025 329.038  1.00  0.00           C  
ATOM    848  HA  PHE    55     316.334 321.722 330.038  1.00  0.00           H  
ATOM    849  CB  PHE    55     314.917 323.088 329.146  1.00  0.00           C  
ATOM    850  HB2 PHE    55     315.219 323.818 329.899  1.00  0.00           H  
ATOM    851  HB3 PHE    55     314.859 323.628 328.202  1.00  0.00           H  
ATOM    852  CG  PHE    55     313.513 322.605 329.456  1.00  0.00           C  
ATOM    853  CD1 PHE    55     312.983 322.751 330.752  1.00  0.00           C  
ATOM    854  HD1 PHE    55     313.593 323.158 331.547  1.00  0.00           H  
ATOM    855  CE1 PHE    55     311.647 322.397 331.009  1.00  0.00           C  
ATOM    856  HE1 PHE    55     311.236 322.520 332.002  1.00  0.00           H  
ATOM    857  CZ  PHE    55     310.837 321.903 329.971  1.00  0.00           C  
ATOM    858  HZ  PHE    55     309.805 321.644 330.169  1.00  0.00           H  
ATOM    859  CE2 PHE    55     311.368 321.741 328.679  1.00  0.00           C  
ATOM    860  HE2 PHE    55     310.747 321.356 327.881  1.00  0.00           H  
ATOM    861  CD2 PHE    55     312.704 322.090 328.424  1.00  0.00           C  
ATOM    862  HD2 PHE    55     313.102 321.970 327.427  1.00  0.00           H  
ATOM    863  C   PHE    55     315.575 320.774 328.268  1.00  0.00           C  
ATOM    864  O   PHE    55     315.736 320.719 327.049  1.00  0.00           O  
ATOM    865  N   HIS    56     315.012 319.773 328.950  1.00  0.00           N  
ATOM    866  H   HIS    56     314.937 319.864 329.960  1.00  0.00           H  
ATOM    867  CA  HIS    56     314.696 318.456 328.388  1.00  0.00           C  
ATOM    868  HA  HIS    56     314.478 318.582 327.330  1.00  0.00           H  
ATOM    869  CB  HIS    56     315.947 317.573 328.518  1.00  0.00           C  
ATOM    870  HB2 HIS    56     316.830 318.172 328.289  1.00  0.00           H  
ATOM    871  HB3 HIS    56     316.036 317.246 329.555  1.00  0.00           H  
ATOM    872  CG  HIS    56     316.004 316.365 327.610  1.00  0.00           C  
ATOM    873  ND1 HIS    56     316.552 315.139 327.969  1.00  0.00           N  
ATOM    874  CE1 HIS    56     316.528 314.372 326.869  1.00  0.00           C  
ATOM    875  HE1 HIS    56     316.884 313.351 326.822  1.00  0.00           H  
ATOM    876  NE2 HIS    56     316.016 315.057 325.835  1.00  0.00           N  
ATOM    877  HE2 HIS    56     315.902 314.690 324.898  1.00  0.00           H  
ATOM    878  CD2 HIS    56     315.705 316.325 326.277  1.00  0.00           C  
ATOM    879  HD2 HIS    56     315.336 317.140 325.680  1.00  0.00           H  
ATOM    880  C   HIS    56     313.454 317.818 329.047  1.00  0.00           C  
ATOM    881  O   HIS    56     313.232 317.927 330.254  1.00  0.00           O  
ATOM    882  N   VAL    57     312.630 317.166 328.228  1.00  0.00           N  
ATOM    883  H   VAL    57     312.943 317.083 327.265  1.00  0.00           H  
ATOM    884  CA  VAL    57     311.272 316.635 328.480  1.00  0.00           C  
ATOM    885  HA  VAL    57     311.168 316.404 329.539  1.00  0.00           H  
ATOM    886  CB  VAL    57     310.241 317.740 328.090  1.00  0.00           C  
ATOM    887  HB  VAL    57     310.662 318.337 327.280  1.00  0.00           H  
ATOM    888  CG1 VAL    57     308.842 317.305 327.630  1.00  0.00           C  
ATOM    889 HG11 VAL    57     308.316 316.766 328.419  1.00  0.00           H  
ATOM    890 HG12 VAL    57     308.254 318.187 327.366  1.00  0.00           H  
ATOM    891 HG13 VAL    57     308.908 316.689 326.735  1.00  0.00           H  
ATOM    892  CG2 VAL    57     309.998 318.663 329.288  1.00  0.00           C  
ATOM    893 HG21 VAL    57     310.941 319.075 329.644  1.00  0.00           H  
ATOM    894 HG22 VAL    57     309.351 319.489 328.991  1.00  0.00           H  
ATOM    895 HG23 VAL    57     309.516 318.119 330.101  1.00  0.00           H  
ATOM    896  C   VAL    57     311.103 315.307 327.709  1.00  0.00           C  
ATOM    897  O   VAL    57     311.969 314.955 326.910  1.00  0.00           O  
ATOM    898  N   MET    58     310.001 314.571 327.943  1.00  0.00           N  
ATOM    899  H   MET    58     309.344 314.949 328.613  1.00  0.00           H  
ATOM    900  CA  MET    58     309.710 313.195 327.474  1.00  0.00           C  
ATOM    901  HA  MET    58     310.160 312.513 328.198  1.00  0.00           H  
ATOM    902  CB  MET    58     308.184 312.952 327.525  1.00  0.00           C  
ATOM    903  HB2 MET    58     307.992 311.891 327.366  1.00  0.00           H  
ATOM    904  HB3 MET    58     307.827 313.204 328.525  1.00  0.00           H  
ATOM    905  CG  MET    58     307.365 313.756 326.498  1.00  0.00           C  
ATOM    906  HG2 MET    58     307.735 314.779 326.481  1.00  0.00           H  
ATOM    907  HG3 MET    58     307.516 313.328 325.506  1.00  0.00           H  
ATOM    908  SD  MET    58     305.579 313.853 326.809  1.00  0.00           S  
ATOM    909  CE  MET    58     305.091 312.136 326.492  1.00  0.00           C  
ATOM    910  HE1 MET    58     305.542 311.479 327.235  1.00  0.00           H  
ATOM    911  HE2 MET    58     304.005 312.051 326.553  1.00  0.00           H  
ATOM    912  HE3 MET    58     305.416 311.836 325.495  1.00  0.00           H  
ATOM    913  C   MET    58     310.301 312.819 326.096  1.00  0.00           C  
ATOM    914  O   MET    58     310.923 311.763 325.968  1.00  0.00           O  
ATOM    915  N   ASP    59     310.136 313.683 325.086  1.00  0.00           N  
ATOM    916  H   ASP    59     309.595 314.513 325.269  1.00  0.00           H  
ATOM    917  CA  ASP    59     310.817 313.603 323.784  1.00  0.00           C  
ATOM    918  HA  ASP    59     311.818 313.204 323.957  1.00  0.00           H  
ATOM    919  CB  ASP    59     310.071 312.620 322.861  1.00  0.00           C  
ATOM    920  HB2 ASP    59     309.877 311.699 323.414  1.00  0.00           H  
ATOM    921  HB3 ASP    59     309.109 313.052 322.584  1.00  0.00           H  
ATOM    922  CG  ASP    59     310.867 312.247 321.594  1.00  0.00           C  
ATOM    923  OD1 ASP    59     310.268 311.584 320.701  1.00  0.00           O  
ATOM    924  OD2 ASP    59     312.071 312.551 321.491  1.00  0.00           O  
ATOM    925  C   ASP    59     311.003 315.013 323.170  1.00  0.00           C  
ATOM    926  O   ASP    59     310.755 315.254 321.988  1.00  0.00           O  
ATOM    927  N   PHE    60     311.413 315.974 324.007  1.00  0.00           N  
ATOM    928  H   PHE    60     311.676 315.693 324.947  1.00  0.00           H  
ATOM    929  CA  PHE    60     311.539 317.402 323.680  1.00  0.00           C  
ATOM    930  HA  PHE    60     311.702 317.522 322.611  1.00  0.00           H  
ATOM    931  CB  PHE    60     310.268 318.176 324.077  1.00  0.00           C  
ATOM    932  HB2 PHE    60     309.810 317.701 324.941  1.00  0.00           H  
ATOM    933  HB3 PHE    60     310.552 319.180 324.400  1.00  0.00           H  
ATOM    934  CG  PHE    60     309.224 318.345 322.991  1.00  0.00           C  
ATOM    935  CD1 PHE    60     309.258 319.487 322.165  1.00  0.00           C  
ATOM    936  HD1 PHE    60     310.056 320.209 322.272  1.00  0.00           H  
ATOM    937  CE1 PHE    60     308.250 319.698 321.207  1.00  0.00           C  
ATOM    938  HE1 PHE    60     308.277 320.577 320.577  1.00  0.00           H  
ATOM    939  CZ  PHE    60     307.207 318.765 321.069  1.00  0.00           C  
ATOM    940  HZ  PHE    60     306.431 318.926 320.331  1.00  0.00           H  
ATOM    941  CE2 PHE    60     307.175 317.620 321.886  1.00  0.00           C  
ATOM    942  HE2 PHE    60     306.374 316.901 321.776  1.00  0.00           H  
ATOM    943  CD2 PHE    60     308.180 317.411 322.848  1.00  0.00           C  
ATOM    944  HD2 PHE    60     308.146 316.535 323.480  1.00  0.00           H  
ATOM    945  C   PHE    60     312.730 318.022 324.412  1.00  0.00           C  
ATOM    946  O   PHE    60     313.025 317.666 325.546  1.00  0.00           O  
ATOM    947  N   ILE    61     313.377 318.997 323.786  1.00  0.00           N  
ATOM    948  H   ILE    61     313.040 319.252 322.863  1.00  0.00           H  
ATOM    949  CA  ILE    61     314.467 319.824 324.318  1.00  0.00           C  
ATOM    950  HA  ILE    61     314.450 319.716 325.397  1.00  0.00           H  
ATOM    951  CB  ILE    61     315.880 319.363 323.822  1.00  0.00           C  
ATOM    952  HB  ILE    61     316.317 318.797 324.644  1.00  0.00           H  
ATOM    953  CG2 ILE    61     315.815 318.382 322.633  1.00  0.00           C  
ATOM    954 HG21 ILE    61     315.294 318.835 321.794  1.00  0.00           H  
ATOM    955 HG22 ILE    61     316.812 318.083 322.319  1.00  0.00           H  
ATOM    956 HG23 ILE    61     315.290 317.473 322.930  1.00  0.00           H  
ATOM    957  CG1 ILE    61     316.874 320.521 323.548  1.00  0.00           C  
ATOM    958 HG12 ILE    61     316.507 321.143 322.731  1.00  0.00           H  
ATOM    959 HG13 ILE    61     316.937 321.135 324.447  1.00  0.00           H  
ATOM    960  CD1 ILE    61     318.309 320.088 323.210  1.00  0.00           C  
ATOM    961 HD11 ILE    61     318.360 319.697 322.194  1.00  0.00           H  
ATOM    962 HD12 ILE    61     318.973 320.950 323.275  1.00  0.00           H  
ATOM    963 HD13 ILE    61     318.650 319.326 323.912  1.00  0.00           H  
ATOM    964  C   ILE    61     314.129 321.291 324.020  1.00  0.00           C  
ATOM    965  O   ILE    61     313.495 321.594 323.016  1.00  0.00           O  
ATOM    966  N   SER    62     314.522 322.214 324.889  1.00  0.00           N  
ATOM    967  H   SER    62     315.062 321.907 325.694  1.00  0.00           H  
ATOM    968  CA  SER    62     314.371 323.661 324.682  1.00  0.00           C  
ATOM    969  HA  SER    62     314.192 323.858 323.628  1.00  0.00           H  
ATOM    970  CB  SER    62     313.174 324.192 325.475  1.00  0.00           C  
ATOM    971  HB2 SER    62     312.294 323.591 325.234  1.00  0.00           H  
ATOM    972  HB3 SER    62     313.377 324.110 326.542  1.00  0.00           H  
ATOM    973  OG  SER    62     312.924 325.547 325.147  1.00  0.00           O  
ATOM    974  HG  SER    62     312.104 325.835 325.598  1.00  0.00           H  
ATOM    975  C   SER    62     315.675 324.355 325.059  1.00  0.00           C  
ATOM    976  O   SER    62     316.318 323.945 326.022  1.00  0.00           O  
ATOM    977  N   VAL    63     316.136 325.334 324.283  1.00  0.00           N  
ATOM    978  H   VAL    63     315.552 325.668 323.522  1.00  0.00           H  
ATOM    979  CA  VAL    63     317.492 325.895 324.440  1.00  0.00           C  
ATOM    980  HA  VAL    63     317.978 325.429 325.297  1.00  0.00           H  
ATOM    981  CB  VAL    63     318.379 325.570 323.219  1.00  0.00           C  
ATOM    982  HB  VAL    63     319.401 325.858 323.465  1.00  0.00           H  
ATOM    983  CG1 VAL    63     318.376 324.069 322.893  1.00  0.00           C  
ATOM    984 HG11 VAL    63     317.426 323.772 322.446  1.00  0.00           H  
ATOM    985 HG12 VAL    63     319.183 323.843 322.194  1.00  0.00           H  
ATOM    986 HG13 VAL    63     318.524 323.491 323.801  1.00  0.00           H  
ATOM    987  CG2 VAL    63     317.973 326.312 321.945  1.00  0.00           C  
ATOM    988 HG21 VAL    63     318.038 327.389 322.090  1.00  0.00           H  
ATOM    989 HG22 VAL    63     318.644 326.033 321.132  1.00  0.00           H  
ATOM    990 HG23 VAL    63     316.951 326.044 321.674  1.00  0.00           H  
ATOM    991  C   VAL    63     317.468 327.394 324.737  1.00  0.00           C  
ATOM    992  O   VAL    63     316.564 328.116 324.311  1.00  0.00           O  
ATOM    993  N   ASP    64     318.492 327.870 325.447  1.00  0.00           N  
ATOM    994  H   ASP    64     319.206 327.226 325.768  1.00  0.00           H  
ATOM    995  CA  ASP    64     318.677 329.284 325.792  1.00  0.00           C  
ATOM    996  HA  ASP    64     318.058 329.882 325.121  1.00  0.00           H  
ATOM    997  CB  ASP    64     318.177 329.573 327.218  1.00  0.00           C  
ATOM    998  HB2 ASP    64     318.209 330.652 327.382  1.00  0.00           H  
ATOM    999  HB3 ASP    64     317.127 329.278 327.285  1.00  0.00           H  
ATOM   1000  CG  ASP    64     318.982 328.880 328.333  1.00  0.00           C  
ATOM   1001  OD1 ASP    64     318.444 327.958 328.993  1.00  0.00           O  
ATOM   1002  OD2 ASP    64     320.126 329.315 328.604  1.00  0.00           O  
ATOM   1003  C   ASP    64     320.133 329.732 325.548  1.00  0.00           C  
ATOM   1004  O   ASP    64     321.060 328.921 325.440  1.00  0.00           O  
ATOM   1005  N   LYS    65     320.297 331.045 325.354  1.00  0.00           N  
ATOM   1006  H   LYS    65     319.495 331.640 325.515  1.00  0.00           H  
ATOM   1007  CA  LYS    65     321.526 331.690 324.865  1.00  0.00           C  
ATOM   1008  HA  LYS    65     322.061 330.964 324.247  1.00  0.00           H  
ATOM   1009  CB  LYS    65     321.123 332.876 323.947  1.00  0.00           C  
ATOM   1010  HB2 LYS    65     322.016 333.302 323.486  1.00  0.00           H  
ATOM   1011  HB3 LYS    65     320.520 332.465 323.136  1.00  0.00           H  
ATOM   1012  CG  LYS    65     320.300 334.015 324.600  1.00  0.00           C  
ATOM   1013  HG2 LYS    65     319.722 334.502 323.812  1.00  0.00           H  
ATOM   1014  HG3 LYS    65     319.584 333.590 325.304  1.00  0.00           H  
ATOM   1015  CD  LYS    65     321.120 335.111 325.309  1.00  0.00           C  
ATOM   1016  HD2 LYS    65     321.811 334.672 326.021  1.00  0.00           H  
ATOM   1017  HD3 LYS    65     321.703 335.656 324.567  1.00  0.00           H  
ATOM   1018  CE  LYS    65     320.190 336.076 326.065  1.00  0.00           C  
ATOM   1019  HE2 LYS    65     319.662 336.703 325.338  1.00  0.00           H  
ATOM   1020  HE3 LYS    65     319.436 335.487 326.598  1.00  0.00           H  
ATOM   1021  NZ  LYS    65     320.928 336.924 327.046  1.00  0.00           N  
ATOM   1022  HZ1 LYS    65     321.646 337.486 326.607  1.00  0.00           H  
ATOM   1023  HZ2 LYS    65     320.298 337.562 327.518  1.00  0.00           H  
ATOM   1024  HZ3 LYS    65     321.369 336.363 327.765  1.00  0.00           H  
ATOM   1025  C   LYS    65     322.499 332.146 325.956  1.00  0.00           C  
ATOM   1026  O   LYS    65     322.105 332.466 327.078  1.00  0.00           O  
ATOM   1027  N   GLU    66     323.774 332.240 325.573  1.00  0.00           N  
ATOM   1028  H   GLU    66     324.037 331.753 324.726  1.00  0.00           H  
ATOM   1029  CA  GLU    66     324.806 333.004 326.306  1.00  0.00           C  
ATOM   1030  HA  GLU    66     324.381 333.391 327.233  1.00  0.00           H  
ATOM   1031  CB  GLU    66     326.015 332.139 326.703  1.00  0.00           C  
ATOM   1032  HB2 GLU    66     326.622 332.761 327.358  1.00  0.00           H  
ATOM   1033  HB3 GLU    66     325.659 331.301 327.299  1.00  0.00           H  
ATOM   1034  CG  GLU    66     326.880 331.603 325.539  1.00  0.00           C  
ATOM   1035  HG2 GLU    66     326.519 330.605 325.304  1.00  0.00           H  
ATOM   1036  HG3 GLU    66     326.727 332.198 324.644  1.00  0.00           H  
ATOM   1037  CD  GLU    66     328.406 331.546 325.794  1.00  0.00           C  
ATOM   1038  OE1 GLU    66     329.104 330.859 325.010  1.00  0.00           O  
ATOM   1039  OE2 GLU    66     328.933 332.168 326.750  1.00  0.00           O  
ATOM   1040  C   GLU    66     325.246 334.231 325.477  1.00  0.00           C  
ATOM   1041  O   GLU    66     325.582 335.278 326.032  1.00  0.00           O  
ATOM   1042  N   ASN    67     325.186 334.110 324.143  1.00  0.00           N  
ATOM   1043  H   ASN    67     324.872 333.228 323.770  1.00  0.00           H  
ATOM   1044  CA  ASN    67     325.514 335.142 323.165  1.00  0.00           C  
ATOM   1045  HA  ASN    67     326.124 335.919 323.630  1.00  0.00           H  
ATOM   1046  CB  ASN    67     326.324 334.519 322.007  1.00  0.00           C  
ATOM   1047  HB2 ASN    67     325.751 333.697 321.573  1.00  0.00           H  
ATOM   1048  HB3 ASN    67     326.458 335.268 321.226  1.00  0.00           H  
ATOM   1049  CG  ASN    67     327.709 334.001 322.370  1.00  0.00           C  
ATOM   1050  OD1 ASN    67     328.307 334.334 323.385  1.00  0.00           O  
ATOM   1051  ND2 ASN    67     328.265 333.180 321.508  1.00  0.00           N  
ATOM   1052 HD21 ASN    67     329.234 332.890 321.637  1.00  0.00           H  
ATOM   1053 HD22 ASN    67     327.792 332.956 320.650  1.00  0.00           H  
ATOM   1054  C   ASN    67     324.219 335.786 322.650  1.00  0.00           C  
ATOM   1055  O   ASN    67     323.528 335.216 321.805  1.00  0.00           O  
ATOM   1056  N   ASP    68     323.909 336.997 323.111  1.00  0.00           N  
ATOM   1057  H   ASP    68     324.503 337.409 323.821  1.00  0.00           H  
ATOM   1058  CA  ASP    68     322.826 337.830 322.559  1.00  0.00           C  
ATOM   1059  HA  ASP    68     322.077 337.181 322.102  1.00  0.00           H  
ATOM   1060  CB  ASP    68     322.159 338.593 323.716  1.00  0.00           C  
ATOM   1061  HB2 ASP    68     322.131 337.938 324.586  1.00  0.00           H  
ATOM   1062  HB3 ASP    68     322.774 339.453 323.987  1.00  0.00           H  
ATOM   1063  CG  ASP    68     320.715 339.050 323.427  1.00  0.00           C  
ATOM   1064  OD1 ASP    68     320.102 339.654 324.340  1.00  0.00           O  
ATOM   1065  OD2 ASP    68     320.164 338.782 322.332  1.00  0.00           O  
ATOM   1066  C   ASP    68     323.395 338.752 321.455  1.00  0.00           C  
ATOM   1067  O   ASP    68     323.154 339.962 321.410  1.00  0.00           O  
ATOM   1068  N   ALA    69     324.206 338.148 320.579  1.00  0.00           N  
ATOM   1069  H   ALA    69     324.301 337.146 320.669  1.00  0.00           H  
ATOM   1070  CA  ALA    69     325.061 338.801 319.589  1.00  0.00           C  
ATOM   1071  HA  ALA    69     324.639 339.769 319.315  1.00  0.00           H  
ATOM   1072  CB  ALA    69     326.432 339.043 320.245  1.00  0.00           C  
ATOM   1073  HB1 ALA    69     326.873 338.094 320.557  1.00  0.00           H  
ATOM   1074  HB2 ALA    69     327.101 339.530 319.535  1.00  0.00           H  
ATOM   1075  HB3 ALA    69     326.317 339.683 321.120  1.00  0.00           H  
ATOM   1076  C   ALA    69     325.142 337.946 318.308  1.00  0.00           C  
ATOM   1077  O   ALA    69     326.170 337.323 318.026  1.00  0.00           O  
ATOM   1078  N   ASN    70     324.020 337.907 317.573  1.00  0.00           N  
ATOM   1079  H   ASN    70     323.245 338.452 317.925  1.00  0.00           H  
ATOM   1080  CA  ASN    70     323.759 337.131 316.348  1.00  0.00           C  
ATOM   1081  HA  ASN    70     322.843 337.541 315.916  1.00  0.00           H  
ATOM   1082  CB  ASN    70     324.881 337.329 315.303  1.00  0.00           C  
ATOM   1083  HB2 ASN    70     325.091 338.392 315.186  1.00  0.00           H  
ATOM   1084  HB3 ASN    70     325.792 336.837 315.640  1.00  0.00           H  
ATOM   1085  CG  ASN    70     324.518 336.775 313.937  1.00  0.00           C  
ATOM   1086  OD1 ASN    70     323.486 337.088 313.369  1.00  0.00           O  
ATOM   1087  ND2 ASN    70     325.335 335.913 313.376  1.00  0.00           N  
ATOM   1088 HD21 ASN    70     325.164 335.651 312.416  1.00  0.00           H  
ATOM   1089 HD22 ASN    70     326.207 335.676 313.828  1.00  0.00           H  
ATOM   1090  C   ASN    70     323.488 335.638 316.636  1.00  0.00           C  
ATOM   1091  O   ASN    70     324.194 335.001 317.421  1.00  0.00           O  
ATOM   1092  N   TRP    71     322.490 335.063 315.955  1.00  0.00           N  
ATOM   1093  H   TRP    71     321.915 335.641 315.352  1.00  0.00           H  
ATOM   1094  CA  TRP    71     322.241 333.615 315.927  1.00  0.00           C  
ATOM   1095  HA  TRP    71     323.158 333.106 316.230  1.00  0.00           H  
ATOM   1096  CB  TRP    71     321.183 333.207 316.956  1.00  0.00           C  
ATOM   1097  HB2 TRP    71     321.283 333.853 317.829  1.00  0.00           H  
ATOM   1098  HB3 TRP    71     320.188 333.372 316.548  1.00  0.00           H  
ATOM   1099  CG  TRP    71     321.299 331.791 317.442  1.00  0.00           C  
ATOM   1100  CD1 TRP    71     320.797 330.699 316.825  1.00  0.00           C  
ATOM   1101  HD1 TRP    71     320.285 330.715 315.881  1.00  0.00           H  
ATOM   1102  NE1 TRP    71     321.045 329.567 317.569  1.00  0.00           N  
ATOM   1103  HE1 TRP    71     320.730 328.639 317.308  1.00  0.00           H  
ATOM   1104  CE2 TRP    71     321.775 329.871 318.692  1.00  0.00           C  
ATOM   1105  CZ2 TRP    71     322.240 329.089 319.748  1.00  0.00           C  
ATOM   1106  HZ2 TRP    71     322.017 328.033 319.772  1.00  0.00           H  
ATOM   1107  CH2 TRP    71     323.015 329.692 320.749  1.00  0.00           C  
ATOM   1108  HH2 TRP    71     323.381 329.095 321.568  1.00  0.00           H  
ATOM   1109  CZ3 TRP    71     323.318 331.064 320.675  1.00  0.00           C  
ATOM   1110  HZ3 TRP    71     323.932 331.521 321.439  1.00  0.00           H  
ATOM   1111  CE3 TRP    71     322.818 331.850 319.618  1.00  0.00           C  
ATOM   1112  HE3 TRP    71     323.053 332.906 319.574  1.00  0.00           H  
ATOM   1113  CD2 TRP    71     322.016 331.276 318.607  1.00  0.00           C  
ATOM   1114  C   TRP    71     321.975 333.129 314.489  1.00  0.00           C  
ATOM   1115  O   TRP    71     321.028 332.397 314.193  1.00  0.00           O  
ATOM   1116  N   GLU    72     322.849 333.585 313.585  1.00  0.00           N  
ATOM   1117  H   GLU    72     323.494 334.298 313.889  1.00  0.00           H  
ATOM   1118  CA  GLU    72     322.994 333.080 312.214  1.00  0.00           C  
ATOM   1119  HA  GLU    72     322.340 332.215 312.088  1.00  0.00           H  
ATOM   1120  CB  GLU    72     322.546 334.137 311.188  1.00  0.00           C  
ATOM   1121  HB2 GLU    72     323.112 335.059 311.323  1.00  0.00           H  
ATOM   1122  HB3 GLU    72     322.770 333.754 310.192  1.00  0.00           H  
ATOM   1123  CG  GLU    72     321.033 334.428 311.230  1.00  0.00           C  
ATOM   1124  HG2 GLU    72     320.684 334.521 310.198  1.00  0.00           H  
ATOM   1125  HG3 GLU    72     320.496 333.575 311.653  1.00  0.00           H  
ATOM   1126  CD  GLU    72     320.680 335.730 311.984  1.00  0.00           C  
ATOM   1127  OE1 GLU    72     320.337 335.686 313.191  1.00  0.00           O  
ATOM   1128  OE2 GLU    72     320.680 336.812 311.342  1.00  0.00           O  
ATOM   1129  C   GLU    72     324.426 332.535 311.959  1.00  0.00           C  
ATOM   1130  O   GLU    72     324.757 332.122 310.849  1.00  0.00           O  
ATOM   1131  N   THR    73     325.273 332.510 312.999  1.00  0.00           N  
ATOM   1132  H   THR    73     324.942 332.894 313.873  1.00  0.00           H  
ATOM   1133  CA  THR    73     326.543 331.760 313.089  1.00  0.00           C  
ATOM   1134  HA  THR    73     326.989 331.626 312.103  1.00  0.00           H  
ATOM   1135  CB  THR    73     327.557 332.447 314.025  1.00  0.00           C  
ATOM   1136  HB  THR    73     328.288 331.708 314.355  1.00  0.00           H  
ATOM   1137  CG2 THR    73     328.305 333.579 313.331  1.00  0.00           C  
ATOM   1138 HG21 THR    73     327.604 334.310 312.935  1.00  0.00           H  
ATOM   1139 HG22 THR    73     328.979 334.061 314.040  1.00  0.00           H  
ATOM   1140 HG23 THR    73     328.896 333.170 312.511  1.00  0.00           H  
ATOM   1141  OG1 THR    73     326.894 332.979 315.160  1.00  0.00           O  
ATOM   1142  HG1 THR    73     327.568 333.323 315.778  1.00  0.00           H  
ATOM   1143  C   THR    73     326.137 330.390 313.627  1.00  0.00           C  
ATOM   1144  O   THR    73     326.138 329.388 312.910  1.00  0.00           O  
ATOM   1145  N   VAL    74     325.759 330.353 314.908  1.00  0.00           N  
ATOM   1146  H   VAL    74     325.825 331.224 315.427  1.00  0.00           H  
ATOM   1147  CA  VAL    74     325.001 329.250 315.511  1.00  0.00           C  
ATOM   1148  HA  VAL    74     325.512 328.324 315.246  1.00  0.00           H  
ATOM   1149  CB  VAL    74     324.965 329.345 317.048  1.00  0.00           C  
ATOM   1150  HB  VAL    74     324.288 330.141 317.349  1.00  0.00           H  
ATOM   1151  CG1 VAL    74     324.509 328.008 317.652  1.00  0.00           C  
ATOM   1152 HG11 VAL    74     325.135 327.190 317.293  1.00  0.00           H  
ATOM   1153 HG12 VAL    74     324.601 328.048 318.738  1.00  0.00           H  
ATOM   1154 HG13 VAL    74     323.465 327.811 317.415  1.00  0.00           H  
ATOM   1155  CG2 VAL    74     326.354 329.647 317.625  1.00  0.00           C  
ATOM   1156 HG21 VAL    74     326.779 330.557 317.206  1.00  0.00           H  
ATOM   1157 HG22 VAL    74     326.260 329.808 318.696  1.00  0.00           H  
ATOM   1158 HG23 VAL    74     327.027 328.810 317.432  1.00  0.00           H  
ATOM   1159  C   VAL    74     323.615 329.250 314.830  1.00  0.00           C  
ATOM   1160  O   VAL    74     323.157 330.290 314.369  1.00  0.00           O  
ATOM   1161  N   LEU    75     322.990 328.075 314.733  1.00  0.00           N  
ATOM   1162  H   LEU    75     323.413 327.322 315.253  1.00  0.00           H  
ATOM   1163  CA  LEU    75     321.855 327.676 313.874  1.00  0.00           C  
ATOM   1164  HA  LEU    75     321.306 326.917 314.433  1.00  0.00           H  
ATOM   1165  CB  LEU    75     320.779 328.739 313.535  1.00  0.00           C  
ATOM   1166  HB2 LEU    75     320.327 329.085 314.461  1.00  0.00           H  
ATOM   1167  HB3 LEU    75     321.219 329.609 313.062  1.00  0.00           H  
ATOM   1168  CG  LEU    75     319.672 328.162 312.615  1.00  0.00           C  
ATOM   1169  HG  LEU    75     320.038 327.282 312.088  1.00  0.00           H  
ATOM   1170  CD1 LEU    75     318.458 327.739 313.434  1.00  0.00           C  
ATOM   1171 HD11 LEU    75     317.893 328.609 313.756  1.00  0.00           H  
ATOM   1172 HD12 LEU    75     317.811 327.109 312.822  1.00  0.00           H  
ATOM   1173 HD13 LEU    75     318.780 327.182 314.309  1.00  0.00           H  
ATOM   1174  CD2 LEU    75     319.206 329.159 311.555  1.00  0.00           C  
ATOM   1175 HD21 LEU    75     320.027 329.393 310.880  1.00  0.00           H  
ATOM   1176 HD22 LEU    75     318.398 328.718 310.971  1.00  0.00           H  
ATOM   1177 HD23 LEU    75     318.853 330.075 312.028  1.00  0.00           H  
ATOM   1178  C   LEU    75     322.480 326.921 312.688  1.00  0.00           C  
ATOM   1179  O   LEU    75     322.443 325.704 312.777  1.00  0.00           O  
ATOM   1180  N   PRO    76     323.182 327.517 311.696  1.00  0.00           N  
ATOM   1181  CD  PRO    76     323.199 328.927 311.318  1.00  0.00           C  
ATOM   1182  HD2 PRO    76     323.832 329.493 311.996  1.00  0.00           H  
ATOM   1183  HD3 PRO    76     322.202 329.354 311.288  1.00  0.00           H  
ATOM   1184  CG  PRO    76     323.774 328.972 309.904  1.00  0.00           C  
ATOM   1185  HG2 PRO    76     324.283 329.909 309.692  1.00  0.00           H  
ATOM   1186  HG3 PRO    76     322.975 328.801 309.180  1.00  0.00           H  
ATOM   1187  CB  PRO    76     324.738 327.794 309.896  1.00  0.00           C  
ATOM   1188  HB2 PRO    76     325.661 328.073 310.407  1.00  0.00           H  
ATOM   1189  HB3 PRO    76     324.945 327.450 308.882  1.00  0.00           H  
ATOM   1190  CA  PRO    76     323.959 326.755 310.705  1.00  0.00           C  
ATOM   1191  HA  PRO    76     323.254 326.270 310.029  1.00  0.00           H  
ATOM   1192  C   PRO    76     324.874 325.666 311.294  1.00  0.00           C  
ATOM   1193  O   PRO    76     324.876 324.539 310.798  1.00  0.00           O  
ATOM   1194  N   LYS    77     325.603 325.953 312.388  1.00  0.00           N  
ATOM   1195  H   LYS    77     325.638 326.918 312.699  1.00  0.00           H  
ATOM   1196  CA  LYS    77     326.362 324.916 313.123  1.00  0.00           C  
ATOM   1197  HA  LYS    77     326.993 324.393 312.397  1.00  0.00           H  
ATOM   1198  CB  LYS    77     327.305 325.523 314.182  1.00  0.00           C  
ATOM   1199  HB2 LYS    77     326.727 326.041 314.950  1.00  0.00           H  
ATOM   1200  HB3 LYS    77     327.841 324.700 314.654  1.00  0.00           H  
ATOM   1201  CG  LYS    77     328.335 326.491 313.575  1.00  0.00           C  
ATOM   1202  HG2 LYS    77     328.766 326.048 312.675  1.00  0.00           H  
ATOM   1203  HG3 LYS    77     327.821 327.405 313.283  1.00  0.00           H  
ATOM   1204  CD  LYS    77     329.473 326.867 314.541  1.00  0.00           C  
ATOM   1205  HD2 LYS    77     329.961 327.763 314.152  1.00  0.00           H  
ATOM   1206  HD3 LYS    77     329.060 327.104 315.525  1.00  0.00           H  
ATOM   1207  CE  LYS    77     330.522 325.744 314.653  1.00  0.00           C  
ATOM   1208  HE2 LYS    77     330.064 324.858 315.103  1.00  0.00           H  
ATOM   1209  HE3 LYS    77     330.838 325.466 313.642  1.00  0.00           H  
ATOM   1210  NZ  LYS    77     331.716 326.169 315.443  1.00  0.00           N  
ATOM   1211  HZ1 LYS    77     331.478 326.442 316.387  1.00  0.00           H  
ATOM   1212  HZ2 LYS    77     332.397 325.420 315.507  1.00  0.00           H  
ATOM   1213  HZ3 LYS    77     332.187 326.954 315.008  1.00  0.00           H  
ATOM   1214  C   LYS    77     325.457 323.831 313.725  1.00  0.00           C  
ATOM   1215  O   LYS    77     325.724 322.651 313.541  1.00  0.00           O  
ATOM   1216  N   VAL    78     324.374 324.214 314.409  1.00  0.00           N  
ATOM   1217  H   VAL    78     324.193 325.203 314.440  1.00  0.00           H  
ATOM   1218  CA  VAL    78     323.342 323.295 314.949  1.00  0.00           C  
ATOM   1219  HA  VAL    78     323.831 322.629 315.661  1.00  0.00           H  
ATOM   1220  CB  VAL    78     322.244 324.062 315.720  1.00  0.00           C  
ATOM   1221  HB  VAL    78     321.909 324.899 315.118  1.00  0.00           H  
ATOM   1222  CG1 VAL    78     321.001 323.228 316.059  1.00  0.00           C  
ATOM   1223 HG11 VAL    78     321.281 322.294 316.540  1.00  0.00           H  
ATOM   1224 HG12 VAL    78     320.342 323.789 316.724  1.00  0.00           H  
ATOM   1225 HG13 VAL    78     320.446 323.003 315.147  1.00  0.00           H  
ATOM   1226  CG2 VAL    78     322.819 324.625 317.027  1.00  0.00           C  
ATOM   1227 HG21 VAL    78     323.696 325.240 316.830  1.00  0.00           H  
ATOM   1228 HG22 VAL    78     322.071 325.235 317.535  1.00  0.00           H  
ATOM   1229 HG23 VAL    78     323.114 323.815 317.689  1.00  0.00           H  
ATOM   1230  C   VAL    78     322.749 322.384 313.864  1.00  0.00           C  
ATOM   1231  O   VAL    78     322.626 321.180 314.094  1.00  0.00           O  
ATOM   1232  N   GLU    79     322.438 322.929 312.681  1.00  0.00           N  
ATOM   1233  H   GLU    79     322.492 323.935 312.587  1.00  0.00           H  
ATOM   1234  CA  GLU    79     322.050 322.148 311.501  1.00  0.00           C  
ATOM   1235  HA  GLU    79     321.134 321.603 311.727  1.00  0.00           H  
ATOM   1236  CB  GLU    79     321.804 323.011 310.239  1.00  0.00           C  
ATOM   1237  HB2 GLU    79     322.765 323.345 309.853  1.00  0.00           H  
ATOM   1238  HB3 GLU    79     321.399 322.339 309.485  1.00  0.00           H  
ATOM   1239  CG  GLU    79     320.895 324.255 310.250  1.00  0.00           C  
ATOM   1240  HG2 GLU    79     321.449 325.088 310.670  1.00  0.00           H  
ATOM   1241  HG3 GLU    79     320.716 324.524 309.207  1.00  0.00           H  
ATOM   1242  CD  GLU    79     319.546 324.140 310.991  1.00  0.00           C  
ATOM   1243  OE1 GLU    79     318.569 324.782 310.501  1.00  0.00           O  
ATOM   1244  OE2 GLU    79     319.447 323.489 312.044  1.00  0.00           O  
ATOM   1245  C   GLU    79     323.134 321.110 311.188  1.00  0.00           C  
ATOM   1246  O   GLU    79     322.861 319.912 311.171  1.00  0.00           O  
ATOM   1247  N   ALA    80     324.382 321.552 310.992  1.00  0.00           N  
ATOM   1248  H   ALA    80     324.554 322.551 311.032  1.00  0.00           H  
ATOM   1249  CA  ALA    80     325.499 320.676 310.661  1.00  0.00           C  
ATOM   1250  HA  ALA    80     325.274 320.213 309.699  1.00  0.00           H  
ATOM   1251  CB  ALA    80     326.764 321.525 310.483  1.00  0.00           C  
ATOM   1252  HB1 ALA    80     327.020 322.034 311.412  1.00  0.00           H  
ATOM   1253  HB2 ALA    80     327.600 320.889 310.193  1.00  0.00           H  
ATOM   1254  HB3 ALA    80     326.602 322.270 309.702  1.00  0.00           H  
ATOM   1255  C   ALA    80     325.681 319.528 311.676  1.00  0.00           C  
ATOM   1256  O   ALA    80     325.572 318.363 311.292  1.00  0.00           O  
ATOM   1257  N   VAL    81     325.867 319.811 312.972  1.00  0.00           N  
ATOM   1258  H   VAL    81     325.861 320.787 313.255  1.00  0.00           H  
ATOM   1259  CA  VAL    81     326.215 318.781 313.975  1.00  0.00           C  
ATOM   1260  HA  VAL    81     326.766 317.999 313.456  1.00  0.00           H  
ATOM   1261  CB  VAL    81     327.191 319.298 315.057  1.00  0.00           C  
ATOM   1262  HB  VAL    81     327.312 318.524 315.815  1.00  0.00           H  
ATOM   1263  CG1 VAL    81     328.578 319.542 314.449  1.00  0.00           C  
ATOM   1264 HG11 VAL    81     328.527 320.302 313.669  1.00  0.00           H  
ATOM   1265 HG12 VAL    81     329.266 319.871 315.227  1.00  0.00           H  
ATOM   1266 HG13 VAL    81     328.957 318.613 314.022  1.00  0.00           H  
ATOM   1267  CG2 VAL    81     326.758 320.581 315.775  1.00  0.00           C  
ATOM   1268 HG21 VAL    81     325.689 320.562 315.977  1.00  0.00           H  
ATOM   1269 HG22 VAL    81     327.309 320.665 316.710  1.00  0.00           H  
ATOM   1270 HG23 VAL    81     327.002 321.449 315.171  1.00  0.00           H  
ATOM   1271  C   VAL    81     324.991 318.051 314.558  1.00  0.00           C  
ATOM   1272  O   VAL    81     324.852 317.884 315.770  1.00  0.00           O  
ATOM   1273  N   PHE    82     324.135 317.562 313.646  1.00  0.00           N  
ATOM   1274  H   PHE    82     324.362 317.794 312.687  1.00  0.00           H  
ATOM   1275  CA  PHE    82     323.027 316.616 313.860  1.00  0.00           C  
ATOM   1276  HA  PHE    82     323.476 315.680 314.189  1.00  0.00           H  
ATOM   1277  CB  PHE    82     322.040 317.032 314.962  1.00  0.00           C  
ATOM   1278  HB2 PHE    82     322.384 317.923 315.483  1.00  0.00           H  
ATOM   1279  HB3 PHE    82     321.095 317.292 314.489  1.00  0.00           H  
ATOM   1280  CG  PHE    82     321.758 315.934 315.976  1.00  0.00           C  
ATOM   1281  CD1 PHE    82     322.320 315.992 317.265  1.00  0.00           C  
ATOM   1282  HD1 PHE    82     322.988 316.799 317.523  1.00  0.00           H  
ATOM   1283  CE1 PHE    82     322.017 314.999 318.214  1.00  0.00           C  
ATOM   1284  HE1 PHE    82     322.436 315.054 319.206  1.00  0.00           H  
ATOM   1285  CZ  PHE    82     321.172 313.930 317.874  1.00  0.00           C  
ATOM   1286  HZ  PHE    82     320.951 313.163 318.605  1.00  0.00           H  
ATOM   1287  CE2 PHE    82     320.630 313.852 316.580  1.00  0.00           C  
ATOM   1288  HE2 PHE    82     319.999 313.016 316.312  1.00  0.00           H  
ATOM   1289  CD2 PHE    82     320.922 314.854 315.635  1.00  0.00           C  
ATOM   1290  HD2 PHE    82     320.518 314.786 314.636  1.00  0.00           H  
ATOM   1291  C   PHE    82     322.253 316.288 312.571  1.00  0.00           C  
ATOM   1292  O   PHE    82     321.861 315.139 312.402  1.00  0.00           O  
ATOM   1293  N   GLU    83     322.018 317.231 311.645  1.00  0.00           N  
ATOM   1294  H   GLU    83     322.321 318.192 311.799  1.00  0.00           H  
ATOM   1295  CA  GLU    83     321.439 316.886 310.331  1.00  0.00           C  
ATOM   1296  HA  GLU    83     320.562 316.261 310.502  1.00  0.00           H  
ATOM   1297  CB  GLU    83     320.967 318.105 309.517  1.00  0.00           C  
ATOM   1298  HB2 GLU    83     321.819 318.728 309.253  1.00  0.00           H  
ATOM   1299  HB3 GLU    83     320.537 317.729 308.588  1.00  0.00           H  
ATOM   1300  CG  GLU    83     319.894 318.951 310.219  1.00  0.00           C  
ATOM   1301  HG2 GLU    83     319.079 318.286 310.514  1.00  0.00           H  
ATOM   1302  HG3 GLU    83     320.303 319.389 311.132  1.00  0.00           H  
ATOM   1303  CD  GLU    83     319.327 320.073 309.317  1.00  0.00           C  
ATOM   1304  OE1 GLU    83     318.260 320.627 309.668  1.00  0.00           O  
ATOM   1305  OE2 GLU    83     319.904 320.393 308.247  1.00  0.00           O  
ATOM   1306  C   GLU    83     322.422 316.038 309.514  1.00  0.00           C  
ATOM   1307  O   GLU    83     322.120 314.883 309.206  1.00  0.00           O  
ATOM   1308  N   LEU    84     323.629 316.555 309.232  1.00  0.00           N  
ATOM   1309  H   LEU    84     323.842 317.498 309.535  1.00  0.00           H  
ATOM   1310  CA  LEU    84     324.667 315.773 308.539  1.00  0.00           C  
ATOM   1311  HA  LEU    84     324.205 315.389 307.628  1.00  0.00           H  
ATOM   1312  CB  LEU    84     325.844 316.669 308.077  1.00  0.00           C  
ATOM   1313  HB2 LEU    84     326.177 316.310 307.102  1.00  0.00           H  
ATOM   1314  HB3 LEU    84     325.450 317.672 307.909  1.00  0.00           H  
ATOM   1315  CG  LEU    84     327.085 316.756 308.995  1.00  0.00           C  
ATOM   1316  HG  LEU    84     326.779 316.693 310.031  1.00  0.00           H  
ATOM   1317  CD1 LEU    84     328.112 315.649 308.739  1.00  0.00           C  
ATOM   1318 HD11 LEU    84     328.477 315.704 307.713  1.00  0.00           H  
ATOM   1319 HD12 LEU    84     328.950 315.766 309.426  1.00  0.00           H  
ATOM   1320 HD13 LEU    84     327.673 314.669 308.907  1.00  0.00           H  
ATOM   1321  CD2 LEU    84     327.809 318.087 308.790  1.00  0.00           C  
ATOM   1322 HD21 LEU    84     327.115 318.909 308.948  1.00  0.00           H  
ATOM   1323 HD22 LEU    84     328.624 318.179 309.509  1.00  0.00           H  
ATOM   1324 HD23 LEU    84     328.207 318.150 307.777  1.00  0.00           H  
ATOM   1325  C   LEU    84     325.080 314.545 309.367  1.00  0.00           C  
ATOM   1326  O   LEU    84     325.283 313.468 308.814  1.00  0.00           O  
ATOM   1327  N   GLU    85     325.108 314.684 310.697  1.00  0.00           N  
ATOM   1328  H   GLU    85     324.926 315.605 311.069  1.00  0.00           H  
ATOM   1329  CA  GLU    85     325.502 313.624 311.639  1.00  0.00           C  
ATOM   1330  HA  GLU    85     326.317 313.067 311.179  1.00  0.00           H  
ATOM   1331  CB  GLU    85     326.072 314.232 312.927  1.00  0.00           C  
ATOM   1332  HB2 GLU    85     325.329 314.867 313.404  1.00  0.00           H  
ATOM   1333  HB3 GLU    85     326.327 313.422 313.606  1.00  0.00           H  
ATOM   1334  CG  GLU    85     327.348 315.035 312.652  1.00  0.00           C  
ATOM   1335  HG2 GLU    85     327.954 314.496 311.919  1.00  0.00           H  
ATOM   1336  HG3 GLU    85     327.084 316.004 312.225  1.00  0.00           H  
ATOM   1337  CD  GLU    85     328.165 315.242 313.940  1.00  0.00           C  
ATOM   1338  OE1 GLU    85     329.371 314.888 313.950  1.00  0.00           O  
ATOM   1339  OE2 GLU    85     327.610 315.767 314.933  1.00  0.00           O  
ATOM   1340  C   GLU    85     324.398 312.575 311.916  1.00  0.00           C  
ATOM   1341  O   GLU    85     324.555 311.700 312.771  1.00  0.00           O  
ATOM   1342  N   HIS    86     323.279 312.653 311.187  1.00  0.00           N  
ATOM   1343  H   HIS    86     323.174 313.461 310.589  1.00  0.00           H  
ATOM   1344  CA  HIS    86     322.257 311.603 311.112  1.00  0.00           C  
ATOM   1345  HA  HIS    86     322.574 310.742 311.701  1.00  0.00           H  
ATOM   1346  CB  HIS    86     320.940 312.106 311.699  1.00  0.00           C  
ATOM   1347  HB2 HIS    86     321.146 312.694 312.594  1.00  0.00           H  
ATOM   1348  HB3 HIS    86     320.457 312.743 310.960  1.00  0.00           H  
ATOM   1349  CG  HIS    86     320.006 310.995 312.107  1.00  0.00           C  
ATOM   1350  ND1 HIS    86     320.106 310.259 313.291  1.00  0.00           N  
ATOM   1351  CE1 HIS    86     319.088 309.383 313.270  1.00  0.00           C  
ATOM   1352  HE1 HIS    86     318.875 308.661 314.051  1.00  0.00           H  
ATOM   1353  NE2 HIS    86     318.373 309.526 312.139  1.00  0.00           N  
ATOM   1354  HE2 HIS    86     317.582 308.949 311.874  1.00  0.00           H  
ATOM   1355  CD2 HIS    86     318.933 310.543 311.393  1.00  0.00           C  
ATOM   1356  HD2 HIS    86     318.601 310.906 310.429  1.00  0.00           H  
ATOM   1357  C   HIS    86     322.068 311.122 309.666  1.00  0.00           C  
ATOM   1358  O   HIS    86     321.849 309.935 309.430  1.00  0.00           O  
ATOM   1359  N   HIS    87     322.221 312.025 308.685  1.00  0.00           N  
ATOM   1360  H   HIS    87     322.333 312.999 308.946  1.00  0.00           H  
ATOM   1361  CA  HIS    87     322.246 311.715 307.249  1.00  0.00           C  
ATOM   1362  HA  HIS    87     321.328 311.180 307.004  1.00  0.00           H  
ATOM   1363  CB  HIS    87     322.257 313.042 306.466  1.00  0.00           C  
ATOM   1364  HB2 HIS    87     321.484 313.690 306.881  1.00  0.00           H  
ATOM   1365  HB3 HIS    87     323.217 313.533 306.623  1.00  0.00           H  
ATOM   1366  CG  HIS    87     322.001 312.971 304.973  1.00  0.00           C  
ATOM   1367  ND1 HIS    87     322.107 314.061 304.102  1.00  0.00           N  
ATOM   1368  CE1 HIS    87     321.726 313.615 302.892  1.00  0.00           C  
ATOM   1369  HE1 HIS    87     321.686 314.217 301.989  1.00  0.00           H  
ATOM   1370  NE2 HIS    87     321.386 312.317 302.960  1.00  0.00           N  
ATOM   1371  HE2 HIS    87     321.058 311.760 302.176  1.00  0.00           H  
ATOM   1372  CD2 HIS    87     321.540 311.897 304.265  1.00  0.00           C  
ATOM   1373  HD2 HIS    87     321.320 310.916 304.660  1.00  0.00           H  
ATOM   1374  C   HIS    87     323.426 310.798 306.867  1.00  0.00           C  
ATOM   1375  O   HIS    87     323.267 309.916 306.024  1.00  0.00           O  
ATOM   1376  N   HIS    88     324.593 310.940 307.514  1.00  0.00           N  
ATOM   1377  H   HIS    88     324.706 311.720 308.155  1.00  0.00           H  
ATOM   1378  CA  HIS    88     325.720 310.000 307.363  1.00  0.00           C  
ATOM   1379  HA  HIS    88     325.867 309.833 306.294  1.00  0.00           H  
ATOM   1380  CB  HIS    88     327.024 310.625 307.899  1.00  0.00           C  
ATOM   1381  HB2 HIS    88     327.849 310.222 307.311  1.00  0.00           H  
ATOM   1382  HB3 HIS    88     327.017 311.703 307.737  1.00  0.00           H  
ATOM   1383  CG  HIS    88     327.322 310.341 309.354  1.00  0.00           C  
ATOM   1384  ND1 HIS    88     326.480 310.625 310.429  1.00  0.00           N  
ATOM   1385  CE1 HIS    88     327.122 310.196 311.529  1.00  0.00           C  
ATOM   1386  HE1 HIS    88     326.730 310.251 312.539  1.00  0.00           H  
ATOM   1387  NE2 HIS    88     328.313 309.667 311.198  1.00  0.00           N  
ATOM   1388  HE2 HIS    88     328.976 309.264 311.852  1.00  0.00           H  
ATOM   1389  CD2 HIS    88     328.454 309.745 309.830  1.00  0.00           C  
ATOM   1390  HD2 HIS    88     329.294 309.399 309.239  1.00  0.00           H  
ATOM   1391  C   HIS    88     325.445 308.615 307.988  1.00  0.00           C  
ATOM   1392  O   HIS    88     326.027 307.616 307.560  1.00  0.00           O  
ATOM   1393  N   HIS    89     324.541 308.538 308.975  1.00  0.00           N  
ATOM   1394  H   HIS    89     324.099 309.401 309.253  1.00  0.00           H  
ATOM   1395  CA  HIS    89     324.198 307.335 309.750  1.00  0.00           C  
ATOM   1396  HA  HIS    89     325.037 306.642 309.700  1.00  0.00           H  
ATOM   1397  CB  HIS    89     323.993 307.710 311.242  1.00  0.00           C  
ATOM   1398  HB2 HIS    89     323.811 308.782 311.329  1.00  0.00           H  
ATOM   1399  HB3 HIS    89     323.106 307.220 311.639  1.00  0.00           H  
ATOM   1400  CG  HIS    89     325.124 307.342 312.182  1.00  0.00           C  
ATOM   1401  ND1 HIS    89     325.000 307.279 313.575  1.00  0.00           N  
ATOM   1402  CE1 HIS    89     326.199 306.895 314.043  1.00  0.00           C  
ATOM   1403  HE1 HIS    89     326.439 306.743 315.090  1.00  0.00           H  
ATOM   1404  NE2 HIS    89     327.063 306.724 313.028  1.00  0.00           N  
ATOM   1405  HE2 HIS    89     328.028 306.421 313.127  1.00  0.00           H  
ATOM   1406  CD2 HIS    89     326.407 307.003 311.848  1.00  0.00           C  
ATOM   1407  HD2 HIS    89     326.831 306.966 310.853  1.00  0.00           H  
ATOM   1408  C   HIS    89     323.035 306.534 309.126  1.00  0.00           C  
ATOM   1409  O   HIS    89     322.018 306.233 309.760  1.00  0.00           O  
ATOM   1410  N   HIS    90     323.200 306.153 307.855  1.00  0.00           N  
ATOM   1411  H   HIS    90     324.058 306.424 307.394  1.00  0.00           H  
ATOM   1412  CA  HIS    90     322.348 305.149 307.200  1.00  0.00           C  
ATOM   1413  HA  HIS    90     321.310 305.323 307.490  1.00  0.00           H  
ATOM   1414  CB  HIS    90     322.432 305.277 305.671  1.00  0.00           C  
ATOM   1415  HB2 HIS    90     323.474 305.396 305.368  1.00  0.00           H  
ATOM   1416  HB3 HIS    90     322.060 304.361 305.213  1.00  0.00           H  
ATOM   1417  CG  HIS    90     321.605 306.417 305.125  1.00  0.00           C  
ATOM   1418  ND1 HIS    90     320.216 306.539 305.259  1.00  0.00           N  
ATOM   1419  CE1 HIS    90     319.874 307.645 304.576  1.00  0.00           C  
ATOM   1420  HE1 HIS    90     318.863 308.027 304.477  1.00  0.00           H  
ATOM   1421  NE2 HIS    90     320.961 308.201 304.014  1.00  0.00           N  
ATOM   1422  HE2 HIS    90     320.955 309.023 303.420  1.00  0.00           H  
ATOM   1423  CD2 HIS    90     322.063 307.443 304.351  1.00  0.00           C  
ATOM   1424  HD2 HIS    90     323.089 307.613 304.050  1.00  0.00           H  
ATOM   1425  C   HIS    90     322.705 303.726 307.677  1.00  0.00           C  
ATOM   1426  O   HIS    90     323.799 303.493 308.206  1.00  0.00           O  
ATOM   1427  N   HIS    91     321.778 302.775 307.486  1.00  0.00           N  
ATOM   1428  H   HIS    91     320.914 303.057 307.046  1.00  0.00           H  
ATOM   1429  CA  HIS    91     321.939 301.341 307.804  1.00  0.00           C  
ATOM   1430  HA  HIS    91     322.088 301.233 308.879  1.00  0.00           H  
ATOM   1431  CB  HIS    91     320.636 300.607 307.419  1.00  0.00           C  
ATOM   1432  HB2 HIS    91     319.799 301.132 307.883  1.00  0.00           H  
ATOM   1433  HB3 HIS    91     320.499 300.663 306.339  1.00  0.00           H  
ATOM   1434  CG  HIS    91     320.539 299.151 307.829  1.00  0.00           C  
ATOM   1435  ND1 HIS    91     321.485 298.149 307.580  1.00  0.00           N  
ATOM   1436  CE1 HIS    91     320.946 297.001 308.025  1.00  0.00           C  
ATOM   1437  HE1 HIS    91     321.429 296.030 307.987  1.00  0.00           H  
ATOM   1438  NE2 HIS    91     319.712 297.224 308.510  1.00  0.00           N  
ATOM   1439  HE2 HIS    91     319.089 296.507 308.873  1.00  0.00           H  
ATOM   1440  CD2 HIS    91     319.436 298.569 308.387  1.00  0.00           C  
ATOM   1441  HD2 HIS    91     318.511 299.072 308.643  1.00  0.00           H  
ATOM   1442  C   HIS    91     323.180 300.728 307.124  1.00  0.00           C  
ATOM   1443  O   HIS    91     323.279 300.783 305.874  1.00  0.00           O  
ATOM   1444  OXT HIS    91     324.073 300.226 307.847  1.00  0.00           O  
TER    1445      HIS    91 
ENDMDL
REMARK 1pqx                 ENERGY     2.44258E+02 RMS    3.54
ATOM      1  N   MET     1     325.163 319.439 327.703  1.00  0.00           N  
ATOM      2  H1  MET     1     325.842 319.871 327.092  1.00  0.00           H  
ATOM      3  H2  MET     1     324.884 320.152 328.367  1.00  0.00           H  
ATOM      4  H3  MET     1     324.358 319.190 327.139  1.00  0.00           H  
ATOM      5  CA  MET     1     325.759 318.253 328.401  1.00  0.00           C  
ATOM      6  HA  MET     1     326.561 318.629 329.044  1.00  0.00           H  
ATOM      7  CB  MET     1     324.781 317.510 329.353  1.00  0.00           C  
ATOM      8  HB2 MET     1     323.936 317.129 328.785  1.00  0.00           H  
ATOM      9  HB3 MET     1     325.300 316.653 329.787  1.00  0.00           H  
ATOM     10  CG  MET     1     324.220 318.343 330.520  1.00  0.00           C  
ATOM     11  HG2 MET     1     323.641 319.177 330.131  1.00  0.00           H  
ATOM     12  HG3 MET     1     323.530 317.713 331.082  1.00  0.00           H  
ATOM     13  SD  MET     1     325.447 318.993 331.687  1.00  0.00           S  
ATOM     14  CE  MET     1     324.357 319.975 332.758  1.00  0.00           C  
ATOM     15  HE1 MET     1     323.620 319.326 333.231  1.00  0.00           H  
ATOM     16  HE2 MET     1     324.950 320.466 333.530  1.00  0.00           H  
ATOM     17  HE3 MET     1     323.841 320.734 332.168  1.00  0.00           H  
ATOM     18  C   MET     1     326.473 317.286 327.429  1.00  0.00           C  
ATOM     19  O   MET     1     327.697 317.220 327.479  1.00  0.00           O  
ATOM     20  N   LYS     2     325.758 316.545 326.553  1.00  0.00           N  
ATOM     21  H   LYS     2     324.755 316.671 326.501  1.00  0.00           H  
ATOM     22  CA  LYS     2     326.320 315.461 325.698  1.00  0.00           C  
ATOM     23  HA  LYS     2     327.397 315.616 325.582  1.00  0.00           H  
ATOM     24  CB  LYS     2     326.097 314.088 326.376  1.00  0.00           C  
ATOM     25  HB2 LYS     2     325.030 313.930 326.540  1.00  0.00           H  
ATOM     26  HB3 LYS     2     326.447 313.304 325.701  1.00  0.00           H  
ATOM     27  CG  LYS     2     326.842 313.924 327.709  1.00  0.00           C  
ATOM     28  HG2 LYS     2     327.894 314.176 327.564  1.00  0.00           H  
ATOM     29  HG3 LYS     2     326.413 314.593 328.454  1.00  0.00           H  
ATOM     30  CD  LYS     2     326.738 312.478 328.217  1.00  0.00           C  
ATOM     31  HD2 LYS     2     325.688 312.224 328.376  1.00  0.00           H  
ATOM     32  HD3 LYS     2     327.157 311.803 327.468  1.00  0.00           H  
ATOM     33  CE  LYS     2     327.512 312.320 329.533  1.00  0.00           C  
ATOM     34  HE2 LYS     2     328.546 312.643 329.374  1.00  0.00           H  
ATOM     35  HE3 LYS     2     327.069 312.981 330.285  1.00  0.00           H  
ATOM     36  NZ  LYS     2     327.491 310.912 330.016  1.00  0.00           N  
ATOM     37  HZ1 LYS     2     327.916 310.284 329.347  1.00  0.00           H  
ATOM     38  HZ2 LYS     2     328.003 310.817 330.884  1.00  0.00           H  
ATOM     39  HZ3 LYS     2     326.547 310.590 330.187  1.00  0.00           H  
ATOM     40  C   LYS     2     325.735 315.410 324.272  1.00  0.00           C  
ATOM     41  O   LYS     2     324.629 315.898 324.033  1.00  0.00           O  
ATOM     42  N   ILE     3     326.473 314.762 323.362  1.00  0.00           N  
ATOM     43  H   ILE     3     327.355 314.384 323.683  1.00  0.00           H  
ATOM     44  CA  ILE     3     326.088 314.410 321.976  1.00  0.00           C  
ATOM     45  HA  ILE     3     325.011 314.554 321.879  1.00  0.00           H  
ATOM     46  CB  ILE     3     326.776 315.333 320.936  1.00  0.00           C  
ATOM     47  HB  ILE     3     326.492 314.981 319.944  1.00  0.00           H  
ATOM     48  CG2 ILE     3     326.207 316.750 321.068  1.00  0.00           C  
ATOM     49 HG21 ILE     3     326.541 317.212 321.998  1.00  0.00           H  
ATOM     50 HG22 ILE     3     326.542 317.359 320.225  1.00  0.00           H  
ATOM     51 HG23 ILE     3     325.119 316.714 321.055  1.00  0.00           H  
ATOM     52  CG1 ILE     3     328.321 315.432 320.983  1.00  0.00           C  
ATOM     53 HG12 ILE     3     328.625 316.318 320.424  1.00  0.00           H  
ATOM     54 HG13 ILE     3     328.660 315.571 322.010  1.00  0.00           H  
ATOM     55  CD1 ILE     3     329.072 314.253 320.353  1.00  0.00           C  
ATOM     56 HD11 ILE     3     328.659 314.024 319.370  1.00  0.00           H  
ATOM     57 HD12 ILE     3     330.123 314.519 320.241  1.00  0.00           H  
ATOM     58 HD13 ILE     3     329.015 313.374 320.989  1.00  0.00           H  
ATOM     59  C   ILE     3     326.348 312.920 321.668  1.00  0.00           C  
ATOM     60  O   ILE     3     327.175 312.285 322.325  1.00  0.00           O  
ATOM     61  N   ILE     4     325.618 312.353 320.696  1.00  0.00           N  
ATOM     62  H   ILE     4     324.952 312.950 320.210  1.00  0.00           H  
ATOM     63  CA  ILE     4     325.654 310.923 320.294  1.00  0.00           C  
ATOM     64  HA  ILE     4     326.636 310.510 320.528  1.00  0.00           H  
ATOM     65  CB  ILE     4     324.581 310.117 321.086  1.00  0.00           C  
ATOM     66  HB  ILE     4     323.613 310.589 320.924  1.00  0.00           H  
ATOM     67  CG2 ILE     4     324.481 308.665 320.577  1.00  0.00           C  
ATOM     68 HG21 ILE     4     325.429 308.148 320.741  1.00  0.00           H  
ATOM     69 HG22 ILE     4     323.694 308.125 321.103  1.00  0.00           H  
ATOM     70 HG23 ILE     4     324.218 308.635 319.521  1.00  0.00           H  
ATOM     71  CG1 ILE     4     324.858 310.141 322.610  1.00  0.00           C  
ATOM     72 HG12 ILE     4     325.883 309.817 322.795  1.00  0.00           H  
ATOM     73 HG13 ILE     4     324.754 311.165 322.965  1.00  0.00           H  
ATOM     74  CD1 ILE     4     323.922 309.286 323.474  1.00  0.00           C  
ATOM     75 HD11 ILE     4     324.144 308.227 323.340  1.00  0.00           H  
ATOM     76 HD12 ILE     4     324.072 309.538 324.524  1.00  0.00           H  
ATOM     77 HD13 ILE     4     322.885 309.481 323.205  1.00  0.00           H  
ATOM     78  C   ILE     4     325.449 310.808 318.769  1.00  0.00           C  
ATOM     79  O   ILE     4     324.537 311.430 318.242  1.00  0.00           O  
ATOM     80  N   SER     5     326.247 310.025 318.034  1.00  0.00           N  
ATOM     81  H   SER     5     327.013 309.550 318.497  1.00  0.00           H  
ATOM     82  CA  SER     5     326.277 310.030 316.549  1.00  0.00           C  
ATOM     83  HA  SER     5     325.660 310.844 316.180  1.00  0.00           H  
ATOM     84  CB  SER     5     327.713 310.358 316.114  1.00  0.00           C  
ATOM     85  HB2 SER     5     327.767 310.420 315.025  1.00  0.00           H  
ATOM     86  HB3 SER     5     327.993 311.330 316.526  1.00  0.00           H  
ATOM     87  OG  SER     5     328.613 309.365 316.590  1.00  0.00           O  
ATOM     88  HG  SER     5     329.521 309.608 316.315  1.00  0.00           H  
ATOM     89  C   SER     5     325.770 308.758 315.826  1.00  0.00           C  
ATOM     90  O   SER     5     325.924 308.648 314.607  1.00  0.00           O  
ATOM     91  N   ILE     6     325.103 307.821 316.520  1.00  0.00           N  
ATOM     92  H   ILE     6     324.993 307.979 317.511  1.00  0.00           H  
ATOM     93  CA  ILE     6     324.788 306.466 315.990  1.00  0.00           C  
ATOM     94  HA  ILE     6     325.427 306.274 315.127  1.00  0.00           H  
ATOM     95  CB  ILE     6     325.183 305.415 317.073  1.00  0.00           C  
ATOM     96  HB  ILE     6     324.543 305.565 317.945  1.00  0.00           H  
ATOM     97  CG2 ILE     6     324.972 303.961 316.609  1.00  0.00           C  
ATOM     98 HG21 ILE     6     325.518 303.779 315.683  1.00  0.00           H  
ATOM     99 HG22 ILE     6     325.323 303.268 317.374  1.00  0.00           H  
ATOM    100 HG23 ILE     6     323.914 303.753 316.458  1.00  0.00           H  
ATOM    101  CG1 ILE     6     326.669 305.556 317.510  1.00  0.00           C  
ATOM    102 HG12 ILE     6     327.117 304.571 317.649  1.00  0.00           H  
ATOM    103 HG13 ILE     6     327.246 306.057 316.731  1.00  0.00           H  
ATOM    104  CD1 ILE     6     326.851 306.303 318.838  1.00  0.00           C  
ATOM    105 HD11 ILE     6     326.277 305.812 319.625  1.00  0.00           H  
ATOM    106 HD12 ILE     6     327.905 306.296 319.116  1.00  0.00           H  
ATOM    107 HD13 ILE     6     326.526 307.335 318.743  1.00  0.00           H  
ATOM    108  C   ILE     6     323.326 306.287 315.486  1.00  0.00           C  
ATOM    109  O   ILE     6     323.026 305.347 314.746  1.00  0.00           O  
ATOM    110  N   SER     7     322.412 307.189 315.861  1.00  0.00           N  
ATOM    111  H   SER     7     322.758 307.969 316.399  1.00  0.00           H  
ATOM    112  CA  SER     7     320.943 307.088 315.670  1.00  0.00           C  
ATOM    113  HA  SER     7     320.610 306.174 316.164  1.00  0.00           H  
ATOM    114  CB  SER     7     320.319 308.268 316.425  1.00  0.00           C  
ATOM    115  HB2 SER     7     320.545 308.131 317.480  1.00  0.00           H  
ATOM    116  HB3 SER     7     320.783 309.195 316.088  1.00  0.00           H  
ATOM    117  OG  SER     7     318.915 308.375 316.295  1.00  0.00           O  
ATOM    118  HG  SER     7     318.704 309.110 315.688  1.00  0.00           H  
ATOM    119  C   SER     7     320.417 307.018 314.215  1.00  0.00           C  
ATOM    120  O   SER     7     321.109 307.390 313.266  1.00  0.00           O  
ATOM    121  N   GLU     8     319.151 306.590 314.066  1.00  0.00           N  
ATOM    122  H   GLU     8     318.667 306.360 314.924  1.00  0.00           H  
ATOM    123  CA  GLU     8     318.311 306.626 312.850  1.00  0.00           C  
ATOM    124  HA  GLU     8     318.627 307.458 312.218  1.00  0.00           H  
ATOM    125  CB  GLU     8     318.456 305.325 312.028  1.00  0.00           C  
ATOM    126  HB2 GLU     8     318.212 304.473 312.665  1.00  0.00           H  
ATOM    127  HB3 GLU     8     317.730 305.370 311.215  1.00  0.00           H  
ATOM    128  CG  GLU     8     319.839 305.089 311.401  1.00  0.00           C  
ATOM    129  HG2 GLU     8     320.082 305.942 310.762  1.00  0.00           H  
ATOM    130  HG3 GLU     8     320.581 305.031 312.199  1.00  0.00           H  
ATOM    131  CD  GLU     8     319.917 303.791 310.565  1.00  0.00           C  
ATOM    132  OE1 GLU     8     321.049 303.310 310.308  1.00  0.00           O  
ATOM    133  OE2 GLU     8     318.874 303.233 310.140  1.00  0.00           O  
ATOM    134  C   GLU     8     316.815 306.871 313.208  1.00  0.00           C  
ATOM    135  O   GLU     8     315.977 305.964 313.139  1.00  0.00           O  
ATOM    136  N   THR     9     316.462 308.096 313.617  1.00  0.00           N  
ATOM    137  H   THR     9     317.186 308.806 313.615  1.00  0.00           H  
ATOM    138  CA  THR     9     315.064 308.566 313.833  1.00  0.00           C  
ATOM    139  HA  THR     9     314.467 307.718 314.164  1.00  0.00           H  
ATOM    140  CB  THR     9     315.093 309.583 315.002  1.00  0.00           C  
ATOM    141  HB  THR     9     316.006 310.172 314.922  1.00  0.00           H  
ATOM    142  CG2 THR     9     313.929 310.562 315.174  1.00  0.00           C  
ATOM    143 HG21 THR     9     313.033 310.034 315.499  1.00  0.00           H  
ATOM    144 HG22 THR     9     314.191 311.293 315.940  1.00  0.00           H  
ATOM    145 HG23 THR     9     313.734 311.104 314.250  1.00  0.00           H  
ATOM    146  OG1 THR     9     315.154 308.848 316.209  1.00  0.00           O  
ATOM    147  HG1 THR     9     315.426 309.450 316.926  1.00  0.00           H  
ATOM    148  C   THR     9     314.437 309.052 312.491  1.00  0.00           C  
ATOM    149  O   THR     9     315.193 309.250 311.541  1.00  0.00           O  
ATOM    150  N   PRO    10     313.100 309.223 312.321  1.00  0.00           N  
ATOM    151  CD  PRO    10     312.047 308.805 313.240  1.00  0.00           C  
ATOM    152  HD2 PRO    10     311.690 309.668 313.802  1.00  0.00           H  
ATOM    153  HD3 PRO    10     312.370 308.016 313.918  1.00  0.00           H  
ATOM    154  CG  PRO    10     310.910 308.297 312.358  1.00  0.00           C  
ATOM    155  HG2 PRO    10     309.947 308.347 312.867  1.00  0.00           H  
ATOM    156  HG3 PRO    10     311.123 307.281 312.022  1.00  0.00           H  
ATOM    157  CB  PRO    10     310.979 309.261 311.178  1.00  0.00           C  
ATOM    158  HB2 PRO    10     310.501 310.204 311.451  1.00  0.00           H  
ATOM    159  HB3 PRO    10     310.512 308.842 310.285  1.00  0.00           H  
ATOM    160  CA  PRO    10     312.490 309.446 310.992  1.00  0.00           C  
ATOM    161  HA  PRO    10     312.830 308.631 310.352  1.00  0.00           H  
ATOM    162  C   PRO    10     312.829 310.762 310.257  1.00  0.00           C  
ATOM    163  O   PRO    10     313.328 310.714 309.130  1.00  0.00           O  
ATOM    164  N   ASN    11     312.544 311.938 310.842  1.00  0.00           N  
ATOM    165  H   ASN    11     312.066 311.931 311.734  1.00  0.00           H  
ATOM    166  CA  ASN    11     312.926 313.238 310.249  1.00  0.00           C  
ATOM    167  HA  ASN    11     312.650 313.233 309.193  1.00  0.00           H  
ATOM    168  CB  ASN    11     312.132 314.358 310.948  1.00  0.00           C  
ATOM    169  HB2 ASN    11     311.077 314.086 310.979  1.00  0.00           H  
ATOM    170  HB3 ASN    11     312.485 314.468 311.974  1.00  0.00           H  
ATOM    171  CG  ASN    11     312.229 315.709 310.247  1.00  0.00           C  
ATOM    172  OD1 ASN    11     312.660 315.850 309.110  1.00  0.00           O  
ATOM    173  ND2 ASN    11     311.784 316.756 310.898  1.00  0.00           N  
ATOM    174 HD21 ASN    11     311.887 317.665 310.475  1.00  0.00           H  
ATOM    175 HD22 ASN    11     311.475 316.657 311.849  1.00  0.00           H  
ATOM    176  C   ASN    11     314.454 313.462 310.327  1.00  0.00           C  
ATOM    177  O   ASN    11     315.092 313.992 309.412  1.00  0.00           O  
ATOM    178  N   HIS    12     315.030 312.998 311.436  1.00  0.00           N  
ATOM    179  H   HIS    12     314.406 312.615 312.127  1.00  0.00           H  
ATOM    180  CA  HIS    12     316.460 312.857 311.698  1.00  0.00           C  
ATOM    181  HA  HIS    12     316.906 313.845 311.692  1.00  0.00           H  
ATOM    182  CB  HIS    12     316.575 312.245 313.106  1.00  0.00           C  
ATOM    183  HB2 HIS    12     316.291 312.993 313.846  1.00  0.00           H  
ATOM    184  HB3 HIS    12     315.863 311.430 313.163  1.00  0.00           H  
ATOM    185  CG  HIS    12     317.914 311.665 313.477  1.00  0.00           C  
ATOM    186  ND1 HIS    12     318.426 310.439 313.040  1.00  0.00           N  
ATOM    187  CE1 HIS    12     319.685 310.385 313.496  1.00  0.00           C  
ATOM    188  HE1 HIS    12     320.394 309.606 313.266  1.00  0.00           H  
ATOM    189  NE2 HIS    12     319.957 311.470 314.233  1.00  0.00           N  
ATOM    190  HE2 HIS    12     320.829 311.683 314.703  1.00  0.00           H  
ATOM    191  CD2 HIS    12     318.860 312.289 314.223  1.00  0.00           C  
ATOM    192  HD2 HIS    12     318.768 313.242 314.716  1.00  0.00           H  
ATOM    193  C   HIS    12     317.212 311.987 310.668  1.00  0.00           C  
ATOM    194  O   HIS    12     316.616 311.159 309.978  1.00  0.00           O  
ATOM    195  N   ASN    13     318.534 312.188 310.568  1.00  0.00           N  
ATOM    196  H   ASN    13     318.923 312.949 311.101  1.00  0.00           H  
ATOM    197  CA  ASN    13     319.454 311.234 309.920  1.00  0.00           C  
ATOM    198  HA  ASN    13     319.161 310.240 310.262  1.00  0.00           H  
ATOM    199  CB  ASN    13     319.287 311.238 308.381  1.00  0.00           C  
ATOM    200  HB2 ASN    13     319.848 310.401 307.966  1.00  0.00           H  
ATOM    201  HB3 ASN    13     318.245 311.081 308.111  1.00  0.00           H  
ATOM    202  CG  ASN    13     319.765 312.498 307.693  1.00  0.00           C  
ATOM    203  OD1 ASN    13     320.298 313.412 308.301  1.00  0.00           O  
ATOM    204  ND2 ASN    13     319.604 312.574 306.391  1.00  0.00           N  
ATOM    205 HD21 ASN    13     319.906 313.406 305.916  1.00  0.00           H  
ATOM    206 HD22 ASN    13     319.178 311.810 305.887  1.00  0.00           H  
ATOM    207  C   ASN    13     320.945 311.381 310.334  1.00  0.00           C  
ATOM    208  O   ASN    13     321.768 310.582 309.882  1.00  0.00           O  
ATOM    209  N   THR    14     321.310 312.356 311.190  1.00  0.00           N  
ATOM    210  H   THR    14     320.595 312.954 311.576  1.00  0.00           H  
ATOM    211  CA  THR    14     322.720 312.726 311.461  1.00  0.00           C  
ATOM    212  HA  THR    14     323.356 311.850 311.333  1.00  0.00           H  
ATOM    213  CB  THR    14     323.192 313.786 310.434  1.00  0.00           C  
ATOM    214  HB  THR    14     322.643 314.714 310.599  1.00  0.00           H  
ATOM    215  CG2 THR    14     324.694 314.070 310.500  1.00  0.00           C  
ATOM    216 HG21 THR    14     325.251 313.146 310.345  1.00  0.00           H  
ATOM    217 HG22 THR    14     324.955 314.774 309.714  1.00  0.00           H  
ATOM    218 HG23 THR    14     324.970 314.497 311.463  1.00  0.00           H  
ATOM    219  OG1 THR    14     322.970 313.387 309.099  1.00  0.00           O  
ATOM    220  HG1 THR    14     322.011 313.432 308.926  1.00  0.00           H  
ATOM    221  C   THR    14     322.942 313.241 312.898  1.00  0.00           C  
ATOM    222  O   THR    14     323.013 314.444 313.099  1.00  0.00           O  
ATOM    223  N   MET    15     323.067 312.354 313.897  1.00  0.00           N  
ATOM    224  H   MET    15     323.034 311.378 313.629  1.00  0.00           H  
ATOM    225  CA  MET    15     323.437 312.648 315.312  1.00  0.00           C  
ATOM    226  HA  MET    15     323.686 311.672 315.730  1.00  0.00           H  
ATOM    227  CB  MET    15     324.744 313.478 315.424  1.00  0.00           C  
ATOM    228  HB2 MET    15     325.312 313.118 316.281  1.00  0.00           H  
ATOM    229  HB3 MET    15     325.359 313.289 314.544  1.00  0.00           H  
ATOM    230  CG  MET    15     324.580 314.997 315.591  1.00  0.00           C  
ATOM    231  HG2 MET    15     325.241 315.466 314.867  1.00  0.00           H  
ATOM    232  HG3 MET    15     323.560 315.295 315.352  1.00  0.00           H  
ATOM    233  SD  MET    15     325.001 315.678 317.219  1.00  0.00           S  
ATOM    234  CE  MET    15     326.782 315.925 316.986  1.00  0.00           C  
ATOM    235  HE1 MET    15     327.242 315.005 316.623  1.00  0.00           H  
ATOM    236  HE2 MET    15     326.948 316.721 316.260  1.00  0.00           H  
ATOM    237  HE3 MET    15     327.240 316.211 317.933  1.00  0.00           H  
ATOM    238  C   MET    15     322.303 313.165 316.231  1.00  0.00           C  
ATOM    239  O   MET    15     321.224 313.538 315.780  1.00  0.00           O  
ATOM    240  N   LYS    16     322.549 313.131 317.543  1.00  0.00           N  
ATOM    241  H   LYS    16     323.474 312.814 317.817  1.00  0.00           H  
ATOM    242  CA  LYS    16     321.627 313.418 318.652  1.00  0.00           C  
ATOM    243  HA  LYS    16     320.751 313.956 318.281  1.00  0.00           H  
ATOM    244  CB  LYS    16     321.179 312.115 319.341  1.00  0.00           C  
ATOM    245  HB2 LYS    16     322.064 311.528 319.578  1.00  0.00           H  
ATOM    246  HB3 LYS    16     320.677 312.366 320.277  1.00  0.00           H  
ATOM    247  CG  LYS    16     320.210 311.266 318.517  1.00  0.00           C  
ATOM    248  HG2 LYS    16     319.409 311.906 318.151  1.00  0.00           H  
ATOM    249  HG3 LYS    16     320.739 310.849 317.662  1.00  0.00           H  
ATOM    250  CD  LYS    16     319.587 310.136 319.361  1.00  0.00           C  
ATOM    251  HD2 LYS    16     318.988 310.581 320.159  1.00  0.00           H  
ATOM    252  HD3 LYS    16     318.909 309.570 318.721  1.00  0.00           H  
ATOM    253  CE  LYS    16     320.632 309.188 319.983  1.00  0.00           C  
ATOM    254  HE2 LYS    16     321.329 308.865 319.202  1.00  0.00           H  
ATOM    255  HE3 LYS    16     321.214 309.740 320.729  1.00  0.00           H  
ATOM    256  NZ  LYS    16     319.993 307.998 320.619  1.00  0.00           N  
ATOM    257  HZ1 LYS    16     319.427 307.474 319.960  1.00  0.00           H  
ATOM    258  HZ2 LYS    16     320.684 307.356 320.992  1.00  0.00           H  
ATOM    259  HZ3 LYS    16     319.390 308.264 321.390  1.00  0.00           H  
ATOM    260  C   LYS    16     322.297 314.276 319.721  1.00  0.00           C  
ATOM    261  O   LYS    16     323.516 314.282 319.881  1.00  0.00           O  
ATOM    262  N   ILE    17     321.450 314.927 320.505  1.00  0.00           N  
ATOM    263  H   ILE    17     320.464 314.748 320.337  1.00  0.00           H  
ATOM    264  CA  ILE    17     321.760 315.813 321.628  1.00  0.00           C  
ATOM    265  HA  ILE    17     322.824 315.757 321.865  1.00  0.00           H  
ATOM    266  CB  ILE    17     321.426 317.266 321.172  1.00  0.00           C  
ATOM    267  HB  ILE    17     320.369 317.310 320.914  1.00  0.00           H  
ATOM    268  CG2 ILE    17     321.691 318.277 322.290  1.00  0.00           C  
ATOM    269 HG21 ILE    17     322.755 318.293 322.519  1.00  0.00           H  
ATOM    270 HG22 ILE    17     321.369 319.272 321.981  1.00  0.00           H  
ATOM    271 HG23 ILE    17     321.128 318.038 323.187  1.00  0.00           H  
ATOM    272  CG1 ILE    17     322.229 317.694 319.911  1.00  0.00           C  
ATOM    273 HG12 ILE    17     323.294 317.638 320.126  1.00  0.00           H  
ATOM    274 HG13 ILE    17     322.018 317.004 319.095  1.00  0.00           H  
ATOM    275  CD1 ILE    17     321.928 319.102 319.368  1.00  0.00           C  
ATOM    276 HD11 ILE    17     322.286 319.868 320.055  1.00  0.00           H  
ATOM    277 HD12 ILE    17     322.445 319.237 318.417  1.00  0.00           H  
ATOM    278 HD13 ILE    17     320.855 319.221 319.207  1.00  0.00           H  
ATOM    279  C   ILE    17     320.963 315.295 322.858  1.00  0.00           C  
ATOM    280  O   ILE    17     319.981 314.567 322.695  1.00  0.00           O  
ATOM    281  N   THR    18     321.346 315.642 324.093  1.00  0.00           N  
ATOM    282  H   THR    18     322.171 316.221 324.185  1.00  0.00           H  
ATOM    283  CA  THR    18     320.580 315.311 325.328  1.00  0.00           C  
ATOM    284  HA  THR    18     319.802 314.587 325.086  1.00  0.00           H  
ATOM    285  CB  THR    18     321.510 314.634 326.346  1.00  0.00           C  
ATOM    286  HB  THR    18     322.137 313.913 325.818  1.00  0.00           H  
ATOM    287  CG2 THR    18     322.404 315.621 327.096  1.00  0.00           C  
ATOM    288 HG21 THR    18     321.813 316.203 327.807  1.00  0.00           H  
ATOM    289 HG22 THR    18     323.169 315.071 327.646  1.00  0.00           H  
ATOM    290 HG23 THR    18     322.876 316.301 326.388  1.00  0.00           H  
ATOM    291  OG1 THR    18     320.735 313.955 327.308  1.00  0.00           O  
ATOM    292  HG1 THR    18     321.327 313.371 327.818  1.00  0.00           H  
ATOM    293  C   THR    18     319.884 316.549 325.927  1.00  0.00           C  
ATOM    294  O   THR    18     320.299 317.662 325.623  1.00  0.00           O  
ATOM    295  N   LEU    19     318.831 316.404 326.748  1.00  0.00           N  
ATOM    296  H   LEU    19     318.590 315.466 327.038  1.00  0.00           H  
ATOM    297  CA  LEU    19     318.080 317.536 327.348  1.00  0.00           C  
ATOM    298  HA  LEU    19     318.127 318.371 326.649  1.00  0.00           H  
ATOM    299  CB  LEU    19     316.594 317.145 327.529  1.00  0.00           C  
ATOM    300  HB2 LEU    19     316.547 316.265 328.173  1.00  0.00           H  
ATOM    301  HB3 LEU    19     316.091 317.956 328.047  1.00  0.00           H  
ATOM    302  CG  LEU    19     315.786 316.851 326.251  1.00  0.00           C  
ATOM    303  HG  LEU    19     316.196 315.976 325.757  1.00  0.00           H  
ATOM    304  CD1 LEU    19     314.316 316.635 326.601  1.00  0.00           C  
ATOM    305 HD11 LEU    19     313.884 317.566 326.963  1.00  0.00           H  
ATOM    306 HD12 LEU    19     313.767 316.301 325.717  1.00  0.00           H  
ATOM    307 HD13 LEU    19     314.220 315.910 327.395  1.00  0.00           H  
ATOM    308  CD2 LEU    19     315.739 318.009 325.265  1.00  0.00           C  
ATOM    309 HD21 LEU    19     316.739 318.383 325.075  1.00  0.00           H  
ATOM    310 HD22 LEU    19     315.295 317.670 324.328  1.00  0.00           H  
ATOM    311 HD23 LEU    19     315.123 318.811 325.660  1.00  0.00           H  
ATOM    312  C   LEU    19     318.676 318.105 328.666  1.00  0.00           C  
ATOM    313  O   LEU    19     319.571 317.509 329.270  1.00  0.00           O  
ATOM    314  N   SER    20     318.161 319.270 329.101  1.00  0.00           N  
ATOM    315  H   SER    20     317.460 319.716 328.528  1.00  0.00           H  
ATOM    316  CA  SER    20     318.632 320.072 330.252  1.00  0.00           C  
ATOM    317  HA  SER    20     319.390 319.506 330.794  1.00  0.00           H  
ATOM    318  CB  SER    20     319.316 321.333 329.722  1.00  0.00           C  
ATOM    319  HB2 SER    20     319.677 321.943 330.550  1.00  0.00           H  
ATOM    320  HB3 SER    20     320.161 321.015 329.146  1.00  0.00           H  
ATOM    321  OG  SER    20     318.466 322.105 328.880  1.00  0.00           O  
ATOM    322  HG  SER    20     319.026 322.797 328.483  1.00  0.00           H  
ATOM    323  C   SER    20     317.527 320.411 331.275  1.00  0.00           C  
ATOM    324  O   SER    20     317.103 319.551 332.047  1.00  0.00           O  
ATOM    325  N   GLU    21     317.065 321.667 331.301  1.00  0.00           N  
ATOM    326  H   GLU    21     317.450 322.292 330.602  1.00  0.00           H  
ATOM    327  CA  GLU    21     315.934 322.171 332.091  1.00  0.00           C  
ATOM    328  HA  GLU    21     315.903 321.680 333.066  1.00  0.00           H  
ATOM    329  CB  GLU    21     316.093 323.691 332.307  1.00  0.00           C  
ATOM    330  HB2 GLU    21     316.422 324.148 331.372  1.00  0.00           H  
ATOM    331  HB3 GLU    21     315.130 324.136 332.561  1.00  0.00           H  
ATOM    332  CG  GLU    21     317.104 324.053 333.409  1.00  0.00           C  
ATOM    333  HG2 GLU    21     318.047 323.537 333.207  1.00  0.00           H  
ATOM    334  HG3 GLU    21     317.300 325.126 333.345  1.00  0.00           H  
ATOM    335  CD  GLU    21     316.621 323.727 334.842  1.00  0.00           C  
ATOM    336  OE1 GLU    21     317.474 323.652 335.761  1.00  0.00           O  
ATOM    337  OE2 GLU    21     315.400 323.562 335.084  1.00  0.00           O  
ATOM    338  C   GLU    21     314.637 321.812 331.345  1.00  0.00           C  
ATOM    339  O   GLU    21     313.996 322.643 330.696  1.00  0.00           O  
ATOM    340  N   SER    22     314.309 320.519 331.389  1.00  0.00           N  
ATOM    341  H   SER    22     314.940 319.899 331.885  1.00  0.00           H  
ATOM    342  CA  SER    22     313.263 319.868 330.596  1.00  0.00           C  
ATOM    343  HA  SER    22     312.905 320.566 329.839  1.00  0.00           H  
ATOM    344  CB  SER    22     313.875 318.682 329.838  1.00  0.00           C  
ATOM    345  HB2 SER    22     313.090 318.161 329.289  1.00  0.00           H  
ATOM    346  HB3 SER    22     314.601 319.076 329.129  1.00  0.00           H  
ATOM    347  OG  SER    22     314.524 317.780 330.726  1.00  0.00           O  
ATOM    348  HG  SER    22     314.902 317.030 330.225  1.00  0.00           H  
ATOM    349  C   SER    22     312.045 319.481 331.447  1.00  0.00           C  
ATOM    350  O   SER    22     311.066 320.231 331.457  1.00  0.00           O  
ATOM    351  N   ARG    23     312.113 318.310 332.108  1.00  0.00           N  
ATOM    352  H   ARG    23     313.003 317.832 331.994  1.00  0.00           H  
ATOM    353  CA  ARG    23     311.054 317.557 332.820  1.00  0.00           C  
ATOM    354  HA  ARG    23     311.562 316.891 333.520  1.00  0.00           H  
ATOM    355  CB  ARG    23     310.127 318.471 333.652  1.00  0.00           C  
ATOM    356  HB2 ARG    23     310.738 319.119 334.283  1.00  0.00           H  
ATOM    357  HB3 ARG    23     309.536 319.090 332.978  1.00  0.00           H  
ATOM    358  CG  ARG    23     309.138 317.704 334.544  1.00  0.00           C  
ATOM    359  HG2 ARG    23     308.529 317.052 333.922  1.00  0.00           H  
ATOM    360  HG3 ARG    23     309.678 317.099 335.274  1.00  0.00           H  
ATOM    361  CD  ARG    23     308.205 318.680 335.269  1.00  0.00           C  
ATOM    362  HD2 ARG    23     308.734 319.124 336.115  1.00  0.00           H  
ATOM    363  HD3 ARG    23     307.930 319.474 334.571  1.00  0.00           H  
ATOM    364  NE  ARG    23     306.977 318.002 335.732  1.00  0.00           N  
ATOM    365  HE  ARG    23     306.999 316.995 335.779  1.00  0.00           H  
ATOM    366  CZ  ARG    23     305.822 318.578 336.020  1.00  0.00           C  
ATOM    367  NH1 ARG    23     304.775 317.855 336.296  1.00  0.00           N  
ATOM    368 HH11 ARG    23     304.834 316.849 336.277  1.00  0.00           H  
ATOM    369 HH12 ARG    23     303.893 318.295 336.502  1.00  0.00           H  
ATOM    370  NH2 ARG    23     305.678 319.875 336.035  1.00  0.00           N  
ATOM    371 HH21 ARG    23     306.476 320.459 335.849  1.00  0.00           H  
ATOM    372 HH22 ARG    23     304.789 320.293 336.254  1.00  0.00           H  
ATOM    373  C   ARG    23     310.281 316.666 331.833  1.00  0.00           C  
ATOM    374  O   ARG    23     310.027 317.054 330.691  1.00  0.00           O  
ATOM    375  N   GLU    24     309.923 315.461 332.274  1.00  0.00           N  
ATOM    376  H   GLU    24     310.194 315.204 333.211  1.00  0.00           H  
ATOM    377  CA  GLU    24     309.089 314.506 331.521  1.00  0.00           C  
ATOM    378  HA  GLU    24     309.621 314.258 330.600  1.00  0.00           H  
ATOM    379  CB  GLU    24     308.883 313.196 332.317  1.00  0.00           C  
ATOM    380  HB2 GLU    24     308.015 313.314 332.967  1.00  0.00           H  
ATOM    381  HB3 GLU    24     308.656 312.413 331.592  1.00  0.00           H  
ATOM    382  CG  GLU    24     310.064 312.739 333.195  1.00  0.00           C  
ATOM    383  HG2 GLU    24     310.966 312.679 332.582  1.00  0.00           H  
ATOM    384  HG3 GLU    24     310.232 313.495 333.967  1.00  0.00           H  
ATOM    385  CD  GLU    24     309.826 311.379 333.891  1.00  0.00           C  
ATOM    386  OE1 GLU    24     310.470 311.122 334.939  1.00  0.00           O  
ATOM    387  OE2 GLU    24     309.009 310.549 333.419  1.00  0.00           O  
ATOM    388  C   GLU    24     307.704 315.086 331.137  1.00  0.00           C  
ATOM    389  O   GLU    24     307.214 316.031 331.765  1.00  0.00           O  
ATOM    390  N   GLY    25     307.034 314.483 330.144  1.00  0.00           N  
ATOM    391  H   GLY    25     307.481 313.709 329.672  1.00  0.00           H  
ATOM    392  CA  GLY    25     305.625 314.765 329.803  1.00  0.00           C  
ATOM    393  HA2 GLY    25     305.099 313.815 329.716  1.00  0.00           H  
ATOM    394  HA3 GLY    25     305.148 315.316 330.615  1.00  0.00           H  
ATOM    395  C   GLY    25     305.372 315.547 328.504  1.00  0.00           C  
ATOM    396  O   GLY    25     304.217 315.847 328.187  1.00  0.00           O  
ATOM    397  N   MET    26     306.424 315.884 327.753  1.00  0.00           N  
ATOM    398  H   MET    26     307.334 315.606 328.086  1.00  0.00           H  
ATOM    399  CA  MET    26     306.337 316.449 326.395  1.00  0.00           C  
ATOM    400  HA  MET    26     305.596 317.251 326.392  1.00  0.00           H  
ATOM    401  CB  MET    26     307.705 317.058 326.028  1.00  0.00           C  
ATOM    402  HB2 MET    26     308.455 316.266 326.026  1.00  0.00           H  
ATOM    403  HB3 MET    26     307.650 317.483 325.028  1.00  0.00           H  
ATOM    404  CG  MET    26     308.147 318.184 326.973  1.00  0.00           C  
ATOM    405  HG2 MET    26     307.431 319.002 326.891  1.00  0.00           H  
ATOM    406  HG3 MET    26     308.133 317.829 328.003  1.00  0.00           H  
ATOM    407  SD  MET    26     309.802 318.848 326.638  1.00  0.00           S  
ATOM    408  CE  MET    26     310.807 317.419 327.123  1.00  0.00           C  
ATOM    409  HE1 MET    26     310.830 316.683 326.319  1.00  0.00           H  
ATOM    410  HE2 MET    26     311.817 317.758 327.332  1.00  0.00           H  
ATOM    411  HE3 MET    26     310.399 316.963 328.025  1.00  0.00           H  
ATOM    412  C   MET    26     305.896 315.402 325.338  1.00  0.00           C  
ATOM    413  O   MET    26     305.686 314.228 325.645  1.00  0.00           O  
ATOM    414  N   THR    27     305.795 315.819 324.071  1.00  0.00           N  
ATOM    415  H   THR    27     305.860 316.812 323.894  1.00  0.00           H  
ATOM    416  CA  THR    27     305.628 314.951 322.881  1.00  0.00           C  
ATOM    417  HA  THR    27     306.215 314.046 323.049  1.00  0.00           H  
ATOM    418  CB  THR    27     304.166 314.524 322.601  1.00  0.00           C  
ATOM    419  HB  THR    27     303.987 314.588 321.526  1.00  0.00           H  
ATOM    420  CG2 THR    27     303.921 313.068 323.008  1.00  0.00           C  
ATOM    421 HG21 THR    27     304.075 312.937 324.079  1.00  0.00           H  
ATOM    422 HG22 THR    27     302.901 312.776 322.755  1.00  0.00           H  
ATOM    423 HG23 THR    27     304.608 312.416 322.467  1.00  0.00           H  
ATOM    424  OG1 THR    27     303.208 315.343 323.254  1.00  0.00           O  
ATOM    425  HG1 THR    27     302.319 315.037 322.990  1.00  0.00           H  
ATOM    426  C   THR    27     306.223 315.641 321.646  1.00  0.00           C  
ATOM    427  O   THR    27     306.054 316.847 321.467  1.00  0.00           O  
ATOM    428  N   SER    28     306.950 314.875 320.827  1.00  0.00           N  
ATOM    429  H   SER    28     307.015 313.889 321.046  1.00  0.00           H  
ATOM    430  CA  SER    28     307.830 315.299 319.719  1.00  0.00           C  
ATOM    431  HA  SER    28     308.774 315.623 320.154  1.00  0.00           H  
ATOM    432  CB  SER    28     308.118 314.070 318.852  1.00  0.00           C  
ATOM    433  HB2 SER    28     307.212 313.800 318.305  1.00  0.00           H  
ATOM    434  HB3 SER    28     308.898 314.317 318.136  1.00  0.00           H  
ATOM    435  OG  SER    28     308.527 312.964 319.652  1.00  0.00           O  
ATOM    436  HG  SER    28     308.547 312.162 319.091  1.00  0.00           H  
ATOM    437  C   SER    28     307.322 316.428 318.798  1.00  0.00           C  
ATOM    438  O   SER    28     306.161 316.428 318.378  1.00  0.00           O  
ATOM    439  N   ASP    29     308.221 317.346 318.417  1.00  0.00           N  
ATOM    440  H   ASP    29     309.150 317.283 318.819  1.00  0.00           H  
ATOM    441  CA  ASP    29     307.988 318.502 317.528  1.00  0.00           C  
ATOM    442  HA  ASP    29     307.265 318.206 316.768  1.00  0.00           H  
ATOM    443  CB  ASP    29     307.424 319.701 318.322  1.00  0.00           C  
ATOM    444  HB2 ASP    29     307.810 319.682 319.341  1.00  0.00           H  
ATOM    445  HB3 ASP    29     307.789 320.625 317.870  1.00  0.00           H  
ATOM    446  CG  ASP    29     305.886 319.786 318.337  1.00  0.00           C  
ATOM    447  OD1 ASP    29     305.319 320.250 319.357  1.00  0.00           O  
ATOM    448  OD2 ASP    29     305.233 319.485 317.307  1.00  0.00           O  
ATOM    449  C   ASP    29     309.259 318.948 316.769  1.00  0.00           C  
ATOM    450  O   ASP    29     310.387 318.792 317.246  1.00  0.00           O  
ATOM    451  N   THR    30     309.058 319.518 315.572  1.00  0.00           N  
ATOM    452  H   THR    30     308.105 319.644 315.262  1.00  0.00           H  
ATOM    453  CA  THR    30     310.104 320.057 314.677  1.00  0.00           C  
ATOM    454  HA  THR    30     311.061 319.598 314.926  1.00  0.00           H  
ATOM    455  CB  THR    30     309.800 319.746 313.195  1.00  0.00           C  
ATOM    456  HB  THR    30     310.647 320.092 312.600  1.00  0.00           H  
ATOM    457  CG2 THR    30     309.587 318.259 312.912  1.00  0.00           C  
ATOM    458 HG21 THR    30     308.736 317.877 313.477  1.00  0.00           H  
ATOM    459 HG22 THR    30     309.395 318.112 311.849  1.00  0.00           H  
ATOM    460 HG23 THR    30     310.484 317.711 313.186  1.00  0.00           H  
ATOM    461  OG1 THR    30     308.633 320.408 312.745  1.00  0.00           O  
ATOM    462  HG1 THR    30     308.597 320.339 311.772  1.00  0.00           H  
ATOM    463  C   THR    30     310.253 321.579 314.826  1.00  0.00           C  
ATOM    464  O   THR    30     309.262 322.300 314.988  1.00  0.00           O  
ATOM    465  N   TYR    31     311.491 322.084 314.742  1.00  0.00           N  
ATOM    466  H   TYR    31     312.278 321.443 314.695  1.00  0.00           H  
ATOM    467  CA  TYR    31     311.822 323.510 314.845  1.00  0.00           C  
ATOM    468  HA  TYR    31     310.907 324.093 314.735  1.00  0.00           H  
ATOM    469  CB  TYR    31     312.398 323.825 316.239  1.00  0.00           C  
ATOM    470  HB2 TYR    31     313.471 323.642 316.213  1.00  0.00           H  
ATOM    471  HB3 TYR    31     312.268 324.891 316.431  1.00  0.00           H  
ATOM    472  CG  TYR    31     311.835 323.056 317.427  1.00  0.00           C  
ATOM    473  CD1 TYR    31     310.475 323.150 317.787  1.00  0.00           C  
ATOM    474  HD1 TYR    31     309.794 323.733 317.181  1.00  0.00           H  
ATOM    475  CE1 TYR    31     310.000 322.496 318.943  1.00  0.00           C  
ATOM    476  HE1 TYR    31     308.962 322.588 319.232  1.00  0.00           H  
ATOM    477  CZ  TYR    31     310.900 321.794 319.775  1.00  0.00           C  
ATOM    478  OH  TYR    31     310.509 321.352 320.998  1.00  0.00           O  
ATOM    479  HH  TYR    31     309.602 321.005 320.998  1.00  0.00           H  
ATOM    480  CE2 TYR    31     312.251 321.672 319.394  1.00  0.00           C  
ATOM    481  HE2 TYR    31     312.935 321.132 320.029  1.00  0.00           H  
ATOM    482  CD2 TYR    31     312.708 322.277 318.210  1.00  0.00           C  
ATOM    483  HD2 TYR    31     313.745 322.171 317.919  1.00  0.00           H  
ATOM    484  C   TYR    31     312.805 323.953 313.737  1.00  0.00           C  
ATOM    485  O   TYR    31     313.936 323.467 313.658  1.00  0.00           O  
ATOM    486  N   THR    32     312.378 324.897 312.889  1.00  0.00           N  
ATOM    487  H   THR    32     311.428 325.224 312.997  1.00  0.00           H  
ATOM    488  CA  THR    32     313.212 325.531 311.841  1.00  0.00           C  
ATOM    489  HA  THR    32     314.032 324.851 311.611  1.00  0.00           H  
ATOM    490  CB  THR    32     312.453 325.706 310.504  1.00  0.00           C  
ATOM    491  HB  THR    32     312.482 324.748 309.983  1.00  0.00           H  
ATOM    492  CG2 THR    32     310.977 326.096 310.631  1.00  0.00           C  
ATOM    493 HG21 THR    32     310.859 326.993 311.237  1.00  0.00           H  
ATOM    494 HG22 THR    32     310.567 326.282 309.638  1.00  0.00           H  
ATOM    495 HG23 THR    32     310.414 325.273 311.072  1.00  0.00           H  
ATOM    496  OG1 THR    32     313.061 326.675 309.671  1.00  0.00           O  
ATOM    497  HG1 THR    32     313.743 326.231 309.129  1.00  0.00           H  
ATOM    498  C   THR    32     313.888 326.808 312.368  1.00  0.00           C  
ATOM    499  O   THR    32     315.113 326.825 312.512  1.00  0.00           O  
ATOM    500  N   LYS    33     313.113 327.857 312.706  1.00  0.00           N  
ATOM    501  H   LYS    33     312.123 327.789 312.516  1.00  0.00           H  
ATOM    502  CA  LYS    33     313.602 329.056 313.419  1.00  0.00           C  
ATOM    503  HA  LYS    33     314.639 329.217 313.113  1.00  0.00           H  
ATOM    504  CB  LYS    33     312.826 330.321 312.997  1.00  0.00           C  
ATOM    505  HB2 LYS    33     312.813 330.368 311.906  1.00  0.00           H  
ATOM    506  HB3 LYS    33     311.790 330.260 313.332  1.00  0.00           H  
ATOM    507  CG  LYS    33     313.501 331.610 313.519  1.00  0.00           C  
ATOM    508  HG2 LYS    33     314.388 331.361 314.104  1.00  0.00           H  
ATOM    509  HG3 LYS    33     313.833 332.200 312.663  1.00  0.00           H  
ATOM    510  CD  LYS    33     312.565 332.475 314.380  1.00  0.00           C  
ATOM    511  HD2 LYS    33     311.716 332.795 313.772  1.00  0.00           H  
ATOM    512  HD3 LYS    33     312.196 331.890 315.223  1.00  0.00           H  
ATOM    513  CE  LYS    33     313.313 333.706 314.912  1.00  0.00           C  
ATOM    514  HE2 LYS    33     314.181 333.371 315.491  1.00  0.00           H  
ATOM    515  HE3 LYS    33     313.688 334.284 314.061  1.00  0.00           H  
ATOM    516  NZ  LYS    33     312.434 334.559 315.759  1.00  0.00           N  
ATOM    517  HZ1 LYS    33     312.083 334.058 316.565  1.00  0.00           H  
ATOM    518  HZ2 LYS    33     312.933 335.371 316.103  1.00  0.00           H  
ATOM    519  HZ3 LYS    33     311.636 334.901 315.237  1.00  0.00           H  
ATOM    520  C   LYS    33     313.666 328.794 314.930  1.00  0.00           C  
ATOM    521  O   LYS    33     314.647 328.223 315.381  1.00  0.00           O  
ATOM    522  N   VAL    34     312.654 329.205 315.705  1.00  0.00           N  
ATOM    523  H   VAL    34     311.870 329.638 315.236  1.00  0.00           H  
ATOM    524  CA  VAL    34     312.513 328.995 317.166  1.00  0.00           C  
ATOM    525  HA  VAL    34     312.907 328.011 317.416  1.00  0.00           H  
ATOM    526  CB  VAL    34     313.261 330.055 318.020  1.00  0.00           C  
ATOM    527  HB  VAL    34     312.668 330.969 318.039  1.00  0.00           H  
ATOM    528  CG1 VAL    34     313.434 329.566 319.464  1.00  0.00           C  
ATOM    529 HG11 VAL    34     314.078 328.686 319.492  1.00  0.00           H  
ATOM    530 HG12 VAL    34     313.885 330.351 320.072  1.00  0.00           H  
ATOM    531 HG13 VAL    34     312.471 329.315 319.903  1.00  0.00           H  
ATOM    532  CG2 VAL    34     314.663 330.450 317.537  1.00  0.00           C  
ATOM    533 HG21 VAL    34     314.613 330.896 316.545  1.00  0.00           H  
ATOM    534 HG22 VAL    34     315.076 331.194 318.216  1.00  0.00           H  
ATOM    535 HG23 VAL    34     315.321 329.581 317.521  1.00  0.00           H  
ATOM    536  C   VAL    34     311.019 329.037 317.539  1.00  0.00           C  
ATOM    537  O   VAL    34     310.332 329.987 317.156  1.00  0.00           O  
ATOM    538  N   ASP    35     310.517 328.035 318.272  1.00  0.00           N  
ATOM    539  H   ASP    35     311.140 327.299 318.571  1.00  0.00           H  
ATOM    540  CA  ASP    35     309.138 328.028 318.812  1.00  0.00           C  
ATOM    541  HA  ASP    35     308.548 328.786 318.298  1.00  0.00           H  
ATOM    542  CB  ASP    35     308.457 326.672 318.496  1.00  0.00           C  
ATOM    543  HB2 ASP    35     309.177 325.871 318.638  1.00  0.00           H  
ATOM    544  HB3 ASP    35     307.632 326.495 319.186  1.00  0.00           H  
ATOM    545  CG  ASP    35     307.894 326.536 317.066  1.00  0.00           C  
ATOM    546  OD1 ASP    35     307.218 325.512 316.803  1.00  0.00           O  
ATOM    547  OD2 ASP    35     308.086 327.428 316.205  1.00  0.00           O  
ATOM    548  C   ASP    35     309.110 328.477 320.303  1.00  0.00           C  
ATOM    549  O   ASP    35     309.912 329.335 320.685  1.00  0.00           O  
ATOM    550  N   ASP    36     308.190 327.970 321.145  1.00  0.00           N  
ATOM    551  H   ASP    36     307.522 327.309 320.776  1.00  0.00           H  
ATOM    552  CA  ASP    36     307.933 328.522 322.497  1.00  0.00           C  
ATOM    553  HA  ASP    36     308.573 329.390 322.655  1.00  0.00           H  
ATOM    554  CB  ASP    36     306.482 329.024 322.583  1.00  0.00           C  
ATOM    555  HB2 ASP    36     305.826 328.162 322.723  1.00  0.00           H  
ATOM    556  HB3 ASP    36     306.387 329.653 323.470  1.00  0.00           H  
ATOM    557  CG  ASP    36     306.015 329.826 321.355  1.00  0.00           C  
ATOM    558  OD1 ASP    36     305.012 329.421 320.717  1.00  0.00           O  
ATOM    559  OD2 ASP    36     306.622 330.877 321.034  1.00  0.00           O  
ATOM    560  C   ASP    36     308.190 327.576 323.691  1.00  0.00           C  
ATOM    561  O   ASP    36     308.401 328.065 324.807  1.00  0.00           O  
ATOM    562  N   SER    37     308.174 326.250 323.491  1.00  0.00           N  
ATOM    563  H   SER    37     307.980 325.914 322.561  1.00  0.00           H  
ATOM    564  CA  SER    37     308.439 325.251 324.544  1.00  0.00           C  
ATOM    565  HA  SER    37     308.107 325.662 325.497  1.00  0.00           H  
ATOM    566  CB  SER    37     307.609 323.973 324.331  1.00  0.00           C  
ATOM    567  HB2 SER    37     307.836 323.534 323.358  1.00  0.00           H  
ATOM    568  HB3 SER    37     307.862 323.254 325.114  1.00  0.00           H  
ATOM    569  OG  SER    37     306.221 324.273 324.407  1.00  0.00           O  
ATOM    570  HG  SER    37     305.731 323.450 324.618  1.00  0.00           H  
ATOM    571  C   SER    37     309.953 325.000 324.696  1.00  0.00           C  
ATOM    572  O   SER    37     310.631 325.838 325.297  1.00  0.00           O  
ATOM    573  N   GLN    38     310.476 323.865 324.190  1.00  0.00           N  
ATOM    574  H   GLN    38     309.844 323.232 323.720  1.00  0.00           H  
ATOM    575  CA  GLN    38     311.903 323.478 324.173  1.00  0.00           C  
ATOM    576  HA  GLN    38     311.973 322.534 323.630  1.00  0.00           H  
ATOM    577  CB  GLN    38     312.770 324.533 323.431  1.00  0.00           C  
ATOM    578  HB2 GLN    38     312.649 325.513 323.883  1.00  0.00           H  
ATOM    579  HB3 GLN    38     313.817 324.284 323.572  1.00  0.00           H  
ATOM    580  CG  GLN    38     312.587 324.640 321.918  1.00  0.00           C  
ATOM    581  HG2 GLN    38     313.438 325.182 321.511  1.00  0.00           H  
ATOM    582  HG3 GLN    38     312.587 323.640 321.485  1.00  0.00           H  
ATOM    583  CD  GLN    38     311.343 325.403 321.493  1.00  0.00           C  
ATOM    584  OE1 GLN    38     310.901 326.370 322.089  1.00  0.00           O  
ATOM    585  NE2 GLN    38     310.725 324.997 320.413  1.00  0.00           N  
ATOM    586 HE21 GLN    38     309.870 325.457 320.162  1.00  0.00           H  
ATOM    587 HE22 GLN    38     311.055 324.191 319.899  1.00  0.00           H  
ATOM    588  C   GLN    38     312.543 323.266 325.569  1.00  0.00           C  
ATOM    589  O   GLN    38     312.006 323.682 326.601  1.00  0.00           O  
ATOM    590  N   PRO    39     313.734 322.636 325.606  1.00  0.00           N  
ATOM    591  CD  PRO    39     314.269 321.716 324.607  1.00  0.00           C  
ATOM    592  HD2 PRO    39     314.245 322.121 323.598  1.00  0.00           H  
ATOM    593  HD3 PRO    39     313.704 320.783 324.638  1.00  0.00           H  
ATOM    594  CG  PRO    39     315.706 321.462 325.049  1.00  0.00           C  
ATOM    595  HG2 PRO    39     316.345 322.273 324.707  1.00  0.00           H  
ATOM    596  HG3 PRO    39     316.096 320.526 324.671  1.00  0.00           H  
ATOM    597  CB  PRO    39     315.575 321.508 326.574  1.00  0.00           C  
ATOM    598  HB2 PRO    39     316.540 321.634 327.064  1.00  0.00           H  
ATOM    599  HB3 PRO    39     315.077 320.614 326.949  1.00  0.00           H  
ATOM    600  CA  PRO    39     314.646 322.716 326.749  1.00  0.00           C  
ATOM    601  HA  PRO    39     314.123 322.677 327.706  1.00  0.00           H  
ATOM    602  C   PRO    39     315.446 324.032 326.607  1.00  0.00           C  
ATOM    603  O   PRO    39     315.353 324.722 325.587  1.00  0.00           O  
ATOM    604  N   ALA    40     316.342 324.347 327.545  1.00  0.00           N  
ATOM    605  H   ALA    40     316.417 323.779 328.381  1.00  0.00           H  
ATOM    606  CA  ALA    40     317.287 325.456 327.339  1.00  0.00           C  
ATOM    607  HA  ALA    40     316.711 326.360 327.131  1.00  0.00           H  
ATOM    608  CB  ALA    40     318.067 325.694 328.637  1.00  0.00           C  
ATOM    609  HB1 ALA    40     318.695 324.837 328.874  1.00  0.00           H  
ATOM    610  HB2 ALA    40     318.701 326.575 328.524  1.00  0.00           H  
ATOM    611  HB3 ALA    40     317.370 325.867 329.459  1.00  0.00           H  
ATOM    612  C   ALA    40     318.214 325.210 326.119  1.00  0.00           C  
ATOM    613  O   ALA    40     318.521 326.133 325.364  1.00  0.00           O  
ATOM    614  N   PHE    41     318.587 323.941 325.889  1.00  0.00           N  
ATOM    615  H   PHE    41     318.250 323.245 326.538  1.00  0.00           H  
ATOM    616  CA  PHE    41     319.596 323.496 324.912  1.00  0.00           C  
ATOM    617  HA  PHE    41     320.468 324.143 324.985  1.00  0.00           H  
ATOM    618  CB  PHE    41     320.021 322.069 325.287  1.00  0.00           C  
ATOM    619  HB2 PHE    41     319.127 321.464 325.453  1.00  0.00           H  
ATOM    620  HB3 PHE    41     320.531 321.620 324.436  1.00  0.00           H  
ATOM    621  CG  PHE    41     320.939 321.925 326.492  1.00  0.00           C  
ATOM    622  CD1 PHE    41     321.477 323.027 327.192  1.00  0.00           C  
ATOM    623  HD1 PHE    41     321.250 324.043 326.908  1.00  0.00           H  
ATOM    624  CE1 PHE    41     322.333 322.821 328.286  1.00  0.00           C  
ATOM    625  HE1 PHE    41     322.724 323.674 328.821  1.00  0.00           H  
ATOM    626  CZ  PHE    41     322.655 321.518 328.700  1.00  0.00           C  
ATOM    627  HZ  PHE    41     323.263 321.379 329.583  1.00  0.00           H  
ATOM    628  CE2 PHE    41     322.137 320.414 327.993  1.00  0.00           C  
ATOM    629  HE2 PHE    41     322.299 319.402 328.336  1.00  0.00           H  
ATOM    630  CD2 PHE    41     321.293 320.628 326.892  1.00  0.00           C  
ATOM    631  HD2 PHE    41     320.880 319.790 326.362  1.00  0.00           H  
ATOM    632  C   PHE    41     319.199 323.561 323.431  1.00  0.00           C  
ATOM    633  O   PHE    41     320.067 323.456 322.569  1.00  0.00           O  
ATOM    634  N   ILE    42     317.911 323.711 323.109  1.00  0.00           N  
ATOM    635  H   ILE    42     317.242 323.759 323.866  1.00  0.00           H  
ATOM    636  CA  ILE    42     317.456 323.975 321.733  1.00  0.00           C  
ATOM    637  HA  ILE    42     318.217 323.633 321.033  1.00  0.00           H  
ATOM    638  CB  ILE    42     316.164 323.188 321.431  1.00  0.00           C  
ATOM    639  HB  ILE    42     315.448 323.389 322.224  1.00  0.00           H  
ATOM    640  CG2 ILE    42     315.503 323.615 320.121  1.00  0.00           C  
ATOM    641 HG21 ILE    42     316.177 323.476 319.275  1.00  0.00           H  
ATOM    642 HG22 ILE    42     314.602 323.029 319.959  1.00  0.00           H  
ATOM    643 HG23 ILE    42     315.207 324.658 320.187  1.00  0.00           H  
ATOM    644  CG1 ILE    42     316.408 321.666 321.382  1.00  0.00           C  
ATOM    645 HG12 ILE    42     316.551 321.300 322.394  1.00  0.00           H  
ATOM    646 HG13 ILE    42     315.519 321.176 320.979  1.00  0.00           H  
ATOM    647  CD1 ILE    42     317.624 321.246 320.544  1.00  0.00           C  
ATOM    648 HD11 ILE    42     318.540 321.377 321.121  1.00  0.00           H  
ATOM    649 HD12 ILE    42     317.543 320.201 320.250  1.00  0.00           H  
ATOM    650 HD13 ILE    42     317.687 321.866 319.655  1.00  0.00           H  
ATOM    651  C   ILE    42     317.368 325.476 321.460  1.00  0.00           C  
ATOM    652  O   ILE    42     317.861 325.940 320.431  1.00  0.00           O  
ATOM    653  N   ASN    43     316.799 326.243 322.395  1.00  0.00           N  
ATOM    654  H   ASN    43     316.430 325.798 323.224  1.00  0.00           H  
ATOM    655  CA  ASN    43     316.676 327.700 322.293  1.00  0.00           C  
ATOM    656  HA  ASN    43     316.035 327.928 321.438  1.00  0.00           H  
ATOM    657  CB  ASN    43     315.996 328.236 323.570  1.00  0.00           C  
ATOM    658  HB2 ASN    43     316.490 327.818 324.448  1.00  0.00           H  
ATOM    659  HB3 ASN    43     316.109 329.319 323.613  1.00  0.00           H  
ATOM    660  CG  ASN    43     314.503 327.935 323.631  1.00  0.00           C  
ATOM    661  OD1 ASN    43     313.828 327.801 322.622  1.00  0.00           O  
ATOM    662  ND2 ASN    43     313.935 327.828 324.811  1.00  0.00           N  
ATOM    663 HD21 ASN    43     312.949 327.616 324.843  1.00  0.00           H  
ATOM    664 HD22 ASN    43     314.474 327.927 325.657  1.00  0.00           H  
ATOM    665  C   ASN    43     318.016 328.414 322.011  1.00  0.00           C  
ATOM    666  O   ASN    43     318.028 329.402 321.276  1.00  0.00           O  
ATOM    667  N   ASP    44     319.138 327.912 322.542  1.00  0.00           N  
ATOM    668  H   ASP    44     319.062 327.121 323.171  1.00  0.00           H  
ATOM    669  CA  ASP    44     320.477 328.494 322.340  1.00  0.00           C  
ATOM    670  HA  ASP    44     320.354 329.505 321.951  1.00  0.00           H  
ATOM    671  CB  ASP    44     321.177 328.672 323.703  1.00  0.00           C  
ATOM    672  HB2 ASP    44     322.114 329.209 323.544  1.00  0.00           H  
ATOM    673  HB3 ASP    44     320.544 329.315 324.317  1.00  0.00           H  
ATOM    674  CG  ASP    44     321.479 327.383 324.496  1.00  0.00           C  
ATOM    675  OD1 ASP    44     321.798 327.505 325.705  1.00  0.00           O  
ATOM    676  OD2 ASP    44     321.429 326.269 323.928  1.00  0.00           O  
ATOM    677  C   ASP    44     321.360 327.769 321.288  1.00  0.00           C  
ATOM    678  O   ASP    44     322.505 328.179 321.079  1.00  0.00           O  
ATOM    679  N   ILE    45     320.829 326.772 320.554  1.00  0.00           N  
ATOM    680  H   ILE    45     319.892 326.471 320.794  1.00  0.00           H  
ATOM    681  CA  ILE    45     321.542 326.045 319.469  1.00  0.00           C  
ATOM    682  HA  ILE    45     322.485 326.556 319.277  1.00  0.00           H  
ATOM    683  CB  ILE    45     321.912 324.610 319.931  1.00  0.00           C  
ATOM    684  HB  ILE    45     321.035 324.171 320.401  1.00  0.00           H  
ATOM    685  CG2 ILE    45     322.340 323.641 318.808  1.00  0.00           C  
ATOM    686 HG21 ILE    45     323.268 323.981 318.351  1.00  0.00           H  
ATOM    687 HG22 ILE    45     322.489 322.640 319.213  1.00  0.00           H  
ATOM    688 HG23 ILE    45     321.563 323.555 318.049  1.00  0.00           H  
ATOM    689  CG1 ILE    45     323.050 324.747 320.972  1.00  0.00           C  
ATOM    690 HG12 ILE    45     323.890 325.280 320.524  1.00  0.00           H  
ATOM    691 HG13 ILE    45     322.693 325.338 321.811  1.00  0.00           H  
ATOM    692  CD1 ILE    45     323.583 323.439 321.547  1.00  0.00           C  
ATOM    693 HD11 ILE    45     324.168 322.924 320.796  1.00  0.00           H  
ATOM    694 HD12 ILE    45     324.237 323.662 322.389  1.00  0.00           H  
ATOM    695 HD13 ILE    45     322.756 322.807 321.869  1.00  0.00           H  
ATOM    696  C   ILE    45     320.818 326.106 318.112  1.00  0.00           C  
ATOM    697  O   ILE    45     321.455 325.937 317.076  1.00  0.00           O  
ATOM    698  N   LEU    46     319.533 326.473 318.056  1.00  0.00           N  
ATOM    699  H   LEU    46     318.999 326.540 318.917  1.00  0.00           H  
ATOM    700  CA  LEU    46     318.863 326.781 316.780  1.00  0.00           C  
ATOM    701  HA  LEU    46     318.966 325.917 316.123  1.00  0.00           H  
ATOM    702  CB  LEU    46     317.366 327.034 317.037  1.00  0.00           C  
ATOM    703  HB2 LEU    46     317.260 327.646 317.934  1.00  0.00           H  
ATOM    704  HB3 LEU    46     316.957 327.602 316.203  1.00  0.00           H  
ATOM    705  CG  LEU    46     316.554 325.736 317.191  1.00  0.00           C  
ATOM    706  HG  LEU    46     317.106 325.038 317.819  1.00  0.00           H  
ATOM    707  CD1 LEU    46     315.204 326.014 317.849  1.00  0.00           C  
ATOM    708 HD11 LEU    46     314.619 326.679 317.228  1.00  0.00           H  
ATOM    709 HD12 LEU    46     314.647 325.086 317.967  1.00  0.00           H  
ATOM    710 HD13 LEU    46     315.357 326.482 318.822  1.00  0.00           H  
ATOM    711  CD2 LEU    46     316.284 325.075 315.837  1.00  0.00           C  
ATOM    712 HD21 LEU    46     317.218 324.835 315.336  1.00  0.00           H  
ATOM    713 HD22 LEU    46     315.713 324.161 315.977  1.00  0.00           H  
ATOM    714 HD23 LEU    46     315.710 325.749 315.201  1.00  0.00           H  
ATOM    715  C   LEU    46     319.516 327.966 316.028  1.00  0.00           C  
ATOM    716  O   LEU    46     319.436 328.034 314.800  1.00  0.00           O  
ATOM    717  N   LYS    47     320.192 328.873 316.753  1.00  0.00           N  
ATOM    718  H   LYS    47     320.203 328.733 317.754  1.00  0.00           H  
ATOM    719  CA  LYS    47     320.880 330.074 316.232  1.00  0.00           C  
ATOM    720  HA  LYS    47     320.564 330.260 315.203  1.00  0.00           H  
ATOM    721  CB  LYS    47     320.471 331.298 317.077  1.00  0.00           C  
ATOM    722  HB2 LYS    47     320.901 331.192 318.075  1.00  0.00           H  
ATOM    723  HB3 LYS    47     320.899 332.191 316.616  1.00  0.00           H  
ATOM    724  CG  LYS    47     318.958 331.517 317.228  1.00  0.00           C  
ATOM    725  HG2 LYS    47     318.494 331.603 316.244  1.00  0.00           H  
ATOM    726  HG3 LYS    47     318.516 330.673 317.761  1.00  0.00           H  
ATOM    727  CD  LYS    47     318.719 332.804 318.032  1.00  0.00           C  
ATOM    728  HD2 LYS    47     319.338 332.785 318.932  1.00  0.00           H  
ATOM    729  HD3 LYS    47     319.009 333.664 317.425  1.00  0.00           H  
ATOM    730  CE  LYS    47     317.250 332.931 318.446  1.00  0.00           C  
ATOM    731  HE2 LYS    47     316.630 332.953 317.544  1.00  0.00           H  
ATOM    732  HE3 LYS    47     316.979 332.042 319.025  1.00  0.00           H  
ATOM    733  NZ  LYS    47     317.020 334.155 319.264  1.00  0.00           N  
ATOM    734  HZ1 LYS    47     317.243 334.996 318.745  1.00  0.00           H  
ATOM    735  HZ2 LYS    47     316.054 334.228 319.558  1.00  0.00           H  
ATOM    736  HZ3 LYS    47     317.589 334.153 320.102  1.00  0.00           H  
ATOM    737  C   LYS    47     322.417 329.916 316.196  1.00  0.00           C  
ATOM    738  O   LYS    47     323.150 330.796 316.657  1.00  0.00           O  
ATOM    739  N   VAL    48     322.915 328.787 315.681  1.00  0.00           N  
ATOM    740  H   VAL    48     322.258 328.119 315.307  1.00  0.00           H  
ATOM    741  CA  VAL    48     324.355 328.430 315.694  1.00  0.00           C  
ATOM    742  HA  VAL    48     324.903 329.213 316.215  1.00  0.00           H  
ATOM    743  CB  VAL    48     324.519 327.153 316.556  1.00  0.00           C  
ATOM    744  HB  VAL    48     323.803 327.225 317.374  1.00  0.00           H  
ATOM    745  CG1 VAL    48     324.223 325.851 315.812  1.00  0.00           C  
ATOM    746 HG11 VAL    48     325.065 325.524 315.205  1.00  0.00           H  
ATOM    747 HG12 VAL    48     324.014 325.063 316.533  1.00  0.00           H  
ATOM    748 HG13 VAL    48     323.346 325.989 315.181  1.00  0.00           H  
ATOM    749  CG2 VAL    48     325.885 327.030 317.226  1.00  0.00           C  
ATOM    750 HG21 VAL    48     326.065 327.903 317.853  1.00  0.00           H  
ATOM    751 HG22 VAL    48     325.899 326.141 317.859  1.00  0.00           H  
ATOM    752 HG23 VAL    48     326.674 326.957 316.483  1.00  0.00           H  
ATOM    753  C   VAL    48     324.949 328.406 314.263  1.00  0.00           C  
ATOM    754  O   VAL    48     324.490 329.153 313.396  1.00  0.00           O  
ATOM    755  N   GLU    49     325.957 327.576 313.983  1.00  0.00           N  
ATOM    756  H   GLU    49     326.282 326.981 314.728  1.00  0.00           H  
ATOM    757  CA  GLU    49     326.669 327.457 312.700  1.00  0.00           C  
ATOM    758  HA  GLU    49     326.376 328.254 312.014  1.00  0.00           H  
ATOM    759  CB  GLU    49     328.189 327.542 312.942  1.00  0.00           C  
ATOM    760  HB2 GLU    49     328.441 326.885 313.771  1.00  0.00           H  
ATOM    761  HB3 GLU    49     328.698 327.149 312.060  1.00  0.00           H  
ATOM    762  CG  GLU    49     328.772 328.938 313.203  1.00  0.00           C  
ATOM    763  HG2 GLU    49     329.847 328.821 313.366  1.00  0.00           H  
ATOM    764  HG3 GLU    49     328.648 329.530 312.294  1.00  0.00           H  
ATOM    765  CD  GLU    49     328.169 329.688 314.410  1.00  0.00           C  
ATOM    766  OE1 GLU    49     327.733 330.853 314.240  1.00  0.00           O  
ATOM    767  OE2 GLU    49     328.172 329.149 315.543  1.00  0.00           O  
ATOM    768  C   GLU    49     326.381 326.099 312.036  1.00  0.00           C  
ATOM    769  O   GLU    49     326.425 325.068 312.705  1.00  0.00           O  
ATOM    770  N   GLY    50     326.143 326.082 310.718  1.00  0.00           N  
ATOM    771  H   GLY    50     326.130 326.964 310.221  1.00  0.00           H  
ATOM    772  CA  GLY    50     326.062 324.855 309.906  1.00  0.00           C  
ATOM    773  HA2 GLY    50     325.893 325.130 308.865  1.00  0.00           H  
ATOM    774  HA3 GLY    50     327.022 324.340 309.957  1.00  0.00           H  
ATOM    775  C   GLY    50     324.967 323.854 310.307  1.00  0.00           C  
ATOM    776  O   GLY    50     325.142 322.655 310.093  1.00  0.00           O  
ATOM    777  N   VAL    51     323.850 324.334 310.873  1.00  0.00           N  
ATOM    778  H   VAL    51     323.796 325.336 311.000  1.00  0.00           H  
ATOM    779  CA  VAL    51     322.738 323.500 311.374  1.00  0.00           C  
ATOM    780  HA  VAL    51     323.150 322.515 311.600  1.00  0.00           H  
ATOM    781  CB  VAL    51     322.190 324.044 312.719  1.00  0.00           C  
ATOM    782  HB  VAL    51     322.236 325.133 312.713  1.00  0.00           H  
ATOM    783  CG1 VAL    51     320.752 323.647 313.091  1.00  0.00           C  
ATOM    784 HG11 VAL    51     320.594 322.581 312.940  1.00  0.00           H  
ATOM    785 HG12 VAL    51     320.552 323.908 314.131  1.00  0.00           H  
ATOM    786 HG13 VAL    51     320.031 324.208 312.500  1.00  0.00           H  
ATOM    787  CG2 VAL    51     323.098 323.523 313.838  1.00  0.00           C  
ATOM    788 HG21 VAL    51     324.107 323.914 313.704  1.00  0.00           H  
ATOM    789 HG22 VAL    51     322.716 323.824 314.812  1.00  0.00           H  
ATOM    790 HG23 VAL    51     323.150 322.439 313.818  1.00  0.00           H  
ATOM    791  C   VAL    51     321.688 323.207 310.294  1.00  0.00           C  
ATOM    792  O   VAL    51     321.780 322.144 309.696  1.00  0.00           O  
ATOM    793  N   LYS    52     320.731 324.120 310.042  1.00  0.00           N  
ATOM    794  H   LYS    52     320.847 324.999 310.531  1.00  0.00           H  
ATOM    795  CA  LYS    52     319.469 324.013 309.254  1.00  0.00           C  
ATOM    796  HA  LYS    52     319.348 324.961 308.728  1.00  0.00           H  
ATOM    797  CB  LYS    52     319.446 322.919 308.157  1.00  0.00           C  
ATOM    798  HB2 LYS    52     319.538 321.936 308.620  1.00  0.00           H  
ATOM    799  HB3 LYS    52     318.472 322.937 307.666  1.00  0.00           H  
ATOM    800  CG  LYS    52     320.533 323.058 307.072  1.00  0.00           C  
ATOM    801  HG2 LYS    52     321.504 323.201 307.534  1.00  0.00           H  
ATOM    802  HG3 LYS    52     320.571 322.122 306.517  1.00  0.00           H  
ATOM    803  CD  LYS    52     320.333 324.218 306.091  1.00  0.00           C  
ATOM    804  HD2 LYS    52     319.372 324.113 305.586  1.00  0.00           H  
ATOM    805  HD3 LYS    52     320.351 325.160 306.641  1.00  0.00           H  
ATOM    806  CE  LYS    52     321.472 324.204 305.058  1.00  0.00           C  
ATOM    807  HE2 LYS    52     322.429 324.179 305.591  1.00  0.00           H  
ATOM    808  HE3 LYS    52     321.401 323.286 304.465  1.00  0.00           H  
ATOM    809  NZ  LYS    52     321.428 325.399 304.170  1.00  0.00           N  
ATOM    810  HZ1 LYS    52     321.498 326.258 304.703  1.00  0.00           H  
ATOM    811  HZ2 LYS    52     322.196 325.400 303.510  1.00  0.00           H  
ATOM    812  HZ3 LYS    52     320.566 325.437 303.639  1.00  0.00           H  
ATOM    813  C   LYS    52     318.253 323.939 310.204  1.00  0.00           C  
ATOM    814  O   LYS    52     317.690 324.994 310.499  1.00  0.00           O  
ATOM    815  N   SER    53     317.896 322.760 310.740  1.00  0.00           N  
ATOM    816  H   SER    53     318.408 321.938 310.454  1.00  0.00           H  
ATOM    817  CA  SER    53     316.724 322.556 311.633  1.00  0.00           C  
ATOM    818  HA  SER    53     316.511 323.484 312.166  1.00  0.00           H  
ATOM    819  CB  SER    53     315.481 322.186 310.808  1.00  0.00           C  
ATOM    820  HB2 SER    53     315.681 321.263 310.265  1.00  0.00           H  
ATOM    821  HB3 SER    53     314.637 322.020 311.480  1.00  0.00           H  
ATOM    822  OG  SER    53     315.138 323.206 309.879  1.00  0.00           O  
ATOM    823  HG  SER    53     314.493 322.846 309.237  1.00  0.00           H  
ATOM    824  C   SER    53     316.938 321.455 312.693  1.00  0.00           C  
ATOM    825  O   SER    53     317.768 320.561 312.514  1.00  0.00           O  
ATOM    826  N   ILE    54     316.182 321.502 313.800  1.00  0.00           N  
ATOM    827  H   ILE    54     315.454 322.210 313.849  1.00  0.00           H  
ATOM    828  CA  ILE    54     316.325 320.615 314.978  1.00  0.00           C  
ATOM    829  HA  ILE    54     316.918 319.749 314.689  1.00  0.00           H  
ATOM    830  CB  ILE    54     317.068 321.343 316.131  1.00  0.00           C  
ATOM    831  HB  ILE    54     316.389 322.091 316.539  1.00  0.00           H  
ATOM    832  CG2 ILE    54     317.391 320.360 317.265  1.00  0.00           C  
ATOM    833 HG21 ILE    54     317.808 319.450 316.852  1.00  0.00           H  
ATOM    834 HG22 ILE    54     318.152 320.776 317.918  1.00  0.00           H  
ATOM    835 HG23 ILE    54     316.501 320.127 317.851  1.00  0.00           H  
ATOM    836  CG1 ILE    54     318.375 322.089 315.753  1.00  0.00           C  
ATOM    837 HG12 ILE    54     318.201 322.737 314.895  1.00  0.00           H  
ATOM    838 HG13 ILE    54     318.644 322.743 316.585  1.00  0.00           H  
ATOM    839  CD1 ILE    54     319.591 321.202 315.456  1.00  0.00           C  
ATOM    840 HD11 ILE    54     319.367 320.520 314.637  1.00  0.00           H  
ATOM    841 HD12 ILE    54     320.436 321.832 315.191  1.00  0.00           H  
ATOM    842 HD13 ILE    54     319.883 320.636 316.339  1.00  0.00           H  
ATOM    843  C   ILE    54     314.945 320.092 315.451  1.00  0.00           C  
ATOM    844  O   ILE    54     313.933 320.768 315.273  1.00  0.00           O  
ATOM    845  N   PHE    55     314.884 318.904 316.063  1.00  0.00           N  
ATOM    846  H   PHE    55     315.752 318.402 316.219  1.00  0.00           H  
ATOM    847  CA  PHE    55     313.652 318.200 316.464  1.00  0.00           C  
ATOM    848  HA  PHE    55     312.819 318.900 316.505  1.00  0.00           H  
ATOM    849  CB  PHE    55     313.356 317.142 315.387  1.00  0.00           C  
ATOM    850  HB2 PHE    55     312.916 317.646 314.528  1.00  0.00           H  
ATOM    851  HB3 PHE    55     314.304 316.712 315.058  1.00  0.00           H  
ATOM    852  CG  PHE    55     312.457 315.982 315.782  1.00  0.00           C  
ATOM    853  CD1 PHE    55     311.066 316.051 315.595  1.00  0.00           C  
ATOM    854  HD1 PHE    55     310.616 316.959 315.232  1.00  0.00           H  
ATOM    855  CE1 PHE    55     310.256 314.938 315.882  1.00  0.00           C  
ATOM    856  HE1 PHE    55     309.188 314.994 315.725  1.00  0.00           H  
ATOM    857  CZ  PHE    55     310.835 313.757 316.382  1.00  0.00           C  
ATOM    858  HZ  PHE    55     310.212 312.903 316.614  1.00  0.00           H  
ATOM    859  CE2 PHE    55     312.220 313.694 316.604  1.00  0.00           C  
ATOM    860  HE2 PHE    55     312.662 312.797 317.014  1.00  0.00           H  
ATOM    861  CD2 PHE    55     313.027 314.802 316.293  1.00  0.00           C  
ATOM    862  HD2 PHE    55     314.090 314.753 316.450  1.00  0.00           H  
ATOM    863  C   PHE    55     313.788 317.552 317.852  1.00  0.00           C  
ATOM    864  O   PHE    55     314.771 316.857 318.116  1.00  0.00           O  
ATOM    865  N   HIS    56     312.818 317.742 318.753  1.00  0.00           N  
ATOM    866  H   HIS    56     311.983 318.250 318.475  1.00  0.00           H  
ATOM    867  CA  HIS    56     312.846 317.103 320.080  1.00  0.00           C  
ATOM    868  HA  HIS    56     313.869 316.809 320.285  1.00  0.00           H  
ATOM    869  CB  HIS    56     312.451 318.082 321.197  1.00  0.00           C  
ATOM    870  HB2 HIS    56     313.047 317.854 322.080  1.00  0.00           H  
ATOM    871  HB3 HIS    56     312.689 319.103 320.906  1.00  0.00           H  
ATOM    872  CG  HIS    56     311.008 317.999 321.608  1.00  0.00           C  
ATOM    873  ND1 HIS    56     309.922 318.403 320.838  1.00  0.00           N  
ATOM    874  CE1 HIS    56     308.838 318.163 321.587  1.00  0.00           C  
ATOM    875  HE1 HIS    56     307.826 318.409 321.293  1.00  0.00           H  
ATOM    876  NE2 HIS    56     309.186 317.585 322.749  1.00  0.00           N  
ATOM    877  HE2 HIS    56     308.545 317.309 323.478  1.00  0.00           H  
ATOM    878  CD2 HIS    56     310.556 317.478 322.786  1.00  0.00           C  
ATOM    879  HD2 HIS    56     311.163 317.068 323.585  1.00  0.00           H  
ATOM    880  C   HIS    56     312.064 315.788 320.162  1.00  0.00           C  
ATOM    881  O   HIS    56     311.197 315.490 319.341  1.00  0.00           O  
ATOM    882  N   VAL    57     312.383 315.017 321.204  1.00  0.00           N  
ATOM    883  H   VAL    57     313.095 315.350 321.847  1.00  0.00           H  
ATOM    884  CA  VAL    57     311.735 313.757 321.587  1.00  0.00           C  
ATOM    885  HA  VAL    57     310.696 313.789 321.255  1.00  0.00           H  
ATOM    886  CB  VAL    57     312.436 312.587 320.852  1.00  0.00           C  
ATOM    887  HB  VAL    57     312.460 312.834 319.790  1.00  0.00           H  
ATOM    888  CG1 VAL    57     313.885 312.372 321.301  1.00  0.00           C  
ATOM    889 HG11 VAL    57     313.920 312.174 322.371  1.00  0.00           H  
ATOM    890 HG12 VAL    57     314.320 311.526 320.768  1.00  0.00           H  
ATOM    891 HG13 VAL    57     314.478 313.256 321.071  1.00  0.00           H  
ATOM    892  CG2 VAL    57     311.700 311.247 320.966  1.00  0.00           C  
ATOM    893 HG21 VAL    57     310.641 311.385 320.748  1.00  0.00           H  
ATOM    894 HG22 VAL    57     312.112 310.551 320.234  1.00  0.00           H  
ATOM    895 HG23 VAL    57     311.827 310.810 321.956  1.00  0.00           H  
ATOM    896  C   VAL    57     311.722 313.662 323.126  1.00  0.00           C  
ATOM    897  O   VAL    57     312.242 314.543 323.813  1.00  0.00           O  
ATOM    898  N   MET    58     311.105 312.632 323.709  1.00  0.00           N  
ATOM    899  H   MET    58     310.670 311.930 323.127  1.00  0.00           H  
ATOM    900  CA  MET    58     311.038 312.477 325.169  1.00  0.00           C  
ATOM    901  HA  MET    58     310.667 313.409 325.599  1.00  0.00           H  
ATOM    902  CB  MET    58     310.045 311.360 325.524  1.00  0.00           C  
ATOM    903  HB2 MET    58     310.141 310.538 324.813  1.00  0.00           H  
ATOM    904  HB3 MET    58     310.258 310.976 326.522  1.00  0.00           H  
ATOM    905  CG  MET    58     308.616 311.910 325.499  1.00  0.00           C  
ATOM    906  HG2 MET    58     308.488 312.545 324.621  1.00  0.00           H  
ATOM    907  HG3 MET    58     307.917 311.077 325.408  1.00  0.00           H  
ATOM    908  SD  MET    58     308.199 312.860 326.991  1.00  0.00           S  
ATOM    909  CE  MET    58     307.709 311.492 328.076  1.00  0.00           C  
ATOM    910  HE1 MET    58     308.566 310.847 328.268  1.00  0.00           H  
ATOM    911  HE2 MET    58     307.333 311.883 329.020  1.00  0.00           H  
ATOM    912  HE3 MET    58     306.920 310.912 327.596  1.00  0.00           H  
ATOM    913  C   MET    58     312.426 312.209 325.776  1.00  0.00           C  
ATOM    914  O   MET    58     313.058 311.190 325.493  1.00  0.00           O  
ATOM    915  N   ASP    59     312.901 313.158 326.592  1.00  0.00           N  
ATOM    916  H   ASP    59     312.311 313.963 326.748  1.00  0.00           H  
ATOM    917  CA  ASP    59     314.147 313.102 327.380  1.00  0.00           C  
ATOM    918  HA  ASP    59     314.187 314.004 327.981  1.00  0.00           H  
ATOM    919  CB  ASP    59     314.100 311.981 328.439  1.00  0.00           C  
ATOM    920  HB2 ASP    59     314.020 311.013 327.943  1.00  0.00           H  
ATOM    921  HB3 ASP    59     315.038 311.990 328.995  1.00  0.00           H  
ATOM    922  CG  ASP    59     312.953 312.131 329.466  1.00  0.00           C  
ATOM    923  OD1 ASP    59     312.685 311.146 330.196  1.00  0.00           O  
ATOM    924  OD2 ASP    59     312.345 313.223 329.592  1.00  0.00           O  
ATOM    925  C   ASP    59     315.442 313.147 326.524  1.00  0.00           C  
ATOM    926  O   ASP    59     316.540 312.939 327.044  1.00  0.00           O  
ATOM    927  N   PHE    60     315.333 313.507 325.234  1.00  0.00           N  
ATOM    928  H   PHE    60     314.408 313.753 324.903  1.00  0.00           H  
ATOM    929  CA  PHE    60     316.406 313.502 324.219  1.00  0.00           C  
ATOM    930  HA  PHE    60     317.342 313.812 324.685  1.00  0.00           H  
ATOM    931  CB  PHE    60     316.578 312.067 323.671  1.00  0.00           C  
ATOM    932  HB2 PHE    60     315.643 311.516 323.781  1.00  0.00           H  
ATOM    933  HB3 PHE    60     316.785 312.105 322.601  1.00  0.00           H  
ATOM    934  CG  PHE    60     317.692 311.268 324.322  1.00  0.00           C  
ATOM    935  CD1 PHE    60     318.999 311.347 323.805  1.00  0.00           C  
ATOM    936  HD1 PHE    60     319.208 311.978 322.951  1.00  0.00           H  
ATOM    937  CE1 PHE    60     320.039 310.608 324.396  1.00  0.00           C  
ATOM    938  HE1 PHE    60     321.042 310.676 323.999  1.00  0.00           H  
ATOM    939  CZ  PHE    60     319.777 309.787 325.507  1.00  0.00           C  
ATOM    940  HZ  PHE    60     320.579 309.221 325.965  1.00  0.00           H  
ATOM    941  CE2 PHE    60     318.472 309.702 326.024  1.00  0.00           C  
ATOM    942  HE2 PHE    60     318.270 309.076 326.884  1.00  0.00           H  
ATOM    943  CD2 PHE    60     317.430 310.436 325.429  1.00  0.00           C  
ATOM    944  HD2 PHE    60     316.428 310.370 325.832  1.00  0.00           H  
ATOM    945  C   PHE    60     316.118 314.502 323.073  1.00  0.00           C  
ATOM    946  O   PHE    60     315.016 315.044 322.970  1.00  0.00           O  
ATOM    947  N   ILE    61     317.097 314.753 322.192  1.00  0.00           N  
ATOM    948  H   ILE    61     318.006 314.319 322.330  1.00  0.00           H  
ATOM    949  CA  ILE    61     316.953 315.643 321.020  1.00  0.00           C  
ATOM    950  HA  ILE    61     315.902 315.605 320.730  1.00  0.00           H  
ATOM    951  CB  ILE    61     317.317 317.129 321.326  1.00  0.00           C  
ATOM    952  HB  ILE    61     317.971 317.503 320.537  1.00  0.00           H  
ATOM    953  CG2 ILE    61     316.016 317.939 321.263  1.00  0.00           C  
ATOM    954 HG21 ILE    61     315.278 317.497 321.930  1.00  0.00           H  
ATOM    955 HG22 ILE    61     316.159 318.967 321.562  1.00  0.00           H  
ATOM    956 HG23 ILE    61     315.658 317.961 320.236  1.00  0.00           H  
ATOM    957  CG1 ILE    61     318.026 317.381 322.674  1.00  0.00           C  
ATOM    958 HG12 ILE    61     317.417 317.006 323.489  1.00  0.00           H  
ATOM    959 HG13 ILE    61     318.943 316.815 322.681  1.00  0.00           H  
ATOM    960  CD1 ILE    61     318.408 318.842 322.951  1.00  0.00           C  
ATOM    961 HD11 ILE    61     317.525 319.442 323.141  1.00  0.00           H  
ATOM    962 HD12 ILE    61     319.032 318.902 323.840  1.00  0.00           H  
ATOM    963 HD13 ILE    61     318.959 319.248 322.105  1.00  0.00           H  
ATOM    964  C   ILE    61     317.701 315.118 319.783  1.00  0.00           C  
ATOM    965  O   ILE    61     318.708 314.423 319.894  1.00  0.00           O  
ATOM    966  N   SER    62     317.185 315.448 318.599  1.00  0.00           N  
ATOM    967  H   SER    62     316.386 316.077 318.589  1.00  0.00           H  
ATOM    968  CA  SER    62     317.596 314.945 317.278  1.00  0.00           C  
ATOM    969  HA  SER    62     318.599 314.520 317.336  1.00  0.00           H  
ATOM    970  CB  SER    62     316.609 313.853 316.850  1.00  0.00           C  
ATOM    971  HB2 SER    62     315.768 313.819 317.545  1.00  0.00           H  
ATOM    972  HB3 SER    62     316.226 314.058 315.851  1.00  0.00           H  
ATOM    973  OG  SER    62     317.258 312.600 316.850  1.00  0.00           O  
ATOM    974  HG  SER    62     316.613 311.895 317.047  1.00  0.00           H  
ATOM    975  C   SER    62     317.624 316.094 316.254  1.00  0.00           C  
ATOM    976  O   SER    62     317.131 317.183 316.533  1.00  0.00           O  
ATOM    977  N   VAL    63     318.198 315.893 315.064  1.00  0.00           N  
ATOM    978  H   VAL    63     318.599 314.990 314.866  1.00  0.00           H  
ATOM    979  CA  VAL    63     318.517 316.991 314.122  1.00  0.00           C  
ATOM    980  HA  VAL    63     317.903 317.854 314.367  1.00  0.00           H  
ATOM    981  CB  VAL    63     319.980 317.420 314.320  1.00  0.00           C  
ATOM    982  HB  VAL    63     320.106 318.349 313.780  1.00  0.00           H  
ATOM    983  CG1 VAL    63     320.376 317.665 315.789  1.00  0.00           C  
ATOM    984 HG11 VAL    63     320.438 316.723 316.336  1.00  0.00           H  
ATOM    985 HG12 VAL    63     321.352 318.148 315.832  1.00  0.00           H  
ATOM    986 HG13 VAL    63     319.649 318.310 316.273  1.00  0.00           H  
ATOM    987  CG2 VAL    63     320.947 316.381 313.770  1.00  0.00           C  
ATOM    988 HG21 VAL    63     320.918 316.375 312.682  1.00  0.00           H  
ATOM    989 HG22 VAL    63     321.960 316.610 314.091  1.00  0.00           H  
ATOM    990 HG23 VAL    63     320.692 315.390 314.136  1.00  0.00           H  
ATOM    991  C   VAL    63     318.203 316.640 312.652  1.00  0.00           C  
ATOM    992  O   VAL    63     318.390 315.494 312.241  1.00  0.00           O  
ATOM    993  N   ASP    64     317.737 317.615 311.855  1.00  0.00           N  
ATOM    994  H   ASP    64     317.724 318.565 312.210  1.00  0.00           H  
ATOM    995  CA  ASP    64     317.093 317.389 310.539  1.00  0.00           C  
ATOM    996  HA  ASP    64     316.965 316.316 310.391  1.00  0.00           H  
ATOM    997  CB  ASP    64     315.681 317.998 310.577  1.00  0.00           C  
ATOM    998  HB2 ASP    64     315.777 319.084 310.564  1.00  0.00           H  
ATOM    999  HB3 ASP    64     315.149 317.701 309.672  1.00  0.00           H  
ATOM   1000  CG  ASP    64     314.838 317.614 311.804  1.00  0.00           C  
ATOM   1001  OD1 ASP    64     314.093 318.502 312.286  1.00  0.00           O  
ATOM   1002  OD2 ASP    64     314.889 316.444 312.255  1.00  0.00           O  
ATOM   1003  C   ASP    64     317.842 317.948 309.303  1.00  0.00           C  
ATOM   1004  O   ASP    64     317.797 319.150 309.019  1.00  0.00           O  
ATOM   1005  N   LYS    65     318.509 317.070 308.536  1.00  0.00           N  
ATOM   1006  H   LYS    65     318.479 316.097 308.811  1.00  0.00           H  
ATOM   1007  CA  LYS    65     319.397 317.427 307.409  1.00  0.00           C  
ATOM   1008  HA  LYS    65     320.029 318.236 307.756  1.00  0.00           H  
ATOM   1009  CB  LYS    65     320.307 316.224 307.086  1.00  0.00           C  
ATOM   1010  HB2 LYS    65     320.714 315.856 308.028  1.00  0.00           H  
ATOM   1011  HB3 LYS    65     319.695 315.439 306.642  1.00  0.00           H  
ATOM   1012  CG  LYS    65     321.498 316.514 306.148  1.00  0.00           C  
ATOM   1013  HG2 LYS    65     321.132 316.776 305.156  1.00  0.00           H  
ATOM   1014  HG3 LYS    65     322.077 317.348 306.547  1.00  0.00           H  
ATOM   1015  CD  LYS    65     322.409 315.279 306.027  1.00  0.00           C  
ATOM   1016  HD2 LYS    65     322.718 314.971 307.026  1.00  0.00           H  
ATOM   1017  HD3 LYS    65     321.849 314.465 305.564  1.00  0.00           H  
ATOM   1018  CE  LYS    65     323.664 315.565 305.191  1.00  0.00           C  
ATOM   1019  HE2 LYS    65     323.363 315.897 304.192  1.00  0.00           H  
ATOM   1020  HE3 LYS    65     324.212 316.387 305.659  1.00  0.00           H  
ATOM   1021  NZ  LYS    65     324.543 314.364 305.090  1.00  0.00           N  
ATOM   1022  HZ1 LYS    65     324.082 313.606 304.601  1.00  0.00           H  
ATOM   1023  HZ2 LYS    65     325.394 314.571 304.579  1.00  0.00           H  
ATOM   1024  HZ3 LYS    65     324.813 314.015 306.003  1.00  0.00           H  
ATOM   1025  C   LYS    65     318.740 317.967 306.134  1.00  0.00           C  
ATOM   1026  O   LYS    65     317.712 317.485 305.659  1.00  0.00           O  
ATOM   1027  N   GLU    66     319.450 318.935 305.558  1.00  0.00           N  
ATOM   1028  H   GLU    66     320.284 319.228 306.047  1.00  0.00           H  
ATOM   1029  CA  GLU    66     319.332 319.466 304.197  1.00  0.00           C  
ATOM   1030  HA  GLU    66     318.668 318.832 303.606  1.00  0.00           H  
ATOM   1031  CB  GLU    66     318.796 320.908 304.173  1.00  0.00           C  
ATOM   1032  HB2 GLU    66     319.476 321.554 304.721  1.00  0.00           H  
ATOM   1033  HB3 GLU    66     318.775 321.242 303.135  1.00  0.00           H  
ATOM   1034  CG  GLU    66     317.384 321.044 304.767  1.00  0.00           C  
ATOM   1035  HG2 GLU    66     316.701 320.415 304.191  1.00  0.00           H  
ATOM   1036  HG3 GLU    66     317.395 320.675 305.796  1.00  0.00           H  
ATOM   1037  CD  GLU    66     316.856 322.498 304.758  1.00  0.00           C  
ATOM   1038  OE1 GLU    66     316.006 322.836 305.618  1.00  0.00           O  
ATOM   1039  OE2 GLU    66     317.248 323.311 303.883  1.00  0.00           O  
ATOM   1040  C   GLU    66     320.759 319.369 303.611  1.00  0.00           C  
ATOM   1041  O   GLU    66     321.737 319.525 304.347  1.00  0.00           O  
ATOM   1042  N   ASN    67     320.906 319.080 302.316  1.00  0.00           N  
ATOM   1043  H   ASN    67     320.075 319.008 301.745  1.00  0.00           H  
ATOM   1044  CA  ASN    67     322.187 318.681 301.702  1.00  0.00           C  
ATOM   1045  HA  ASN    67     322.492 317.765 302.213  1.00  0.00           H  
ATOM   1046  CB  ASN    67     321.955 318.296 300.229  1.00  0.00           C  
ATOM   1047  HB2 ASN    67     322.877 317.855 299.848  1.00  0.00           H  
ATOM   1048  HB3 ASN    67     321.183 317.528 300.174  1.00  0.00           H  
ATOM   1049  CG  ASN    67     321.558 319.442 299.303  1.00  0.00           C  
ATOM   1050  OD1 ASN    67     321.119 320.511 299.706  1.00  0.00           O  
ATOM   1051  ND2 ASN    67     321.685 319.241 298.010  1.00  0.00           N  
ATOM   1052 HD21 ASN    67     321.422 319.984 297.380  1.00  0.00           H  
ATOM   1053 HD22 ASN    67     322.032 318.358 297.663  1.00  0.00           H  
ATOM   1054  C   ASN    67     323.392 319.641 301.865  1.00  0.00           C  
ATOM   1055  O   ASN    67     324.534 319.179 301.818  1.00  0.00           O  
ATOM   1056  N   ASP    68     323.174 320.938 302.103  1.00  0.00           N  
ATOM   1057  H   ASP    68     322.215 321.252 302.112  1.00  0.00           H  
ATOM   1058  CA  ASP    68     324.241 321.934 302.328  1.00  0.00           C  
ATOM   1059  HA  ASP    68     325.159 321.586 301.853  1.00  0.00           H  
ATOM   1060  CB  ASP    68     323.858 323.258 301.635  1.00  0.00           C  
ATOM   1061  HB2 ASP    68     322.883 323.578 302.009  1.00  0.00           H  
ATOM   1062  HB3 ASP    68     324.586 324.026 301.903  1.00  0.00           H  
ATOM   1063  CG  ASP    68     323.821 323.189 300.094  1.00  0.00           C  
ATOM   1064  OD1 ASP    68     323.174 324.073 299.480  1.00  0.00           O  
ATOM   1065  OD2 ASP    68     324.479 322.315 299.478  1.00  0.00           O  
ATOM   1066  C   ASP    68     324.601 322.113 303.827  1.00  0.00           C  
ATOM   1067  O   ASP    68     325.042 323.184 304.254  1.00  0.00           O  
ATOM   1068  N   ALA    69     324.452 321.049 304.627  1.00  0.00           N  
ATOM   1069  H   ALA    69     324.046 320.214 304.222  1.00  0.00           H  
ATOM   1070  CA  ALA    69     324.833 320.964 306.042  1.00  0.00           C  
ATOM   1071  HA  ALA    69     325.796 321.457 306.181  1.00  0.00           H  
ATOM   1072  CB  ALA    69     323.776 321.699 306.877  1.00  0.00           C  
ATOM   1073  HB1 ALA    69     322.802 321.236 306.719  1.00  0.00           H  
ATOM   1074  HB2 ALA    69     324.020 321.643 307.936  1.00  0.00           H  
ATOM   1075  HB3 ALA    69     323.739 322.750 306.594  1.00  0.00           H  
ATOM   1076  C   ALA    69     324.983 319.504 306.525  1.00  0.00           C  
ATOM   1077  O   ALA    69     324.700 318.557 305.790  1.00  0.00           O  
ATOM   1078  N   ASN    70     325.392 319.343 307.789  1.00  0.00           N  
ATOM   1079  H   ASN    70     325.609 320.190 308.303  1.00  0.00           H  
ATOM   1080  CA  ASN    70     325.439 318.113 308.594  1.00  0.00           C  
ATOM   1081  HA  ASN    70     324.431 317.693 308.619  1.00  0.00           H  
ATOM   1082  CB  ASN    70     326.397 317.058 307.980  1.00  0.00           C  
ATOM   1083  HB2 ASN    70     326.279 316.114 308.507  1.00  0.00           H  
ATOM   1084  HB3 ASN    70     326.124 316.861 306.945  1.00  0.00           H  
ATOM   1085  CG  ASN    70     327.877 317.407 308.050  1.00  0.00           C  
ATOM   1086  OD1 ASN    70     328.439 317.577 309.120  1.00  0.00           O  
ATOM   1087  ND2 ASN    70     328.569 317.471 306.937  1.00  0.00           N  
ATOM   1088 HD21 ASN    70     329.561 317.642 307.004  1.00  0.00           H  
ATOM   1089 HD22 ASN    70     328.130 317.307 306.044  1.00  0.00           H  
ATOM   1090  C   ASN    70     325.835 318.488 310.043  1.00  0.00           C  
ATOM   1091  O   ASN    70     326.403 319.556 310.264  1.00  0.00           O  
ATOM   1092  N   TRP    71     325.570 317.629 311.036  1.00  0.00           N  
ATOM   1093  H   TRP    71     325.080 316.772 310.829  1.00  0.00           H  
ATOM   1094  CA  TRP    71     325.882 317.927 312.448  1.00  0.00           C  
ATOM   1095  HA  TRP    71     325.988 319.004 312.537  1.00  0.00           H  
ATOM   1096  CB  TRP    71     324.716 317.585 313.377  1.00  0.00           C  
ATOM   1097  HB2 TRP    71     324.394 316.566 313.181  1.00  0.00           H  
ATOM   1098  HB3 TRP    71     325.046 317.660 314.413  1.00  0.00           H  
ATOM   1099  CG  TRP    71     323.550 318.496 313.207  1.00  0.00           C  
ATOM   1100  CD1 TRP    71     323.137 319.445 314.076  1.00  0.00           C  
ATOM   1101  HD1 TRP    71     323.590 319.649 315.041  1.00  0.00           H  
ATOM   1102  NE1 TRP    71     322.060 320.119 313.536  1.00  0.00           N  
ATOM   1103  HE1 TRP    71     321.572 320.863 314.016  1.00  0.00           H  
ATOM   1104  CE2 TRP    71     321.746 319.651 312.280  1.00  0.00           C  
ATOM   1105  CZ2 TRP    71     320.784 320.007 311.332  1.00  0.00           C  
ATOM   1106  HZ2 TRP    71     320.109 320.826 311.512  1.00  0.00           H  
ATOM   1107  CH2 TRP    71     320.784 319.349 310.094  1.00  0.00           C  
ATOM   1108  HH2 TRP    71     320.138 319.706 309.309  1.00  0.00           H  
ATOM   1109  CZ3 TRP    71     321.641 318.259 309.874  1.00  0.00           C  
ATOM   1110  HZ3 TRP    71     321.649 317.739 308.934  1.00  0.00           H  
ATOM   1111  CE3 TRP    71     322.518 317.840 310.877  1.00  0.00           C  
ATOM   1112  HE3 TRP    71     323.118 316.961 310.722  1.00  0.00           H  
ATOM   1113  CD2 TRP    71     322.652 318.577 312.069  1.00  0.00           C  
ATOM   1114  C   TRP    71     327.227 317.370 312.915  1.00  0.00           C  
ATOM   1115  O   TRP    71     327.681 317.690 314.011  1.00  0.00           O  
ATOM   1116  N   GLU    72     327.940 316.637 312.060  1.00  0.00           N  
ATOM   1117  H   GLU    72     327.548 316.426 311.153  1.00  0.00           H  
ATOM   1118  CA  GLU    72     329.353 316.314 312.297  1.00  0.00           C  
ATOM   1119  HA  GLU    72     329.453 315.901 313.302  1.00  0.00           H  
ATOM   1120  CB  GLU    72     329.844 315.257 311.292  1.00  0.00           C  
ATOM   1121  HB2 GLU    72     329.971 315.729 310.318  1.00  0.00           H  
ATOM   1122  HB3 GLU    72     330.824 314.905 311.614  1.00  0.00           H  
ATOM   1123  CG  GLU    72     328.914 314.039 311.108  1.00  0.00           C  
ATOM   1124  HG2 GLU    72     327.995 314.376 310.620  1.00  0.00           H  
ATOM   1125  HG3 GLU    72     329.398 313.345 310.417  1.00  0.00           H  
ATOM   1126  CD  GLU    72     328.556 313.281 312.408  1.00  0.00           C  
ATOM   1127  OE1 GLU    72     327.495 312.610 312.435  1.00  0.00           O  
ATOM   1128  OE2 GLU    72     329.338 313.306 313.389  1.00  0.00           O  
ATOM   1129  C   GLU    72     330.190 317.619 312.250  1.00  0.00           C  
ATOM   1130  O   GLU    72     331.143 317.792 313.004  1.00  0.00           O  
ATOM   1131  N   THR    73     329.757 318.600 311.444  1.00  0.00           N  
ATOM   1132  H   THR    73     329.031 318.348 310.777  1.00  0.00           H  
ATOM   1133  CA  THR    73     330.231 320.003 311.426  1.00  0.00           C  
ATOM   1134  HA  THR    73     331.318 320.018 311.338  1.00  0.00           H  
ATOM   1135  CB  THR    73     329.627 320.707 310.183  1.00  0.00           C  
ATOM   1136  HB  THR    73     328.628 320.318 310.018  1.00  0.00           H  
ATOM   1137  CG2 THR    73     329.495 322.234 310.222  1.00  0.00           C  
ATOM   1138 HG21 THR    73     330.463 322.692 310.420  1.00  0.00           H  
ATOM   1139 HG22 THR    73     329.117 322.591 309.264  1.00  0.00           H  
ATOM   1140 HG23 THR    73     328.776 322.527 310.989  1.00  0.00           H  
ATOM   1141  OG1 THR    73     330.406 320.403 309.044  1.00  0.00           O  
ATOM   1142  HG1 THR    73     330.265 319.463 308.824  1.00  0.00           H  
ATOM   1143  C   THR    73     329.877 320.766 312.716  1.00  0.00           C  
ATOM   1144  O   THR    73     330.466 321.808 313.009  1.00  0.00           O  
ATOM   1145  N   VAL    74     328.920 320.268 313.505  1.00  0.00           N  
ATOM   1146  H   VAL    74     328.527 319.368 313.257  1.00  0.00           H  
ATOM   1147  CA  VAL    74     328.301 320.980 314.638  1.00  0.00           C  
ATOM   1148  HA  VAL    74     328.565 322.035 314.572  1.00  0.00           H  
ATOM   1149  CB  VAL    74     326.757 320.917 314.505  1.00  0.00           C  
ATOM   1150  HB  VAL    74     326.443 319.877 314.514  1.00  0.00           H  
ATOM   1151  CG1 VAL    74     325.998 321.620 315.626  1.00  0.00           C  
ATOM   1152 HG11 VAL    74     326.370 322.637 315.768  1.00  0.00           H  
ATOM   1153 HG12 VAL    74     324.929 321.653 315.412  1.00  0.00           H  
ATOM   1154 HG13 VAL    74     326.139 321.041 316.529  1.00  0.00           H  
ATOM   1155  CG2 VAL    74     326.279 321.564 313.200  1.00  0.00           C  
ATOM   1156 HG21 VAL    74     326.778 321.133 312.336  1.00  0.00           H  
ATOM   1157 HG22 VAL    74     325.207 321.408 313.077  1.00  0.00           H  
ATOM   1158 HG23 VAL    74     326.484 322.630 313.223  1.00  0.00           H  
ATOM   1159  C   VAL    74     328.820 320.514 316.009  1.00  0.00           C  
ATOM   1160  O   VAL    74     328.625 321.250 316.974  1.00  0.00           O  
ATOM   1161  N   LEU    75     329.572 319.402 316.120  1.00  0.00           N  
ATOM   1162  H   LEU    75     329.706 318.833 315.295  1.00  0.00           H  
ATOM   1163  CA  LEU    75     330.188 318.962 317.398  1.00  0.00           C  
ATOM   1164  HA  LEU    75     329.367 318.651 318.048  1.00  0.00           H  
ATOM   1165  CB  LEU    75     331.163 317.759 317.291  1.00  0.00           C  
ATOM   1166  HB2 LEU    75     332.167 318.144 317.134  1.00  0.00           H  
ATOM   1167  HB3 LEU    75     331.215 317.305 318.283  1.00  0.00           H  
ATOM   1168  CG  LEU    75     330.923 316.647 316.251  1.00  0.00           C  
ATOM   1169  HG  LEU    75     330.179 316.955 315.519  1.00  0.00           H  
ATOM   1170  CD1 LEU    75     332.238 316.330 315.531  1.00  0.00           C  
ATOM   1171 HD11 LEU    75     332.985 315.970 316.239  1.00  0.00           H  
ATOM   1172 HD12 LEU    75     332.070 315.575 314.763  1.00  0.00           H  
ATOM   1173 HD13 LEU    75     332.622 317.232 315.051  1.00  0.00           H  
ATOM   1174  CD2 LEU    75     330.464 315.352 316.920  1.00  0.00           C  
ATOM   1175 HD21 LEU    75     329.552 315.534 317.483  1.00  0.00           H  
ATOM   1176 HD22 LEU    75     330.273 314.595 316.159  1.00  0.00           H  
ATOM   1177 HD23 LEU    75     331.234 314.987 317.601  1.00  0.00           H  
ATOM   1178  C   LEU    75     330.922 320.111 318.126  1.00  0.00           C  
ATOM   1179  O   LEU    75     330.555 320.391 319.269  1.00  0.00           O  
ATOM   1180  N   PRO    76     331.881 320.829 317.486  1.00  0.00           N  
ATOM   1181  CD  PRO    76     332.492 320.568 316.183  1.00  0.00           C  
ATOM   1182  HD2 PRO    76     331.784 320.231 315.430  1.00  0.00           H  
ATOM   1183  HD3 PRO    76     333.288 319.831 316.300  1.00  0.00           H  
ATOM   1184  CG  PRO    76     333.115 321.883 315.742  1.00  0.00           C  
ATOM   1185  HG2 PRO    76     332.359 322.490 315.253  1.00  0.00           H  
ATOM   1186  HG3 PRO    76     333.964 321.724 315.076  1.00  0.00           H  
ATOM   1187  CB  PRO    76     333.539 322.528 317.060  1.00  0.00           C  
ATOM   1188  HB2 PRO    76     333.477 323.616 316.995  1.00  0.00           H  
ATOM   1189  HB3 PRO    76     334.561 322.231 317.297  1.00  0.00           H  
ATOM   1190  CA  PRO    76     332.580 321.951 318.116  1.00  0.00           C  
ATOM   1191  HA  PRO    76     333.174 321.572 318.949  1.00  0.00           H  
ATOM   1192  C   PRO    76     331.637 323.023 318.664  1.00  0.00           C  
ATOM   1193  O   PRO    76     331.882 323.539 319.751  1.00  0.00           O  
ATOM   1194  N   LYS    77     330.558 323.361 317.943  1.00  0.00           N  
ATOM   1195  H   LYS    77     330.344 322.818 317.117  1.00  0.00           H  
ATOM   1196  CA  LYS    77     329.639 324.432 318.353  1.00  0.00           C  
ATOM   1197  HA  LYS    77     330.232 325.226 318.816  1.00  0.00           H  
ATOM   1198  CB  LYS    77     328.916 325.070 317.161  1.00  0.00           C  
ATOM   1199  HB2 LYS    77     328.229 324.360 316.697  1.00  0.00           H  
ATOM   1200  HB3 LYS    77     328.329 325.889 317.573  1.00  0.00           H  
ATOM   1201  CG  LYS    77     329.866 325.678 316.116  1.00  0.00           C  
ATOM   1202  HG2 LYS    77     329.407 326.586 315.730  1.00  0.00           H  
ATOM   1203  HG3 LYS    77     330.803 325.966 316.596  1.00  0.00           H  
ATOM   1204  CD  LYS    77     330.151 324.729 314.941  1.00  0.00           C  
ATOM   1205  HD2 LYS    77     330.599 323.815 315.320  1.00  0.00           H  
ATOM   1206  HD3 LYS    77     329.212 324.475 314.443  1.00  0.00           H  
ATOM   1207  CE  LYS    77     331.099 325.394 313.931  1.00  0.00           C  
ATOM   1208  HE2 LYS    77     330.546 326.179 313.406  1.00  0.00           H  
ATOM   1209  HE3 LYS    77     331.919 325.881 314.471  1.00  0.00           H  
ATOM   1210  NZ  LYS    77     331.651 324.412 312.951  1.00  0.00           N  
ATOM   1211  HZ1 LYS    77     330.974 323.692 312.706  1.00  0.00           H  
ATOM   1212  HZ2 LYS    77     331.954 324.873 312.099  1.00  0.00           H  
ATOM   1213  HZ3 LYS    77     332.463 323.933 313.323  1.00  0.00           H  
ATOM   1214  C   LYS    77     328.650 323.996 319.431  1.00  0.00           C  
ATOM   1215  O   LYS    77     328.455 324.748 320.375  1.00  0.00           O  
ATOM   1216  N   VAL    78     328.063 322.798 319.342  1.00  0.00           N  
ATOM   1217  H   VAL    78     328.269 322.221 318.531  1.00  0.00           H  
ATOM   1218  CA  VAL    78     327.244 322.234 320.436  1.00  0.00           C  
ATOM   1219  HA  VAL    78     326.428 322.926 320.642  1.00  0.00           H  
ATOM   1220  CB  VAL    78     326.613 320.877 320.061  1.00  0.00           C  
ATOM   1221  HB  VAL    78     327.375 320.240 319.608  1.00  0.00           H  
ATOM   1222  CG1 VAL    78     326.023 320.157 321.275  1.00  0.00           C  
ATOM   1223 HG11 VAL    78     325.410 320.857 321.843  1.00  0.00           H  
ATOM   1224 HG12 VAL    78     325.391 319.331 320.954  1.00  0.00           H  
ATOM   1225 HG13 VAL    78     326.818 319.767 321.912  1.00  0.00           H  
ATOM   1226  CG2 VAL    78     325.453 321.048 319.073  1.00  0.00           C  
ATOM   1227 HG21 VAL    78     325.623 321.912 318.432  1.00  0.00           H  
ATOM   1228 HG22 VAL    78     325.358 320.142 318.473  1.00  0.00           H  
ATOM   1229 HG23 VAL    78     324.508 321.193 319.592  1.00  0.00           H  
ATOM   1230  C   VAL    78     328.065 322.156 321.724  1.00  0.00           C  
ATOM   1231  O   VAL    78     327.680 322.745 322.733  1.00  0.00           O  
ATOM   1232  N   GLU    79     329.219 321.481 321.683  1.00  0.00           N  
ATOM   1233  H   GLU    79     329.509 321.054 320.808  1.00  0.00           H  
ATOM   1234  CA  GLU    79     330.129 321.374 322.828  1.00  0.00           C  
ATOM   1235  HA  GLU    79     329.590 320.893 323.646  1.00  0.00           H  
ATOM   1236  CB  GLU    79     331.337 320.484 322.491  1.00  0.00           C  
ATOM   1237  HB2 GLU    79     331.839 320.877 321.606  1.00  0.00           H  
ATOM   1238  HB3 GLU    79     332.035 320.521 323.328  1.00  0.00           H  
ATOM   1239  CG  GLU    79     330.931 319.016 322.265  1.00  0.00           C  
ATOM   1240  HG2 GLU    79     330.383 318.674 323.147  1.00  0.00           H  
ATOM   1241  HG3 GLU    79     330.247 318.948 321.417  1.00  0.00           H  
ATOM   1242  CD  GLU    79     332.133 318.075 322.018  1.00  0.00           C  
ATOM   1243  OE1 GLU    79     331.987 316.848 322.241  1.00  0.00           O  
ATOM   1244  OE2 GLU    79     333.225 318.527 321.591  1.00  0.00           O  
ATOM   1245  C   GLU    79     330.559 322.755 323.354  1.00  0.00           C  
ATOM   1246  O   GLU    79     330.307 323.056 324.518  1.00  0.00           O  
ATOM   1247  N   ALA    80     331.111 323.643 322.517  1.00  0.00           N  
ATOM   1248  H   ALA    80     331.278 323.377 321.553  1.00  0.00           H  
ATOM   1249  CA  ALA    80     331.543 324.986 322.932  1.00  0.00           C  
ATOM   1250  HA  ALA    80     331.880 324.911 323.967  1.00  0.00           H  
ATOM   1251  CB  ALA    80     332.776 325.404 322.122  1.00  0.00           C  
ATOM   1252  HB1 ALA    80     332.491 325.645 321.099  1.00  0.00           H  
ATOM   1253  HB2 ALA    80     333.228 326.285 322.579  1.00  0.00           H  
ATOM   1254  HB3 ALA    80     333.511 324.597 322.121  1.00  0.00           H  
ATOM   1255  C   ALA    80     330.413 326.050 322.942  1.00  0.00           C  
ATOM   1256  O   ALA    80     330.648 327.243 322.727  1.00  0.00           O  
ATOM   1257  N   VAL    81     329.193 325.613 323.258  1.00  0.00           N  
ATOM   1258  H   VAL    81     329.097 324.610 323.359  1.00  0.00           H  
ATOM   1259  CA  VAL    81     328.029 326.434 323.631  1.00  0.00           C  
ATOM   1260  HA  VAL    81     328.349 327.458 323.822  1.00  0.00           H  
ATOM   1261  CB  VAL    81     326.913 326.481 322.563  1.00  0.00           C  
ATOM   1262  HB  VAL    81     326.750 325.482 322.158  1.00  0.00           H  
ATOM   1263  CG1 VAL    81     325.571 326.978 323.120  1.00  0.00           C  
ATOM   1264 HG11 VAL    81     325.701 327.946 323.605  1.00  0.00           H  
ATOM   1265 HG12 VAL    81     324.850 327.082 322.309  1.00  0.00           H  
ATOM   1266 HG13 VAL    81     325.165 326.265 323.837  1.00  0.00           H  
ATOM   1267  CG2 VAL    81     327.298 327.452 321.436  1.00  0.00           C  
ATOM   1268 HG21 VAL    81     328.274 327.192 321.030  1.00  0.00           H  
ATOM   1269 HG22 VAL    81     326.562 327.398 320.634  1.00  0.00           H  
ATOM   1270 HG23 VAL    81     327.344 328.472 321.816  1.00  0.00           H  
ATOM   1271  C   VAL    81     327.547 325.871 324.960  1.00  0.00           C  
ATOM   1272  O   VAL    81     327.564 326.578 325.960  1.00  0.00           O  
ATOM   1273  N   PHE    82     327.247 324.569 325.012  1.00  0.00           N  
ATOM   1274  H   PHE    82     327.275 324.031 324.151  1.00  0.00           H  
ATOM   1275  CA  PHE    82     326.986 323.829 326.248  1.00  0.00           C  
ATOM   1276  HA  PHE    82     326.040 324.149 326.682  1.00  0.00           H  
ATOM   1277  CB  PHE    82     326.918 322.339 325.888  1.00  0.00           C  
ATOM   1278  HB2 PHE    82     327.787 322.077 325.283  1.00  0.00           H  
ATOM   1279  HB3 PHE    82     327.004 321.766 326.803  1.00  0.00           H  
ATOM   1280  CG  PHE    82     325.669 321.849 325.180  1.00  0.00           C  
ATOM   1281  CD1 PHE    82     324.520 322.654 325.053  1.00  0.00           C  
ATOM   1282  HD1 PHE    82     324.497 323.679 325.387  1.00  0.00           H  
ATOM   1283  CE1 PHE    82     323.362 322.131 324.472  1.00  0.00           C  
ATOM   1284  HE1 PHE    82     322.502 322.772 324.344  1.00  0.00           H  
ATOM   1285  CZ  PHE    82     323.320 320.796 324.050  1.00  0.00           C  
ATOM   1286  HZ  PHE    82     322.410 320.411 323.624  1.00  0.00           H  
ATOM   1287  CE2 PHE    82     324.462 319.986 324.168  1.00  0.00           C  
ATOM   1288  HE2 PHE    82     324.448 318.965 323.813  1.00  0.00           H  
ATOM   1289  CD2 PHE    82     325.645 320.525 324.703  1.00  0.00           C  
ATOM   1290  HD2 PHE    82     326.538 319.914 324.746  1.00  0.00           H  
ATOM   1291  C   PHE    82     328.041 324.066 327.338  1.00  0.00           C  
ATOM   1292  O   PHE    82     327.712 324.536 328.422  1.00  0.00           O  
ATOM   1293  N   GLU    83     329.321 323.842 327.052  1.00  0.00           N  
ATOM   1294  H   GLU    83     329.559 323.498 326.125  1.00  0.00           H  
ATOM   1295  CA  GLU    83     330.404 323.921 328.045  1.00  0.00           C  
ATOM   1296  HA  GLU    83     330.095 323.366 328.933  1.00  0.00           H  
ATOM   1297  CB  GLU    83     331.665 323.236 327.491  1.00  0.00           C  
ATOM   1298  HB2 GLU    83     331.928 323.696 326.538  1.00  0.00           H  
ATOM   1299  HB3 GLU    83     332.490 323.390 328.186  1.00  0.00           H  
ATOM   1300  CG  GLU    83     331.468 321.719 327.311  1.00  0.00           C  
ATOM   1301  HG2 GLU    83     331.299 321.275 328.294  1.00  0.00           H  
ATOM   1302  HG3 GLU    83     330.572 321.534 326.715  1.00  0.00           H  
ATOM   1303  CD  GLU    83     332.666 321.014 326.635  1.00  0.00           C  
ATOM   1304  OE1 GLU    83     332.536 319.809 326.306  1.00  0.00           O  
ATOM   1305  OE2 GLU    83     333.749 321.621 326.444  1.00  0.00           O  
ATOM   1306  C   GLU    83     330.702 325.359 328.526  1.00  0.00           C  
ATOM   1307  O   GLU    83     331.555 325.556 329.393  1.00  0.00           O  
ATOM   1308  N   LEU    84     330.000 326.366 327.985  1.00  0.00           N  
ATOM   1309  H   LEU    84     329.309 326.122 327.289  1.00  0.00           H  
ATOM   1310  CA  LEU    84     330.002 327.748 328.473  1.00  0.00           C  
ATOM   1311  HA  LEU    84     330.704 327.839 329.302  1.00  0.00           H  
ATOM   1312  CB  LEU    84     330.465 328.709 327.359  1.00  0.00           C  
ATOM   1313  HB2 LEU    84     329.805 328.601 326.498  1.00  0.00           H  
ATOM   1314  HB3 LEU    84     330.328 329.724 327.734  1.00  0.00           H  
ATOM   1315  CG  LEU    84     331.932 328.611 326.877  1.00  0.00           C  
ATOM   1316  HG  LEU    84     332.113 329.492 326.261  1.00  0.00           H  
ATOM   1317  CD1 LEU    84     332.947 328.642 328.021  1.00  0.00           C  
ATOM   1318 HD11 LEU    84     332.884 327.730 328.611  1.00  0.00           H  
ATOM   1319 HD12 LEU    84     333.955 328.724 327.614  1.00  0.00           H  
ATOM   1320 HD13 LEU    84     332.754 329.502 328.663  1.00  0.00           H  
ATOM   1321  CD2 LEU    84     332.228 327.396 325.994  1.00  0.00           C  
ATOM   1322 HD21 LEU    84     331.461 327.314 325.229  1.00  0.00           H  
ATOM   1323 HD22 LEU    84     333.197 327.526 325.512  1.00  0.00           H  
ATOM   1324 HD23 LEU    84     332.256 326.481 326.582  1.00  0.00           H  
ATOM   1325  C   LEU    84     328.632 328.174 329.049  1.00  0.00           C  
ATOM   1326  O   LEU    84     328.595 328.954 329.997  1.00  0.00           O  
ATOM   1327  N   GLU    85     327.512 327.654 328.538  1.00  0.00           N  
ATOM   1328  H   GLU    85     327.593 327.057 327.724  1.00  0.00           H  
ATOM   1329  CA  GLU    85     326.155 327.938 329.027  1.00  0.00           C  
ATOM   1330  HA  GLU    85     326.120 328.967 329.384  1.00  0.00           H  
ATOM   1331  CB  GLU    85     325.121 327.812 327.893  1.00  0.00           C  
ATOM   1332  HB2 GLU    85     325.316 326.888 327.348  1.00  0.00           H  
ATOM   1333  HB3 GLU    85     324.133 327.698 328.343  1.00  0.00           H  
ATOM   1334  CG  GLU    85     325.020 328.977 326.882  1.00  0.00           C  
ATOM   1335  HG2 GLU    85     324.840 328.560 325.889  1.00  0.00           H  
ATOM   1336  HG3 GLU    85     324.124 329.550 327.137  1.00  0.00           H  
ATOM   1337  CD  GLU    85     326.209 329.965 326.839  1.00  0.00           C  
ATOM   1338  OE1 GLU    85     326.294 330.857 327.721  1.00  0.00           O  
ATOM   1339  OE2 GLU    85     327.011 329.928 325.874  1.00  0.00           O  
ATOM   1340  C   GLU    85     325.731 327.082 330.237  1.00  0.00           C  
ATOM   1341  O   GLU    85     325.154 327.639 331.173  1.00  0.00           O  
ATOM   1342  N   HIS    86     326.004 325.765 330.262  1.00  0.00           N  
ATOM   1343  H   HIS    86     326.500 325.352 329.478  1.00  0.00           H  
ATOM   1344  CA  HIS    86     325.673 324.904 331.411  1.00  0.00           C  
ATOM   1345  HA  HIS    86     324.768 325.311 331.866  1.00  0.00           H  
ATOM   1346  CB  HIS    86     325.287 323.458 331.000  1.00  0.00           C  
ATOM   1347  HB2 HIS    86     324.756 323.011 331.840  1.00  0.00           H  
ATOM   1348  HB3 HIS    86     324.580 323.518 330.175  1.00  0.00           H  
ATOM   1349  CG  HIS    86     326.381 322.487 330.607  1.00  0.00           C  
ATOM   1350  ND1 HIS    86     326.583 321.940 329.334  1.00  0.00           N  
ATOM   1351  CE1 HIS    86     327.691 321.184 329.428  1.00  0.00           C  
ATOM   1352  HE1 HIS    86     328.174 320.674 328.603  1.00  0.00           H  
ATOM   1353  NE2 HIS    86     328.128 321.154 330.693  1.00  0.00           N  
ATOM   1354  HE2 HIS    86     328.955 320.665 331.018  1.00  0.00           H  
ATOM   1355  CD2 HIS    86     327.302 321.946 331.455  1.00  0.00           C  
ATOM   1356  HD2 HIS    86     327.379 322.127 332.518  1.00  0.00           H  
ATOM   1357  C   HIS    86     326.746 324.997 332.506  1.00  0.00           C  
ATOM   1358  O   HIS    86     326.421 325.371 333.631  1.00  0.00           O  
ATOM   1359  N   HIS    87     328.032 324.767 332.195  1.00  0.00           N  
ATOM   1360  H   HIS    87     328.247 324.476 331.249  1.00  0.00           H  
ATOM   1361  CA  HIS    87     329.108 324.752 333.208  1.00  0.00           C  
ATOM   1362  HA  HIS    87     328.887 323.974 333.939  1.00  0.00           H  
ATOM   1363  CB  HIS    87     330.473 324.451 332.566  1.00  0.00           C  
ATOM   1364  HB2 HIS    87     330.590 325.085 331.691  1.00  0.00           H  
ATOM   1365  HB3 HIS    87     331.250 324.741 333.275  1.00  0.00           H  
ATOM   1366  CG  HIS    87     330.765 323.013 332.187  1.00  0.00           C  
ATOM   1367  ND1 HIS    87     331.713 322.621 331.235  1.00  0.00           N  
ATOM   1368  CE1 HIS    87     331.821 321.286 331.332  1.00  0.00           C  
ATOM   1369  HE1 HIS    87     332.497 320.673 330.744  1.00  0.00           H  
ATOM   1370  NE2 HIS    87     331.006 320.823 332.294  1.00  0.00           N  
ATOM   1371  HE2 HIS    87     330.959 319.855 332.601  1.00  0.00           H  
ATOM   1372  CD2 HIS    87     330.348 321.896 332.859  1.00  0.00           C  
ATOM   1373  HD2 HIS    87     329.681 321.866 333.710  1.00  0.00           H  
ATOM   1374  C   HIS    87     329.205 326.061 334.006  1.00  0.00           C  
ATOM   1375  O   HIS    87     329.375 326.020 335.225  1.00  0.00           O  
ATOM   1376  N   HIS    88     329.074 327.218 333.344  1.00  0.00           N  
ATOM   1377  H   HIS    88     328.944 327.187 332.342  1.00  0.00           H  
ATOM   1378  CA  HIS    88     329.131 328.532 334.006  1.00  0.00           C  
ATOM   1379  HA  HIS    88     329.996 328.533 334.671  1.00  0.00           H  
ATOM   1380  CB  HIS    88     329.364 329.628 332.958  1.00  0.00           C  
ATOM   1381  HB2 HIS    88     330.092 329.273 332.228  1.00  0.00           H  
ATOM   1382  HB3 HIS    88     328.425 329.831 332.442  1.00  0.00           H  
ATOM   1383  CG  HIS    88     329.901 330.917 333.531  1.00  0.00           C  
ATOM   1384  ND1 HIS    88     331.160 331.074 334.124  1.00  0.00           N  
ATOM   1385  CE1 HIS    88     331.256 332.376 334.447  1.00  0.00           C  
ATOM   1386  HE1 HIS    88     332.114 332.835 334.926  1.00  0.00           H  
ATOM   1387  NE2 HIS    88     330.140 333.032 334.081  1.00  0.00           N  
ATOM   1388  HE2 HIS    88     329.980 334.027 334.208  1.00  0.00           H  
ATOM   1389  CD2 HIS    88     329.275 332.129 333.498  1.00  0.00           C  
ATOM   1390  HD2 HIS    88     328.299 332.336 333.076  1.00  0.00           H  
ATOM   1391  C   HIS    88     327.903 328.830 334.889  1.00  0.00           C  
ATOM   1392  O   HIS    88     327.997 329.606 335.842  1.00  0.00           O  
ATOM   1393  N   HIS    89     326.754 328.200 334.603  1.00  0.00           N  
ATOM   1394  H   HIS    89     326.751 327.552 333.826  1.00  0.00           H  
ATOM   1395  CA  HIS    89     325.558 328.225 335.462  1.00  0.00           C  
ATOM   1396  HA  HIS    89     325.322 329.265 335.697  1.00  0.00           H  
ATOM   1397  CB  HIS    89     324.361 327.613 334.708  1.00  0.00           C  
ATOM   1398  HB2 HIS    89     324.590 327.559 333.646  1.00  0.00           H  
ATOM   1399  HB3 HIS    89     324.190 326.591 335.047  1.00  0.00           H  
ATOM   1400  CG  HIS    89     323.078 328.395 334.850  1.00  0.00           C  
ATOM   1401  ND1 HIS    89     322.312 328.522 336.014  1.00  0.00           N  
ATOM   1402  CE1 HIS    89     321.259 329.291 335.680  1.00  0.00           C  
ATOM   1403  HE1 HIS    89     320.463 329.586 336.356  1.00  0.00           H  
ATOM   1404  NE2 HIS    89     321.328 329.644 334.384  1.00  0.00           N  
ATOM   1405  HE2 HIS    89     320.648 330.220 333.896  1.00  0.00           H  
ATOM   1406  CD2 HIS    89     322.468 329.088 333.844  1.00  0.00           C  
ATOM   1407  HD2 HIS    89     322.818 329.172 332.822  1.00  0.00           H  
ATOM   1408  C   HIS    89     325.793 327.489 336.794  1.00  0.00           C  
ATOM   1409  O   HIS    89     325.366 327.954 337.854  1.00  0.00           O  
ATOM   1410  N   HIS    90     326.522 326.367 336.750  1.00  0.00           N  
ATOM   1411  H   HIS    90     326.820 326.050 335.835  1.00  0.00           H  
ATOM   1412  CA  HIS    90     326.841 325.502 337.896  1.00  0.00           C  
ATOM   1413  HA  HIS    90     326.073 325.631 338.660  1.00  0.00           H  
ATOM   1414  CB  HIS    90     326.795 324.022 337.458  1.00  0.00           C  
ATOM   1415  HB2 HIS    90     327.590 323.845 336.732  1.00  0.00           H  
ATOM   1416  HB3 HIS    90     326.991 323.393 338.327  1.00  0.00           H  
ATOM   1417  CG  HIS    90     325.484 323.571 336.852  1.00  0.00           C  
ATOM   1418  ND1 HIS    90     325.263 323.293 335.499  1.00  0.00           N  
ATOM   1419  CE1 HIS    90     323.971 322.942 335.395  1.00  0.00           C  
ATOM   1420  HE1 HIS    90     323.472 322.679 334.468  1.00  0.00           H  
ATOM   1421  NE2 HIS    90     323.385 322.960 336.605  1.00  0.00           N  
ATOM   1422  HE2 HIS    90     322.414 322.723 336.786  1.00  0.00           H  
ATOM   1423  CD2 HIS    90     324.323 323.352 337.536  1.00  0.00           C  
ATOM   1424  HD2 HIS    90     324.177 323.466 338.603  1.00  0.00           H  
ATOM   1425  C   HIS    90     328.187 325.875 338.565  1.00  0.00           C  
ATOM   1426  O   HIS    90     329.071 325.023 338.709  1.00  0.00           O  
ATOM   1427  N   HIS    91     328.297 327.137 339.024  1.00  0.00           N  
ATOM   1428  H   HIS    91     327.498 327.732 338.847  1.00  0.00           H  
ATOM   1429  CA  HIS    91     329.460 327.774 339.694  1.00  0.00           C  
ATOM   1430  HA  HIS    91     329.158 328.796 339.926  1.00  0.00           H  
ATOM   1431  CB  HIS    91     329.734 327.107 341.061  1.00  0.00           C  
ATOM   1432  HB2 HIS    91     328.832 327.174 341.672  1.00  0.00           H  
ATOM   1433  HB3 HIS    91     329.948 326.050 340.910  1.00  0.00           H  
ATOM   1434  CG  HIS    91     330.888 327.685 341.850  1.00  0.00           C  
ATOM   1435  ND1 HIS    91     332.241 327.373 341.669  1.00  0.00           N  
ATOM   1436  CE1 HIS    91     332.913 328.059 342.611  1.00  0.00           C  
ATOM   1437  HE1 HIS    91     333.989 328.035 342.750  1.00  0.00           H  
ATOM   1438  NE2 HIS    91     332.059 328.771 343.367  1.00  0.00           N  
ATOM   1439  HE2 HIS    91     332.326 329.356 344.155  1.00  0.00           H  
ATOM   1440  CD2 HIS    91     330.779 328.547 342.903  1.00  0.00           C  
ATOM   1441  HD2 HIS    91     329.857 328.950 343.304  1.00  0.00           H  
ATOM   1442  C   HIS    91     330.714 327.955 338.811  1.00  0.00           C  
ATOM   1443  O   HIS    91     331.056 329.130 338.543  1.00  0.00           O  
ATOM   1444  OXT HIS    91     331.354 326.965 338.387  1.00  0.00           O  
TER    1445      HIS    91 
ENDMDL
REMARK 1pqx                 ENERGY     2.44310E+02 RMS    2.90
ATOM      1  N   MET     1     321.908 326.034 317.902  1.00  0.00           N  
ATOM      2  H1  MET     1     322.813 325.669 318.182  1.00  0.00           H  
ATOM      3  H2  MET     1     321.779 325.820 316.922  1.00  0.00           H  
ATOM      4  H3  MET     1     321.189 325.534 318.412  1.00  0.00           H  
ATOM      5  CA  MET     1     321.832 327.519 318.122  1.00  0.00           C  
ATOM      6  HA  MET     1     322.570 327.984 317.460  1.00  0.00           H  
ATOM      7  CB  MET     1     320.460 328.133 317.736  1.00  0.00           C  
ATOM      8  HB2 MET     1     319.648 327.582 318.215  1.00  0.00           H  
ATOM      9  HB3 MET     1     320.421 329.162 318.098  1.00  0.00           H  
ATOM     10  CG  MET     1     320.207 328.193 316.221  1.00  0.00           C  
ATOM     11  HG2 MET     1     320.135 327.187 315.807  1.00  0.00           H  
ATOM     12  HG3 MET     1     319.242 328.679 316.068  1.00  0.00           H  
ATOM     13  SD  MET     1     321.457 329.131 315.292  1.00  0.00           S  
ATOM     14  CE  MET     1     320.516 329.533 313.794  1.00  0.00           C  
ATOM     15  HE1 MET     1     319.664 330.161 314.055  1.00  0.00           H  
ATOM     16  HE2 MET     1     321.157 330.074 313.098  1.00  0.00           H  
ATOM     17  HE3 MET     1     320.162 328.618 313.320  1.00  0.00           H  
ATOM     18  C   MET     1     322.276 327.974 319.526  1.00  0.00           C  
ATOM     19  O   MET     1     323.012 328.949 319.588  1.00  0.00           O  
ATOM     20  N   LYS     2     321.828 327.331 320.630  1.00  0.00           N  
ATOM     21  H   LYS     2     321.110 326.622 320.510  1.00  0.00           H  
ATOM     22  CA  LYS     2     322.250 327.548 322.047  1.00  0.00           C  
ATOM     23  HA  LYS     2     323.302 327.262 322.137  1.00  0.00           H  
ATOM     24  CB  LYS     2     322.139 329.034 322.484  1.00  0.00           C  
ATOM     25  HB2 LYS     2     322.527 329.091 323.501  1.00  0.00           H  
ATOM     26  HB3 LYS     2     322.818 329.648 321.895  1.00  0.00           H  
ATOM     27  CG  LYS     2     320.745 329.704 322.481  1.00  0.00           C  
ATOM     28  HG2 LYS     2     320.077 329.164 323.149  1.00  0.00           H  
ATOM     29  HG3 LYS     2     320.881 330.703 322.894  1.00  0.00           H  
ATOM     30  CD  LYS     2     320.062 329.869 321.111  1.00  0.00           C  
ATOM     31  HD2 LYS     2     320.732 330.437 320.462  1.00  0.00           H  
ATOM     32  HD3 LYS     2     319.861 328.892 320.676  1.00  0.00           H  
ATOM     33  CE  LYS     2     318.713 330.594 321.228  1.00  0.00           C  
ATOM     34  HE2 LYS     2     317.968 329.902 321.636  1.00  0.00           H  
ATOM     35  HE3 LYS     2     318.827 331.415 321.938  1.00  0.00           H  
ATOM     36  NZ  LYS     2     318.260 331.136 319.912  1.00  0.00           N  
ATOM     37  HZ1 LYS     2     318.148 330.411 319.213  1.00  0.00           H  
ATOM     38  HZ2 LYS     2     317.366 331.613 319.995  1.00  0.00           H  
ATOM     39  HZ3 LYS     2     318.931 331.830 319.564  1.00  0.00           H  
ATOM     40  C   LYS     2     321.453 326.638 323.000  1.00  0.00           C  
ATOM     41  O   LYS     2     320.232 326.651 322.919  1.00  0.00           O  
ATOM     42  N   ILE     3     322.092 325.834 323.856  1.00  0.00           N  
ATOM     43  H   ILE     3     323.100 325.920 323.938  1.00  0.00           H  
ATOM     44  CA  ILE     3     321.423 324.772 324.655  1.00  0.00           C  
ATOM     45  HA  ILE     3     320.406 325.116 324.840  1.00  0.00           H  
ATOM     46  CB  ILE     3     321.287 323.439 323.879  1.00  0.00           C  
ATOM     47  HB  ILE     3     320.665 322.799 324.506  1.00  0.00           H  
ATOM     48  CG2 ILE     3     320.522 323.584 322.553  1.00  0.00           C  
ATOM     49 HG21 ILE     3     321.087 324.165 321.827  1.00  0.00           H  
ATOM     50 HG22 ILE     3     320.330 322.602 322.119  1.00  0.00           H  
ATOM     51 HG23 ILE     3     319.565 324.073 322.746  1.00  0.00           H  
ATOM     52  CG1 ILE     3     322.594 322.657 323.666  1.00  0.00           C  
ATOM     53 HG12 ILE     3     322.989 322.365 324.636  1.00  0.00           H  
ATOM     54 HG13 ILE     3     322.352 321.746 323.120  1.00  0.00           H  
ATOM     55  CD1 ILE     3     323.712 323.367 322.902  1.00  0.00           C  
ATOM     56 HD11 ILE     3     324.139 324.169 323.502  1.00  0.00           H  
ATOM     57 HD12 ILE     3     324.496 322.641 322.699  1.00  0.00           H  
ATOM     58 HD13 ILE     3     323.340 323.763 321.958  1.00  0.00           H  
ATOM     59  C   ILE     3     322.059 324.532 326.044  1.00  0.00           C  
ATOM     60  O   ILE     3     323.278 324.555 326.191  1.00  0.00           O  
ATOM     61  N   ILE     4     321.212 324.292 327.052  1.00  0.00           N  
ATOM     62  H   ILE     4     320.229 324.270 326.804  1.00  0.00           H  
ATOM     63  CA  ILE     4     321.514 324.266 328.497  1.00  0.00           C  
ATOM     64  HA  ILE     4     322.555 324.564 328.616  1.00  0.00           H  
ATOM     65  CB  ILE     4     320.683 325.354 329.229  1.00  0.00           C  
ATOM     66  HB  ILE     4     319.634 325.176 329.008  1.00  0.00           H  
ATOM     67  CG2 ILE     4     320.841 325.335 330.761  1.00  0.00           C  
ATOM     68 HG21 ILE     4     321.894 325.275 331.035  1.00  0.00           H  
ATOM     69 HG22 ILE     4     320.412 326.241 331.192  1.00  0.00           H  
ATOM     70 HG23 ILE     4     320.310 324.493 331.202  1.00  0.00           H  
ATOM     71  CG1 ILE     4     320.994 326.782 328.709  1.00  0.00           C  
ATOM     72 HG12 ILE     4     320.802 326.832 327.637  1.00  0.00           H  
ATOM     73 HG13 ILE     4     320.301 327.478 329.184  1.00  0.00           H  
ATOM     74  CD1 ILE     4     322.420 327.288 328.972  1.00  0.00           C  
ATOM     75 HD11 ILE     4     323.145 326.676 328.438  1.00  0.00           H  
ATOM     76 HD12 ILE     4     322.508 328.316 328.625  1.00  0.00           H  
ATOM     77 HD13 ILE     4     322.643 327.272 330.038  1.00  0.00           H  
ATOM     78  C   ILE     4     321.467 322.829 329.079  1.00  0.00           C  
ATOM     79  O   ILE     4     322.491 322.153 328.982  1.00  0.00           O  
ATOM     80  N   SER     5     320.380 322.379 329.740  1.00  0.00           N  
ATOM     81  H   SER     5     319.582 322.986 329.825  1.00  0.00           H  
ATOM     82  CA  SER     5     320.304 321.097 330.494  1.00  0.00           C  
ATOM     83  HA  SER     5     321.230 320.549 330.343  1.00  0.00           H  
ATOM     84  CB  SER     5     320.234 321.388 331.998  1.00  0.00           C  
ATOM     85  HB2 SER     5     320.244 320.442 332.544  1.00  0.00           H  
ATOM     86  HB3 SER     5     321.116 321.960 332.291  1.00  0.00           H  
ATOM     87  OG  SER     5     319.061 322.118 332.330  1.00  0.00           O  
ATOM     88  HG  SER     5     319.032 322.234 333.303  1.00  0.00           H  
ATOM     89  C   SER     5     319.150 320.148 330.074  1.00  0.00           C  
ATOM     90  O   SER     5     318.171 320.577 329.452  1.00  0.00           O  
ATOM     91  N   ILE     6     319.279 318.849 330.415  1.00  0.00           N  
ATOM     92  H   ILE     6     320.126 318.598 330.899  1.00  0.00           H  
ATOM     93  CA  ILE     6     318.425 317.714 329.974  1.00  0.00           C  
ATOM     94  HA  ILE     6     318.225 317.879 328.916  1.00  0.00           H  
ATOM     95  CB  ILE     6     319.191 316.357 330.080  1.00  0.00           C  
ATOM     96  HB  ILE     6     318.700 315.700 329.362  1.00  0.00           H  
ATOM     97  CG2 ILE     6     320.670 316.470 329.662  1.00  0.00           C  
ATOM     98 HG21 ILE     6     321.257 316.969 330.434  1.00  0.00           H  
ATOM     99 HG22 ILE     6     321.097 315.484 329.485  1.00  0.00           H  
ATOM    100 HG23 ILE     6     320.746 317.036 328.737  1.00  0.00           H  
ATOM    101  CG1 ILE     6     319.101 315.626 331.446  1.00  0.00           C  
ATOM    102 HG12 ILE     6     319.687 316.163 332.193  1.00  0.00           H  
ATOM    103 HG13 ILE     6     318.069 315.591 331.791  1.00  0.00           H  
ATOM    104  CD1 ILE     6     319.567 314.163 331.386  1.00  0.00           C  
ATOM    105 HD11 ILE     6     320.642 314.105 331.220  1.00  0.00           H  
ATOM    106 HD12 ILE     6     319.336 313.672 332.331  1.00  0.00           H  
ATOM    107 HD13 ILE     6     319.045 313.638 330.583  1.00  0.00           H  
ATOM    108  C   ILE     6     317.051 317.588 330.675  1.00  0.00           C  
ATOM    109  O   ILE     6     316.871 318.126 331.771  1.00  0.00           O  
ATOM    110  N   SER     7     316.144 316.772 330.095  1.00  0.00           N  
ATOM    111  H   SER     7     316.356 316.450 329.159  1.00  0.00           H  
ATOM    112  CA  SER     7     314.869 316.257 330.675  1.00  0.00           C  
ATOM    113  HA  SER     7     315.155 315.551 331.455  1.00  0.00           H  
ATOM    114  CB  SER     7     314.049 317.357 331.387  1.00  0.00           C  
ATOM    115  HB2 SER     7     313.058 316.980 331.632  1.00  0.00           H  
ATOM    116  HB3 SER     7     314.525 317.611 332.334  1.00  0.00           H  
ATOM    117  OG  SER     7     313.908 318.531 330.613  1.00  0.00           O  
ATOM    118  HG  SER     7     314.527 319.204 330.958  1.00  0.00           H  
ATOM    119  C   SER     7     314.007 315.424 329.681  1.00  0.00           C  
ATOM    120  O   SER     7     314.362 315.262 328.512  1.00  0.00           O  
ATOM    121  N   GLU     8     312.873 314.868 330.147  1.00  0.00           N  
ATOM    122  H   GLU     8     312.663 315.020 331.125  1.00  0.00           H  
ATOM    123  CA  GLU     8     311.906 314.006 329.416  1.00  0.00           C  
ATOM    124  HA  GLU     8     312.437 313.430 328.657  1.00  0.00           H  
ATOM    125  CB  GLU     8     311.313 313.016 330.444  1.00  0.00           C  
ATOM    126  HB2 GLU     8     312.110 312.369 330.812  1.00  0.00           H  
ATOM    127  HB3 GLU     8     310.958 313.603 331.293  1.00  0.00           H  
ATOM    128  CG  GLU     8     310.128 312.141 329.993  1.00  0.00           C  
ATOM    129  HG2 GLU     8     309.589 311.827 330.891  1.00  0.00           H  
ATOM    130  HG3 GLU     8     309.416 312.720 329.404  1.00  0.00           H  
ATOM    131  CD  GLU     8     310.576 310.882 329.228  1.00  0.00           C  
ATOM    132  OE1 GLU     8     310.615 310.909 327.976  1.00  0.00           O  
ATOM    133  OE2 GLU     8     310.876 309.851 329.879  1.00  0.00           O  
ATOM    134  C   GLU     8     310.773 314.801 328.721  1.00  0.00           C  
ATOM    135  O   GLU     8     310.079 315.582 329.373  1.00  0.00           O  
ATOM    136  N   THR     9     310.552 314.603 327.415  1.00  0.00           N  
ATOM    137  H   THR     9     311.090 313.881 326.958  1.00  0.00           H  
ATOM    138  CA  THR     9     309.474 315.251 326.612  1.00  0.00           C  
ATOM    139  HA  THR     9     308.964 315.979 327.243  1.00  0.00           H  
ATOM    140  CB  THR     9     310.144 316.057 325.469  1.00  0.00           C  
ATOM    141  HB  THR     9     311.198 316.164 325.719  1.00  0.00           H  
ATOM    142  CG2 THR     9     310.106 315.500 324.048  1.00  0.00           C  
ATOM    143 HG21 THR     9     309.456 316.115 323.431  1.00  0.00           H  
ATOM    144 HG22 THR     9     311.108 315.532 323.621  1.00  0.00           H  
ATOM    145 HG23 THR     9     309.749 314.474 324.035  1.00  0.00           H  
ATOM    146  OG1 THR     9     309.599 317.359 325.444  1.00  0.00           O  
ATOM    147  HG1 THR     9     310.086 317.894 324.791  1.00  0.00           H  
ATOM    148  C   THR     9     308.379 314.214 326.214  1.00  0.00           C  
ATOM    149  O   THR     9     308.508 313.062 326.641  1.00  0.00           O  
ATOM    150  N   PRO    10     307.288 314.538 325.473  1.00  0.00           N  
ATOM    151  CD  PRO    10     306.863 315.885 325.096  1.00  0.00           C  
ATOM    152  HD2 PRO    10     307.561 316.368 324.421  1.00  0.00           H  
ATOM    153  HD3 PRO    10     306.731 316.491 325.995  1.00  0.00           H  
ATOM    154  CG  PRO    10     305.524 315.732 324.380  1.00  0.00           C  
ATOM    155  HG2 PRO    10     305.692 315.544 323.318  1.00  0.00           H  
ATOM    156  HG3 PRO    10     304.887 316.606 324.521  1.00  0.00           H  
ATOM    157  CB  PRO    10     304.943 314.490 325.043  1.00  0.00           C  
ATOM    158  HB2 PRO    10     304.149 314.040 324.448  1.00  0.00           H  
ATOM    159  HB3 PRO    10     304.544 314.765 326.021  1.00  0.00           H  
ATOM    160  CA  PRO    10     306.177 313.591 325.239  1.00  0.00           C  
ATOM    161  HA  PRO    10     306.007 312.993 326.135  1.00  0.00           H  
ATOM    162  C   PRO    10     306.480 312.598 324.081  1.00  0.00           C  
ATOM    163  O   PRO    10     307.563 312.014 324.052  1.00  0.00           O  
ATOM    164  N   ASN    11     305.539 312.329 323.160  1.00  0.00           N  
ATOM    165  H   ASN    11     304.643 312.788 323.244  1.00  0.00           H  
ATOM    166  CA  ASN    11     305.732 311.448 321.993  1.00  0.00           C  
ATOM    167  HA  ASN    11     306.786 311.164 321.932  1.00  0.00           H  
ATOM    168  CB  ASN    11     304.920 310.152 322.178  1.00  0.00           C  
ATOM    169  HB2 ASN    11     305.190 309.686 323.126  1.00  0.00           H  
ATOM    170  HB3 ASN    11     303.857 310.393 322.207  1.00  0.00           H  
ATOM    171  CG  ASN    11     305.170 309.135 321.069  1.00  0.00           C  
ATOM    172  OD1 ASN    11     306.170 309.163 320.363  1.00  0.00           O  
ATOM    173  ND2 ASN    11     304.268 308.201 320.869  1.00  0.00           N  
ATOM    174 HD21 ASN    11     304.429 307.525 320.135  1.00  0.00           H  
ATOM    175 HD22 ASN    11     303.439 308.158 321.444  1.00  0.00           H  
ATOM    176  C   ASN    11     305.378 312.189 320.687  1.00  0.00           C  
ATOM    177  O   ASN    11     304.228 312.589 320.491  1.00  0.00           O  
ATOM    178  N   HIS    12     306.399 312.372 319.837  1.00  0.00           N  
ATOM    179  H   HIS    12     307.249 311.889 320.101  1.00  0.00           H  
ATOM    180  CA  HIS    12     306.527 313.211 318.616  1.00  0.00           C  
ATOM    181  HA  HIS    12     306.360 312.603 317.725  1.00  0.00           H  
ATOM    182  CB  HIS    12     305.529 314.390 318.607  1.00  0.00           C  
ATOM    183  HB2 HIS    12     304.535 314.011 318.368  1.00  0.00           H  
ATOM    184  HB3 HIS    12     305.494 314.832 319.604  1.00  0.00           H  
ATOM    185  CG  HIS    12     305.845 315.500 317.632  1.00  0.00           C  
ATOM    186  ND1 HIS    12     305.878 315.385 316.238  1.00  0.00           N  
ATOM    187  CE1 HIS    12     306.158 316.618 315.777  1.00  0.00           C  
ATOM    188  HE1 HIS    12     306.257 316.882 314.729  1.00  0.00           H  
ATOM    189  NE2 HIS    12     306.286 317.484 316.797  1.00  0.00           N  
ATOM    190  HE2 HIS    12     306.476 318.476 316.702  1.00  0.00           H  
ATOM    191  CD2 HIS    12     306.090 316.799 317.975  1.00  0.00           C  
ATOM    192  HD2 HIS    12     306.106 317.206 318.979  1.00  0.00           H  
ATOM    193  C   HIS    12     307.975 313.735 318.559  1.00  0.00           C  
ATOM    194  O   HIS    12     308.655 313.663 317.535  1.00  0.00           O  
ATOM    195  N   ASN    13     308.443 314.166 319.731  1.00  0.00           N  
ATOM    196  H   ASN    13     307.784 314.143 320.497  1.00  0.00           H  
ATOM    197  CA  ASN    13     309.811 314.507 320.111  1.00  0.00           C  
ATOM    198  HA  ASN    13     310.494 314.405 319.264  1.00  0.00           H  
ATOM    199  CB  ASN    13     309.781 315.963 320.601  1.00  0.00           C  
ATOM    200  HB2 ASN    13     308.978 316.065 321.329  1.00  0.00           H  
ATOM    201  HB3 ASN    13     310.717 316.201 321.095  1.00  0.00           H  
ATOM    202  CG  ASN    13     309.546 316.981 319.497  1.00  0.00           C  
ATOM    203  OD1 ASN    13     309.983 316.830 318.368  1.00  0.00           O  
ATOM    204  ND2 ASN    13     308.858 318.061 319.797  1.00  0.00           N  
ATOM    205 HD21 ASN    13     308.764 318.763 319.075  1.00  0.00           H  
ATOM    206 HD22 ASN    13     308.516 318.220 320.732  1.00  0.00           H  
ATOM    207  C   ASN    13     310.255 313.538 321.232  1.00  0.00           C  
ATOM    208  O   ASN    13     309.396 313.023 321.950  1.00  0.00           O  
ATOM    209  N   THR    14     311.557 313.286 321.413  1.00  0.00           N  
ATOM    210  H   THR    14     312.230 313.716 320.786  1.00  0.00           H  
ATOM    211  CA  THR    14     312.084 312.314 322.398  1.00  0.00           C  
ATOM    212  HA  THR    14     311.329 312.151 323.167  1.00  0.00           H  
ATOM    213  CB  THR    14     312.356 310.941 321.747  1.00  0.00           C  
ATOM    214  HB  THR    14     313.252 310.999 321.127  1.00  0.00           H  
ATOM    215  CG2 THR    14     312.545 309.866 322.819  1.00  0.00           C  
ATOM    216 HG21 THR    14     311.607 309.703 323.353  1.00  0.00           H  
ATOM    217 HG22 THR    14     312.860 308.931 322.354  1.00  0.00           H  
ATOM    218 HG23 THR    14     313.298 310.179 323.538  1.00  0.00           H  
ATOM    219  OG1 THR    14     311.268 310.521 320.942  1.00  0.00           O  
ATOM    220  HG1 THR    14     311.474 309.644 320.567  1.00  0.00           H  
ATOM    221  C   THR    14     313.352 312.843 323.093  1.00  0.00           C  
ATOM    222  O   THR    14     314.440 312.827 322.523  1.00  0.00           O  
ATOM    223  N   MET    15     313.190 313.319 324.337  1.00  0.00           N  
ATOM    224  H   MET    15     312.264 313.226 324.728  1.00  0.00           H  
ATOM    225  CA  MET    15     314.171 314.078 325.147  1.00  0.00           C  
ATOM    226  HA  MET    15     313.735 314.164 326.143  1.00  0.00           H  
ATOM    227  CB  MET    15     315.534 313.385 325.346  1.00  0.00           C  
ATOM    228  HB2 MET    15     316.036 313.239 324.391  1.00  0.00           H  
ATOM    229  HB3 MET    15     316.168 314.034 325.949  1.00  0.00           H  
ATOM    230  CG  MET    15     315.431 312.050 326.080  1.00  0.00           C  
ATOM    231  HG2 MET    15     314.788 311.382 325.509  1.00  0.00           H  
ATOM    232  HG3 MET    15     316.427 311.620 326.116  1.00  0.00           H  
ATOM    233  SD  MET    15     314.843 312.144 327.790  1.00  0.00           S  
ATOM    234  CE  MET    15     313.862 310.627 327.843  1.00  0.00           C  
ATOM    235  HE1 MET    15     314.497 309.765 327.646  1.00  0.00           H  
ATOM    236  HE2 MET    15     313.408 310.523 328.828  1.00  0.00           H  
ATOM    237  HE3 MET    15     313.079 310.679 327.086  1.00  0.00           H  
ATOM    238  C   MET    15     314.344 315.528 324.664  1.00  0.00           C  
ATOM    239  O   MET    15     314.051 315.872 323.514  1.00  0.00           O  
ATOM    240  N   LYS    16     314.813 316.389 325.575  1.00  0.00           N  
ATOM    241  H   LYS    16     315.050 316.025 326.494  1.00  0.00           H  
ATOM    242  CA  LYS    16     314.821 317.852 325.416  1.00  0.00           C  
ATOM    243  HA  LYS    16     314.873 318.091 324.355  1.00  0.00           H  
ATOM    244  CB  LYS    16     313.484 318.381 325.963  1.00  0.00           C  
ATOM    245  HB2 LYS    16     313.383 319.416 325.642  1.00  0.00           H  
ATOM    246  HB3 LYS    16     312.676 317.819 325.496  1.00  0.00           H  
ATOM    247  CG  LYS    16     313.383 318.297 327.508  1.00  0.00           C  
ATOM    248  HG2 LYS    16     314.095 317.559 327.853  1.00  0.00           H  
ATOM    249  HG3 LYS    16     313.749 319.223 327.934  1.00  0.00           H  
ATOM    250  CD  LYS    16     312.006 317.907 328.107  1.00  0.00           C  
ATOM    251  HD2 LYS    16     311.300 317.708 327.311  1.00  0.00           H  
ATOM    252  HD3 LYS    16     312.170 316.978 328.632  1.00  0.00           H  
ATOM    253  CE  LYS    16     311.335 318.887 329.097  1.00  0.00           C  
ATOM    254  HE2 LYS    16     312.104 319.410 329.668  1.00  0.00           H  
ATOM    255  HE3 LYS    16     310.779 319.638 328.531  1.00  0.00           H  
ATOM    256  NZ  LYS    16     310.395 318.223 330.041  1.00  0.00           N  
ATOM    257  HZ1 LYS    16     310.893 317.754 330.786  1.00  0.00           H  
ATOM    258  HZ2 LYS    16     309.767 318.891 330.473  1.00  0.00           H  
ATOM    259  HZ3 LYS    16     309.835 317.508 329.581  1.00  0.00           H  
ATOM    260  C   LYS    16     316.015 318.539 326.084  1.00  0.00           C  
ATOM    261  O   LYS    16     316.609 317.978 327.005  1.00  0.00           O  
ATOM    262  N   ILE    17     316.347 319.744 325.612  1.00  0.00           N  
ATOM    263  H   ILE    17     315.777 320.124 324.862  1.00  0.00           H  
ATOM    264  CA  ILE    17     317.461 320.579 326.094  1.00  0.00           C  
ATOM    265  HA  ILE    17     317.658 320.286 327.121  1.00  0.00           H  
ATOM    266  CB  ILE    17     318.776 320.317 325.310  1.00  0.00           C  
ATOM    267  HB  ILE    17     319.523 321.020 325.683  1.00  0.00           H  
ATOM    268  CG2 ILE    17     319.297 318.915 325.648  1.00  0.00           C  
ATOM    269 HG21 ILE    17     318.672 318.162 325.176  1.00  0.00           H  
ATOM    270 HG22 ILE    17     320.325 318.797 325.308  1.00  0.00           H  
ATOM    271 HG23 ILE    17     319.288 318.766 326.728  1.00  0.00           H  
ATOM    272  CG1 ILE    17     318.656 320.527 323.781  1.00  0.00           C  
ATOM    273 HG12 ILE    17     317.690 320.166 323.429  1.00  0.00           H  
ATOM    274 HG13 ILE    17     318.706 321.598 323.604  1.00  0.00           H  
ATOM    275  CD1 ILE    17     319.732 319.858 322.911  1.00  0.00           C  
ATOM    276 HD11 ILE    17     319.611 318.774 322.926  1.00  0.00           H  
ATOM    277 HD12 ILE    17     319.627 320.194 321.879  1.00  0.00           H  
ATOM    278 HD13 ILE    17     320.726 320.119 323.272  1.00  0.00           H  
ATOM    279  C   ILE    17     317.065 322.068 326.139  1.00  0.00           C  
ATOM    280  O   ILE    17     316.720 322.675 325.124  1.00  0.00           O  
ATOM    281  N   THR    18     317.073 322.643 327.347  1.00  0.00           N  
ATOM    282  H   THR    18     317.296 322.047 328.139  1.00  0.00           H  
ATOM    283  CA  THR    18     316.700 324.043 327.666  1.00  0.00           C  
ATOM    284  HA  THR    18     315.648 324.172 327.423  1.00  0.00           H  
ATOM    285  CB  THR    18     316.868 324.259 329.187  1.00  0.00           C  
ATOM    286  HB  THR    18     317.908 324.085 329.453  1.00  0.00           H  
ATOM    287  CG2 THR    18     316.448 325.637 329.701  1.00  0.00           C  
ATOM    288 HG21 THR    18     315.435 325.869 329.369  1.00  0.00           H  
ATOM    289 HG22 THR    18     316.475 325.648 330.791  1.00  0.00           H  
ATOM    290 HG23 THR    18     317.139 326.401 329.347  1.00  0.00           H  
ATOM    291  OG1 THR    18     316.090 323.312 329.884  1.00  0.00           O  
ATOM    292  HG1 THR    18     316.348 323.326 330.824  1.00  0.00           H  
ATOM    293  C   THR    18     317.488 325.086 326.848  1.00  0.00           C  
ATOM    294  O   THR    18     318.589 324.797 326.393  1.00  0.00           O  
ATOM    295  N   LEU    19     316.967 326.306 326.655  1.00  0.00           N  
ATOM    296  H   LEU    19     316.075 326.519 327.084  1.00  0.00           H  
ATOM    297  CA  LEU    19     317.613 327.385 325.876  1.00  0.00           C  
ATOM    298  HA  LEU    19     318.331 326.939 325.185  1.00  0.00           H  
ATOM    299  CB  LEU    19     316.534 328.126 325.067  1.00  0.00           C  
ATOM    300  HB2 LEU    19     315.709 328.381 325.737  1.00  0.00           H  
ATOM    301  HB3 LEU    19     316.942 329.068 324.694  1.00  0.00           H  
ATOM    302  CG  LEU    19     315.986 327.346 323.866  1.00  0.00           C  
ATOM    303  HG  LEU    19     315.570 326.392 324.187  1.00  0.00           H  
ATOM    304  CD1 LEU    19     314.899 328.173 323.210  1.00  0.00           C  
ATOM    305 HD11 LEU    19     315.316 329.079 322.772  1.00  0.00           H  
ATOM    306 HD12 LEU    19     314.413 327.586 322.432  1.00  0.00           H  
ATOM    307 HD13 LEU    19     314.165 328.458 323.962  1.00  0.00           H  
ATOM    308  CD2 LEU    19     317.054 327.122 322.800  1.00  0.00           C  
ATOM    309 HD21 LEU    19     317.737 326.339 323.126  1.00  0.00           H  
ATOM    310 HD22 LEU    19     316.583 326.818 321.864  1.00  0.00           H  
ATOM    311 HD23 LEU    19     317.619 328.034 322.619  1.00  0.00           H  
ATOM    312  C   LEU    19     318.389 328.421 326.717  1.00  0.00           C  
ATOM    313  O   LEU    19     318.106 328.623 327.897  1.00  0.00           O  
ATOM    314  N   SER    20     319.332 329.115 326.058  1.00  0.00           N  
ATOM    315  H   SER    20     319.515 328.848 325.101  1.00  0.00           H  
ATOM    316  CA  SER    20     320.045 330.300 326.582  1.00  0.00           C  
ATOM    317  HA  SER    20     319.962 330.296 327.669  1.00  0.00           H  
ATOM    318  CB  SER    20     321.547 330.205 326.280  1.00  0.00           C  
ATOM    319  HB2 SER    20     321.935 329.272 326.688  1.00  0.00           H  
ATOM    320  HB3 SER    20     321.710 330.203 325.205  1.00  0.00           H  
ATOM    321  OG  SER    20     322.227 331.306 326.856  1.00  0.00           O  
ATOM    322  HG  SER    20     323.185 331.239 326.663  1.00  0.00           H  
ATOM    323  C   SER    20     319.398 331.622 326.107  1.00  0.00           C  
ATOM    324  O   SER    20     318.497 332.131 326.773  1.00  0.00           O  
ATOM    325  N   GLU    21     319.815 332.185 324.957  1.00  0.00           N  
ATOM    326  H   GLU    21     320.621 331.774 324.509  1.00  0.00           H  
ATOM    327  CA  GLU    21     319.417 333.535 324.484  1.00  0.00           C  
ATOM    328  HA  GLU    21     319.645 334.227 325.296  1.00  0.00           H  
ATOM    329  CB  GLU    21     320.310 333.966 323.286  1.00  0.00           C  
ATOM    330  HB2 GLU    21     320.763 334.928 323.527  1.00  0.00           H  
ATOM    331  HB3 GLU    21     321.127 333.251 323.181  1.00  0.00           H  
ATOM    332  CG  GLU    21     319.610 334.107 321.919  1.00  0.00           C  
ATOM    333  HG2 GLU    21     318.848 333.337 321.829  1.00  0.00           H  
ATOM    334  HG3 GLU    21     319.101 335.072 321.876  1.00  0.00           H  
ATOM    335  CD  GLU    21     320.565 333.972 320.715  1.00  0.00           C  
ATOM    336  OE1 GLU    21     320.226 333.206 319.778  1.00  0.00           O  
ATOM    337  OE2 GLU    21     321.631 334.634 320.688  1.00  0.00           O  
ATOM    338  C   GLU    21     317.901 333.705 324.209  1.00  0.00           C  
ATOM    339  O   GLU    21     317.382 334.821 324.284  1.00  0.00           O  
ATOM    340  N   SER    22     317.197 332.602 323.905  1.00  0.00           N  
ATOM    341  H   SER    22     317.695 331.726 323.941  1.00  0.00           H  
ATOM    342  CA  SER    22     315.742 332.538 323.656  1.00  0.00           C  
ATOM    343  HA  SER    22     315.504 331.522 323.342  1.00  0.00           H  
ATOM    344  CB  SER    22     315.029 332.763 325.003  1.00  0.00           C  
ATOM    345  HB2 SER    22     315.500 332.125 325.753  1.00  0.00           H  
ATOM    346  HB3 SER    22     315.146 333.803 325.311  1.00  0.00           H  
ATOM    347  OG  SER    22     313.650 332.440 324.936  1.00  0.00           O  
ATOM    348  HG  SER    22     313.280 332.447 325.843  1.00  0.00           H  
ATOM    349  C   SER    22     315.270 333.459 322.498  1.00  0.00           C  
ATOM    350  O   SER    22     316.018 333.622 321.530  1.00  0.00           O  
ATOM    351  N   ARG    23     314.028 333.972 322.577  1.00  0.00           N  
ATOM    352  H   ARG    23     313.516 333.604 323.376  1.00  0.00           H  
ATOM    353  CA  ARG    23     313.238 334.947 321.765  1.00  0.00           C  
ATOM    354  HA  ARG    23     313.367 335.940 322.201  1.00  0.00           H  
ATOM    355  CB  ARG    23     313.672 335.014 320.275  1.00  0.00           C  
ATOM    356  HB2 ARG    23     313.967 334.019 319.938  1.00  0.00           H  
ATOM    357  HB3 ARG    23     312.831 335.323 319.656  1.00  0.00           H  
ATOM    358  CG  ARG    23     314.793 336.030 319.983  1.00  0.00           C  
ATOM    359  HG2 ARG    23     314.424 337.041 320.164  1.00  0.00           H  
ATOM    360  HG3 ARG    23     315.645 335.862 320.637  1.00  0.00           H  
ATOM    361  CD  ARG    23     315.238 335.913 318.517  1.00  0.00           C  
ATOM    362  HD2 ARG    23     315.381 334.858 318.274  1.00  0.00           H  
ATOM    363  HD3 ARG    23     314.447 336.315 317.880  1.00  0.00           H  
ATOM    364  NE  ARG    23     316.507 336.627 318.265  1.00  0.00           N  
ATOM    365  HE  ARG    23     317.009 336.965 319.072  1.00  0.00           H  
ATOM    366  CZ  ARG    23     317.093 336.807 317.093  1.00  0.00           C  
ATOM    367  NH1 ARG    23     318.269 337.363 317.022  1.00  0.00           N  
ATOM    368 HH11 ARG    23     318.748 337.647 317.862  1.00  0.00           H  
ATOM    369 HH12 ARG    23     318.721 337.488 316.131  1.00  0.00           H  
ATOM    370  NH2 ARG    23     316.537 336.438 315.971  1.00  0.00           N  
ATOM    371 HH21 ARG    23     315.625 336.015 315.989  1.00  0.00           H  
ATOM    372 HH22 ARG    23     317.002 336.594 315.092  1.00  0.00           H  
ATOM    373  C   ARG    23     311.732 334.614 321.935  1.00  0.00           C  
ATOM    374  O   ARG    23     311.383 333.697 322.679  1.00  0.00           O  
ATOM    375  N   GLU    24     310.831 335.310 321.233  1.00  0.00           N  
ATOM    376  H   GLU    24     311.157 336.085 320.672  1.00  0.00           H  
ATOM    377  CA  GLU    24     309.393 334.970 321.148  1.00  0.00           C  
ATOM    378  HA  GLU    24     309.304 333.883 321.158  1.00  0.00           H  
ATOM    379  CB  GLU    24     308.652 335.507 322.391  1.00  0.00           C  
ATOM    380  HB2 GLU    24     309.222 335.238 323.281  1.00  0.00           H  
ATOM    381  HB3 GLU    24     308.592 336.594 322.337  1.00  0.00           H  
ATOM    382  CG  GLU    24     307.239 334.917 322.537  1.00  0.00           C  
ATOM    383  HG2 GLU    24     306.605 335.303 321.736  1.00  0.00           H  
ATOM    384  HG3 GLU    24     307.309 333.832 322.415  1.00  0.00           H  
ATOM    385  CD  GLU    24     306.573 335.222 323.898  1.00  0.00           C  
ATOM    386  OE1 GLU    24     305.604 334.512 324.263  1.00  0.00           O  
ATOM    387  OE2 GLU    24     306.979 336.175 324.611  1.00  0.00           O  
ATOM    388  C   GLU    24     308.751 335.478 319.831  1.00  0.00           C  
ATOM    389  O   GLU    24     309.159 336.521 319.311  1.00  0.00           O  
ATOM    390  N   GLY    25     307.760 334.751 319.284  1.00  0.00           N  
ATOM    391  H   GLY    25     307.455 333.921 319.775  1.00  0.00           H  
ATOM    392  CA  GLY    25     306.968 335.168 318.105  1.00  0.00           C  
ATOM    393  HA2 GLY    25     305.916 335.155 318.390  1.00  0.00           H  
ATOM    394  HA3 GLY    25     307.207 336.198 317.842  1.00  0.00           H  
ATOM    395  C   GLY    25     307.097 334.321 316.821  1.00  0.00           C  
ATOM    396  O   GLY    25     306.669 334.773 315.757  1.00  0.00           O  
ATOM    397  N   MET    26     307.662 333.109 316.895  1.00  0.00           N  
ATOM    398  H   MET    26     307.981 332.803 317.804  1.00  0.00           H  
ATOM    399  CA  MET    26     307.828 332.143 315.787  1.00  0.00           C  
ATOM    400  HA  MET    26     307.229 332.468 314.935  1.00  0.00           H  
ATOM    401  CB  MET    26     309.301 332.085 315.336  1.00  0.00           C  
ATOM    402  HB2 MET    26     309.934 331.772 316.166  1.00  0.00           H  
ATOM    403  HB3 MET    26     309.402 331.341 314.545  1.00  0.00           H  
ATOM    404  CG  MET    26     309.810 333.421 314.787  1.00  0.00           C  
ATOM    405  HG2 MET    26     309.138 333.737 313.989  1.00  0.00           H  
ATOM    406  HG3 MET    26     309.787 334.174 315.575  1.00  0.00           H  
ATOM    407  SD  MET    26     311.495 333.332 314.119  1.00  0.00           S  
ATOM    408  CE  MET    26     311.482 334.812 313.071  1.00  0.00           C  
ATOM    409  HE1 MET    26     311.284 335.696 313.679  1.00  0.00           H  
ATOM    410  HE2 MET    26     312.449 334.921 312.580  1.00  0.00           H  
ATOM    411  HE3 MET    26     310.706 334.717 312.311  1.00  0.00           H  
ATOM    412  C   MET    26     307.320 330.735 316.173  1.00  0.00           C  
ATOM    413  O   MET    26     307.009 330.474 317.339  1.00  0.00           O  
ATOM    414  N   THR    27     307.216 329.826 315.194  1.00  0.00           N  
ATOM    415  H   THR    27     307.479 330.100 314.257  1.00  0.00           H  
ATOM    416  CA  THR    27     306.530 328.522 315.326  1.00  0.00           C  
ATOM    417  HA  THR    27     306.330 328.338 316.382  1.00  0.00           H  
ATOM    418  CB  THR    27     305.153 328.553 314.627  1.00  0.00           C  
ATOM    419  HB  THR    27     304.732 327.547 314.654  1.00  0.00           H  
ATOM    420  CG2 THR    27     304.171 329.497 315.326  1.00  0.00           C  
ATOM    421 HG21 THR    27     304.512 330.530 315.250  1.00  0.00           H  
ATOM    422 HG22 THR    27     303.187 329.412 314.863  1.00  0.00           H  
ATOM    423 HG23 THR    27     304.083 329.224 316.378  1.00  0.00           H  
ATOM    424  OG1 THR    27     305.259 328.973 313.278  1.00  0.00           O  
ATOM    425  HG1 THR    27     304.387 328.855 312.855  1.00  0.00           H  
ATOM    426  C   THR    27     307.337 327.311 314.817  1.00  0.00           C  
ATOM    427  O   THR    27     307.746 327.240 313.655  1.00  0.00           O  
ATOM    428  N   SER    28     307.548 326.344 315.718  1.00  0.00           N  
ATOM    429  H   SER    28     307.171 326.502 316.642  1.00  0.00           H  
ATOM    430  CA  SER    28     308.047 324.975 315.476  1.00  0.00           C  
ATOM    431  HA  SER    28     308.457 324.632 316.418  1.00  0.00           H  
ATOM    432  CB  SER    28     306.855 324.039 315.206  1.00  0.00           C  
ATOM    433  HB2 SER    28     306.387 324.308 314.257  1.00  0.00           H  
ATOM    434  HB3 SER    28     307.207 323.007 315.159  1.00  0.00           H  
ATOM    435  OG  SER    28     305.898 324.148 316.254  1.00  0.00           O  
ATOM    436  HG  SER    28     305.151 323.543 316.066  1.00  0.00           H  
ATOM    437  C   SER    28     309.235 324.813 314.497  1.00  0.00           C  
ATOM    438  O   SER    28     310.287 325.417 314.719  1.00  0.00           O  
ATOM    439  N   ASP    29     309.099 323.922 313.502  1.00  0.00           N  
ATOM    440  H   ASP    29     308.192 323.490 313.424  1.00  0.00           H  
ATOM    441  CA  ASP    29     310.102 323.389 312.556  1.00  0.00           C  
ATOM    442  HA  ASP    29     309.514 323.097 311.684  1.00  0.00           H  
ATOM    443  CB  ASP    29     311.100 324.438 312.004  1.00  0.00           C  
ATOM    444  HB2 ASP    29     311.326 324.144 310.977  1.00  0.00           H  
ATOM    445  HB3 ASP    29     310.596 325.404 311.939  1.00  0.00           H  
ATOM    446  CG  ASP    29     312.463 324.602 312.718  1.00  0.00           C  
ATOM    447  OD1 ASP    29     313.007 325.735 312.689  1.00  0.00           O  
ATOM    448  OD2 ASP    29     313.061 323.606 313.185  1.00  0.00           O  
ATOM    449  C   ASP    29     310.742 322.071 313.052  1.00  0.00           C  
ATOM    450  O   ASP    29     310.715 321.751 314.244  1.00  0.00           O  
ATOM    451  N   THR    30     311.296 321.291 312.118  1.00  0.00           N  
ATOM    452  H   THR    30     311.304 321.625 311.164  1.00  0.00           H  
ATOM    453  CA  THR    30     312.096 320.085 312.391  1.00  0.00           C  
ATOM    454  HA  THR    30     312.510 320.159 313.396  1.00  0.00           H  
ATOM    455  CB  THR    30     311.204 318.830 312.352  1.00  0.00           C  
ATOM    456  HB  THR    30     310.335 319.004 312.990  1.00  0.00           H  
ATOM    457  CG2 THR    30     310.713 318.447 310.953  1.00  0.00           C  
ATOM    458 HG21 THR    30     311.552 318.149 310.324  1.00  0.00           H  
ATOM    459 HG22 THR    30     310.013 317.614 311.028  1.00  0.00           H  
ATOM    460 HG23 THR    30     310.199 319.291 310.495  1.00  0.00           H  
ATOM    461  OG1 THR    30     311.913 317.723 312.857  1.00  0.00           O  
ATOM    462  HG1 THR    30     311.294 316.976 312.954  1.00  0.00           H  
ATOM    463  C   THR    30     313.281 319.998 311.417  1.00  0.00           C  
ATOM    464  O   THR    30     313.230 320.574 310.323  1.00  0.00           O  
ATOM    465  N   TYR    31     314.344 319.280 311.787  1.00  0.00           N  
ATOM    466  H   TYR    31     314.295 318.779 312.671  1.00  0.00           H  
ATOM    467  CA  TYR    31     315.532 319.045 310.955  1.00  0.00           C  
ATOM    468  HA  TYR    31     315.271 319.290 309.925  1.00  0.00           H  
ATOM    469  CB  TYR    31     316.752 319.928 311.327  1.00  0.00           C  
ATOM    470  HB2 TYR    31     317.509 319.283 311.772  1.00  0.00           H  
ATOM    471  HB3 TYR    31     317.190 320.263 310.385  1.00  0.00           H  
ATOM    472  CG  TYR    31     316.643 321.143 312.256  1.00  0.00           C  
ATOM    473  CD1 TYR    31     317.271 322.353 311.897  1.00  0.00           C  
ATOM    474  HD1 TYR    31     317.651 322.486 310.893  1.00  0.00           H  
ATOM    475  CE1 TYR    31     317.518 323.349 312.865  1.00  0.00           C  
ATOM    476  HE1 TYR    31     318.055 324.244 312.591  1.00  0.00           H  
ATOM    477  CZ  TYR    31     317.145 323.136 314.210  1.00  0.00           C  
ATOM    478  OH  TYR    31     317.507 324.013 315.187  1.00  0.00           O  
ATOM    479  HH  TYR    31     318.148 324.677 314.881  1.00  0.00           H  
ATOM    480  CE2 TYR    31     316.443 321.967 314.557  1.00  0.00           C  
ATOM    481  HE2 TYR    31     316.171 321.801 315.587  1.00  0.00           H  
ATOM    482  CD2 TYR    31     316.178 320.995 313.576  1.00  0.00           C  
ATOM    483  HD2 TYR    31     315.714 320.077 313.867  1.00  0.00           H  
ATOM    484  C   TYR    31     315.908 317.546 310.971  1.00  0.00           C  
ATOM    485  O   TYR    31     315.802 316.884 312.003  1.00  0.00           O  
ATOM    486  N   THR    32     316.332 317.001 309.824  1.00  0.00           N  
ATOM    487  H   THR    32     316.449 317.600 309.018  1.00  0.00           H  
ATOM    488  CA  THR    32     316.506 315.549 309.601  1.00  0.00           C  
ATOM    489  HA  THR    32     315.780 315.023 310.222  1.00  0.00           H  
ATOM    490  CB  THR    32     316.164 315.184 308.140  1.00  0.00           C  
ATOM    491  HB  THR    32     316.285 314.108 308.010  1.00  0.00           H  
ATOM    492  CG2 THR    32     314.727 315.556 307.764  1.00  0.00           C  
ATOM    493 HG21 THR    32     314.590 316.638 307.787  1.00  0.00           H  
ATOM    494 HG22 THR    32     314.506 315.192 306.761  1.00  0.00           H  
ATOM    495 HG23 THR    32     314.033 315.092 308.465  1.00  0.00           H  
ATOM    496  OG1 THR    32     317.026 315.863 307.246  1.00  0.00           O  
ATOM    497  HG1 THR    32     316.760 315.643 306.332  1.00  0.00           H  
ATOM    498  C   THR    32     317.890 315.038 310.061  1.00  0.00           C  
ATOM    499  O   THR    32     318.159 315.006 311.265  1.00  0.00           O  
ATOM    500  N   LYS    33     318.770 314.602 309.144  1.00  0.00           N  
ATOM    501  H   LYS    33     318.501 314.712 308.173  1.00  0.00           H  
ATOM    502  CA  LYS    33     320.151 314.169 309.435  1.00  0.00           C  
ATOM    503  HA  LYS    33     320.150 313.594 310.364  1.00  0.00           H  
ATOM    504  CB  LYS    33     320.655 313.240 308.304  1.00  0.00           C  
ATOM    505  HB2 LYS    33     320.630 313.782 307.355  1.00  0.00           H  
ATOM    506  HB3 LYS    33     321.688 312.956 308.509  1.00  0.00           H  
ATOM    507  CG  LYS    33     319.857 311.933 308.161  1.00  0.00           C  
ATOM    508  HG2 LYS    33     319.867 311.398 309.112  1.00  0.00           H  
ATOM    509  HG3 LYS    33     318.825 312.156 307.889  1.00  0.00           H  
ATOM    510  CD  LYS    33     320.491 311.048 307.074  1.00  0.00           C  
ATOM    511  HD2 LYS    33     320.506 311.599 306.131  1.00  0.00           H  
ATOM    512  HD3 LYS    33     321.519 310.812 307.358  1.00  0.00           H  
ATOM    513  CE  LYS    33     319.708 309.742 306.885  1.00  0.00           C  
ATOM    514  HE2 LYS    33     319.709 309.189 307.830  1.00  0.00           H  
ATOM    515  HE3 LYS    33     318.669 309.987 306.643  1.00  0.00           H  
ATOM    516  NZ  LYS    33     320.297 308.905 305.803  1.00  0.00           N  
ATOM    517  HZ1 LYS    33     321.254 308.648 306.008  1.00  0.00           H  
ATOM    518  HZ2 LYS    33     319.774 308.047 305.677  1.00  0.00           H  
ATOM    519  HZ3 LYS    33     320.293 309.390 304.915  1.00  0.00           H  
ATOM    520  C   LYS    33     321.059 315.394 309.697  1.00  0.00           C  
ATOM    521  O   LYS    33     320.610 316.411 310.227  1.00  0.00           O  
ATOM    522  N   VAL    34     322.350 315.299 309.361  1.00  0.00           N  
ATOM    523  H   VAL    34     322.656 314.431 308.948  1.00  0.00           H  
ATOM    524  CA  VAL    34     323.351 316.372 309.528  1.00  0.00           C  
ATOM    525  HA  VAL    34     323.508 316.512 310.595  1.00  0.00           H  
ATOM    526  CB  VAL    34     324.702 315.976 308.901  1.00  0.00           C  
ATOM    527  HB  VAL    34     324.614 315.984 307.815  1.00  0.00           H  
ATOM    528  CG1 VAL    34     325.789 316.973 309.316  1.00  0.00           C  
ATOM    529 HG11 VAL    34     325.866 317.012 310.403  1.00  0.00           H  
ATOM    530 HG12 VAL    34     326.748 316.669 308.897  1.00  0.00           H  
ATOM    531 HG13 VAL    34     325.559 317.969 308.936  1.00  0.00           H  
ATOM    532  CG2 VAL    34     325.147 314.572 309.332  1.00  0.00           C  
ATOM    533 HG21 VAL    34     324.459 313.813 308.959  1.00  0.00           H  
ATOM    534 HG22 VAL    34     326.125 314.350 308.906  1.00  0.00           H  
ATOM    535 HG23 VAL    34     325.194 314.512 310.418  1.00  0.00           H  
ATOM    536  C   VAL    34     322.860 317.698 308.928  1.00  0.00           C  
ATOM    537  O   VAL    34     322.421 317.736 307.776  1.00  0.00           O  
ATOM    538  N   ASP    35     322.935 318.787 309.698  1.00  0.00           N  
ATOM    539  H   ASP    35     323.342 318.714 310.618  1.00  0.00           H  
ATOM    540  CA  ASP    35     322.317 320.068 309.337  1.00  0.00           C  
ATOM    541  HA  ASP    35     321.531 319.872 308.606  1.00  0.00           H  
ATOM    542  CB  ASP    35     321.609 320.666 310.559  1.00  0.00           C  
ATOM    543  HB2 ASP    35     320.961 319.902 310.995  1.00  0.00           H  
ATOM    544  HB3 ASP    35     322.351 320.946 311.308  1.00  0.00           H  
ATOM    545  CG  ASP    35     320.738 321.886 310.205  1.00  0.00           C  
ATOM    546  OD1 ASP    35     320.303 322.586 311.146  1.00  0.00           O  
ATOM    547  OD2 ASP    35     320.469 322.142 309.006  1.00  0.00           O  
ATOM    548  C   ASP    35     323.320 321.032 308.672  1.00  0.00           C  
ATOM    549  O   ASP    35     323.906 321.908 309.310  1.00  0.00           O  
ATOM    550  N   ASP    36     323.502 320.863 307.359  1.00  0.00           N  
ATOM    551  H   ASP    36     323.002 320.098 306.928  1.00  0.00           H  
ATOM    552  CA  ASP    36     324.469 321.584 306.511  1.00  0.00           C  
ATOM    553  HA  ASP    36     325.473 321.238 306.757  1.00  0.00           H  
ATOM    554  CB  ASP    36     324.169 321.208 305.052  1.00  0.00           C  
ATOM    555  HB2 ASP    36     324.241 320.123 304.948  1.00  0.00           H  
ATOM    556  HB3 ASP    36     323.139 321.495 304.826  1.00  0.00           H  
ATOM    557  CG  ASP    36     325.119 321.859 304.029  1.00  0.00           C  
ATOM    558  OD1 ASP    36     324.635 322.289 302.954  1.00  0.00           O  
ATOM    559  OD2 ASP    36     326.350 321.907 304.263  1.00  0.00           O  
ATOM    560  C   ASP    36     324.441 323.120 306.682  1.00  0.00           C  
ATOM    561  O   ASP    36     325.485 323.776 306.656  1.00  0.00           O  
ATOM    562  N   SER    37     323.245 323.688 306.881  1.00  0.00           N  
ATOM    563  H   SER    37     322.453 323.060 306.910  1.00  0.00           H  
ATOM    564  CA  SER    37     322.974 325.124 307.080  1.00  0.00           C  
ATOM    565  HA  SER    37     323.120 325.649 306.137  1.00  0.00           H  
ATOM    566  CB  SER    37     321.497 325.251 307.491  1.00  0.00           C  
ATOM    567  HB2 SER    37     320.870 324.794 306.723  1.00  0.00           H  
ATOM    568  HB3 SER    37     321.347 324.710 308.427  1.00  0.00           H  
ATOM    569  OG  SER    37     321.102 326.602 307.674  1.00  0.00           O  
ATOM    570  HG  SER    37     320.160 326.617 307.946  1.00  0.00           H  
ATOM    571  C   SER    37     323.848 325.802 308.155  1.00  0.00           C  
ATOM    572  O   SER    37     324.183 326.988 308.061  1.00  0.00           O  
ATOM    573  N   GLN    38     324.201 325.048 309.194  1.00  0.00           N  
ATOM    574  H   GLN    38     323.962 324.064 309.147  1.00  0.00           H  
ATOM    575  CA  GLN    38     324.825 325.505 310.436  1.00  0.00           C  
ATOM    576  HA  GLN    38     324.347 326.437 310.736  1.00  0.00           H  
ATOM    577  CB  GLN    38     324.524 324.413 311.474  1.00  0.00           C  
ATOM    578  HB2 GLN    38     325.013 323.491 311.160  1.00  0.00           H  
ATOM    579  HB3 GLN    38     324.964 324.678 312.424  1.00  0.00           H  
ATOM    580  CG  GLN    38     323.024 324.123 311.658  1.00  0.00           C  
ATOM    581  HG2 GLN    38     322.615 323.766 310.718  1.00  0.00           H  
ATOM    582  HG3 GLN    38     322.912 323.310 312.365  1.00  0.00           H  
ATOM    583  CD  GLN    38     322.161 325.293 312.135  1.00  0.00           C  
ATOM    584  OE1 GLN    38     322.617 326.360 312.523  1.00  0.00           O  
ATOM    585  NE2 GLN    38     320.861 325.115 312.135  1.00  0.00           N  
ATOM    586 HE21 GLN    38     320.256 325.867 312.416  1.00  0.00           H  
ATOM    587 HE22 GLN    38     320.502 324.210 311.810  1.00  0.00           H  
ATOM    588  C   GLN    38     326.349 325.763 310.367  1.00  0.00           C  
ATOM    589  O   GLN    38     326.990 325.429 309.365  1.00  0.00           O  
ATOM    590  N   PRO    39     326.963 326.305 311.446  1.00  0.00           N  
ATOM    591  CD  PRO    39     326.340 326.961 312.587  1.00  0.00           C  
ATOM    592  HD2 PRO    39     326.151 326.225 313.363  1.00  0.00           H  
ATOM    593  HD3 PRO    39     325.419 327.480 312.323  1.00  0.00           H  
ATOM    594  CG  PRO    39     327.376 327.950 313.104  1.00  0.00           C  
ATOM    595  HG2 PRO    39     327.241 328.152 314.168  1.00  0.00           H  
ATOM    596  HG3 PRO    39     327.324 328.873 312.525  1.00  0.00           H  
ATOM    597  CB  PRO    39     328.697 327.232 312.831  1.00  0.00           C  
ATOM    598  HB2 PRO    39     328.963 326.635 313.705  1.00  0.00           H  
ATOM    599  HB3 PRO    39     329.491 327.948 312.616  1.00  0.00           H  
ATOM    600  CA  PRO    39     328.418 326.324 311.618  1.00  0.00           C  
ATOM    601  HA  PRO    39     328.888 326.745 310.728  1.00  0.00           H
[truncated: 1,941,311 more chars]
