# Supplementary material for: Implementation of Time-Averaged Restraints with UNRES Coarse-Grained Model of Polypeptide Chains
Source: J Chem Theory Comput. 2025 Jan 24;21(3):1476–93. doi: 10.1021/acs.jctc.4c01504 (PMC11823420; doi:10.1021/acs.jctc.4c01504)
Supplement: Supplementary file 2 — ct4c01504_si_002.zip [file ct4c01504_si_002.zip › Suppdata/Structures/Ensembles_20/2KW5_20_noave.pdb]

REMARK 2kw5                 ENERGY     1.45625E+03 RMS    8.90
ATOM      1  N   MET     1     326.231 322.381 336.532  1.00  0.00           N  
ATOM      2  H1  MET     1     326.809 322.514 335.712  1.00  0.00           H  
ATOM      3  H2  MET     1     325.436 321.821 336.259  1.00  0.00           H  
ATOM      4  H3  MET     1     326.762 321.844 337.204  1.00  0.00           H  
ATOM      5  CA  MET     1     325.799 323.685 337.120  1.00  0.00           C  
ATOM      6  HA  MET     1     325.166 323.468 337.984  1.00  0.00           H  
ATOM      7  CB  MET     1     327.010 324.498 337.638  1.00  0.00           C  
ATOM      8  HB2 MET     1     327.578 323.890 338.343  1.00  0.00           H  
ATOM      9  HB3 MET     1     327.677 324.733 336.807  1.00  0.00           H  
ATOM     10  CG  MET     1     326.616 325.816 338.325  1.00  0.00           C  
ATOM     11  HG2 MET     1     327.529 326.373 338.541  1.00  0.00           H  
ATOM     12  HG3 MET     1     326.027 326.422 337.636  1.00  0.00           H  
ATOM     13  SD  MET     1     325.684 325.640 339.875  1.00  0.00           S  
ATOM     14  CE  MET     1     326.977 324.961 340.956  1.00  0.00           C  
ATOM     15  HE1 MET     1     327.843 325.624 340.953  1.00  0.00           H  
ATOM     16  HE2 MET     1     326.594 324.876 341.973  1.00  0.00           H  
ATOM     17  HE3 MET     1     327.277 323.973 340.608  1.00  0.00           H  
ATOM     18  C   MET     1     324.919 324.482 336.142  1.00  0.00           C  
ATOM     19  O   MET     1     323.697 324.478 336.273  1.00  0.00           O  
ATOM     20  N   TRP     2     325.543 325.146 335.161  1.00  0.00           N  
ATOM     21  H   TRP     2     326.555 325.147 335.151  1.00  0.00           H  
ATOM     22  CA  TRP     2     324.926 325.798 334.000  1.00  0.00           C  
ATOM     23  HA  TRP     2     323.900 325.452 333.859  1.00  0.00           H  
ATOM     24  CB  TRP     2     324.909 327.323 334.207  1.00  0.00           C  
ATOM     25  HB2 TRP     2     324.175 327.556 334.980  1.00  0.00           H  
ATOM     26  HB3 TRP     2     325.883 327.640 334.583  1.00  0.00           H  
ATOM     27  CG  TRP     2     324.596 328.149 332.990  1.00  0.00           C  
ATOM     28  CD1 TRP     2     325.497 328.547 332.059  1.00  0.00           C  
ATOM     29  HD1 TRP     2     326.558 328.322 332.088  1.00  0.00           H  
ATOM     30  NE1 TRP     2     324.860 329.257 331.060  1.00  0.00           N  
ATOM     31  HE1 TRP     2     325.330 329.623 330.226  1.00  0.00           H  
ATOM     32  CE2 TRP     2     323.518 329.400 331.322  1.00  0.00           C  
ATOM     33  CZ2 TRP     2     322.484 330.068 330.651  1.00  0.00           C  
ATOM     34  HZ2 TRP     2     322.684 330.590 329.725  1.00  0.00           H  
ATOM     35  CH2 TRP     2     321.200 330.071 331.218  1.00  0.00           C  
ATOM     36  HH2 TRP     2     320.389 330.596 330.730  1.00  0.00           H  
ATOM     37  CZ3 TRP     2     320.963 329.377 332.419  1.00  0.00           C  
ATOM     38  HZ3 TRP     2     319.964 329.371 332.839  1.00  0.00           H  
ATOM     39  CE3 TRP     2     321.998 328.675 333.063  1.00  0.00           C  
ATOM     40  HE3 TRP     2     321.796 328.145 333.984  1.00  0.00           H  
ATOM     41  CD2 TRP     2     323.311 328.686 332.544  1.00  0.00           C  
ATOM     42  C   TRP     2     325.754 325.427 332.761  1.00  0.00           C  
ATOM     43  O   TRP     2     326.968 325.649 332.740  1.00  0.00           O  
ATOM     44  N   ASP     3     325.114 324.880 331.731  1.00  0.00           N  
ATOM     45  H   ASP     3     324.121 324.721 331.815  1.00  0.00           H  
ATOM     46  CA  ASP     3     325.735 324.558 330.438  1.00  0.00           C  
ATOM     47  HA  ASP     3     326.628 325.175 330.331  1.00  0.00           H  
ATOM     48  CB  ASP     3     326.179 323.094 330.312  1.00  0.00           C  
ATOM     49  HB2 ASP     3     325.349 322.502 329.931  1.00  0.00           H  
ATOM     50  HB3 ASP     3     326.969 323.038 329.560  1.00  0.00           H  
ATOM     51  CG  ASP     3     326.674 322.493 331.630  1.00  0.00           C  
ATOM     52  OD1 ASP     3     325.830 322.014 332.419  1.00  0.00           O  
ATOM     53  OD2 ASP     3     327.908 322.487 331.862  1.00  0.00           O  
ATOM     54  C   ASP     3     324.805 324.939 329.288  1.00  0.00           C  
ATOM     55  O   ASP     3     323.672 325.374 329.518  1.00  0.00           O  
ATOM     56  N   GLU     4     325.299 324.797 328.053  1.00  0.00           N  
ATOM     57  H   GLU     4     326.217 324.389 327.927  1.00  0.00           H  
ATOM     58  CA  GLU     4     324.663 325.425 326.903  1.00  0.00           C  
ATOM     59  HA  GLU     4     323.660 325.720 327.202  1.00  0.00           H  
ATOM     60  CB  GLU     4     325.366 326.776 326.626  1.00  0.00           C  
ATOM     61  HB2 GLU     4     326.399 326.590 326.331  1.00  0.00           H  
ATOM     62  HB3 GLU     4     324.845 327.276 325.817  1.00  0.00           H  
ATOM     63  CG  GLU     4     325.347 327.734 327.840  1.00  0.00           C  
ATOM     64  HG2 GLU     4     324.311 327.854 328.166  1.00  0.00           H  
ATOM     65  HG3 GLU     4     325.913 327.289 328.660  1.00  0.00           H  
ATOM     66  CD  GLU     4     325.950 329.129 327.579  1.00  0.00           C  
ATOM     67  OE1 GLU     4     325.754 330.030 328.432  1.00  0.00           O  
ATOM     68  OE2 GLU     4     326.661 329.319 326.565  1.00  0.00           O  
ATOM     69  C   GLU     4     324.381 324.541 325.662  1.00  0.00           C  
ATOM     70  O   GLU     4     323.380 323.819 325.641  1.00  0.00           O  
ATOM     71  N   ARG     5     325.241 324.531 324.625  1.00  0.00           N  
ATOM     72  H   ARG     5     326.173 324.900 324.760  1.00  0.00           H  
ATOM     73  CA  ARG     5     324.797 324.190 323.246  1.00  0.00           C  
ATOM     74  HA  ARG     5     324.217 323.271 323.246  1.00  0.00           H  
ATOM     75  CB  ARG     5     323.890 325.383 322.908  1.00  0.00           C  
ATOM     76  HB2 ARG     5     323.514 325.289 321.894  1.00  0.00           H  
ATOM     77  HB3 ARG     5     323.020 325.365 323.563  1.00  0.00           H  
ATOM     78  CG  ARG     5     324.502 326.790 323.030  1.00  0.00           C  
ATOM     79  HG2 ARG     5     324.222 327.274 322.111  1.00  0.00           H  
ATOM     80  HG3 ARG     5     323.995 327.286 323.853  1.00  0.00           H  
ATOM     81  CD  ARG     5     326.017 327.006 323.182  1.00  0.00           C  
ATOM     82  HD2 ARG     5     326.406 326.507 324.061  1.00  0.00           H  
ATOM     83  HD3 ARG     5     326.512 326.599 322.301  1.00  0.00           H  
ATOM     84  NE  ARG     5     326.379 328.421 323.257  1.00  0.00           N  
ATOM     85  HE  ARG     5     325.860 329.026 322.642  1.00  0.00           H  
ATOM     86  CZ  ARG     5     327.636 328.776 323.454  1.00  0.00           C  
ATOM     87  NH1 ARG     5     328.175 329.664 322.681  1.00  0.00           N  
ATOM     88 HH11 ARG     5     327.636 330.037 321.915  1.00  0.00           H  
ATOM     89 HH12 ARG     5     329.138 329.940 322.820  1.00  0.00           H  
ATOM     90  NH2 ARG     5     328.370 328.226 324.368  1.00  0.00           N  
ATOM     91 HH21 ARG     5     327.887 327.769 325.121  1.00  0.00           H  
ATOM     92 HH22 ARG     5     329.323 328.520 324.508  1.00  0.00           H  
ATOM     93  C   ARG     5     325.824 324.120 322.095  1.00  0.00           C  
ATOM     94  O   ARG     5     327.011 324.257 322.348  1.00  0.00           O  
ATOM     95  N   PHE     6     325.329 324.034 320.838  1.00  0.00           N  
ATOM     96  H   PHE     6     324.345 323.810 320.756  1.00  0.00           H  
ATOM     97  CA  PHE     6     326.058 324.175 319.557  1.00  0.00           C  
ATOM     98  HA  PHE     6     326.790 324.976 319.681  1.00  0.00           H  
ATOM     99  CB  PHE     6     326.790 322.864 319.277  1.00  0.00           C  
ATOM    100  HB2 PHE     6     326.261 322.060 319.781  1.00  0.00           H  
ATOM    101  HB3 PHE     6     326.786 322.641 318.210  1.00  0.00           H  
ATOM    102  CG  PHE     6     328.219 322.939 319.738  1.00  0.00           C  
ATOM    103  CD1 PHE     6     329.103 323.765 319.041  1.00  0.00           C  
ATOM    104  HD1 PHE     6     328.782 324.234 318.127  1.00  0.00           H  
ATOM    105  CE1 PHE     6     330.349 324.078 319.599  1.00  0.00           C  
ATOM    106  HE1 PHE     6     330.970 324.812 319.136  1.00  0.00           H  
ATOM    107  CZ  PHE     6     330.753 323.493 320.803  1.00  0.00           C  
ATOM    108  HZ  PHE     6     331.682 323.781 321.267  1.00  0.00           H  
ATOM    109  CE2 PHE     6     329.923 322.562 321.429  1.00  0.00           C  
ATOM    110  HE2 PHE     6     330.258 322.093 322.339  1.00  0.00           H  
ATOM    111  CD2 PHE     6     328.631 322.334 320.929  1.00  0.00           C  
ATOM    112  HD2 PHE     6     327.923 321.767 321.503  1.00  0.00           H  
ATOM    113  C   PHE     6     325.199 324.559 318.322  1.00  0.00           C  
ATOM    114  O   PHE     6     323.981 324.646 318.404  1.00  0.00           O  
ATOM    115  N   SER     7     325.855 324.849 317.181  1.00  0.00           N  
ATOM    116  H   SER     7     326.861 324.781 317.211  1.00  0.00           H  
ATOM    117  CA  SER     7     325.258 325.169 315.857  1.00  0.00           C  
ATOM    118  HA  SER     7     324.215 325.427 316.018  1.00  0.00           H  
ATOM    119  CB  SER     7     325.958 326.428 315.323  1.00  0.00           C  
ATOM    120  HB2 SER     7     325.727 327.265 315.982  1.00  0.00           H  
ATOM    121  HB3 SER     7     327.033 326.267 315.317  1.00  0.00           H  
ATOM    122  OG  SER     7     325.532 326.762 314.021  1.00  0.00           O  
ATOM    123  HG  SER     7     326.153 327.397 313.612  1.00  0.00           H  
ATOM    124  C   SER     7     325.249 323.964 314.872  1.00  0.00           C  
ATOM    125  O   SER     7     325.573 322.856 315.300  1.00  0.00           O  
ATOM    126  N   GLN     8     324.841 324.156 313.596  1.00  0.00           N  
ATOM    127  H   GLN     8     324.674 325.127 313.343  1.00  0.00           H  
ATOM    128  CA  GLN     8     324.542 323.138 312.553  1.00  0.00           C  
ATOM    129  HA  GLN     8     323.518 322.883 312.702  1.00  0.00           H  
ATOM    130  CB  GLN     8     324.429 323.726 311.128  1.00  0.00           C  
ATOM    131  HB2 GLN     8     323.673 324.512 311.180  1.00  0.00           H  
ATOM    132  HB3 GLN     8     325.336 324.222 310.836  1.00  0.00           H  
ATOM    133  CG  GLN     8     323.976 322.753 310.004  1.00  0.00           C  
ATOM    134  HG2 GLN     8     323.129 322.167 310.351  1.00  0.00           H  
ATOM    135  HG3 GLN     8     323.617 323.361 309.172  1.00  0.00           H  
ATOM    136  CD  GLN     8     325.024 321.783 309.431  1.00  0.00           C  
ATOM    137  OE1 GLN     8     326.178 321.742 309.821  1.00  0.00           O  
ATOM    138  NE2 GLN     8     324.674 320.953 308.476  1.00  0.00           N  
ATOM    139 HE21 GLN     8     325.368 320.250 308.211  1.00  0.00           H  
ATOM    140 HE22 GLN     8     323.735 320.924 308.116  1.00  0.00           H  
ATOM    141  C   GLN     8     325.304 321.803 312.673  1.00  0.00           C  
ATOM    142  O   GLN     8     326.531 321.735 312.737  1.00  0.00           O  
ATOM    143  N   SER     9     324.495 320.742 312.731  1.00  0.00           N  
ATOM    144  H   SER     9     323.505 320.914 312.717  1.00  0.00           H  
ATOM    145  CA  SER     9     324.876 319.354 312.978  1.00  0.00           C  
ATOM    146  HA  SER     9     325.667 319.338 313.723  1.00  0.00           H  
ATOM    147  CB  SER     9     323.647 318.614 313.495  1.00  0.00           C  
ATOM    148  HB2 SER     9     322.856 318.640 312.745  1.00  0.00           H  
ATOM    149  HB3 SER     9     323.909 317.581 313.687  1.00  0.00           H  
ATOM    150  OG  SER     9     323.195 319.231 314.685  1.00  0.00           O  
ATOM    151  HG  SER     9     323.884 319.035 315.363  1.00  0.00           H  
ATOM    152  C   SER     9     325.361 318.615 311.740  1.00  0.00           C  
ATOM    153  O   SER     9     324.768 318.764 310.675  1.00  0.00           O  
ATOM    154  N   GLU    10     326.364 317.740 311.888  1.00  0.00           N  
ATOM    155  H   GLU    10     326.791 317.608 312.797  1.00  0.00           H  
ATOM    156  CA  GLU    10     326.912 316.987 310.756  1.00  0.00           C  
ATOM    157  HA  GLU    10     326.129 316.938 309.999  1.00  0.00           H  
ATOM    158  CB  GLU    10     328.092 317.758 310.156  1.00  0.00           C  
ATOM    159  HB2 GLU    10     327.869 318.817 310.243  1.00  0.00           H  
ATOM    160  HB3 GLU    10     328.992 317.540 310.733  1.00  0.00           H  
ATOM    161  CG  GLU    10     328.348 317.472 308.671  1.00  0.00           C  
ATOM    162  HG2 GLU    10     329.193 318.078 308.342  1.00  0.00           H  
ATOM    163  HG3 GLU    10     328.642 316.428 308.551  1.00  0.00           H  
ATOM    164  CD  GLU    10     327.117 317.795 307.792  1.00  0.00           C  
ATOM    165  OE1 GLU    10     326.591 316.856 307.150  1.00  0.00           O  
ATOM    166  OE2 GLU    10     326.677 318.969 307.744  1.00  0.00           O  
ATOM    167  C   GLU    10     327.250 315.526 311.069  1.00  0.00           C  
ATOM    168  O   GLU    10     327.472 315.118 312.210  1.00  0.00           O  
ATOM    169  N   TYR    11     327.309 314.726 310.011  1.00  0.00           N  
ATOM    170  H   TYR    11     327.158 315.138 309.097  1.00  0.00           H  
ATOM    171  CA  TYR    11     327.288 313.268 310.055  1.00  0.00           C  
ATOM    172  HA  TYR    11     326.682 312.955 310.907  1.00  0.00           H  
ATOM    173  CB  TYR    11     326.561 312.786 308.777  1.00  0.00           C  
ATOM    174  HB2 TYR    11     327.271 312.849 307.951  1.00  0.00           H  
ATOM    175  HB3 TYR    11     326.323 311.729 308.913  1.00  0.00           H  
ATOM    176  CG  TYR    11     325.274 313.485 308.302  1.00  0.00           C  
ATOM    177  CD1 TYR    11     324.578 314.468 309.052  1.00  0.00           C  
ATOM    178  HD1 TYR    11     324.889 314.746 310.045  1.00  0.00           H  
ATOM    179  CE1 TYR    11     323.347 314.980 308.608  1.00  0.00           C  
ATOM    180  HE1 TYR    11     322.797 315.665 309.236  1.00  0.00           H  
ATOM    181  CZ  TYR    11     322.789 314.520 307.399  1.00  0.00           C  
ATOM    182  OH  TYR    11     321.533 314.897 307.041  1.00  0.00           O  
ATOM    183  HH  TYR    11     321.070 315.381 307.741  1.00  0.00           H  
ATOM    184  CE2 TYR    11     323.496 313.588 306.615  1.00  0.00           C  
ATOM    185  HE2 TYR    11     323.058 313.232 305.693  1.00  0.00           H  
ATOM    186  CD2 TYR    11     324.728 313.075 307.067  1.00  0.00           C  
ATOM    187  HD2 TYR    11     325.240 312.324 306.478  1.00  0.00           H  
ATOM    188  C   TYR    11     328.697 312.651 310.234  1.00  0.00           C  
ATOM    189  O   TYR    11     328.994 311.603 309.657  1.00  0.00           O  
ATOM    190  N   VAL    12     329.554 313.300 311.040  1.00  0.00           N  
ATOM    191  H   VAL    12     329.185 314.131 311.486  1.00  0.00           H  
ATOM    192  CA  VAL    12     330.958 312.911 311.334  1.00  0.00           C  
ATOM    193  HA  VAL    12     331.025 311.825 311.277  1.00  0.00           H  
ATOM    194  CB  VAL    12     331.905 313.480 310.238  1.00  0.00           C  
ATOM    195  HB  VAL    12     331.485 314.416 309.868  1.00  0.00           H  
ATOM    196  CG1 VAL    12     333.344 313.781 310.681  1.00  0.00           C  
ATOM    197 HG11 VAL    12     333.817 312.880 311.073  1.00  0.00           H  
ATOM    198 HG12 VAL    12     333.925 314.144 309.833  1.00  0.00           H  
ATOM    199 HG13 VAL    12     333.349 314.563 311.440  1.00  0.00           H  
ATOM    200  CG2 VAL    12     332.024 312.504 309.058  1.00  0.00           C  
ATOM    201 HG21 VAL    12     331.065 312.393 308.559  1.00  0.00           H  
ATOM    202 HG22 VAL    12     332.732 312.881 308.321  1.00  0.00           H  
ATOM    203 HG23 VAL    12     332.362 311.528 309.409  1.00  0.00           H  
ATOM    204  C   VAL    12     331.438 313.268 312.763  1.00  0.00           C  
ATOM    205  O   VAL    12     332.321 312.591 313.290  1.00  0.00           O  
ATOM    206  N   TYR    13     330.866 314.286 313.425  1.00  0.00           N  
ATOM    207  H   TYR    13     330.114 314.798 312.985  1.00  0.00           H  
ATOM    208  CA  TYR    13     331.358 314.839 314.708  1.00  0.00           C  
ATOM    209  HA  TYR    13     331.763 314.037 315.327  1.00  0.00           H  
ATOM    210  CB  TYR    13     332.469 315.857 314.401  1.00  0.00           C  
ATOM    211  HB2 TYR    13     333.222 315.385 313.769  1.00  0.00           H  
ATOM    212  HB3 TYR    13     332.044 316.686 313.832  1.00  0.00           H  
ATOM    213  CG  TYR    13     333.158 316.409 315.632  1.00  0.00           C  
ATOM    214  CD1 TYR    13     334.294 315.755 316.144  1.00  0.00           C  
ATOM    215  HD1 TYR    13     334.684 314.877 315.644  1.00  0.00           H  
ATOM    216  CE1 TYR    13     334.921 316.234 317.310  1.00  0.00           C  
ATOM    217  HE1 TYR    13     335.792 315.728 317.702  1.00  0.00           H  
ATOM    218  CZ  TYR    13     334.405 317.369 317.972  1.00  0.00           C  
ATOM    219  OH  TYR    13     334.993 317.835 319.108  1.00  0.00           O  
ATOM    220  HH  TYR    13     335.749 317.288 319.388  1.00  0.00           H  
ATOM    221  CE2 TYR    13     333.260 318.015 317.461  1.00  0.00           C  
ATOM    222  HE2 TYR    13     332.859 318.860 317.993  1.00  0.00           H  
ATOM    223  CD2 TYR    13     332.640 317.542 316.290  1.00  0.00           C  
ATOM    224  HD2 TYR    13     331.741 318.019 315.919  1.00  0.00           H  
ATOM    225  C   TYR    13     330.223 315.525 315.485  1.00  0.00           C  
ATOM    226  O   TYR    13     329.270 315.947 314.833  1.00  0.00           O  
ATOM    227  N   GLY    14     330.295 315.661 316.826  1.00  0.00           N  
ATOM    228  H   GLY    14     331.115 315.334 317.320  1.00  0.00           H  
ATOM    229  CA  GLY    14     329.206 316.292 317.589  1.00  0.00           C  
ATOM    230  HA2 GLY    14     328.750 317.052 316.954  1.00  0.00           H  
ATOM    231  HA3 GLY    14     328.438 315.535 317.743  1.00  0.00           H  
ATOM    232  C   GLY    14     329.449 316.947 318.969  1.00  0.00           C  
ATOM    233  O   GLY    14     329.866 316.315 319.940  1.00  0.00           O  
ATOM    234  N   THR    15     329.093 318.230 318.981  1.00  0.00           N  
ATOM    235  H   THR    15     328.855 318.566 318.056  1.00  0.00           H  
ATOM    236  CA  THR    15     328.740 319.211 320.041  1.00  0.00           C  
ATOM    237  HA  THR    15     329.207 320.145 319.736  1.00  0.00           H  
ATOM    238  CB  THR    15     327.212 319.390 319.901  1.00  0.00           C  
ATOM    239  HB  THR    15     326.853 320.177 320.556  1.00  0.00           H  
ATOM    240  CG2 THR    15     326.844 319.765 318.470  1.00  0.00           C  
ATOM    241 HG21 THR    15     326.874 318.890 317.826  1.00  0.00           H  
ATOM    242 HG22 THR    15     325.863 320.225 318.413  1.00  0.00           H  
ATOM    243 HG23 THR    15     327.550 320.502 318.122  1.00  0.00           H  
ATOM    244  OG1 THR    15     326.585 318.181 320.260  1.00  0.00           O  
ATOM    245  HG1 THR    15     325.663 318.348 320.518  1.00  0.00           H  
ATOM    246  C   THR    15     329.135 319.052 321.541  1.00  0.00           C  
ATOM    247  O   THR    15     330.257 318.668 321.876  1.00  0.00           O  
ATOM    248  N   GLU    16     328.224 319.447 322.458  1.00  0.00           N  
ATOM    249  H   GLU    16     327.294 319.617 322.100  1.00  0.00           H  
ATOM    250  CA  GLU    16     328.267 319.358 323.927  1.00  0.00           C  
ATOM    251  HA  GLU    16     329.269 319.074 324.246  1.00  0.00           H  
ATOM    252  CB  GLU    16     327.839 320.653 324.677  1.00  0.00           C  
ATOM    253  HB2 GLU    16     326.809 320.904 324.416  1.00  0.00           H  
ATOM    254  HB3 GLU    16     327.859 320.417 325.743  1.00  0.00           H  
ATOM    255  CG  GLU    16     328.704 321.899 324.483  1.00  0.00           C  
ATOM    256  HG2 GLU    16     329.744 321.579 324.405  1.00  0.00           H  
ATOM    257  HG3 GLU    16     328.392 322.360 323.554  1.00  0.00           H  
ATOM    258  CD  GLU    16     328.589 322.977 325.588  1.00  0.00           C  
ATOM    259  OE1 GLU    16     329.540 323.783 325.732  1.00  0.00           O  
ATOM    260  OE2 GLU    16     327.555 323.062 326.292  1.00  0.00           O  
ATOM    261  C   GLU    16     327.223 318.321 324.361  1.00  0.00           C  
ATOM    262  O   GLU    16     326.141 318.265 323.765  1.00  0.00           O  
ATOM    263  N   PRO    17     327.477 317.554 325.425  1.00  0.00           N  
ATOM    264  CD  PRO    17     328.818 317.234 325.903  1.00  0.00           C  
ATOM    265  HD2 PRO    17     329.234 318.056 326.486  1.00  0.00           H  
ATOM    266  HD3 PRO    17     329.464 317.006 325.054  1.00  0.00           H  
ATOM    267  CG  PRO    17     328.683 315.985 326.764  1.00  0.00           C  
ATOM    268  HG2 PRO    17     328.687 316.265 327.816  1.00  0.00           H  
ATOM    269  HG3 PRO    17     329.475 315.265 326.556  1.00  0.00           H  
ATOM    270  CB  PRO    17     327.313 315.433 326.382  1.00  0.00           C  
ATOM    271  HB2 PRO    17     326.881 314.901 327.214  1.00  0.00           H  
ATOM    272  HB3 PRO    17     327.415 314.777 325.515  1.00  0.00           H  
ATOM    273  CA  PRO    17     326.482 316.654 325.986  1.00  0.00           C  
ATOM    274  HA  PRO    17     325.799 316.349 325.201  1.00  0.00           H  
ATOM    275  C   PRO    17     325.684 317.307 327.148  1.00  0.00           C  
ATOM    276  O   PRO    17     326.219 317.434 328.248  1.00  0.00           O  
ATOM    277  N   ASN    18     324.421 317.729 326.926  1.00  0.00           N  
ATOM    278  H   ASN    18     324.064 317.671 325.980  1.00  0.00           H  
ATOM    279  CA  ASN    18     323.614 318.534 327.874  1.00  0.00           C  
ATOM    280  HA  ASN    18     324.053 318.462 328.870  1.00  0.00           H  
ATOM    281  CB  ASN    18     323.698 319.992 327.400  1.00  0.00           C  
ATOM    282  HB2 ASN    18     323.296 320.071 326.408  1.00  0.00           H  
ATOM    283  HB3 ASN    18     323.021 320.582 327.973  1.00  0.00           H  
ATOM    284  CG  ASN    18     325.054 320.674 327.457  1.00  0.00           C  
ATOM    285  OD1 ASN    18     325.976 320.291 328.155  1.00  0.00           O  
ATOM    286  ND2 ASN    18     325.183 321.773 326.763  1.00  0.00           N  
ATOM    287 HD21 ASN    18     326.105 322.215 326.742  1.00  0.00           H  
ATOM    288 HD22 ASN    18     324.404 322.180 326.269  1.00  0.00           H  
ATOM    289  C   ASN    18     322.103 318.155 328.001  1.00  0.00           C  
ATOM    290  O   ASN    18     321.400 318.058 326.999  1.00  0.00           O  
ATOM    291  N   ASP    19     321.571 318.015 329.229  1.00  0.00           N  
ATOM    292  H   ASP    19     322.215 318.054 330.015  1.00  0.00           H  
ATOM    293  CA  ASP    19     320.213 317.537 329.603  1.00  0.00           C  
ATOM    294  HA  ASP    19     319.722 317.164 328.706  1.00  0.00           H  
ATOM    295  CB  ASP    19     320.377 316.378 330.606  1.00  0.00           C  
ATOM    296  HB2 ASP    19     319.388 316.053 330.933  1.00  0.00           H  
ATOM    297  HB3 ASP    19     320.820 315.531 330.097  1.00  0.00           H  
ATOM    298  CG  ASP    19     321.268 316.706 331.830  1.00  0.00           C  
ATOM    299  OD1 ASP    19     320.802 316.504 332.973  1.00  0.00           O  
ATOM    300  OD2 ASP    19     322.439 317.126 331.648  1.00  0.00           O  
ATOM    301  C   ASP    19     319.234 318.548 330.274  1.00  0.00           C  
ATOM    302  O   ASP    19     319.672 319.531 330.862  1.00  0.00           O  
ATOM    303  N   PHE    20     317.919 318.236 330.206  1.00  0.00           N  
ATOM    304  H   PHE    20     317.724 317.365 329.725  1.00  0.00           H  
ATOM    305  CA  PHE    20     316.651 318.852 330.717  1.00  0.00           C  
ATOM    306  HA  PHE    20     316.338 318.282 331.593  1.00  0.00           H  
ATOM    307  CB  PHE    20     316.764 320.355 331.120  1.00  0.00           C  
ATOM    308  HB2 PHE    20     317.651 320.803 330.682  1.00  0.00           H  
ATOM    309  HB3 PHE    20     315.943 320.922 330.690  1.00  0.00           H  
ATOM    310  CG  PHE    20     316.715 320.687 332.600  1.00  0.00           C  
ATOM    311  CD1 PHE    20     315.515 320.571 333.335  1.00  0.00           C  
ATOM    312  HD1 PHE    20     314.615 320.200 332.873  1.00  0.00           H  
ATOM    313  CE1 PHE    20     315.466 320.975 334.681  1.00  0.00           C  
ATOM    314  HE1 PHE    20     314.540 320.904 335.237  1.00  0.00           H  
ATOM    315  CZ  PHE    20     316.616 321.480 335.308  1.00  0.00           C  
ATOM    316  HZ  PHE    20     316.580 321.784 336.346  1.00  0.00           H  
ATOM    317  CE2 PHE    20     317.807 321.613 334.576  1.00  0.00           C  
ATOM    318  HE2 PHE    20     318.687 322.021 335.053  1.00  0.00           H  
ATOM    319  CD2 PHE    20     317.842 321.246 333.220  1.00  0.00           C  
ATOM    320  HD2 PHE    20     318.731 321.417 332.637  1.00  0.00           H  
ATOM    321  C   PHE    20     315.551 318.676 329.633  1.00  0.00           C  
ATOM    322  O   PHE    20     315.825 318.113 328.586  1.00  0.00           O  
ATOM    323  N   LEU    21     314.333 319.226 329.808  1.00  0.00           N  
ATOM    324  H   LEU    21     314.103 319.546 330.737  1.00  0.00           H  
ATOM    325  CA  LEU    21     313.301 319.387 328.740  1.00  0.00           C  
ATOM    326  HA  LEU    21     313.809 319.732 327.839  1.00  0.00           H  
ATOM    327  CB  LEU    21     312.646 318.022 328.417  1.00  0.00           C  
ATOM    328  HB2 LEU    21     313.084 317.284 329.074  1.00  0.00           H  
ATOM    329  HB3 LEU    21     311.597 318.071 328.673  1.00  0.00           H  
ATOM    330  CG  LEU    21     312.653 317.487 326.972  1.00  0.00           C  
ATOM    331  HG  LEU    21     312.082 316.561 326.966  1.00  0.00           H  
ATOM    332  CD1 LEU    21     311.947 318.446 326.030  1.00  0.00           C  
ATOM    333 HD11 LEU    21     312.481 319.392 325.958  1.00  0.00           H  
ATOM    334 HD12 LEU    21     311.868 317.985 325.046  1.00  0.00           H  
ATOM    335 HD13 LEU    21     310.945 318.638 326.416  1.00  0.00           H  
ATOM    336  CD2 LEU    21     314.037 317.164 326.426  1.00  0.00           C  
ATOM    337 HD21 LEU    21     314.556 316.519 327.132  1.00  0.00           H  
ATOM    338 HD22 LEU    21     313.948 316.628 325.478  1.00  0.00           H  
ATOM    339 HD23 LEU    21     314.626 318.069 326.284  1.00  0.00           H  
ATOM    340  C   LEU    21     312.223 320.469 329.053  1.00  0.00           C  
ATOM    341  O   LEU    21     311.289 320.653 328.288  1.00  0.00           O  
ATOM    342  N   VAL    22     312.378 321.218 330.165  1.00  0.00           N  
ATOM    343  H   VAL    22     313.195 321.063 330.728  1.00  0.00           H  
ATOM    344  CA  VAL    22     311.465 322.315 330.580  1.00  0.00           C  
ATOM    345  HA  VAL    22     310.434 322.031 330.356  1.00  0.00           H  
ATOM    346  CB  VAL    22     311.568 322.528 332.111  1.00  0.00           C  
ATOM    347  HB  VAL    22     312.619 322.628 332.377  1.00  0.00           H  
ATOM    348  CG1 VAL    22     310.838 323.773 332.622  1.00  0.00           C  
ATOM    349 HG11 VAL    22     309.782 323.729 332.355  1.00  0.00           H  
ATOM    350 HG12 VAL    22     310.931 323.828 333.708  1.00  0.00           H  
ATOM    351 HG13 VAL    22     311.284 324.676 332.203  1.00  0.00           H  
ATOM    352  CG2 VAL    22     311.006 321.308 332.853  1.00  0.00           C  
ATOM    353 HG21 VAL    22     311.504 320.398 332.526  1.00  0.00           H  
ATOM    354 HG22 VAL    22     311.172 321.421 333.927  1.00  0.00           H  
ATOM    355 HG23 VAL    22     309.935 321.213 332.664  1.00  0.00           H  
ATOM    356  C   VAL    22     311.767 323.592 329.778  1.00  0.00           C  
ATOM    357  O   VAL    22     310.919 324.088 329.039  1.00  0.00           O  
ATOM    358  N   SER    23     313.023 324.042 329.866  1.00  0.00           N  
ATOM    359  H   SER    23     313.599 323.626 330.588  1.00  0.00           H  
ATOM    360  CA  SER    23     313.670 325.099 329.062  1.00  0.00           C  
ATOM    361  HA  SER    23     313.206 325.155 328.076  1.00  0.00           H  
ATOM    362  CB  SER    23     313.527 326.473 329.744  1.00  0.00           C  
ATOM    363  HB2 SER    23     313.817 326.392 330.790  1.00  0.00           H  
ATOM    364  HB3 SER    23     314.182 327.196 329.257  1.00  0.00           H  
ATOM    365  OG  SER    23     312.189 326.938 329.659  1.00  0.00           O  
ATOM    366  HG  SER    23     312.128 327.821 330.076  1.00  0.00           H  
ATOM    367  C   SER    23     315.140 324.693 328.884  1.00  0.00           C  
ATOM    368  O   SER    23     316.061 325.427 329.224  1.00  0.00           O  
ATOM    369  N   VAL    24     315.351 323.472 328.372  1.00  0.00           N  
ATOM    370  H   VAL    24     314.524 322.955 328.091  1.00  0.00           H  
ATOM    371  CA  VAL    24     316.643 322.750 328.405  1.00  0.00           C  
ATOM    372  HA  VAL    24     316.810 322.539 329.460  1.00  0.00           H  
ATOM    373  CB  VAL    24     316.527 321.365 327.735  1.00  0.00           C  
ATOM    374  HB  VAL    24     315.895 320.803 328.397  1.00  0.00           H  
ATOM    375  CG1 VAL    24     315.840 321.263 326.381  1.00  0.00           C  
ATOM    376 HG11 VAL    24     316.559 321.451 325.594  1.00  0.00           H  
ATOM    377 HG12 VAL    24     315.494 320.235 326.258  1.00  0.00           H  
ATOM    378 HG13 VAL    24     314.974 321.915 326.299  1.00  0.00           H  
ATOM    379  CG2 VAL    24     317.843 320.608 327.570  1.00  0.00           C  
ATOM    380 HG21 VAL    24     318.332 320.490 328.531  1.00  0.00           H  
ATOM    381 HG22 VAL    24     317.637 319.620 327.169  1.00  0.00           H  
ATOM    382 HG23 VAL    24     318.510 321.115 326.871  1.00  0.00           H  
ATOM    383  C   VAL    24     317.901 323.534 328.041  1.00  0.00           C  
ATOM    384  O   VAL    24     318.721 323.739 328.928  1.00  0.00           O  
ATOM    385  N   ALA    25     318.043 324.021 326.806  1.00  0.00           N  
ATOM    386  H   ALA    25     317.292 323.839 326.159  1.00  0.00           H  
ATOM    387  CA  ALA    25     319.286 324.604 326.262  1.00  0.00           C  
ATOM    388  HA  ALA    25     319.944 323.807 325.910  1.00  0.00           H  
ATOM    389  CB  ALA    25     318.926 325.535 325.107  1.00  0.00           C  
ATOM    390  HB1 ALA    25     318.238 326.306 325.452  1.00  0.00           H  
ATOM    391  HB2 ALA    25     319.828 326.029 324.740  1.00  0.00           H  
ATOM    392  HB3 ALA    25     318.469 324.989 324.297  1.00  0.00           H  
ATOM    393  C   ALA    25     320.086 325.459 327.241  1.00  0.00           C  
ATOM    394  O   ALA    25     321.301 325.341 327.329  1.00  0.00           O  
ATOM    395  N   ASN    26     319.382 326.349 327.937  1.00  0.00           N  
ATOM    396  H   ASN    26     318.373 326.317 327.866  1.00  0.00           H  
ATOM    397  CA  ASN    26     319.971 327.356 328.797  1.00  0.00           C  
ATOM    398  HA  ASN    26     321.052 327.213 328.864  1.00  0.00           H  
ATOM    399  CB  ASN    26     319.718 328.721 328.115  1.00  0.00           C  
ATOM    400  HB2 ASN    26     318.648 328.933 328.109  1.00  0.00           H  
ATOM    401  HB3 ASN    26     320.212 329.509 328.677  1.00  0.00           H  
ATOM    402  CG  ASN    26     320.262 328.765 326.688  1.00  0.00           C  
ATOM    403  OD1 ASN    26     321.459 328.696 326.453  1.00  0.00           O  
ATOM    404  ND2 ASN    26     319.405 328.860 325.695  1.00  0.00           N  
ATOM    405 HD21 ASN    26     319.786 328.815 324.741  1.00  0.00           H  
ATOM    406 HD22 ASN    26     318.417 328.947 325.854  1.00  0.00           H  
ATOM    407  C   ASN    26     319.412 327.178 330.224  1.00  0.00           C  
ATOM    408  O   ASN    26     318.866 328.113 330.802  1.00  0.00           O  
ATOM    409  N   GLN    27     319.544 325.949 330.758  1.00  0.00           N  
ATOM    410  H   GLN    27     319.786 325.219 330.099  1.00  0.00           H  
ATOM    411  CA  GLN    27     319.263 325.529 332.152  1.00  0.00           C  
ATOM    412  HA  GLN    27     319.537 326.345 332.824  1.00  0.00           H  
ATOM    413  CB  GLN    27     317.749 325.243 332.320  1.00  0.00           C  
ATOM    414  HB2 GLN    27     317.414 324.555 331.542  1.00  0.00           H  
ATOM    415  HB3 GLN    27     317.600 324.755 333.283  1.00  0.00           H  
ATOM    416  CG  GLN    27     316.866 326.504 332.314  1.00  0.00           C  
ATOM    417  HG2 GLN    27     317.386 327.292 332.859  1.00  0.00           H  
ATOM    418  HG3 GLN    27     316.708 326.842 331.292  1.00  0.00           H  
ATOM    419  CD  GLN    27     315.499 326.307 332.965  1.00  0.00           C  
ATOM    420  OE1 GLN    27     314.902 325.237 332.951  1.00  0.00           O  
ATOM    421  NE2 GLN    27     314.932 327.351 333.538  1.00  0.00           N  
ATOM    422 HE21 GLN    27     314.033 327.234 333.980  1.00  0.00           H  
ATOM    423 HE22 GLN    27     315.404 328.245 333.552  1.00  0.00           H  
ATOM    424  C   GLN    27     320.065 324.278 332.625  1.00  0.00           C  
ATOM    425  O   GLN    27     319.961 323.867 333.775  1.00  0.00           O  
ATOM    426  N   ILE    28     320.871 323.671 331.740  1.00  0.00           N  
ATOM    427  H   ILE    28     320.949 324.117 330.843  1.00  0.00           H  
ATOM    428  CA  ILE    28     321.543 322.357 331.853  1.00  0.00           C  
ATOM    429  HA  ILE    28     320.779 321.597 331.724  1.00  0.00           H  
ATOM    430  CB  ILE    28     322.515 322.226 330.659  1.00  0.00           C  
ATOM    431  HB  ILE    28     323.321 322.931 330.840  1.00  0.00           H  
ATOM    432  CG2 ILE    28     323.142 320.826 330.631  1.00  0.00           C  
ATOM    433 HG21 ILE    28     322.373 320.067 330.526  1.00  0.00           H  
ATOM    434 HG22 ILE    28     323.887 320.763 329.855  1.00  0.00           H  
ATOM    435 HG23 ILE    28     323.707 320.642 331.529  1.00  0.00           H  
ATOM    436  CG1 ILE    28     321.922 322.599 329.280  1.00  0.00           C  
ATOM    437 HG12 ILE    28     321.553 323.620 329.303  1.00  0.00           H  
ATOM    438 HG13 ILE    28     322.720 322.605 328.539  1.00  0.00           H  
ATOM    439  CD1 ILE    28     320.780 321.702 328.797  1.00  0.00           C  
ATOM    440 HD11 ILE    28     319.962 321.749 329.510  1.00  0.00           H  
ATOM    441 HD12 ILE    28     320.450 322.051 327.819  1.00  0.00           H  
ATOM    442 HD13 ILE    28     321.072 320.663 328.708  1.00  0.00           H  
ATOM    443  C   ILE    28     322.357 322.053 333.149  1.00  0.00           C  
ATOM    444  O   ILE    28     323.059 322.949 333.627  1.00  0.00           O  
ATOM    445  N   PRO    29     322.367 320.788 333.654  1.00  0.00           N  
ATOM    446  CD  PRO    29     321.242 319.874 333.584  1.00  0.00           C  
ATOM    447  HD2 PRO    29     321.472 319.077 332.886  1.00  0.00           H  
ATOM    448  HD3 PRO    29     320.326 320.366 333.295  1.00  0.00           H  
ATOM    449  CG  PRO    29     321.079 319.330 334.997  1.00  0.00           C  
ATOM    450  HG2 PRO    29     320.529 318.390 335.017  1.00  0.00           H  
ATOM    451  HG3 PRO    29     320.592 320.077 335.626  1.00  0.00           H  
ATOM    452  CB  PRO    29     322.529 319.154 335.428  1.00  0.00           C  
ATOM    453  HB2 PRO    29     322.881 318.175 335.099  1.00  0.00           H  
ATOM    454  HB3 PRO    29     322.637 319.244 336.510  1.00  0.00           H  
ATOM    455  CA  PRO    29     323.281 320.276 334.693  1.00  0.00           C  
ATOM    456  HA  PRO    29     323.452 321.082 335.405  1.00  0.00           H  
ATOM    457  C   PRO    29     324.661 319.737 334.215  1.00  0.00           C  
ATOM    458  O   PRO    29     325.630 320.023 334.921  1.00  0.00           O  
ATOM    459  N   GLN    30     324.736 318.965 333.104  1.00  0.00           N  
ATOM    460  H   GLN    30     323.839 318.721 332.701  1.00  0.00           H  
ATOM    461  CA  GLN    30     325.908 318.395 332.359  1.00  0.00           C  
ATOM    462  HA  GLN    30     325.799 318.737 331.329  1.00  0.00           H  
ATOM    463  CB  GLN    30     327.293 318.907 332.851  1.00  0.00           C  
ATOM    464  HB2 GLN    30     327.309 319.985 332.744  1.00  0.00           H  
ATOM    465  HB3 GLN    30     327.388 318.680 333.912  1.00  0.00           H  
ATOM    466  CG  GLN    30     328.596 318.372 332.211  1.00  0.00           C  
ATOM    467  HG2 GLN    30     329.359 319.147 332.300  1.00  0.00           H  
ATOM    468  HG3 GLN    30     328.937 317.513 332.790  1.00  0.00           H  
ATOM    469  CD  GLN    30     328.518 317.956 330.746  1.00  0.00           C  
ATOM    470  OE1 GLN    30     328.831 316.828 330.390  1.00  0.00           O  
ATOM    471  NE2 GLN    30     328.054 318.803 329.857  1.00  0.00           N  
ATOM    472 HE21 GLN    30     327.725 318.412 328.980  1.00  0.00           H  
ATOM    473 HE22 GLN    30     327.796 319.743 330.108  1.00  0.00           H  
ATOM    474  C   GLN    30     325.896 316.851 332.315  1.00  0.00           C  
ATOM    475  O   GLN    30     325.961 316.208 333.362  1.00  0.00           O  
ATOM    476  N   GLY    31     325.892 316.248 331.114  1.00  0.00           N  
ATOM    477  H   GLY    31     325.846 316.814 330.271  1.00  0.00           H  
ATOM    478  CA  GLY    31     326.035 314.793 330.923  1.00  0.00           C  
ATOM    479  HA2 GLY    31     327.062 314.499 331.146  1.00  0.00           H  
ATOM    480  HA3 GLY    31     325.364 314.297 331.617  1.00  0.00           H  
ATOM    481  C   GLY    31     325.664 314.301 329.521  1.00  0.00           C  
ATOM    482  O   GLY    31     324.939 314.985 328.815  1.00  0.00           O  
ATOM    483  N   LYS    32     326.118 313.107 329.097  1.00  0.00           N  
ATOM    484  H   LYS    32     326.748 312.609 329.715  1.00  0.00           H  
ATOM    485  CA  LYS    32     325.694 312.435 327.832  1.00  0.00           C  
ATOM    486  HA  LYS    32     326.017 313.024 326.975  1.00  0.00           H  
ATOM    487  CB  LYS    32     326.379 311.048 327.743  1.00  0.00           C  
ATOM    488  HB2 LYS    32     326.216 310.523 328.685  1.00  0.00           H  
ATOM    489  HB3 LYS    32     325.922 310.453 326.950  1.00  0.00           H  
ATOM    490  CG  LYS    32     327.902 311.094 327.501  1.00  0.00           C  
ATOM    491  HG2 LYS    32     328.358 311.822 328.172  1.00  0.00           H  
ATOM    492  HG3 LYS    32     328.308 310.112 327.751  1.00  0.00           H  
ATOM    493  CD  LYS    32     328.301 311.416 326.050  1.00  0.00           C  
ATOM    494  HD2 LYS    32     327.847 310.681 325.381  1.00  0.00           H  
ATOM    495  HD3 LYS    32     327.947 312.410 325.778  1.00  0.00           H  
ATOM    496  CE  LYS    32     329.833 311.359 325.906  1.00  0.00           C  
ATOM    497  HE2 LYS    32     330.277 312.111 326.566  1.00  0.00           H  
ATOM    498  HE3 LYS    32     330.182 310.378 326.249  1.00  0.00           H  
ATOM    499  NZ  LYS    32     330.279 311.587 324.501  1.00  0.00           N  
ATOM    500  HZ1 LYS    32     329.979 312.488 324.148  1.00  0.00           H  
ATOM    501  HZ2 LYS    32     331.292 311.565 324.436  1.00  0.00           H  
ATOM    502  HZ3 LYS    32     329.932 310.869 323.875  1.00  0.00           H  
ATOM    503  C   LYS    32     324.160 312.350 327.734  1.00  0.00           C  
ATOM    504  O   LYS    32     323.501 312.154 328.749  1.00  0.00           O  
ATOM    505  N   ILE    33     323.557 312.472 326.549  1.00  0.00           N  
ATOM    506  H   ILE    33     324.153 312.545 325.727  1.00  0.00           H  
ATOM    507  CA  ILE    33     322.084 312.598 326.325  1.00  0.00           C  
ATOM    508  HA  ILE    33     321.554 312.016 327.069  1.00  0.00           H  
ATOM    509  CB  ILE    33     321.584 314.051 326.434  1.00  0.00           C  
ATOM    510  HB  ILE    33     320.514 313.979 326.283  1.00  0.00           H  
ATOM    511  CG2 ILE    33     321.762 314.633 327.824  1.00  0.00           C  
ATOM    512 HG21 ILE    33     322.799 314.847 328.021  1.00  0.00           H  
ATOM    513 HG22 ILE    33     321.221 315.572 327.885  1.00  0.00           H  
ATOM    514 HG23 ILE    33     321.384 313.945 328.574  1.00  0.00           H  
ATOM    515  CG1 ILE    33     322.060 315.055 325.372  1.00  0.00           C  
ATOM    516 HG12 ILE    33     321.622 314.785 324.425  1.00  0.00           H  
ATOM    517 HG13 ILE    33     321.672 316.040 325.619  1.00  0.00           H  
ATOM    518  CD1 ILE    33     323.562 315.163 325.162  1.00  0.00           C  
ATOM    519 HD11 ILE    33     323.924 314.311 324.589  1.00  0.00           H  
ATOM    520 HD12 ILE    33     323.767 316.077 324.605  1.00  0.00           H  
ATOM    521 HD13 ILE    33     324.070 315.190 326.124  1.00  0.00           H  
ATOM    522  C   ILE    33     321.628 312.084 324.970  1.00  0.00           C  
ATOM    523  O   ILE    33     322.428 312.142 324.047  1.00  0.00           O  
ATOM    524  N   LEU    34     320.352 311.670 324.818  1.00  0.00           N  
ATOM    525  H   LEU    34     319.734 311.637 325.627  1.00  0.00           H  
ATOM    526  CA  LEU    34     319.773 311.325 323.498  1.00  0.00           C  
ATOM    527  HA  LEU    34     319.909 312.216 322.894  1.00  0.00           H  
ATOM    528  CB  LEU    34     320.587 310.148 322.923  1.00  0.00           C  
ATOM    529  HB2 LEU    34     321.457 309.963 323.554  1.00  0.00           H  
ATOM    530  HB3 LEU    34     320.015 309.232 323.023  1.00  0.00           H  
ATOM    531  CG  LEU    34     321.043 310.279 321.466  1.00  0.00           C  
ATOM    532  HG  LEU    34     320.272 309.958 320.785  1.00  0.00           H  
ATOM    533  CD1 LEU    34     321.528 311.639 321.009  1.00  0.00           C  
ATOM    534 HD11 LEU    34     322.302 312.000 321.683  1.00  0.00           H  
ATOM    535 HD12 LEU    34     321.949 311.587 320.000  1.00  0.00           H  
ATOM    536 HD13 LEU    34     320.720 312.362 320.982  1.00  0.00           H  
ATOM    537  CD2 LEU    34     322.244 309.388 321.350  1.00  0.00           C  
ATOM    538 HD21 LEU    34     322.998 309.735 322.059  1.00  0.00           H  
ATOM    539 HD22 LEU    34     321.980 308.361 321.586  1.00  0.00           H  
ATOM    540 HD23 LEU    34     322.621 309.469 320.342  1.00  0.00           H  
ATOM    541  C   LEU    34     318.274 310.965 323.420  1.00  0.00           C  
ATOM    542  O   LEU    34     317.800 310.106 324.147  1.00  0.00           O  
ATOM    543  N   CYS    35     317.583 311.486 322.396  1.00  0.00           N  
ATOM    544  H   CYS    35     318.052 312.190 321.846  1.00  0.00           H  
ATOM    545  CA  CYS    35     316.158 311.254 322.063  1.00  0.00           C  
ATOM    546  HA  CYS    35     315.749 310.418 322.633  1.00  0.00           H  
ATOM    547  CB  CYS    35     315.412 312.524 322.516  1.00  0.00           C  
ATOM    548  HB2 CYS    35     315.922 313.415 322.143  1.00  0.00           H  
ATOM    549  HB3 CYS    35     314.395 312.525 322.121  1.00  0.00           H  
ATOM    550  SG  CYS    35     315.346 312.590 324.328  1.00  0.00           S  
ATOM    551  HG  CYS    35     314.764 313.798 324.458  1.00  0.00           H  
ATOM    552  C   CYS    35     315.909 311.008 320.545  1.00  0.00           C  
ATOM    553  O   CYS    35     316.277 311.875 319.762  1.00  0.00           O  
ATOM    554  N   LEU    36     315.360 309.849 320.129  1.00  0.00           N  
ATOM    555  H   LEU    36     315.136 309.192 320.864  1.00  0.00           H  
ATOM    556  CA  LEU    36     314.762 309.585 318.780  1.00  0.00           C  
ATOM    557  HA  LEU    36     314.373 310.552 318.447  1.00  0.00           H  
ATOM    558  CB  LEU    36     315.747 309.108 317.669  1.00  0.00           C  
ATOM    559  HB2 LEU    36     315.756 309.935 316.966  1.00  0.00           H  
ATOM    560  HB3 LEU    36     316.751 309.036 318.088  1.00  0.00           H  
ATOM    561  CG  LEU    36     315.395 307.807 316.853  1.00  0.00           C  
ATOM    562  HG  LEU    36     314.326 307.643 316.824  1.00  0.00           H  
ATOM    563  CD1 LEU    36     315.833 307.642 315.396  1.00  0.00           C  
ATOM    564 HD11 LEU    36     316.876 307.915 315.249  1.00  0.00           H  
ATOM    565 HD12 LEU    36     315.721 306.602 315.077  1.00  0.00           H  
ATOM    566 HD13 LEU    36     315.168 308.194 314.736  1.00  0.00           H  
ATOM    567  CD2 LEU    36     316.063 306.613 317.501  1.00  0.00           C  
ATOM    568 HD21 LEU    36     315.933 306.641 318.569  1.00  0.00           H  
ATOM    569 HD22 LEU    36     315.578 305.715 317.121  1.00  0.00           H  
ATOM    570 HD23 LEU    36     317.121 306.608 317.251  1.00  0.00           H  
ATOM    571  C   LEU    36     313.526 308.671 318.853  1.00  0.00           C  
ATOM    572  O   LEU    36     312.481 308.978 318.285  1.00  0.00           O  
ATOM    573  N   ALA    37     313.686 307.487 319.468  1.00  0.00           N  
ATOM    574  H   ALA    37     314.599 307.238 319.834  1.00  0.00           H  
ATOM    575  CA  ALA    37     312.613 306.485 319.586  1.00  0.00           C  
ATOM    576  HA  ALA    37     312.075 306.427 318.637  1.00  0.00           H  
ATOM    577  CB  ALA    37     313.245 305.119 319.843  1.00  0.00           C  
ATOM    578  HB1 ALA    37     313.941 305.164 320.683  1.00  0.00           H  
ATOM    579  HB2 ALA    37     312.470 304.381 320.052  1.00  0.00           H  
ATOM    580  HB3 ALA    37     313.762 304.818 318.935  1.00  0.00           H  
ATOM    581  C   ALA    37     311.580 306.878 320.658  1.00  0.00           C  
ATOM    582  O   ALA    37     310.544 306.241 320.839  1.00  0.00           O  
ATOM    583  N   GLU    38     311.913 307.953 321.372  1.00  0.00           N  
ATOM    584  H   GLU    38     312.756 308.418 321.088  1.00  0.00           H  
ATOM    585  CA  GLU    38     311.053 308.731 322.239  1.00  0.00           C  
ATOM    586  HA  GLU    38     310.588 308.064 322.969  1.00  0.00           H  
ATOM    587  CB  GLU    38     311.991 309.707 322.995  1.00  0.00           C  
ATOM    588  HB2 GLU    38     311.871 309.507 324.056  1.00  0.00           H  
ATOM    589  HB3 GLU    38     313.034 309.454 322.789  1.00  0.00           H  
ATOM    590  CG  GLU    38     311.849 311.221 322.760  1.00  0.00           C  
ATOM    591  HG2 GLU    38     310.942 311.574 323.245  1.00  0.00           H  
ATOM    592  HG3 GLU    38     312.690 311.719 323.240  1.00  0.00           H  
ATOM    593  CD  GLU    38     311.855 311.652 321.298  1.00  0.00           C  
ATOM    594  OE1 GLU    38     311.004 312.495 320.938  1.00  0.00           O  
ATOM    595  OE2 GLU    38     312.760 311.198 320.571  1.00  0.00           O  
ATOM    596  C   GLU    38     309.917 309.390 321.413  1.00  0.00           C  
ATOM    597  O   GLU    38     309.809 309.222 320.193  1.00  0.00           O  
ATOM    598  N   GLY    39     309.061 310.156 322.076  1.00  0.00           N  
ATOM    599  H   GLY    39     309.196 310.238 323.084  1.00  0.00           H  
ATOM    600  CA  GLY    39     308.008 310.958 321.450  1.00  0.00           C  
ATOM    601  HA2 GLY    39     308.391 311.965 321.273  1.00  0.00           H  
ATOM    602  HA3 GLY    39     307.719 310.532 320.489  1.00  0.00           H  
ATOM    603  C   GLY    39     306.755 311.076 322.309  1.00  0.00           C  
ATOM    604  O   GLY    39     305.844 311.824 321.979  1.00  0.00           O  
ATOM    605  N   GLU    40     306.708 310.333 323.422  1.00  0.00           N  
ATOM    606  H   GLU    40     307.528 309.793 323.667  1.00  0.00           H  
ATOM    607  CA  GLU    40     305.705 310.511 324.464  1.00  0.00           C  
ATOM    608  HA  GLU    40     304.712 310.435 324.022  1.00  0.00           H  
ATOM    609  CB  GLU    40     305.872 309.395 325.514  1.00  0.00           C  
ATOM    610  HB2 GLU    40     306.879 309.454 325.918  1.00  0.00           H  
ATOM    611  HB3 GLU    40     305.183 309.563 326.342  1.00  0.00           H  
ATOM    612  CG  GLU    40     305.670 307.966 324.970  1.00  0.00           C  
ATOM    613  HG2 GLU    40     306.191 307.849 324.016  1.00  0.00           H  
ATOM    614  HG3 GLU    40     306.147 307.277 325.671  1.00  0.00           H  
ATOM    615  CD  GLU    40     304.191 307.553 324.804  1.00  0.00           C  
ATOM    616  OE1 GLU    40     303.926 306.336 324.643  1.00  0.00           O  
ATOM    617  OE2 GLU    40     303.278 308.415 324.834  1.00  0.00           O  
ATOM    618  C   GLU    40     305.870 311.923 325.067  1.00  0.00           C  
ATOM    619  O   GLU    40     306.982 312.347 325.397  1.00  0.00           O  
ATOM    620  N   GLY    41     304.777 312.678 325.211  1.00  0.00           N  
ATOM    621  H   GLY    41     303.881 312.276 324.963  1.00  0.00           H  
ATOM    622  CA  GLY    41     304.810 314.112 325.555  1.00  0.00           C  
ATOM    623  HA2 GLY    41     305.654 314.592 325.058  1.00  0.00           H  
ATOM    624  HA3 GLY    41     303.894 314.582 325.194  1.00  0.00           H  
ATOM    625  C   GLY    41     304.924 314.368 327.061  1.00  0.00           C  
ATOM    626  O   GLY    41     304.045 314.988 327.664  1.00  0.00           O  
ATOM    627  N   ARG    42     306.004 313.860 327.666  1.00  0.00           N  
ATOM    628  H   ARG    42     306.663 313.372 327.063  1.00  0.00           H  
ATOM    629  CA  ARG    42     306.197 313.781 329.125  1.00  0.00           C  
ATOM    630  HA  ARG    42     305.213 313.753 329.598  1.00  0.00           H  
ATOM    631  CB  ARG    42     306.855 312.418 329.418  1.00  0.00           C  
ATOM    632  HB2 ARG    42     307.833 312.475 328.962  1.00  0.00           H  
ATOM    633  HB3 ARG    42     306.915 312.318 330.498  1.00  0.00           H  
ATOM    634  CG  ARG    42     306.243 311.101 328.880  1.00  0.00           C  
ATOM    635  HG2 ARG    42     305.206 311.008 329.203  1.00  0.00           H  
ATOM    636  HG3 ARG    42     306.286 311.104 327.794  1.00  0.00           H  
ATOM    637  CD  ARG    42     307.068 309.903 329.409  1.00  0.00           C  
ATOM    638  HD2 ARG    42     308.120 310.102 329.221  1.00  0.00           H  
ATOM    639  HD3 ARG    42     306.937 309.843 330.492  1.00  0.00           H  
ATOM    640  NE  ARG    42     306.711 308.585 328.821  1.00  0.00           N  
ATOM    641  HE  ARG    42     305.733 308.405 328.658  1.00  0.00           H  
ATOM    642  CZ  ARG    42     307.531 307.545 328.689  1.00  0.00           C  
ATOM    643  NH1 ARG    42     307.081 306.351 328.425  1.00  0.00           N  
ATOM    644 HH11 ARG    42     306.096 306.191 328.296  1.00  0.00           H  
ATOM    645 HH12 ARG    42     307.722 305.582 328.308  1.00  0.00           H  
ATOM    646  NH2 ARG    42     308.822 307.658 328.799  1.00  0.00           N  
ATOM    647 HH21 ARG    42     309.163 308.535 328.398  1.00  0.00           H  
ATOM    648 HH22 ARG    42     309.409 306.849 328.705  1.00  0.00           H  
ATOM    649  C   ARG    42     306.910 315.030 329.746  1.00  0.00           C  
ATOM    650  O   ARG    42     306.456 315.545 330.766  1.00  0.00           O  
ATOM    651  N   ASN    43     308.004 315.531 329.146  1.00  0.00           N  
ATOM    652  H   ASN    43     308.324 314.997 328.350  1.00  0.00           H  
ATOM    653  CA  ASN    43     308.688 316.850 329.338  1.00  0.00           C  
ATOM    654  HA  ASN    43     309.569 316.770 328.697  1.00  0.00           H  
ATOM    655  CB  ASN    43     307.840 317.973 328.708  1.00  0.00           C  
ATOM    656  HB2 ASN    43     306.848 317.977 329.158  1.00  0.00           H  
ATOM    657  HB3 ASN    43     308.307 318.938 328.916  1.00  0.00           H  
ATOM    658  CG  ASN    43     307.703 317.873 327.198  1.00  0.00           C  
ATOM    659  OD1 ASN    43     308.361 317.098 326.518  1.00  0.00           O  
ATOM    660  ND2 ASN    43     306.849 318.680 326.613  1.00  0.00           N  
ATOM    661 HD21 ASN    43     306.749 318.625 325.613  1.00  0.00           H  
ATOM    662 HD22 ASN    43     306.305 319.333 327.159  1.00  0.00           H  
ATOM    663  C   ASN    43     309.352 317.330 330.671  1.00  0.00           C  
ATOM    664  O   ASN    43     310.319 318.086 330.598  1.00  0.00           O  
ATOM    665  N   ALA    44     308.948 316.963 331.887  1.00  0.00           N  
ATOM    666  H   ALA    44     308.129 316.374 331.967  1.00  0.00           H  
ATOM    667  CA  ALA    44     309.662 317.384 333.121  1.00  0.00           C  
ATOM    668  HA  ALA    44     309.856 318.456 333.048  1.00  0.00           H  
ATOM    669  CB  ALA    44     308.705 317.204 334.305  1.00  0.00           C  
ATOM    670  HB1 ALA    44     308.442 316.151 334.419  1.00  0.00           H  
ATOM    671  HB2 ALA    44     309.187 317.553 335.220  1.00  0.00           H  
ATOM    672  HB3 ALA    44     307.799 317.788 334.140  1.00  0.00           H  
ATOM    673  C   ALA    44     311.044 316.691 333.375  1.00  0.00           C  
ATOM    674  O   ALA    44     311.100 315.599 333.937  1.00  0.00           O  
ATOM    675  N   CYS    45     312.167 317.330 332.986  1.00  0.00           N  
ATOM    676  H   CYS    45     312.029 318.217 332.520  1.00  0.00           H  
ATOM    677  CA  CYS    45     313.574 316.905 333.247  1.00  0.00           C  
ATOM    678  HA  CYS    45     314.226 317.714 332.919  1.00  0.00           H  
ATOM    679  CB  CYS    45     313.828 316.768 334.764  1.00  0.00           C  
ATOM    680  HB2 CYS    45     313.288 315.902 335.152  1.00  0.00           H  
ATOM    681  HB3 CYS    45     314.895 316.603 334.936  1.00  0.00           H  
ATOM    682  SG  CYS    45     313.306 318.260 335.661  1.00  0.00           S  
ATOM    683  HG  CYS    45     313.666 317.836 336.887  1.00  0.00           H  
ATOM    684  C   CYS    45     314.067 315.656 332.467  1.00  0.00           C  
ATOM    685  O   CYS    45     314.538 314.682 333.048  1.00  0.00           O  
ATOM    686  N   PHE    46     313.969 315.680 331.130  1.00  0.00           N  
ATOM    687  H   PHE    46     313.598 316.512 330.697  1.00  0.00           H  
ATOM    688  CA  PHE    46     314.316 314.548 330.248  1.00  0.00           C  
ATOM    689  HA  PHE    46     314.258 313.621 330.824  1.00  0.00           H  
ATOM    690  CB  PHE    46     313.257 314.437 329.135  1.00  0.00           C  
ATOM    691  HB2 PHE    46     313.231 315.322 328.527  1.00  0.00           H  
ATOM    692  HB3 PHE    46     313.572 313.645 328.455  1.00  0.00           H  
ATOM    693  CG  PHE    46     311.854 314.109 329.627  1.00  0.00           C  
ATOM    694  CD1 PHE    46     311.181 314.809 330.636  1.00  0.00           C  
ATOM    695  HD1 PHE    46     311.554 315.746 330.991  1.00  0.00           H  
ATOM    696  CE1 PHE    46     310.058 314.236 331.256  1.00  0.00           C  
ATOM    697  HE1 PHE    46     309.619 314.659 332.141  1.00  0.00           H  
ATOM    698  CZ  PHE    46     309.543 313.024 330.815  1.00  0.00           C  
ATOM    699  HZ  PHE    46     308.756 312.551 331.378  1.00  0.00           H  
ATOM    700  CE2 PHE    46     310.133 312.384 329.729  1.00  0.00           C  
ATOM    701  HE2 PHE    46     309.771 311.420 329.405  1.00  0.00           H  
ATOM    702  CD2 PHE    46     311.277 312.942 329.158  1.00  0.00           C  
ATOM    703  HD2 PHE    46     311.822 312.401 328.441  1.00  0.00           H  
ATOM    704  C   PHE    46     315.768 314.633 329.733  1.00  0.00           C  
ATOM    705  O   PHE    46     316.536 315.454 330.232  1.00  0.00           O  
ATOM    706  N   LEU    47     316.185 313.751 328.806  1.00  0.00           N  
ATOM    707  H   LEU    47     315.493 313.084 328.464  1.00  0.00           H  
ATOM    708  CA  LEU    47     317.536 313.632 328.190  1.00  0.00           C  
ATOM    709  HA  LEU    47     317.442 312.968 327.330  1.00  0.00           H  
ATOM    710  CB  LEU    47     318.085 314.982 327.688  1.00  0.00           C  
ATOM    711  HB2 LEU    47     318.014 315.724 328.474  1.00  0.00           H  
ATOM    712  HB3 LEU    47     319.140 314.888 327.505  1.00  0.00           H  
ATOM    713  CG  LEU    47     317.452 315.540 326.418  1.00  0.00           C  
ATOM    714  HG  LEU    47     316.373 315.495 326.497  1.00  0.00           H  
ATOM    715  CD1 LEU    47     317.919 316.979 326.282  1.00  0.00           C  
ATOM    716 HD11 LEU    47     318.991 317.036 326.077  1.00  0.00           H  
ATOM    717 HD12 LEU    47     317.370 317.456 325.482  1.00  0.00           H  
ATOM    718 HD13 LEU    47     317.711 317.511 327.204  1.00  0.00           H  
ATOM    719  CD2 LEU    47     317.908 314.815 325.155  1.00  0.00           C  
ATOM    720 HD21 LEU    47     317.748 313.740 325.249  1.00  0.00           H  
ATOM    721 HD22 LEU    47     317.325 315.185 324.307  1.00  0.00           H  
ATOM    722 HD23 LEU    47     318.966 315.006 324.967  1.00  0.00           H  
ATOM    723  C   LEU    47     318.557 312.944 329.098  1.00  0.00           C  
ATOM    724  O   LEU    47     319.379 312.158 328.623  1.00  0.00           O  
ATOM    725  N   ALA    48     318.508 313.243 330.387  1.00  0.00           N  
ATOM    726  H   ALA    48     317.878 314.002 330.645  1.00  0.00           H  
ATOM    727  CA  ALA    48     319.205 312.604 331.504  1.00  0.00           C  
ATOM    728  HA  ALA    48     319.023 311.530 331.454  1.00  0.00           H  
ATOM    729  CB  ALA    48     320.720 312.875 331.422  1.00  0.00           C  
ATOM    730  HB1 ALA    48     320.952 313.874 331.792  1.00  0.00           H  
ATOM    731  HB2 ALA    48     321.259 312.146 332.024  1.00  0.00           H  
ATOM    732  HB3 ALA    48     321.081 312.808 330.403  1.00  0.00           H  
ATOM    733  C   ALA    48     318.612 313.170 332.809  1.00  0.00           C  
ATOM    734  O   ALA    48     318.366 314.369 332.858  1.00  0.00           O  
ATOM    735  N   SER    49     318.377 312.316 333.820  1.00  0.00           N  
ATOM    736  H   SER    49     318.648 311.352 333.672  1.00  0.00           H  
ATOM    737  CA  SER    49     317.912 312.638 335.195  1.00  0.00           C  
ATOM    738  HA  SER    49     318.808 312.829 335.781  1.00  0.00           H  
ATOM    739  CB  SER    49     317.042 313.910 335.285  1.00  0.00           C  
ATOM    740  HB2 SER    49     317.634 314.785 335.022  1.00  0.00           H  
ATOM    741  HB3 SER    49     316.213 313.809 334.588  1.00  0.00           H  
ATOM    742  OG  SER    49     316.534 314.136 336.591  1.00  0.00           O  
ATOM    743  HG  SER    49     315.750 314.720 336.520  1.00  0.00           H  
ATOM    744  C   SER    49     317.174 311.471 335.874  1.00  0.00           C  
ATOM    745  O   SER    49     317.446 311.221 337.049  1.00  0.00           O  
ATOM    746  N   LEU    50     316.289 310.733 335.169  1.00  0.00           N  
ATOM    747  H   LEU    50     316.097 310.998 334.211  1.00  0.00           H  
ATOM    748  CA  LEU    50     315.473 309.662 335.792  1.00  0.00           C  
ATOM    749  HA  LEU    50     316.058 309.306 336.629  1.00  0.00           H  
ATOM    750  CB  LEU    50     314.244 310.257 336.496  1.00  0.00           C  
ATOM    751  HB2 LEU    50     313.815 309.445 337.083  1.00  0.00           H  
ATOM    752  HB3 LEU    50     314.580 310.991 337.230  1.00  0.00           H  
ATOM    753  CG  LEU    50     313.160 310.890 335.603  1.00  0.00           C  
ATOM    754  HG  LEU    50     313.216 310.467 334.605  1.00  0.00           H  
ATOM    755  CD1 LEU    50     311.792 310.513 336.168  1.00  0.00           C  
ATOM    756 HD11 LEU    50     311.540 311.142 337.020  1.00  0.00           H  
ATOM    757 HD12 LEU    50     311.047 310.627 335.395  1.00  0.00           H  
ATOM    758 HD13 LEU    50     311.763 309.462 336.454  1.00  0.00           H  
ATOM    759  CD2 LEU    50     313.320 312.410 335.451  1.00  0.00           C  
ATOM    760 HD21 LEU    50     313.946 312.830 336.236  1.00  0.00           H  
ATOM    761 HD22 LEU    50     313.780 312.628 334.488  1.00  0.00           H  
ATOM    762 HD23 LEU    50     312.349 312.904 335.484  1.00  0.00           H  
ATOM    763  C   LEU    50     315.237 308.346 334.994  1.00  0.00           C  
ATOM    764  O   LEU    50     315.896 307.354 335.258  1.00  0.00           O  
ATOM    765  N   GLY    51     314.294 308.252 334.057  1.00  0.00           N  
ATOM    766  H   GLY    51     313.677 309.039 333.914  1.00  0.00           H  
ATOM    767  CA  GLY    51     314.018 307.007 333.299  1.00  0.00           C  
ATOM    768  HA2 GLY    51     314.925 306.661 332.800  1.00  0.00           H  
ATOM    769  HA3 GLY    51     313.673 306.227 333.978  1.00  0.00           H  
ATOM    770  C   GLY    51     312.941 307.270 332.253  1.00  0.00           C  
ATOM    771  O   GLY    51     311.917 306.591 332.186  1.00  0.00           O  
ATOM    772  N   TYR    52     313.188 308.327 331.482  1.00  0.00           N  
ATOM    773  H   TYR    52     314.107 308.743 331.554  1.00  0.00           H  
ATOM    774  CA  TYR    52     312.202 309.035 330.668  1.00  0.00           C  
ATOM    775  HA  TYR    52     311.241 308.543 330.748  1.00  0.00           H  
ATOM    776  CB  TYR    52     312.168 310.429 331.345  1.00  0.00           C  
ATOM    777  HB2 TYR    52     313.114 310.618 331.859  1.00  0.00           H  
ATOM    778  HB3 TYR    52     312.176 311.198 330.598  1.00  0.00           H  
ATOM    779  CG  TYR    52     311.059 310.728 332.353  1.00  0.00           C  
ATOM    780  CD1 TYR    52     309.954 309.872 332.576  1.00  0.00           C  
ATOM    781  HD1 TYR    52     309.869 308.909 332.099  1.00  0.00           H  
ATOM    782  CE1 TYR    52     308.908 310.262 333.433  1.00  0.00           C  
ATOM    783  HE1 TYR    52     308.068 309.601 333.591  1.00  0.00           H  
ATOM    784  CZ  TYR    52     308.948 311.515 334.079  1.00  0.00           C  
ATOM    785  OH  TYR    52     307.938 311.902 334.907  1.00  0.00           O  
ATOM    786  HH  TYR    52     307.264 311.207 335.021  1.00  0.00           H  
ATOM    787  CE2 TYR    52     310.057 312.361 333.880  1.00  0.00           C  
ATOM    788  HE2 TYR    52     310.090 313.317 334.377  1.00  0.00           H  
ATOM    789  CD2 TYR    52     311.112 311.960 333.035  1.00  0.00           C  
ATOM    790  HD2 TYR    52     311.934 312.642 332.857  1.00  0.00           H  
ATOM    791  C   TYR    52     312.490 309.008 329.151  1.00  0.00           C  
ATOM    792  O   TYR    52     313.092 308.042 328.690  1.00  0.00           O  
ATOM    793  N   GLU    53     312.051 310.012 328.366  1.00  0.00           N  
ATOM    794  H   GLU    53     311.450 310.702 328.788  1.00  0.00           H  
ATOM    795  CA  GLU    53     312.388 310.183 326.930  1.00  0.00           C  
ATOM    796  HA  GLU    53     312.044 309.295 326.395  1.00  0.00           H  
ATOM    797  CB  GLU    53     311.801 311.419 326.207  1.00  0.00           C  
ATOM    798  HB2 GLU    53     312.246 312.357 326.530  1.00  0.00           H  
ATOM    799  HB3 GLU    53     312.186 311.343 325.213  1.00  0.00           H  
ATOM    800  CG  GLU    53     310.278 311.567 326.092  1.00  0.00           C  
ATOM    801  HG2 GLU    53     309.903 312.083 326.974  1.00  0.00           H  
ATOM    802  HG3 GLU    53     310.044 312.201 325.235  1.00  0.00           H  
ATOM    803  CD  GLU    53     309.580 310.212 325.972  1.00  0.00           C  
ATOM    804  OE1 GLU    53     309.357 309.600 327.039  1.00  0.00           O  
ATOM    805  OE2 GLU    53     309.332 309.746 324.834  1.00  0.00           O  
ATOM    806  C   GLU    53     313.898 310.246 326.824  1.00  0.00           C  
ATOM    807  O   GLU    53     314.545 311.258 327.114  1.00  0.00           O  
ATOM    808  N   VAL    54     314.414 309.070 326.508  1.00  0.00           N  
ATOM    809  H   VAL    54     313.746 308.322 326.357  1.00  0.00           H  
ATOM    810  CA  VAL    54     315.797 308.656 326.616  1.00  0.00           C  
ATOM    811  HA  VAL    54     316.376 309.241 325.899  1.00  0.00           H  
ATOM    812  CB  VAL    54     316.318 308.959 328.054  1.00  0.00           C  
ATOM    813  HB  VAL    54     315.629 309.638 328.542  1.00  0.00           H  
ATOM    814  CG1 VAL    54     316.429 307.840 329.086  1.00  0.00           C  
ATOM    815 HG11 VAL    54     317.246 307.159 328.866  1.00  0.00           H  
ATOM    816 HG12 VAL    54     316.583 308.307 330.056  1.00  0.00           H  
ATOM    817 HG13 VAL    54     315.500 307.279 329.165  1.00  0.00           H  
ATOM    818  CG2 VAL    54     317.610 309.764 327.963  1.00  0.00           C  
ATOM    819 HG21 VAL    54     317.456 310.623 327.305  1.00  0.00           H  
ATOM    820 HG22 VAL    54     317.873 310.139 328.953  1.00  0.00           H  
ATOM    821 HG23 VAL    54     318.408 309.156 327.553  1.00  0.00           H  
ATOM    822  C   VAL    54     315.793 307.220 326.099  1.00  0.00           C  
ATOM    823  O   VAL    54     316.159 307.042 324.953  1.00  0.00           O  
ATOM    824  N   THR    55     315.236 306.232 326.823  1.00  0.00           N  
ATOM    825  H   THR    55     314.836 306.491 327.714  1.00  0.00           H  
ATOM    826  CA  THR    55     314.994 304.832 326.379  1.00  0.00           C  
ATOM    827  HA  THR    55     315.042 304.206 327.271  1.00  0.00           H  
ATOM    828  CB  THR    55     313.558 304.695 325.821  1.00  0.00           C  
ATOM    829  HB  THR    55     313.499 305.188 324.851  1.00  0.00           H  
ATOM    830  CG2 THR    55     313.113 303.238 325.690  1.00  0.00           C  
ATOM    831 HG21 THR    55     313.092 302.767 326.674  1.00  0.00           H  
ATOM    832 HG22 THR    55     312.112 303.200 325.256  1.00  0.00           H  
ATOM    833 HG23 THR    55     313.790 302.682 325.042  1.00  0.00           H  
ATOM    834  OG1 THR    55     312.639 305.321 326.693  1.00  0.00           O  
ATOM    835  HG1 THR    55     311.754 305.293 326.283  1.00  0.00           H  
ATOM    836  C   THR    55     316.122 304.331 325.448  1.00  0.00           C  
ATOM    837  O   THR    55     317.200 304.009 325.946  1.00  0.00           O  
ATOM    838  N   ALA    56     315.869 304.281 324.127  1.00  0.00           N  
ATOM    839  H   ALA    56     314.930 304.530 323.852  1.00  0.00           H  
ATOM    840  CA  ALA    56     316.821 304.186 323.005  1.00  0.00           C  
ATOM    841  HA  ALA    56     316.308 304.764 322.241  1.00  0.00           H  
ATOM    842  CB  ALA    56     318.098 304.982 323.282  1.00  0.00           C  
ATOM    843  HB1 ALA    56     318.644 304.546 324.104  1.00  0.00           H  
ATOM    844  HB2 ALA    56     318.735 305.002 322.402  1.00  0.00           H  
ATOM    845  HB3 ALA    56     317.841 305.998 323.556  1.00  0.00           H  
ATOM    846  C   ALA    56     317.087 302.834 322.310  1.00  0.00           C  
ATOM    847  O   ALA    56     317.415 301.819 322.916  1.00  0.00           O  
ATOM    848  N   VAL    57     316.980 302.903 320.974  1.00  0.00           N  
ATOM    849  H   VAL    57     316.751 303.823 320.618  1.00  0.00           H  
ATOM    850  CA  VAL    57     316.941 301.808 319.976  1.00  0.00           C  
ATOM    851  HA  VAL    57     315.969 301.318 320.061  1.00  0.00           H  
ATOM    852  CB  VAL    57     317.045 302.394 318.553  1.00  0.00           C  
ATOM    853  HB  VAL    57     317.928 303.025 318.520  1.00  0.00           H  
ATOM    854  CG1 VAL    57     317.159 301.377 317.412  1.00  0.00           C  
ATOM    855 HG11 VAL    57     316.330 300.669 317.457  1.00  0.00           H  
ATOM    856 HG12 VAL    57     317.136 301.887 316.448  1.00  0.00           H  
ATOM    857 HG13 VAL    57     318.106 300.837 317.468  1.00  0.00           H  
ATOM    858  CG2 VAL    57     315.828 303.266 318.273  1.00  0.00           C  
ATOM    859 HG21 VAL    57     315.868 304.155 318.901  1.00  0.00           H  
ATOM    860 HG22 VAL    57     315.814 303.565 317.226  1.00  0.00           H  
ATOM    861 HG23 VAL    57     314.911 302.708 318.479  1.00  0.00           H  
ATOM    862  C   VAL    57     317.985 300.706 320.093  1.00  0.00           C  
ATOM    863  O   VAL    57     317.623 299.532 320.027  1.00  0.00           O  
ATOM    864  N   ASP    58     319.274 301.050 320.187  1.00  0.00           N  
ATOM    865  H   ASP    58     319.535 302.026 320.283  1.00  0.00           H  
ATOM    866  CA  ASP    58     320.327 300.038 320.006  1.00  0.00           C  
ATOM    867  HA  ASP    58     320.080 299.499 319.090  1.00  0.00           H  
ATOM    868  CB  ASP    58     321.679 300.727 319.730  1.00  0.00           C  
ATOM    869  HB2 ASP    58     321.513 301.519 318.997  1.00  0.00           H  
ATOM    870  HB3 ASP    58     322.060 301.202 320.628  1.00  0.00           H  
ATOM    871  CG  ASP    58     322.748 299.779 319.157  1.00  0.00           C  
ATOM    872  OD1 ASP    58     323.905 299.818 319.638  1.00  0.00           O  
ATOM    873  OD2 ASP    58     322.451 299.032 318.195  1.00  0.00           O  
ATOM    874  C   ASP    58     320.343 298.963 321.121  1.00  0.00           C  
ATOM    875  O   ASP    58     320.825 297.857 320.889  1.00  0.00           O  
ATOM    876  N   GLN    59     319.796 299.283 322.311  1.00  0.00           N  
ATOM    877  H   GLN    59     319.392 300.210 322.346  1.00  0.00           H  
ATOM    878  CA  GLN    59     319.532 298.449 323.513  1.00  0.00           C  
ATOM    879  HA  GLN    59     319.358 299.156 324.318  1.00  0.00           H  
ATOM    880  CB  GLN    59     318.206 297.673 323.370  1.00  0.00           C  
ATOM    881  HB2 GLN    59     318.238 297.091 322.448  1.00  0.00           H  
ATOM    882  HB3 GLN    59     318.104 296.973 324.200  1.00  0.00           H  
ATOM    883  CG  GLN    59     316.943 298.564 323.355  1.00  0.00           C  
ATOM    884  HG2 GLN    59     317.021 299.291 322.551  1.00  0.00           H  
ATOM    885  HG3 GLN    59     316.088 297.929 323.124  1.00  0.00           H  
ATOM    886  CD  GLN    59     316.625 299.308 324.663  1.00  0.00           C  
ATOM    887  OE1 GLN    59     317.338 299.263 325.659  1.00  0.00           O  
ATOM    888  NE2 GLN    59     315.512 300.010 324.728  1.00  0.00           N  
ATOM    889 HE21 GLN    59     315.308 300.498 325.586  1.00  0.00           H  
ATOM    890 HE22 GLN    59     314.898 300.072 323.929  1.00  0.00           H  
ATOM    891  C   GLN    59     320.693 297.595 324.089  1.00  0.00           C  
ATOM    892  O   GLN    59     320.562 297.016 325.169  1.00  0.00           O  
ATOM    893  N   SER    60     321.841 297.565 323.413  1.00  0.00           N  
ATOM    894  H   SER    60     321.800 297.962 322.483  1.00  0.00           H  
ATOM    895  CA  SER    60     323.113 296.942 323.795  1.00  0.00           C  
ATOM    896  HA  SER    60     323.020 295.862 323.677  1.00  0.00           H  
ATOM    897  CB  SER    60     324.171 297.443 322.803  1.00  0.00           C  
ATOM    898  HB2 SER    60     323.957 297.024 321.818  1.00  0.00           H  
ATOM    899  HB3 SER    60     324.117 298.531 322.735  1.00  0.00           H  
ATOM    900  OG  SER    60     325.478 297.077 323.208  1.00  0.00           O  
ATOM    901  HG  SER    60     326.012 296.895 322.405  1.00  0.00           H  
ATOM    902  C   SER    60     323.562 297.236 325.232  1.00  0.00           C  
ATOM    903  O   SER    60     323.512 298.378 325.691  1.00  0.00           O  
ATOM    904  N   SER    61     324.133 296.236 325.909  1.00  0.00           N  
ATOM    905  H   SER    61     324.193 295.326 325.470  1.00  0.00           H  
ATOM    906  CA  SER    61     324.792 296.396 327.217  1.00  0.00           C  
ATOM    907  HA  SER    61     324.131 296.973 327.864  1.00  0.00           H  
ATOM    908  CB  SER    61     324.986 295.025 327.875  1.00  0.00           C  
ATOM    909  HB2 SER    61     325.427 295.156 328.865  1.00  0.00           H  
ATOM    910  HB3 SER    61     324.010 294.551 327.994  1.00  0.00           H  
ATOM    911  OG  SER    61     325.825 294.198 327.080  1.00  0.00           O  
ATOM    912  HG  SER    61     325.834 293.298 327.469  1.00  0.00           H  
ATOM    913  C   SER    61     326.120 297.172 327.137  1.00  0.00           C  
ATOM    914  O   SER    61     326.711 297.492 328.169  1.00  0.00           O  
ATOM    915  N   VAL    62     326.597 297.508 325.932  1.00  0.00           N  
ATOM    916  H   VAL    62     326.105 297.151 325.117  1.00  0.00           H  
ATOM    917  CA  VAL    62     327.687 298.474 325.706  1.00  0.00           C  
ATOM    918  HA  VAL    62     328.341 298.498 326.575  1.00  0.00           H  
ATOM    919  CB  VAL    62     328.561 298.082 324.493  1.00  0.00           C  
ATOM    920  HB  VAL    62     327.933 297.974 323.612  1.00  0.00           H  
ATOM    921  CG1 VAL    62     329.635 299.132 324.181  1.00  0.00           C  
ATOM    922 HG11 VAL    62     330.255 299.313 325.060  1.00  0.00           H  
ATOM    923 HG12 VAL    62     330.268 298.780 323.365  1.00  0.00           H  
ATOM    924 HG13 VAL    62     329.174 300.068 323.864  1.00  0.00           H  
ATOM    925  CG2 VAL    62     329.265 296.745 324.753  1.00  0.00           C  
ATOM    926 HG21 VAL    62     328.529 295.961 324.935  1.00  0.00           H  
ATOM    927 HG22 VAL    62     329.854 296.463 323.880  1.00  0.00           H  
ATOM    928 HG23 VAL    62     329.925 296.829 325.616  1.00  0.00           H  
ATOM    929  C   VAL    62     327.083 299.874 325.571  1.00  0.00           C  
ATOM    930  O   VAL    62     327.350 300.744 326.398  1.00  0.00           O  
ATOM    931  N   GLY    63     326.223 300.078 324.566  1.00  0.00           N  
ATOM    932  H   GLY    63     326.025 299.297 323.951  1.00  0.00           H  
ATOM    933  CA  GLY    63     325.718 301.401 324.171  1.00  0.00           C  
ATOM    934  HA2 GLY    63     326.541 302.116 324.166  1.00  0.00           H  
ATOM    935  HA3 GLY    63     325.349 301.327 323.149  1.00  0.00           H  
ATOM    936  C   GLY    63     324.580 301.991 325.017  1.00  0.00           C  
ATOM    937  O   GLY    63     324.306 303.182 324.894  1.00  0.00           O  
ATOM    938  N   LEU    64     323.884 301.190 325.832  1.00  0.00           N  
ATOM    939  H   LEU    64     324.070 300.191 325.782  1.00  0.00           H  
ATOM    940  CA  LEU    64     322.693 301.616 326.593  1.00  0.00           C  
ATOM    941  HA  LEU    64     322.615 302.698 326.552  1.00  0.00           H  
ATOM    942  CB  LEU    64     321.414 301.019 325.956  1.00  0.00           C  
ATOM    943  HB2 LEU    64     321.527 299.941 325.859  1.00  0.00           H  
ATOM    944  HB3 LEU    64     320.584 301.178 326.645  1.00  0.00           H  
ATOM    945  CG  LEU    64     320.940 301.583 324.609  1.00  0.00           C  
ATOM    946  HG  LEU    64     319.965 301.152 324.405  1.00  0.00           H  
ATOM    947  CD1 LEU    64     320.733 303.081 324.642  1.00  0.00           C  
ATOM    948 HD11 LEU    64     321.654 303.600 324.895  1.00  0.00           H  
ATOM    949 HD12 LEU    64     320.406 303.409 323.659  1.00  0.00           H  
ATOM    950 HD13 LEU    64     319.945 303.270 325.367  1.00  0.00           H  
ATOM    951  CD2 LEU    64     321.819 301.295 323.406  1.00  0.00           C  
ATOM    952 HD21 LEU    64     322.125 300.252 323.389  1.00  0.00           H  
ATOM    953 HD22 LEU    64     321.246 301.546 322.519  1.00  0.00           H  
ATOM    954 HD23 LEU    64     322.693 301.926 323.408  1.00  0.00           H  
ATOM    955  C   LEU    64     322.755 301.307 328.105  1.00  0.00           C  
ATOM    956  O   LEU    64     321.813 301.626 328.829  1.00  0.00           O  
ATOM    957  N   ALA    65     323.861 300.726 328.593  1.00  0.00           N  
ATOM    958  H   ALA    65     324.583 300.473 327.936  1.00  0.00           H  
ATOM    959  CA  ALA    65     324.119 300.518 330.024  1.00  0.00           C  
ATOM    960  HA  ALA    65     323.257 300.859 330.599  1.00  0.00           H  
ATOM    961  CB  ALA    65     324.247 299.012 330.291  1.00  0.00           C  
ATOM    962  HB1 ALA    65     325.094 298.594 329.752  1.00  0.00           H  
ATOM    963  HB2 ALA    65     324.382 298.837 331.359  1.00  0.00           H  
ATOM    964  HB3 ALA    65     323.337 298.506 329.965  1.00  0.00           H  
ATOM    965  C   ALA    65     325.318 301.359 330.517  1.00  0.00           C  
ATOM    966  O   ALA    65     325.128 302.377 331.188  1.00  0.00           O  
ATOM    967  N   LYS    66     326.550 300.973 330.146  1.00  0.00           N  
ATOM    968  H   LYS    66     326.625 300.115 329.611  1.00  0.00           H  
ATOM    969  CA  LYS    66     327.812 301.670 330.509  1.00  0.00           C  
ATOM    970  HA  LYS    66     327.896 301.745 331.596  1.00  0.00           H  
ATOM    971  CB  LYS    66     329.012 300.884 329.955  1.00  0.00           C  
ATOM    972  HB2 LYS    66     328.888 300.802 328.873  1.00  0.00           H  
ATOM    973  HB3 LYS    66     329.930 301.449 330.130  1.00  0.00           H  
ATOM    974  CG  LYS    66     329.183 299.492 330.580  1.00  0.00           C  
ATOM    975  HG2 LYS    66     329.888 299.552 331.410  1.00  0.00           H  
ATOM    976  HG3 LYS    66     328.228 299.133 330.963  1.00  0.00           H  
ATOM    977  CD  LYS    66     329.694 298.503 329.526  1.00  0.00           C  
ATOM    978  HD2 LYS    66     329.031 298.555 328.664  1.00  0.00           H  
ATOM    979  HD3 LYS    66     330.702 298.776 329.206  1.00  0.00           H  
ATOM    980  CE  LYS    66     329.684 297.077 330.089  1.00  0.00           C  
ATOM    981  HE2 LYS    66     330.621 296.905 330.627  1.00  0.00           H  
ATOM    982  HE3 LYS    66     328.865 296.992 330.810  1.00  0.00           H  
ATOM    983  NZ  LYS    66     329.499 296.066 329.011  1.00  0.00           N  
ATOM    984  HZ1 LYS    66     330.238 296.119 328.321  1.00  0.00           H  
ATOM    985  HZ2 LYS    66     329.507 295.128 329.392  1.00  0.00           H  
ATOM    986  HZ3 LYS    66     328.607 296.196 328.545  1.00  0.00           H  
ATOM    987  C   LYS    66     327.914 303.086 329.939  1.00  0.00           C  
ATOM    988  O   LYS    66     328.548 303.961 330.528  1.00  0.00           O  
ATOM    989  N   ALA    67     327.312 303.280 328.765  1.00  0.00           N  
ATOM    990  H   ALA    67     326.865 302.473 328.355  1.00  0.00           H  
ATOM    991  CA  ALA    67     327.461 304.454 327.912  1.00  0.00           C  
ATOM    992  HA  ALA    67     328.505 304.520 327.599  1.00  0.00           H  
ATOM    993  CB  ALA    67     326.615 304.190 326.669  1.00  0.00           C  
ATOM    994  HB1 ALA    67     326.847 303.209 326.264  1.00  0.00           H  
ATOM    995  HB2 ALA    67     325.556 304.223 326.933  1.00  0.00           H  
ATOM    996  HB3 ALA    67     326.842 304.926 325.898  1.00  0.00           H  
ATOM    997  C   ALA    67     327.095 305.792 328.582  1.00  0.00           C  
ATOM    998  O   ALA    67     327.673 306.826 328.243  1.00  0.00           O  
ATOM    999  N   LYS    68     326.144 305.795 329.527  1.00  0.00           N  
ATOM   1000  H   LYS    68     325.685 304.918 329.745  1.00  0.00           H  
ATOM   1001  CA  LYS    68     325.800 306.983 330.323  1.00  0.00           C  
ATOM   1002  HA  LYS    68     325.950 307.862 329.697  1.00  0.00           H  
ATOM   1003  CB  LYS    68     324.339 306.927 330.776  1.00  0.00           C  
ATOM   1004  HB2 LYS    68     324.072 305.901 331.037  1.00  0.00           H  
ATOM   1005  HB3 LYS    68     324.227 307.541 331.666  1.00  0.00           H  
ATOM   1006  CG  LYS    68     323.358 307.459 329.745  1.00  0.00           C  
ATOM   1007  HG2 LYS    68     323.494 306.913 328.817  1.00  0.00           H  
ATOM   1008  HG3 LYS    68     322.373 307.258 330.139  1.00  0.00           H  
ATOM   1009  CD  LYS    68     323.444 308.970 329.505  1.00  0.00           C  
ATOM   1010  HD2 LYS    68     323.319 309.498 330.454  1.00  0.00           H  
ATOM   1011  HD3 LYS    68     324.417 309.243 329.107  1.00  0.00           H  
ATOM   1012  CE  LYS    68     322.366 309.374 328.486  1.00  0.00           C  
ATOM   1013  HE2 LYS    68     322.872 309.733 327.578  1.00  0.00           H  
ATOM   1014  HE3 LYS    68     321.806 308.485 328.183  1.00  0.00           H  
ATOM   1015  NZ  LYS    68     321.466 310.419 329.076  1.00  0.00           N  
ATOM   1016  HZ1 LYS    68     322.011 311.273 329.246  1.00  0.00           H  
ATOM   1017  HZ2 LYS    68     320.670 310.678 328.483  1.00  0.00           H  
ATOM   1018  HZ3 LYS    68     321.080 310.148 329.975  1.00  0.00           H  
ATOM   1019  C   LYS    68     326.653 307.179 331.576  1.00  0.00           C  
ATOM   1020  O   LYS    68     326.745 306.312 332.443  1.00  0.00           O  
ATOM   1021  N   GLN    69     327.135 308.414 331.704  1.00  0.00           N  
ATOM   1022  H   GLN    69     327.100 309.009 330.888  1.00  0.00           H  
ATOM   1023  CA  GLN    69     327.737 308.961 332.919  1.00  0.00           C  
ATOM   1024  HA  GLN    69     328.296 308.173 333.429  1.00  0.00           H  
ATOM   1025  CB  GLN    69     328.736 310.046 332.485  1.00  0.00           C  
ATOM   1026  HB2 GLN    69     329.453 309.576 331.809  1.00  0.00           H  
ATOM   1027  HB3 GLN    69     328.217 310.832 331.933  1.00  0.00           H  
ATOM   1028  CG  GLN    69     329.513 310.680 333.647  1.00  0.00           C  
ATOM   1029  HG2 GLN    69     328.847 311.309 334.239  1.00  0.00           H  
ATOM   1030  HG3 GLN    69     329.894 309.884 334.288  1.00  0.00           H  
ATOM   1031  CD  GLN    69     330.698 311.525 333.165  1.00  0.00           C  
ATOM   1032  OE1 GLN    69     330.793 311.949 332.019  1.00  0.00           O  
ATOM   1033  NE2 GLN    69     331.655 311.807 334.023  1.00  0.00           N  
ATOM   1034 HE21 GLN    69     332.441 312.353 333.700  1.00  0.00           H  
ATOM   1035 HE22 GLN    69     331.606 311.472 334.974  1.00  0.00           H  
ATOM   1036  C   GLN    69     326.633 309.450 333.882  1.00  0.00           C  
ATOM   1037  O   GLN    69     326.483 308.915 334.977  1.00  0.00           O  
ATOM   1038  N   LEU    70     325.802 310.416 333.444  1.00  0.00           N  
ATOM   1039  H   LEU    70     325.970 310.783 332.515  1.00  0.00           H  
ATOM   1040  CA  LEU    70     324.786 311.103 334.275  1.00  0.00           C  
ATOM   1041  HA  LEU    70     325.308 311.543 335.126  1.00  0.00           H  
ATOM   1042  CB  LEU    70     324.164 312.254 333.452  1.00  0.00           C  
ATOM   1043  HB2 LEU    70     324.997 312.769 332.980  1.00  0.00           H  
ATOM   1044  HB3 LEU    70     323.563 311.828 332.646  1.00  0.00           H  
ATOM   1045  CG  LEU    70     323.329 313.357 334.158  1.00  0.00           C  
ATOM   1046  HG  LEU    70     323.095 314.090 333.386  1.00  0.00           H  
ATOM   1047  CD1 LEU    70     321.992 312.928 334.775  1.00  0.00           C  
ATOM   1048 HD11 LEU    70     322.125 312.592 335.803  1.00  0.00           H  
ATOM   1049 HD12 LEU    70     321.318 313.787 334.793  1.00  0.00           H  
ATOM   1050 HD13 LEU    70     321.533 312.125 334.205  1.00  0.00           H  
ATOM   1051  CD2 LEU    70     324.127 314.073 335.243  1.00  0.00           C  
ATOM   1052 HD21 LEU    70     325.100 314.367 334.855  1.00  0.00           H  
ATOM   1053 HD22 LEU    70     323.588 314.968 335.558  1.00  0.00           H  
ATOM   1054 HD23 LEU    70     324.274 313.425 336.104  1.00  0.00           H  
ATOM   1055  C   LEU    70     323.724 310.160 334.849  1.00  0.00           C  
ATOM   1056  O   LEU    70     323.239 310.406 335.945  1.00  0.00           O  
ATOM   1057  N   ALA    71     323.393 309.068 334.144  1.00  0.00           N  
ATOM   1058  H   ALA    71     323.845 308.930 333.252  1.00  0.00           H  
ATOM   1059  CA  ALA    71     322.466 308.041 334.637  1.00  0.00           C  
ATOM   1060  HA  ALA    71     321.455 308.454 334.620  1.00  0.00           H  
ATOM   1061  CB  ALA    71     322.514 306.817 333.710  1.00  0.00           C  
ATOM   1062  HB1 ALA    71     323.504 306.356 333.720  1.00  0.00           H  
ATOM   1063  HB2 ALA    71     321.785 306.072 334.036  1.00  0.00           H  
ATOM   1064  HB3 ALA    71     322.283 307.118 332.692  1.00  0.00           H  
ATOM   1065  C   ALA    71     322.796 307.646 336.085  1.00  0.00           C  
ATOM   1066  O   ALA    71     322.025 307.943 336.991  1.00  0.00           O  
ATOM   1067  N   GLN    72     323.998 307.104 336.303  1.00  0.00           N  
ATOM   1068  H   GLN    72     324.603 306.953 335.507  1.00  0.00           H  
ATOM   1069  CA  GLN    72     324.491 306.687 337.618  1.00  0.00           C  
ATOM   1070  HA  GLN    72     323.808 305.936 338.007  1.00  0.00           H  
ATOM   1071  CB  GLN    72     325.852 305.997 337.423  1.00  0.00           C  
ATOM   1072  HB2 GLN    72     325.696 305.086 336.842  1.00  0.00           H  
ATOM   1073  HB3 GLN    72     326.502 306.654 336.843  1.00  0.00           H  
ATOM   1074  CG  GLN    72     326.587 305.633 338.724  1.00  0.00           C  
ATOM   1075  HG2 GLN    72     327.497 305.090 338.468  1.00  0.00           H  
ATOM   1076  HG3 GLN    72     326.891 306.556 339.220  1.00  0.00           H  
ATOM   1077  CD  GLN    72     325.776 304.774 339.699  1.00  0.00           C  
ATOM   1078  OE1 GLN    72     324.965 303.933 339.329  1.00  0.00           O  
ATOM   1079  NE2 GLN    72     325.981 304.933 340.991  1.00  0.00           N  
ATOM   1080 HE21 GLN    72     325.437 304.383 341.639  1.00  0.00           H  
ATOM   1081 HE22 GLN    72     326.634 305.629 341.321  1.00  0.00           H  
ATOM   1082  C   GLN    72     324.535 307.836 338.648  1.00  0.00           C  
ATOM   1083  O   GLN    72     324.305 307.616 339.838  1.00  0.00           O  
ATOM   1084  N   GLU    73     324.802 309.072 338.210  1.00  0.00           N  
ATOM   1085  H   GLU    73     324.942 309.202 337.217  1.00  0.00           H  
ATOM   1086  CA  GLU    73     324.938 310.244 339.091  1.00  0.00           C  
ATOM   1087  HA  GLU    73     325.682 310.004 339.851  1.00  0.00           H  
ATOM   1088  CB  GLU    73     325.449 311.463 338.302  1.00  0.00           C  
ATOM   1089  HB2 GLU    73     324.735 311.699 337.517  1.00  0.00           H  
ATOM   1090  HB3 GLU    73     325.488 312.325 338.967  1.00  0.00           H  
ATOM   1091  CG  GLU    73     326.836 311.271 337.668  1.00  0.00           C  
ATOM   1092  HG2 GLU    73     326.767 310.487 336.917  1.00  0.00           H  
ATOM   1093  HG3 GLU    73     327.108 312.192 337.146  1.00  0.00           H  
ATOM   1094  CD  GLU    73     327.940 310.917 338.688  1.00  0.00           C  
ATOM   1095  OE1 GLU    73     328.810 310.068 338.376  1.00  0.00           O  
ATOM   1096  OE2 GLU    73     327.968 311.496 339.802  1.00  0.00           O  
ATOM   1097  C   GLU    73     323.653 310.608 339.862  1.00  0.00           C  
ATOM   1098  O   GLU    73     323.750 311.153 340.966  1.00  0.00           O  
ATOM   1099  N   LYS    74     322.461 310.278 339.332  1.00  0.00           N  
ATOM   1100  H   LYS    74     322.462 309.866 338.403  1.00  0.00           H  
ATOM   1101  CA  LYS    74     321.159 310.461 340.016  1.00  0.00           C  
ATOM   1102  HA  LYS    74     321.329 310.957 340.972  1.00  0.00           H  
ATOM   1103  CB  LYS    74     320.263 311.422 339.191  1.00  0.00           C  
ATOM   1104  HB2 LYS    74     320.129 311.031 338.180  1.00  0.00           H  
ATOM   1105  HB3 LYS    74     319.283 311.478 339.663  1.00  0.00           H  
ATOM   1106  CG  LYS    74     320.842 312.854 339.111  1.00  0.00           C  
ATOM   1107  HG2 LYS    74     321.185 313.164 340.099  1.00  0.00           H  
ATOM   1108  HG3 LYS    74     321.707 312.844 338.445  1.00  0.00           H  
ATOM   1109  CD  LYS    74     319.853 313.917 338.594  1.00  0.00           C  
ATOM   1110  HD2 LYS    74     320.405 314.840 338.403  1.00  0.00           H  
ATOM   1111  HD3 LYS    74     319.429 313.579 337.652  1.00  0.00           H  
ATOM   1112  CE  LYS    74     318.721 314.218 339.591  1.00  0.00           C  
ATOM   1113  HE2 LYS    74     318.211 313.284 339.845  1.00  0.00           H  
ATOM   1114  HE3 LYS    74     319.160 314.620 340.510  1.00  0.00           H  
ATOM   1115  NZ  LYS    74     317.734 315.186 339.035  1.00  0.00           N  
ATOM   1116  HZ1 LYS    74     317.295 314.816 338.194  1.00  0.00           H  
ATOM   1117  HZ2 LYS    74     316.993 315.376 339.700  1.00  0.00           H  
ATOM   1118  HZ3 LYS    74     318.164 316.073 338.803  1.00  0.00           H  
ATOM   1119  C   LYS    74     320.476 309.122 340.404  1.00  0.00           C  
ATOM   1120  O   LYS    74     319.255 309.074 340.558  1.00  0.00           O  
ATOM   1121  N   GLY    75     321.247 308.041 340.607  1.00  0.00           N  
ATOM   1122  H   GLY    75     322.240 308.160 340.452  1.00  0.00           H  
ATOM   1123  CA  GLY    75     320.766 306.652 340.822  1.00  0.00           C  
ATOM   1124  HA2 GLY    75     321.510 306.086 341.381  1.00  0.00           H  
ATOM   1125  HA3 GLY    75     319.830 306.660 341.383  1.00  0.00           H  
ATOM   1126  C   GLY    75     320.554 305.997 339.451  1.00  0.00           C  
ATOM   1127  O   GLY    75     321.530 305.786 338.741  1.00  0.00           O  
ATOM   1128  N   VAL    76     319.306 305.641 339.103  1.00  0.00           N  
ATOM   1129  H   VAL    76     318.589 305.746 339.809  1.00  0.00           H  
ATOM   1130  CA  VAL    76     318.836 305.501 337.694  1.00  0.00           C  
ATOM   1131  HA  VAL    76     317.785 305.210 337.741  1.00  0.00           H  
ATOM   1132  CB  VAL    76     318.872 306.978 337.200  1.00  0.00           C  
ATOM   1133  HB  VAL    76     319.755 307.469 337.585  1.00  0.00           H  
ATOM   1134  CG1 VAL    76     318.943 307.239 335.702  1.00  0.00           C  
ATOM   1135 HG11 VAL    76     318.132 306.727 335.210  1.00  0.00           H  
ATOM   1136 HG12 VAL    76     318.881 308.311 335.511  1.00  0.00           H  
ATOM   1137 HG13 VAL    76     319.887 306.864 335.313  1.00  0.00           H  
ATOM   1138  CG2 VAL    76     317.717 307.747 337.848  1.00  0.00           C  
ATOM   1139 HG21 VAL    76     317.757 307.681 338.933  1.00  0.00           H  
ATOM   1140 HG22 VAL    76     317.818 308.798 337.596  1.00  0.00           H  
ATOM   1141 HG23 VAL    76     316.758 307.351 337.529  1.00  0.00           H  
ATOM   1142  C   VAL    76     319.474 304.467 336.705  1.00  0.00           C  
ATOM   1143  O   VAL    76     320.503 303.846 336.976  1.00  0.00           O  
ATOM   1144  N   LYS    77     318.831 304.262 335.529  1.00  0.00           N  
ATOM   1145  H   LYS    77     317.937 304.730 335.425  1.00  0.00           H  
ATOM   1146  CA  LYS    77     319.315 303.507 334.333  1.00  0.00           C  
ATOM   1147  HA  LYS    77     320.408 303.482 334.346  1.00  0.00           H  
ATOM   1148  CB  LYS    77     318.788 302.059 334.404  1.00  0.00           C  
ATOM   1149  HB2 LYS    77     319.029 301.631 335.379  1.00  0.00           H  
ATOM   1150  HB3 LYS    77     317.700 302.076 334.319  1.00  0.00           H  
ATOM   1151  CG  LYS    77     319.398 301.155 333.311  1.00  0.00           C  
ATOM   1152  HG2 LYS    77     319.674 301.735 332.431  1.00  0.00           H  
ATOM   1153  HG3 LYS    77     320.315 300.716 333.707  1.00  0.00           H  
ATOM   1154  CD  LYS    77     318.458 300.027 332.857  1.00  0.00           C  
ATOM   1155  HD2 LYS    77     319.044 299.310 332.278  1.00  0.00           H  
ATOM   1156  HD3 LYS    77     318.052 299.516 333.732  1.00  0.00           H  
ATOM   1157  CE  LYS    77     317.316 300.563 331.974  1.00  0.00           C  
ATOM   1158  HE2 LYS    77     316.722 301.281 332.549  1.00  0.00           H  
ATOM   1159  HE3 LYS    77     317.751 301.099 331.124  1.00  0.00           H  
ATOM   1160  NZ  LYS    77     316.440 299.463 331.479  1.00  0.00           N  
ATOM   1161  HZ1 LYS    77     316.007 298.961 332.244  1.00  0.00           H  
ATOM   1162  HZ2 LYS    77     315.695 299.822 330.895  1.00  0.00           H  
ATOM   1163  HZ3 LYS    77     316.960 298.794 330.926  1.00  0.00           H  
ATOM   1164  C   LYS    77     318.851 304.163 333.008  1.00  0.00           C  
ATOM   1165  O   LYS    77     317.645 304.298 332.807  1.00  0.00           O  
ATOM   1166  N   ILE    78     319.769 304.545 332.102  1.00  0.00           N  
ATOM   1167  H   ILE    78     320.736 304.302 332.283  1.00  0.00           H  
ATOM   1168  CA  ILE    78     319.504 305.407 330.911  1.00  0.00           C  
ATOM   1169  HA  ILE    78     318.517 305.165 330.509  1.00  0.00           H  
ATOM   1170  CB  ILE    78     319.471 306.886 331.432  1.00  0.00           C  
ATOM   1171  HB  ILE    78     320.269 306.956 332.159  1.00  0.00           H  
ATOM   1172  CG2 ILE    78     319.750 308.013 330.421  1.00  0.00           C  
ATOM   1173 HG21 ILE    78     318.829 308.388 329.993  1.00  0.00           H  
ATOM   1174 HG22 ILE    78     320.249 308.822 330.960  1.00  0.00           H  
ATOM   1175 HG23 ILE    78     320.376 307.706 329.596  1.00  0.00           H  
ATOM   1176  CG1 ILE    78     318.188 307.272 332.206  1.00  0.00           C  
ATOM   1177 HG12 ILE    78     317.306 307.016 331.625  1.00  0.00           H  
ATOM   1178 HG13 ILE    78     318.145 306.680 333.106  1.00  0.00           H  
ATOM   1179  CD1 ILE    78     318.104 308.741 332.662  1.00  0.00           C  
ATOM   1180 HD11 ILE    78     317.880 309.401 331.825  1.00  0.00           H  
ATOM   1181 HD12 ILE    78     317.305 308.844 333.389  1.00  0.00           H  
ATOM   1182 HD13 ILE    78     319.043 309.040 333.131  1.00  0.00           H  
ATOM   1183  C   ILE    78     320.539 305.224 329.745  1.00  0.00           C  
ATOM   1184  O   ILE    78     321.697 304.912 329.972  1.00  0.00           O  
ATOM   1185  N   THR    79     320.049 305.453 328.509  1.00  0.00           N  
ATOM   1186  H   THR    79     319.038 305.552 328.515  1.00  0.00           H  
ATOM   1187  CA  THR    79     320.572 305.724 327.120  1.00  0.00           C  
ATOM   1188  HA  THR    79     320.235 304.870 326.552  1.00  0.00           H  
ATOM   1189  CB  THR    79     319.697 306.892 326.610  1.00  0.00           C  
ATOM   1190  HB  THR    79     319.920 307.758 327.221  1.00  0.00           H  
ATOM   1191  CG2 THR    79     319.660 307.347 325.149  1.00  0.00           C  
ATOM   1192 HG21 THR    79     319.944 306.535 324.476  1.00  0.00           H  
ATOM   1193 HG22 THR    79     318.663 307.712 324.891  1.00  0.00           H  
ATOM   1194 HG23 THR    79     320.327 308.198 325.013  1.00  0.00           H  
ATOM   1195  OG1 THR    79     318.385 306.535 326.872  1.00  0.00           O  
ATOM   1196  HG1 THR    79     318.115 305.795 326.292  1.00  0.00           H  
ATOM   1197  C   THR    79     322.093 305.836 326.725  1.00  0.00           C  
ATOM   1198  O   THR    79     322.928 305.047 327.130  1.00  0.00           O  
ATOM   1199  N   THR    80     322.386 306.805 325.817  1.00  0.00           N  
ATOM   1200  H   THR    80     321.614 307.407 325.612  1.00  0.00           H  
ATOM   1201  CA  THR    80     323.584 307.252 325.051  1.00  0.00           C  
ATOM   1202  HA  THR    80     323.436 308.328 324.938  1.00  0.00           H  
ATOM   1203  CB  THR    80     324.895 307.212 325.827  1.00  0.00           C  
ATOM   1204  HB  THR    80     325.142 306.200 326.100  1.00  0.00           H  
ATOM   1205  CG2 THR    80     326.066 307.924 325.166  1.00  0.00           C  
ATOM   1206 HG21 THR    80     325.802 308.970 325.017  1.00  0.00           H  
ATOM   1207 HG22 THR    80     326.942 307.879 325.813  1.00  0.00           H  
ATOM   1208 HG23 THR    80     326.317 307.465 324.211  1.00  0.00           H  
ATOM   1209  OG1 THR    80     324.697 308.005 326.963  1.00  0.00           O  
ATOM   1210  HG1 THR    80     325.509 307.950 327.500  1.00  0.00           H  
ATOM   1211  C   THR    80     323.671 306.791 323.576  1.00  0.00           C  
ATOM   1212  O   THR    80     324.176 307.562 322.765  1.00  0.00           O  
ATOM   1213  N   VAL    81     323.061 305.671 323.151  1.00  0.00           N  
ATOM   1214  H   VAL    81     322.718 305.017 323.843  1.00  0.00           H  
ATOM   1215  CA  VAL    81     322.953 305.301 321.707  1.00  0.00           C  
ATOM   1216  HA  VAL    81     323.402 306.094 321.111  1.00  0.00           H  
ATOM   1217  CB  VAL    81     323.737 304.017 321.331  1.00  0.00           C  
ATOM   1218  HB  VAL    81     323.236 303.167 321.777  1.00  0.00           H  
ATOM   1219  CG1 VAL    81     323.752 303.793 319.810  1.00  0.00           C  
ATOM   1220 HG11 VAL    81     324.093 304.688 319.289  1.00  0.00           H  
ATOM   1221 HG12 VAL    81     324.407 302.961 319.553  1.00  0.00           H  
ATOM   1222 HG13 VAL    81     322.755 303.540 319.458  1.00  0.00           H  
ATOM   1223  CG2 VAL    81     325.193 303.977 321.806  1.00  0.00           C  
ATOM   1224 HG21 VAL    81     325.262 304.213 322.864  1.00  0.00           H  
ATOM   1225 HG22 VAL    81     325.597 302.981 321.632  1.00  0.00           H  
ATOM   1226 HG23 VAL    81     325.807 304.679 321.261  1.00  0.00           H  
ATOM   1227  C   VAL    81     321.510 305.175 321.201  1.00  0.00           C  
ATOM   1228  O   VAL    81     320.875 304.133 321.347  1.00  0.00           O  
ATOM   1229  N   GLN    82     320.972 306.236 320.592  1.00  0.00           N  
ATOM   1230  H   GLN    82     321.588 307.014 320.377  1.00  0.00           H  
ATOM   1231  CA  GLN    82     319.760 306.127 319.766  1.00  0.00           C  
ATOM   1232  HA  GLN    82     319.057 305.437 320.233  1.00  0.00           H  
ATOM   1233  CB  GLN    82     319.059 307.499 319.657  1.00  0.00           C  
ATOM   1234  HB2 GLN    82     319.789 308.234 319.321  1.00  0.00           H  
ATOM   1235  HB3 GLN    82     318.275 307.471 318.910  1.00  0.00           H  
ATOM   1236  CG  GLN    82     318.456 307.987 320.998  1.00  0.00           C  
ATOM   1237  HG2 GLN    82     319.137 307.742 321.808  1.00  0.00           H  
ATOM   1238  HG3 GLN    82     318.335 309.067 320.943  1.00  0.00           H  
ATOM   1239  CD  GLN    82     317.092 307.458 321.384  1.00  0.00           C  
ATOM   1240  OE1 GLN    82     316.534 306.569 320.780  1.00  0.00           O  
ATOM   1241  NE2 GLN    82     316.487 307.997 322.413  1.00  0.00           N  
ATOM   1242 HE21 GLN    82     315.712 307.470 322.808  1.00  0.00           H  
ATOM   1243 HE22 GLN    82     316.993 308.579 323.084  1.00  0.00           H  
ATOM   1244  C   GLN    82     320.191 305.471 318.425  1.00  0.00           C  
ATOM   1245  O   GLN    82     321.370 305.219 318.210  1.00  0.00           O  
ATOM   1246  N   SER    83     319.246 305.113 317.554  1.00  0.00           N  
ATOM   1247  H   SER    83     318.289 305.339 317.786  1.00  0.00           H  
ATOM   1248  CA  SER    83     319.471 304.241 316.376  1.00  0.00           C  
ATOM   1249  HA  SER    83     319.302 303.221 316.716  1.00  0.00           H  
ATOM   1250  CB  SER    83     318.389 304.506 315.319  1.00  0.00           C  
ATOM   1251  HB2 SER    83     317.402 304.389 315.765  1.00  0.00           H  
ATOM   1252  HB3 SER    83     318.476 305.525 314.950  1.00  0.00           H  
ATOM   1253  OG  SER    83     318.524 303.587 314.249  1.00  0.00           O  
ATOM   1254  HG  SER    83     317.907 303.839 313.531  1.00  0.00           H  
ATOM   1255  C   SER    83     320.868 304.237 315.710  1.00  0.00           C  
ATOM   1256  O   SER    83     321.298 305.221 315.106  1.00  0.00           O  
ATOM   1257  N   ASN    84     321.541 303.080 315.807  1.00  0.00           N  
ATOM   1258  H   ASN    84     321.119 302.381 316.401  1.00  0.00           H  
ATOM   1259  CA  ASN    84     322.704 302.614 315.035  1.00  0.00           C  
ATOM   1260  HA  ASN    84     322.959 301.632 315.441  1.00  0.00           H  
ATOM   1261  CB  ASN    84     322.194 302.380 313.596  1.00  0.00           C  
ATOM   1262  HB2 ASN    84     321.250 301.836 313.657  1.00  0.00           H  
ATOM   1263  HB3 ASN    84     321.983 303.334 313.111  1.00  0.00           H  
ATOM   1264  CG  ASN    84     323.132 301.585 312.697  1.00  0.00           C  
ATOM   1265  OD1 ASN    84     324.349 301.590 312.822  1.00  0.00           O  
ATOM   1266  ND2 ASN    84     322.588 300.869 311.742  1.00  0.00           N  
ATOM   1267 HD21 ASN    84     323.194 300.336 311.135  1.00  0.00           H  
ATOM   1268 HD22 ASN    84     321.586 300.860 311.620  1.00  0.00           H  
ATOM   1269  C   ASN    84     324.039 303.402 315.064  1.00  0.00           C  
ATOM   1270  O   ASN    84     325.048 302.898 315.547  1.00  0.00           O  
ATOM   1271  N   LEU    85     324.027 304.595 314.451  1.00  0.00           N  
ATOM   1272  H   LEU    85     323.106 304.944 314.227  1.00  0.00           H  
ATOM   1273  CA  LEU    85     325.162 305.430 314.030  1.00  0.00           C  
ATOM   1274  HA  LEU    85     325.532 304.963 313.115  1.00  0.00           H  
ATOM   1275  CB  LEU    85     324.544 306.770 313.589  1.00  0.00           C  
ATOM   1276  HB2 LEU    85     324.277 306.626 312.540  1.00  0.00           H  
ATOM   1277  HB3 LEU    85     323.610 306.941 314.127  1.00  0.00           H  
ATOM   1278  CG  LEU    85     325.366 308.062 313.695  1.00  0.00           C  
ATOM   1279  HG  LEU    85     326.345 307.928 313.241  1.00  0.00           H  
ATOM   1280  CD1 LEU    85     324.609 309.141 312.930  1.00  0.00           C  
ATOM   1281 HD11 LEU    85     324.115 309.838 313.607  1.00  0.00           H  
ATOM   1282 HD12 LEU    85     325.284 309.698 312.296  1.00  0.00           H  
ATOM   1283 HD13 LEU    85     323.851 308.709 312.280  1.00  0.00           H  
ATOM   1284  CD2 LEU    85     325.517 308.520 315.144  1.00  0.00           C  
ATOM   1285 HD21 LEU    85     324.626 308.237 315.700  1.00  0.00           H  
ATOM   1286 HD22 LEU    85     326.385 308.054 315.602  1.00  0.00           H  
ATOM   1287 HD23 LEU    85     325.635 309.599 315.200  1.00  0.00           H  
ATOM   1288  C   LEU    85     326.408 305.503 314.945  1.00  0.00           C  
ATOM   1289  O   LEU    85     326.319 305.452 316.172  1.00  0.00           O  
ATOM   1290  N   ALA    86     327.584 305.644 314.313  1.00  0.00           N  
ATOM   1291  H   ALA    86     327.568 305.707 313.304  1.00  0.00           H  
ATOM   1292  CA  ALA    86     328.905 305.485 314.933  1.00  0.00           C  
ATOM   1293  HA  ALA    86     328.943 304.479 315.355  1.00  0.00           H  
ATOM   1294  CB  ALA    86     329.964 305.538 313.821  1.00  0.00           C  
ATOM   1295  HB1 ALA    86     329.975 306.521 313.353  1.00  0.00           H  
ATOM   1296  HB2 ALA    86     330.950 305.336 314.242  1.00  0.00           H  
ATOM   1297  HB3 ALA    86     329.749 304.786 313.061  1.00  0.00           H  
ATOM   1298  C   ALA    86     329.218 306.464 316.092  1.00  0.00           C  
ATOM   1299  O   ALA    86     329.318 306.017 317.236  1.00  0.00           O  
ATOM   1300  N   ASP    87     329.382 307.768 315.818  1.00  0.00           N  
ATOM   1301  H   ASP    87     329.388 308.043 314.845  1.00  0.00           H  
ATOM   1302  CA  ASP    87     329.684 308.816 316.823  1.00  0.00           C  
ATOM   1303  HA  ASP    87     328.984 308.679 317.643  1.00  0.00           H  
ATOM   1304  CB  ASP    87     331.103 308.674 317.431  1.00  0.00           C  
ATOM   1305  HB2 ASP    87     331.173 309.371 318.269  1.00  0.00           H  
ATOM   1306  HB3 ASP    87     331.213 307.677 317.857  1.00  0.00           H  
ATOM   1307  CG  ASP    87     332.295 308.918 316.482  1.00  0.00           C  
ATOM   1308  OD1 ASP    87     333.362 309.362 316.978  1.00  0.00           O  
ATOM   1309  OD2 ASP    87     332.221 308.621 315.267  1.00  0.00           O  
ATOM   1310  C   ASP    87     329.423 310.249 316.302  1.00  0.00           C  
ATOM   1311  O   ASP    87     330.208 311.175 316.531  1.00  0.00           O  
ATOM   1312  N   PHE    88     328.316 310.441 315.576  1.00  0.00           N  
ATOM   1313  H   PHE    88     327.663 309.677 315.499  1.00  0.00           H  
ATOM   1314  CA  PHE    88     328.033 311.655 314.794  1.00  0.00           C  
ATOM   1315  HA  PHE    88     328.909 312.305 314.800  1.00  0.00           H  
ATOM   1316  CB  PHE    88     327.748 311.249 313.342  1.00  0.00           C  
ATOM   1317  HB2 PHE    88     326.736 310.862 313.320  1.00  0.00           H  
ATOM   1318  HB3 PHE    88     327.744 312.156 312.746  1.00  0.00           H  
ATOM   1319  CG  PHE    88     328.663 310.227 312.671  1.00  0.00           C  
ATOM   1320  CD1 PHE    88     330.024 310.109 313.016  1.00  0.00           C  
ATOM   1321  HD1 PHE    88     330.453 310.735 313.783  1.00  0.00           H  
ATOM   1322  CE1 PHE    88     330.851 309.187 312.351  1.00  0.00           C  
ATOM   1323  HE1 PHE    88     331.896 309.113 312.617  1.00  0.00           H  
ATOM   1324  CZ  PHE    88     330.326 308.362 311.344  1.00  0.00           C  
ATOM   1325  HZ  PHE    88     330.964 307.652 310.835  1.00  0.00           H  
ATOM   1326  CE2 PHE    88     328.970 308.465 310.997  1.00  0.00           C  
ATOM   1327  HE2 PHE    88     328.563 307.842 310.211  1.00  0.00           H  
ATOM   1328  CD2 PHE    88     328.150 309.403 311.647  1.00  0.00           C  
ATOM   1329  HD2 PHE    88     327.129 309.505 311.322  1.00  0.00           H  
ATOM   1330  C   PHE    88     326.841 312.479 315.315  1.00  0.00           C  
ATOM   1331  O   PHE    88     325.963 311.951 316.000  1.00  0.00           O  
ATOM   1332  N   ASP    89     326.788 313.765 314.952  1.00  0.00           N  
ATOM   1333  H   ASP    89     327.500 314.132 314.332  1.00  0.00           H  
ATOM   1334  CA  ASP    89     325.680 314.672 315.267  1.00  0.00           C  
ATOM   1335  HA  ASP    89     325.375 314.459 316.285  1.00  0.00           H  
ATOM   1336  CB  ASP    89     326.217 316.114 315.289  1.00  0.00           C  
ATOM   1337  HB2 ASP    89     327.126 316.099 315.871  1.00  0.00           H  
ATOM   1338  HB3 ASP    89     326.434 316.441 314.276  1.00  0.00           H  
ATOM   1339  CG  ASP    89     325.341 317.143 315.981  1.00  0.00           C  
ATOM   1340  OD1 ASP    89     325.601 318.352 315.809  1.00  0.00           O  
ATOM   1341  OD2 ASP    89     324.348 316.741 316.610  1.00  0.00           O  
ATOM   1342  C   ASP    89     324.418 314.431 314.402  1.00  0.00           C  
ATOM   1343  O   ASP    89     324.320 313.447 313.656  1.00  0.00           O  
ATOM   1344  N   ILE    90     323.415 315.301 314.497  1.00  0.00           N  
ATOM   1345  H   ILE    90     323.515 316.033 315.203  1.00  0.00           H  
ATOM   1346  CA  ILE    90     322.069 315.027 314.002  1.00  0.00           C  
ATOM   1347  HA  ILE    90     321.929 314.026 314.338  1.00  0.00           H  
ATOM   1348  CB  ILE    90     320.994 315.811 314.768  1.00  0.00           C  
ATOM   1349  HB  ILE    90     321.148 316.856 314.543  1.00  0.00           H  
ATOM   1350  CG2 ILE    90     319.558 315.413 314.389  1.00  0.00           C  
ATOM   1351 HG21 ILE    90     319.294 314.451 314.810  1.00  0.00           H  
ATOM   1352 HG22 ILE    90     318.861 316.104 314.837  1.00  0.00           H  
ATOM   1353 HG23 ILE    90     319.395 315.418 313.309  1.00  0.00           H  
ATOM   1354  CG1 ILE    90     321.147 315.723 316.289  1.00  0.00           C  
ATOM   1355 HG12 ILE    90     322.048 316.267 316.495  1.00  0.00           H  
ATOM   1356 HG13 ILE    90     320.309 316.240 316.756  1.00  0.00           H  
ATOM   1357  CD1 ILE    90     321.332 314.375 316.978  1.00  0.00           C  
ATOM   1358 HD11 ILE    90     322.236 313.887 316.619  1.00  0.00           H  
ATOM   1359 HD12 ILE    90     321.453 314.541 318.049  1.00  0.00           H  
ATOM   1360 HD13 ILE    90     320.468 313.748 316.798  1.00  0.00           H  
ATOM   1361  C   ILE    90     321.870 315.001 312.475  1.00  0.00           C  
ATOM   1362  O   ILE    90     321.722 316.007 311.809  1.00  0.00           O  
ATOM   1363  N   VAL    91     321.735 313.737 312.019  1.00  0.00           N  
ATOM   1364  H   VAL    91     322.147 313.064 312.647  1.00  0.00           H  
ATOM   1365  CA  VAL    91     321.376 313.174 310.711  1.00  0.00           C  
ATOM   1366  HA  VAL    91     321.302 313.966 309.970  1.00  0.00           H  
ATOM   1367  CB  VAL    91     322.512 312.204 310.310  1.00  0.00           C  
ATOM   1368  HB  VAL    91     323.390 312.800 310.186  1.00  0.00           H  
ATOM   1369  CG1 VAL    91     322.922 311.217 311.401  1.00  0.00           C  
ATOM   1370 HG11 VAL    91     322.348 311.341 312.314  1.00  0.00           H  
ATOM   1371 HG12 VAL    91     322.769 310.192 311.069  1.00  0.00           H  
ATOM   1372 HG13 VAL    91     323.969 311.387 311.641  1.00  0.00           H  
ATOM   1373  CG2 VAL    91     322.270 311.427 309.007  1.00  0.00           C  
ATOM   1374 HG21 VAL    91     321.895 312.092 308.233  1.00  0.00           H  
ATOM   1375 HG22 VAL    91     323.209 310.983 308.677  1.00  0.00           H  
ATOM   1376 HG23 VAL    91     321.545 310.626 309.159  1.00  0.00           H  
ATOM   1377  C   VAL    91     320.090 312.324 310.652  1.00  0.00           C  
ATOM   1378  O   VAL    91     320.019 311.251 311.233  1.00  0.00           O  
ATOM   1379  N   ALA    92     319.080 312.803 309.927  1.00  0.00           N  
ATOM   1380  H   ALA    92     319.163 313.759 309.599  1.00  0.00           H  
ATOM   1381  CA  ALA    92     317.933 312.026 309.422  1.00  0.00           C  
ATOM   1382  HA  ALA    92     317.246 312.776 309.051  1.00  0.00           H  
ATOM   1383  CB  ALA    92     318.416 311.224 308.202  1.00  0.00           C  
ATOM   1384  HB1 ALA    92     318.981 310.348 308.525  1.00  0.00           H  
ATOM   1385  HB2 ALA    92     317.559 310.896 307.612  1.00  0.00           H  
ATOM   1386  HB3 ALA    92     319.069 311.835 307.581  1.00  0.00           H  
ATOM   1387  C   ALA    92     317.079 311.134 310.359  1.00  0.00           C  
ATOM   1388  O   ALA    92     315.897 311.414 310.539  1.00  0.00           O  
ATOM   1389  N   ASP    93     317.625 310.016 310.856  1.00  0.00           N  
ATOM   1390  H   ASP    93     318.620 309.907 310.709  1.00  0.00           H  
ATOM   1391  CA  ASP    93     316.929 308.932 311.572  1.00  0.00           C  
ATOM   1392  HA  ASP    93     316.221 309.374 312.270  1.00  0.00           H  
ATOM   1393  CB  ASP    93     316.087 308.118 310.564  1.00  0.00           C  
ATOM   1394  HB2 ASP    93     315.570 307.314 311.091  1.00  0.00           H  
ATOM   1395  HB3 ASP    93     315.306 308.771 310.171  1.00  0.00           H  
ATOM   1396  CG  ASP    93     316.872 307.518 309.377  1.00  0.00           C  
ATOM   1397  OD1 ASP    93     318.105 307.302 309.460  1.00  0.00           O  
ATOM   1398  OD2 ASP    93     316.231 307.233 308.335  1.00  0.00           O  
ATOM   1399  C   ASP    93     317.869 308.030 312.427  1.00  0.00           C  
ATOM   1400  O   ASP    93     317.529 306.877 312.707  1.00  0.00           O  
ATOM   1401  N   ALA    94     319.035 308.533 312.874  1.00  0.00           N  
ATOM   1402  H   ALA    94     319.255 309.499 312.656  1.00  0.00           H  
ATOM   1403  CA  ALA    94     320.092 307.727 313.522  1.00  0.00           C  
ATOM   1404  HA  ALA    94     319.637 307.012 314.200  1.00  0.00           H  
ATOM   1405  CB  ALA    94     320.830 306.968 312.406  1.00  0.00           C  
ATOM   1406  HB1 ALA    94     321.254 307.679 311.695  1.00  0.00           H  
ATOM   1407  HB2 ALA    94     321.634 306.367 312.825  1.00  0.00           H  
ATOM   1408  HB3 ALA    94     320.138 306.309 311.881  1.00  0.00           H  
ATOM   1409  C   ALA    94     321.075 308.590 314.338  1.00  0.00           C  
ATOM   1410  O   ALA    94     321.685 309.467 313.744  1.00  0.00           O  
ATOM   1411  N   TRP    95     321.268 308.377 315.656  1.00  0.00           N  
ATOM   1412  H   TRP    95     320.842 307.568 316.089  1.00  0.00           H  
ATOM   1413  CA  TRP    95     321.987 309.342 316.532  1.00  0.00           C  
ATOM   1414  HA  TRP    95     322.728 309.870 315.930  1.00  0.00           H  
ATOM   1415  CB  TRP    95     320.952 310.369 317.020  1.00  0.00           C  
ATOM   1416  HB2 TRP    95     320.150 309.865 317.559  1.00  0.00           H  
ATOM   1417  HB3 TRP    95     321.431 311.079 317.697  1.00  0.00           H  
ATOM   1418  CG  TRP    95     320.371 311.143 315.889  1.00  0.00           C  
ATOM   1419  CD1 TRP    95     321.126 311.896 315.079  1.00  0.00           C  
ATOM   1420  HD1 TRP    95     322.199 312.035 315.180  1.00  0.00           H  
ATOM   1421  NE1 TRP    95     320.351 312.341 314.040  1.00  0.00           N  
ATOM   1422  HE1 TRP    95     320.696 312.802 313.223  1.00  0.00           H  
ATOM   1423  CE2 TRP    95     319.063 311.969 314.135  1.00  0.00           C  
ATOM   1424  CZ2 TRP    95     317.967 312.270 313.337  1.00  0.00           C  
ATOM   1425  HZ2 TRP    95     318.031 312.990 312.534  1.00  0.00           H  
ATOM   1426  CH2 TRP    95     316.795 311.566 313.570  1.00  0.00           C  
ATOM   1427  HH2 TRP    95     315.936 311.734 312.939  1.00  0.00           H  
ATOM   1428  CZ3 TRP    95     316.759 310.623 314.605  1.00  0.00           C  
ATOM   1429  HZ3 TRP    95     315.840 310.097 314.750  1.00  0.00           H  
ATOM   1430  CE3 TRP    95     317.871 310.394 315.443  1.00  0.00           C  
ATOM   1431  HE3 TRP    95     317.860 309.659 316.227  1.00  0.00           H  
ATOM   1432  CD2 TRP    95     319.060 311.092 315.244  1.00  0.00           C  
ATOM   1433  C   TRP    95     322.742 308.765 317.742  1.00  0.00           C  
ATOM   1434  O   TRP    95     322.200 307.936 318.458  1.00  0.00           O  
ATOM   1435  N   GLU    96     323.950 309.274 318.056  1.00  0.00           N  
ATOM   1436  H   GLU    96     324.345 310.007 317.478  1.00  0.00           H  
ATOM   1437  CA  GLU    96     324.817 308.714 319.118  1.00  0.00           C  
ATOM   1438  HA  GLU    96     324.184 308.178 319.823  1.00  0.00           H  
ATOM   1439  CB  GLU    96     325.741 307.653 318.514  1.00  0.00           C  
ATOM   1440  HB2 GLU    96     325.135 307.052 317.836  1.00  0.00           H  
ATOM   1441  HB3 GLU    96     326.549 308.112 317.947  1.00  0.00           H  
ATOM   1442  CG  GLU    96     326.283 306.704 319.587  1.00  0.00           C  
ATOM   1443  HG2 GLU    96     325.441 306.466 320.234  1.00  0.00           H  
ATOM   1444  HG3 GLU    96     326.595 305.777 319.102  1.00  0.00           H  
ATOM   1445  CD  GLU    96     327.454 307.243 320.439  1.00  0.00           C  
ATOM   1446  OE1 GLU    96     327.453 307.009 321.671  1.00  0.00           O  
ATOM   1447  OE2 GLU    96     328.395 307.871 319.905  1.00  0.00           O  
ATOM   1448  C   GLU    96     325.607 309.761 319.936  1.00  0.00           C  
ATOM   1449  O   GLU    96     326.443 310.487 319.407  1.00  0.00           O  
ATOM   1450  N   GLY    97     325.345 309.814 321.249  1.00  0.00           N  
ATOM   1451  H   GLY    97     324.724 309.099 321.619  1.00  0.00           H  
ATOM   1452  CA  GLY    97     326.074 310.589 322.262  1.00  0.00           C  
ATOM   1453  HA2 GLY    97     325.934 310.100 323.221  1.00  0.00           H  
ATOM   1454  HA3 GLY    97     327.139 310.540 322.034  1.00  0.00           H  
ATOM   1455  C   GLY    97     325.720 312.072 322.467  1.00  0.00           C  
ATOM   1456  O   GLY    97     326.246 312.668 323.402  1.00  0.00           O  
ATOM   1457  N   ILE    98     324.842 312.678 321.645  1.00  0.00           N  
ATOM   1458  H   ILE    98     324.419 312.122 320.918  1.00  0.00           H  
ATOM   1459  CA  ILE    98     324.659 314.149 321.589  1.00  0.00           C  
ATOM   1460  HA  ILE    98     324.974 314.559 322.549  1.00  0.00           H  
ATOM   1461  CB  ILE    98     325.597 314.774 320.518  1.00  0.00           C  
ATOM   1462  HB  ILE    98     325.601 315.844 320.721  1.00  0.00           H  
ATOM   1463  CG2 ILE    98     327.059 314.327 320.657  1.00  0.00           C  
ATOM   1464 HG21 ILE    98     327.177 313.273 320.407  1.00  0.00           H  
ATOM   1465 HG22 ILE    98     327.675 314.913 319.980  1.00  0.00           H  
ATOM   1466 HG23 ILE    98     327.405 314.508 321.676  1.00  0.00           H  
ATOM   1467  CG1 ILE    98     325.115 314.638 319.051  1.00  0.00           C  
ATOM   1468 HG12 ILE    98     324.232 315.259 318.901  1.00  0.00           H  
ATOM   1469 HG13 ILE    98     325.886 315.047 318.398  1.00  0.00           H  
ATOM   1470  CD1 ILE    98     324.785 313.216 318.577  1.00  0.00           C  
ATOM   1471 HD11 ILE    98     324.079 312.716 319.232  1.00  0.00           H  
ATOM   1472 HD12 ILE    98     324.315 313.248 317.598  1.00  0.00           H  
ATOM   1473 HD13 ILE    98     325.706 312.645 318.517  1.00  0.00           H  
ATOM   1474  C   ILE    98     323.245 314.696 321.319  1.00  0.00           C  
ATOM   1475  O   ILE    98     322.504 314.230 320.464  1.00  0.00           O  
ATOM   1476  N   VAL    99     322.905 315.772 322.017  1.00  0.00           N  
ATOM   1477  H   VAL    99     323.619 316.147 322.633  1.00  0.00           H  
ATOM   1478  CA  VAL    99     321.799 316.703 321.702  1.00  0.00           C  
ATOM   1479  HA  VAL    99     321.638 316.659 320.623  1.00  0.00           H  
ATOM   1480  CB  VAL    99     320.445 316.364 322.371  1.00  0.00           C  
ATOM   1481  HB  VAL    99     320.476 316.594 323.433  1.00  0.00           H  
ATOM   1482  CG1 VAL    99     319.266 317.101 321.717  1.00  0.00           C  
ATOM   1483 HG11 VAL    99     319.190 316.842 320.658  1.00  0.00           H  
ATOM   1484 HG12 VAL    99     318.332 316.805 322.200  1.00  0.00           H  
ATOM   1485 HG13 VAL    99     319.355 318.183 321.796  1.00  0.00           H  
ATOM   1486  CG2 VAL    99     320.070 314.891 322.168  1.00  0.00           C  
ATOM   1487 HG21 VAL    99     320.818 314.235 322.608  1.00  0.00           H  
ATOM   1488 HG22 VAL    99     319.098 314.672 322.617  1.00  0.00           H  
ATOM   1489 HG23 VAL    99     320.038 314.679 321.102  1.00  0.00           H  
ATOM   1490  C   VAL    99     322.406 318.091 321.995  1.00  0.00           C  
ATOM   1491  O   VAL    99     323.622 318.218 321.857  1.00  0.00           O  
ATOM   1492  N   SER   100     321.669 319.133 322.387  1.00  0.00           N  
ATOM   1493  H   SER   100     320.689 319.003 322.587  1.00  0.00           H  
ATOM   1494  CA  SER   100     322.233 320.503 322.486  1.00  0.00           C  
ATOM   1495  HA  SER   100     321.428 321.158 322.785  1.00  0.00           H  
ATOM   1496  CB  SER   100     323.256 320.636 323.646  1.00  0.00           C  
ATOM   1497  HB2 SER   100     324.158 321.151 323.324  1.00  0.00           H  
ATOM   1498  HB3 SER   100     322.794 321.239 324.428  1.00  0.00           H  
ATOM   1499  OG  SER   100     323.651 319.412 324.236  1.00  0.00           O  
ATOM   1500  HG  SER   100     324.261 318.956 323.619  1.00  0.00           H  
ATOM   1501  C   SER   100     322.747 320.999 321.105  1.00  0.00           C  
ATOM   1502  O   SER   100     323.846 321.561 321.016  1.00  0.00           O  
ATOM   1503  N   ILE   101     321.971 320.797 320.030  1.00  0.00           N  
ATOM   1504  H   ILE   101     321.001 320.528 320.187  1.00  0.00           H  
ATOM   1505  CA  ILE   101     322.389 320.899 318.606  1.00  0.00           C  
ATOM   1506  HA  ILE   101     323.268 321.544 318.551  1.00  0.00           H  
ATOM   1507  CB  ILE   101     322.792 319.485 318.131  1.00  0.00           C  
ATOM   1508  HB  ILE   101     323.326 319.635 317.196  1.00  0.00           H  
ATOM   1509  CG2 ILE   101     323.810 318.760 319.011  1.00  0.00           C  
ATOM   1510 HG21 ILE   101     323.367 317.922 319.533  1.00  0.00           H  
ATOM   1511 HG22 ILE   101     324.584 318.329 318.384  1.00  0.00           H  
ATOM   1512 HG23 ILE   101     324.280 319.440 319.711  1.00  0.00           H  
ATOM   1513  CG1 ILE   101     321.619 318.525 317.824  1.00  0.00           C  
ATOM   1514 HG12 ILE   101     321.374 318.602 316.764  1.00  0.00           H  
ATOM   1515 HG13 ILE   101     321.989 317.528 318.015  1.00  0.00           H  
ATOM   1516  CD1 ILE   101     320.314 318.600 318.624  1.00  0.00           C  
ATOM   1517 HD11 ILE   101     319.720 319.452 318.310  1.00  0.00           H  
ATOM   1518 HD12 ILE   101     319.721 317.707 318.433  1.00  0.00           H  
ATOM   1519 HD13 ILE   101     320.523 318.654 319.688  1.00  0.00           H  
ATOM   1520  C   ILE   101     321.348 321.464 317.603  1.00  0.00           C  
ATOM   1521  O   ILE   101     320.265 321.898 317.971  1.00  0.00           O  
ATOM   1522  N   PHE   102     321.622 321.411 316.292  1.00  0.00           N  
ATOM   1523  H   PHE   102     322.499 320.998 315.996  1.00  0.00           H  
ATOM   1524  CA  PHE   102     320.766 322.048 315.274  1.00  0.00           C  
ATOM   1525  HA  PHE   102     320.091 322.731 315.771  1.00  0.00           H  
ATOM   1526  CB  PHE   102     321.662 322.883 314.390  1.00  0.00           C  
ATOM   1527  HB2 PHE   102     322.144 323.645 314.997  1.00  0.00           H  
ATOM   1528  HB3 PHE   102     322.419 322.179 314.073  1.00  0.00           H  
ATOM   1529  CG  PHE   102     320.985 323.519 313.176  1.00  0.00           C  
ATOM   1530  CD1 PHE   102     320.302 324.740 313.301  1.00  0.00           C  
ATOM   1531  HD1 PHE   102     320.237 325.216 314.265  1.00  0.00           H  
ATOM   1532  CE1 PHE   102     319.638 325.313 312.201  1.00  0.00           C  
ATOM   1533  HE1 PHE   102     319.100 326.242 312.312  1.00  0.00           H  
ATOM   1534  CZ  PHE   102     319.649 324.659 310.959  1.00  0.00           C  
ATOM   1535  HZ  PHE   102     319.124 325.088 310.116  1.00  0.00           H  
ATOM   1536  CE2 PHE   102     320.313 323.430 310.827  1.00  0.00           C  
ATOM   1537  HE2 PHE   102     320.290 322.906 309.880  1.00  0.00           H  
ATOM   1538  CD2 PHE   102     320.972 322.861 311.931  1.00  0.00           C  
ATOM   1539  HD2 PHE   102     321.430 321.890 311.824  1.00  0.00           H  
ATOM   1540  C   PHE   102     319.930 321.123 314.374  1.00  0.00           C  
ATOM   1541  O   PHE   102     318.805 321.462 314.029  1.00  0.00           O  
ATOM   1542  N   CYS   103     320.496 319.993 313.932  1.00  0.00           N  
ATOM   1543  H   CYS   103     321.418 319.771 314.290  1.00  0.00           H  
ATOM   1544  CA  CYS   103     319.806 318.949 313.160  1.00  0.00           C  
ATOM   1545  HA  CYS   103     320.413 318.061 313.230  1.00  0.00           H  
ATOM   1546  CB  CYS   103     318.441 318.616 313.792  1.00  0.00           C  
ATOM   1547  HB2 CYS   103     317.743 319.404 313.510  1.00  0.00           H  
ATOM   1548  HB3 CYS   103     318.065 317.673 313.393  1.00  0.00           H  
ATOM   1549  SG  CYS   103     318.561 318.531 315.619  1.00  0.00           S  
ATOM   1550  HG  CYS   103     317.256 318.645 315.916  1.00  0.00           H  
ATOM   1551  C   CYS   103     319.732 319.217 311.643  1.00  0.00           C  
ATOM   1552  O   CYS   103     319.284 320.272 311.197  1.00  0.00           O  
ATOM   1553  N   HIS   104     320.115 318.221 310.840  1.00  0.00           N  
ATOM   1554  H   HIS   104     320.487 317.369 311.257  1.00  0.00           H  
ATOM   1555  CA  HIS   104     320.065 318.238 309.371  1.00  0.00           C  
ATOM   1556  HA  HIS   104     319.398 319.039 309.042  1.00  0.00           H  
ATOM   1557  CB  HIS   104     321.466 318.547 308.816  1.00  0.00           C  
ATOM   1558  HB2 HIS   104     321.788 319.520 309.190  1.00  0.00           H  
ATOM   1559  HB3 HIS   104     322.172 317.804 309.184  1.00  0.00           H  
ATOM   1560  CG  HIS   104     321.522 318.580 307.307  1.00  0.00           C  
ATOM   1561  ND1 HIS   104     320.664 319.321 306.489  1.00  0.00           N  
ATOM   1562  CE1 HIS   104     321.042 319.058 305.226  1.00  0.00           C  
ATOM   1563  HE1 HIS   104     320.585 319.482 304.340  1.00  0.00           H  
ATOM   1564  NE2 HIS   104     322.076 318.199 305.216  1.00  0.00           N  
ATOM   1565  HE2 HIS   104     322.534 317.843 304.383  1.00  0.00           H  
ATOM   1566  CD2 HIS   104     322.402 317.898 306.520  1.00  0.00           C  
ATOM   1567  HD2 HIS   104     323.195 317.242 306.856  1.00  0.00           H  
ATOM   1568  C   HIS   104     319.469 316.924 308.844  1.00  0.00           C  
ATOM   1569  O   HIS   104     319.562 315.878 309.491  1.00  0.00           O  
ATOM   1570  N   LEU   105     318.872 316.954 307.651  1.00  0.00           N  
ATOM   1571  H   LEU   105     318.918 317.815 307.115  1.00  0.00           H  
ATOM   1572  CA  LEU   105     318.007 315.881 307.145  1.00  0.00           C  
ATOM   1573  HA  LEU   105     318.444 314.923 307.419  1.00  0.00           H  
ATOM   1574  CB  LEU   105     316.681 316.049 307.932  1.00  0.00           C  
ATOM   1575  HB2 LEU   105     316.854 315.729 308.961  1.00  0.00           H  
ATOM   1576  HB3 LEU   105     316.438 317.114 307.962  1.00  0.00           H  
ATOM   1577  CG  LEU   105     315.429 315.339 307.415  1.00  0.00           C  
ATOM   1578  HG  LEU   105     315.224 315.681 306.405  1.00  0.00           H  
ATOM   1579  CD1 LEU   105     315.512 313.826 307.410  1.00  0.00           C  
ATOM   1580 HD11 LEU   105     315.401 313.444 308.425  1.00  0.00           H  
ATOM   1581 HD12 LEU   105     314.696 313.441 306.807  1.00  0.00           H  
ATOM   1582 HD13 LEU   105     316.440 313.484 306.968  1.00  0.00           H  
ATOM   1583  CD2 LEU   105     314.253 315.691 308.327  1.00  0.00           C  
ATOM   1584 HD21 LEU   105     313.955 316.719 308.153  1.00  0.00           H  
ATOM   1585 HD22 LEU   105     313.405 315.041 308.117  1.00  0.00           H  
ATOM   1586 HD23 LEU   105     314.528 315.564 309.375  1.00  0.00           H  
ATOM   1587  C   LEU   105     317.837 315.963 305.605  1.00  0.00           C  
ATOM   1588  O   LEU   105     317.366 316.992 305.107  1.00  0.00           O  
ATOM   1589  N   PRO   106     318.207 314.910 304.838  1.00  0.00           N  
ATOM   1590  CD  PRO   106     318.815 313.661 305.284  1.00  0.00           C  
ATOM   1591  HD2 PRO   106     318.334 313.258 306.166  1.00  0.00           H  
ATOM   1592  HD3 PRO   106     319.876 313.820 305.473  1.00  0.00           H  
ATOM   1593  CG  PRO   106     318.655 312.677 304.133  1.00  0.00           C  
ATOM   1594  HG2 PRO   106     317.650 312.251 304.146  1.00  0.00           H  
ATOM   1595  HG3 PRO   106     319.412 311.894 304.160  1.00  0.00           H  
ATOM   1596  CB  PRO   106     318.822 313.596 302.928  1.00  0.00           C  
ATOM   1597  HB2 PRO   106     318.380 313.165 302.028  1.00  0.00           H  
ATOM   1598  HB3 PRO   106     319.884 313.791 302.769  1.00  0.00           H  
ATOM   1599  CA  PRO   106     318.125 314.890 303.372  1.00  0.00           C  
ATOM   1600  HA  PRO   106     318.684 315.739 302.976  1.00  0.00           H  
ATOM   1601  C   PRO   106     316.685 314.965 302.848  1.00  0.00           C  
ATOM   1602  O   PRO   106     315.762 314.400 303.434  1.00  0.00           O  
ATOM   1603  N   SER   107     316.520 315.640 301.706  1.00  0.00           N  
ATOM   1604  H   SER   107     317.364 316.004 301.282  1.00  0.00           H  
ATOM   1605  CA  SER   107     315.247 316.068 301.090  1.00  0.00           C  
ATOM   1606  HA  SER   107     314.840 316.879 301.694  1.00  0.00           H  
ATOM   1607  CB  SER   107     315.574 316.657 299.710  1.00  0.00           C  
ATOM   1608  HB2 SER   107     316.311 317.454 299.831  1.00  0.00           H  
ATOM   1609  HB3 SER   107     316.010 315.876 299.083  1.00  0.00           H  
ATOM   1610  OG  SER   107     314.424 317.188 299.071  1.00  0.00           O  
ATOM   1611  HG  SER   107     314.685 317.528 298.188  1.00  0.00           H  
ATOM   1612  C   SER   107     314.149 314.991 300.973  1.00  0.00           C  
ATOM   1613  O   SER   107     312.963 315.303 301.105  1.00  0.00           O  
ATOM   1614  N   SER   108     314.513 313.718 300.772  1.00  0.00           N  
ATOM   1615  H   SER   108     315.500 313.518 300.679  1.00  0.00           H  
ATOM   1616  CA  SER   108     313.552 312.601 300.693  1.00  0.00           C  
ATOM   1617  HA  SER   108     312.771 312.885 299.988  1.00  0.00           H  
ATOM   1618  CB  SER   108     314.230 311.351 300.123  1.00  0.00           C  
ATOM   1619  HB2 SER   108     314.632 311.586 299.135  1.00  0.00           H  
ATOM   1620  HB3 SER   108     315.051 311.047 300.774  1.00  0.00           H  
ATOM   1621  OG  SER   108     313.291 310.292 300.012  1.00  0.00           O  
ATOM   1622  HG  SER   108     313.730 309.526 299.585  1.00  0.00           H  
ATOM   1623  C   SER   108     312.858 312.316 302.037  1.00  0.00           C  
ATOM   1624  O   SER   108     311.641 312.486 302.162  1.00  0.00           O  
ATOM   1625  N   LEU   109     313.623 311.923 303.069  1.00  0.00           N  
ATOM   1626  H   LEU   109     314.618 311.823 302.915  1.00  0.00           H  
ATOM   1627  CA  LEU   109     313.099 311.649 304.420  1.00  0.00           C  
ATOM   1628  HA  LEU   109     312.206 311.035 304.297  1.00  0.00           H  
ATOM   1629  CB  LEU   109     314.141 310.801 305.194  1.00  0.00           C  
ATOM   1630  HB2 LEU   109     314.455 310.009 304.512  1.00  0.00           H  
ATOM   1631  HB3 LEU   109     315.027 311.408 305.386  1.00  0.00           H  
ATOM   1632  CG  LEU   109     313.734 310.074 306.504  1.00  0.00           C  
ATOM   1633  HG  LEU   109     314.362 309.186 306.571  1.00  0.00           H  
ATOM   1634  CD1 LEU   109     314.003 310.880 307.771  1.00  0.00           C  
ATOM   1635 HD11 LEU   109     313.418 311.796 307.771  1.00  0.00           H  
ATOM   1636 HD12 LEU   109     313.736 310.291 308.649  1.00  0.00           H  
ATOM   1637 HD13 LEU   109     315.064 311.111 307.833  1.00  0.00           H  
ATOM   1638  CD2 LEU   109     312.286 309.595 306.556  1.00  0.00           C  
ATOM   1639 HD21 LEU   109     312.025 309.081 305.631  1.00  0.00           H  
ATOM   1640 HD22 LEU   109     312.165 308.899 307.386  1.00  0.00           H  
ATOM   1641 HD23 LEU   109     311.622 310.439 306.720  1.00  0.00           H  
ATOM   1642  C   LEU   109     312.630 312.938 305.124  1.00  0.00           C  
ATOM   1643  O   LEU   109     311.792 312.872 306.022  1.00  0.00           O  
ATOM   1644  N   ARG   110     313.105 314.115 304.672  1.00  0.00           N  
ATOM   1645  H   ARG   110     313.848 314.068 303.980  1.00  0.00           H  
ATOM   1646  CA  ARG   110     312.679 315.456 305.123  1.00  0.00           C  
ATOM   1647  HA  ARG   110     313.062 315.611 306.119  1.00  0.00           H  
ATOM   1648  CB  ARG   110     313.300 316.535 304.204  1.00  0.00           C  
ATOM   1649  HB2 ARG   110     314.321 316.257 303.969  1.00  0.00           H  
ATOM   1650  HB3 ARG   110     312.736 316.597 303.275  1.00  0.00           H  
ATOM   1651  CG  ARG   110     313.364 317.931 304.830  1.00  0.00           C  
ATOM   1652  HG2 ARG   110     312.345 318.240 305.016  1.00  0.00           H  
ATOM   1653  HG3 ARG   110     313.907 317.897 305.775  1.00  0.00           H  
ATOM   1654  CD  ARG   110     314.005 318.981 303.911  1.00  0.00           C  
ATOM   1655  HD2 ARG   110     313.535 318.924 302.927  1.00  0.00           H  
ATOM   1656  HD3 ARG   110     313.800 319.968 304.332  1.00  0.00           H  
ATOM   1657  NE  ARG   110     315.470 318.820 303.787  1.00  0.00           N  
ATOM   1658  HE  ARG   110     315.927 318.119 304.362  1.00  0.00           H  
ATOM   1659  CZ  ARG   110     316.275 319.575 303.059  1.00  0.00           C  
ATOM   1660  NH1 ARG   110     317.558 319.366 303.087  1.00  0.00           N  
ATOM   1661 HH11 ARG   110     317.927 318.651 303.697  1.00  0.00           H  
ATOM   1662 HH12 ARG   110     318.180 319.943 302.542  1.00  0.00           H  
ATOM   1663  NH2 ARG   110     315.832 320.540 302.302  1.00  0.00           N  
ATOM   1664 HH21 ARG   110     314.844 320.731 302.270  1.00  0.00           H  
ATOM   1665 HH22 ARG   110     316.465 321.111 301.765  1.00  0.00           H  
ATOM   1666  C   ARG   110     311.162 315.557 305.286  1.00  0.00           C  
ATOM   1667  O   ARG   110     310.692 315.678 306.412  1.00  0.00           O  
ATOM   1668  N   GLN   111     310.409 315.379 304.202  1.00  0.00           N  
ATOM   1669  H   GLN   111     310.884 315.227 303.323  1.00  0.00           H  
ATOM   1670  CA  GLN   111     308.940 315.441 304.200  1.00  0.00           C  
ATOM   1671  HA  GLN   111     308.650 316.446 304.511  1.00  0.00           H  
ATOM   1672  CB  GLN   111     308.453 315.223 302.754  1.00  0.00           C  
ATOM   1673  HB2 GLN   111     308.978 315.913 302.091  1.00  0.00           H  
ATOM   1674  HB3 GLN   111     308.718 314.210 302.448  1.00  0.00           H  
ATOM   1675  CG  GLN   111     306.936 315.403 302.551  1.00  0.00           C  
ATOM   1676  HG2 GLN   111     306.691 315.121 301.526  1.00  0.00           H  
ATOM   1677  HG3 GLN   111     306.395 314.723 303.209  1.00  0.00           H  
ATOM   1678  CD  GLN   111     306.435 316.836 302.768  1.00  0.00           C  
ATOM   1679  OE1 GLN   111     307.151 317.819 302.628  1.00  0.00           O  
ATOM   1680  NE2 GLN   111     305.170 317.016 303.092  1.00  0.00           N  
ATOM   1681 HE21 GLN   111     304.837 317.960 303.221  1.00  0.00           H  
ATOM   1682 HE22 GLN   111     304.550 316.226 303.195  1.00  0.00           H  
ATOM   1683  C   GLN   111     308.280 314.452 305.183  1.00  0.00           C  
ATOM   1684  O   GLN   111     307.298 314.794 305.842  1.00  0.00           O  
ATOM   1685  N   GLN   112     308.799 313.221 305.282  1.00  0.00           N  
ATOM   1686  H   GLN   112     309.631 313.010 304.746  1.00  0.00           H  
ATOM   1687  CA  GLN   112     308.212 312.146 306.097  1.00  0.00           C  
ATOM   1688  HA  GLN   112     307.129 312.204 305.973  1.00  0.00           H  
ATOM   1689  CB  GLN   112     308.645 310.784 305.524  1.00  0.00           C  
ATOM   1690  HB2 GLN   112     308.433 310.799 304.453  1.00  0.00           H  
ATOM   1691  HB3 GLN   112     309.720 310.658 305.634  1.00  0.00           H  
ATOM   1692  CG  GLN   112     307.903 309.570 306.119  1.00  0.00           C  
ATOM   1693  HG2 GLN   112     306.972 309.886 306.590  1.00  0.00           H  
ATOM   1694  HG3 GLN   112     307.631 308.904 305.299  1.00  0.00           H  
ATOM   1695  CD  GLN   112     308.737 308.757 307.113  1.00  0.00           C  
ATOM   1696  OE1 GLN   112     309.385 307.777 306.767  1.00  0.00           O  
ATOM   1697  NE2 GLN   112     308.746 309.113 308.381  1.00  0.00           N  
ATOM   1698 HE21 GLN   112     309.280 308.558 309.032  1.00  0.00           H  
ATOM   1699 HE22 GLN   112     308.210 309.922 308.681  1.00  0.00           H  
ATOM   1700  C   GLN   112     308.465 312.286 307.610  1.00  0.00           C  
ATOM   1701  O   GLN   112     307.670 311.785 308.404  1.00  0.00           O  
ATOM   1702  N   LEU   113     309.545 312.950 308.039  1.00  0.00           N  
ATOM   1703  H   LEU   113     310.225 313.263 307.350  1.00  0.00           H  
ATOM   1704  CA  LEU   113     309.799 313.244 309.461  1.00  0.00           C  
ATOM   1705  HA  LEU   113     309.572 312.344 310.037  1.00  0.00           H  
ATOM   1706  CB  LEU   113     311.300 313.531 309.632  1.00  0.00           C  
ATOM   1707  HB2 LEU   113     311.835 312.728 309.124  1.00  0.00           H  
ATOM   1708  HB3 LEU   113     311.547 314.468 309.134  1.00  0.00           H  
ATOM   1709  CG  LEU   113     311.780 313.580 311.094  1.00  0.00           C  
ATOM   1710  HG  LEU   113     311.157 312.936 311.713  1.00  0.00           H  
ATOM   1711  CD1 LEU   113     313.217 313.069 311.158  1.00  0.00           C  
ATOM   1712 HD11 LEU   113     313.828 313.545 310.392  1.00  0.00           H  
ATOM   1713 HD12 LEU   113     313.658 313.295 312.118  1.00  0.00           H  
ATOM   1714 HD13 LEU   113     313.234 311.989 311.002  1.00  0.00           H  
ATOM   1715  CD2 LEU   113     311.773 314.993 311.676  1.00  0.00           C  
ATOM   1716 HD21 LEU   113     310.909 315.560 311.336  1.00  0.00           H  
ATOM   1717 HD22 LEU   113     311.729 314.942 312.761  1.00  0.00           H  
ATOM   1718 HD23 LEU   113     312.672 315.525 311.369  1.00  0.00           H  
ATOM   1719  C   LEU   113     308.900 314.362 310.024  1.00  0.00           C  
ATOM   1720  O   LEU   113     308.609 314.369 311.222  1.00  0.00           O  
ATOM   1721  N   TYR   114     308.434 315.286 309.174  1.00  0.00           N  
ATOM   1722  H   TYR   114     308.717 315.213 308.204  1.00  0.00           H  
ATOM   1723  CA  TYR   114     307.660 316.478 309.567  1.00  0.00           C  
ATOM   1724  HA  TYR   114     308.340 317.154 310.089  1.00  0.00           H  
ATOM   1725  CB  TYR   114     307.106 317.225 308.341  1.00  0.00           C  
ATOM   1726  HB2 TYR   114     306.507 316.530 307.754  1.00  0.00           H  
ATOM   1727  HB3 TYR   114     306.423 317.993 308.709  1.00  0.00           H  
ATOM   1728  CG  TYR   114     308.055 317.935 307.393  1.00  0.00           C  
ATOM   1729  CD1 TYR   114     309.446 318.000 307.603  1.00  0.00           C  
ATOM   1730  HD1 TYR   114     309.910 317.505 308.446  1.00  0.00           H  
ATOM   1731  CE1 TYR   114     310.264 318.670 306.673  1.00  0.00           C  
ATOM   1732  HE1 TYR   114     311.328 318.694 306.831  1.00  0.00           H  
ATOM   1733  CZ  TYR   114     309.699 319.315 305.549  1.00  0.00           C  
ATOM   1734  OH  TYR   114     310.471 320.037 304.689  1.00  0.00           O  
ATOM   1735  HH  TYR   114     311.319 320.323 305.070  1.00  0.00           H  
ATOM   1736  CE2 TYR   114     308.306 319.274 305.361  1.00  0.00           C  
ATOM   1737  HE2 TYR   114     307.870 319.781 304.512  1.00  0.00           H  
ATOM   1738  CD2 TYR   114     307.493 318.582 306.275  1.00  0.00           C  
ATOM   1739  HD2 TYR   114     306.422 318.550 306.119  1.00  0.00           H  
ATOM   1740  C   TYR   114     306.483 316.233 310.534  1.00  0.00           C  
ATOM   1741  O   TYR   114     306.317 317.075 311.414  1.00  0.00           O  
ATOM   1742  N   PRO   115     305.676 315.155 310.469  1.00  0.00           N  
ATOM   1743  CD  PRO   115     305.645 314.122 309.445  1.00  0.00           C  
ATOM   1744  HD2 PRO   115     306.270 313.291 309.769  1.00  0.00           H  
ATOM   1745  HD3 PRO   115     305.967 314.485 308.470  1.00  0.00           H  
ATOM   1746  CG  PRO   115     304.193 313.664 309.382  1.00  0.00           C  
ATOM   1747  HG2 PRO   115     304.104 312.653 308.986  1.00  0.00           H  
ATOM   1748  HG3 PRO   115     303.609 314.371 308.791  1.00  0.00           H  
ATOM   1749  CB  PRO   115     303.779 313.744 310.848  1.00  0.00           C  
ATOM   1750  HB2 PRO   115     304.148 312.862 311.376  1.00  0.00           H  
ATOM   1751  HB3 PRO   115     302.698 313.833 310.962  1.00  0.00           H  
ATOM   1752  CA  PRO   115     304.503 314.998 311.344  1.00  0.00           C  
ATOM   1753  HA  PRO   115     303.854 315.862 311.199  1.00  0.00           H  
ATOM   1754  C   PRO   115     304.833 314.883 312.840  1.00  0.00           C  
ATOM   1755  O   PRO   115     304.007 315.204 313.694  1.00  0.00           O  
ATOM   1756  N   LYS   116     306.062 314.457 313.164  1.00  0.00           N  
ATOM   1757  H   LYS   116     306.690 314.207 312.406  1.00  0.00           H  
ATOM   1758  CA  LYS   116     306.596 314.403 314.535  1.00  0.00           C  
ATOM   1759  HA  LYS   116     305.810 314.126 315.241  1.00  0.00           H  
ATOM   1760  CB  LYS   116     307.712 313.331 314.577  1.00  0.00           C  
ATOM   1761  HB2 LYS   116     308.553 313.685 313.974  1.00  0.00           H  
ATOM   1762  HB3 LYS   116     308.064 313.225 315.605  1.00  0.00           H  
ATOM   1763  CG  LYS   116     307.289 311.939 314.065  1.00  0.00           C  
ATOM   1764  HG2 LYS   116     306.523 311.530 314.725  1.00  0.00           H  
ATOM   1765  HG3 LYS   116     306.883 312.018 313.057  1.00  0.00           H  
ATOM   1766  CD  LYS   116     308.493 310.988 314.019  1.00  0.00           C  
ATOM   1767  HD2 LYS   116     309.266 311.439 313.393  1.00  0.00           H  
ATOM   1768  HD3 LYS   116     308.870 310.850 315.034  1.00  0.00           H  
ATOM   1769  CE  LYS   116     308.109 309.623 313.426  1.00  0.00           C  
ATOM   1770  HE2 LYS   116     307.301 309.195 314.030  1.00  0.00           H  
ATOM   1771  HE3 LYS   116     307.717 309.779 312.415  1.00  0.00           H  
ATOM   1772  NZ  LYS   116     309.266 308.679 313.384  1.00  0.00           N  
ATOM   1773  HZ1 LYS   116     309.626 308.481 314.311  1.00  0.00           H  
ATOM   1774  HZ2 LYS   116     308.988 307.787 312.987  1.00  0.00           H  
ATOM   1775  HZ3 LYS   116     310.027 309.027 312.811  1.00  0.00           H  
ATOM   1776  C   LYS   116     307.186 315.749 314.994  1.00  0.00           C  
ATOM   1777  O   LYS   116     307.623 315.824 316.138  1.00  0.00           O  
ATOM   1778  N   VAL   117     307.212 316.748 314.093  1.00  0.00           N  
ATOM   1779  H   VAL   117     306.698 316.575 313.240  1.00  0.00           H  
ATOM   1780  CA  VAL   117     308.003 318.002 314.090  1.00  0.00           C  
ATOM   1781  HA  VAL   117     308.060 318.399 315.099  1.00  0.00           H  
ATOM   1782  CB  VAL   117     309.437 317.540 313.663  1.00  0.00           C  
ATOM   1783  HB  VAL   117     309.345 316.618 313.087  1.00  0.00           H  
ATOM   1784  CG1 VAL   117     310.419 318.404 312.860  1.00  0.00           C  
ATOM   1785 HG11 VAL   117     310.557 319.388 313.312  1.00  0.00           H  
ATOM   1786 HG12 VAL   117     311.387 317.912 312.830  1.00  0.00           H  
ATOM   1787 HG13 VAL   117     310.101 318.473 311.820  1.00  0.00           H  
ATOM   1788  CG2 VAL   117     310.253 317.216 314.908  1.00  0.00           C  
ATOM   1789 HG21 VAL   117     309.742 316.579 315.611  1.00  0.00           H  
ATOM   1790 HG22 VAL   117     311.134 316.690 314.592  1.00  0.00           H  
ATOM   1791 HG23 VAL   117     310.535 318.127 315.411  1.00  0.00           H  
ATOM   1792  C   VAL   117     307.301 319.112 313.241  1.00  0.00           C  
ATOM   1793  O   VAL   117     306.100 319.327 313.370  1.00  0.00           O  
ATOM   1794  N   TYR   118     308.047 319.846 312.406  1.00  0.00           N  
ATOM   1795  H   TYR   118     309.040 319.700 312.484  1.00  0.00           H  
ATOM   1796  CA  TYR   118     307.713 320.829 311.363  1.00  0.00           C  
ATOM   1797  HA  TYR   118     306.925 320.456 310.709  1.00  0.00           H  
ATOM   1798  CB  TYR   118     307.331 322.184 311.998  1.00  0.00           C  
ATOM   1799  HB2 TYR   118     307.760 322.201 312.998  1.00  0.00           H  
ATOM   1800  HB3 TYR   118     307.839 322.946 311.407  1.00  0.00           H  
ATOM   1801  CG  TYR   118     305.918 322.746 312.094  1.00  0.00           C  
ATOM   1802  CD1 TYR   118     304.953 322.552 311.085  1.00  0.00           C  
ATOM   1803  HD1 TYR   118     305.118 321.831 310.296  1.00  0.00           H  
ATOM   1804  CE1 TYR   118     303.804 323.373 311.048  1.00  0.00           C  
ATOM   1805  HE1 TYR   118     303.079 323.262 310.255  1.00  0.00           H  
ATOM   1806  CZ  TYR   118     303.623 324.401 312.001  1.00  0.00           C  
ATOM   1807  OH  TYR   118     302.571 325.260 311.904  1.00  0.00           O  
ATOM   1808  HH  TYR   118     302.663 326.032 312.493  1.00  0.00           H  
ATOM   1809  CE2 TYR   118     304.553 324.553 313.045  1.00  0.00           C  
ATOM   1810  HE2 TYR   118     304.431 325.339 313.779  1.00  0.00           H  
ATOM   1811  CD2 TYR   118     305.690 323.733 313.078  1.00  0.00           C  
ATOM   1812  HD2 TYR   118     306.445 323.942 313.823  1.00  0.00           H  
ATOM   1813  C   TYR   118     309.035 321.058 310.564  1.00  0.00           C  
ATOM   1814  O   TYR   118     310.097 321.151 311.172  1.00  0.00           O  
ATOM   1815  N   GLN   119     308.986 321.094 309.226  1.00  0.00           N  
ATOM   1816  H   GLN   119     308.081 320.914 308.811  1.00  0.00           H  
ATOM   1817  CA  GLN   119     310.036 321.526 308.265  1.00  0.00           C  
ATOM   1818  HA  GLN   119     309.738 321.071 307.328  1.00  0.00           H  
ATOM   1819  CB  GLN   119     309.932 323.036 307.958  1.00  0.00           C  
ATOM   1820  HB2 GLN   119     310.308 323.614 308.789  1.00  0.00           H  
ATOM   1821  HB3 GLN   119     310.576 323.239 307.102  1.00  0.00           H  
ATOM   1822  CG  GLN   119     308.529 323.552 307.609  1.00  0.00           C  
ATOM   1823  HG2 GLN   119     308.071 322.889 306.874  1.00  0.00           H  
ATOM   1824  HG3 GLN   119     307.915 323.547 308.511  1.00  0.00           H  
ATOM   1825  CD  GLN   119     308.556 324.968 307.019  1.00  0.00           C  
ATOM   1826  OE1 GLN   119     309.469 325.381 306.312  1.00  0.00           O  
ATOM   1827  NE2 GLN   119     307.537 325.769 307.256  1.00  0.00           N  
ATOM   1828 HE21 GLN   119     307.573 326.705 306.881  1.00  0.00           H  
ATOM   1829 HE22 GLN   119     306.757 325.460 307.817  1.00  0.00           H  
ATOM   1830  C   GLN   119     311.528 321.083 308.425  1.00  0.00           C  
ATOM   1831  O   GLN   119     312.400 321.708 307.818  1.00  0.00           O  
ATOM   1832  N   GLY   120     311.865 319.953 309.070  1.00  0.00           N  
ATOM   1833  H   GLY   120     311.160 319.472 309.609  1.00  0.00           H  
ATOM   1834  CA  GLY   120     313.235 319.385 309.038  1.00  0.00           C  
ATOM   1835  HA2 GLY   120     313.340 318.765 308.151  1.00  0.00           H  
ATOM   1836  HA3 GLY   120     313.962 320.194 308.956  1.00  0.00           H  
ATOM   1837  C   GLY   120     313.610 318.560 310.274  1.00  0.00           C  
ATOM   1838  O   GLY   120     312.743 317.950 310.884  1.00  0.00           O  
ATOM   1839  N   LEU   121     314.903 318.491 310.619  1.00  0.00           N  
ATOM   1840  H   LEU   121     315.558 318.990 310.030  1.00  0.00           H  
ATOM   1841  CA  LEU   121     315.415 318.026 311.924  1.00  0.00           C  
ATOM   1842  HA  LEU   121     316.486 318.205 311.839  1.00  0.00           H  
ATOM   1843  CB  LEU   121     314.958 319.076 312.991  1.00  0.00           C  
ATOM   1844  HB2 LEU   121     315.586 319.953 312.823  1.00  0.00           H  
ATOM   1845  HB3 LEU   121     313.949 319.415 312.754  1.00  0.00           H  
ATOM   1846  CG  LEU   121     315.003 318.757 314.499  1.00  0.00           C  
ATOM   1847  HG  LEU   121     315.677 317.933 314.694  1.00  0.00           H  
ATOM   1848  CD1 LEU   121     315.476 319.904 315.372  1.00  0.00           C  
ATOM   1849 HD11 LEU   121     314.790 320.726 315.275  1.00  0.00           H  
ATOM   1850 HD12 LEU   121     315.503 319.592 316.419  1.00  0.00           H  
ATOM   1851 HD13 LEU   121     316.457 320.255 315.064  1.00  0.00           H  
ATOM   1852  CD2 LEU   121     313.586 318.449 314.980  1.00  0.00           C  
ATOM   1853 HD21 LEU   121     313.087 317.745 314.326  1.00  0.00           H  
ATOM   1854 HD22 LEU   121     313.613 318.037 315.991  1.00  0.00           H  
ATOM   1855 HD23 LEU   121     312.978 319.352 314.951  1.00  0.00           H  
ATOM   1856  C   LEU   121     315.425 316.495 312.256  1.00  0.00           C  
ATOM   1857  O   LEU   121     316.114 315.728 311.586  1.00  0.00           O  
ATOM   1858  N   LYS   122     314.774 316.074 313.348  1.00  0.00           N  
ATOM   1859  H   LYS   122     314.163 316.759 313.767  1.00  0.00           H  
ATOM   1860  CA  LYS   122     314.881 314.812 314.119  1.00  0.00           C  
ATOM   1861  HA  LYS   122     315.307 314.011 313.510  1.00  0.00           H  
ATOM   1862  CB  LYS   122     315.821 315.172 315.290  1.00  0.00           C  
ATOM   1863  HB2 LYS   122     316.724 315.621 314.882  1.00  0.00           H  
ATOM   1864  HB3 LYS   122     315.344 315.916 315.934  1.00  0.00           H  
ATOM   1865  CG  LYS   122     316.227 313.986 316.155  1.00  0.00           C  
ATOM   1866  HG2 LYS   122     315.348 313.496 316.575  1.00  0.00           H  
ATOM   1867  HG3 LYS   122     316.766 313.287 315.526  1.00  0.00           H  
ATOM   1868  CD  LYS   122     317.119 314.418 317.315  1.00  0.00           C  
ATOM   1869  HD2 LYS   122     317.800 315.218 317.015  1.00  0.00           H  
ATOM   1870  HD3 LYS   122     316.489 314.770 318.138  1.00  0.00           H  
ATOM   1871  CE  LYS   122     317.915 313.177 317.722  1.00  0.00           C  
ATOM   1872  HE2 LYS   122     317.218 312.333 317.828  1.00  0.00           H  
ATOM   1873  HE3 LYS   122     318.603 312.915 316.910  1.00  0.00           H  
ATOM   1874  NZ  LYS   122     318.648 313.417 318.997  1.00  0.00           N  
ATOM   1875  HZ1 LYS   122     317.973 313.597 319.741  1.00  0.00           H  
ATOM   1876  HZ2 LYS   122     319.200 312.595 319.239  1.00  0.00           H  
ATOM   1877  HZ3 LYS   122     319.270 314.223 318.931  1.00  0.00           H  
ATOM   1878  C   LYS   122     313.520 314.420 314.720  1.00  0.00           C  
ATOM   1879  O   LYS   122     312.852 315.340 315.162  1.00  0.00           O  
ATOM   1880  N   PRO   123     313.075 313.148 314.803  1.00  0.00           N  
ATOM   1881  CD  PRO   123     313.830 311.932 314.589  1.00  0.00           C  
ATOM   1882  HD2 PRO   123     314.818 312.060 315.006  1.00  0.00           H  
ATOM   1883  HD3 PRO   123     313.859 311.679 313.532  1.00  0.00           H  
ATOM   1884  CG  PRO   123     313.124 310.814 315.349  1.00  0.00           C  
ATOM   1885  HG2 PRO   123     313.500 310.762 316.368  1.00  0.00           H  
ATOM   1886  HG3 PRO   123     313.232 309.850 314.852  1.00  0.00           H  
ATOM   1887  CB  PRO   123     311.683 311.294 315.346  1.00  0.00           C  
ATOM   1888  HB2 PRO   123     311.104 310.860 316.163  1.00  0.00           H  
ATOM   1889  HB3 PRO   123     311.250 311.041 314.380  1.00  0.00           H  
ATOM   1890  CA  PRO   123     311.815 312.816 315.461  1.00  0.00           C  
ATOM   1891  HA  PRO   123     310.979 313.297 314.952  1.00  0.00           H  
ATOM   1892  C   PRO   123     311.881 313.277 316.922  1.00  0.00           C  
ATOM   1893  O   PRO   123     312.778 312.889 317.665  1.00  0.00           O  
ATOM   1894  N   GLY   124     310.943 314.152 317.290  1.00  0.00           N  
ATOM   1895  H   GLY   124     310.264 314.441 316.603  1.00  0.00           H  
ATOM   1896  CA  GLY   124     310.888 314.804 318.591  1.00  0.00           C  
ATOM   1897  HA2 GLY   124     310.348 315.728 318.438  1.00  0.00           H  
ATOM   1898  HA3 GLY   124     310.326 314.185 319.288  1.00  0.00           H  
ATOM   1899  C   GLY   124     312.228 315.216 319.203  1.00  0.00           C  
ATOM   1900  O   GLY   124     313.000 315.969 318.602  1.00  0.00           O  
ATOM   1901  N   GLY   125     312.440 314.807 320.452  1.00  0.00           N  
ATOM   1902  H   GLY   125     311.804 314.097 320.813  1.00  0.00           H  
ATOM   1903  CA  GLY   125     313.537 315.253 321.303  1.00  0.00           C  
ATOM   1904  HA2 GLY   125     313.415 314.836 322.304  1.00  0.00           H  
ATOM   1905  HA3 GLY   125     314.478 314.900 320.879  1.00  0.00           H  
ATOM   1906  C   GLY   125     313.562 316.774 321.417  1.00  0.00           C  
ATOM   1907  O   GLY   125     312.518 317.415 321.558  1.00  0.00           O  
ATOM   1908  N   VAL   126     314.765 317.346 321.352  1.00  0.00           N  
ATOM   1909  H   VAL   126     315.574 316.754 321.199  1.00  0.00           H  
ATOM   1910  CA  VAL   126     314.979 318.801 321.300  1.00  0.00           C  
ATOM   1911  HA  VAL   126     314.065 319.263 320.926  1.00  0.00           H  
ATOM   1912  CB  VAL   126     315.246 319.395 322.694  1.00  0.00           C  
ATOM   1913  HB  VAL   126     315.487 320.450 322.594  1.00  0.00           H  
ATOM   1914  CG1 VAL   126     314.020 319.305 323.586  1.00  0.00           C  
ATOM   1915 HG11 VAL   126     313.832 318.266 323.851  1.00  0.00           H  
ATOM   1916 HG12 VAL   126     314.176 319.905 324.479  1.00  0.00           H  
ATOM   1917 HG13 VAL   126     313.150 319.698 323.070  1.00  0.00           H  
ATOM   1918  CG2 VAL   126     316.397 318.705 323.416  1.00  0.00           C  
ATOM   1919 HG21 VAL   126     317.304 318.765 322.819  1.00  0.00           H  
ATOM   1920 HG22 VAL   126     316.575 319.208 324.367  1.00  0.00           H  
ATOM   1921 HG23 VAL   126     316.152 317.656 323.599  1.00  0.00           H  
ATOM   1922  C   VAL   126     316.085 319.185 320.314  1.00  0.00           C  
ATOM   1923  O   VAL   126     316.849 318.353 319.836  1.00  0.00           O  
ATOM   1924  N   PHE   127     316.128 320.485 320.030  1.00  0.00           N  
ATOM   1925  H   PHE   127     315.435 321.062 320.491  1.00  0.00           H  
ATOM   1926  CA  PHE   127     317.036 321.165 319.106  1.00  0.00           C  
ATOM   1927  HA  PHE   127     317.429 320.461 318.369  1.00  0.00           H  
ATOM   1928  CB  PHE   127     316.170 322.213 318.383  1.00  0.00           C  
ATOM   1929  HB2 PHE   127     315.528 321.672 317.689  1.00  0.00           H  
ATOM   1930  HB3 PHE   127     315.516 322.699 319.107  1.00  0.00           H  
ATOM   1931  CG  PHE   127     316.863 323.298 317.594  1.00  0.00           C  
ATOM   1932  CD1 PHE   127     316.724 324.653 317.952  1.00  0.00           C  
ATOM   1933  HD1 PHE   127     316.198 324.944 318.850  1.00  0.00           H  
ATOM   1934  CE1 PHE   127     317.185 325.651 317.084  1.00  0.00           C  
ATOM   1935  HE1 PHE   127     316.995 326.680 317.295  1.00  0.00           H  
ATOM   1936  CZ  PHE   127     317.821 325.309 315.892  1.00  0.00           C  
ATOM   1937  HZ  PHE   127     318.138 326.063 315.195  1.00  0.00           H  
ATOM   1938  CE2 PHE   127     318.029 323.968 315.589  1.00  0.00           C  
ATOM   1939  HE2 PHE   127     318.469 323.714 314.645  1.00  0.00           H  
ATOM   1940  CD2 PHE   127     317.579 322.957 316.450  1.00  0.00           C  
ATOM   1941  HD2 PHE   127     317.709 321.917 316.191  1.00  0.00           H  
ATOM   1942  C   PHE   127     318.239 321.719 319.882  1.00  0.00           C  
ATOM   1943  O   PHE   127     319.069 320.928 320.333  1.00  0.00           O  
ATOM   1944  N   ILE   128     318.278 323.046 320.060  1.00  0.00           N  
ATOM   1945  H   ILE   128     317.589 323.546 319.525  1.00  0.00           H  
ATOM   1946  CA  ILE   128     319.244 323.924 320.728  1.00  0.00           C  
ATOM   1947  HA  ILE   128     318.678 324.757 321.141  1.00  0.00           H  
ATOM   1948  CB  ILE   128     319.928 323.228 321.928  1.00  0.00           C  
ATOM   1949  HB  ILE   128     320.539 322.431 321.543  1.00  0.00           H  
ATOM   1950  CG2 ILE   128     320.851 324.249 322.577  1.00  0.00           C  
ATOM   1951 HG21 ILE   128     320.306 325.167 322.788  1.00  0.00           H  
ATOM   1952 HG22 ILE   128     321.318 323.861 323.483  1.00  0.00           H  
ATOM   1953 HG23 ILE   128     321.631 324.493 321.877  1.00  0.00           H  
ATOM   1954  CG1 ILE   128     319.013 322.710 323.061  1.00  0.00           C  
ATOM   1955 HG12 ILE   128     319.519 322.832 324.015  1.00  0.00           H  
ATOM   1956 HG13 ILE   128     318.144 323.346 323.060  1.00  0.00           H  
ATOM   1957  CD1 ILE   128     318.550 321.252 323.093  1.00  0.00           C  
ATOM   1958 HD11 ILE   128     319.352 320.577 322.812  1.00  0.00           H  
ATOM   1959 HD12 ILE   128     318.240 320.994 324.104  1.00  0.00           H  
ATOM   1960 HD13 ILE   128     317.701 321.120 322.429  1.00  0.00           H  
ATOM   1961  C   ILE   128     320.266 324.550 319.734  1.00  0.00           C  
ATOM   1962  O   ILE   128     321.324 323.970 319.493  1.00  0.00           O  
ATOM   1963  N   LEU   129     320.007 325.767 319.220  1.00  0.00           N  
ATOM   1964  H   LEU   129     319.164 326.241 319.516  1.00  0.00           H  
ATOM   1965  CA  LEU   129     321.013 326.571 318.490  1.00  0.00           C  
ATOM   1966  HA  LEU   129     321.989 326.125 318.674  1.00  0.00           H  
ATOM   1967  CB  LEU   129     320.824 326.588 316.946  1.00  0.00           C  
ATOM   1968  HB2 LEU   129     320.805 325.551 316.608  1.00  0.00           H  
ATOM   1969  HB3 LEU   129     319.870 327.051 316.693  1.00  0.00           H  
ATOM   1970  CG  LEU   129     321.972 327.339 316.208  1.00  0.00           C  
ATOM   1971  HG  LEU   129     322.886 327.212 316.785  1.00  0.00           H  
ATOM   1972  CD1 LEU   129     322.252 326.830 314.795  1.00  0.00           C  
ATOM   1973 HD11 LEU   129     321.424 327.060 314.126  1.00  0.00           H  
ATOM   1974 HD12 LEU   129     323.137 327.325 314.398  1.00  0.00           H  
ATOM   1975 HD13 LEU   129     322.438 325.763 314.802  1.00  0.00           H  
ATOM   1976  CD2 LEU   129     321.750 328.831 315.963  1.00  0.00           C  
ATOM   1977 HD21 LEU   129     321.489 329.341 316.880  1.00  0.00           H  
ATOM   1978 HD22 LEU   129     322.671 329.281 315.589  1.00  0.00           H  
ATOM   1979 HD23 LEU   129     320.976 329.004 315.226  1.00  0.00           H  
ATOM   1980  C   LEU   129     321.076 327.996 319.045  1.00  0.00           C  
ATOM   1981  O   LEU   129     320.129 328.763 318.924  1.00  0.00           O  
ATOM   1982  N   GLU   130     322.226 328.366 319.591  1.00  0.00           N  
ATOM   1983  H   GLU   130     322.912 327.649 319.737  1.00  0.00           H  
ATOM   1984  CA  GLU   130     322.597 329.739 319.954  1.00  0.00           C  
ATOM   1985  HA  GLU   130     321.699 330.342 320.064  1.00  0.00           H  
ATOM   1986  CB  GLU   130     323.381 329.763 321.274  1.00  0.00           C  
ATOM   1987  HB2 GLU   130     324.185 329.054 321.180  1.00  0.00           H  
ATOM   1988  HB3 GLU   130     323.875 330.727 321.381  1.00  0.00           H  
ATOM   1989  CG  GLU   130     322.622 329.520 322.590  1.00  0.00           C  
ATOM   1990  HG2 GLU   130     323.348 329.282 323.365  1.00  0.00           H  
ATOM   1991  HG3 GLU   130     322.224 330.481 322.889  1.00  0.00           H  
ATOM   1992  CD  GLU   130     321.487 328.472 322.589  1.00  0.00           C  
ATOM   1993  OE1 GLU   130     320.397 328.791 323.115  1.00  0.00           O  
ATOM   1994  OE2 GLU   130     321.687 327.331 322.123  1.00  0.00           O  
ATOM   1995  C   GLU   130     323.452 330.336 318.823  1.00  0.00           C  
ATOM   1996  O   GLU   130     323.797 329.653 317.873  1.00  0.00           O  
ATOM   1997  N   GLY   131     323.836 331.619 318.921  1.00  0.00           N  
ATOM   1998  H   GLY   131     323.507 332.153 319.716  1.00  0.00           H  
ATOM   1999  CA  GLY   131     324.464 332.319 317.789  1.00  0.00           C  
ATOM   2000  HA2 GLY   131     324.729 331.619 316.996  1.00  0.00           H  
ATOM   2001  HA3 GLY   131     323.732 333.002 317.357  1.00  0.00           H  
ATOM   2002  C   GLY   131     325.726 333.114 318.105  1.00  0.00           C  
ATOM   2003  O   GLY   131     326.152 333.886 317.257  1.00  0.00           O  
ATOM   2004  N   PHE   132     326.316 332.996 319.301  1.00  0.00           N  
ATOM   2005  H   PHE   132     325.944 332.338 319.975  1.00  0.00           H  
ATOM   2006  CA  PHE   132     327.410 333.895 319.714  1.00  0.00           C  
ATOM   2007  HA  PHE   132     327.094 334.916 319.510  1.00  0.00           H  
ATOM   2008  CB  PHE   132     327.692 333.811 321.237  1.00  0.00           C  
ATOM   2009  HB2 PHE   132     328.507 333.102 321.383  1.00  0.00           H  
ATOM   2010  HB3 PHE   132     328.051 334.784 321.578  1.00  0.00           H  
ATOM   2011  CG  PHE   132     326.577 333.373 322.174  1.00  0.00           C  
ATOM   2012  CD1 PHE   132     325.289 333.930 322.122  1.00  0.00           C  
ATOM   2013  HD1 PHE   132     325.084 334.762 321.481  1.00  0.00           H  
ATOM   2014  CE1 PHE   132     324.261 333.409 322.925  1.00  0.00           C  
ATOM   2015  HE1 PHE   132     323.269 333.829 322.880  1.00  0.00           H  
ATOM   2016  CZ  PHE   132     324.518 332.336 323.789  1.00  0.00           C  
ATOM   2017  HZ  PHE   132     323.730 331.912 324.384  1.00  0.00           H  
ATOM   2018  CE2 PHE   132     325.820 331.844 323.920  1.00  0.00           C  
ATOM   2019  HE2 PHE   132     326.028 331.063 324.637  1.00  0.00           H  
ATOM   2020  CD2 PHE   132     326.850 332.388 323.137  1.00  0.00           C  
ATOM   2021  HD2 PHE   132     327.864 332.051 323.286  1.00  0.00           H  
ATOM   2022  C   PHE   132     328.696 333.656 318.897  1.00  0.00           C  
ATOM   2023  O   PHE   132     329.321 332.602 319.010  1.00  0.00           O  
ATOM   2024  N   ALA   133     329.173 334.670 318.171  1.00  0.00           N  
ATOM   2025  H   ALA   133     328.594 335.490 318.030  1.00  0.00           H  
ATOM   2026  CA  ALA   133     330.426 334.599 317.413  1.00  0.00           C  
ATOM   2027  HA  ALA   133     330.398 333.658 316.864  1.00  0.00           H  
ATOM   2028  CB  ALA   133     330.423 335.689 316.337  1.00  0.00           C  
ATOM   2029  HB1 ALA   133     330.415 336.672 316.803  1.00  0.00           H  
ATOM   2030  HB2 ALA   133     331.307 335.599 315.704  1.00  0.00           H  
ATOM   2031  HB3 ALA   133     329.545 335.565 315.701  1.00  0.00           H  
ATOM   2032  C   ALA   133     331.755 334.539 318.221  1.00  0.00           C  
ATOM   2033  O   ALA   133     332.800 334.486 317.572  1.00  0.00           O  
ATOM   2034  N   PRO   134     331.810 334.516 319.577  1.00  0.00           N  
ATOM   2035  CD  PRO   134     330.892 335.089 320.548  1.00  0.00           C  
ATOM   2036  HD2 PRO   134     330.301 334.291 320.987  1.00  0.00           H  
ATOM   2037  HD3 PRO   134     330.251 335.859 320.123  1.00  0.00           H  
ATOM   2038  CG  PRO   134     331.775 335.683 321.635  1.00  0.00           C  
ATOM   2039  HG2 PRO   134     331.235 335.804 322.576  1.00  0.00           H  
ATOM   2040  HG3 PRO   134     332.196 336.627 321.295  1.00  0.00           H  
ATOM   2041  CB  PRO   134     332.874 334.631 321.733  1.00  0.00           C  
ATOM   2042  HB2 PRO   134     332.529 333.808 322.362  1.00  0.00           H  
ATOM   2043  HB3 PRO   134     333.795 335.054 322.135  1.00  0.00           H  
ATOM   2044  CA  PRO   134     333.051 334.174 320.277  1.00  0.00           C  
ATOM   2045  HA  PRO   134     333.871 334.748 319.843  1.00  0.00           H  
ATOM   2046  C   PRO   134     333.382 332.673 320.170  1.00  0.00           C  
ATOM   2047  O   PRO   134     334.494 332.323 319.777  1.00  0.00           O  
ATOM   2048  N   GLU   135     332.431 331.780 320.515  1.00  0.00           N  
ATOM   2049  H   GLU   135     331.552 332.151 320.856  1.00  0.00           H  
ATOM   2050  CA  GLU   135     332.694 330.327 320.677  1.00  0.00           C  
ATOM   2051  HA  GLU   135     333.541 330.060 320.043  1.00  0.00           H  
ATOM   2052  CB  GLU   135     333.124 330.034 322.135  1.00  0.00           C  
ATOM   2053  HB2 GLU   135     332.327 330.340 322.814  1.00  0.00           H  
ATOM   2054  HB3 GLU   135     333.270 328.959 322.237  1.00  0.00           H  
ATOM   2055  CG  GLU   135     334.433 330.731 322.550  1.00  0.00           C  
ATOM   2056  HG2 GLU   135     335.200 330.501 321.806  1.00  0.00           H  
ATOM   2057  HG3 GLU   135     334.270 331.810 322.551  1.00  0.00           H  
ATOM   2058  CD  GLU   135     334.960 330.313 323.941  1.00  0.00           C  
ATOM   2059  OE1 GLU   135     335.652 331.136 324.591  1.00  0.00           O  
ATOM   2060  OE2 GLU   135     334.725 329.166 324.396  1.00  0.00           O  
ATOM   2061  C   GLU   135     331.562 329.354 320.250  1.00  0.00           C  
ATOM   2062  O   GLU   135     331.762 328.144 320.313  1.00  0.00           O  
ATOM   2063  N   GLN   136     330.401 329.813 319.750  1.00  0.00           N  
ATOM   2064  H   GLN   136     330.290 330.818 319.627  1.00  0.00           H  
ATOM   2065  CA  GLN   136     329.203 328.970 319.509  1.00  0.00           C  
ATOM   2066  HA  GLN   136     328.845 328.631 320.479  1.00  0.00           H  
ATOM   2067  CB  GLN   136     328.114 329.844 318.857  1.00  0.00           C  
ATOM   2068  HB2 GLN   136     327.785 330.587 319.582  1.00  0.00           H  
ATOM   2069  HB3 GLN   136     328.562 330.373 318.018  1.00  0.00           H  
ATOM   2070  CG  GLN   136     326.874 329.106 318.318  1.00  0.00           C  
ATOM   2071  HG2 GLN   136     326.198 329.852 317.914  1.00  0.00           H  
ATOM   2072  HG3 GLN   136     327.156 328.443 317.501  1.00  0.00           H  
ATOM   2073  CD  GLN   136     326.141 328.275 319.351  1.00  0.00           C  
ATOM   2074  OE1 GLN   136     326.427 328.330 320.526  1.00  0.00           O  
ATOM   2075  NE2 GLN   136     325.161 327.494 318.984  1.00  0.00           N  
ATOM   2076 HE21 GLN   136     324.751 326.905 319.688  1.00  0.00           H  
ATOM   2077 HE22 GLN   136     324.724 327.660 318.083  1.00  0.00           H  
ATOM   2078  C   GLN   136     329.392 327.674 318.707  1.00  0.00           C  
ATOM   2079  O   GLN   136     328.722 326.688 318.989  1.00  0.00           O  
ATOM   2080  N   LEU   137     330.219 327.677 317.659  1.00  0.00           N  
ATOM   2081  H   LEU   137     330.696 328.543 317.447  1.00  0.00           H  
ATOM   2082  CA  LEU   137     330.483 326.488 316.825  1.00  0.00           C  
ATOM   2083  HA  LEU   137     329.784 325.702 317.091  1.00  0.00           H  
ATOM   2084  CB  LEU   137     330.164 326.821 315.353  1.00  0.00           C  
ATOM   2085  HB2 LEU   137     330.252 325.911 314.756  1.00  0.00           H  
ATOM   2086  HB3 LEU   137     329.122 327.138 315.306  1.00  0.00           H  
ATOM   2087  CG  LEU   137     331.033 327.919 314.731  1.00  0.00           C  
ATOM   2088  HG  LEU   137     331.030 328.777 315.388  1.00  0.00           H  
ATOM   2089  CD1 LEU   137     332.464 327.452 314.525  1.00  0.00           C  
ATOM   2090 HD11 LEU   137     332.480 326.460 314.069  1.00  0.00           H  
ATOM   2091 HD12 LEU   137     332.970 328.150 313.889  1.00  0.00           H  
ATOM   2092 HD13 LEU   137     333.016 327.440 315.460  1.00  0.00           H  
ATOM   2093  CD2 LEU   137     330.492 328.386 313.386  1.00  0.00           C  
ATOM   2094 HD21 LEU   137     329.410 328.475 313.415  1.00  0.00           H  
ATOM   2095 HD22 LEU   137     330.877 329.370 313.144  1.00  0.00           H  
ATOM   2096 HD23 LEU   137     330.784 327.704 312.593  1.00  0.00           H  
ATOM   2097  C   LEU   137     331.881 325.876 317.050  1.00  0.00           C  
ATOM   2098  O   LEU   137     332.246 324.921 316.374  1.00  0.00           O  
ATOM   2099  N   GLN   138     332.653 326.397 318.015  1.00  0.00           N  
ATOM   2100  H   GLN   138     332.246 327.099 318.627  1.00  0.00           H  
ATOM   2101  CA  GLN   138     334.076 326.086 318.215  1.00  0.00           C  
ATOM   2102  HA  GLN   138     334.612 326.477 317.348  1.00  0.00           H  
ATOM   2103  CB  GLN   138     334.569 326.846 319.461  1.00  0.00           C  
ATOM   2104  HB2 GLN   138     334.329 327.904 319.347  1.00  0.00           H  
ATOM   2105  HB3 GLN   138     334.032 326.477 320.337  1.00  0.00           H  
ATOM   2106  CG  GLN   138     336.077 326.718 319.726  1.00  0.00           C  
ATOM   2107  HG2 GLN   138     336.314 327.250 320.649  1.00  0.00           H  
ATOM   2108  HG3 GLN   138     336.328 325.669 319.881  1.00  0.00           H  
ATOM   2109  CD  GLN   138     336.955 327.290 318.609  1.00  0.00           C  
ATOM   2110  OE1 GLN   138     336.572 328.169 317.849  1.00  0.00           O  
ATOM   2111  NE2 GLN   138     338.173 326.815 318.463  1.00  0.00           N  
ATOM   2112 HE21 GLN   138     338.749 327.193 317.724  1.00  0.00           H  
ATOM   2113 HE22 GLN   138     338.518 326.086 319.071  1.00  0.00           H  
ATOM   2114  C   GLN   138     334.384 324.575 318.283  1.00  0.00           C  
ATOM   2115  O   GLN   138     335.287 324.100 317.594  1.00  0.00           O  
ATOM   2116  N   TYR   139     333.599 323.824 319.067  1.00  0.00           N  
ATOM   2117  H   TYR   139     332.915 324.301 319.634  1.00  0.00           H  
ATOM   2118  CA  TYR   139     333.634 322.354 319.138  1.00  0.00           C  
ATOM   2119  HA  TYR   139     334.478 322.003 318.543  1.00  0.00           H  
ATOM   2120  CB  TYR   139     333.939 321.887 320.576  1.00  0.00           C  
ATOM   2121  HB2 TYR   139     333.313 322.409 321.294  1.00  0.00           H  
ATOM   2122  HB3 TYR   139     333.709 320.825 320.668  1.00  0.00           H  
ATOM   2123  CG  TYR   139     335.395 322.072 320.960  1.00  0.00           C  
ATOM   2124  CD1 TYR   139     336.303 321.022 320.724  1.00  0.00           C  
ATOM   2125  HD1 TYR   139     335.953 320.093 320.292  1.00  0.00           H  
ATOM   2126  CE1 TYR   139     337.665 321.173 321.045  1.00  0.00           C  
ATOM   2127  HE1 TYR   139     338.356 320.363 320.862  1.00  0.00           H  
ATOM   2128  CZ  TYR   139     338.125 322.387 321.601  1.00  0.00           C  
ATOM   2129  OH  TYR   139     339.443 322.546 321.911  1.00  0.00           O  
ATOM   2130  HH  TYR   139     339.967 321.743 321.733  1.00  0.00           H  
ATOM   2131  CE2 TYR   139     337.214 323.440 321.839  1.00  0.00           C  
ATOM   2132  HE2 TYR   139     337.574 324.366 322.267  1.00  0.00           H  
ATOM   2133  CD2 TYR   139     335.850 323.281 321.523  1.00  0.00           C  
ATOM   2134  HD2 TYR   139     335.154 324.090 321.710  1.00  0.00           H  
ATOM   2135  C   TYR   139     332.412 321.675 318.475  1.00  0.00           C  
ATOM   2136  O   TYR   139     331.776 320.786 319.042  1.00  0.00           O  
ATOM   2137  N   ASN   140     332.102 322.070 317.234  1.00  0.00           N  
ATOM   2138  H   ASN   140     332.578 322.884 316.855  1.00  0.00           H  
ATOM   2139  CA  ASN   140     331.207 321.332 316.332  1.00  0.00           C  
ATOM   2140  HA  ASN   140     331.389 320.275 316.531  1.00  0.00           H  
ATOM   2141  CB  ASN   140     329.710 321.592 316.579  1.00  0.00           C  
ATOM   2142  HB2 ASN   140     329.529 321.579 317.649  1.00  0.00           H  
ATOM   2143  HB3 ASN   140     329.417 322.563 316.177  1.00  0.00           H  
ATOM   2144  CG  ASN   140     328.864 320.477 315.969  1.00  0.00           C  
ATOM   2145  OD1 ASN   140     329.235 319.316 316.029  1.00  0.00           O  
ATOM   2146  ND2 ASN   140     327.686 320.739 315.454  1.00  0.00           N  
ATOM   2147 HD21 ASN   140     327.088 319.943 315.258  1.00  0.00           H  
ATOM   2148 HD22 ASN   140     327.306 321.673 315.371  1.00  0.00           H  
ATOM   2149  C   ASN   140     331.594 321.596 314.875  1.00  0.00           C  
ATOM   2150  O   ASN   140     331.296 322.650 314.318  1.00  0.00           O  
ATOM   2151  N   THR   141     332.285 320.626 314.276  1.00  0.00           N  
ATOM   2152  H   THR   141     332.446 319.769 314.784  1.00  0.00           H  
ATOM   2153  CA  THR   141     332.886 320.719 312.938  1.00  0.00           C  
ATOM   2154  HA  THR   141     332.871 321.769 312.640  1.00  0.00           H  
ATOM   2155  CB  THR   141     334.399 320.350 312.943  1.00  0.00           C  
ATOM   2156  HB  THR   141     334.941 321.281 312.771  1.00  0.00           H  
ATOM   2157  CG2 THR   141     334.936 319.788 314.268  1.00  0.00           C  
ATOM   2158 HG21 THR   141     334.438 318.851 314.513  1.00  0.00           H  
ATOM   2159 HG22 THR   141     336.007 319.607 314.181  1.00  0.00           H  
ATOM   2160 HG23 THR   141     334.785 320.511 315.071  1.00  0.00           H  
ATOM   2161  OG1 THR   141     334.793 319.448 311.928  1.00  0.00           O  
ATOM   2162  HG1 THR   141     335.153 319.960 311.178  1.00  0.00           H  
ATOM   2163  C   THR   141     331.979 319.986 311.940  1.00  0.00           C  
ATOM   2164  O   THR   141     331.947 318.756 311.843  1.00  0.00           O  
ATOM   2165  N   GLY   142     331.131 320.778 311.282  1.00  0.00           N  
ATOM   2166  H   GLY   142     331.203 321.778 311.459  1.00  0.00           H  
ATOM   2167  CA  GLY   142     330.124 320.368 310.303  1.00  0.00           C  
ATOM   2168  HA2 GLY   142     330.354 319.380 309.906  1.00  0.00           H  
ATOM   2169  HA3 GLY   142     329.157 320.360 310.803  1.00  0.00           H  
ATOM   2170  C   GLY   142     330.083 321.369 309.151  1.00  0.00           C  
ATOM   2171  O   GLY   142     331.124 321.687 308.574  1.00  0.00           O  
ATOM   2172  N   GLY   143     328.890 321.869 308.806  1.00  0.00           N  
ATOM   2173  H   GLY   143     328.051 321.542 309.279  1.00  0.00           H  
ATOM   2174  CA  GLY   143     328.768 323.063 307.961  1.00  0.00           C  
ATOM   2175  HA2 GLY   143     329.231 322.883 306.990  1.00  0.00           H  
ATOM   2176  HA3 GLY   143     327.716 323.306 307.807  1.00  0.00           H  
ATOM   2177  C   GLY   143     329.472 324.246 308.660  1.00  0.00           C  
ATOM   2178  O   GLY   143     330.365 324.857 308.068  1.00  0.00           O  
ATOM   2179  N   PRO   144     329.144 324.521 309.942  1.00  0.00           N  
ATOM   2180  CD  PRO   144     327.929 324.083 310.593  1.00  0.00           C  
ATOM   2181  HD2 PRO   144     328.097 323.122 311.080  1.00  0.00           H  
ATOM   2182  HD3 PRO   144     327.124 324.024 309.867  1.00  0.00           H  
ATOM   2183  CG  PRO   144     327.615 325.138 311.639  1.00  0.00           C  
ATOM   2184  HG2 PRO   144     327.029 324.738 312.459  1.00  0.00           H  
ATOM   2185  HG3 PRO   144     327.125 325.997 311.178  1.00  0.00           H  
ATOM   2186  CB  PRO   144     329.001 325.508 312.110  1.00  0.00           C  
ATOM   2187  HB2 PRO   144     329.327 324.783 312.858  1.00  0.00           H  
ATOM   2188  HB3 PRO   144     328.964 326.503 312.528  1.00  0.00           H  
ATOM   2189  CA  PRO   144     329.865 325.417 310.842  1.00  0.00           C  
ATOM   2190  HA  PRO   144     329.939 326.401 310.378  1.00  0.00           H  
ATOM   2191  C   PRO   144     331.259 324.859 311.167  1.00  0.00           C  
ATOM   2192  O   PRO   144     331.416 323.654 311.371  1.00  0.00           O  
ATOM   2193  N   LYS   145     332.269 325.737 311.219  1.00  0.00           N  
ATOM   2194  H   LYS   145     332.042 326.704 311.043  1.00  0.00           H  
ATOM   2195  CA  LYS   145     333.685 325.374 311.479  1.00  0.00           C  
ATOM   2196  HA  LYS   145     333.699 324.629 312.279  1.00  0.00           H  
ATOM   2197  CB  LYS   145     334.271 324.706 310.220  1.00  0.00           C  
ATOM   2198  HB2 LYS   145     335.305 324.414 310.410  1.00  0.00           H  
ATOM   2199  HB3 LYS   145     333.704 323.797 310.013  1.00  0.00           H  
ATOM   2200  CG  LYS   145     334.215 325.622 308.987  1.00  0.00           C  
ATOM   2201  HG2 LYS   145     333.217 326.046 308.890  1.00  0.00           H  
ATOM   2202  HG3 LYS   145     334.930 326.437 309.109  1.00  0.00           H  
ATOM   2203  CD  LYS   145     334.520 324.862 307.695  1.00  0.00           C  
ATOM   2204  HD2 LYS   145     335.544 324.486 307.724  1.00  0.00           H  
ATOM   2205  HD3 LYS   145     333.827 324.023 307.598  1.00  0.00           H  
ATOM   2206  CE  LYS   145     334.334 325.821 306.512  1.00  0.00           C  
ATOM   2207  HE2 LYS   145     333.313 326.217 306.542  1.00  0.00           H  
ATOM   2208  HE3 LYS   145     335.022 326.664 306.632  1.00  0.00           H  
ATOM   2209  NZ  LYS   145     334.574 325.143 305.211  1.00  0.00           N  
ATOM   2210  HZ1 LYS   145     333.929 324.375 305.069  1.00  0.00           H  
ATOM   2211  HZ2 LYS   145     334.453 325.786 304.438  1.00  0.00           H  
ATOM   2212  HZ3 LYS   145     335.514 324.774 305.154  1.00  0.00           H  
ATOM   2213  C   LYS   145     334.562 326.535 311.980  1.00  0.00           C  
ATOM   2214  O   LYS   145     335.490 326.313 312.755  1.00  0.00           O  
ATOM   2215  N   ASP   146     334.210 327.770 311.614  1.00  0.00           N  
ATOM   2216  H   ASP   146     333.484 327.875 310.922  1.00  0.00           H  
ATOM   2217  CA  ASP   146     334.733 329.023 312.181  1.00  0.00           C  
ATOM   2218  HA  ASP   146     335.103 328.802 313.185  1.00  0.00           H  
ATOM   2219  CB  ASP   146     335.906 329.574 311.364  1.00  0.00           C  
ATOM   2220  HB2 ASP   146     336.584 328.747 311.142  1.00  0.00           H  
ATOM   2221  HB3 ASP   146     335.527 329.970 310.420  1.00  0.00           H  
ATOM   2222  CG  ASP   146     336.708 330.661 312.111  1.00  0.00           C  
ATOM   2223  OD1 ASP   146     337.642 331.234 311.501  1.00  0.00           O  
ATOM   2224  OD2 ASP   146     336.436 330.935 313.306  1.00  0.00           O  
ATOM   2225  C   ASP   146     333.558 330.009 312.331  1.00  0.00           C  
ATOM   2226  O   ASP   146     332.621 329.984 311.529  1.00  0.00           O  
ATOM   2227  N   LEU   147     333.583 330.822 313.387  1.00  0.00           N  
ATOM   2228  H   LEU   147     334.462 330.841 313.897  1.00  0.00           H  
ATOM   2229  CA  LEU   147     332.481 331.612 313.966  1.00  0.00           C  
ATOM   2230  HA  LEU   147     331.736 330.910 314.325  1.00  0.00           H  
ATOM   2231  CB  LEU   147     333.011 332.375 315.197  1.00  0.00           C  
ATOM   2232  HB2 LEU   147     333.912 332.918 314.910  1.00  0.00           H  
ATOM   2233  HB3 LEU   147     332.266 333.122 315.465  1.00  0.00           H  
ATOM   2234  CG  LEU   147     333.314 331.559 316.475  1.00  0.00           C  
ATOM   2235  HG  LEU   147     333.788 332.225 317.188  1.00  0.00           H  
ATOM   2236  CD1 LEU   147     332.038 331.018 317.127  1.00  0.00           C  
ATOM   2237 HD11 LEU   147     331.364 330.605 316.389  1.00  0.00           H  
ATOM   2238 HD12 LEU   147     332.303 330.249 317.845  1.00  0.00           H  
ATOM   2239 HD13 LEU   147     331.522 331.820 317.651  1.00  0.00           H  
ATOM   2240  CD2 LEU   147     334.279 330.389 316.302  1.00  0.00           C  
ATOM   2241 HD21 LEU   147     335.191 330.737 315.819  1.00  0.00           H  
ATOM   2242 HD22 LEU   147     334.548 329.997 317.283  1.00  0.00           H  
ATOM   2243 HD23 LEU   147     333.825 329.595 315.720  1.00  0.00           H  
ATOM   2244  C   LEU   147     331.695 332.539 313.016  1.00  0.00           C  
ATOM   2245  O   LEU   147     330.610 332.998 313.374  1.00  0.00           O  
ATOM   2246  N   ASP   148     332.194 332.802 311.813  1.00  0.00           N  
ATOM   2247  H   ASP   148     333.076 332.372 311.576  1.00  0.00           H  
ATOM   2248  CA  ASP   148     331.441 333.474 310.745  1.00  0.00           C  
ATOM   2249  HA  ASP   148     331.103 334.442 311.120  1.00  0.00           H  
ATOM   2250  CB  ASP   148     332.362 333.724 309.542  1.00  0.00           C  
ATOM   2251  HB2 ASP   148     332.536 332.772 309.044  1.00  0.00           H  
ATOM   2252  HB3 ASP   148     331.848 334.379 308.837  1.00  0.00           H  
ATOM   2253  CG  ASP   148     333.722 334.344 309.906  1.00  0.00           C  
ATOM   2254  OD1 ASP   148     334.743 333.901 309.325  1.00  0.00           O  
ATOM   2255  OD2 ASP   148     333.776 335.274 310.745  1.00  0.00           O  
ATOM   2256  C   ASP   148     330.191 332.679 310.297  1.00  0.00           C  
ATOM   2257  O   ASP   148     329.184 333.270 309.901  1.00  0.00           O  
ATOM   2258  N   LEU   149     330.244 331.340 310.364  1.00  0.00           N  
ATOM   2259  H   LEU   149     331.096 330.929 310.737  1.00  0.00           H  
ATOM   2260  CA  LEU   149     329.232 330.409 309.836  1.00  0.00           C  
ATOM   2261  HA  LEU   149     328.688 330.883 309.016  1.00  0.00           H  
ATOM   2262  CB  LEU   149     329.955 329.163 309.268  1.00  0.00           C  
ATOM   2263  HB2 LEU   149     330.730 328.862 309.974  1.00  0.00           H  
ATOM   2264  HB3 LEU   149     329.241 328.340 309.204  1.00  0.00           H  
ATOM   2265  CG  LEU   149     330.559 329.299 307.852  1.00  0.00           C  
ATOM   2266  HG  LEU   149     329.756 329.194 307.122  1.00  0.00           H  
ATOM   2267  CD1 LEU   149     331.303 330.600 307.559  1.00  0.00           C  
ATOM   2268 HD11 LEU   149     332.116 330.723 308.272  1.00  0.00           H  
ATOM   2269 HD12 LEU   149     331.711 330.571 306.549  1.00  0.00           H  
ATOM   2270 HD13 LEU   149     330.617 331.444 307.620  1.00  0.00           H  
ATOM   2271  CD2 LEU   149     331.574 328.178 307.636  1.00  0.00           C  
ATOM   2272 HD21 LEU   149     331.102 327.220 307.831  1.00  0.00           H  
ATOM   2273 HD22 LEU   149     331.924 328.191 306.604  1.00  0.00           H  
ATOM   2274 HD23 LEU   149     332.425 328.308 308.307  1.00  0.00           H  
ATOM   2275  C   LEU   149     328.179 330.069 310.912  1.00  0.00           C  
ATOM   2276  O   LEU   149     327.954 328.907 311.252  1.00  0.00           O  
ATOM   2277  N   LEU   150     327.530 331.102 311.455  1.00  0.00           N  
ATOM   2278  H   LEU   150     327.772 332.028 311.120  1.00  0.00           H  
ATOM   2279  CA  LEU   150     326.482 330.993 312.477  1.00  0.00           C  
ATOM   2280  HA  LEU   150     326.405 329.960 312.792  1.00  0.00           H  
ATOM   2281  CB  LEU   150     326.878 331.802 313.725  1.00  0.00           C  
ATOM   2282  HB2 LEU   150     327.161 332.811 313.422  1.00  0.00           H  
ATOM   2283  HB3 LEU   150     326.014 331.880 314.388  1.00  0.00           H  
ATOM   2284  CG  LEU   150     328.035 331.159 314.505  1.00  0.00           C  
ATOM   2285  HG  LEU   150     328.896 331.020 313.855  1.00  0.00           H  
ATOM   2286  CD1 LEU   150     328.432 332.048 315.673  1.00  0.00           C  
ATOM   2287 HD11 LEU   150     327.646 332.046 316.422  1.00  0.00           H  
ATOM   2288 HD12 LEU   150     329.351 331.680 316.121  1.00  0.00           H  
ATOM   2289 HD13 LEU   150     328.594 333.069 315.324  1.00  0.00           H  
ATOM   2290  CD2 LEU   150     327.629 329.810 315.104  1.00  0.00           C  
ATOM   2291 HD21 LEU   150     327.496 329.065 314.323  1.00  0.00           H  
ATOM   2292 HD22 LEU   150     328.413 329.457 315.773  1.00  0.00           H  
ATOM   2293 HD23 LEU   150     326.684 329.915 315.639  1.00  0.00           H  
ATOM   2294  C   LEU   150     325.103 331.414 311.932  1.00  0.00           C  
ATOM   2295  O   LEU   150     324.893 332.600 311.656  1.00  0.00           O  
ATOM   2296  N   PRO   151     324.154 330.466 311.790  1.00  0.00           N  
ATOM   2297  CD  PRO   151     324.351 329.023 311.898  1.00  0.00           C  
ATOM   2298  HD2 PRO   151     324.288 328.732 312.947  1.00  0.00           H  
ATOM   2299  HD3 PRO   151     325.299 328.701 311.467  1.00  0.00           H  
ATOM   2300  CG  PRO   151     323.210 328.389 311.121  1.00  0.00           C  
ATOM   2301  HG2 PRO   151     322.974 327.389 311.489  1.00  0.00           H  
ATOM   2302  HG3 PRO   151     323.445 328.373 310.056  1.00  0.00           H  
ATOM   2303  CB  PRO   151     322.090 329.381 311.399  1.00  0.00           C  
ATOM   2304  HB2 PRO   151     321.686 329.145 312.385  1.00  0.00           H  
ATOM   2305  HB3 PRO   151     321.327 329.331 310.622  1.00  0.00           H  
ATOM   2306  CA  PRO   151     322.764 330.758 311.436  1.00  0.00           C  
ATOM   2307  HA  PRO   151     322.748 331.186 310.432  1.00  0.00           H  
ATOM   2308  C   PRO   151     322.083 331.731 312.429  1.00  0.00           C  
ATOM   2309  O   PRO   151     322.259 331.602 313.642  1.00  0.00           O  
ATOM   2310  N   LYS   152     321.292 332.700 311.928  1.00  0.00           N  
ATOM   2311  H   LYS   152     321.166 332.729 310.925  1.00  0.00           H  
ATOM   2312  CA  LYS   152     320.634 333.757 312.740  1.00  0.00           C  
ATOM   2313  HA  LYS   152     321.172 333.806 313.690  1.00  0.00           H  
ATOM   2314  CB  LYS   152     320.819 335.142 312.085  1.00  0.00           C  
ATOM   2315  HB2 LYS   152     320.501 335.906 312.793  1.00  0.00           H  
ATOM   2316  HB3 LYS   152     321.891 335.284 311.933  1.00  0.00           H  
ATOM   2317  CG  LYS   152     320.128 335.417 310.735  1.00  0.00           C  
ATOM   2318  HG2 LYS   152     320.663 336.247 310.273  1.00  0.00           H  
ATOM   2319  HG3 LYS   152     320.239 334.551 310.081  1.00  0.00           H  
ATOM   2320  CD  LYS   152     318.639 335.805 310.816  1.00  0.00           C  
ATOM   2321  HD2 LYS   152     318.047 334.907 310.981  1.00  0.00           H  
ATOM   2322  HD3 LYS   152     318.470 336.497 311.644  1.00  0.00           H  
ATOM   2323  CE  LYS   152     318.222 336.490 309.500  1.00  0.00           C  
ATOM   2324  HE2 LYS   152     318.402 337.566 309.590  1.00  0.00           H  
ATOM   2325  HE3 LYS   152     318.867 336.116 308.698  1.00  0.00           H  
ATOM   2326  NZ  LYS   152     316.803 336.227 309.128  1.00  0.00           N  
ATOM   2327  HZ1 LYS   152     316.155 336.543 309.837  1.00  0.00           H  
ATOM   2328  HZ2 LYS   152     316.563 336.699 308.264  1.00  0.00           H  
ATOM   2329  HZ3 LYS   152     316.670 335.229 308.956  1.00  0.00           H  
ATOM   2330  C   LYS   152     319.181 333.448 313.111  1.00  0.00           C  
ATOM   2331  O   LYS   152     318.489 332.753 312.372  1.00  0.00           O  
ATOM   2332  N   LEU   153     318.711 333.983 314.242  1.00  0.00           N  
ATOM   2333  H   LEU   153     319.319 334.626 314.730  1.00  0.00           H  
ATOM   2334  CA  LEU   153     317.431 333.637 314.892  1.00  0.00           C  
ATOM   2335  HA  LEU   153     317.544 332.636 315.307  1.00  0.00           H  
ATOM   2336  CB  LEU   153     317.191 334.637 316.050  1.00  0.00           C  
ATOM   2337  HB2 LEU   153     318.114 334.713 316.612  1.00  0.00           H  
ATOM   2338  HB3 LEU   153     317.008 335.618 315.620  1.00  0.00           H  
ATOM   2339  CG  LEU   153     316.112 334.376 317.116  1.00  0.00           C  
ATOM   2340  HG  LEU   153     316.288 335.064 317.925  1.00  0.00           H  
ATOM   2341  CD1 LEU   153     314.693 334.667 316.651  1.00  0.00           C  
ATOM   2342 HD11 LEU   153     314.436 334.079 315.781  1.00  0.00           H  
ATOM   2343 HD12 LEU   153     313.991 334.464 317.459  1.00  0.00           H  
ATOM   2344 HD13 LEU   153     314.609 335.721 316.391  1.00  0.00           H  
ATOM   2345  CD2 LEU   153     316.237 333.011 317.760  1.00  0.00           C  
ATOM   2346 HD21 LEU   153     317.185 332.935 318.290  1.00  0.00           H  
ATOM   2347 HD22 LEU   153     315.454 332.880 318.502  1.00  0.00           H  
ATOM   2348 HD23 LEU   153     316.173 332.246 317.005  1.00  0.00           H  
ATOM   2349  C   LEU   153     316.266 333.542 313.903  1.00  0.00           C  
ATOM   2350  O   LEU   153     315.751 332.450 313.689  1.00  0.00           O  
ATOM   2351  N   GLU   154     315.917 334.608 313.187  1.00  0.00           N  
ATOM   2352  H   GLU   154     316.349 335.508 313.406  1.00  0.00           H  
ATOM   2353  CA  GLU   154     314.755 334.616 312.281  1.00  0.00           C  
ATOM   2354  HA  GLU   154     313.971 334.024 312.755  1.00  0.00           H  
ATOM   2355  CB  GLU   154     314.183 336.042 312.134  1.00  0.00           C  
ATOM   2356  HB2 GLU   154     314.889 336.678 311.601  1.00  0.00           H  
ATOM   2357  HB3 GLU   154     313.281 335.977 311.526  1.00  0.00           H  
ATOM   2358  CG  GLU   154     313.768 336.709 313.458  1.00  0.00           C  
ATOM   2359  HG2 GLU   154     312.953 337.400 313.233  1.00  0.00           H  
ATOM   2360  HG3 GLU   154     313.370 335.950 314.137  1.00  0.00           H  
ATOM   2361  CD  GLU   154     314.889 337.507 314.155  1.00  0.00           C  
ATOM   2362  OE1 GLU   154     314.569 338.294 315.082  1.00  0.00           O  
ATOM   2363  OE2 GLU   154     316.081 337.352 313.795  1.00  0.00           O  
ATOM   2364  C   GLU   154     315.012 333.937 310.909  1.00  0.00           C  
ATOM   2365  O   GLU   154     314.324 334.219 309.929  1.00  0.00           O  
ATOM   2366  N   THR   155     316.008 333.044 310.818  1.00  0.00           N  
ATOM   2367  H   THR   155     316.625 332.947 311.622  1.00  0.00           H  
ATOM   2368  CA  THR   155     316.236 332.126 309.680  1.00  0.00           C  
ATOM   2369  HA  THR   155     315.535 332.351 308.877  1.00  0.00           H  
ATOM   2370  CB  THR   155     317.653 332.304 309.103  1.00  0.00           C  
ATOM   2371  HB  THR   155     318.386 332.205 309.902  1.00  0.00           H  
ATOM   2372  CG2 THR   155     318.040 331.355 307.969  1.00  0.00           C  
ATOM   2373 HG21 THR   155     317.243 331.320 307.226  1.00  0.00           H  
ATOM   2374 HG22 THR   155     318.963 331.688 307.493  1.00  0.00           H  
ATOM   2375 HG23 THR   155     318.216 330.354 308.362  1.00  0.00           H  
ATOM   2376  OG1 THR   155     317.736 333.601 308.561  1.00  0.00           O  
ATOM   2377  HG1 THR   155     318.568 333.665 308.054  1.00  0.00           H  
ATOM   2378  C   THR   155     315.991 330.662 310.075  1.00  0.00           C  
ATOM   2379  O   THR   155     315.889 329.787 309.232  1.00  0.00           O  
ATOM   2380  N   LEU   156     315.829 330.393 311.389  1.00  0.00           N  
ATOM   2381  H   LEU   156     315.909 331.160 312.037  1.00  0.00           H  
ATOM   2382  CA  LEU   156     315.644 329.034 311.911  1.00  0.00           C  
ATOM   2383  HA  LEU   156     315.205 328.438 311.125  1.00  0.00           H  
ATOM   2384  CB  LEU   156     316.998 328.403 312.257  1.00  0.00           C  
ATOM   2385  HB2 LEU   156     316.825 327.456 312.774  1.00  0.00           H  
ATOM   2386  HB3 LEU   156     317.508 328.154 311.324  1.00  0.00           H  
ATOM   2387  CG  LEU   156     317.870 329.326 313.126  1.00  0.00           C  
ATOM   2388  HG  LEU   156     317.307 330.181 313.495  1.00  0.00           H  
ATOM   2389  CD1 LEU   156     318.440 328.607 314.330  1.00  0.00           C  
ATOM   2390 HD11 LEU   156     319.192 327.878 314.028  1.00  0.00           H  
ATOM   2391 HD12 LEU   156     318.877 329.349 314.998  1.00  0.00           H  
ATOM   2392 HD13 LEU   156     317.629 328.108 314.852  1.00  0.00           H  
ATOM   2393  CD2 LEU   156     319.036 329.805 312.290  1.00  0.00           C  
ATOM   2394 HD21 LEU   156     318.677 330.407 311.455  1.00  0.00           H  
ATOM   2395 HD22 LEU   156     319.702 330.404 312.908  1.00  0.00           H  
ATOM   2396 HD23 LEU   156     319.549 328.932 311.893  1.00  0.00           H  
ATOM   2397  C   LEU   156     314.690 328.915 313.100  1.00  0.00           C  
ATOM   2398  O   LEU   156     314.179 327.824 313.324  1.00  0.00           O  
ATOM   2399  N   GLN   157     314.418 330.003 313.808  1.00  0.00           N  
ATOM   2400  H   GLN   157     314.940 330.849 313.607  1.00  0.00           H  
ATOM   2401  CA  GLN   157     313.383 330.106 314.834  1.00  0.00           C  
ATOM   2402  HA  GLN   157     313.421 329.209 315.435  1.00  0.00           H  
ATOM   2403  CB  GLN   157     313.761 331.275 315.754  1.00  0.00           C  
ATOM   2404  HB2 GLN   157     314.768 331.038 316.087  1.00  0.00           H  
ATOM   2405  HB3 GLN   157     313.806 332.180 315.161  1.00  0.00           H  
ATOM   2406  CG  GLN   157     312.940 331.548 317.027  1.00  0.00           C  
ATOM   2407  HG2 GLN   157     312.682 330.609 317.490  1.00  0.00           H  
ATOM   2408  HG3 GLN   157     313.585 332.046 317.744  1.00  0.00           H  
ATOM   2409  CD  GLN   157     311.718 332.456 316.879  1.00  0.00           C  
ATOM   2410  OE1 GLN   157     311.518 333.145 315.892  1.00  0.00           O  
ATOM   2411  NE2 GLN   157     310.880 332.541 317.890  1.00  0.00           N  
ATOM   2412 HE21 GLN   157     310.098 333.173 317.794  1.00  0.00           H  
ATOM   2413 HE22 GLN   157     311.037 332.032 318.744  1.00  0.00           H  
ATOM   2414  C   GLN   157     312.012 330.212 314.148  1.00  0.00           C  
ATOM   2415  O   GLN   157     311.264 329.243 314.046  1.00  0.00           O  
ATOM   2416  N   SER   158     311.719 331.383 313.593  1.00  0.00           N  
ATOM   2417  H   SER   158     312.370 332.144 313.721  1.00  0.00           H  
ATOM   2418  CA  SER   158     310.510 331.700 312.827  1.00  0.00           C  
ATOM   2419  HA  SER   158     309.650 331.664 313.496  1.00  0.00           H  
ATOM   2420  CB  SER   158     310.660 333.131 312.308  1.00  0.00           C  
ATOM   2421  HB2 SER   158     309.820 333.372 311.656  1.00  0.00           H  
ATOM   2422  HB3 SER   158     310.673 333.825 313.151  1.00  0.00           H  
ATOM   2423  OG  SER   158     311.885 333.238 311.595  1.00  0.00           O  
ATOM   2424  HG  SER   158     311.807 333.952 310.932  1.00  0.00           H  
ATOM   2425  C   SER   158     310.253 330.737 311.655  1.00  0.00           C  
ATOM   2426  O   SER   158     309.135 330.249 311.486  1.00  0.00           O  
ATOM   2427  N   GLU   159     311.286 330.448 310.853  1.00  0.00           N  
ATOM   2428  H   GLU   159     312.132 330.981 311.012  1.00  0.00           H  
ATOM   2429  CA  GLU   159     311.196 329.613 309.640  1.00  0.00           C  
ATOM   2430  HA  GLU   159     310.408 330.008 308.997  1.00  0.00           H  
ATOM   2431  CB  GLU   159     312.521 329.640 308.868  1.00  0.00           C  
ATOM   2432  HB2 GLU   159     313.339 329.418 309.553  1.00  0.00           H  
ATOM   2433  HB3 GLU   159     312.476 328.844 308.127  1.00  0.00           H  
ATOM   2434  CG  GLU   159     312.776 330.976 308.156  1.00  0.00           C  
ATOM   2435  HG2 GLU   159     311.821 331.359 307.789  1.00  0.00           H  
ATOM   2436  HG3 GLU   159     313.159 331.687 308.891  1.00  0.00           H  
ATOM   2437  CD  GLU   159     313.741 330.872 306.948  1.00  0.00           C  
ATOM   2438  OE1 GLU   159     314.334 331.911 306.570  1.00  0.00           O  
ATOM   2439  OE2 GLU   159     313.873 329.795 306.314  1.00  0.00           O  
ATOM   2440  C   GLU   159     310.851 328.140 309.902  1.00  0.00           C  
ATOM   2441  O   GLU   159     310.326 327.463 309.016  1.00  0.00           O  
ATOM   2442  N   LEU   160     311.183 327.640 311.096  1.00  0.00           N  
ATOM   2443  H   LEU   160     311.557 328.285 311.780  1.00  0.00           H  
ATOM   2444  CA  LEU   160     310.900 326.284 311.558  1.00  0.00           C  
ATOM   2445  HA  LEU   160     311.184 326.285 312.611  1.00  0.00           H  
ATOM   2446  CB  LEU   160     309.373 326.025 311.474  1.00  0.00           C  
ATOM   2447  HB2 LEU   160     308.841 326.959 311.291  1.00  0.00           H  
ATOM   2448  HB3 LEU   160     309.160 325.388 310.615  1.00  0.00           H  
ATOM   2449  CG  LEU   160     308.740 325.393 312.716  1.00  0.00           C  
ATOM   2450  HG  LEU   160     307.763 325.051 312.404  1.00  0.00           H  
ATOM   2451  CD1 LEU   160     309.505 324.204 313.301  1.00  0.00           C  
ATOM   2452 HD11 LEU   160     310.507 324.512 313.574  1.00  0.00           H  
ATOM   2453 HD12 LEU   160     308.982 323.818 314.173  1.00  0.00           H  
ATOM   2454 HD13 LEU   160     309.609 323.409 312.573  1.00  0.00           H  
ATOM   2455  CD2 LEU   160     308.520 326.434 313.807  1.00  0.00           C  
ATOM   2456 HD21 LEU   160     307.847 327.206 313.437  1.00  0.00           H  
ATOM   2457 HD22 LEU   160     308.070 325.963 314.681  1.00  0.00           H  
ATOM   2458 HD23 LEU   160     309.470 326.887 314.093  1.00  0.00           H  
ATOM   2459  C   LEU   160     311.715 325.128 310.905  1.00  0.00           C  
ATOM   2460  O   LEU   160     311.224 324.004 310.917  1.00  0.00           O  
ATOM   2461  N   PRO   161     312.968 325.265 310.416  1.00  0.00           N  
ATOM   2462  CD  PRO   161     313.792 326.447 310.291  1.00  0.00           C  
ATOM   2463  HD2 PRO   161     313.636 327.112 311.129  1.00  0.00           H  
ATOM   2464  HD3 PRO   161     313.559 326.953 309.354  1.00  0.00           H  
ATOM   2465  CG  PRO   161     315.238 325.950 310.261  1.00  0.00           C  
ATOM   2466  HG2 PRO   161     315.597 325.780 311.278  1.00  0.00           H  
ATOM   2467  HG3 PRO   161     315.896 326.639 309.729  1.00  0.00           H  
ATOM   2468  CB  PRO   161     315.103 324.620 309.529  1.00  0.00           C  
ATOM   2469  HB2 PRO   161     315.930 323.948 309.764  1.00  0.00           H  
ATOM   2470  HB3 PRO   161     315.056 324.802 308.454  1.00  0.00           H  
ATOM   2471  CA  PRO   161     313.751 324.088 310.024  1.00  0.00           C  
ATOM   2472  HA  PRO   161     313.257 323.574 309.204  1.00  0.00           H  
ATOM   2473  C   PRO   161     313.937 323.096 311.189  1.00  0.00           C  
ATOM   2474  O   PRO   161     314.121 321.902 310.940  1.00  0.00           O  
ATOM   2475  N   SER   162     313.857 323.575 312.448  1.00  0.00           N  
ATOM   2476  H   SER   162     313.727 324.568 312.568  1.00  0.00           H  
ATOM   2477  CA  SER   162     314.285 322.793 313.609  1.00  0.00           C  
ATOM   2478  HA  SER   162     314.155 321.742 313.368  1.00  0.00           H  
ATOM   2479  CB  SER   162     315.795 323.020 313.775  1.00  0.00           C  
ATOM   2480  HB2 SER   162     315.969 324.064 314.040  1.00  0.00           H  
ATOM   2481  HB3 SER   162     316.138 322.384 314.578  1.00  0.00           H  
ATOM   2482  OG  SER   162     316.563 322.695 312.628  1.00  0.00           O  
ATOM   2483  HG  SER   162     317.443 322.393 312.925  1.00  0.00           H  
ATOM   2484  C   SER   162     313.545 322.986 314.962  1.00  0.00           C  
ATOM   2485  O   SER   162     314.215 323.023 315.984  1.00  0.00           O  
ATOM   2486  N   LEU   163     312.200 323.020 315.004  1.00  0.00           N  
ATOM   2487  H   LEU   163     311.749 323.042 314.100  1.00  0.00           H  
ATOM   2488  CA  LEU   163     311.271 322.967 316.188  1.00  0.00           C  
ATOM   2489  HA  LEU   163     310.518 322.263 315.861  1.00  0.00           H  
ATOM   2490  CB  LEU   163     311.872 322.354 317.491  1.00  0.00           C  
ATOM   2491  HB2 LEU   163     312.654 323.014 317.859  1.00  0.00           H  
ATOM   2492  HB3 LEU   163     311.110 322.324 318.269  1.00  0.00           H  
ATOM   2493  CG  LEU   163     312.424 320.925 317.390  1.00  0.00           C  
ATOM   2494  HG  LEU   163     313.153 320.871 316.602  1.00  0.00           H  
ATOM   2495  CD1 LEU   163     313.093 320.481 318.679  1.00  0.00           C  
ATOM   2496 HD11 LEU   163     312.350 320.214 319.425  1.00  0.00           H  
ATOM   2497 HD12 LEU   163     313.718 319.609 318.475  1.00  0.00           H  
ATOM   2498 HD13 LEU   163     313.702 321.292 319.062  1.00  0.00           H  
ATOM   2499  CD2 LEU   163     311.342 319.899 317.121  1.00  0.00           C  
ATOM   2500 HD21 LEU   163     310.884 320.107 316.157  1.00  0.00           H  
ATOM   2501 HD22 LEU   163     311.779 318.899 317.119  1.00  0.00           H  
ATOM   2502 HD23 LEU   163     310.591 319.930 317.904  1.00  0.00           H  
ATOM   2503  C   LEU   163     310.462 324.264 316.504  1.00  0.00           C  
ATOM   2504  O   LEU   163     310.555 325.266 315.834  1.00  0.00           O  
ATOM   2505  N   ASN   164     309.585 324.206 317.522  1.00  0.00           N  
ATOM   2506  H   ASN   164     309.579 323.352 318.053  1.00  0.00           H  
ATOM   2507  CA  ASN   164     308.798 325.308 318.098  1.00  0.00           C  
ATOM   2508  HA  ASN   164     308.881 326.206 317.481  1.00  0.00           H  
ATOM   2509  CB  ASN   164     307.315 324.901 318.218  1.00  0.00           C  
ATOM   2510  HB2 ASN   164     306.821 325.113 317.272  1.00  0.00           H  
ATOM   2511  HB3 ASN   164     307.239 323.842 318.440  1.00  0.00           H  
ATOM   2512  CG  ASN   164     306.569 325.660 319.304  1.00  0.00           C  
ATOM   2513  OD1 ASN   164     306.494 326.870 319.288  1.00  0.00           O  
ATOM   2514  ND2 ASN   164     306.018 324.994 320.293  1.00  0.00           N  
ATOM   2515 HD21 ASN   164     305.541 325.532 321.000  1.00  0.00           H  
ATOM   2516 HD22 ASN   164     306.054 323.988 320.345  1.00  0.00           H  
ATOM   2517  C   ASN   164     309.416 325.607 319.461  1.00  0.00           C  
ATOM   2518  O   ASN   164     309.787 324.681 320.181  1.00  0.00           O  
ATOM   2519  N   TRP   165     309.490 326.882 319.834  1.00  0.00           N  
ATOM   2520  H   TRP   165     309.104 327.592 319.221  1.00  0.00           H  
ATOM   2521  CA  TRP   165     310.398 327.304 320.898  1.00  0.00           C  
ATOM   2522  HA  TRP   165     311.138 326.515 320.976  1.00  0.00           H  
ATOM   2523  CB  TRP   165     311.173 328.538 320.416  1.00  0.00           C  
ATOM   2524  HB2 TRP   165     310.591 329.439 320.612  1.00  0.00           H  
ATOM   2525  HB3 TRP   165     312.119 328.612 320.953  1.00  0.00           H  
ATOM   2526  CG  TRP   165     311.443 328.440 318.951  1.00  0.00           C  
ATOM   2527  CD1 TRP   165     310.798 329.138 317.999  1.00  0.00           C  
ATOM   2528  HD1 TRP   165     310.092 329.927 318.184  1.00  0.00           H  
ATOM   2529  NE1 TRP   165     311.110 328.630 316.760  1.00  0.00           N  
ATOM   2530  HE1 TRP   165     310.681 328.929 315.887  1.00  0.00           H  
ATOM   2531  CE2 TRP   165     312.060 327.650 316.845  1.00  0.00           C  
ATOM   2532  CZ2 TRP   165     312.772 326.928 315.888  1.00  0.00           C  
ATOM   2533  HZ2 TRP   165     312.577 327.092 314.844  1.00  0.00           H  
ATOM   2534  CH2 TRP   165     313.666 325.942 316.302  1.00  0.00           C  
ATOM   2535  HH2 TRP   165     314.257 325.413 315.573  1.00  0.00           H  
ATOM   2536  CZ3 TRP   165     313.711 325.593 317.659  1.00  0.00           C  
ATOM   2537  HZ3 TRP   165     314.258 324.718 317.957  1.00  0.00           H  
ATOM   2538  CE3 TRP   165     313.020 326.356 318.612  1.00  0.00           C  
ATOM   2539  HE3 TRP   165     313.092 326.127 319.648  1.00  0.00           H  
ATOM   2540  CD2 TRP   165     312.224 327.445 318.234  1.00  0.00           C  
ATOM   2541  C   TRP   165     309.779 327.478 322.278  1.00  0.00           C  
ATOM   2542  O   TRP   165     308.826 328.228 322.477  1.00  0.00           O  
ATOM   2543  N   LEU   166     310.414 326.799 323.243  1.00  0.00           N  
ATOM   2544  H   LEU   166     311.216 326.244 322.967  1.00  0.00           H  
ATOM   2545  CA  LEU   166     310.140 326.932 324.671  1.00  0.00           C  
ATOM   2546  HA  LEU   166     309.070 327.085 324.794  1.00  0.00           H  
ATOM   2547  CB  LEU   166     310.509 325.619 325.408  1.00  0.00           C  
ATOM   2548  HB2 LEU   166     311.590 325.572 325.475  1.00  0.00           H  
ATOM   2549  HB3 LEU   166     310.139 325.689 326.433  1.00  0.00           H  
ATOM   2550  CG  LEU   166     310.002 324.284 324.806  1.00  0.00           C  
ATOM   2551  HG  LEU   166     310.306 324.207 323.764  1.00  0.00           H  
ATOM   2552  CD1 LEU   166     310.608 323.089 325.546  1.00  0.00           C  
ATOM   2553 HD11 LEU   166     310.538 323.236 326.623  1.00  0.00           H  
ATOM   2554 HD12 LEU   166     310.076 322.171 325.300  1.00  0.00           H  
ATOM   2555 HD13 LEU   166     311.651 322.961 325.264  1.00  0.00           H  
ATOM   2556  CD2 LEU   166     308.484 324.156 324.870  1.00  0.00           C  
ATOM   2557 HD21 LEU   166     308.026 324.950 324.281  1.00  0.00           H  
ATOM   2558 HD22 LEU   166     308.175 323.198 324.447  1.00  0.00           H  
ATOM   2559 HD23 LEU   166     308.149 324.211 325.907  1.00  0.00           H  
ATOM   2560  C   LEU   166     310.854 328.167 325.283  1.00  0.00           C  
ATOM   2561  O   LEU   166     310.476 328.594 326.373  1.00  0.00           O  
ATOM   2562  N   ILE   167     311.864 328.743 324.592  1.00  0.00           N  
ATOM   2563  H   ILE   167     312.122 328.309 323.717  1.00  0.00           H  
ATOM   2564  CA  ILE   167     312.698 329.868 325.094  1.00  0.00           C  
ATOM   2565  HA  ILE   167     312.271 330.208 326.038  1.00  0.00           H  
ATOM   2566  CB  ILE   167     314.135 329.385 325.424  1.00  0.00           C  
ATOM   2567  HB  ILE   167     314.599 329.027 324.504  1.00  0.00           H  
ATOM   2568  CG2 ILE   167     314.981 330.545 325.961  1.00  0.00           C  
ATOM   2569 HG21 ILE   167     314.563 330.912 326.902  1.00  0.00           H  
ATOM   2570 HG22 ILE   167     316.017 330.244 326.119  1.00  0.00           H  
ATOM   2571 HG23 ILE   167     314.985 331.341 325.226  1.00  0.00           H  
ATOM   2572  CG1 ILE   167     314.156 328.242 326.458  1.00  0.00           C  
ATOM   2573 HG12 ILE   167     313.682 328.574 327.382  1.00  0.00           H  
ATOM   2574 HG13 ILE   167     313.570 327.416 326.069  1.00  0.00           H  
ATOM   2575  CD1 ILE   167     315.572 327.729 326.776  1.00  0.00           C  
ATOM   2576 HD11 ILE   167     316.015 328.324 327.577  1.00  0.00           H  
ATOM   2577 HD12 ILE   167     315.519 326.693 327.092  1.00  0.00           H  
ATOM   2578 HD13 ILE   167     316.212 327.782 325.897  1.00  0.00           H  
ATOM   2579  C   ILE   167     312.713 331.124 324.175  1.00  0.00           C  
ATOM   2580  O   ILE   167     312.397 332.210 324.651  1.00  0.00           O  
ATOM   2581  N   ALA   168     313.149 330.992 322.905  1.00  0.00           N  
ATOM   2582  H   ALA   168     313.428 330.065 322.629  1.00  0.00           H  
ATOM   2583  CA  ALA   168     313.204 332.018 321.831  1.00  0.00           C  
ATOM   2584  HA  ALA   168     313.224 331.441 320.904  1.00  0.00           H  
ATOM   2585  CB  ALA   168     311.895 332.821 321.738  1.00  0.00           C  
ATOM   2586  HB1 ALA   168     311.797 333.506 322.579  1.00  0.00           H  
ATOM   2587  HB2 ALA   168     311.885 333.405 320.817  1.00  0.00           H  
ATOM   2588  HB3 ALA   168     311.043 332.139 321.733  1.00  0.00           H  
ATOM   2589  C   ALA   168     314.498 332.886 321.743  1.00  0.00           C  
ATOM   2590  O   ALA   168     315.384 332.504 320.993  1.00  0.00           O  
ATOM   2591  N   ASN   169     314.577 334.051 322.413  1.00  0.00           N  
ATOM   2592  H   ASN   169     313.773 334.256 322.994  1.00  0.00           H  
ATOM   2593  CA  ASN   169     315.662 335.083 322.439  1.00  0.00           C  
ATOM   2594  HA  ASN   169     315.149 336.023 322.648  1.00  0.00           H  
ATOM   2595  CB  ASN   169     316.631 334.863 323.618  1.00  0.00           C  
ATOM   2596  HB2 ASN   169     317.373 334.130 323.320  1.00  0.00           H  
ATOM   2597  HB3 ASN   169     317.173 335.790 323.809  1.00  0.00           H  
ATOM   2598  CG  ASN   169     316.024 334.421 324.933  1.00  0.00           C  
ATOM   2599  OD1 ASN   169     315.209 335.095 325.541  1.00  0.00           O  
ATOM   2600  ND2 ASN   169     316.465 333.291 325.429  1.00  0.00           N  
ATOM   2601 HD21 ASN   169     316.106 332.982 326.319  1.00  0.00           H  
ATOM   2602 HD22 ASN   169     316.993 332.676 324.823  1.00  0.00           H  
ATOM   2603  C   ASN   169     316.532 335.344 321.169  1.00  0.00           C  
ATOM   2604  O   ASN   169     317.404 334.542 320.830  1.00  0.00           O  
ATOM   2605  N   ASN   170     316.420 336.540 320.555  1.00  0.00           N  
ATOM   2606  H   ASN   170     315.709 337.182 320.878  1.00  0.00           H  
ATOM   2607  CA  ASN   170     317.309 336.992 319.462  1.00  0.00           C  
ATOM   2608  HA  ASN   170     317.722 336.092 319.007  1.00  0.00           H  
ATOM   2609  CB  ASN   170     316.512 337.720 318.355  1.00  0.00           C  
ATOM   2610  HB2 ASN   170     315.637 337.144 318.064  1.00  0.00           H  
ATOM   2611  HB3 ASN   170     316.156 338.687 318.711  1.00  0.00           H  
ATOM   2612  CG  ASN   170     317.403 337.922 317.135  1.00  0.00           C  
ATOM   2613  OD1 ASN   170     318.455 337.327 317.017  1.00  0.00           O  
ATOM   2614  ND2 ASN   170     317.069 338.785 316.220  1.00  0.00           N  
ATOM   2615 HD21 ASN   170     317.643 338.756 315.393  1.00  0.00           H  
ATOM   2616 HD22 ASN   170     316.078 338.965 316.081  1.00  0.00           H  
ATOM   2617  C   ASN   170     318.582 337.769 319.879  1.00  0.00           C  
ATOM   2618  O   ASN   170     319.613 337.155 320.114  1.00  0.00           O  
ATOM   2619  N   LEU   171     318.568 339.110 319.860  1.00  0.00           N  
ATOM   2620  H   LEU   171     317.686 339.574 319.681  1.00  0.00           H  
ATOM   2621  CA  LEU   171     319.738 339.973 320.115  1.00  0.00           C  
ATOM   2622  HA  LEU   171     319.383 341.005 320.100  1.00  0.00           H  
ATOM   2623  CB  LEU   171     320.311 339.731 321.538  1.00  0.00           C  
ATOM   2624  HB2 LEU   171     320.847 338.785 321.540  1.00  0.00           H  
ATOM   2625  HB3 LEU   171     321.053 340.512 321.699  1.00  0.00           H  
ATOM   2626  CG  LEU   171     319.348 339.747 322.753  1.00  0.00           C  
ATOM   2627  HG  LEU   171     318.549 340.467 322.574  1.00  0.00           H  
ATOM   2628  CD1 LEU   171     318.731 338.379 323.085  1.00  0.00           C  
ATOM   2629 HD11 LEU   171     319.504 337.608 323.076  1.00  0.00           H  
ATOM   2630 HD12 LEU   171     318.265 338.399 324.071  1.00  0.00           H  
ATOM   2631 HD13 LEU   171     317.956 338.132 322.369  1.00  0.00           H  
ATOM   2632  CD2 LEU   171     320.098 340.180 324.017  1.00  0.00           C  
ATOM   2633 HD21 LEU   171     320.539 341.165 323.872  1.00  0.00           H  
ATOM   2634 HD22 LEU   171     319.410 340.233 324.861  1.00  0.00           H  
ATOM   2635 HD23 LEU   171     320.885 339.461 324.246  1.00  0.00           H  
ATOM   2636  C   LEU   171     320.835 339.897 319.004  1.00  0.00           C  
ATOM   2637  O   LEU   171     322.017 340.112 319.278  1.00  0.00           O  
ATOM   2638  N   GLU   172     320.473 339.603 317.743  1.00  0.00           N  
ATOM   2639  H   GLU   172     319.498 339.402 317.573  1.00  0.00           H  
ATOM   2640  CA  GLU   172     321.393 339.463 316.587  1.00  0.00           C  
ATOM   2641  HA  GLU   172     322.409 339.354 316.961  1.00  0.00           H  
ATOM   2642  CB  GLU   172     321.055 338.190 315.786  1.00  0.00           C  
ATOM   2643  HB2 GLU   172     321.097 337.350 316.469  1.00  0.00           H  
ATOM   2644  HB3 GLU   172     320.036 338.258 315.416  1.00  0.00           H  
ATOM   2645  CG  GLU   172     321.995 337.879 314.604  1.00  0.00           C  
ATOM   2646  HG2 GLU   172     323.005 338.197 314.869  1.00  0.00           H  
ATOM   2647  HG3 GLU   172     322.027 336.794 314.483  1.00  0.00           H  
ATOM   2648  CD  GLU   172     321.578 338.505 313.247  1.00  0.00           C  
ATOM   2649  OE1 GLU   172     322.479 338.788 312.423  1.00  0.00           O  
ATOM   2650  OE2 GLU   172     320.369 338.692 312.972  1.00  0.00           O  
ATOM   2651  C   GLU   172     321.379 340.639 315.600  1.00  0.00           C  
ATOM   2652  O   GLU   172     320.315 341.136 315.229  1.00  0.00           O  
ATOM   2653  N   ARG   173     322.573 341.011 315.111  1.00  0.00           N  
ATOM   2654  H   ARG   173     323.390 340.527 315.463  1.00  0.00           H  
ATOM   2655  CA  ARG   173     322.828 341.912 313.969  1.00  0.00           C  
ATOM   2656  HA  ARG   173     322.018 341.805 313.246  1.00  0.00           H  
ATOM   2657  CB  ARG   173     322.930 343.385 314.437  1.00  0.00           C  
ATOM   2658  HB2 ARG   173     323.743 343.464 315.159  1.00  0.00           H  
ATOM   2659  HB3 ARG   173     323.197 344.009 313.582  1.00  0.00           H  
ATOM   2660  CG  ARG   173     321.663 343.986 315.078  1.00  0.00           C  
ATOM   2661  HG2 ARG   173     321.389 343.408 315.959  1.00  0.00           H  
ATOM   2662  HG3 ARG   173     321.892 344.998 315.413  1.00  0.00           H  
ATOM   2663  CD  ARG   173     320.473 344.058 314.107  1.00  0.00           C  
ATOM   2664  HD2 ARG   173     320.695 344.804 313.342  1.00  0.00           H  
ATOM   2665  HD3 ARG   173     320.354 343.103 313.598  1.00  0.00           H  
ATOM   2666  NE  ARG   173     319.216 344.433 314.794  1.00  0.00           N  
ATOM   2667  HE  ARG   173     319.185 345.355 315.202  1.00  0.00           H  
ATOM   2668  CZ  ARG   173     318.084 343.746 314.821  1.00  0.00           C  
ATOM   2669  NH1 ARG   173     316.992 344.288 315.280  1.00  0.00           N  
ATOM   2670 HH11 ARG   173     317.004 345.233 315.630  1.00  0.00           H  
ATOM   2671 HH12 ARG   173     316.131 343.767 315.297  1.00  0.00           H  
ATOM   2672  NH2 ARG   173     318.005 342.515 314.403  1.00  0.00           N  
ATOM   2673 HH21 ARG   173     318.875 342.000 314.315  1.00  0.00           H  
ATOM   2674 HH22 ARG   173     317.129 342.023 314.404  1.00  0.00           H  
ATOM   2675  C   ARG   173     324.118 341.472 313.245  1.00  0.00           C  
ATOM   2676  O   ARG   173     324.932 340.749 313.824  1.00  0.00           O  
ATOM   2677  N   ASN   174     324.327 341.941 312.012  1.00  0.00           N  
ATOM   2678  H   ASN   174     323.610 342.529 311.611  1.00  0.00           H  
ATOM   2679  CA  ASN   174     325.592 341.812 311.267  1.00  0.00           C  
ATOM   2680  HA  ASN   174     326.135 340.926 311.603  1.00  0.00           H  
ATOM   2681  CB  ASN   174     325.297 341.667 309.756  1.00  0.00           C  
ATOM   2682  HB2 ASN   174     324.599 342.449 309.451  1.00  0.00           H  
ATOM   2683  HB3 ASN   174     326.219 341.820 309.195  1.00  0.00           H  
ATOM   2684  CG  ASN   174     324.746 340.309 309.341  1.00  0.00           C  
ATOM   2685  OD1 ASN   174     325.096 339.268 309.880  1.00  0.00           O  
ATOM   2686  ND2 ASN   174     323.900 340.268 308.333  1.00  0.00           N  
ATOM   2687 HD21 ASN   174     323.553 339.369 308.033  1.00  0.00           H  
ATOM   2688 HD22 ASN   174     323.630 341.114 307.854  1.00  0.00           H  
ATOM   2689  C   ASN   174     326.479 343.048 311.535  1.00  0.00           C  
ATOM   2690  O   ASN   174     326.075 344.165 311.197  1.00  0.00           O  
ATOM   2691  N   LEU   175     327.659 342.877 312.153  1.00  0.00           N  
ATOM   2692  H   LEU   175     327.964 341.943 312.401  1.00  0.00           H  
ATOM   2693  CA  LEU   175     328.522 343.994 312.574  1.00  0.00           C  
ATOM   2694  HA  LEU   175     327.966 344.931 312.514  1.00  0.00           H  
ATOM   2695  CB  LEU   175     329.028 343.859 314.028  1.00  0.00           C  
ATOM   2696  HB2 LEU   175     329.674 342.989 314.089  1.00  0.00           H  
ATOM   2697  HB3 LEU   175     329.677 344.716 314.211  1.00  0.00           H  
ATOM   2698  CG  LEU   175     328.038 343.818 315.203  1.00  0.00           C  
ATOM   2699  HG  LEU   175     327.586 344.801 315.330  1.00  0.00           H  
ATOM   2700  CD1 LEU   175     326.922 342.788 315.071  1.00  0.00           C  
ATOM   2701 HD11 LEU   175     327.319 341.826 314.750  1.00  0.00           H  
ATOM   2702 HD12 LEU   175     326.414 342.666 316.019  1.00  0.00           H  
ATOM   2703 HD13 LEU   175     326.192 343.146 314.349  1.00  0.00           H  
ATOM   2704  CD2 LEU   175     328.829 343.471 316.467  1.00  0.00           C  
ATOM   2705 HD21 LEU   175     329.638 344.188 316.603  1.00  0.00           H  
ATOM   2706 HD22 LEU   175     328.179 343.520 317.339  1.00  0.00           H  
ATOM   2707 HD23 LEU   175     329.257 342.471 316.381  1.00  0.00           H  
ATOM   2708  C   LEU   175     329.763 344.113 311.679  1.00  0.00           C  
ATOM   2709  O   LEU   175     330.579 343.191 311.578  1.00  0.00           O  
ATOM   2710  N   ASP   176     329.896 345.258 311.018  1.00  0.00           N  
ATOM   2711  H   ASP   176     329.197 345.979 311.159  1.00  0.00           H  
ATOM   2712  CA  ASP   176     331.137 345.687 310.378  1.00  0.00           C  
ATOM   2713  HA  ASP   176     331.460 344.923 309.669  1.00  0.00           H  
ATOM   2714  CB  ASP   176     330.912 347.002 309.611  1.00  0.00           C  
ATOM   2715  HB2 ASP   176     331.866 347.315 309.183  1.00  0.00           H  
ATOM   2716  HB3 ASP   176     330.234 346.802 308.779  1.00  0.00           H  
ATOM   2717  CG  ASP   176     330.317 348.151 310.458  1.00  0.00           C  
ATOM   2718  OD1 ASP   176     330.943 349.238 310.520  1.00  0.00           O  
ATOM   2719  OD2 ASP   176     329.200 348.004 311.015  1.00  0.00           O  
ATOM   2720  C   ASP   176     332.243 345.873 311.441  1.00  0.00           C  
ATOM   2721  O   ASP   176     332.018 346.525 312.466  1.00  0.00           O  
ATOM   2722  N   GLU   177     333.454 345.367 311.190  1.00  0.00           N  
ATOM   2723  H   GLU   177     333.574 344.755 310.388  1.00  0.00           H  
ATOM   2724  CA  GLU   177     334.636 345.667 312.012  1.00  0.00           C  
ATOM   2725  HA  GLU   177     334.520 346.680 312.404  1.00  0.00           H  
ATOM   2726  CB  GLU   177     334.710 344.736 313.244  1.00  0.00           C  
ATOM   2727  HB2 GLU   177     333.738 344.735 313.740  1.00  0.00           H  
ATOM   2728  HB3 GLU   177     334.934 343.714 312.934  1.00  0.00           H  
ATOM   2729  CG  GLU   177     335.776 345.224 314.242  1.00  0.00           C  
ATOM   2730  HG2 GLU   177     336.759 345.163 313.771  1.00  0.00           H  
ATOM   2731  HG3 GLU   177     335.586 346.277 314.465  1.00  0.00           H  
ATOM   2732  CD  GLU   177     335.789 344.439 315.572  1.00  0.00           C  
ATOM   2733  OE1 GLU   177     336.897 344.154 316.092  1.00  0.00           O  
ATOM   2734  OE2 GLU   177     334.711 344.136 316.139  1.00  0.00           O  
ATOM   2735  C   GLU   177     335.928 345.679 311.170  1.00  0.00           C  
ATOM   2736  O   GLU   177     336.620 344.667 311.041  1.00  0.00           O  
ATOM   2737  N   GLY   178     336.254 346.846 310.597  1.00  0.00           N  
ATOM   2738  H   GLY   178     335.609 347.619 310.707  1.00  0.00           H  
ATOM   2739  CA  GLY   178     337.541 347.138 309.944  1.00  0.00           C  
ATOM   2740  HA2 GLY   178     337.499 348.145 309.526  1.00  0.00           H  
ATOM   2741  HA3 GLY   178     338.327 347.130 310.700  1.00  0.00           H  
ATOM   2742  C   GLY   178     337.943 346.181 308.813  1.00  0.00           C  
ATOM   2743  O   GLY   178     338.964 345.497 308.920  1.00  0.00           O  
ATOM   2744  N   ALA   179     337.126 346.118 307.751  1.00  0.00           N  
ATOM   2745  H   ALA   179     336.322 346.731 307.757  1.00  0.00           H  
ATOM   2746  CA  ALA   179     337.299 345.262 306.561  1.00  0.00           C  
ATOM   2747  HA  ALA   179     336.512 345.535 305.857  1.00  0.00           H  
ATOM   2748  CB  ALA   179     338.635 345.576 305.857  1.00  0.00           C  
ATOM   2749  HB1 ALA   179     339.476 345.203 306.441  1.00  0.00           H  
ATOM   2750  HB2 ALA   179     338.656 345.092 304.880  1.00  0.00           H  
ATOM   2751  HB3 ALA   179     338.739 346.652 305.717  1.00  0.00           H  
ATOM   2752  C   ALA   179     337.085 343.757 306.855  1.00  0.00           C  
ATOM   2753  O   ALA   179     337.625 342.885 306.163  1.00  0.00           O  
ATOM   2754  N   TYR   180     336.259 343.453 307.862  1.00  0.00           N  
ATOM   2755  H   TYR   180     335.855 344.218 308.381  1.00  0.00           H  
ATOM   2756  CA  TYR   180     335.893 342.101 308.298  1.00  0.00           C  
ATOM   2757  HA  TYR   180     335.812 341.468 307.413  1.00  0.00           H  
ATOM   2758  CB  TYR   180     337.010 341.544 309.201  1.00  0.00           C  
ATOM   2759  HB2 TYR   180     337.978 341.827 308.786  1.00  0.00           H  
ATOM   2760  HB3 TYR   180     336.937 342.013 310.183  1.00  0.00           H  
ATOM   2761  CG  TYR   180     337.026 340.033 309.356  1.00  0.00           C  
ATOM   2762  CD1 TYR   180     337.295 339.220 308.236  1.00  0.00           C  
ATOM   2763  HD1 TYR   180     337.460 339.672 307.265  1.00  0.00           H  
ATOM   2764  CE1 TYR   180     337.381 337.822 308.379  1.00  0.00           C  
ATOM   2765  HE1 TYR   180     337.602 337.201 307.521  1.00  0.00           H  
ATOM   2766  CZ  TYR   180     337.208 337.231 309.651  1.00  0.00           C  
ATOM   2767  OH  TYR   180     337.348 335.886 309.813  1.00  0.00           O  
ATOM   2768  HH  TYR   180     337.363 335.405 308.966  1.00  0.00           H  
ATOM   2769  CE2 TYR   180     336.922 338.045 310.768  1.00  0.00           C  
ATOM   2770  HE2 TYR   180     336.782 337.587 311.737  1.00  0.00           H  
ATOM   2771  CD2 TYR   180     336.828 339.443 310.620  1.00  0.00           C  
ATOM   2772  HD2 TYR   180     336.620 340.061 311.483  1.00  0.00           H  
ATOM   2773  C   TYR   180     334.516 342.097 308.993  1.00  0.00           C  
ATOM   2774  O   TYR   180     333.959 343.154 309.309  1.00  0.00           O  
ATOM   2775  N   HIS   181     333.951 340.906 309.207  1.00  0.00           N  
ATOM   2776  H   HIS   181     334.493 340.085 308.971  1.00  0.00           H  
ATOM   2777  CA  HIS   181     332.615 340.680 309.775  1.00  0.00           C  
ATOM   2778  HA  HIS   181     332.081 341.627 309.877  1.00  0.00           H  
ATOM   2779  CB  HIS   181     331.810 339.784 308.816  1.00  0.00           C  
ATOM   2780  HB2 HIS   181     331.503 340.376 307.953  1.00  0.00           H  
ATOM   2781  HB3 HIS   181     332.455 338.981 308.455  1.00  0.00           H  
ATOM   2782  CG  HIS   181     330.585 339.148 309.437  1.00  0.00           C  
ATOM   2783  ND1 HIS   181     329.393 339.803 309.765  1.00  0.00           N  
ATOM   2784  CE1 HIS   181     328.604 338.869 310.326  1.00  0.00           C  
ATOM   2785  HE1 HIS   181     327.597 339.041 310.688  1.00  0.00           H  
ATOM   2786  NE2 HIS   181     329.237 337.683 310.373  1.00  0.00           N  
ATOM   2787  HE2 HIS   181     328.840 336.821 310.733  1.00  0.00           H  
ATOM   2788  CD2 HIS   181     330.490 337.842 309.822  1.00  0.00           C  
ATOM   2789  HD2 HIS   181     331.260 337.087 309.720  1.00  0.00           H  
ATOM   2790  C   HIS   181     332.690 340.041 311.168  1.00  0.00           C  
ATOM   2791  O   HIS   181     333.486 339.127 311.401  1.00  0.00           O  
ATOM   2792  N   GLN   182     331.832 340.499 312.079  1.00  0.00           N  
ATOM   2793  H   GLN   182     331.238 341.284 311.825  1.00  0.00           H  
ATOM   2794  CA  GLN   182     331.587 339.879 313.382  1.00  0.00           C  
ATOM   2795  HA  GLN   182     332.031 338.883 313.405  1.00  0.00           H  
ATOM   2796  CB  GLN   182     332.222 340.726 314.506  1.00  0.00           C  
ATOM   2797  HB2 GLN   182     331.840 341.746 314.437  1.00  0.00           H  
ATOM   2798  HB3 GLN   182     331.915 340.326 315.473  1.00  0.00           H  
ATOM   2799  CG  GLN   182     333.763 340.787 314.469  1.00  0.00           C  
ATOM   2800  HG2 GLN   182     334.091 341.178 313.506  1.00  0.00           H  
ATOM   2801  HG3 GLN   182     334.095 341.490 315.232  1.00  0.00           H  
ATOM   2802  CD  GLN   182     334.463 339.450 314.738  1.00  0.00           C  
ATOM   2803  OE1 GLN   182     333.885 338.473 315.201  1.00  0.00           O  
ATOM   2804  NE2 GLN   182     335.755 339.360 314.490  1.00  0.00           N  
ATOM   2805 HE21 GLN   182     336.219 338.483 314.674  1.00  0.00           H  
ATOM   2806 HE22 GLN   182     336.266 340.154 314.134  1.00  0.00           H  
ATOM   2807  C   GLN   182     330.074 339.715 313.594  1.00  0.00           C  
ATOM   2808  O   GLN   182     329.322 340.685 313.570  1.00  0.00           O  
ATOM   2809  N   GLY   183     329.598 338.496 313.852  1.00  0.00           N  
ATOM   2810  H   GLY   183     330.236 337.710 313.823  1.00  0.00           H  
ATOM   2811  CA  GLY   183     328.210 338.251 314.277  1.00  0.00           C  
ATOM   2812  HA2 GLY   183     327.531 338.985 313.839  1.00  0.00           H  
ATOM   2813  HA3 GLY   183     327.900 337.260 313.944  1.00  0.00           H  
ATOM   2814  C   GLY   183     328.109 338.313 315.800  1.00  0.00           C  
ATOM   2815  O   GLY   183     327.820 337.301 316.431  1.00  0.00           O  
ATOM   2816  N   LYS   184     328.387 339.478 316.410  1.00  0.00           N  
ATOM   2817  H   LYS   184     328.630 340.262 315.814  1.00  0.00           H  
ATOM   2818  CA  LYS   184     328.612 339.596 317.871  1.00  0.00           C  
ATOM   2819  HA  LYS   184     328.181 338.714 318.352  1.00  0.00           H  
ATOM   2820  CB  LYS   184     330.141 339.531 318.107  1.00  0.00           C  
ATOM   2821  HB2 LYS   184     330.615 338.911 317.344  1.00  0.00           H  
ATOM   2822  HB3 LYS   184     330.568 340.529 318.004  1.00  0.00           H  
ATOM   2823  CG  LYS   184     330.474 338.912 319.480  1.00  0.00           C  
ATOM   2824  HG2 LYS   184     329.646 339.060 320.175  1.00  0.00           H  
ATOM   2825  HG3 LYS   184     330.590 337.840 319.337  1.00  0.00           H  
ATOM   2826  CD  LYS   184     331.749 339.459 320.136  1.00  0.00           C  
ATOM   2827  HD2 LYS   184     331.925 338.892 321.051  1.00  0.00           H  
ATOM   2828  HD3 LYS   184     332.600 339.314 319.467  1.00  0.00           H  
ATOM   2829  CE  LYS   184     331.602 340.945 320.497  1.00  0.00           C  
ATOM   2830  HE2 LYS   184     331.590 341.536 319.576  1.00  0.00           H  
ATOM   2831  HE3 LYS   184     330.637 341.092 320.994  1.00  0.00           H  
ATOM   2832  NZ  LYS   184     332.702 341.408 321.387  1.00  0.00           N  
ATOM   2833  HZ1 LYS   184     333.610 341.266 320.964  1.00  0.00           H  
ATOM   2834  HZ2 LYS   184     332.613 342.396 321.590  1.00  0.00           H  
ATOM   2835  HZ3 LYS   184     332.692 340.920 322.274  1.00  0.00           H  
ATOM   2836  C   LYS   184     327.961 340.813 318.576  1.00  0.00           C  
ATOM   2837  O   LYS   184     328.582 341.428 319.438  1.00  0.00           O  
ATOM   2838  N   ALA   185     326.698 341.132 318.264  1.00  0.00           N  
ATOM   2839  H   ALA   185     326.267 340.645 317.492  1.00  0.00           H  
ATOM   2840  CA  ALA   185     325.914 342.159 318.985  1.00  0.00           C  
ATOM   2841  HA  ALA   185     326.450 343.109 318.938  1.00  0.00           H  
ATOM   2842  CB  ALA   185     324.560 342.353 318.275  1.00  0.00           C  
ATOM   2843  HB1 ALA   185     324.058 341.398 318.119  1.00  0.00           H  
ATOM   2844  HB2 ALA   185     323.917 342.997 318.878  1.00  0.00           H  
ATOM   2845  HB3 ALA   185     324.698 342.837 317.311  1.00  0.00           H  
ATOM   2846  C   ALA   185     325.732 341.811 320.487  1.00  0.00           C  
ATOM   2847  O   ALA   185     326.379 342.412 321.346  1.00  0.00           O  
ATOM   2848  N   ALA   186     324.894 340.807 320.785  1.00  0.00           N  
ATOM   2849  H   ALA   186     324.288 340.497 320.035  1.00  0.00           H  
ATOM   2850  CA  ALA   186     324.624 340.229 322.120  1.00  0.00           C  
ATOM   2851  HA  ALA   186     325.575 339.977 322.594  1.00  0.00           H  
ATOM   2852  CB  ALA   186     323.917 341.283 322.994  1.00  0.00           C  
ATOM   2853  HB1 ALA   186     322.987 341.600 322.523  1.00  0.00           H  
ATOM   2854  HB2 ALA   186     323.700 340.865 323.978  1.00  0.00           H  
ATOM   2855  HB3 ALA   186     324.557 342.153 323.136  1.00  0.00           H  
ATOM   2856  C   ALA   186     323.808 338.910 321.984  1.00  0.00           C  
ATOM   2857  O   ALA   186     322.961 338.602 322.818  1.00  0.00           O  
ATOM   2858  N   LEU   187     324.134 338.162 320.918  1.00  0.00           N  
ATOM   2859  H   LEU   187     324.968 338.501 320.465  1.00  0.00           H  
ATOM   2860  CA  LEU   187     323.501 337.025 320.205  1.00  0.00           C  
ATOM   2861  HA  LEU   187     322.859 337.491 319.454  1.00  0.00           H  
ATOM   2862  CB  LEU   187     324.649 336.302 319.454  1.00  0.00           C  
ATOM   2863  HB2 LEU   187     325.547 336.370 320.071  1.00  0.00           H  
ATOM   2864  HB3 LEU   187     324.423 335.242 319.357  1.00  0.00           H  
ATOM   2865  CG  LEU   187     325.035 336.812 318.055  1.00  0.00           C  
ATOM   2866  HG  LEU   187     325.994 336.371 317.810  1.00  0.00           H  
ATOM   2867  CD1 LEU   187     324.034 336.385 316.996  1.00  0.00           C  
ATOM   2868 HD11 LEU   187     323.060 336.809 317.213  1.00  0.00           H  
ATOM   2869 HD12 LEU   187     324.385 336.724 316.020  1.00  0.00           H  
ATOM   2870 HD13 LEU   187     323.970 335.300 316.955  1.00  0.00           H  
ATOM   2871  CD2 LEU   187     325.179 338.326 317.984  1.00  0.00           C  
ATOM   2872 HD21 LEU   187     325.920 338.635 318.719  1.00  0.00           H  
ATOM   2873 HD22 LEU   187     325.518 338.601 316.983  1.00  0.00           H  
ATOM   2874 HD23 LEU   187     324.226 338.820 318.175  1.00  0.00           H  
ATOM   2875  C   LEU   187     322.535 336.020 320.904  1.00  0.00           C  
ATOM   2876  O   LEU   187     322.334 335.976 322.114  1.00  0.00           O  
ATOM   2877  N   ILE   188     321.919 335.209 320.035  1.00  0.00           N  
ATOM   2878  H   ILE   188     322.198 335.337 319.076  1.00  0.00           H  
ATOM   2879  CA  ILE   188     320.743 334.325 320.206  1.00  0.00           C  
ATOM   2880  HA  ILE   188     319.970 334.961 320.623  1.00  0.00           H  
ATOM   2881  CB  ILE   188     320.195 333.875 318.808  1.00  0.00           C  
ATOM   2882  HB  ILE   188     319.116 334.006 318.849  1.00  0.00           H  
ATOM   2883  CG2 ILE   188     320.711 334.771 317.656  1.00  0.00           C  
ATOM   2884 HG21 ILE   188     321.774 334.606 317.479  1.00  0.00           H  
ATOM   2885 HG22 ILE   188     320.207 334.561 316.720  1.00  0.00           H  
ATOM   2886 HG23 ILE   188     320.514 335.816 317.901  1.00  0.00           H  
ATOM   2887  CG1 ILE   188     320.439 332.395 318.439  1.00  0.00           C  
ATOM   2888 HG12 ILE   188     321.504 332.226 318.414  1.00  0.00           H  
ATOM   2889 HG13 ILE   188     319.997 331.758 319.203  1.00  0.00           H  
ATOM   2890  CD1 ILE   188     319.880 331.941 317.084  1.00  0.00           C  
ATOM   2891 HD11 ILE   188     320.462 332.359 316.262  1.00  0.00           H  
ATOM   2892 HD12 ILE   188     319.920 330.857 317.017  1.00  0.00           H  
ATOM   2893 HD13 ILE   188     318.845 332.242 316.995  1.00  0.00           H  
ATOM   2894  C   ILE   188     320.854 333.194 321.240  1.00  0.00           C  
ATOM   2895  O   ILE   188     321.855 332.474 321.246  1.00  0.00           O  
ATOM   2896  N   GLN   189     319.789 332.983 322.024  1.00  0.00           N  
ATOM   2897  H   GLN   189     318.999 333.606 321.877  1.00  0.00           H  
ATOM   2898  CA  GLN   189     319.557 331.840 322.933  1.00  0.00           C  
ATOM   2899  HA  GLN   189     320.328 331.105 322.762  1.00  0.00           H  
ATOM   2900  CB  GLN   189     319.565 332.247 324.425  1.00  0.00           C  
ATOM   2901  HB2 GLN   189     319.030 333.183 324.560  1.00  0.00           H  
ATOM   2902  HB3 GLN   189     318.995 331.487 324.961  1.00  0.00           H  
ATOM   2903  CG  GLN   189     320.919 332.307 325.147  1.00  0.00           C  
ATOM   2904  HG2 GLN   189     320.767 331.930 326.160  1.00  0.00           H  
ATOM   2905  HG3 GLN   189     321.621 331.631 324.670  1.00  0.00           H  
ATOM   2906  CD  GLN   189     321.523 333.707 325.287  1.00  0.00           C  
ATOM   2907  OE1 GLN   189     321.020 334.706 324.792  1.00  0.00           O  
ATOM   2908  NE2 GLN   189     322.615 333.839 326.013  1.00  0.00           N  
ATOM   2909 HE21 GLN   189     323.025 334.757 326.095  1.00  0.00           H  
ATOM   2910 HE22 GLN   189     323.047 333.042 326.456  1.00  0.00           H  
ATOM   2911  C   GLN   189     318.211 331.169 322.605  1.00  0.00           C  
ATOM   2912  O   GLN   189     317.168 331.634 323.079  1.00  0.00           O  
ATOM   2913  N   LEU   190     318.221 330.058 321.874  1.00  0.00           N  
ATOM   2914  H   LEU   190     319.118 329.589 321.749  1.00  0.00           H  
ATOM   2915  CA  LEU   190     317.054 329.452 321.219  1.00  0.00           C  
ATOM   2916  HA  LEU   190     316.150 329.908 321.626  1.00  0.00           H  
ATOM   2917  CB  LEU   190     317.158 329.885 319.738  1.00  0.00           C  
ATOM   2918  HB2 LEU   190     316.735 330.881 319.631  1.00  0.00           H  
ATOM   2919  HB3 LEU   190     318.205 329.999 319.479  1.00  0.00           H  
ATOM   2920  CG  LEU   190     316.527 328.964 318.694  1.00  0.00           C  
ATOM   2921  HG  LEU   190     316.777 327.934 318.915  1.00  0.00           H  
ATOM   2922  CD1 LEU   190     315.015 329.106 318.679  1.00  0.00           C  
ATOM   2923 HD11 LEU   190     314.745 330.155 318.581  1.00  0.00           H  
ATOM   2924 HD12 LEU   190     314.615 328.544 317.834  1.00  0.00           H  
ATOM   2925 HD13 LEU   190     314.585 328.705 319.594  1.00  0.00           H  
ATOM   2926  CD2 LEU   190     317.064 329.285 317.304  1.00  0.00           C  
ATOM   2927 HD21 LEU   190     318.089 328.918 317.230  1.00  0.00           H  
ATOM   2928 HD22 LEU   190     316.447 328.802 316.547  1.00  0.00           H  
ATOM   2929 HD23 LEU   190     317.072 330.353 317.127  1.00  0.00           H  
ATOM   2930  C   LEU   190     316.933 327.923 321.432  1.00  0.00           C  
ATOM   2931  O   LEU   190     317.878 327.163 321.223  1.00  0.00           O  
ATOM   2932  N   LEU   191     315.722 327.459 321.790  1.00  0.00           N  
ATOM   2933  H   LEU   191     314.967 328.126 321.885  1.00  0.00           H  
ATOM   2934  CA  LEU   191     315.422 326.065 322.163  1.00  0.00           C  
ATOM   2935  HA  LEU   191     316.091 325.409 321.603  1.00  0.00           H  
ATOM   2936  CB  LEU   191     315.694 325.942 323.668  1.00  0.00           C  
ATOM   2937  HB2 LEU   191     316.739 326.192 323.808  1.00  0.00           H  
ATOM   2938  HB3 LEU   191     315.125 326.724 324.169  1.00  0.00           H  
ATOM   2939  CG  LEU   191     315.388 324.614 324.390  1.00  0.00           C  
ATOM   2940  HG  LEU   191     316.049 324.578 325.247  1.00  0.00           H  
ATOM   2941  CD1 LEU   191     313.984 324.550 324.971  1.00  0.00           C  
ATOM   2942 HD11 LEU   191     313.229 324.632 324.189  1.00  0.00           H  
ATOM   2943 HD12 LEU   191     313.836 323.604 325.491  1.00  0.00           H  
ATOM   2944 HD13 LEU   191     313.853 325.343 325.703  1.00  0.00           H  
ATOM   2945  CD2 LEU   191     315.614 323.336 323.577  1.00  0.00           C  
ATOM   2946 HD21 LEU   191     315.992 323.522 322.575  1.00  0.00           H  
ATOM   2947 HD22 LEU   191     316.367 322.746 324.073  1.00  0.00           H  
ATOM   2948 HD23 LEU   191     314.709 322.720 323.513  1.00  0.00           H  
ATOM   2949  C   LEU   191     313.977 325.656 321.899  1.00  0.00           C  
ATOM   2950  O   LEU   191     313.077 326.430 322.212  1.00  0.00           O  
ATOM   2951  N   GLY   192     313.740 324.429 321.421  1.00  0.00           N  
ATOM   2952  H   GLY   192     314.525 323.815 321.242  1.00  0.00           H  
ATOM   2953  CA  GLY   192     312.405 323.858 321.180  1.00  0.00           C  
ATOM   2954  HA2 GLY   192     311.676 324.340 321.830  1.00  0.00           H  
ATOM   2955  HA3 GLY   192     312.136 324.049 320.141  1.00  0.00           H  
ATOM   2956  C   GLY   192     312.296 322.351 321.402  1.00  0.00           C  
ATOM   2957  O   GLY   192     313.318 321.687 321.568  1.00  0.00           O  
ATOM   2958  N   GLN   193     311.070 321.821 321.355  1.00  0.00           N  
ATOM   2959  H   GLN   193     310.306 322.455 321.133  1.00  0.00           H  
ATOM   2960  CA  GLN   193     310.681 320.417 321.630  1.00  0.00           C  
ATOM   2961  HA  GLN   193     311.570 319.787 321.586  1.00  0.00           H  
ATOM   2962  CB  GLN   193     310.125 320.381 323.070  1.00  0.00           C  
ATOM   2963  HB2 GLN   193     310.949 320.674 323.722  1.00  0.00           H  
ATOM   2964  HB3 GLN   193     309.348 321.139 323.176  1.00  0.00           H  
ATOM   2965  CG  GLN   193     309.591 319.038 323.614  1.00  0.00           C  
ATOM   2966  HG2 GLN   193     310.245 318.222 323.305  1.00  0.00           H  
ATOM   2967  HG3 GLN   193     309.628 319.095 324.699  1.00  0.00           H  
ATOM   2968  CD  GLN   193     308.141 318.693 323.276  1.00  0.00           C  
ATOM   2969  OE1 GLN   193     307.440 319.378 322.549  1.00  0.00           O  
ATOM   2970  NE2 GLN   193     307.643 317.591 323.789  1.00  0.00           N  
ATOM   2971 HE21 GLN   193     306.693 317.343 323.560  1.00  0.00           H  
ATOM   2972 HE22 GLN   193     308.182 317.039 324.457  1.00  0.00           H  
ATOM   2973  C   GLN   193     309.693 319.879 320.567  1.00  0.00           C  
ATOM   2974  O   GLN   193     309.141 320.668 319.809  1.00  0.00           O  
ATOM   2975  N   LYS   194     309.499 318.542 320.502  1.00  0.00           N  
ATOM   2976  H   LYS   194     310.068 317.994 321.137  1.00  0.00           H  
ATOM   2977  CA  LYS   194     308.788 317.764 319.453  1.00  0.00           C  
ATOM   2978  HA  LYS   194     309.552 317.568 318.700  1.00  0.00           H  
ATOM   2979  CB  LYS   194     308.322 316.381 319.987  1.00  0.00           C  
ATOM   2980  HB2 LYS   194     308.323 315.682 319.149  1.00  0.00           H  
ATOM   2981  HB3 LYS   194     309.040 316.018 320.725  1.00  0.00           H  
ATOM   2982  CG  LYS   194     306.902 316.311 320.573  1.00  0.00           C  
ATOM   2983  HG2 LYS   194     306.773 317.097 321.310  1.00  0.00           H  
ATOM   2984  HG3 LYS   194     306.188 316.466 319.765  1.00  0.00           H  
ATOM   2985  CD  LYS   194     306.596 314.954 321.221  1.00  0.00           C  
ATOM   2986  HD2 LYS   194     306.690 314.161 320.475  1.00  0.00           H  
ATOM   2987  HD3 LYS   194     307.332 314.765 322.007  1.00  0.00           H  
ATOM   2988  CE  LYS   194     305.189 314.913 321.850  1.00  0.00           C  
ATOM   2989  HE2 LYS   194     305.106 313.988 322.431  1.00  0.00           H  
ATOM   2990  HE3 LYS   194     305.084 315.746 322.552  1.00  0.00           H  
ATOM   2991  NZ  LYS   194     304.092 314.954 320.836  1.00  0.00           N  
ATOM   2992  HZ1 LYS   194     304.166 314.187 320.177  1.00  0.00           H  
ATOM   2993  HZ2 LYS   194     303.184 314.870 321.281  1.00  0.00           H  
ATOM   2994  HZ3 LYS   194     304.080 315.821 320.311  1.00  0.00           H  
ATOM   2995  C   LYS   194     307.687 318.450 318.631  1.00  0.00           C  
ATOM   2996  O   LYS   194     307.801 318.432 317.423  1.00  0.00           O  
ATOM   2997  N   LEU   195     306.646 319.015 319.267  1.00  0.00           N  
ATOM   2998  H   LEU   195     306.703 319.032 320.274  1.00  0.00           H  
ATOM   2999  CA  LEU   195     305.518 319.736 318.647  1.00  0.00           C  
ATOM   3000  HA  LEU   195     304.776 319.881 319.434  1.00  0.00           H  
ATOM   3001  CB  LEU   195     306.032 321.139 318.231  1.00  0.00           C  
ATOM   3002  HB2 LEU   195     305.183 321.817 318.226  1.00  0.00           H  
ATOM   3003  HB3 LEU   195     306.698 321.518 319.007  1.00  0.00           H  
ATOM   3004  CG  LEU   195     306.704 321.198 316.832  1.00  0.00           C  
ATOM   3005  HG  LEU   195     306.591 320.266 316.290  1.00  0.00           H  
ATOM   3006  CD1 LEU   195     306.079 322.258 315.936  1.00  0.00           C  
ATOM   3007 HD11 LEU   195     306.378 323.257 316.236  1.00  0.00           H  
ATOM   3008 HD12 LEU   195     306.432 322.053 314.928  1.00  0.00           H  
ATOM   3009 HD13 LEU   195     304.996 322.190 315.931  1.00  0.00           H  
ATOM   3010  CD2 LEU   195     308.188 321.500 316.890  1.00  0.00           C  
ATOM   3011 HD21 LEU   195     308.734 320.569 316.936  1.00  0.00           H  
ATOM   3012 HD22 LEU   195     308.495 322.030 315.992  1.00  0.00           H  
ATOM   3013 HD23 LEU   195     308.418 322.054 317.789  1.00  0.00           H  
ATOM   3014  C   LEU   195     304.774 319.032 317.473  1.00  0.00           C  
ATOM   3015  O   LEU   195     304.896 317.827 317.242  1.00  0.00           O  
ATOM   3016  N   GLU   196     303.993 319.860 316.769  1.00  0.00           N  
ATOM   3017  H   GLU   196     303.855 320.752 317.222  1.00  0.00           H  
ATOM   3018  CA  GLU   196     303.357 319.779 315.439  1.00  0.00           C  
ATOM   3019  HA  GLU   196     304.111 320.068 314.707  1.00  0.00           H  
ATOM   3020  CB  GLU   196     302.857 318.383 315.017  1.00  0.00           C  
ATOM   3021  HB2 GLU   196     303.676 317.666 315.058  1.00  0.00           H  
ATOM   3022  HB3 GLU   196     302.075 318.073 315.709  1.00  0.00           H  
ATOM   3023  CG  GLU   196     302.334 318.397 313.565  1.00  0.00           C  
ATOM   3024  HG2 GLU   196     301.765 319.311 313.383  1.00  0.00           H  
ATOM   3025  HG3 GLU   196     303.195 318.423 312.892  1.00  0.00           H  
ATOM   3026  CD  GLU   196     301.416 317.206 313.210  1.00  0.00           C  
ATOM   3027  OE1 GLU   196     300.612 316.751 314.062  1.00  0.00           O  
ATOM   3028  OE2 GLU   196     301.429 316.766 312.034  1.00  0.00           O  
ATOM   3029  C   GLU   196     302.241 320.843 315.395  1.00  0.00           C  
ATOM   3030  O   GLU   196     301.302 320.767 316.187  1.00  0.00           O  
ATOM   3031  N   HIS   197     302.358 321.856 314.518  1.00  0.00           N  
ATOM   3032  H   HIS   197     303.147 321.847 313.880  1.00  0.00           H  
ATOM   3033  CA  HIS   197     301.363 322.939 314.331  1.00  0.00           C  
ATOM   3034  HA  HIS   197     301.675 323.523 313.471  1.00  0.00           H  
ATOM   3035  CB  HIS   197     299.996 322.338 313.933  1.00  0.00           C  
ATOM   3036  HB2 HIS   197     300.159 321.565 313.181  1.00  0.00           H  
ATOM   3037  HB3 HIS   197     299.535 321.866 314.799  1.00  0.00           H  
ATOM   3038  CG  HIS   197     299.009 323.330 313.361  1.00  0.00           C  
ATOM   3039  ND1 HIS   197     299.121 323.978 312.126  1.00  0.00           N  
ATOM   3040  CE1 HIS   197     298.031 324.760 312.021  1.00  0.00           C  
ATOM   3041  HE1 HIS   197     297.810 325.408 311.179  1.00  0.00           H  
ATOM   3042  NE2 HIS   197     297.251 324.627 313.108  1.00  0.00           N  
ATOM   3043  HE2 HIS   197     296.375 325.117 313.264  1.00  0.00           H  
ATOM   3044  CD2 HIS   197     297.847 323.725 313.961  1.00  0.00           C  
ATOM   3045  HD2 HIS   197     297.484 323.397 314.928  1.00  0.00           H  
ATOM   3046  C   HIS   197     301.299 323.954 315.504  1.00  0.00           C  
ATOM   3047  O   HIS   197     300.257 324.556 315.772  1.00  0.00           O  
ATOM   3048  N   HIS   198     302.411 324.155 316.230  1.00  0.00           N  
ATOM   3049  H   HIS   198     303.252 323.688 315.929  1.00  0.00           H  
ATOM   3050  CA  HIS   198     302.484 325.005 317.442  1.00  0.00           C  
ATOM   3051  HA  HIS   198     301.474 325.197 317.808  1.00  0.00           H  
ATOM   3052  CB  HIS   198     303.238 324.246 318.551  1.00  0.00           C  
ATOM   3053  HB2 HIS   198     304.241 324.013 318.193  1.00  0.00           H  
ATOM   3054  HB3 HIS   198     303.342 324.898 319.418  1.00  0.00           H  
ATOM   3055  CG  HIS   198     302.597 322.971 319.056  1.00  0.00           C  
ATOM   3056  ND1 HIS   198     303.199 322.091 319.959  1.00  0.00           N  
ATOM   3057  CE1 HIS   198     302.299 321.122 320.196  1.00  0.00           C  
ATOM   3058  HE1 HIS   198     302.454 320.277 320.859  1.00  0.00           H  
ATOM   3059  NE2 HIS   198     301.176 321.350 319.497  1.00  0.00           N  
ATOM   3060  HE2 HIS   198     300.351 320.757 319.502  1.00  0.00           H  
ATOM   3061  CD2 HIS   198     301.337 322.518 318.786  1.00  0.00           C  
ATOM   3062  HD2 HIS   198     300.605 322.983 318.138  1.00  0.00           H  
ATOM   3063  C   HIS   198     303.107 326.399 317.198  1.00  0.00           C  
ATOM   3064  O   HIS   198     303.608 326.693 316.111  1.00  0.00           O  
ATOM   3065  N   HIS   199     303.087 327.249 318.236  1.00  0.00           N  
ATOM   3066  H   HIS   199     302.682 326.921 319.102  1.00  0.00           H  
ATOM   3067  CA  HIS   199     303.591 328.633 318.246  1.00  0.00           C  
ATOM   3068  HA  HIS   199     304.294 328.746 317.417  1.00  0.00           H  
ATOM   3069  CB  HIS   199     302.428 329.618 318.001  1.00  0.00           C  
ATOM   3070  HB2 HIS   199     302.506 329.987 316.977  1.00  0.00           H  
ATOM   3071  HB3 HIS   199     301.474 329.096 318.083  1.00  0.00           H  
ATOM   3072  CG  HIS   199     302.390 330.806 318.935  1.00  0.00           C  
ATOM   3073  ND1 HIS   199     303.046 332.026 318.739  1.00  0.00           N  
ATOM   3074  CE1 HIS   199     302.844 332.732 319.868  1.00  0.00           C  
ATOM   3075  HE1 HIS   199     303.242 333.723 320.062  1.00  0.00           H  
ATOM   3076  NE2 HIS   199     302.106 332.024 320.741  1.00  0.00           N  
ATOM   3077  HE2 HIS   199     301.858 332.327 321.678  1.00  0.00           H  
ATOM   3078  CD2 HIS   199     301.813 330.806 320.171  1.00  0.00           C  
ATOM   3079  HD2 HIS   199     301.283 329.978 320.629  1.00  0.00           H  
ATOM   3080  C   HIS   199     304.396 328.941 319.531  1.00  0.00           C  
ATOM   3081  O   HIS   199     304.106 328.436 320.620  1.00  0.00           O  
ATOM   3082  N   HIS   200     305.431 329.760 319.346  1.00  0.00           N  
ATOM   3083  H   HIS   200     305.547 330.112 318.409  1.00  0.00           H  
ATOM   3084  CA  HIS   200     306.546 330.051 320.257  1.00  0.00           C  
ATOM   3085  HA  HIS   200     306.968 329.093 320.565  1.00  0.00           H  
ATOM   3086  CB  HIS   200     307.623 330.796 319.443  1.00  0.00           C  
ATOM   3087  HB2 HIS   200     307.412 331.865 319.474  1.00  0.00           H  
ATOM   3088  HB3 HIS   200     308.593 330.637 319.914  1.00  0.00           H  
ATOM   3089  CG  HIS   200     307.694 330.380 317.985  1.00  0.00           C  
ATOM   3090  ND1 HIS   200     307.808 329.066 317.526  1.00  0.00           N  
ATOM   3091  CE1 HIS   200     307.796 329.135 316.187  1.00  0.00           C  
ATOM   3092  HE1 HIS   200     307.854 328.281 315.529  1.00  0.00           H  
ATOM   3093  NE2 HIS   200     307.692 330.412 315.786  1.00  0.00           N  
ATOM   3094  HE2 HIS   200     307.634 330.717 314.821  1.00  0.00           H  
ATOM   3095  CD2 HIS   200     307.624 331.214 316.907  1.00  0.00           C  
ATOM   3096  HD2 HIS   200     307.515 332.291 316.931  1.00  0.00           H  
ATOM   3097  C   HIS   200     306.197 330.832 321.536  1.00  0.00           C  
ATOM   3098  O   HIS   200     305.403 331.775 321.496  1.00  0.00           O  
ATOM   3099  N   HIS   201     306.865 330.512 322.654  1.00  0.00           N  
ATOM   3100  H   HIS   201     307.509 329.729 322.623  1.00  0.00           H  
ATOM   3101  CA  HIS   201     306.791 331.281 323.913  1.00  0.00           C  
ATOM   3102  HA  HIS   201     305.937 331.956 323.855  1.00  0.00           H  
ATOM   3103  CB  HIS   201     306.563 330.390 325.158  1.00  0.00           C  
ATOM   3104  HB2 HIS   201     307.482 330.371 325.747  1.00  0.00           H  
ATOM   3105  HB3 HIS   201     305.809 330.869 325.784  1.00  0.00           H  
ATOM   3106  CG  HIS   201     306.142 328.952 324.942  1.00  0.00           C  
ATOM   3107  ND1 HIS   201     305.039 328.502 324.206  1.00  0.00           N  
ATOM   3108  CE1 HIS   201     305.020 327.165 324.351  1.00  0.00           C  
ATOM   3109  HE1 HIS   201     304.292 326.501 323.898  1.00  0.00           H  
ATOM   3110  NE2 HIS   201     306.016 326.766 325.161  1.00  0.00           N  
ATOM   3111  HE2 HIS   201     306.183 325.809 325.455  1.00  0.00           H  
ATOM   3112  CD2 HIS   201     306.723 327.880 325.556  1.00  0.00           C  
ATOM   3113  HD2 HIS   201     307.559 327.917 326.243  1.00  0.00           H  
ATOM   3114  C   HIS   201     308.050 332.148 324.111  1.00  0.00           C  
ATOM   3115  O   HIS   201     309.161 331.694 323.834  1.00  0.00           O  
ATOM   3116  N   HIS   202     307.872 333.383 324.613  1.00  0.00           N  
ATOM   3117  H   HIS   202     306.929 333.677 324.822  1.00  0.00           H  
ATOM   3118  CA  HIS   202     308.954 334.331 324.942  1.00  0.00           C  
ATOM   3119  HA  HIS   202     309.841 333.766 325.227  1.00  0.00           H  
ATOM   3120  CB  HIS   202     309.327 335.151 323.689  1.00  0.00           C  
ATOM   3121  HB2 HIS   202     309.582 334.470 322.879  1.00  0.00           H  
ATOM   3122  HB3 HIS   202     308.457 335.729 323.373  1.00  0.00           H  
ATOM   3123  CG  HIS   202     310.488 336.102 323.883  1.00  0.00           C  
ATOM   3124  ND1 HIS   202     311.710 335.792 324.492  1.00  0.00           N  
ATOM   3125  CE1 HIS   202     312.471 336.894 324.388  1.00  0.00           C  
ATOM   3126  HE1 HIS   202     313.477 336.994 324.782  1.00  0.00           H  
ATOM   3127  NE2 HIS   202     311.810 337.858 323.722  1.00  0.00           N  
ATOM   3128  HE2 HIS   202     312.180 338.778 323.504  1.00  0.00           H  
ATOM   3129  CD2 HIS   202     310.561 337.373 323.391  1.00  0.00           C  
ATOM   3130  HD2 HIS   202     309.789 337.885 322.830  1.00  0.00           H  
ATOM   3131  C   HIS   202     308.606 335.201 326.161  1.00  0.00           C  
ATOM   3132  O   HIS   202     309.050 334.852 327.279  1.00  0.00           O  
ATOM   3133  OXT HIS   202     307.849 336.190 326.019  1.00  0.00           O  
TER    3134      HIS   202 
ENDMDL
REMARK 2kw5                 ENERGY     1.45626E+03 RMS    9.73
ATOM      1  N   MET     1     320.875 331.367 313.402  1.00  0.00           N  
ATOM      2  H1  MET     1     320.523 331.788 312.552  1.00  0.00           H  
ATOM      3  H2  MET     1     321.878 331.286 313.303  1.00  0.00           H  
ATOM      4  H3  MET     1     320.681 331.996 314.171  1.00  0.00           H  
ATOM      5  CA  MET     1     320.252 330.023 313.619  1.00  0.00           C  
ATOM      6  HA  MET     1     320.514 329.391 312.765  1.00  0.00           H  
ATOM      7  CB  MET     1     320.761 329.286 314.870  1.00  0.00           C  
ATOM      8  HB2 MET     1     320.559 329.870 315.768  1.00  0.00           H  
ATOM      9  HB3 MET     1     320.190 328.366 314.930  1.00  0.00           H  
ATOM     10  CG  MET     1     322.248 328.907 314.839  1.00  0.00           C  
ATOM     11  HG2 MET     1     322.864 329.803 314.924  1.00  0.00           H  
ATOM     12  HG3 MET     1     322.446 328.295 315.721  1.00  0.00           H  
ATOM     13  SD  MET     1     322.760 327.971 313.367  1.00  0.00           S  
ATOM     14  CE  MET     1     324.200 327.108 314.044  1.00  0.00           C  
ATOM     15  HE1 MET     1     323.902 326.523 314.914  1.00  0.00           H  
ATOM     16  HE2 MET     1     324.619 326.441 313.291  1.00  0.00           H  
ATOM     17  HE3 MET     1     324.950 327.842 314.335  1.00  0.00           H  
ATOM     18  C   MET     1     318.721 330.082 313.599  1.00  0.00           C  
ATOM     19  O   MET     1     318.133 329.605 312.634  1.00  0.00           O  
ATOM     20  N   TRP     2     318.060 330.730 314.573  1.00  0.00           N  
ATOM     21  H   TRP     2     318.562 331.059 315.385  1.00  0.00           H  
ATOM     22  CA  TRP     2     316.600 330.950 314.556  1.00  0.00           C  
ATOM     23  HA  TRP     2     316.108 330.066 314.147  1.00  0.00           H  
ATOM     24  CB  TRP     2     316.051 331.158 315.984  1.00  0.00           C  
ATOM     25  HB2 TRP     2     316.497 332.064 316.397  1.00  0.00           H  
ATOM     26  HB3 TRP     2     314.977 331.338 315.909  1.00  0.00           H  
ATOM     27  CG  TRP     2     316.222 330.050 316.982  1.00  0.00           C  
ATOM     28  CD1 TRP     2     316.834 330.170 318.184  1.00  0.00           C  
ATOM     29  HD1 TRP     2     317.298 331.076 318.558  1.00  0.00           H  
ATOM     30  NE1 TRP     2     316.746 328.978 318.877  1.00  0.00           N  
ATOM     31  HE1 TRP     2     317.125 328.845 319.807  1.00  0.00           H  
ATOM     32  CE2 TRP     2     316.070 328.019 318.151  1.00  0.00           C  
ATOM     33  CZ2 TRP     2     315.736 326.680 318.410  1.00  0.00           C  
ATOM     34  HZ2 TRP     2     316.054 326.209 319.329  1.00  0.00           H  
ATOM     35  CH2 TRP     2     314.993 325.964 317.456  1.00  0.00           C  
ATOM     36  HH2 TRP     2     314.733 324.928 317.635  1.00  0.00           H  
ATOM     37  CZ3 TRP     2     314.568 326.603 316.276  1.00  0.00           C  
ATOM     38  HZ3 TRP     2     313.977 326.054 315.553  1.00  0.00           H  
ATOM     39  CE3 TRP     2     314.911 327.947 316.025  1.00  0.00           C  
ATOM     40  HE3 TRP     2     314.575 328.427 315.119  1.00  0.00           H  
ATOM     41  CD2 TRP     2     315.690 328.686 316.945  1.00  0.00           C  
ATOM     42  C   TRP     2     316.222 332.134 313.639  1.00  0.00           C  
ATOM     43  O   TRP     2     315.583 333.102 314.064  1.00  0.00           O  
ATOM     44  N   ASP     3     316.642 332.078 312.370  1.00  0.00           N  
ATOM     45  H   ASP     3     317.086 331.222 312.059  1.00  0.00           H  
ATOM     46  CA  ASP     3     316.128 332.989 311.341  1.00  0.00           C  
ATOM     47  HA  ASP     3     316.095 333.991 311.772  1.00  0.00           H  
ATOM     48  CB  ASP     3     317.064 333.089 310.116  1.00  0.00           C  
ATOM     49  HB2 ASP     3     316.755 333.964 309.541  1.00  0.00           H  
ATOM     50  HB3 ASP     3     318.073 333.292 310.479  1.00  0.00           H  
ATOM     51  CG  ASP     3     317.124 331.892 309.145  1.00  0.00           C  
ATOM     52  OD1 ASP     3     317.907 331.976 308.168  1.00  0.00           O  
ATOM     53  OD2 ASP     3     316.394 330.891 309.317  1.00  0.00           O  
ATOM     54  C   ASP     3     314.672 332.610 311.000  1.00  0.00           C  
ATOM     55  O   ASP     3     314.176 331.549 311.403  1.00  0.00           O  
ATOM     56  N   GLU     4     313.959 333.494 310.296  1.00  0.00           N  
ATOM     57  H   GLU     4     314.393 334.365 310.022  1.00  0.00           H  
ATOM     58  CA  GLU     4     312.551 333.274 309.939  1.00  0.00           C  
ATOM     59  HA  GLU     4     311.966 333.280 310.860  1.00  0.00           H  
ATOM     60  CB  GLU     4     312.051 334.434 309.063  1.00  0.00           C  
ATOM     61  HB2 GLU     4     312.218 335.367 309.604  1.00  0.00           H  
ATOM     62  HB3 GLU     4     312.626 334.457 308.136  1.00  0.00           H  
ATOM     63  CG  GLU     4     310.554 334.318 308.729  1.00  0.00           C  
ATOM     64  HG2 GLU     4     310.394 333.425 308.121  1.00  0.00           H  
ATOM     65  HG3 GLU     4     310.005 334.192 309.666  1.00  0.00           H  
ATOM     66  CD  GLU     4     309.989 335.545 307.977  1.00  0.00           C  
ATOM     67  OE1 GLU     4     308.744 335.635 307.827  1.00  0.00           O  
ATOM     68  OE2 GLU     4     310.755 336.428 307.519  1.00  0.00           O  
ATOM     69  C   GLU     4     312.329 331.901 309.278  1.00  0.00           C  
ATOM     70  O   GLU     4     311.445 331.153 309.694  1.00  0.00           O  
ATOM     71  N   ARG     5     313.157 331.544 308.285  1.00  0.00           N  
ATOM     72  H   ARG     5     313.903 332.185 308.052  1.00  0.00           H  
ATOM     73  CA  ARG     5     313.054 330.284 307.531  1.00  0.00           C  
ATOM     74  HA  ARG     5     312.034 330.198 307.150  1.00  0.00           H  
ATOM     75  CB  ARG     5     314.012 330.305 306.330  1.00  0.00           C  
ATOM     76  HB2 ARG     5     315.004 330.625 306.653  1.00  0.00           H  
ATOM     77  HB3 ARG     5     314.092 329.291 305.936  1.00  0.00           H  
ATOM     78  CG  ARG     5     313.497 331.233 305.216  1.00  0.00           C  
ATOM     79  HG2 ARG     5     312.529 330.872 304.863  1.00  0.00           H  
ATOM     80  HG3 ARG     5     313.362 332.239 305.614  1.00  0.00           H  
ATOM     81  CD  ARG     5     314.466 331.309 304.030  1.00  0.00           C  
ATOM     82  HD2 ARG     5     314.048 331.991 303.287  1.00  0.00           H  
ATOM     83  HD3 ARG     5     315.413 331.721 304.386  1.00  0.00           H  
ATOM     84  NE  ARG     5     314.696 329.987 303.410  1.00  0.00           N  
ATOM     85  HE  ARG     5     314.114 329.225 303.722  1.00  0.00           H  
ATOM     86  CZ  ARG     5     315.602 329.693 302.493  1.00  0.00           C  
ATOM     87  NH1 ARG     5     315.763 328.462 302.099  1.00  0.00           N  
ATOM     88 HH11 ARG     5     315.212 327.722 302.504  1.00  0.00           H  
ATOM     89 HH12 ARG     5     316.459 328.237 301.407  1.00  0.00           H  
ATOM     90  NH2 ARG     5     316.362 330.605 301.955  1.00  0.00           N  
ATOM     91 HH21 ARG     5     316.241 331.565 302.227  1.00  0.00           H  
ATOM     92 HH22 ARG     5     317.041 330.361 301.253  1.00  0.00           H  
ATOM     93  C   ARG     5     313.270 329.028 308.380  1.00  0.00           C  
ATOM     94  O   ARG     5     312.411 328.150 308.358  1.00  0.00           O  
ATOM     95  N   PHE     6     314.373 328.912 309.124  1.00  0.00           N  
ATOM     96  H   PHE     6     315.045 329.677 309.123  1.00  0.00           H  
ATOM     97  CA  PHE     6     314.639 327.753 309.991  1.00  0.00           C  
ATOM     98  HA  PHE     6     314.633 326.850 309.379  1.00  0.00           H  
ATOM     99  CB  PHE     6     316.030 327.882 310.632  1.00  0.00           C  
ATOM    100  HB2 PHE     6     316.756 328.078 309.842  1.00  0.00           H  
ATOM    101  HB3 PHE     6     316.028 328.747 311.294  1.00  0.00           H  
ATOM    102  CG  PHE     6     316.503 326.669 311.423  1.00  0.00           C  
ATOM    103  CD1 PHE     6     317.414 325.763 310.844  1.00  0.00           C  
ATOM    104  HD1 PHE     6     317.768 325.924 309.835  1.00  0.00           H  
ATOM    105  CE1 PHE     6     317.876 324.651 311.574  1.00  0.00           C  
ATOM    106  HE1 PHE     6     318.576 323.959 311.124  1.00  0.00           H  
ATOM    107  CZ  PHE     6     317.428 324.437 312.889  1.00  0.00           C  
ATOM    108  HZ  PHE     6     317.781 323.582 313.450  1.00  0.00           H  
ATOM    109  CE2 PHE     6     316.527 325.342 313.475  1.00  0.00           C  
ATOM    110  HE2 PHE     6     316.190 325.182 314.490  1.00  0.00           H  
ATOM    111  CD2 PHE     6     316.068 326.455 312.746  1.00  0.00           C  
ATOM    112  HD2 PHE     6     315.382 327.148 313.209  1.00  0.00           H  
ATOM    113  C   PHE     6     313.544 327.600 311.055  1.00  0.00           C  
ATOM    114  O   PHE     6     312.966 326.524 311.206  1.00  0.00           O  
ATOM    115  N   SER     7     313.203 328.697 311.740  1.00  0.00           N  
ATOM    116  H   SER     7     313.684 329.566 311.527  1.00  0.00           H  
ATOM    117  CA  SER     7     312.136 328.730 312.745  1.00  0.00           C  
ATOM    118  HA  SER     7     312.400 328.036 313.544  1.00  0.00           H  
ATOM    119  CB  SER     7     312.055 330.133 313.355  1.00  0.00           C  
ATOM    120  HB2 SER     7     313.052 330.435 313.683  1.00  0.00           H  
ATOM    121  HB3 SER     7     311.701 330.841 312.603  1.00  0.00           H  
ATOM    122  OG  SER     7     311.182 330.142 314.468  1.00  0.00           O  
ATOM    123  HG  SER     7     311.232 331.017 314.904  1.00  0.00           H  
ATOM    124  C   SER     7     310.790 328.269 312.166  1.00  0.00           C  
ATOM    125  O   SER     7     310.209 327.293 312.641  1.00  0.00           O  
ATOM    126  N   GLN     8     310.346 328.870 311.056  1.00  0.00           N  
ATOM    127  H   GLN     8     310.883 329.644 310.677  1.00  0.00           H  
ATOM    128  CA  GLN     8     309.095 328.526 310.368  1.00  0.00           C  
ATOM    129  HA  GLN     8     308.309 328.495 311.123  1.00  0.00           H  
ATOM    130  CB  GLN     8     308.739 329.664 309.388  1.00  0.00           C  
ATOM    131  HB2 GLN     8     308.955 330.620 309.869  1.00  0.00           H  
ATOM    132  HB3 GLN     8     309.371 329.570 308.505  1.00  0.00           H  
ATOM    133  CG  GLN     8     307.258 329.718 308.965  1.00  0.00           C  
ATOM    134  HG2 GLN     8     306.922 328.733 308.650  1.00  0.00           H  
ATOM    135  HG3 GLN     8     306.660 330.018 309.828  1.00  0.00           H  
ATOM    136  CD  GLN     8     306.979 330.695 307.815  1.00  0.00           C  
ATOM    137  OE1 GLN     8     307.853 331.348 307.255  1.00  0.00           O  
ATOM    138  NE2 GLN     8     305.735 330.830 307.402  1.00  0.00           N  
ATOM    139 HE21 GLN     8     305.548 331.460 306.635  1.00  0.00           H  
ATOM    140 HE22 GLN     8     304.989 330.308 307.840  1.00  0.00           H  
ATOM    141  C   GLN     8     309.130 327.130 309.700  1.00  0.00           C  
ATOM    142  O   GLN     8     308.077 326.584 309.378  1.00  0.00           O  
ATOM    143  N   SER     9     310.310 326.523 309.514  1.00  0.00           N  
ATOM    144  H   SER     9     311.145 327.035 309.773  1.00  0.00           H  
ATOM    145  CA  SER     9     310.487 325.137 309.047  1.00  0.00           C  
ATOM    146  HA  SER     9     309.693 324.904 308.337  1.00  0.00           H  
ATOM    147  CB  SER     9     311.813 325.017 308.285  1.00  0.00           C  
ATOM    148  HB2 SER     9     311.816 325.744 307.471  1.00  0.00           H  
ATOM    149  HB3 SER     9     312.643 325.238 308.957  1.00  0.00           H  
ATOM    150  OG  SER     9     311.981 323.718 307.738  1.00  0.00           O  
ATOM    151  HG  SER     9     312.786 323.717 307.182  1.00  0.00           H  
ATOM    152  C   SER     9     310.393 324.104 310.184  1.00  0.00           C  
ATOM    153  O   SER     9     309.821 323.029 309.997  1.00  0.00           O  
ATOM    154  N   GLU    10     310.881 324.420 311.390  1.00  0.00           N  
ATOM    155  H   GLU    10     311.403 325.286 311.483  1.00  0.00           H  
ATOM    156  CA  GLU    10     310.710 323.580 312.589  1.00  0.00           C  
ATOM    157  HA  GLU    10     310.755 322.540 312.279  1.00  0.00           H  
ATOM    158  CB  GLU    10     311.861 323.811 313.585  1.00  0.00           C  
ATOM    159  HB2 GLU    10     311.872 324.857 313.896  1.00  0.00           H  
ATOM    160  HB3 GLU    10     311.674 323.202 314.469  1.00  0.00           H  
ATOM    161  CG  GLU    10     313.250 323.434 313.039  1.00  0.00           C  
ATOM    162  HG2 GLU    10     313.587 324.230 312.373  1.00  0.00           H  
ATOM    163  HG3 GLU    10     313.955 323.396 313.873  1.00  0.00           H  
ATOM    164  CD  GLU    10     313.268 322.084 312.282  1.00  0.00           C  
ATOM    165  OE1 GLU    10     313.858 322.017 311.176  1.00  0.00           O  
ATOM    166  OE2 GLU    10     312.683 321.088 312.780  1.00  0.00           O  
ATOM    167  C   GLU    10     309.330 323.708 313.264  1.00  0.00           C  
ATOM    168  O   GLU    10     308.778 322.703 313.717  1.00  0.00           O  
ATOM    169  N   TYR    11     308.720 324.902 313.243  1.00  0.00           N  
ATOM    170  H   TYR    11     309.253 325.696 312.898  1.00  0.00           H  
ATOM    171  CA  TYR    11     307.353 325.168 313.737  1.00  0.00           C  
ATOM    172  HA  TYR    11     307.335 325.082 314.825  1.00  0.00           H  
ATOM    173  CB  TYR    11     306.916 326.590 313.328  1.00  0.00           C  
ATOM    174  HB2 TYR    11     307.369 326.838 312.368  1.00  0.00           H  
ATOM    175  HB3 TYR    11     305.839 326.570 313.152  1.00  0.00           H  
ATOM    176  CG  TYR    11     307.172 327.733 314.297  1.00  0.00           C  
ATOM    177  CD1 TYR    11     308.351 327.814 315.067  1.00  0.00           C  
ATOM    178  HD1 TYR    11     309.105 327.042 314.996  1.00  0.00           H  
ATOM    179  CE1 TYR    11     308.576 328.928 315.900  1.00  0.00           C  
ATOM    180  HE1 TYR    11     309.497 329.005 316.460  1.00  0.00           H  
ATOM    181  CZ  TYR    11     307.620 329.966 315.973  1.00  0.00           C  
ATOM    182  OH  TYR    11     307.838 331.065 316.749  1.00  0.00           O  
ATOM    183  HH  TYR    11     308.753 331.114 317.080  1.00  0.00           H  
ATOM    184  CE2 TYR    11     306.429 329.871 315.224  1.00  0.00           C  
ATOM    185  HE2 TYR    11     305.695 330.663 315.284  1.00  0.00           H  
ATOM    186  CD2 TYR    11     306.211 328.761 314.387  1.00  0.00           C  
ATOM    187  HD2 TYR    11     305.302 328.708 313.800  1.00  0.00           H  
ATOM    188  C   TYR    11     306.306 324.195 313.164  1.00  0.00           C  
ATOM    189  O   TYR    11     305.335 323.861 313.841  1.00  0.00           O  
ATOM    190  N   VAL    12     306.492 323.776 311.906  1.00  0.00           N  
ATOM    191  H   VAL    12     307.317 324.128 311.440  1.00  0.00           H  
ATOM    192  CA  VAL    12     305.598 322.907 311.118  1.00  0.00           C  
ATOM    193  HA  VAL    12     304.699 323.481 310.886  1.00  0.00           H  
ATOM    194  CB  VAL    12     306.291 322.569 309.783  1.00  0.00           C  
ATOM    195  HB  VAL    12     307.342 322.374 309.980  1.00  0.00           H  
ATOM    196  CG1 VAL    12     305.737 321.347 309.055  1.00  0.00           C  
ATOM    197 HG11 VAL    12     304.664 321.461 308.886  1.00  0.00           H  
ATOM    198 HG12 VAL    12     306.252 321.246 308.098  1.00  0.00           H  
ATOM    199 HG13 VAL    12     305.930 320.456 309.652  1.00  0.00           H  
ATOM    200  CG2 VAL    12     306.177 323.763 308.832  1.00  0.00           C  
ATOM    201 HG21 VAL    12     306.533 324.664 309.323  1.00  0.00           H  
ATOM    202 HG22 VAL    12     306.781 323.591 307.940  1.00  0.00           H  
ATOM    203 HG23 VAL    12     305.137 323.916 308.540  1.00  0.00           H  
ATOM    204  C   VAL    12     305.107 321.659 311.869  1.00  0.00           C  
ATOM    205  O   VAL    12     303.915 321.357 311.818  1.00  0.00           O  
ATOM    206  N   TYR    13     305.994 320.927 312.560  1.00  0.00           N  
ATOM    207  H   TYR    13     306.962 321.227 312.565  1.00  0.00           H  
ATOM    208  CA  TYR    13     305.584 319.856 313.486  1.00  0.00           C  
ATOM    209  HA  TYR    13     304.980 319.131 312.943  1.00  0.00           H  
ATOM    210  CB  TYR    13     306.830 319.100 314.015  1.00  0.00           C  
ATOM    211  HB2 TYR    13     307.008 318.236 313.373  1.00  0.00           H  
ATOM    212  HB3 TYR    13     307.692 319.757 313.885  1.00  0.00           H  
ATOM    213  CG  TYR    13     306.855 318.627 315.473  1.00  0.00           C  
ATOM    214  CD1 TYR    13     308.079 318.674 316.158  1.00  0.00           C  
ATOM    215  HD1 TYR    13     308.963 318.983 315.621  1.00  0.00           H  
ATOM    216  CE1 TYR    13     308.155 318.350 317.527  1.00  0.00           C  
ATOM    217  HE1 TYR    13     309.094 318.419 318.051  1.00  0.00           H  
ATOM    218  CZ  TYR    13     307.006 317.925 318.220  1.00  0.00           C  
ATOM    219  OH  TYR    13     307.068 317.617 319.543  1.00  0.00           O  
ATOM    220  HH  TYR    13     307.796 318.061 320.003  1.00  0.00           H  
ATOM    221  CE2 TYR    13     305.787 317.817 317.528  1.00  0.00           C  
ATOM    222  HE2 TYR    13     304.909 317.475 318.053  1.00  0.00           H  
ATOM    223  CD2 TYR    13     305.713 318.170 316.168  1.00  0.00           C  
ATOM    224  HD2 TYR    13     304.762 318.069 315.667  1.00  0.00           H  
ATOM    225  C   TYR    13     304.697 320.419 314.609  1.00  0.00           C  
ATOM    226  O   TYR    13     303.530 320.042 314.741  1.00  0.00           O  
ATOM    227  N   GLY    14     305.273 321.318 315.407  1.00  0.00           N  
ATOM    228  H   GLY    14     306.210 321.604 315.165  1.00  0.00           H  
ATOM    229  CA  GLY    14     304.719 321.788 316.676  1.00  0.00           C  
ATOM    230  HA2 GLY    14     304.354 322.808 316.564  1.00  0.00           H  
ATOM    231  HA3 GLY    14     303.883 321.154 316.978  1.00  0.00           H  
ATOM    232  C   GLY    14     305.767 321.755 317.793  1.00  0.00           C  
ATOM    233  O   GLY    14     305.472 321.308 318.903  1.00  0.00           O  
ATOM    234  N   THR    15     306.985 322.234 317.502  1.00  0.00           N  
ATOM    235  H   THR    15     307.166 322.599 316.578  1.00  0.00           H  
ATOM    236  CA  THR    15     308.056 322.418 318.489  1.00  0.00           C  
ATOM    237  HA  THR    15     308.096 321.544 319.140  1.00  0.00           H  
ATOM    238  CB  THR    15     309.446 322.578 317.830  1.00  0.00           C  
ATOM    239  HB  THR    15     310.153 322.918 318.586  1.00  0.00           H  
ATOM    240  CG2 THR    15     309.991 321.301 317.227  1.00  0.00           C  
ATOM    241 HG21 THR    15     309.381 321.020 316.372  1.00  0.00           H  
ATOM    242 HG22 THR    15     311.018 321.459 316.898  1.00  0.00           H  
ATOM    243 HG23 THR    15     309.988 320.517 317.981  1.00  0.00           H  
ATOM    244  OG1 THR    15     309.395 323.524 316.779  1.00  0.00           O  
ATOM    245  HG1 THR    15     310.287 323.606 316.397  1.00  0.00           H  
ATOM    246  C   THR    15     307.747 323.634 319.371  1.00  0.00           C  
ATOM    247  O   THR    15     307.198 323.477 320.459  1.00  0.00           O  
ATOM    248  N   GLU    16     308.147 324.820 318.898  1.00  0.00           N  
ATOM    249  H   GLU    16     308.554 324.788 317.967  1.00  0.00           H  
ATOM    250  CA  GLU    16     308.219 326.108 319.591  1.00  0.00           C  
ATOM    251  HA  GLU    16     308.407 326.861 318.827  1.00  0.00           H  
ATOM    252  CB  GLU    16     306.898 326.509 320.275  1.00  0.00           C  
ATOM    253  HB2 GLU    16     306.078 326.256 319.601  1.00  0.00           H  
ATOM    254  HB3 GLU    16     306.757 325.959 321.203  1.00  0.00           H  
ATOM    255  CG  GLU    16     306.814 328.016 320.558  1.00  0.00           C  
ATOM    256  HG2 GLU    16     307.145 328.566 319.674  1.00  0.00           H  
ATOM    257  HG3 GLU    16     305.763 328.270 320.714  1.00  0.00           H  
ATOM    258  CD  GLU    16     307.616 328.451 321.800  1.00  0.00           C  
ATOM    259  OE1 GLU    16     308.704 329.054 321.638  1.00  0.00           O  
ATOM    260  OE2 GLU    16     307.141 328.232 322.939  1.00  0.00           O  
ATOM    261  C   GLU    16     309.429 326.040 320.541  1.00  0.00           C  
ATOM    262  O   GLU    16     309.393 325.243 321.484  1.00  0.00           O  
ATOM    263  N   PRO    17     310.521 326.798 320.317  1.00  0.00           N  
ATOM    264  CD  PRO    17     310.772 327.679 319.184  1.00  0.00           C  
ATOM    265  HD2 PRO    17     310.224 328.613 319.316  1.00  0.00           H  
ATOM    266  HD3 PRO    17     310.496 327.207 318.240  1.00  0.00           H  
ATOM    267  CG  PRO    17     312.276 327.954 319.197  1.00  0.00           C  
ATOM    268  HG2 PRO    17     312.515 328.938 318.794  1.00  0.00           H  
ATOM    269  HG3 PRO    17     312.786 327.175 318.633  1.00  0.00           H  
ATOM    270  CB  PRO    17     312.640 327.838 320.677  1.00  0.00           C  
ATOM    271  HB2 PRO    17     312.390 328.766 321.193  1.00  0.00           H  
ATOM    272  HB3 PRO    17     313.694 327.588 320.815  1.00  0.00           H  
ATOM    273  CA  PRO    17     311.724 326.702 321.140  1.00  0.00           C  
ATOM    274  HA  PRO    17     312.213 325.757 320.897  1.00  0.00           H  
ATOM    275  C   PRO    17     311.441 326.705 322.648  1.00  0.00           C  
ATOM    276  O   PRO    17     311.858 325.787 323.337  1.00  0.00           O  
ATOM    277  N   ASN    18     310.632 327.614 323.185  1.00  0.00           N  
ATOM    278  H   ASN    18     310.144 328.266 322.575  1.00  0.00           H  
ATOM    279  CA  ASN    18     310.386 327.688 324.632  1.00  0.00           C  
ATOM    280  HA  ASN    18     311.316 327.425 325.142  1.00  0.00           H  
ATOM    281  CB  ASN    18     310.073 329.143 325.017  1.00  0.00           C  
ATOM    282  HB2 ASN    18     309.119 329.424 324.574  1.00  0.00           H  
ATOM    283  HB3 ASN    18     309.976 329.219 326.100  1.00  0.00           H  
ATOM    284  CG  ASN    18     311.151 330.125 324.581  1.00  0.00           C  
ATOM    285  OD1 ASN    18     312.345 329.897 324.728  1.00  0.00           O  
ATOM    286  ND2 ASN    18     310.770 331.260 324.037  1.00  0.00           N  
ATOM    287 HD21 ASN    18     311.476 331.917 323.742  1.00  0.00           H  
ATOM    288 HD22 ASN    18     309.789 331.447 323.897  1.00  0.00           H  
ATOM    289  C   ASN    18     309.334 326.672 325.156  1.00  0.00           C  
ATOM    290  O   ASN    18     308.891 326.784 326.302  1.00  0.00           O  
ATOM    291  N   ASP    19     308.967 325.661 324.359  1.00  0.00           N  
ATOM    292  H   ASP    19     309.346 325.662 323.418  1.00  0.00           H  
ATOM    293  CA  ASP    19     308.161 324.491 324.745  1.00  0.00           C  
ATOM    294  HA  ASP    19     307.926 324.540 325.807  1.00  0.00           H  
ATOM    295  CB  ASP    19     306.834 324.493 323.971  1.00  0.00           C  
ATOM    296  HB2 ASP    19     306.328 325.442 324.153  1.00  0.00           H  
ATOM    297  HB3 ASP    19     307.058 324.428 322.908  1.00  0.00           H  
ATOM    298  CG  ASP    19     305.867 323.350 324.348  1.00  0.00           C  
ATOM    299  OD1 ASP    19     304.870 323.146 323.614  1.00  0.00           O  
ATOM    300  OD2 ASP    19     306.052 322.675 325.388  1.00  0.00           O  
ATOM    301  C   ASP    19     308.943 323.186 324.504  1.00  0.00           C  
ATOM    302  O   ASP    19     309.138 322.383 325.420  1.00  0.00           O  
ATOM    303  N   PHE    20     309.470 322.994 323.289  1.00  0.00           N  
ATOM    304  H   PHE    20     309.290 323.687 322.567  1.00  0.00           H  
ATOM    305  CA  PHE    20     310.337 321.858 322.966  1.00  0.00           C  
ATOM    306  HA  PHE    20     309.784 320.941 323.179  1.00  0.00           H  
ATOM    307  CB  PHE    20     310.675 321.881 321.470  1.00  0.00           C  
ATOM    308  HB2 PHE    20     309.787 322.160 320.905  1.00  0.00           H  
ATOM    309  HB3 PHE    20     311.448 322.625 321.269  1.00  0.00           H  
ATOM    310  CG  PHE    20     311.123 320.520 320.996  1.00  0.00           C  
ATOM    311  CD1 PHE    20     310.148 319.539 320.749  1.00  0.00           C  
ATOM    312  HD1 PHE    20     309.099 319.785 320.830  1.00  0.00           H  
ATOM    313  CE1 PHE    20     310.540 318.232 320.428  1.00  0.00           C  
ATOM    314  HE1 PHE    20     309.797 317.477 320.217  1.00  0.00           H  
ATOM    315  CZ  PHE    20     311.902 317.899 320.392  1.00  0.00           C  
ATOM    316  HZ  PHE    20     312.210 316.890 320.174  1.00  0.00           H  
ATOM    317  CE2 PHE    20     312.873 318.885 320.583  1.00  0.00           C  
ATOM    318  HE2 PHE    20     313.908 318.612 320.470  1.00  0.00           H  
ATOM    319  CD2 PHE    20     312.489 320.203 320.887  1.00  0.00           C  
ATOM    320  HD2 PHE    20     313.238 320.964 321.052  1.00  0.00           H  
ATOM    321  C   PHE    20     311.616 321.832 323.825  1.00  0.00           C  
ATOM    322  O   PHE    20     312.097 320.771 324.225  1.00  0.00           O  
ATOM    323  N   LEU    21     312.131 323.020 324.158  1.00  0.00           N  
ATOM    324  H   LEU    21     311.678 323.848 323.783  1.00  0.00           H  
ATOM    325  CA  LEU    21     313.330 323.260 324.961  1.00  0.00           C  
ATOM    326  HA  LEU    21     313.898 322.334 324.990  1.00  0.00           H  
ATOM    327  CB  LEU    21     314.151 324.346 324.197  1.00  0.00           C  
ATOM    328  HB2 LEU    21     313.769 324.394 323.177  1.00  0.00           H  
ATOM    329  HB3 LEU    21     313.980 325.324 324.648  1.00  0.00           H  
ATOM    330  CG  LEU    21     315.650 324.181 323.947  1.00  0.00           C  
ATOM    331  HG  LEU    21     315.938 324.949 323.228  1.00  0.00           H  
ATOM    332  CD1 LEU    21     316.482 324.453 325.188  1.00  0.00           C  
ATOM    333 HD11 LEU    21     315.912 324.256 326.091  1.00  0.00           H  
ATOM    334 HD12 LEU    21     317.408 323.874 325.184  1.00  0.00           H  
ATOM    335 HD13 LEU    21     316.725 325.512 325.163  1.00  0.00           H  
ATOM    336  CD2 LEU    21     315.968 322.856 323.274  1.00  0.00           C  
ATOM    337 HD21 LEU    21     315.521 322.852 322.279  1.00  0.00           H  
ATOM    338 HD22 LEU    21     317.042 322.771 323.174  1.00  0.00           H  
ATOM    339 HD23 LEU    21     315.601 322.005 323.837  1.00  0.00           H  
ATOM    340  C   LEU    21     312.935 323.586 326.429  1.00  0.00           C  
ATOM    341  O   LEU    21     313.468 324.506 327.049  1.00  0.00           O  
ATOM    342  N   VAL    22     312.040 322.765 327.013  1.00  0.00           N  
ATOM    343  H   VAL    22     311.623 322.061 326.416  1.00  0.00           H  
ATOM    344  CA  VAL    22     311.617 322.792 328.439  1.00  0.00           C  
ATOM    345  HA  VAL    22     312.028 323.682 328.918  1.00  0.00           H  
ATOM    346  CB  VAL    22     310.082 322.859 328.598  1.00  0.00           C  
ATOM    347  HB  VAL    22     309.625 322.080 327.989  1.00  0.00           H  
ATOM    348  CG1 VAL    22     309.605 322.663 330.046  1.00  0.00           C  
ATOM    349 HG11 VAL    22     310.104 323.371 330.709  1.00  0.00           H  
ATOM    350 HG12 VAL    22     308.527 322.818 330.104  1.00  0.00           H  
ATOM    351 HG13 VAL    22     309.808 321.646 330.386  1.00  0.00           H  
ATOM    352  CG2 VAL    22     309.579 324.225 328.136  1.00  0.00           C  
ATOM    353 HG21 VAL    22     309.922 324.419 327.122  1.00  0.00           H  
ATOM    354 HG22 VAL    22     308.489 324.237 328.146  1.00  0.00           H  
ATOM    355 HG23 VAL    22     309.955 325.010 328.792  1.00  0.00           H  
ATOM    356  C   VAL    22     312.183 321.600 329.205  1.00  0.00           C  
ATOM    357  O   VAL    22     312.996 321.800 330.106  1.00  0.00           O  
ATOM    358  N   SER    23     311.846 320.362 328.822  1.00  0.00           N  
ATOM    359  H   SER    23     311.140 320.244 328.108  1.00  0.00           H  
ATOM    360  CA  SER    23     312.453 319.145 329.395  1.00  0.00           C  
ATOM    361  HA  SER    23     312.554 319.273 330.475  1.00  0.00           H  
ATOM    362  CB  SER    23     311.572 317.907 329.187  1.00  0.00           C  
ATOM    363  HB2 SER    23     311.373 317.760 328.124  1.00  0.00           H  
ATOM    364  HB3 SER    23     312.093 317.030 329.578  1.00  0.00           H  
ATOM    365  OG  SER    23     310.351 318.080 329.891  1.00  0.00           O  
ATOM    366  HG  SER    23     309.871 317.228 329.924  1.00  0.00           H  
ATOM    367  C   SER    23     313.856 318.969 328.815  1.00  0.00           C  
ATOM    368  O   SER    23     314.094 318.182 327.912  1.00  0.00           O  
ATOM    369  N   VAL    24     314.756 319.800 329.343  1.00  0.00           N  
ATOM    370  H   VAL    24     314.362 320.383 330.074  1.00  0.00           H  
ATOM    371  CA  VAL    24     316.163 320.081 328.996  1.00  0.00           C  
ATOM    372  HA  VAL    24     316.763 319.188 329.172  1.00  0.00           H  
ATOM    373  CB  VAL    24     316.354 320.489 327.518  1.00  0.00           C  
ATOM    374  HB  VAL    24     315.943 319.716 326.884  1.00  0.00           H  
ATOM    375  CG1 VAL    24     315.647 321.768 327.114  1.00  0.00           C  
ATOM    376 HG11 VAL    24     316.109 322.636 327.583  1.00  0.00           H  
ATOM    377 HG12 VAL    24     315.743 321.870 326.037  1.00  0.00           H  
ATOM    378 HG13 VAL    24     314.593 321.697 327.372  1.00  0.00           H  
ATOM    379  CG2 VAL    24     317.831 320.658 327.168  1.00  0.00           C  
ATOM    380 HG21 VAL    24     318.330 319.702 327.300  1.00  0.00           H  
ATOM    381 HG22 VAL    24     317.938 320.977 326.129  1.00  0.00           H  
ATOM    382 HG23 VAL    24     318.307 321.409 327.799  1.00  0.00           H  
ATOM    383  C   VAL    24     316.657 321.161 329.958  1.00  0.00           C  
ATOM    384  O   VAL    24     317.675 320.998 330.619  1.00  0.00           O  
ATOM    385  N   ALA    25     315.865 322.229 330.108  1.00  0.00           N  
ATOM    386  H   ALA    25     315.001 322.255 329.579  1.00  0.00           H  
ATOM    387  CA  ALA    25     316.145 323.408 330.921  1.00  0.00           C  
ATOM    388  HA  ALA    25     317.085 323.818 330.566  1.00  0.00           H  
ATOM    389  CB  ALA    25     315.042 324.434 330.650  1.00  0.00           C  
ATOM    390  HB1 ALA    25     314.099 324.099 331.086  1.00  0.00           H  
ATOM    391  HB2 ALA    25     315.324 325.388 331.097  1.00  0.00           H  
ATOM    392  HB3 ALA    25     314.906 324.559 329.577  1.00  0.00           H  
ATOM    393  C   ALA    25     316.272 323.097 332.426  1.00  0.00           C  
ATOM    394  O   ALA    25     316.934 323.815 333.174  1.00  0.00           O  
ATOM    395  N   ASN    26     315.670 321.984 332.864  1.00  0.00           N  
ATOM    396  H   ASN    26     315.043 321.511 332.230  1.00  0.00           H  
ATOM    397  CA  ASN    26     315.867 321.415 334.200  1.00  0.00           C  
ATOM    398  HA  ASN    26     315.565 322.160 334.940  1.00  0.00           H  
ATOM    399  CB  ASN    26     314.964 320.175 334.360  1.00  0.00           C  
ATOM    400  HB2 ASN    26     315.180 319.464 333.560  1.00  0.00           H  
ATOM    401  HB3 ASN    26     315.195 319.686 335.307  1.00  0.00           H  
ATOM    402  CG  ASN    26     313.472 320.494 334.362  1.00  0.00           C  
ATOM    403  OD1 ASN    26     313.033 321.613 334.591  1.00  0.00           O  
ATOM    404  ND2 ASN    26     312.637 319.515 334.098  1.00  0.00           N  
ATOM    405 HD21 ASN    26     311.647 319.715 334.118  1.00  0.00           H  
ATOM    406 HD22 ASN    26     312.974 318.576 333.948  1.00  0.00           H  
ATOM    407  C   ASN    26     317.347 321.089 334.486  1.00  0.00           C  
ATOM    408  O   ASN    26     317.798 321.258 335.620  1.00  0.00           O  
ATOM    409  N   GLN    27     318.115 320.652 333.473  1.00  0.00           N  
ATOM    410  H   GLN    27     317.703 320.538 332.554  1.00  0.00           H  
ATOM    411  CA  GLN    27     319.571 320.512 333.594  1.00  0.00           C  
ATOM    412  HA  GLN    27     319.781 320.046 334.559  1.00  0.00           H  
ATOM    413  CB  GLN    27     320.135 319.552 332.524  1.00  0.00           C  
ATOM    414  HB2 GLN    27     319.936 319.934 331.523  1.00  0.00           H  
ATOM    415  HB3 GLN    27     321.216 319.526 332.664  1.00  0.00           H  
ATOM    416  CG  GLN    27     319.574 318.113 332.641  1.00  0.00           C  
ATOM    417  HG2 GLN    27     319.275 317.931 333.674  1.00  0.00           H  
ATOM    418  HG3 GLN    27     318.683 318.020 332.020  1.00  0.00           H  
ATOM    419  CD  GLN    27     320.565 317.003 332.258  1.00  0.00           C  
ATOM    420  OE1 GLN    27     321.637 317.223 331.714  1.00  0.00           O  
ATOM    421  NE2 GLN    27     320.252 315.755 332.543  1.00  0.00           N  
ATOM    422 HE21 GLN    27     320.948 315.050 332.368  1.00  0.00           H  
ATOM    423 HE22 GLN    27     319.383 315.517 333.001  1.00  0.00           H  
ATOM    424  C   GLN    27     320.302 321.875 333.615  1.00  0.00           C  
ATOM    425  O   GLN    27     321.177 322.057 334.463  1.00  0.00           O  
ATOM    426  N   ILE    28     319.955 322.831 332.728  1.00  0.00           N  
ATOM    427  H   ILE    28     319.182 322.635 332.106  1.00  0.00           H  
ATOM    428  CA  ILE    28     320.713 324.091 332.489  1.00  0.00           C  
ATOM    429  HA  ILE    28     321.140 324.408 333.441  1.00  0.00           H  
ATOM    430  CB  ILE    28     321.875 323.842 331.493  1.00  0.00           C  
ATOM    431  HB  ILE    28     322.431 324.776 331.428  1.00  0.00           H  
ATOM    432  CG2 ILE    28     322.886 322.841 332.065  1.00  0.00           C  
ATOM    433 HG21 ILE    28     322.536 321.812 331.978  1.00  0.00           H  
ATOM    434 HG22 ILE    28     323.822 322.959 331.544  1.00  0.00           H  
ATOM    435 HG23 ILE    28     323.090 323.070 333.112  1.00  0.00           H  
ATOM    436  CG1 ILE    28     321.465 323.557 330.024  1.00  0.00           C  
ATOM    437 HG12 ILE    28     320.838 324.362 329.653  1.00  0.00           H  
ATOM    438 HG13 ILE    28     322.363 323.608 329.420  1.00  0.00           H  
ATOM    439  CD1 ILE    28     320.732 322.247 329.708  1.00  0.00           C  
ATOM    440 HD11 ILE    28     319.722 322.296 330.104  1.00  0.00           H  
ATOM    441 HD12 ILE    28     320.666 322.123 328.627  1.00  0.00           H  
ATOM    442 HD13 ILE    28     321.252 321.390 330.131  1.00  0.00           H  
ATOM    443  C   ILE    28     319.891 325.281 331.934  1.00  0.00           C  
ATOM    444  O   ILE    28     318.875 325.054 331.281  1.00  0.00           O  
ATOM    445  N   PRO    29     320.347 326.548 332.093  1.00  0.00           N  
ATOM    446  CD  PRO    29     321.477 326.985 332.907  1.00  0.00           C  
ATOM    447  HD2 PRO    29     322.340 326.327 332.832  1.00  0.00           H  
ATOM    448  HD3 PRO    29     321.161 327.056 333.948  1.00  0.00           H  
ATOM    449  CG  PRO    29     321.850 328.370 332.388  1.00  0.00           C  
ATOM    450  HG2 PRO    29     322.546 328.276 331.553  1.00  0.00           H  
ATOM    451  HG3 PRO    29     322.271 328.988 333.180  1.00  0.00           H  
ATOM    452  CB  PRO    29     320.523 328.937 331.894  1.00  0.00           C  
ATOM    453  HB2 PRO    29     320.670 329.688 331.116  1.00  0.00           H  
ATOM    454  HB3 PRO    29     319.978 329.367 332.735  1.00  0.00           H  
ATOM    455  CA  PRO    29     319.773 327.705 331.384  1.00  0.00           C  
ATOM    456  HA  PRO    29     318.716 327.798 331.640  1.00  0.00           H  
ATOM    457  C   PRO    29     319.881 327.536 329.861  1.00  0.00           C  
ATOM    458  O   PRO    29     320.746 326.814 329.375  1.00  0.00           O  
ATOM    459  N   GLN    30     318.999 328.182 329.093  1.00  0.00           N  
ATOM    460  H   GLN    30     318.338 328.819 329.524  1.00  0.00           H  
ATOM    461  CA  GLN    30     318.791 327.855 327.675  1.00  0.00           C  
ATOM    462  HA  GLN    30     319.734 327.501 327.270  1.00  0.00           H  
ATOM    463  CB  GLN    30     317.815 326.655 327.667  1.00  0.00           C  
ATOM    464  HB2 GLN    30     317.986 326.115 326.741  1.00  0.00           H  
ATOM    465  HB3 GLN    30     318.126 325.957 328.446  1.00  0.00           H  
ATOM    466  CG  GLN    30     316.289 326.898 327.848  1.00  0.00           C  
ATOM    467  HG2 GLN    30     315.835 327.125 326.885  1.00  0.00           H  
ATOM    468  HG3 GLN    30     315.853 325.950 328.151  1.00  0.00           H  
ATOM    469  CD  GLN    30     315.843 327.994 328.835  1.00  0.00           C  
ATOM    470  OE1 GLN    30     316.356 329.102 328.891  1.00  0.00           O  
ATOM    471  NE2 GLN    30     314.826 327.764 329.632  1.00  0.00           N  
ATOM    472 HE21 GLN    30     314.543 328.511 330.251  1.00  0.00           H  
ATOM    473 HE22 GLN    30     314.317 326.896 329.592  1.00  0.00           H  
ATOM    474  C   GLN    30     318.409 329.040 326.755  1.00  0.00           C  
ATOM    475  O   GLN    30     319.035 330.096 326.802  1.00  0.00           O  
ATOM    476  N   GLY    31     317.461 328.841 325.828  1.00  0.00           N  
ATOM    477  H   GLY    31     317.047 327.923 325.760  1.00  0.00           H  
ATOM    478  CA  GLY    31     316.912 329.855 324.916  1.00  0.00           C  
ATOM    479  HA2 GLY    31     315.859 329.639 324.727  1.00  0.00           H  
ATOM    480  HA3 GLY    31     316.978 330.846 325.367  1.00  0.00           H  
ATOM    481  C   GLY    31     317.646 329.879 323.579  1.00  0.00           C  
ATOM    482  O   GLY    31     317.031 330.033 322.522  1.00  0.00           O  
ATOM    483  N   LYS    32     318.974 329.707 323.643  1.00  0.00           N  
ATOM    484  H   LYS    32     319.379 329.598 324.565  1.00  0.00           H  
ATOM    485  CA  LYS    32     319.885 329.724 322.497  1.00  0.00           C  
ATOM    486  HA  LYS    32     319.298 329.935 321.598  1.00  0.00           H  
ATOM    487  CB  LYS    32     320.887 330.892 322.636  1.00  0.00           C  
ATOM    488  HB2 LYS    32     321.619 330.688 323.419  1.00  0.00           H  
ATOM    489  HB3 LYS    32     321.414 330.989 321.685  1.00  0.00           H  
ATOM    490  CG  LYS    32     320.173 332.230 322.922  1.00  0.00           C  
ATOM    491  HG2 LYS    32     320.612 332.988 322.287  1.00  0.00           H  
ATOM    492  HG3 LYS    32     319.124 332.161 322.630  1.00  0.00           H  
ATOM    493  CD  LYS    32     320.290 332.709 324.385  1.00  0.00           C  
ATOM    494  HD2 LYS    32     320.190 331.862 325.066  1.00  0.00           H  
ATOM    495  HD3 LYS    32     321.282 333.140 324.536  1.00  0.00           H  
ATOM    496  CE  LYS    32     319.180 333.732 324.706  1.00  0.00           C  
ATOM    497  HE2 LYS    32     318.801 334.158 323.771  1.00  0.00           H  
ATOM    498  HE3 LYS    32     318.347 333.187 325.165  1.00  0.00           H  
ATOM    499  NZ  LYS    32     319.620 334.838 325.611  1.00  0.00           N  
ATOM    500  HZ1 LYS    32     320.192 335.526 325.122  1.00  0.00           H  
ATOM    501  HZ2 LYS    32     318.819 335.356 325.957  1.00  0.00           H  
ATOM    502  HZ3 LYS    32     320.134 334.516 326.425  1.00  0.00           H  
ATOM    503  C   LYS    32     320.475 328.329 322.237  1.00  0.00           C  
ATOM    504  O   LYS    32     319.717 327.386 322.045  1.00  0.00           O  
ATOM    505  N   ILE    33     321.804 328.198 322.220  1.00  0.00           N  
ATOM    506  H   ILE    33     322.358 328.988 322.525  1.00  0.00           H  
ATOM    507  CA  ILE    33     322.553 327.038 321.705  1.00  0.00           C  
ATOM    508  HA  ILE    33     321.939 326.135 321.731  1.00  0.00           H  
ATOM    509  CB  ILE    33     322.876 327.393 320.216  1.00  0.00           C  
ATOM    510  HB  ILE    33     323.404 328.332 320.272  1.00  0.00           H  
ATOM    511  CG2 ILE    33     323.822 326.418 319.503  1.00  0.00           C  
ATOM    512 HG21 ILE    33     323.263 325.690 318.923  1.00  0.00           H  
ATOM    513 HG22 ILE    33     324.461 326.958 318.802  1.00  0.00           H  
ATOM    514 HG23 ILE    33     324.434 325.895 320.224  1.00  0.00           H  
ATOM    515  CG1 ILE    33     321.685 327.650 319.255  1.00  0.00           C  
ATOM    516 HG12 ILE    33     321.951 327.316 318.251  1.00  0.00           H  
ATOM    517 HG13 ILE    33     320.825 327.060 319.559  1.00  0.00           H  
ATOM    518  CD1 ILE    33     321.272 329.125 319.097  1.00  0.00           C  
ATOM    519 HD11 ILE    33     322.004 329.803 319.535  1.00  0.00           H  
ATOM    520 HD12 ILE    33     321.188 329.360 318.036  1.00  0.00           H  
ATOM    521 HD13 ILE    33     320.300 329.290 319.558  1.00  0.00           H  
ATOM    522  C   ILE    33     323.836 326.823 322.568  1.00  0.00           C  
ATOM    523  O   ILE    33     324.508 327.795 322.865  1.00  0.00           O  
ATOM    524  N   LEU    34     324.189 325.586 322.959  1.00  0.00           N  
ATOM    525  H   LEU    34     323.562 324.859 322.638  1.00  0.00           H  
ATOM    526  CA  LEU    34     325.475 325.111 323.573  1.00  0.00           C  
ATOM    527  HA  LEU    34     325.202 324.191 324.080  1.00  0.00           H  
ATOM    528  CB  LEU    34     326.309 324.533 322.401  1.00  0.00           C  
ATOM    529  HB2 LEU    34     326.989 323.785 322.759  1.00  0.00           H  
ATOM    530  HB3 LEU    34     325.602 323.926 321.833  1.00  0.00           H  
ATOM    531  CG  LEU    34     327.006 325.444 321.377  1.00  0.00           C  
ATOM    532  HG  LEU    34     326.501 326.395 321.328  1.00  0.00           H  
ATOM    533  CD1 LEU    34     328.479 325.668 321.640  1.00  0.00           C  
ATOM    534 HD11 LEU    34     328.991 324.712 321.620  1.00  0.00           H  
ATOM    535 HD12 LEU    34     328.925 326.240 320.831  1.00  0.00           H  
ATOM    536 HD13 LEU    34     328.626 326.209 322.574  1.00  0.00           H  
ATOM    537  CD2 LEU    34     326.997 324.769 320.006  1.00  0.00           C  
ATOM    538 HD21 LEU    34     325.975 324.588 319.703  1.00  0.00           H  
ATOM    539 HD22 LEU    34     327.469 325.406 319.255  1.00  0.00           H  
ATOM    540 HD23 LEU    34     327.509 323.805 320.039  1.00  0.00           H  
ATOM    541  C   LEU    34     326.127 325.895 324.796  1.00  0.00           C  
ATOM    542  O   LEU    34     325.371 326.458 325.574  1.00  0.00           O  
ATOM    543  N   CYS    35     327.461 325.833 325.063  1.00  0.00           N  
ATOM    544  H   CYS    35     327.981 325.327 324.363  1.00  0.00           H  
ATOM    545  CA  CYS    35     328.349 326.455 326.144  1.00  0.00           C  
ATOM    546  HA  CYS    35     328.989 327.198 325.667  1.00  0.00           H  
ATOM    547  CB  CYS    35     327.597 327.164 327.267  1.00  0.00           C  
ATOM    548  HB2 CYS    35     326.921 327.893 326.846  1.00  0.00           H  
ATOM    549  HB3 CYS    35     327.028 326.453 327.872  1.00  0.00           H  
ATOM    550  SG  CYS    35     328.842 328.012 328.283  1.00  0.00           S  
ATOM    551  HG  CYS    35     328.023 328.408 329.274  1.00  0.00           H  
ATOM    552  C   CYS    35     329.327 325.459 326.807  1.00  0.00           C  
ATOM    553  O   CYS    35     330.530 325.667 326.915  1.00  0.00           O  
ATOM    554  N   LEU    36     328.759 324.328 327.169  1.00  0.00           N  
ATOM    555  H   LEU    36     327.746 324.348 327.170  1.00  0.00           H  
ATOM    556  CA  LEU    36     329.310 322.991 327.377  1.00  0.00           C  
ATOM    557  HA  LEU    36     328.674 322.449 328.067  1.00  0.00           H  
ATOM    558  CB  LEU    36     328.997 322.555 325.955  1.00  0.00           C  
ATOM    559  HB2 LEU    36     328.908 321.508 326.009  1.00  0.00           H  
ATOM    560  HB3 LEU    36     328.018 322.889 325.595  1.00  0.00           H  
ATOM    561  CG  LEU    36     330.136 322.944 324.989  1.00  0.00           C  
ATOM    562  HG  LEU    36     330.926 323.478 325.467  1.00  0.00           H  
ATOM    563  CD1 LEU    36     330.740 321.697 324.419  1.00  0.00           C  
ATOM    564 HD11 LEU    36     330.034 321.377 323.701  1.00  0.00           H  
ATOM    565 HD12 LEU    36     331.712 321.882 323.984  1.00  0.00           H  
ATOM    566 HD13 LEU    36     330.837 320.897 325.145  1.00  0.00           H  
ATOM    567  CD2 LEU    36     329.743 323.906 323.908  1.00  0.00           C  
ATOM    568 HD21 LEU    36     329.850 324.926 324.269  1.00  0.00           H  
ATOM    569 HD22 LEU    36     330.381 323.784 323.044  1.00  0.00           H  
ATOM    570 HD23 LEU    36     328.733 323.702 323.632  1.00  0.00           H  
ATOM    571  C   LEU    36     330.775 322.483 327.598  1.00  0.00           C  
ATOM    572  O   LEU    36     330.969 321.271 327.543  1.00  0.00           O  
ATOM    573  N   ALA    37     331.826 323.295 327.633  1.00  0.00           N  
ATOM    574  H   ALA    37     331.646 324.286 327.534  1.00  0.00           H  
ATOM    575  CA  ALA    37     333.216 322.787 327.634  1.00  0.00           C  
ATOM    576  HA  ALA    37     333.245 321.956 328.325  1.00  0.00           H  
ATOM    577  CB  ALA    37     333.645 322.200 326.272  1.00  0.00           C  
ATOM    578  HB1 ALA    37     333.830 322.980 325.543  1.00  0.00           H  
ATOM    579  HB2 ALA    37     334.577 321.650 326.392  1.00  0.00           H  
ATOM    580  HB3 ALA    37     332.909 321.496 325.898  1.00  0.00           H  
ATOM    581  C   ALA    37     334.230 323.820 328.134  1.00  0.00           C  
ATOM    582  O   ALA    37     335.404 323.508 328.319  1.00  0.00           O  
ATOM    583  N   GLU    38     333.771 325.046 328.386  1.00  0.00           N  
ATOM    584  H   GLU    38     332.792 325.237 328.239  1.00  0.00           H  
ATOM    585  CA  GLU    38     334.566 326.120 328.965  1.00  0.00           C  
ATOM    586  HA  GLU    38     335.619 325.950 328.732  1.00  0.00           H  
ATOM    587  CB  GLU    38     334.155 327.439 328.282  1.00  0.00           C  
ATOM    588  HB2 GLU    38     333.991 327.240 327.220  1.00  0.00           H  
ATOM    589  HB3 GLU    38     333.206 327.789 328.688  1.00  0.00           H  
ATOM    590  CG  GLU    38     335.206 328.555 328.361  1.00  0.00           C  
ATOM    591  HG2 GLU    38     336.062 328.252 327.753  1.00  0.00           H  
ATOM    592  HG3 GLU    38     334.792 329.450 327.895  1.00  0.00           H  
ATOM    593  CD  GLU    38     335.687 328.880 329.790  1.00  0.00           C  
ATOM    594  OE1 GLU    38     336.640 328.224 330.273  1.00  0.00           O  
ATOM    595  OE2 GLU    38     335.147 329.822 330.422  1.00  0.00           O  
ATOM    596  C   GLU    38     334.416 326.098 330.502  1.00  0.00           C  
ATOM    597  O   GLU    38     333.682 326.901 331.083  1.00  0.00           O  
ATOM    598  N   GLY    39     335.075 325.133 331.158  1.00  0.00           N  
ATOM    599  H   GLY    39     335.581 324.446 330.614  1.00  0.00           H  
ATOM    600  CA  GLY    39     335.232 325.095 332.618  1.00  0.00           C  
ATOM    601  HA2 GLY    39     336.296 325.019 332.841  1.00  0.00           H  
ATOM    602  HA3 GLY    39     334.879 326.030 333.053  1.00  0.00           H  
ATOM    603  C   GLY    39     334.540 323.926 333.330  1.00  0.00           C  
ATOM    604  O   GLY    39     334.667 322.768 332.930  1.00  0.00           O  
ATOM    605  N   GLU    40     333.885 324.243 334.449  1.00  0.00           N  
ATOM    606  H   GLU    40     333.829 325.224 334.689  1.00  0.00           H  
ATOM    607  CA  GLU    40     333.173 323.314 335.344  1.00  0.00           C  
ATOM    608  HA  GLU    40     333.014 322.368 334.824  1.00  0.00           H  
ATOM    609  CB  GLU    40     334.069 323.011 336.570  1.00  0.00           C  
ATOM    610  HB2 GLU    40     333.541 322.321 337.229  1.00  0.00           H  
ATOM    611  HB3 GLU    40     334.961 322.498 336.206  1.00  0.00           H  
ATOM    612  CG  GLU    40     334.521 324.246 337.381  1.00  0.00           C  
ATOM    613  HG2 GLU    40     335.021 324.947 336.710  1.00  0.00           H  
ATOM    614  HG3 GLU    40     333.643 324.749 337.788  1.00  0.00           H  
ATOM    615  CD  GLU    40     335.489 323.905 338.539  1.00  0.00           C  
ATOM    616  OE1 GLU    40     335.985 324.863 339.198  1.00  0.00           O  
ATOM    617  OE2 GLU    40     335.770 322.722 338.823  1.00  0.00           O  
ATOM    618  C   GLU    40     331.759 323.862 335.663  1.00  0.00           C  
ATOM    619  O   GLU    40     331.076 324.333 334.752  1.00  0.00           O  
ATOM    620  N   GLY    41     331.283 323.813 336.919  1.00  0.00           N  
ATOM    621  H   GLY    41     331.836 323.358 337.633  1.00  0.00           H  
ATOM    622  CA  GLY    41     330.026 324.463 337.330  1.00  0.00           C  
ATOM    623  HA2 GLY    41     329.200 324.047 336.751  1.00  0.00           H  
ATOM    624  HA3 GLY    41     329.836 324.256 338.384  1.00  0.00           H  
ATOM    625  C   GLY    41     330.049 325.988 337.131  1.00  0.00           C  
ATOM    626  O   GLY    41     329.163 326.555 336.482  1.00  0.00           O  
ATOM    627  N   ARG    42     331.077 326.656 337.678  1.00  0.00           N  
ATOM    628  H   ARG    42     331.749 326.112 338.202  1.00  0.00           H  
ATOM    629  CA  ARG    42     331.402 328.073 337.405  1.00  0.00           C  
ATOM    630  HA  ARG    42     330.488 328.654 337.544  1.00  0.00           H  
ATOM    631  CB  ARG    42     332.480 328.581 338.384  1.00  0.00           C  
ATOM    632  HB2 ARG    42     333.302 327.864 338.411  1.00  0.00           H  
ATOM    633  HB3 ARG    42     332.889 329.522 338.012  1.00  0.00           H  
ATOM    634  CG  ARG    42     331.970 328.807 339.821  1.00  0.00           C  
ATOM    635  HG2 ARG    42     331.553 327.874 340.202  1.00  0.00           H  
ATOM    636  HG3 ARG    42     332.821 329.069 340.451  1.00  0.00           H  
ATOM    637  CD  ARG    42     330.909 329.912 339.961  1.00  0.00           C  
ATOM    638  HD2 ARG    42     330.024 329.638 339.385  1.00  0.00           H  
ATOM    639  HD3 ARG    42     330.618 329.972 341.012  1.00  0.00           H  
ATOM    640  NE  ARG    42     331.414 331.235 339.531  1.00  0.00           N  
ATOM    641  HE  ARG    42     332.410 331.321 339.395  1.00  0.00           H  
ATOM    642  CZ  ARG    42     330.715 332.350 339.400  1.00  0.00           C  
ATOM    643  NH1 ARG    42     331.311 333.462 339.078  1.00  0.00           N  
ATOM    644 HH11 ARG    42     332.307 333.476 338.923  1.00  0.00           H  
ATOM    645 HH12 ARG    42     330.798 334.326 339.036  1.00  0.00           H  
ATOM    646  NH2 ARG    42     329.424 332.386 339.588  1.00  0.00           N  
ATOM    647 HH21 ARG    42     328.942 331.543 339.848  1.00  0.00           H  
ATOM    648 HH22 ARG    42     328.910 333.246 339.489  1.00  0.00           H  
ATOM    649  C   ARG    42     331.823 328.298 335.945  1.00  0.00           C  
ATOM    650  O   ARG    42     332.332 327.390 335.289  1.00  0.00           O  
ATOM    651  N   ASN    43     331.573 329.513 335.448  1.00  0.00           N  
ATOM    652  H   ASN    43     331.185 330.188 336.094  1.00  0.00           H  
ATOM    653  CA  ASN    43     331.816 329.998 334.078  1.00  0.00           C  
ATOM    654  HA  ASN    43     331.763 331.088 334.112  1.00  0.00           H  
ATOM    655  CB  ASN    43     333.211 329.647 333.497  1.00  0.00           C  
ATOM    656  HB2 ASN    43     333.297 328.577 333.319  1.00  0.00           H  
ATOM    657  HB3 ASN    43     333.293 330.129 332.522  1.00  0.00           H  
ATOM    658  CG  ASN    43     334.424 330.072 334.310  1.00  0.00           C  
ATOM    659  OD1 ASN    43     334.350 330.613 335.407  1.00  0.00           O  
ATOM    660  ND2 ASN    43     335.600 329.836 333.775  1.00  0.00           N  
ATOM    661 HD21 ASN    43     336.431 330.098 334.282  1.00  0.00           H  
ATOM    662 HD22 ASN    43     335.652 329.451 332.839  1.00  0.00           H  
ATOM    663  C   ASN    43     330.672 329.547 333.158  1.00  0.00           C  
ATOM    664  O   ASN    43     329.786 330.323 332.811  1.00  0.00           O  
ATOM    665  N   ALA    44     330.674 328.267 332.790  1.00  0.00           N  
ATOM    666  H   ALA    44     331.439 327.696 333.131  1.00  0.00           H  
ATOM    667  CA  ALA    44     329.811 327.668 331.775  1.00  0.00           C  
ATOM    668  HA  ALA    44     330.094 328.079 330.806  1.00  0.00           H  
ATOM    669  CB  ALA    44     330.135 326.175 331.766  1.00  0.00           C  
ATOM    670  HB1 ALA    44     329.837 325.728 332.716  1.00  0.00           H  
ATOM    671  HB2 ALA    44     329.607 325.701 330.941  1.00  0.00           H  
ATOM    672  HB3 ALA    44     331.206 326.018 331.630  1.00  0.00           H  
ATOM    673  C   ALA    44     328.298 327.926 331.967  1.00  0.00           C  
ATOM    674  O   ALA    44     327.563 328.088 330.995  1.00  0.00           O  
ATOM    675  N   CYS    45     327.805 328.006 333.205  1.00  0.00           N  
ATOM    676  H   CYS    45     328.430 327.838 333.984  1.00  0.00           H  
ATOM    677  CA  CYS    45     326.383 328.254 333.481  1.00  0.00           C  
ATOM    678  HA  CYS    45     325.799 327.507 332.938  1.00  0.00           H  
ATOM    679  CB  CYS    45     326.165 328.008 334.984  1.00  0.00           C  
ATOM    680  HB2 CYS    45     326.612 327.049 335.261  1.00  0.00           H  
ATOM    681  HB3 CYS    45     326.653 328.795 335.562  1.00  0.00           H  
ATOM    682  SG  CYS    45     324.396 327.949 335.398  1.00  0.00           S  
ATOM    683  HG  CYS    45     324.546 327.740 336.720  1.00  0.00           H  
ATOM    684  C   CYS    45     325.884 329.646 332.989  1.00  0.00           C  
ATOM    685  O   CYS    45     324.686 329.843 332.796  1.00  0.00           O  
ATOM    686  N   PHE    46     326.779 330.594 332.665  1.00  0.00           N  
ATOM    687  H   PHE    46     327.762 330.395 332.829  1.00  0.00           H  
ATOM    688  CA  PHE    46     326.440 331.948 332.175  1.00  0.00           C  
ATOM    689  HA  PHE    46     325.663 332.360 332.817  1.00  0.00           H  
ATOM    690  CB  PHE    46     327.686 332.850 332.260  1.00  0.00           C  
ATOM    691  HB2 PHE    46     328.496 332.372 331.708  1.00  0.00           H  
ATOM    692  HB3 PHE    46     327.478 333.795 331.756  1.00  0.00           H  
ATOM    693  CG  PHE    46     328.159 333.208 333.656  1.00  0.00           C  
ATOM    694  CD1 PHE    46     327.248 333.707 334.608  1.00  0.00           C  
ATOM    695  HD1 PHE    46     326.200 333.812 334.364  1.00  0.00           H  
ATOM    696  CE1 PHE    46     327.700 334.101 335.878  1.00  0.00           C  
ATOM    697  HE1 PHE    46     326.998 334.493 336.602  1.00  0.00           H  
ATOM    698  CZ  PHE    46     329.065 334.006 336.198  1.00  0.00           C  
ATOM    699  HZ  PHE    46     329.411 334.329 337.167  1.00  0.00           H  
ATOM    700  CE2 PHE    46     329.980 333.518 335.250  1.00  0.00           C  
ATOM    701  HE2 PHE    46     331.033 333.458 335.493  1.00  0.00           H  
ATOM    702  CD2 PHE    46     329.528 333.133 333.976  1.00  0.00           C  
ATOM    703  HD2 PHE    46     330.238 332.792 333.237  1.00  0.00           H  
ATOM    704  C   PHE    46     325.882 332.034 330.743  1.00  0.00           C  
ATOM    705  O   PHE    46     325.507 333.118 330.304  1.00  0.00           O  
ATOM    706  N   LEU    47     325.815 330.938 329.989  1.00  0.00           N  
ATOM    707  H   LEU    47     326.145 330.077 330.410  1.00  0.00           H  
ATOM    708  CA  LEU    47     325.524 330.922 328.545  1.00  0.00           C  
ATOM    709  HA  LEU    47     326.429 331.248 328.030  1.00  0.00           H  
ATOM    710  CB  LEU    47     325.278 329.465 328.161  1.00  0.00           C  
ATOM    711  HB2 LEU    47     325.366 329.383 327.082  1.00  0.00           H  
ATOM    712  HB3 LEU    47     326.079 328.882 328.611  1.00  0.00           H  
ATOM    713  CG  LEU    47     323.922 328.886 328.598  1.00  0.00           C  
ATOM    714  HG  LEU    47     323.497 329.462 329.415  1.00  0.00           H  
ATOM    715  CD1 LEU    47     322.947 328.883 327.421  1.00  0.00           C  
ATOM    716 HD11 LEU    47     323.379 328.326 326.592  1.00  0.00           H  
ATOM    717 HD12 LEU    47     322.002 328.442 327.731  1.00  0.00           H  
ATOM    718 HD13 LEU    47     322.748 329.891 327.065  1.00  0.00           H  
ATOM    719  CD2 LEU    47     324.141 327.489 329.142  1.00  0.00           C  
ATOM    720 HD21 LEU    47     324.755 327.565 330.039  1.00  0.00           H  
ATOM    721 HD22 LEU    47     323.193 327.040 329.425  1.00  0.00           H  
ATOM    722 HD23 LEU    47     324.637 326.868 328.393  1.00  0.00           H  
ATOM    723  C   LEU    47     324.379 331.824 328.035  1.00  0.00           C  
ATOM    724  O   LEU    47     324.515 332.451 326.991  1.00  0.00           O  
ATOM    725  N   ALA    48     323.243 331.883 328.738  1.00  0.00           N  
ATOM    726  H   ALA    48     323.169 331.338 329.588  1.00  0.00           H  
ATOM    727  CA  ALA    48     322.083 332.666 328.305  1.00  0.00           C  
ATOM    728  HA  ALA    48     322.015 332.616 327.216  1.00  0.00           H  
ATOM    729  CB  ALA    48     320.822 332.007 328.877  1.00  0.00           C  
ATOM    730  HB1 ALA    48     320.811 332.084 329.965  1.00  0.00           H  
ATOM    731  HB2 ALA    48     319.933 332.497 328.475  1.00  0.00           H  
ATOM    732  HB3 ALA    48     320.795 330.954 328.591  1.00  0.00           H  
ATOM    733  C   ALA    48     322.207 334.153 328.692  1.00  0.00           C  
ATOM    734  O   ALA    48     321.602 335.009 328.044  1.00  0.00           O  
ATOM    735  N   SER    49     323.029 334.451 329.707  1.00  0.00           N  
ATOM    736  H   SER    49     323.530 333.682 330.139  1.00  0.00           H  
ATOM    737  CA  SER    49     323.339 335.799 330.210  1.00  0.00           C  
ATOM    738  HA  SER    49     322.402 336.312 330.430  1.00  0.00           H  
ATOM    739  CB  SER    49     324.137 335.676 331.518  1.00  0.00           C  
ATOM    740  HB2 SER    49     323.624 334.986 332.190  1.00  0.00           H  
ATOM    741  HB3 SER    49     325.129 335.278 331.299  1.00  0.00           H  
ATOM    742  OG  SER    49     324.287 336.932 332.156  1.00  0.00           O  
ATOM    743  HG  SER    49     324.824 336.810 332.967  1.00  0.00           H  
ATOM    744  C   SER    49     324.122 336.645 329.199  1.00  0.00           C  
ATOM    745  O   SER    49     323.949 337.864 329.136  1.00  0.00           O  
ATOM    746  N   LEU    50     324.928 336.003 328.339  1.00  0.00           N  
ATOM    747  H   LEU    50     324.998 334.997 328.428  1.00  0.00           H  
ATOM    748  CA  LEU    50     325.810 336.675 327.371  1.00  0.00           C  
ATOM    749  HA  LEU    50     326.032 337.644 327.811  1.00  0.00           H  
ATOM    750  CB  LEU    50     327.183 335.948 327.281  1.00  0.00           C  
ATOM    751  HB2 LEU    50     327.793 336.401 326.498  1.00  0.00           H  
ATOM    752  HB3 LEU    50     327.691 336.145 328.226  1.00  0.00           H  
ATOM    753  CG  LEU    50     327.178 334.422 327.087  1.00  0.00           C  
ATOM    754  HG  LEU    50     326.355 333.992 327.644  1.00  0.00           H  
ATOM    755  CD1 LEU    50     327.060 334.052 325.621  1.00  0.00           C  
ATOM    756 HD11 LEU    50     328.012 334.196 325.116  1.00  0.00           H  
ATOM    757 HD12 LEU    50     326.751 333.023 325.546  1.00  0.00           H  
ATOM    758 HD13 LEU    50     326.294 334.651 325.141  1.00  0.00           H  
ATOM    759  CD2 LEU    50     328.461 333.779 327.618  1.00  0.00           C  
ATOM    760 HD21 LEU    50     328.566 334.006 328.680  1.00  0.00           H  
ATOM    761 HD22 LEU    50     328.401 332.695 327.510  1.00  0.00           H  
ATOM    762 HD23 LEU    50     329.327 334.151 327.067  1.00  0.00           H  
ATOM    763  C   LEU    50     325.116 337.060 326.040  1.00  0.00           C  
ATOM    764  O   LEU    50     325.723 337.098 324.971  1.00  0.00           O  
ATOM    765  N   GLY    51     323.837 337.444 326.136  1.00  0.00           N  
ATOM    766  H   GLY    51     323.433 337.420 327.064  1.00  0.00           H  
ATOM    767  CA  GLY    51     323.027 338.067 325.082  1.00  0.00           C  
ATOM    768  HA2 GLY    51     322.300 338.729 325.552  1.00  0.00           H  
ATOM    769  HA3 GLY    51     323.665 338.667 324.431  1.00  0.00           H  
ATOM    770  C   GLY    51     322.263 337.063 324.224  1.00  0.00           C  
ATOM    771  O   GLY    51     321.043 336.942 324.315  1.00  0.00           O  
ATOM    772  N   TYR    52     322.999 336.294 323.433  1.00  0.00           N  
ATOM    773  H   TYR    52     324.007 336.402 323.505  1.00  0.00           H  
ATOM    774  CA  TYR    52     322.527 335.195 322.580  1.00  0.00           C  
ATOM    775  HA  TYR    52     321.569 334.833 322.942  1.00  0.00           H  
ATOM    776  CB  TYR    52     322.354 335.740 321.147  1.00  0.00           C  
ATOM    777  HB2 TYR    52     321.670 336.586 321.199  1.00  0.00           H  
ATOM    778  HB3 TYR    52     323.328 336.109 320.834  1.00  0.00           H  
ATOM    779  CG  TYR    52     321.834 334.816 320.049  1.00  0.00           C  
ATOM    780  CD1 TYR    52     320.497 334.378 320.072  1.00  0.00           C  
ATOM    781  HD1 TYR    52     319.831 334.709 320.859  1.00  0.00           H  
ATOM    782  CE1 TYR    52     320.006 333.531 319.057  1.00  0.00           C  
ATOM    783  HE1 TYR    52     318.976 333.205 319.080  1.00  0.00           H  
ATOM    784  CZ  TYR    52     320.847 333.131 317.997  1.00  0.00           C  
ATOM    785  OH  TYR    52     320.368 332.337 316.999  1.00  0.00           O  
ATOM    786  HH  TYR    52     319.412 332.191 317.097  1.00  0.00           H  
ATOM    787  CE2 TYR    52     322.177 333.590 317.954  1.00  0.00           C  
ATOM    788  HE2 TYR    52     322.809 333.303 317.127  1.00  0.00           H  
ATOM    789  CD2 TYR    52     322.660 334.445 318.964  1.00  0.00           C  
ATOM    790  HD2 TYR    52     323.664 334.832 318.876  1.00  0.00           H  
ATOM    791  C   TYR    52     323.566 334.069 322.662  1.00  0.00           C  
ATOM    792  O   TYR    52     324.517 334.173 323.430  1.00  0.00           O  
ATOM    793  N   GLU    53     323.403 333.009 321.869  1.00  0.00           N  
ATOM    794  H   GLU    53     322.606 333.011 321.244  1.00  0.00           H  
ATOM    795  CA  GLU    53     324.450 332.013 321.607  1.00  0.00           C  
ATOM    796  HA  GLU    53     323.939 331.093 321.321  1.00  0.00           H  
ATOM    797  CB  GLU    53     325.222 332.480 320.360  1.00  0.00           C  
ATOM    798  HB2 GLU    53     325.980 331.738 320.139  1.00  0.00           H  
ATOM    799  HB3 GLU    53     324.542 332.510 319.512  1.00  0.00           H  
ATOM    800  CG  GLU    53     325.858 333.867 320.555  1.00  0.00           C  
ATOM    801  HG2 GLU    53     325.109 334.639 320.405  1.00  0.00           H  
ATOM    802  HG3 GLU    53     326.189 333.958 321.581  1.00  0.00           H  
ATOM    803  CD  GLU    53     327.077 334.140 319.685  1.00  0.00           C  
ATOM    804  OE1 GLU    53     327.347 335.343 319.452  1.00  0.00           O  
ATOM    805  OE2 GLU    53     327.780 333.167 319.338  1.00  0.00           O  
ATOM    806  C   GLU    53     325.344 331.590 322.806  1.00  0.00           C  
ATOM    807  O   GLU    53     324.790 331.073 323.773  1.00  0.00           O  
ATOM    808  N   VAL    54     326.686 331.712 322.646  1.00  0.00           N  
ATOM    809  H   VAL    54     326.927 332.258 321.831  1.00  0.00           H  
ATOM    810  CA  VAL    54     327.874 331.174 323.378  1.00  0.00           C  
ATOM    811  HA  VAL    54     328.546 331.991 323.629  1.00  0.00           H  
ATOM    812  CB  VAL    54     327.485 330.459 324.699  1.00  0.00           C  
ATOM    813  HB  VAL    54     326.721 331.021 325.217  1.00  0.00           H  
ATOM    814  CG1 VAL    54     326.900 329.074 324.424  1.00  0.00           C  
ATOM    815 HG11 VAL    54     327.681 328.328 324.370  1.00  0.00           H  
ATOM    816 HG12 VAL    54     326.159 328.823 325.170  1.00  0.00           H  
ATOM    817 HG13 VAL    54     326.392 329.074 323.471  1.00  0.00           H  
ATOM    818  CG2 VAL    54     328.652 330.373 325.687  1.00  0.00           C  
ATOM    819 HG21 VAL    54     329.161 331.333 325.751  1.00  0.00           H  
ATOM    820 HG22 VAL    54     328.260 330.132 326.672  1.00  0.00           H  
ATOM    821 HG23 VAL    54     329.374 329.612 325.391  1.00  0.00           H  
ATOM    822  C   VAL    54     328.591 330.161 322.444  1.00  0.00           C  
ATOM    823  O   VAL    54     329.376 329.325 322.883  1.00  0.00           O  
ATOM    824  N   THR    55     328.374 330.243 321.125  1.00  0.00           N  
ATOM    825  H   THR    55     327.860 331.018 320.724  1.00  0.00           H  
ATOM    826  CA  THR    55     328.449 329.021 320.320  1.00  0.00           C  
ATOM    827  HA  THR    55     328.426 328.198 321.021  1.00  0.00           H  
ATOM    828  CB  THR    55     327.125 328.909 319.553  1.00  0.00           C  
ATOM    829  HB  THR    55     327.062 327.919 319.128  1.00  0.00           H  
ATOM    830  CG2 THR    55     325.855 329.063 320.363  1.00  0.00           C  
ATOM    831 HG21 THR    55     326.002 329.594 321.288  1.00  0.00           H  
ATOM    832 HG22 THR    55     325.084 329.554 319.770  1.00  0.00           H  
ATOM    833 HG23 THR    55     325.526 328.076 320.634  1.00  0.00           H  
ATOM    834  OG1 THR    55     327.074 329.866 318.529  1.00  0.00           O  
ATOM    835  HG1 THR    55     326.338 329.653 317.929  1.00  0.00           H  
ATOM    836  C   THR    55     329.561 328.657 319.340  1.00  0.00           C  
ATOM    837  O   THR    55     329.340 327.657 318.671  1.00  0.00           O  
ATOM    838  N   ALA    56     330.730 329.286 319.201  1.00  0.00           N  
ATOM    839  H   ALA    56     330.997 330.027 319.832  1.00  0.00           H  
ATOM    840  CA  ALA    56     331.654 328.815 318.143  1.00  0.00           C  
ATOM    841  HA  ALA    56     331.110 328.852 317.197  1.00  0.00           H  
ATOM    842  CB  ALA    56     332.853 329.747 317.993  1.00  0.00           C  
ATOM    843  HB1 ALA    56     333.319 329.933 318.961  1.00  0.00           H  
ATOM    844  HB2 ALA    56     333.591 329.293 317.328  1.00  0.00           H  
ATOM    845  HB3 ALA    56     332.512 330.670 317.532  1.00  0.00           H  
ATOM    846  C   ALA    56     332.113 327.352 318.337  1.00  0.00           C  
ATOM    847  O   ALA    56     332.655 327.009 319.384  1.00  0.00           O  
ATOM    848  N   VAL    57     331.941 326.513 317.306  1.00  0.00           N  
ATOM    849  H   VAL    57     331.502 326.872 316.469  1.00  0.00           H  
ATOM    850  CA  VAL    57     332.357 325.098 317.277  1.00  0.00           C  
ATOM    851  HA  VAL    57     333.161 324.979 318.000  1.00  0.00           H  
ATOM    852  CB  VAL    57     331.235 324.101 317.641  1.00  0.00           C  
ATOM    853  HB  VAL    57     330.509 324.093 316.837  1.00  0.00           H  
ATOM    854  CG1 VAL    57     331.817 322.685 317.732  1.00  0.00           C  
ATOM    855 HG11 VAL    57     332.741 322.683 318.301  1.00  0.00           H  
ATOM    856 HG12 VAL    57     331.093 322.004 318.177  1.00  0.00           H  
ATOM    857 HG13 VAL    57     332.064 322.307 316.745  1.00  0.00           H  
ATOM    858  CG2 VAL    57     330.459 324.399 318.928  1.00  0.00           C  
ATOM    859 HG21 VAL    57     329.917 325.329 318.816  1.00  0.00           H  
ATOM    860 HG22 VAL    57     329.728 323.613 319.109  1.00  0.00           H  
ATOM    861 HG23 VAL    57     331.125 324.497 319.776  1.00  0.00           H  
ATOM    862  C   VAL    57     332.908 324.706 315.904  1.00  0.00           C  
ATOM    863  O   VAL    57     332.346 325.054 314.869  1.00  0.00           O  
ATOM    864  N   ASP    58     333.986 323.924 315.945  1.00  0.00           N  
ATOM    865  H   ASP    58     334.321 323.706 316.874  1.00  0.00           H  
ATOM    866  CA  ASP    58     334.814 323.419 314.844  1.00  0.00           C  
ATOM    867  HA  ASP    58     335.549 324.197 314.630  1.00  0.00           H  
ATOM    868  CB  ASP    58     335.601 322.204 315.370  1.00  0.00           C  
ATOM    869  HB2 ASP    58     334.898 321.402 315.609  1.00  0.00           H  
ATOM    870  HB3 ASP    58     336.268 321.844 314.585  1.00  0.00           H  
ATOM    871  CG  ASP    58     336.437 322.553 316.622  1.00  0.00           C  
ATOM    872  OD1 ASP    58     336.254 321.915 317.683  1.00  0.00           O  
ATOM    873  OD2 ASP    58     337.254 323.504 316.561  1.00  0.00           O  
ATOM    874  C   ASP    58     334.110 323.132 313.493  1.00  0.00           C  
ATOM    875  O   ASP    58     334.490 323.741 312.490  1.00  0.00           O  
ATOM    876  N   GLN    59     333.126 322.215 313.410  1.00  0.00           N  
ATOM    877  H   GLN    59     332.888 321.682 314.233  1.00  0.00           H  
ATOM    878  CA  GLN    59     332.461 321.907 312.123  1.00  0.00           C  
ATOM    879  HA  GLN    59     333.253 321.791 311.380  1.00  0.00           H  
ATOM    880  CB  GLN    59     331.717 320.561 312.152  1.00  0.00           C  
ATOM    881  HB2 GLN    59     332.449 319.795 312.413  1.00  0.00           H  
ATOM    882  HB3 GLN    59     330.951 320.565 312.924  1.00  0.00           H  
ATOM    883  CG  GLN    59     331.098 320.179 310.782  1.00  0.00           C  
ATOM    884  HG2 GLN    59     331.739 320.549 309.981  1.00  0.00           H  
ATOM    885  HG3 GLN    59     331.094 319.094 310.694  1.00  0.00           H  
ATOM    886  CD  GLN    59     329.657 320.648 310.523  1.00  0.00           C  
ATOM    887  OE1 GLN    59     328.949 321.170 311.371  1.00  0.00           O  
ATOM    888  NE2 GLN    59     329.158 320.493 309.315  1.00  0.00           N  
ATOM    889 HE21 GLN    59     328.211 320.802 309.150  1.00  0.00           H  
ATOM    890 HE22 GLN    59     329.704 320.070 308.578  1.00  0.00           H  
ATOM    891  C   GLN    59     331.570 323.051 311.612  1.00  0.00           C  
ATOM    892  O   GLN    59     331.826 323.581 310.529  1.00  0.00           O  
ATOM    893  N   SER    60     330.537 323.454 312.367  1.00  0.00           N  
ATOM    894  H   SER    60     330.339 322.939 313.211  1.00  0.00           H  
ATOM    895  CA  SER    60     329.626 324.542 311.959  1.00  0.00           C  
ATOM    896  HA  SER    60     329.544 324.486 310.873  1.00  0.00           H  
ATOM    897  CB  SER    60     328.172 324.373 312.435  1.00  0.00           C  
ATOM    898  HB2 SER    60     327.853 323.341 312.290  1.00  0.00           H  
ATOM    899  HB3 SER    60     328.078 324.631 313.488  1.00  0.00           H  
ATOM    900  OG  SER    60     327.332 325.236 311.677  1.00  0.00           O  
ATOM    901  HG  SER    60     326.402 324.953 311.788  1.00  0.00           H  
ATOM    902  C   SER    60     330.207 325.931 312.251  1.00  0.00           C  
ATOM    903  O   SER    60     329.542 326.829 312.761  1.00  0.00           O  
ATOM    904  N   SER    61     331.434 326.157 311.779  1.00  0.00           N  
ATOM    905  H   SER    61     331.955 325.367 311.416  1.00  0.00           H  
ATOM    906  CA  SER    61     332.040 327.491 311.670  1.00  0.00           C  
ATOM    907  HA  SER    61     331.863 328.040 312.596  1.00  0.00           H  
ATOM    908  CB  SER    61     333.558 327.383 311.471  1.00  0.00           C  
ATOM    909  HB2 SER    61     333.772 326.667 310.675  1.00  0.00           H  
ATOM    910  HB3 SER    61     333.962 328.357 311.191  1.00  0.00           H  
ATOM    911  OG  SER    61     334.176 326.964 312.680  1.00  0.00           O  
ATOM    912  HG  SER    61     335.137 326.866 312.523  1.00  0.00           H  
ATOM    913  C   SER    61     331.366 328.285 310.528  1.00  0.00           C  
ATOM    914  O   SER    61     331.756 329.408 310.222  1.00  0.00           O  
ATOM    915  N   VAL    62     330.348 327.693 309.885  1.00  0.00           N  
ATOM    916  H   VAL    62     330.171 326.730 310.128  1.00  0.00           H  
ATOM    917  CA  VAL    62     329.389 328.325 308.973  1.00  0.00           C  
ATOM    918  HA  VAL    62     329.890 329.117 308.414  1.00  0.00           H  
ATOM    919  CB  VAL    62     328.858 327.286 307.959  1.00  0.00           C  
ATOM    920  HB  VAL    62     328.439 326.440 308.505  1.00  0.00           H  
ATOM    921  CG1 VAL    62     327.761 327.857 307.054  1.00  0.00           C  
ATOM    922 HG11 VAL    62     328.128 328.743 306.534  1.00  0.00           H  
ATOM    923 HG12 VAL    62     327.463 327.107 306.320  1.00  0.00           H  
ATOM    924 HG13 VAL    62     326.880 328.119 307.640  1.00  0.00           H  
ATOM    925  CG2 VAL    62     329.994 326.760 307.074  1.00  0.00           C  
ATOM    926 HG21 VAL    62     330.754 326.266 307.681  1.00  0.00           H  
ATOM    927 HG22 VAL    62     329.603 326.030 306.364  1.00  0.00           H  
ATOM    928 HG23 VAL    62     330.454 327.583 306.526  1.00  0.00           H  
ATOM    929  C   VAL    62     328.262 328.977 309.792  1.00  0.00           C  
ATOM    930  O   VAL    62     328.174 330.204 309.857  1.00  0.00           O  
ATOM    931  N   GLY    63     327.419 328.175 310.462  1.00  0.00           N  
ATOM    932  H   GLY    63     327.563 327.170 310.438  1.00  0.00           H  
ATOM    933  CA  GLY    63     326.248 328.663 311.208  1.00  0.00           C  
ATOM    934  HA2 GLY    63     325.674 329.347 310.582  1.00  0.00           H  
ATOM    935  HA3 GLY    63     325.605 327.817 311.453  1.00  0.00           H  
ATOM    936  C   GLY    63     326.600 329.379 312.511  1.00  0.00           C  
ATOM    937  O   GLY    63     326.051 330.432 312.830  1.00  0.00           O  
ATOM    938  N   LEU    64     327.534 328.823 313.282  1.00  0.00           N  
ATOM    939  H   LEU    64     327.988 327.970 312.958  1.00  0.00           H  
ATOM    940  CA  LEU    64     327.934 329.365 314.586  1.00  0.00           C  
ATOM    941  HA  LEU    64     327.032 329.678 315.115  1.00  0.00           H  
ATOM    942  CB  LEU    64     328.598 328.270 315.431  1.00  0.00           C  
ATOM    943  HB2 LEU    64     329.585 328.070 315.011  1.00  0.00           H  
ATOM    944  HB3 LEU    64     328.741 328.659 316.439  1.00  0.00           H  
ATOM    945  CG  LEU    64     327.813 326.944 315.511  1.00  0.00           C  
ATOM    946  HG  LEU    64     327.467 326.638 314.529  1.00  0.00           H  
ATOM    947  CD1 LEU    64     328.760 325.874 316.020  1.00  0.00           C  
ATOM    948 HD11 LEU    64     329.401 326.285 316.783  1.00  0.00           H  
ATOM    949 HD12 LEU    64     328.208 325.061 316.479  1.00  0.00           H  
ATOM    950 HD13 LEU    64     329.387 325.516 315.206  1.00  0.00           H  
ATOM    951  CD2 LEU    64     326.602 326.984 316.438  1.00  0.00           C  
ATOM    952 HD21 LEU    64     326.041 327.910 316.313  1.00  0.00           H  
ATOM    953 HD22 LEU    64     325.953 326.133 316.224  1.00  0.00           H  
ATOM    954 HD23 LEU    64     326.937 326.888 317.462  1.00  0.00           H  
ATOM    955  C   LEU    64     328.817 330.616 314.460  1.00  0.00           C  
ATOM    956  O   LEU    64     328.771 331.486 315.322  1.00  0.00           O  
ATOM    957  N   ALA    65     329.564 330.772 313.361  1.00  0.00           N  
ATOM    958  H   ALA    65     329.605 330.020 312.687  1.00  0.00           H  
ATOM    959  CA  ALA    65     330.244 332.039 313.062  1.00  0.00           C  
ATOM    960  HA  ALA    65     330.802 332.341 313.950  1.00  0.00           H  
ATOM    961  CB  ALA    65     331.265 331.849 311.946  1.00  0.00           C  
ATOM    962  HB1 ALA    65     330.753 331.596 311.017  1.00  0.00           H  
ATOM    963  HB2 ALA    65     331.822 332.775 311.799  1.00  0.00           H  
ATOM    964  HB3 ALA    65     331.969 331.064 312.224  1.00  0.00           H  
ATOM    965  C   ALA    65     329.244 333.165 312.727  1.00  0.00           C  
ATOM    966  O   ALA    65     329.507 334.332 313.024  1.00  0.00           O  
ATOM    967  N   LYS    66     328.073 332.829 312.158  1.00  0.00           N  
ATOM    968  H   LYS    66     327.931 331.869 311.865  1.00  0.00           H  
ATOM    969  CA  LYS    66     326.963 333.785 312.019  1.00  0.00           C  
ATOM    970  HA  LYS    66     327.401 334.720 311.671  1.00  0.00           H  
ATOM    971  CB  LYS    66     325.946 333.307 310.961  1.00  0.00           C  
ATOM    972  HB2 LYS    66     326.460 333.164 310.009  1.00  0.00           H  
ATOM    973  HB3 LYS    66     325.531 332.347 311.263  1.00  0.00           H  
ATOM    974  CG  LYS    66     324.774 334.287 310.756  1.00  0.00           C  
ATOM    975  HG2 LYS    66     324.060 333.836 310.066  1.00  0.00           H  
ATOM    976  HG3 LYS    66     324.258 334.422 311.707  1.00  0.00           H  
ATOM    977  CD  LYS    66     325.196 335.658 310.194  1.00  0.00           C  
ATOM    978  HD2 LYS    66     326.144 335.981 310.620  1.00  0.00           H  
ATOM    979  HD3 LYS    66     325.317 335.575 309.112  1.00  0.00           H  
ATOM    980  CE  LYS    66     324.144 336.722 310.529  1.00  0.00           C  
ATOM    981  HE2 LYS    66     323.182 336.422 310.102  1.00  0.00           H  
ATOM    982  HE3 LYS    66     324.030 336.765 311.618  1.00  0.00           H  
ATOM    983  NZ  LYS    66     324.545 338.059 310.014  1.00  0.00           N  
ATOM    984  HZ1 LYS    66     324.650 338.055 309.007  1.00  0.00           H  
ATOM    985  HZ2 LYS    66     323.856 338.762 310.247  1.00  0.00           H  
ATOM    986  HZ3 LYS    66     325.431 338.364 310.417  1.00  0.00           H  
ATOM    987  C   LYS    66     326.323 334.101 313.374  1.00  0.00           C  
ATOM    988  O   LYS    66     326.068 335.270 313.653  1.00  0.00           O  
ATOM    989  N   ALA    67     326.142 333.099 314.244  1.00  0.00           N  
ATOM    990  H   ALA    67     326.298 332.151 313.920  1.00  0.00           H  
ATOM    991  CA  ALA    67     325.727 333.317 315.636  1.00  0.00           C  
ATOM    992  HA  ALA    67     324.733 333.768 315.619  1.00  0.00           H  
ATOM    993  CB  ALA    67     325.608 331.974 316.368  1.00  0.00           C  
ATOM    994  HB1 ALA    67     326.593 331.540 316.524  1.00  0.00           H  
ATOM    995  HB2 ALA    67     325.152 332.133 317.344  1.00  0.00           H  
ATOM    996  HB3 ALA    67     324.985 331.283 315.798  1.00  0.00           H  
ATOM    997  C   ALA    67     326.665 334.310 316.356  1.00  0.00           C  
ATOM    998  O   ALA    67     326.170 335.316 316.867  1.00  0.00           O  
ATOM    999  N   LYS    68     327.994 334.101 316.245  1.00  0.00           N  
ATOM   1000  H   LYS    68     328.257 333.206 315.844  1.00  0.00           H  
ATOM   1001  CA  LYS    68     329.103 334.891 316.839  1.00  0.00           C  
ATOM   1002  HA  LYS    68     329.091 334.759 317.918  1.00  0.00           H  
ATOM   1003  CB  LYS    68     330.457 334.360 316.322  1.00  0.00           C  
ATOM   1004  HB2 LYS    68     330.301 333.907 315.352  1.00  0.00           H  
ATOM   1005  HB3 LYS    68     331.148 335.190 316.160  1.00  0.00           H  
ATOM   1006  CG  LYS    68     331.149 333.321 317.221  1.00  0.00           C  
ATOM   1007  HG2 LYS    68     330.406 332.677 317.694  1.00  0.00           H  
ATOM   1008  HG3 LYS    68     331.771 332.701 316.575  1.00  0.00           H  
ATOM   1009  CD  LYS    68     332.061 333.974 318.282  1.00  0.00           C  
ATOM   1010  HD2 LYS    68     332.725 334.684 317.787  1.00  0.00           H  
ATOM   1011  HD3 LYS    68     331.448 334.520 319.000  1.00  0.00           H  
ATOM   1012  CE  LYS    68     332.922 332.909 318.989  1.00  0.00           C  
ATOM   1013  HE2 LYS    68     332.272 332.241 319.566  1.00  0.00           H  
ATOM   1014  HE3 LYS    68     333.403 332.309 318.209  1.00  0.00           H  
ATOM   1015  NZ  LYS    68     333.997 333.487 319.853  1.00  0.00           N  
ATOM   1016  HZ1 LYS    68     333.644 334.039 320.627  1.00  0.00           H  
ATOM   1017  HZ2 LYS    68     334.573 332.757 320.263  1.00  0.00           H  
ATOM   1018  HZ3 LYS    68     334.625 334.080 319.319  1.00  0.00           H  
ATOM   1019  C   LYS    68     329.022 336.404 316.610  1.00  0.00           C  
ATOM   1020  O   LYS    68     329.626 337.161 317.368  1.00  0.00           O  
ATOM   1021  N   GLN    69     328.314 336.870 315.579  1.00  0.00           N  
ATOM   1022  H   GLN    69     327.849 336.201 314.982  1.00  0.00           H  
ATOM   1023  CA  GLN    69     328.081 338.299 315.343  1.00  0.00           C  
ATOM   1024  HA  GLN    69     329.055 338.789 315.283  1.00  0.00           H  
ATOM   1025  CB  GLN    69     327.388 338.473 313.982  1.00  0.00           C  
ATOM   1026  HB2 GLN    69     328.018 338.009 313.222  1.00  0.00           H  
ATOM   1027  HB3 GLN    69     326.422 337.965 313.994  1.00  0.00           H  
ATOM   1028  CG  GLN    69     327.169 339.955 313.625  1.00  0.00           C  
ATOM   1029  HG2 GLN    69     326.385 340.365 314.262  1.00  0.00           H  
ATOM   1030  HG3 GLN    69     328.090 340.507 313.821  1.00  0.00           H  
ATOM   1031  CD  GLN    69     326.779 340.198 312.168  1.00  0.00           C  
ATOM   1032  OE1 GLN    69     326.716 339.306 311.330  1.00  0.00           O  
ATOM   1033  NE2 GLN    69     326.476 341.427 311.806  1.00  0.00           N  
ATOM   1034 HE21 GLN    69     326.236 341.604 310.842  1.00  0.00           H  
ATOM   1035 HE22 GLN    69     326.500 342.178 312.482  1.00  0.00           H  
ATOM   1036  C   GLN    69     327.301 338.991 316.484  1.00  0.00           C  
ATOM   1037  O   GLN    69     327.546 340.165 316.770  1.00  0.00           O  
ATOM   1038  N   LEU    70     326.380 338.283 317.154  1.00  0.00           N  
ATOM   1039  H   LEU    70     326.260 337.299 316.925  1.00  0.00           H  
ATOM   1040  CA  LEU    70     325.532 338.851 318.213  1.00  0.00           C  
ATOM   1041  HA  LEU    70     325.081 339.752 317.801  1.00  0.00           H  
ATOM   1042  CB  LEU    70     324.392 337.854 318.521  1.00  0.00           C  
ATOM   1043  HB2 LEU    70     324.080 337.400 317.579  1.00  0.00           H  
ATOM   1044  HB3 LEU    70     324.795 337.050 319.137  1.00  0.00           H  
ATOM   1045  CG  LEU    70     323.102 338.390 319.182  1.00  0.00           C  
ATOM   1046  HG  LEU    70     322.409 337.554 319.213  1.00  0.00           H  
ATOM   1047  CD1 LEU    70     323.281 338.900 320.614  1.00  0.00           C  
ATOM   1048 HD11 LEU    70     323.647 339.922 320.598  1.00  0.00           H  
ATOM   1049 HD12 LEU    70     322.320 338.894 321.129  1.00  0.00           H  
ATOM   1050 HD13 LEU    70     323.987 338.275 321.162  1.00  0.00           H  
ATOM   1051  CD2 LEU    70     322.397 339.479 318.380  1.00  0.00           C  
ATOM   1052 HD21 LEU    70     322.217 339.132 317.363  1.00  0.00           H  
ATOM   1053 HD22 LEU    70     321.440 339.710 318.848  1.00  0.00           H  
ATOM   1054 HD23 LEU    70     322.999 340.381 318.355  1.00  0.00           H  
ATOM   1055  C   LEU    70     326.351 339.284 319.449  1.00  0.00           C  
ATOM   1056  O   LEU    70     325.982 340.248 320.117  1.00  0.00           O  
ATOM   1057  N   ALA    71     327.502 338.645 319.696  1.00  0.00           N  
ATOM   1058  H   ALA    71     327.699 337.828 319.131  1.00  0.00           H  
ATOM   1059  CA  ALA    71     328.480 338.967 320.743  1.00  0.00           C  
ATOM   1060  HA  ALA    71     328.212 338.416 321.646  1.00  0.00           H  
ATOM   1061  CB  ALA    71     329.858 338.481 320.260  1.00  0.00           C  
ATOM   1062  HB1 ALA    71     330.188 339.048 319.388  1.00  0.00           H  
ATOM   1063  HB2 ALA    71     330.595 338.591 321.056  1.00  0.00           H  
ATOM   1064  HB3 ALA    71     329.804 337.439 319.959  1.00  0.00           H  
ATOM   1065  C   ALA    71     328.562 340.462 321.109  1.00  0.00           C  
ATOM   1066  O   ALA    71     328.230 340.850 322.227  1.00  0.00           O  
ATOM   1067  N   GLN    72     329.005 341.302 320.167  1.00  0.00           N  
ATOM   1068  H   GLN    72     329.237 340.915 319.261  1.00  0.00           H  
ATOM   1069  CA  GLN    72     329.160 342.749 320.358  1.00  0.00           C  
ATOM   1070  HA  GLN    72     329.419 342.911 321.403  1.00  0.00           H  
ATOM   1071  CB  GLN    72     330.339 343.273 319.519  1.00  0.00           C  
ATOM   1072  HB2 GLN    72     330.129 343.118 318.459  1.00  0.00           H  
ATOM   1073  HB3 GLN    72     330.441 344.346 319.690  1.00  0.00           H  
ATOM   1074  CG  GLN    72     331.680 342.592 319.872  1.00  0.00           C  
ATOM   1075  HG2 GLN    72     331.658 341.564 319.507  1.00  0.00           H  
ATOM   1076  HG3 GLN    72     332.490 343.102 319.350  1.00  0.00           H  
ATOM   1077  CD  GLN    72     331.992 342.586 321.375  1.00  0.00           C  
ATOM   1078  OE1 GLN    72     331.794 343.560 322.092  1.00  0.00           O  
ATOM   1079  NE2 GLN    72     332.464 341.484 321.919  1.00  0.00           N  
ATOM   1080 HE21 GLN    72     332.505 341.435 322.933  1.00  0.00           H  
ATOM   1081 HE22 GLN    72     332.665 340.674 321.355  1.00  0.00           H  
ATOM   1082  C   GLN    72     327.865 343.556 320.167  1.00  0.00           C  
ATOM   1083  O   GLN    72     327.737 344.638 320.738  1.00  0.00           O  
ATOM   1084  N   GLU    73     326.880 343.040 319.423  1.00  0.00           N  
ATOM   1085  H   GLU    73     327.025 342.130 319.003  1.00  0.00           H  
ATOM   1086  CA  GLU    73     325.548 343.657 319.284  1.00  0.00           C  
ATOM   1087  HA  GLU    73     325.682 344.658 318.872  1.00  0.00           H  
ATOM   1088  CB  GLU    73     324.707 342.850 318.279  1.00  0.00           C  
ATOM   1089  HB2 GLU    73     325.163 342.936 317.292  1.00  0.00           H  
ATOM   1090  HB3 GLU    73     324.750 341.804 318.563  1.00  0.00           H  
ATOM   1091  CG  GLU    73     323.218 343.228 318.180  1.00  0.00           C  
ATOM   1092  HG2 GLU    73     322.767 342.611 317.399  1.00  0.00           H  
ATOM   1093  HG3 GLU    73     322.732 342.956 319.120  1.00  0.00           H  
ATOM   1094  CD  GLU    73     322.946 344.713 317.857  1.00  0.00           C  
ATOM   1095  OE1 GLU    73     321.860 345.222 318.240  1.00  0.00           O  
ATOM   1096  OE2 GLU    73     323.773 345.377 317.189  1.00  0.00           O  
ATOM   1097  C   GLU    73     324.836 343.829 320.641  1.00  0.00           C  
ATOM   1098  O   GLU    73     324.284 344.899 320.910  1.00  0.00           O  
ATOM   1099  N   LYS    74     324.893 342.813 321.522  1.00  0.00           N  
ATOM   1100  H   LYS    74     325.326 341.944 321.213  1.00  0.00           H  
ATOM   1101  CA  LYS    74     324.405 342.907 322.919  1.00  0.00           C  
ATOM   1102  HA  LYS    74     323.664 343.705 322.956  1.00  0.00           H  
ATOM   1103  CB  LYS    74     323.688 341.592 323.298  1.00  0.00           C  
ATOM   1104  HB2 LYS    74     323.263 341.150 322.399  1.00  0.00           H  
ATOM   1105  HB3 LYS    74     324.420 340.886 323.692  1.00  0.00           H  
ATOM   1106  CG  LYS    74     322.527 341.735 324.302  1.00  0.00           C  
ATOM   1107  HG2 LYS    74     322.191 340.733 324.562  1.00  0.00           H  
ATOM   1108  HG3 LYS    74     322.872 342.220 325.215  1.00  0.00           H  
ATOM   1109  CD  LYS    74     321.319 342.502 323.733  1.00  0.00           C  
ATOM   1110  HD2 LYS    74     321.567 343.560 323.638  1.00  0.00           H  
ATOM   1111  HD3 LYS    74     321.073 342.105 322.745  1.00  0.00           H  
ATOM   1112  CE  LYS    74     320.097 342.348 324.652  1.00  0.00           C  
ATOM   1113  HE2 LYS    74     319.849 341.284 324.732  1.00  0.00           H  
ATOM   1114  HE3 LYS    74     320.359 342.704 325.653  1.00  0.00           H  
ATOM   1115  NZ  LYS    74     318.921 343.102 324.135  1.00  0.00           N  
ATOM   1116  HZ1 LYS    74     318.654 342.790 323.210  1.00  0.00           H  
ATOM   1117  HZ2 LYS    74     318.116 342.981 324.737  1.00  0.00           H  
ATOM   1118  HZ3 LYS    74     319.110 344.095 324.084  1.00  0.00           H  
ATOM   1119  C   LYS    74     325.500 343.331 323.925  1.00  0.00           C  
ATOM   1120  O   LYS    74     325.237 343.430 325.123  1.00  0.00           O  
ATOM   1121  N   GLY    75     326.710 343.628 323.438  1.00  0.00           N  
ATOM   1122  H   GLY    75     326.811 343.592 322.435  1.00  0.00           H  
ATOM   1123  CA  GLY    75     327.844 344.171 324.205  1.00  0.00           C  
ATOM   1124  HA2 GLY    75     328.603 344.528 323.510  1.00  0.00           H  
ATOM   1125  HA3 GLY    75     327.496 345.033 324.777  1.00  0.00           H  
ATOM   1126  C   GLY    75     328.518 343.191 325.179  1.00  0.00           C  
ATOM   1127  O   GLY    75     328.730 343.545 326.342  1.00  0.00           O  
ATOM   1128  N   VAL    76     328.834 341.965 324.733  1.00  0.00           N  
ATOM   1129  H   VAL    76     328.628 341.749 323.762  1.00  0.00           H  
ATOM   1130  CA  VAL    76     329.302 340.853 325.593  1.00  0.00           C  
ATOM   1131  HA  VAL    76     329.664 341.310 326.515  1.00  0.00           H  
ATOM   1132  CB  VAL    76     328.128 339.920 325.994  1.00  0.00           C  
ATOM   1133  HB  VAL    76     328.093 339.068 325.317  1.00  0.00           H  
ATOM   1134  CG1 VAL    76     328.401 339.427 327.420  1.00  0.00           C  
ATOM   1135 HG11 VAL    76     328.091 340.180 328.146  1.00  0.00           H  
ATOM   1136 HG12 VAL    76     327.857 338.516 327.608  1.00  0.00           H  
ATOM   1137 HG13 VAL    76     329.457 339.215 327.574  1.00  0.00           H  
ATOM   1138  CG2 VAL    76     326.719 340.525 325.960  1.00  0.00           C  
ATOM   1139 HG21 VAL    76     326.459 340.782 324.933  1.00  0.00           H  
ATOM   1140 HG22 VAL    76     325.991 339.797 326.316  1.00  0.00           H  
ATOM   1141 HG23 VAL    76     326.668 341.414 326.588  1.00  0.00           H  
ATOM   1142  C   VAL    76     330.538 340.085 325.038  1.00  0.00           C  
ATOM   1143  O   VAL    76     331.500 340.718 324.596  1.00  0.00           O  
ATOM   1144  N   LYS    77     330.553 338.736 325.102  1.00  0.00           N  
ATOM   1145  H   LYS    77     329.702 338.288 325.419  1.00  0.00           H  
ATOM   1146  CA  LYS    77     331.675 337.806 324.824  1.00  0.00           C  
ATOM   1147  HA  LYS    77     332.135 338.106 323.878  1.00  0.00           H  
ATOM   1148  CB  LYS    77     332.756 337.907 325.928  1.00  0.00           C  
ATOM   1149  HB2 LYS    77     333.568 337.217 325.690  1.00  0.00           H  
ATOM   1150  HB3 LYS    77     333.184 338.910 325.875  1.00  0.00           H  
ATOM   1151  CG  LYS    77     332.337 337.676 327.397  1.00  0.00           C  
ATOM   1152  HG2 LYS    77     333.199 337.939 328.012  1.00  0.00           H  
ATOM   1153  HG3 LYS    77     331.534 338.361 327.662  1.00  0.00           H  
ATOM   1154  CD  LYS    77     331.921 336.238 327.762  1.00  0.00           C  
ATOM   1155  HD2 LYS    77     330.906 336.052 327.421  1.00  0.00           H  
ATOM   1156  HD3 LYS    77     332.606 335.535 327.283  1.00  0.00           H  
ATOM   1157  CE  LYS    77     331.939 336.021 329.282  1.00  0.00           C  
ATOM   1158  HE2 LYS    77     332.882 336.408 329.680  1.00  0.00           H  
ATOM   1159  HE3 LYS    77     331.126 336.604 329.729  1.00  0.00           H  
ATOM   1160  NZ  LYS    77     331.800 334.577 329.636  1.00  0.00           N  
ATOM   1161  HZ1 LYS    77     332.573 334.030 329.270  1.00  0.00           H  
ATOM   1162  HZ2 LYS    77     331.802 334.451 330.642  1.00  0.00           H  
ATOM   1163  HZ3 LYS    77     330.940 334.176 329.282  1.00  0.00           H  
ATOM   1164  C   LYS    77     331.165 336.368 324.632  1.00  0.00           C  
ATOM   1165  O   LYS    77     330.121 336.027 325.172  1.00  0.00           O  
ATOM   1166  N   ILE    78     331.862 335.536 323.853  1.00  0.00           N  
ATOM   1167  H   ILE    78     332.752 335.868 323.499  1.00  0.00           H  
ATOM   1168  CA  ILE    78     331.396 334.206 323.382  1.00  0.00           C  
ATOM   1169  HA  ILE    78     330.647 333.810 324.072  1.00  0.00           H  
ATOM   1170  CB  ILE    78     330.757 334.381 321.983  1.00  0.00           C  
ATOM   1171  HB  ILE    78     331.562 334.723 321.335  1.00  0.00           H  
ATOM   1172  CG2 ILE    78     330.245 333.066 321.373  1.00  0.00           C  
ATOM   1173 HG21 ILE    78     329.312 332.781 321.834  1.00  0.00           H  
ATOM   1174 HG22 ILE    78     330.044 333.218 320.314  1.00  0.00           H  
ATOM   1175 HG23 ILE    78     330.958 332.248 321.456  1.00  0.00           H  
ATOM   1176  CG1 ILE    78     329.664 335.465 321.850  1.00  0.00           C  
ATOM   1177 HG12 ILE    78     330.092 336.436 322.089  1.00  0.00           H  
ATOM   1178 HG13 ILE    78     329.420 335.492 320.794  1.00  0.00           H  
ATOM   1179  CD1 ILE    78     328.336 335.341 322.613  1.00  0.00           C  
ATOM   1180 HD11 ILE    78     328.390 335.830 323.577  1.00  0.00           H  
ATOM   1181 HD12 ILE    78     327.554 335.861 322.061  1.00  0.00           H  
ATOM   1182 HD13 ILE    78     328.050 334.302 322.747  1.00  0.00           H  
ATOM   1183  C   ILE    78     332.577 333.209 323.295  1.00  0.00           C  
ATOM   1184  O   ILE    78     333.655 333.590 322.843  1.00  0.00           O  
ATOM   1185  N   THR    79     332.389 331.935 323.666  1.00  0.00           N  
ATOM   1186  H   THR    79     331.461 331.630 323.931  1.00  0.00           H  
ATOM   1187  CA  THR    79     333.466 330.917 323.791  1.00  0.00           C  
ATOM   1188  HA  THR    79     334.383 331.432 324.080  1.00  0.00           H  
ATOM   1189  CB  THR    79     333.127 329.937 324.937  1.00  0.00           C  
ATOM   1190  HB  THR    79     333.988 329.299 325.129  1.00  0.00           H  
ATOM   1191  CG2 THR    79     332.721 330.634 326.238  1.00  0.00           C  
ATOM   1192 HG21 THR    79     331.773 331.159 326.118  1.00  0.00           H  
ATOM   1193 HG22 THR    79     332.598 329.891 327.027  1.00  0.00           H  
ATOM   1194 HG23 THR    79     333.494 331.343 326.535  1.00  0.00           H  
ATOM   1195  OG1 THR    79     332.030 329.132 324.586  1.00  0.00           O  
ATOM   1196  HG1 THR    79     331.838 328.528 325.323  1.00  0.00           H  
ATOM   1197  C   THR    79     333.781 330.123 322.498  1.00  0.00           C  
ATOM   1198  O   THR    79     332.951 330.019 321.594  1.00  0.00           O  
ATOM   1199  N   THR    80     335.010 329.585 322.396  1.00  0.00           N  
ATOM   1200  H   THR    80     335.667 329.782 323.141  1.00  0.00           H  
ATOM   1201  CA  THR    80     335.471 328.564 321.411  1.00  0.00           C  
ATOM   1202  HA  THR    80     334.876 328.621 320.499  1.00  0.00           H  
ATOM   1203  CB  THR    80     336.959 328.740 321.048  1.00  0.00           C  
ATOM   1204  HB  THR    80     337.305 327.841 320.535  1.00  0.00           H  
ATOM   1205  CG2 THR    80     337.164 329.927 320.111  1.00  0.00           C  
ATOM   1206 HG21 THR    80     336.835 330.847 320.593  1.00  0.00           H  
ATOM   1207 HG22 THR    80     338.223 330.009 319.861  1.00  0.00           H  
ATOM   1208 HG23 THR    80     336.599 329.771 319.192  1.00  0.00           H  
ATOM   1209  OG1 THR    80     337.766 328.956 322.193  1.00  0.00           O  
ATOM   1210  HG1 THR    80     337.724 328.156 322.753  1.00  0.00           H  
ATOM   1211  C   THR    80     335.250 327.193 322.053  1.00  0.00           C  
ATOM   1212  O   THR    80     335.833 326.913 323.104  1.00  0.00           O  
ATOM   1213  N   VAL    81     334.405 326.329 321.471  1.00  0.00           N  
ATOM   1214  H   VAL    81     333.956 326.575 320.592  1.00  0.00           H  
ATOM   1215  CA  VAL    81     333.823 325.204 322.233  1.00  0.00           C  
ATOM   1216  HA  VAL    81     334.622 324.745 322.817  1.00  0.00           H  
ATOM   1217  CB  VAL    81     332.871 325.933 323.212  1.00  0.00           C  
ATOM   1218  HB  VAL    81     333.321 326.860 323.562  1.00  0.00           H  
ATOM   1219  CG1 VAL    81     331.568 326.401 322.570  1.00  0.00           C  
ATOM   1220 HG11 VAL    81     331.115 325.612 321.984  1.00  0.00           H  
ATOM   1221 HG12 VAL    81     330.886 326.778 323.332  1.00  0.00           H  
ATOM   1222 HG13 VAL    81     331.784 327.237 321.902  1.00  0.00           H  
ATOM   1223  CG2 VAL    81     332.756 325.162 324.499  1.00  0.00           C  
ATOM   1224 HG21 VAL    81     333.723 325.183 325.008  1.00  0.00           H  
ATOM   1225 HG22 VAL    81     332.040 325.664 325.137  1.00  0.00           H  
ATOM   1226 HG23 VAL    81     332.481 324.143 324.288  1.00  0.00           H  
ATOM   1227  C   VAL    81     333.224 324.056 321.350  1.00  0.00           C  
ATOM   1228  O   VAL    81     333.506 324.055 320.160  1.00  0.00           O  
ATOM   1229  N   GLN    82     332.495 323.025 321.864  1.00  0.00           N  
ATOM   1230  H   GLN    82     332.349 323.031 322.860  1.00  0.00           H  
ATOM   1231  CA  GLN    82     332.130 321.755 321.133  1.00  0.00           C  
ATOM   1232  HA  GLN    82     332.019 321.983 320.090  1.00  0.00           H  
ATOM   1233  CB  GLN    82     333.342 320.791 321.265  1.00  0.00           C  
ATOM   1234  HB2 GLN    82     333.564 320.638 322.321  1.00  0.00           H  
ATOM   1235  HB3 GLN    82     333.044 319.827 320.848  1.00  0.00           H  
ATOM   1236  CG  GLN    82     334.640 321.139 320.527  1.00  0.00           C  
ATOM   1237  HG2 GLN    82     335.231 320.229 320.470  1.00  0.00           H  
ATOM   1238  HG3 GLN    82     334.398 321.461 319.516  1.00  0.00           H  
ATOM   1239  CD  GLN    82     335.564 322.146 321.189  1.00  0.00           C  
ATOM   1240  OE1 GLN    82     335.550 322.354 322.396  1.00  0.00           O  
ATOM   1241  NE2 GLN    82     336.440 322.749 320.422  1.00  0.00           N  
ATOM   1242 HE21 GLN    82     337.063 323.431 320.821  1.00  0.00           H  
ATOM   1243 HE22 GLN    82     336.443 322.534 319.420  1.00  0.00           H  
ATOM   1244  C   GLN    82     330.830 320.932 321.509  1.00  0.00           C  
ATOM   1245  O   GLN    82     330.968 319.878 322.120  1.00  0.00           O  
ATOM   1246  N   SER    83     329.565 321.316 321.206  1.00  0.00           N  
ATOM   1247  H   SER    83     329.449 322.135 320.626  1.00  0.00           H  
ATOM   1248  CA  SER    83     328.305 320.550 321.572  1.00  0.00           C  
ATOM   1249  HA  SER    83     327.472 321.029 321.059  1.00  0.00           H  
ATOM   1250  CB  SER    83     328.389 319.128 321.027  1.00  0.00           C  
ATOM   1251  HB2 SER    83     328.865 319.135 320.056  1.00  0.00           H  
ATOM   1252  HB3 SER    83     329.020 318.528 321.667  1.00  0.00           H  
ATOM   1253  OG  SER    83     327.125 318.515 320.957  1.00  0.00           O  
ATOM   1254  HG  SER    83     327.281 317.546 321.078  1.00  0.00           H  
ATOM   1255  C   SER    83     327.921 320.536 323.082  1.00  0.00           C  
ATOM   1256  O   SER    83     327.509 321.565 323.598  1.00  0.00           O  
ATOM   1257  N   ASN    84     327.990 319.392 323.787  1.00  0.00           N  
ATOM   1258  H   ASN    84     328.130 318.551 323.236  1.00  0.00           H  
ATOM   1259  CA  ASN    84     328.037 319.180 325.250  1.00  0.00           C  
ATOM   1260  HA  ASN    84     328.921 319.737 325.505  1.00  0.00           H  
ATOM   1261  CB  ASN    84     326.907 319.676 326.178  1.00  0.00           C  
ATOM   1262  HB2 ASN    84     326.658 320.714 325.960  1.00  0.00           H  
ATOM   1263  HB3 ASN    84     326.019 319.075 326.048  1.00  0.00           H  
ATOM   1264  CG  ASN    84     327.417 319.595 327.622  1.00  0.00           C  
ATOM   1265  OD1 ASN    84     328.522 319.986 327.932  1.00  0.00           O  
ATOM   1266  ND2 ASN    84     326.753 318.999 328.573  1.00  0.00           N  
ATOM   1267 HD21 ASN    84     327.257 318.869 329.435  1.00  0.00           H  
ATOM   1268 HD22 ASN    84     325.887 318.505 328.449  1.00  0.00           H  
ATOM   1269  C   ASN    84     328.549 317.784 325.526  1.00  0.00           C  
ATOM   1270  O   ASN    84     328.002 316.794 325.054  1.00  0.00           O  
ATOM   1271  N   LEU    85     329.611 317.759 326.330  1.00  0.00           N  
ATOM   1272  H   LEU    85     329.888 318.604 326.827  1.00  0.00           H  
ATOM   1273  CA  LEU    85     330.602 316.731 326.126  1.00  0.00           C  
ATOM   1274  HA  LEU    85     330.161 315.927 325.539  1.00  0.00           H  
ATOM   1275  CB  LEU    85     331.643 317.510 325.263  1.00  0.00           C  
ATOM   1276  HB2 LEU    85     331.287 318.515 325.016  1.00  0.00           H  
ATOM   1277  HB3 LEU    85     332.523 317.671 325.862  1.00  0.00           H  
ATOM   1278  CG  LEU    85     332.030 316.894 323.921  1.00  0.00           C  
ATOM   1279  HG  LEU    85     332.567 315.986 324.135  1.00  0.00           H  
ATOM   1280  CD1 LEU    85     330.782 316.647 323.082  1.00  0.00           C  
ATOM   1281 HD11 LEU    85     330.213 317.565 323.005  1.00  0.00           H  
ATOM   1282 HD12 LEU    85     331.048 316.307 322.090  1.00  0.00           H  
ATOM   1283 HD13 LEU    85     330.147 315.868 323.500  1.00  0.00           H  
ATOM   1284  CD2 LEU    85     332.972 317.789 323.109  1.00  0.00           C  
ATOM   1285 HD21 LEU    85     332.903 318.819 323.456  1.00  0.00           H  
ATOM   1286 HD22 LEU    85     333.998 317.431 323.207  1.00  0.00           H  
ATOM   1287 HD23 LEU    85     332.708 317.780 322.049  1.00  0.00           H  
ATOM   1288  C   LEU    85     331.252 316.075 327.345  1.00  0.00           C  
ATOM   1289  O   LEU    85     331.772 316.721 328.251  1.00  0.00           O  
ATOM   1290  N   ALA    86     331.268 314.745 327.258  1.00  0.00           N  
ATOM   1291  H   ALA    86     330.703 314.333 326.526  1.00  0.00           H  
ATOM   1292  CA  ALA    86     332.066 313.806 328.051  1.00  0.00           C  
ATOM   1293  HA  ALA    86     332.812 314.358 328.629  1.00  0.00           H  
ATOM   1294  CB  ALA    86     331.133 313.080 329.029  1.00  0.00           C  
ATOM   1295  HB1 ALA    86     330.415 312.466 328.486  1.00  0.00           H  
ATOM   1296  HB2 ALA    86     331.720 312.441 329.690  1.00  0.00           H  
ATOM   1297  HB3 ALA    86     330.596 313.807 329.638  1.00  0.00           H  
ATOM   1298  C   ALA    86     332.833 312.839 327.099  1.00  0.00           C  
ATOM   1299  O   ALA    86     333.395 311.838 327.540  1.00  0.00           O  
ATOM   1300  N   ASP    87     332.855 313.181 325.793  1.00  0.00           N  
ATOM   1301  H   ASP    87     332.378 314.040 325.562  1.00  0.00           H  
ATOM   1302  CA  ASP    87     333.381 312.500 324.587  1.00  0.00           C  
ATOM   1303  HA  ASP    87     334.464 312.501 324.646  1.00  0.00           H  
ATOM   1304  CB  ASP    87     332.892 311.046 324.563  1.00  0.00           C  
ATOM   1305  HB2 ASP    87     332.535 310.725 325.542  1.00  0.00           H  
ATOM   1306  HB3 ASP    87     332.022 311.012 323.933  1.00  0.00           H  
ATOM   1307  CG  ASP    87     333.935 310.016 324.094  1.00  0.00           C  
ATOM   1308  OD1 ASP    87     333.723 308.815 324.293  1.00  0.00           O  
ATOM   1309  OD2 ASP    87     334.946 310.438 323.455  1.00  0.00           O  
ATOM   1310  C   ASP    87     332.901 313.362 323.364  1.00  0.00           C  
ATOM   1311  O   ASP    87     331.826 313.920 323.496  1.00  0.00           O  
ATOM   1312  N   PHE    88     333.619 313.569 322.241  1.00  0.00           N  
ATOM   1313  H   PHE    88     334.474 313.038 322.132  1.00  0.00           H  
ATOM   1314  CA  PHE    88     333.329 314.645 321.219  1.00  0.00           C  
ATOM   1315  HA  PHE    88     333.018 315.503 321.802  1.00  0.00           H  
ATOM   1316  CB  PHE    88     334.656 315.063 320.586  1.00  0.00           C  
ATOM   1317  HB2 PHE    88     335.219 315.527 321.394  1.00  0.00           H  
ATOM   1318  HB3 PHE    88     335.155 314.149 320.265  1.00  0.00           H  
ATOM   1319  CG  PHE    88     334.693 316.021 319.400  1.00  0.00           C  
ATOM   1320  CD1 PHE    88     334.780 317.416 319.590  1.00  0.00           C  
ATOM   1321  HD1 PHE    88     334.781 317.831 320.587  1.00  0.00           H  
ATOM   1322  CE1 PHE    88     334.879 318.272 318.474  1.00  0.00           C  
ATOM   1323  HE1 PHE    88     334.954 319.340 318.583  1.00  0.00           H  
ATOM   1324  CZ  PHE    88     334.878 317.753 317.174  1.00  0.00           C  
ATOM   1325  HZ  PHE    88     334.946 318.418 316.324  1.00  0.00           H  
ATOM   1326  CE2 PHE    88     334.771 316.371 316.984  1.00  0.00           C  
ATOM   1327  HE2 PHE    88     334.760 315.983 315.980  1.00  0.00           H  
ATOM   1328  CD2 PHE    88     334.687 315.507 318.090  1.00  0.00           C  
ATOM   1329  HD2 PHE    88     334.615 314.443 317.929  1.00  0.00           H  
ATOM   1330  C   PHE    88     332.204 314.514 320.155  1.00  0.00           C  
ATOM   1331  O   PHE    88     331.767 313.415 319.842  1.00  0.00           O  
ATOM   1332  N   ASP    89     331.826 315.662 319.545  1.00  0.00           N  
ATOM   1333  H   ASP    89     332.382 316.482 319.741  1.00  0.00           H  
ATOM   1334  CA  ASP    89     330.654 315.923 318.674  1.00  0.00           C  
ATOM   1335  HA  ASP    89     330.287 314.988 318.245  1.00  0.00           H  
ATOM   1336  CB  ASP    89     329.583 316.548 319.551  1.00  0.00           C  
ATOM   1337  HB2 ASP    89     330.066 317.354 320.103  1.00  0.00           H  
ATOM   1338  HB3 ASP    89     328.792 316.977 318.934  1.00  0.00           H  
ATOM   1339  CG  ASP    89     328.932 315.610 320.543  1.00  0.00           C  
ATOM   1340  OD1 ASP    89     328.203 316.138 321.399  1.00  0.00           O  
ATOM   1341  OD2 ASP    89     329.070 314.372 320.410  1.00  0.00           O  
ATOM   1342  C   ASP    89     330.859 316.949 317.531  1.00  0.00           C  
ATOM   1343  O   ASP    89     331.738 317.805 317.603  1.00  0.00           O  
ATOM   1344  N   ILE    90     329.979 316.906 316.510  1.00  0.00           N  
ATOM   1345  H   ILE    90     329.262 316.194 316.565  1.00  0.00           H  
ATOM   1346  CA  ILE    90     330.132 317.607 315.207  1.00  0.00           C  
ATOM   1347  HA  ILE    90     330.894 318.383 315.286  1.00  0.00           H  
ATOM   1348  CB  ILE    90     330.649 316.526 314.204  1.00  0.00           C  
ATOM   1349  HB  ILE    90     329.999 315.653 314.295  1.00  0.00           H  
ATOM   1350  CG2 ILE    90     330.611 316.905 312.712  1.00  0.00           C  
ATOM   1351 HG21 ILE    90     331.211 317.796 312.549  1.00  0.00           H  
ATOM   1352 HG22 ILE    90     331.008 316.090 312.105  1.00  0.00           H  
ATOM   1353 HG23 ILE    90     329.589 317.072 312.374  1.00  0.00           H  
ATOM   1354  CG1 ILE    90     332.105 316.098 314.522  1.00  0.00           C  
ATOM   1355 HG12 ILE    90     332.656 315.921 313.598  1.00  0.00           H  
ATOM   1356 HG13 ILE    90     332.627 316.901 315.044  1.00  0.00           H  
ATOM   1357  CD1 ILE    90     332.194 314.797 315.331  1.00  0.00           C  
ATOM   1358 HD11 ILE    90     331.618 314.010 314.844  1.00  0.00           H  
ATOM   1359 HD12 ILE    90     333.233 314.494 315.392  1.00  0.00           H  
ATOM   1360 HD13 ILE    90     331.835 314.928 316.344  1.00  0.00           H  
ATOM   1361  C   ILE    90     328.854 318.299 314.644  1.00  0.00           C  
ATOM   1362  O   ILE    90     328.953 319.068 313.691  1.00  0.00           O  
ATOM   1363  N   VAL    91     327.658 318.093 315.212  1.00  0.00           N  
ATOM   1364  H   VAL    91     327.609 317.584 316.081  1.00  0.00           H  
ATOM   1365  CA  VAL    91     326.385 318.418 314.517  1.00  0.00           C  
ATOM   1366  HA  VAL    91     326.618 318.449 313.452  1.00  0.00           H  
ATOM   1367  CB  VAL    91     325.458 317.210 314.692  1.00  0.00           C  
ATOM   1368  HB  VAL    91     326.067 316.321 314.547  1.00  0.00           H  
ATOM   1369  CG1 VAL    91     324.789 317.145 316.074  1.00  0.00           C  
ATOM   1370 HG11 VAL    91     324.009 317.895 316.138  1.00  0.00           H  
ATOM   1371 HG12 VAL    91     324.313 316.183 316.234  1.00  0.00           H  
ATOM   1372 HG13 VAL    91     325.518 317.326 316.863  1.00  0.00           H  
ATOM   1373  CG2 VAL    91     324.411 317.200 313.595  1.00  0.00           C  
ATOM   1374 HG21 VAL    91     324.887 317.118 312.620  1.00  0.00           H  
ATOM   1375 HG22 VAL    91     323.751 316.347 313.734  1.00  0.00           H  
ATOM   1376 HG23 VAL    91     323.826 318.111 313.644  1.00  0.00           H  
ATOM   1377  C   VAL    91     325.645 319.738 314.814  1.00  0.00           C  
ATOM   1378  O   VAL    91     325.192 319.976 315.926  1.00  0.00           O  
ATOM   1379  N   ALA    92     325.333 320.525 313.777  1.00  0.00           N  
ATOM   1380  H   ALA    92     325.726 320.303 312.873  1.00  0.00           H  
ATOM   1381  CA  ALA    92     324.491 321.730 313.873  1.00  0.00           C  
ATOM   1382  HA  ALA    92     325.038 322.480 314.444  1.00  0.00           H  
ATOM   1383  CB  ALA    92     324.276 322.281 312.456  1.00  0.00           C  
ATOM   1384  HB1 ALA    92     323.735 321.555 311.847  1.00  0.00           H  
ATOM   1385  HB2 ALA    92     323.691 323.201 312.506  1.00  0.00           H  
ATOM   1386  HB3 ALA    92     325.236 322.500 311.987  1.00  0.00           H  
ATOM   1387  C   ALA    92     323.125 321.526 314.581  1.00  0.00           C  
ATOM   1388  O   ALA    92     322.718 322.356 315.394  1.00  0.00           O  
ATOM   1389  N   ASP    93     322.385 320.459 314.269  1.00  0.00           N  
ATOM   1390  H   ASP    93     322.743 319.807 313.586  1.00  0.00           H  
ATOM   1391  CA  ASP    93     321.020 320.257 314.783  1.00  0.00           C  
ATOM   1392  HA  ASP    93     320.483 321.199 314.657  1.00  0.00           H  
ATOM   1393  CB  ASP    93     320.261 319.236 313.942  1.00  0.00           C  
ATOM   1394  HB2 ASP    93     319.339 318.983 314.455  1.00  0.00           H  
ATOM   1395  HB3 ASP    93     319.991 319.704 312.993  1.00  0.00           H  
ATOM   1396  CG  ASP    93     321.089 317.981 313.659  1.00  0.00           C  
ATOM   1397  OD1 ASP    93     321.555 317.851 312.513  1.00  0.00           O  
ATOM   1398  OD2 ASP    93     321.298 317.181 314.613  1.00  0.00           O  
ATOM   1399  C   ASP    93     320.938 319.937 316.291  1.00  0.00           C  
ATOM   1400  O   ASP    93     320.174 320.594 316.997  1.00  0.00           O  
ATOM   1401  N   ALA    94     321.722 318.995 316.830  1.00  0.00           N  
ATOM   1402  H   ALA    94     322.207 318.356 316.214  1.00  0.00           H  
ATOM   1403  CA  ALA    94     321.818 318.821 318.284  1.00  0.00           C  
ATOM   1404  HA  ALA    94     320.804 318.708 318.671  1.00  0.00           H  
ATOM   1405  CB  ALA    94     322.587 317.551 318.658  1.00  0.00           C  
ATOM   1406  HB1 ALA    94     323.655 317.685 318.494  1.00  0.00           H  
ATOM   1407  HB2 ALA    94     322.427 317.357 319.717  1.00  0.00           H  
ATOM   1408  HB3 ALA    94     322.216 316.701 318.086  1.00  0.00           H  
ATOM   1409  C   ALA    94     322.419 320.062 318.964  1.00  0.00           C  
ATOM   1410  O   ALA    94     321.939 320.472 320.019  1.00  0.00           O  
ATOM   1411  N   TRP    95     323.421 320.711 318.352  1.00  0.00           N  
ATOM   1412  H   TRP    95     323.807 320.328 317.493  1.00  0.00           H  
ATOM   1413  CA  TRP    95     323.976 321.984 318.832  1.00  0.00           C  
ATOM   1414  HA  TRP    95     324.461 321.825 319.786  1.00  0.00           H  
ATOM   1415  CB  TRP    95     325.059 322.471 317.871  1.00  0.00           C  
ATOM   1416  HB2 TRP    95     324.663 322.486 316.862  1.00  0.00           H  
ATOM   1417  HB3 TRP    95     325.322 323.497 318.091  1.00  0.00           H  
ATOM   1418  CG  TRP    95     326.303 321.644 317.854  1.00  0.00           C  
ATOM   1419  CD1 TRP    95     326.535 320.519 318.570  1.00  0.00           C  
ATOM   1420  HD1 TRP    95     325.860 320.063 319.286  1.00  0.00           H  
ATOM   1421  NE1 TRP    95     327.719 319.954 318.163  1.00  0.00           N  
ATOM   1422  HE1 TRP    95     328.036 319.056 318.504  1.00  0.00           H  
ATOM   1423  CE2 TRP    95     328.360 320.723 317.233  1.00  0.00           C  
ATOM   1424  CZ2 TRP    95     329.588 320.598 316.584  1.00  0.00           C  
ATOM   1425  HZ2 TRP    95     330.280 319.821 316.869  1.00  0.00           H  
ATOM   1426  CH2 TRP    95     329.906 321.506 315.568  1.00  0.00           C  
ATOM   1427  HH2 TRP    95     330.849 321.428 315.052  1.00  0.00           H  
ATOM   1428  CZ3 TRP    95     329.008 322.535 315.256  1.00  0.00           C  
ATOM   1429  HZ3 TRP    95     329.287 323.273 314.537  1.00  0.00           H  
ATOM   1430  CE3 TRP    95     327.772 322.646 315.914  1.00  0.00           C  
ATOM   1431  HE3 TRP    95     327.072 323.422 315.642  1.00  0.00           H  
ATOM   1432  CD2 TRP    95     327.441 321.769 316.957  1.00  0.00           C  
ATOM   1433  C   TRP    95     322.896 323.033 319.074  1.00  0.00           C  
ATOM   1434  O   TRP    95     322.885 323.652 320.138  1.00  0.00           O  
ATOM   1435  N   GLU    96     321.946 323.159 318.151  1.00  0.00           N  
ATOM   1436  H   GLU    96     322.054 322.641 317.284  1.00  0.00           H  
ATOM   1437  CA  GLU    96     320.761 324.005 318.283  1.00  0.00           C  
ATOM   1438  HA  GLU    96     321.092 325.037 318.196  1.00  0.00           H  
ATOM   1439  CB  GLU    96     319.763 323.693 317.153  1.00  0.00           C  
ATOM   1440  HB2 GLU    96     320.300 323.480 316.228  1.00  0.00           H  
ATOM   1441  HB3 GLU    96     319.179 322.815 317.420  1.00  0.00           H  
ATOM   1442  CG  GLU    96     318.779 324.835 316.902  1.00  0.00           C  
ATOM   1443  HG2 GLU    96     318.120 324.550 316.080  1.00  0.00           H  
ATOM   1444  HG3 GLU    96     318.165 324.967 317.795  1.00  0.00           H  
ATOM   1445  CD  GLU    96     319.514 326.142 316.545  1.00  0.00           C  
ATOM   1446  OE1 GLU    96     319.034 327.230 316.945  1.00  0.00           O  
ATOM   1447  OE2 GLU    96     320.574 326.077 315.880  1.00  0.00           O  
ATOM   1448  C   GLU    96     320.057 323.871 319.640  1.00  0.00           C  
ATOM   1449  O   GLU    96     319.658 324.872 320.228  1.00  0.00           O  
ATOM   1450  N   GLY    97     319.880 322.640 320.130  1.00  0.00           N  
ATOM   1451  H   GLY    97     320.267 321.857 319.614  1.00  0.00           H  
ATOM   1452  CA  GLY    97     319.094 322.363 321.329  1.00  0.00           C  
ATOM   1453  HA2 GLY    97     318.492 323.233 321.589  1.00  0.00           H  
ATOM   1454  HA3 GLY    97     318.411 321.563 321.076  1.00  0.00           H  
ATOM   1455  C   GLY    97     319.859 321.923 322.581  1.00  0.00           C  
ATOM   1456  O   GLY    97     319.255 321.857 323.646  1.00  0.00           O  
ATOM   1457  N   ILE    98     321.156 321.624 322.492  1.00  0.00           N  
ATOM   1458  H   ILE    98     321.565 321.621 321.562  1.00  0.00           H  
ATOM   1459  CA  ILE    98     321.912 320.964 323.569  1.00  0.00           C  
ATOM   1460  HA  ILE    98     321.311 320.110 323.861  1.00  0.00           H  
ATOM   1461  CB  ILE    98     323.217 320.375 323.015  1.00  0.00           C  
ATOM   1462  HB  ILE    98     322.902 319.663 322.250  1.00  0.00           H  
ATOM   1463  CG2 ILE    98     324.178 321.385 322.354  1.00  0.00           C  
ATOM   1464 HG21 ILE    98     324.864 321.833 323.072  1.00  0.00           H  
ATOM   1465 HG22 ILE    98     324.782 320.857 321.615  1.00  0.00           H  
ATOM   1466 HG23 ILE    98     323.619 322.165 321.852  1.00  0.00           H  
ATOM   1467  CG1 ILE    98     324.003 319.612 324.090  1.00  0.00           C  
ATOM   1468 HG12 ILE    98     324.542 320.300 324.738  1.00  0.00           H  
ATOM   1469 HG13 ILE    98     323.346 319.015 324.711  1.00  0.00           H  
ATOM   1470  CD1 ILE    98     324.982 318.702 323.368  1.00  0.00           C  
ATOM   1471 HD11 ILE    98     325.720 319.306 322.876  1.00  0.00           H  
ATOM   1472 HD12 ILE    98     325.460 318.011 324.055  1.00  0.00           H  
ATOM   1473 HD13 ILE    98     324.474 318.179 322.570  1.00  0.00           H  
ATOM   1474  C   ILE    98     322.079 321.799 324.842  1.00  0.00           C  
ATOM   1475  O   ILE    98     321.306 321.696 325.781  1.00  0.00           O  
ATOM   1476  N   VAL    99     323.107 322.636 324.927  1.00  0.00           N  
ATOM   1477  H   VAL    99     323.752 322.649 324.154  1.00  0.00           H  
ATOM   1478  CA  VAL    99     323.244 323.656 325.977  1.00  0.00           C  
ATOM   1479  HA  VAL    99     323.942 324.388 325.598  1.00  0.00           H  
ATOM   1480  CB  VAL    99     321.930 324.459 326.189  1.00  0.00           C  
ATOM   1481  HB  VAL    99     321.298 323.973 326.931  1.00  0.00           H  
ATOM   1482  CG1 VAL    99     322.300 325.831 326.695  1.00  0.00           C  
ATOM   1483 HG11 VAL    99     322.880 326.351 325.934  1.00  0.00           H  
ATOM   1484 HG12 VAL    99     321.402 326.391 326.910  1.00  0.00           H  
ATOM   1485 HG13 VAL    99     322.866 325.740 327.613  1.00  0.00           H  
ATOM   1486  CG2 VAL    99     321.105 324.740 324.914  1.00  0.00           C  
ATOM   1487 HG21 VAL    99     320.493 323.878 324.663  1.00  0.00           H  
ATOM   1488 HG22 VAL    99     320.412 325.569 325.067  1.00  0.00           H  
ATOM   1489 HG23 VAL    99     321.755 324.980 324.075  1.00  0.00           H  
ATOM   1490  C   VAL    99     323.916 323.182 327.283  1.00  0.00           C  
ATOM   1491  O   VAL    99     324.598 323.990 327.898  1.00  0.00           O  
ATOM   1492  N   SER   100     323.768 321.913 327.704  1.00  0.00           N  
ATOM   1493  H   SER   100     323.161 321.331 327.142  1.00  0.00           H  
ATOM   1494  CA  SER   100     324.172 321.395 329.045  1.00  0.00           C  
ATOM   1495  HA  SER   100     323.530 321.894 329.750  1.00  0.00           H  
ATOM   1496  CB  SER   100     323.780 319.916 329.183  1.00  0.00           C  
ATOM   1497  HB2 SER   100     322.698 319.831 329.090  1.00  0.00           H  
ATOM   1498  HB3 SER   100     324.238 319.332 328.391  1.00  0.00           H  
ATOM   1499  OG  SER   100     324.167 319.404 330.445  1.00  0.00           O  
ATOM   1500  HG  SER   100     323.684 318.570 330.628  1.00  0.00           H  
ATOM   1501  C   SER   100     325.608 321.714 329.550  1.00  0.00           C  
ATOM   1502  O   SER   100     326.483 322.100 328.783  1.00  0.00           O  
ATOM   1503  N   ILE   101     325.847 321.577 330.870  1.00  0.00           N  
ATOM   1504  H   ILE   101     325.088 321.175 331.412  1.00  0.00           H  
ATOM   1505  CA  ILE   101     327.080 321.948 331.609  1.00  0.00           C  
ATOM   1506  HA  ILE   101     327.850 322.104 330.870  1.00  0.00           H  
ATOM   1507  CB  ILE   101     326.864 323.330 332.314  1.00  0.00           C  
ATOM   1508  HB  ILE   101     325.862 323.356 332.743  1.00  0.00           H  
ATOM   1509  CG2 ILE   101     327.825 323.689 333.466  1.00  0.00           C  
ATOM   1510 HG21 ILE   101     328.862 323.597 333.141  1.00  0.00           H  
ATOM   1511 HG22 ILE   101     327.649 324.708 333.816  1.00  0.00           H  
ATOM   1512 HG23 ILE   101     327.655 323.035 334.322  1.00  0.00           H  
ATOM   1513  CG1 ILE   101     327.004 324.470 331.273  1.00  0.00           C  
ATOM   1514 HG12 ILE   101     327.497 325.328 331.719  1.00  0.00           H  
ATOM   1515 HG13 ILE   101     327.622 324.156 330.431  1.00  0.00           H  
ATOM   1516  CD1 ILE   101     325.689 325.012 330.735  1.00  0.00           C  
ATOM   1517 HD11 ILE   101     325.143 325.532 331.524  1.00  0.00           H  
ATOM   1518 HD12 ILE   101     325.933 325.699 329.931  1.00  0.00           H  
ATOM   1519 HD13 ILE   101     325.076 324.218 330.331  1.00  0.00           H  
ATOM   1520  C   ILE   101     327.619 320.789 332.504  1.00  0.00           C  
ATOM   1521  O   ILE   101     328.548 320.950 333.290  1.00  0.00           O  
ATOM   1522  N   PHE   102     327.116 319.563 332.320  1.00  0.00           N  
ATOM   1523  H   PHE   102     326.358 319.458 331.655  1.00  0.00           H  
ATOM   1524  CA  PHE   102     327.360 318.430 333.233  1.00  0.00           C  
ATOM   1525  HA  PHE   102     327.048 318.753 334.229  1.00  0.00           H  
ATOM   1526  CB  PHE   102     326.404 317.300 332.818  1.00  0.00           C  
ATOM   1527  HB2 PHE   102     325.382 317.683 332.819  1.00  0.00           H  
ATOM   1528  HB3 PHE   102     326.640 317.001 331.797  1.00  0.00           H  
ATOM   1529  CG  PHE   102     326.447 316.075 333.711  1.00  0.00           C  
ATOM   1530  CD1 PHE   102     325.853 316.114 334.988  1.00  0.00           C  
ATOM   1531  HD1 PHE   102     325.346 317.009 335.324  1.00  0.00           H  
ATOM   1532  CE1 PHE   102     325.929 314.994 335.835  1.00  0.00           C  
ATOM   1533  HE1 PHE   102     325.481 315.029 336.820  1.00  0.00           H  
ATOM   1534  CZ  PHE   102     326.597 313.832 335.407  1.00  0.00           C  
ATOM   1535  HZ  PHE   102     326.664 312.974 336.064  1.00  0.00           H  
ATOM   1536  CE2 PHE   102     327.181 313.787 334.129  1.00  0.00           C  
ATOM   1537  HE2 PHE   102     327.695 312.893 333.800  1.00  0.00           H  
ATOM   1538  CD2 PHE   102     327.104 314.906 333.280  1.00  0.00           C  
ATOM   1539  HD2 PHE   102     327.559 314.869 332.300  1.00  0.00           H  
ATOM   1540  C   PHE   102     328.821 317.917 333.403  1.00  0.00           C  
ATOM   1541  O   PHE   102     329.147 317.429 334.487  1.00  0.00           O  
ATOM   1542  N   CYS   103     329.704 317.998 332.389  1.00  0.00           N  
ATOM   1543  H   CYS   103     329.418 318.480 331.550  1.00  0.00           H  
ATOM   1544  CA  CYS   103     331.027 317.322 332.401  1.00  0.00           C  
ATOM   1545  HA  CYS   103     331.265 317.060 333.434  1.00  0.00           H  
ATOM   1546  CB  CYS   103     330.895 315.986 331.654  1.00  0.00           C  
ATOM   1547  HB2 CYS   103     330.085 315.414 332.112  1.00  0.00           H  
ATOM   1548  HB3 CYS   103     330.655 316.150 330.602  1.00  0.00           H  
ATOM   1549  SG  CYS   103     332.439 315.040 331.818  1.00  0.00           S  
ATOM   1550  HG  CYS   103     331.886 313.813 331.802  1.00  0.00           H  
ATOM   1551  C   CYS   103     332.220 318.215 331.967  1.00  0.00           C  
ATOM   1552  O   CYS   103     332.722 318.949 332.820  1.00  0.00           O  
ATOM   1553  N   HIS   104     332.673 318.143 330.694  1.00  0.00           N  
ATOM   1554  H   HIS   104     332.265 317.417 330.114  1.00  0.00           H  
ATOM   1555  CA  HIS   104     333.631 319.041 329.980  1.00  0.00           C  
ATOM   1556  HA  HIS   104     333.253 319.106 328.956  1.00  0.00           H  
ATOM   1557  CB  HIS   104     333.624 320.489 330.525  1.00  0.00           C  
ATOM   1558  HB2 HIS   104     334.082 320.510 331.510  1.00  0.00           H  
ATOM   1559  HB3 HIS   104     334.267 321.107 329.903  1.00  0.00           H  
ATOM   1560  CG  HIS   104     332.264 321.156 330.603  1.00  0.00           C  
ATOM   1561  ND1 HIS   104     332.046 322.493 330.946  1.00  0.00           N  
ATOM   1562  CE1 HIS   104     330.732 322.704 330.793  1.00  0.00           C  
ATOM   1563  HE1 HIS   104     330.246 323.659 330.917  1.00  0.00           H  
ATOM   1564  NE2 HIS   104     330.125 321.589 330.358  1.00  0.00           N  
ATOM   1565  HE2 HIS   104     329.183 321.523 329.992  1.00  0.00           H  
ATOM   1566  CD2 HIS   104     331.068 320.608 330.232  1.00  0.00           C  
ATOM   1567  HD2 HIS   104     330.903 319.642 329.775  1.00  0.00           H  
ATOM   1568  C   HIS   104     335.073 318.504 329.824  1.00  0.00           C  
ATOM   1569  O   HIS   104     335.437 317.477 330.399  1.00  0.00           O  
ATOM   1570  N   LEU   105     335.881 319.183 328.986  1.00  0.00           N  
ATOM   1571  H   LEU   105     335.538 320.056 328.607  1.00  0.00           H  
ATOM   1572  CA  LEU   105     337.220 318.766 328.523  1.00  0.00           C  
ATOM   1573  HA  LEU   105     337.683 318.203 329.335  1.00  0.00           H  
ATOM   1574  CB  LEU   105     337.085 317.815 327.307  1.00  0.00           C  
ATOM   1575  HB2 LEU   105     338.078 317.451 327.046  1.00  0.00           H  
ATOM   1576  HB3 LEU   105     336.538 316.943 327.658  1.00  0.00           H  
ATOM   1577  CG  LEU   105     336.431 318.274 325.984  1.00  0.00           C  
ATOM   1578  HG  LEU   105     336.628 317.490 325.262  1.00  0.00           H  
ATOM   1579  CD1 LEU   105     334.926 318.385 326.111  1.00  0.00           C  
ATOM   1580 HD11 LEU   105     334.634 319.235 326.725  1.00  0.00           H  
ATOM   1581 HD12 LEU   105     334.505 318.537 325.121  1.00  0.00           H  
ATOM   1582 HD13 LEU   105     334.537 317.463 326.546  1.00  0.00           H  
ATOM   1583  CD2 LEU   105     336.910 319.562 325.327  1.00  0.00           C  
ATOM   1584 HD21 LEU   105     337.991 319.534 325.186  1.00  0.00           H  
ATOM   1585 HD22 LEU   105     336.423 319.664 324.357  1.00  0.00           H  
ATOM   1586 HD23 LEU   105     336.626 320.429 325.922  1.00  0.00           H  
ATOM   1587  C   LEU   105     338.170 319.937 328.171  1.00  0.00           C  
ATOM   1588  O   LEU   105     337.713 321.075 328.051  1.00  0.00           O  
ATOM   1589  N   PRO   106     339.472 319.651 327.942  1.00  0.00           N  
ATOM   1590  CD  PRO   106     340.193 318.562 328.604  1.00  0.00           C  
ATOM   1591  HD2 PRO   106     340.030 317.608 328.101  1.00  0.00           H  
ATOM   1592  HD3 PRO   106     339.872 318.488 329.644  1.00  0.00           H  
ATOM   1593  CG  PRO   106     341.679 318.928 328.571  1.00  0.00           C  
ATOM   1594  HG2 PRO   106     342.188 318.342 327.805  1.00  0.00           H  
ATOM   1595  HG3 PRO   106     342.150 318.759 329.539  1.00  0.00           H  
ATOM   1596  CB  PRO   106     341.698 320.411 328.194  1.00  0.00           C  
ATOM   1597  HB2 PRO   106     342.597 320.681 327.638  1.00  0.00           H  
ATOM   1598  HB3 PRO   106     341.622 321.011 329.102  1.00  0.00           H  
ATOM   1599  CA  PRO   106     340.425 320.605 327.367  1.00  0.00           C  
ATOM   1600  HA  PRO   106     340.078 321.631 327.501  1.00  0.00           H  
ATOM   1601  C   PRO   106     340.652 320.373 325.855  1.00  0.00           C  
ATOM   1602  O   PRO   106     340.423 321.286 325.064  1.00  0.00           O  
ATOM   1603  N   SER   107     341.051 319.149 325.463  1.00  0.00           N  
ATOM   1604  H   SER   107     341.262 318.509 326.213  1.00  0.00           H  
ATOM   1605  CA  SER   107     341.423 318.681 324.103  1.00  0.00           C  
ATOM   1606  HA  SER   107     340.511 318.586 323.512  1.00  0.00           H  
ATOM   1607  CB  SER   107     342.333 319.690 323.367  1.00  0.00           C  
ATOM   1608  HB2 SER   107     342.654 319.260 322.416  1.00  0.00           H  
ATOM   1609  HB3 SER   107     341.763 320.587 323.132  1.00  0.00           H  
ATOM   1610  OG  SER   107     343.473 320.052 324.138  1.00  0.00           O  
ATOM   1611  HG  SER   107     343.973 320.738 323.649  1.00  0.00           H  
ATOM   1612  C   SER   107     342.066 317.271 324.161  1.00  0.00           C  
ATOM   1613  O   SER   107     343.152 317.027 323.629  1.00  0.00           O  
ATOM   1614  N   SER   108     341.376 316.335 324.835  1.00  0.00           N  
ATOM   1615  H   SER   108     340.488 316.611 325.228  1.00  0.00           H  
ATOM   1616  CA  SER   108     341.847 314.949 325.078  1.00  0.00           C  
ATOM   1617  HA  SER   108     342.769 314.775 324.524  1.00  0.00           H  
ATOM   1618  CB  SER   108     342.162 314.724 326.566  1.00  0.00           C  
ATOM   1619  HB2 SER   108     341.249 314.812 327.158  1.00  0.00           H  
ATOM   1620  HB3 SER   108     342.564 313.717 326.696  1.00  0.00           H  
ATOM   1621  OG  SER   108     343.108 315.677 327.028  1.00  0.00           O  
ATOM   1622  HG  SER   108     343.377 315.434 327.938  1.00  0.00           H  
ATOM   1623  C   SER   108     340.845 313.901 324.584  1.00  0.00           C  
ATOM   1624  O   SER   108     341.172 313.024 323.786  1.00  0.00           O  
ATOM   1625  N   LEU   109     339.587 314.006 325.034  1.00  0.00           N  
ATOM   1626  H   LEU   109     339.397 314.660 325.782  1.00  0.00           H  
ATOM   1627  CA  LEU   109     338.492 313.138 324.584  1.00  0.00           C  
ATOM   1628  HA  LEU   109     338.861 312.110 324.587  1.00  0.00           H  
ATOM   1629  CB  LEU   109     337.347 313.183 325.610  1.00  0.00           C  
ATOM   1630  HB2 LEU   109     336.610 312.426 325.336  1.00  0.00           H  
ATOM   1631  HB3 LEU   109     337.763 312.873 326.571  1.00  0.00           H  
ATOM   1632  CG  LEU   109     336.628 314.532 325.808  1.00  0.00           C  
ATOM   1633  HG  LEU   109     337.368 315.303 325.994  1.00  0.00           H  
ATOM   1634  CD1 LEU   109     335.788 314.974 324.601  1.00  0.00           C  
ATOM   1635 HD11 LEU   109     335.541 314.124 323.976  1.00  0.00           H  
ATOM   1636 HD12 LEU   109     334.868 315.474 324.909  1.00  0.00           H  
ATOM   1637 HD13 LEU   109     336.359 315.667 323.982  1.00  0.00           H  
ATOM   1638  CD2 LEU   109     335.772 314.413 327.064  1.00  0.00           C  
ATOM   1639 HD21 LEU   109     336.410 314.498 327.946  1.00  0.00           H  
ATOM   1640 HD22 LEU   109     335.008 315.188 327.113  1.00  0.00           H  
ATOM   1641 HD23 LEU   109     335.312 313.432 327.092  1.00  0.00           H  
ATOM   1642  C   LEU   109     338.032 313.413 323.144  1.00  0.00           C  
ATOM   1643  O   LEU   109     337.341 312.580 322.566  1.00  0.00           O  
ATOM   1644  N   ARG   110     338.402 314.550 322.527  1.00  0.00           N  
ATOM   1645  H   ARG   110     339.015 315.193 323.013  1.00  0.00           H  
ATOM   1646  CA  ARG   110     338.028 314.814 321.119  1.00  0.00           C  
ATOM   1647  HA  ARG   110     336.974 314.660 321.051  1.00  0.00           H  
ATOM   1648  CB  ARG   110     338.343 316.250 320.645  1.00  0.00           C  
ATOM   1649  HB2 ARG   110     339.417 316.351 320.499  1.00  0.00           H  
ATOM   1650  HB3 ARG   110     337.865 316.391 319.673  1.00  0.00           H  
ATOM   1651  CG  ARG   110     337.868 317.375 321.585  1.00  0.00           C  
ATOM   1652  HG2 ARG   110     336.804 317.268 321.791  1.00  0.00           H  
ATOM   1653  HG3 ARG   110     338.412 317.317 322.528  1.00  0.00           H  
ATOM   1654  CD  ARG   110     338.132 318.748 320.947  1.00  0.00           C  
ATOM   1655  HD2 ARG   110     339.166 318.767 320.601  1.00  0.00           H  
ATOM   1656  HD3 ARG   110     337.483 318.872 320.077  1.00  0.00           H  
ATOM   1657  NE  ARG   110     337.887 319.853 321.906  1.00  0.00           N  
ATOM   1658  HE  ARG   110     337.052 319.789 322.469  1.00  0.00           H  
ATOM   1659  CZ  ARG   110     338.649 320.918 322.119  1.00  0.00           C  
ATOM   1660  NH1 ARG   110     338.323 321.801 323.015  1.00  0.00           N  
ATOM   1661 HH11 ARG   110     337.403 321.812 323.431  1.00  0.00           H  
ATOM   1662 HH12 ARG   110     338.993 322.498 323.303  1.00  0.00           H  
ATOM   1663  NH2 ARG   110     339.739 321.139 321.446  1.00  0.00           N  
ATOM   1664 HH21 ARG   110     339.966 320.547 320.665  1.00  0.00           H  
ATOM   1665 HH22 ARG   110     340.260 321.990 321.589  1.00  0.00           H  
ATOM   1666  C   ARG   110     338.589 313.747 320.182  1.00  0.00           C  
ATOM   1667  O   ARG   110     337.869 313.144 319.394  1.00  0.00           O  
ATOM   1668  N   GLN   111     339.850 313.431 320.434  1.00  0.00           N  
ATOM   1669  H   GLN   111     340.295 313.986 321.158  1.00  0.00           H  
ATOM   1670  CA  GLN   111     340.675 312.404 319.814  1.00  0.00           C  
ATOM   1671  HA  GLN   111     340.643 312.516 318.732  1.00  0.00           H  
ATOM   1672  CB  GLN   111     342.127 312.644 320.285  1.00  0.00           C  
ATOM   1673  HB2 GLN   111     342.184 312.515 321.366  1.00  0.00           H  
ATOM   1674  HB3 GLN   111     342.753 311.874 319.835  1.00  0.00           H  
ATOM   1675  CG  GLN   111     342.737 314.020 319.905  1.00  0.00           C  
ATOM   1676  HG2 GLN   111     343.803 313.989 320.132  1.00  0.00           H  
ATOM   1677  HG3 GLN   111     342.643 314.154 318.828  1.00  0.00           H  
ATOM   1678  CD  GLN   111     342.170 315.264 320.610  1.00  0.00           C  
ATOM   1679  OE1 GLN   111     341.561 315.216 321.670  1.00  0.00           O  
ATOM   1680  NE2 GLN   111     342.299 316.436 320.028  1.00  0.00           N  
ATOM   1681 HE21 GLN   111     341.919 317.242 320.496  1.00  0.00           H  
ATOM   1682 HE22 GLN   111     342.757 316.523 319.133  1.00  0.00           H  
ATOM   1683  C   GLN   111     340.184 310.975 320.133  1.00  0.00           C  
ATOM   1684  O   GLN   111     340.408 310.058 319.342  1.00  0.00           O  
ATOM   1685  N   GLN   112     339.483 310.784 321.261  1.00  0.00           N  
ATOM   1686  H   GLN   112     339.361 311.571 321.879  1.00  0.00           H  
ATOM   1687  CA  GLN   112     338.806 309.530 321.623  1.00  0.00           C  
ATOM   1688  HA  GLN   112     339.492 308.719 321.371  1.00  0.00           H  
ATOM   1689  CB  GLN   112     338.602 309.486 323.151  1.00  0.00           C  
ATOM   1690  HB2 GLN   112     339.472 309.942 323.628  1.00  0.00           H  
ATOM   1691  HB3 GLN   112     337.731 310.081 323.424  1.00  0.00           H  
ATOM   1692  CG  GLN   112     338.471 308.061 323.723  1.00  0.00           C  
ATOM   1693  HG2 GLN   112     338.706 307.315 322.963  1.00  0.00           H  
ATOM   1694  HG3 GLN   112     339.203 307.943 324.523  1.00  0.00           H  
ATOM   1695  CD  GLN   112     337.090 307.781 324.311  1.00  0.00           C  
ATOM   1696  OE1 GLN   112     336.817 308.051 325.475  1.00  0.00           O  
ATOM   1697  NE2 GLN   112     336.181 307.214 323.548  1.00  0.00           N  
ATOM   1698 HE21 GLN   112     335.229 307.249 323.891  1.00  0.00           H  
ATOM   1699 HE22 GLN   112     336.381 307.052 322.570  1.00  0.00           H  
ATOM   1700  C   GLN   112     337.504 309.265 320.825  1.00  0.00           C  
ATOM   1701  O   GLN   112     337.084 308.109 320.725  1.00  0.00           O  
ATOM   1702  N   LEU   113     336.887 310.306 320.234  1.00  0.00           N  
ATOM   1703  H   LEU   113     337.263 311.227 320.415  1.00  0.00           H  
ATOM   1704  CA  LEU   113     335.778 310.212 319.264  1.00  0.00           C  
ATOM   1705  HA  LEU   113     335.546 309.155 319.143  1.00  0.00           H  
ATOM   1706  CB  LEU   113     334.514 310.889 319.867  1.00  0.00           C  
ATOM   1707  HB2 LEU   113     334.503 310.633 320.925  1.00  0.00           H  
ATOM   1708  HB3 LEU   113     334.621 311.971 319.825  1.00  0.00           H  
ATOM   1709  CG  LEU   113     333.107 310.498 319.355  1.00  0.00           C  
ATOM   1710  HG  LEU   113     332.407 310.855 320.101  1.00  0.00           H  
ATOM   1711  CD1 LEU   113     332.674 311.110 318.024  1.00  0.00           C  
ATOM   1712 HD11 LEU   113     333.122 310.582 317.193  1.00  0.00           H  
ATOM   1713 HD12 LEU   113     331.590 311.039 317.928  1.00  0.00           H  
ATOM   1714 HD13 LEU   113     332.929 312.169 317.983  1.00  0.00           H  
ATOM   1715  CD2 LEU   113     332.905 308.988 319.248  1.00  0.00           C  
ATOM   1716 HD21 LEU   113     333.222 308.505 320.173  1.00  0.00           H  
ATOM   1717 HD22 LEU   113     331.851 308.769 319.064  1.00  0.00           H  
ATOM   1718 HD23 LEU   113     333.488 308.575 318.423  1.00  0.00           H  
ATOM   1719  C   LEU   113     336.243 310.692 317.862  1.00  0.00           C  
ATOM   1720  O   LEU   113     337.188 310.115 317.328  1.00  0.00           O  
ATOM   1721  N   TYR   114     335.541 311.674 317.269  1.00  0.00           N  
ATOM   1722  H   TYR   114     334.842 312.086 317.865  1.00  0.00           H  
ATOM   1723  CA  TYR   114     335.589 312.256 315.902  1.00  0.00           C  
ATOM   1724  HA  TYR   114     335.265 313.285 316.056  1.00  0.00           H  
ATOM   1725  CB  TYR   114     337.005 312.411 315.292  1.00  0.00           C  
ATOM   1726  HB2 TYR   114     337.577 311.491 315.378  1.00  0.00           H  
ATOM   1727  HB3 TYR   114     336.892 312.583 314.220  1.00  0.00           H  
ATOM   1728  CG  TYR   114     337.808 313.590 315.824  1.00  0.00           C  
ATOM   1729  CD1 TYR   114     337.365 314.901 315.559  1.00  0.00           C  
ATOM   1730  HD1 TYR   114     336.476 315.054 314.963  1.00  0.00           H  
ATOM   1731  CE1 TYR   114     338.065 316.014 316.064  1.00  0.00           C  
ATOM   1732  HE1 TYR   114     337.696 317.014 315.885  1.00  0.00           H  
ATOM   1733  CZ  TYR   114     339.252 315.819 316.800  1.00  0.00           C  
ATOM   1734  OH  TYR   114     339.942 316.881 317.303  1.00  0.00           O  
ATOM   1735  HH  TYR   114     339.567 317.737 317.028  1.00  0.00           H  
ATOM   1736  CE2 TYR   114     339.737 314.511 317.005  1.00  0.00           C  
ATOM   1737  HE2 TYR   114     340.666 314.379 317.534  1.00  0.00           H  
ATOM   1738  CD2 TYR   114     339.012 313.397 316.529  1.00  0.00           C  
ATOM   1739  HD2 TYR   114     339.375 312.393 316.707  1.00  0.00           H  
ATOM   1740  C   TYR   114     334.554 311.748 314.852  1.00  0.00           C  
ATOM   1741  O   TYR   114     334.134 312.592 314.058  1.00  0.00           O  
ATOM   1742  N   PRO   115     334.093 310.470 314.796  1.00  0.00           N  
ATOM   1743  CD  PRO   115     334.861 309.344 315.320  1.00  0.00           C  
ATOM   1744  HD2 PRO   115     334.611 309.126 316.357  1.00  0.00           H  
ATOM   1745  HD3 PRO   115     335.925 309.557 315.223  1.00  0.00           H  
ATOM   1746  CG  PRO   115     334.545 308.138 314.445  1.00  0.00           C  
ATOM   1747  HG2 PRO   115     333.748 307.560 314.908  1.00  0.00           H  
ATOM   1748  HG3 PRO   115     335.425 307.514 314.286  1.00  0.00           H  
ATOM   1749  CB  PRO   115     334.066 308.782 313.147  1.00  0.00           C  
ATOM   1750  HB2 PRO   115     333.444 308.103 312.562  1.00  0.00           H  
ATOM   1751  HB3 PRO   115     334.929 309.101 312.560  1.00  0.00           H  
ATOM   1752  CA  PRO   115     333.299 310.017 313.631  1.00  0.00           C  
ATOM   1753  HA  PRO   115     333.347 310.751 312.827  1.00  0.00           H  
ATOM   1754  C   PRO   115     331.803 309.635 313.781  1.00  0.00           C  
ATOM   1755  O   PRO   115     331.095 309.746 312.776  1.00  0.00           O  
ATOM   1756  N   LYS   116     331.286 309.187 314.945  1.00  0.00           N  
ATOM   1757  H   LYS   116     331.886 309.168 315.759  1.00  0.00           H  
ATOM   1758  CA  LYS   116     329.956 308.509 315.016  1.00  0.00           C  
ATOM   1759  HA  LYS   116     329.469 308.596 314.042  1.00  0.00           H  
ATOM   1760  CB  LYS   116     330.162 306.996 315.245  1.00  0.00           C  
ATOM   1761  HB2 LYS   116     330.692 306.855 316.190  1.00  0.00           H  
ATOM   1762  HB3 LYS   116     329.181 306.519 315.316  1.00  0.00           H  
ATOM   1763  CG  LYS   116     330.926 306.260 314.145  1.00  0.00           C  
ATOM   1764  HG2 LYS   116     330.393 306.352 313.198  1.00  0.00           H  
ATOM   1765  HG3 LYS   116     331.923 306.679 314.040  1.00  0.00           H  
ATOM   1766  CD  LYS   116     331.025 304.785 314.556  1.00  0.00           C  
ATOM   1767  HD2 LYS   116     331.399 304.717 315.580  1.00  0.00           H  
ATOM   1768  HD3 LYS   116     330.030 304.336 314.514  1.00  0.00           H  
ATOM   1769  CE  LYS   116     331.979 304.026 313.633  1.00  0.00           C  
ATOM   1770  HE2 LYS   116     331.624 304.121 312.602  1.00  0.00           H  
ATOM   1771  HE3 LYS   116     332.968 304.491 313.695  1.00  0.00           H  
ATOM   1772  NZ  LYS   116     332.062 302.593 314.023  1.00  0.00           N  
ATOM   1773  HZ1 LYS   116     331.163 302.136 313.940  1.00  0.00           H  
ATOM   1774  HZ2 LYS   116     332.714 302.092 313.433  1.00  0.00           H  
ATOM   1775  HZ3 LYS   116     332.375 302.487 314.980  1.00  0.00           H  
ATOM   1776  C   LYS   116     328.888 309.073 315.976  1.00  0.00           C  
ATOM   1777  O   LYS   116     328.271 310.092 315.676  1.00  0.00           O  
ATOM   1778  N   VAL   117     328.642 308.341 317.077  1.00  0.00           N  
ATOM   1779  H   VAL   117     329.251 307.546 317.199  1.00  0.00           H  
ATOM   1780  CA  VAL   117     327.535 308.415 318.055  1.00  0.00           C  
ATOM   1781  HA  VAL   117     327.669 307.546 318.701  1.00  0.00           H  
ATOM   1782  CB  VAL   117     327.574 309.707 318.919  1.00  0.00           C  
ATOM   1783  HB  VAL   117     326.725 310.355 318.720  1.00  0.00           H  
ATOM   1784  CG1 VAL   117     327.443 309.192 320.351  1.00  0.00           C  
ATOM   1785 HG11 VAL   117     328.201 308.439 320.565  1.00  0.00           H  
ATOM   1786 HG12 VAL   117     327.555 310.016 321.038  1.00  0.00           H  
ATOM   1787 HG13 VAL   117     326.461 308.745 320.501  1.00  0.00           H  
ATOM   1788  CG2 VAL   117     328.750 310.670 318.778  1.00  0.00           C  
ATOM   1789 HG21 VAL   117     328.750 311.139 317.798  1.00  0.00           H  
ATOM   1790 HG22 VAL   117     328.602 311.494 319.472  1.00  0.00           H  
ATOM   1791 HG23 VAL   117     329.699 310.170 318.939  1.00  0.00           H  
ATOM   1792  C   VAL   117     326.149 308.186 317.417  1.00  0.00           C  
ATOM   1793  O   VAL   117     326.037 307.501 316.395  1.00  0.00           O  
ATOM   1794  N   TYR   118     325.104 308.786 318.020  1.00  0.00           N  
ATOM   1795  H   TYR   118     325.287 309.257 318.891  1.00  0.00           H  
ATOM   1796  CA  TYR   118     323.798 309.047 317.414  1.00  0.00           C  
ATOM   1797  HA  TYR   118     323.371 308.116 317.044  1.00  0.00           H  
ATOM   1798  CB  TYR   118     322.875 309.622 318.544  1.00  0.00           C  
ATOM   1799  HB2 TYR   118     322.104 308.893 318.768  1.00  0.00           H  
ATOM   1800  HB3 TYR   118     323.442 309.728 319.466  1.00  0.00           H  
ATOM   1801  CG  TYR   118     322.223 310.963 318.283  1.00  0.00           C  
ATOM   1802  CD1 TYR   118     322.916 312.139 318.618  1.00  0.00           C  
ATOM   1803  HD1 TYR   118     323.759 312.082 319.291  1.00  0.00           H
[truncated: 4,677,444 more chars]
