# Supplementary material for: Implementation of Time-Averaged Restraints with UNRES Coarse-Grained Model of Polypeptide Chains
Source: J Chem Theory Comput. 2025 Jan 24;21(3):1476–93. doi: 10.1021/acs.jctc.4c01504 (PMC11823420; doi:10.1021/acs.jctc.4c01504)
Supplement: Supplementary file 2 — ct4c01504_si_002.zip [file ct4c01504_si_002.zip › Suppdata/Structures/Ensembles_20/2KW5_20_tau_48.9ps.pdb]

REMARK 2kw5                 ENERGY     1.11578E+03 RMS   13.93
ATOM      1  N   MET     1     314.882 310.745 330.876  1.00  0.00           N  
ATOM      2  H1  MET     1     314.736 311.731 330.709  1.00  0.00           H  
ATOM      3  H2  MET     1     315.867 310.591 331.066  1.00  0.00           H  
ATOM      4  H3  MET     1     314.367 310.503 331.711  1.00  0.00           H  
ATOM      5  CA  MET     1     314.428 309.903 329.721  1.00  0.00           C  
ATOM      6  HA  MET     1     314.577 308.860 330.012  1.00  0.00           H  
ATOM      7  CB  MET     1     312.916 310.060 329.415  1.00  0.00           C  
ATOM      8  HB2 MET     1     312.344 309.881 330.327  1.00  0.00           H  
ATOM      9  HB3 MET     1     312.698 311.072 329.066  1.00  0.00           H  
ATOM     10  CG  MET     1     312.448 309.053 328.349  1.00  0.00           C  
ATOM     11  HG2 MET     1     312.902 309.305 327.389  1.00  0.00           H  
ATOM     12  HG3 MET     1     312.794 308.059 328.637  1.00  0.00           H  
ATOM     13  SD  MET     1     310.653 308.960 328.106  1.00  0.00           S  
ATOM     14  CE  MET     1     310.610 307.622 326.880  1.00  0.00           C  
ATOM     15  HE1 MET     1     311.092 306.731 327.286  1.00  0.00           H  
ATOM     16  HE2 MET     1     309.576 307.384 326.627  1.00  0.00           H  
ATOM     17  HE3 MET     1     311.136 307.937 325.980  1.00  0.00           H  
ATOM     18  C   MET     1     315.284 310.084 328.457  1.00  0.00           C  
ATOM     19  O   MET     1     315.726 309.103 327.871  1.00  0.00           O  
ATOM     20  N   TRP     2     315.514 311.314 327.983  1.00  0.00           N  
ATOM     21  H   TRP     2     315.134 312.124 328.461  1.00  0.00           H  
ATOM     22  CA  TRP     2     316.261 311.587 326.737  1.00  0.00           C  
ATOM     23  HA  TRP     2     316.328 310.682 326.136  1.00  0.00           H  
ATOM     24  CB  TRP     2     315.414 312.561 325.949  1.00  0.00           C  
ATOM     25  HB2 TRP     2     314.448 312.080 325.796  1.00  0.00           H  
ATOM     26  HB3 TRP     2     315.265 313.428 326.593  1.00  0.00           H  
ATOM     27  CG  TRP     2     315.828 313.077 324.614  1.00  0.00           C  
ATOM     28  CD1 TRP     2     315.662 314.368 324.299  1.00  0.00           C  
ATOM     29  HD1 TRP     2     315.375 315.133 325.005  1.00  0.00           H  
ATOM     30  NE1 TRP     2     315.682 314.487 322.938  1.00  0.00           N  
ATOM     31  HE1 TRP     2     315.414 315.338 322.470  1.00  0.00           H  
ATOM     32  CE2 TRP     2     316.120 313.352 322.304  1.00  0.00           C  
ATOM     33  CZ2 TRP     2     316.385 313.032 320.962  1.00  0.00           C  
ATOM     34  HZ2 TRP     2     316.230 313.751 320.175  1.00  0.00           H  
ATOM     35  CH2 TRP     2     316.878 311.758 320.648  1.00  0.00           C  
ATOM     36  HH2 TRP     2     317.122 311.504 319.625  1.00  0.00           H  
ATOM     37  CZ3 TRP     2     317.072 310.827 321.680  1.00  0.00           C  
ATOM     38  HZ3 TRP     2     317.462 309.845 321.451  1.00  0.00           H  
ATOM     39  CE3 TRP     2     316.762 311.169 323.012  1.00  0.00           C  
ATOM     40  HE3 TRP     2     316.958 310.487 323.800  1.00  0.00           H  
ATOM     41  CD2 TRP     2     316.254 312.425 323.370  1.00  0.00           C  
ATOM     42  C   TRP     2     317.704 312.026 327.015  1.00  0.00           C  
ATOM     43  O   TRP     2     318.262 312.952 326.435  1.00  0.00           O  
ATOM     44  N   ASP     3     318.309 311.250 327.906  1.00  0.00           N  
ATOM     45  H   ASP     3     317.719 310.604 328.420  1.00  0.00           H  
ATOM     46  CA  ASP     3     319.715 311.195 328.272  1.00  0.00           C  
ATOM     47  HA  ASP     3     320.271 311.965 327.736  1.00  0.00           H  
ATOM     48  CB  ASP     3     319.898 311.428 329.788  1.00  0.00           C  
ATOM     49  HB2 ASP     3     320.915 311.131 330.044  1.00  0.00           H  
ATOM     50  HB3 ASP     3     319.816 312.503 329.962  1.00  0.00           H  
ATOM     51  CG  ASP     3     318.924 310.720 330.760  1.00  0.00           C  
ATOM     52  OD1 ASP     3     319.186 310.776 331.984  1.00  0.00           O  
ATOM     53  OD2 ASP     3     317.910 310.112 330.332  1.00  0.00           O  
ATOM     54  C   ASP     3     320.241 309.823 327.824  1.00  0.00           C  
ATOM     55  O   ASP     3     321.053 309.736 326.907  1.00  0.00           O  
ATOM     56  N   GLU     4     319.678 308.743 328.379  1.00  0.00           N  
ATOM     57  H   GLU     4     318.997 308.897 329.120  1.00  0.00           H  
ATOM     58  CA  GLU     4     319.903 307.357 327.938  1.00  0.00           C  
ATOM     59  HA  GLU     4     320.958 307.125 328.090  1.00  0.00           H  
ATOM     60  CB  GLU     4     319.090 306.378 328.813  1.00  0.00           C  
ATOM     61  HB2 GLU     4     319.304 305.362 328.483  1.00  0.00           H  
ATOM     62  HB3 GLU     4     319.438 306.486 329.841  1.00  0.00           H  
ATOM     63  CG  GLU     4     317.565 306.592 328.794  1.00  0.00           C  
ATOM     64  HG2 GLU     4     317.372 307.638 329.029  1.00  0.00           H  
ATOM     65  HG3 GLU     4     317.189 306.385 327.792  1.00  0.00           H  
ATOM     66  CD  GLU     4     316.781 305.721 329.800  1.00  0.00           C  
ATOM     67  OE1 GLU     4     315.582 306.012 330.038  1.00  0.00           O  
ATOM     68  OE2 GLU     4     317.329 304.736 330.354  1.00  0.00           O  
ATOM     69  C   GLU     4     319.632 307.165 326.433  1.00  0.00           C  
ATOM     70  O   GLU     4     320.439 306.560 325.726  1.00  0.00           O  
ATOM     71  N   ARG     5     318.513 307.708 325.926  1.00  0.00           N  
ATOM     72  H   ARG     5     317.879 308.168 326.572  1.00  0.00           H  
ATOM     73  CA  ARG     5     318.154 307.649 324.498  1.00  0.00           C  
ATOM     74  HA  ARG     5     318.364 306.646 324.124  1.00  0.00           H  
ATOM     75  CB  ARG     5     316.649 307.923 324.324  1.00  0.00           C  
ATOM     76  HB2 ARG     5     316.400 308.869 324.790  1.00  0.00           H  
ATOM     77  HB3 ARG     5     316.418 307.977 323.259  1.00  0.00           H  
ATOM     78  CG  ARG     5     315.706 306.924 324.987  1.00  0.00           C  
ATOM     79  HG2 ARG     5     315.803 306.998 326.069  1.00  0.00           H  
ATOM     80  HG3 ARG     5     314.696 307.222 324.732  1.00  0.00           H  
ATOM     81  CD  ARG     5     315.925 305.474 324.565  1.00  0.00           C  
ATOM     82  HD2 ARG     5     315.828 305.393 323.480  1.00  0.00           H  
ATOM     83  HD3 ARG     5     316.932 305.177 324.859  1.00  0.00           H  
ATOM     84  NE  ARG     5     314.936 304.610 325.235  1.00  0.00           N  
ATOM     85  HE  ARG     5     314.108 305.060 325.602  1.00  0.00           H  
ATOM     86  CZ  ARG     5     315.059 303.324 325.506  1.00  0.00           C  
ATOM     87  NH1 ARG     5     314.150 302.718 326.208  1.00  0.00           N  
ATOM     88 HH11 ARG     5     313.349 303.221 326.554  1.00  0.00           H  
ATOM     89 HH12 ARG     5     314.202 301.723 326.345  1.00  0.00           H  
ATOM     90  NH2 ARG     5     316.070 302.623 325.078  1.00  0.00           N  
ATOM     91 HH21 ARG     5     316.789 303.060 324.529  1.00  0.00           H  
ATOM     92 HH22 ARG     5     316.124 301.637 325.275  1.00  0.00           H  
ATOM     93  C   ARG     5     319.019 308.561 323.621  1.00  0.00           C  
ATOM     94  O   ARG     5     319.347 308.178 322.503  1.00  0.00           O  
ATOM     95  N   PHE     6     319.443 309.725 324.121  1.00  0.00           N  
ATOM     96  H   PHE     6     319.199 309.956 325.071  1.00  0.00           H  
ATOM     97  CA  PHE     6     320.403 310.590 323.416  1.00  0.00           C  
ATOM     98  HA  PHE     6     320.002 310.816 322.426  1.00  0.00           H  
ATOM     99  CB  PHE     6     320.567 311.938 324.152  1.00  0.00           C  
ATOM    100  HB2 PHE     6     319.977 312.696 323.634  1.00  0.00           H  
ATOM    101  HB3 PHE     6     320.157 311.841 325.153  1.00  0.00           H  
ATOM    102  CG  PHE     6     321.996 312.433 324.287  1.00  0.00           C  
ATOM    103  CD1 PHE     6     322.602 312.475 325.557  1.00  0.00           C  
ATOM    104  HD1 PHE     6     322.027 312.253 326.441  1.00  0.00           H  
ATOM    105  CE1 PHE     6     323.975 312.740 325.680  1.00  0.00           C  
ATOM    106  HE1 PHE     6     324.437 312.725 326.653  1.00  0.00           H  
ATOM    107  CZ  PHE     6     324.752 312.946 324.531  1.00  0.00           C  
ATOM    108  HZ  PHE     6     325.824 313.074 324.611  1.00  0.00           H  
ATOM    109  CE2 PHE     6     324.136 312.975 323.270  1.00  0.00           C  
ATOM    110  HE2 PHE     6     324.736 313.133 322.391  1.00  0.00           H  
ATOM    111  CD2 PHE     6     322.757 312.739 323.144  1.00  0.00           C  
ATOM    112  HD2 PHE     6     322.299 312.720 322.164  1.00  0.00           H  
ATOM    113  C   PHE     6     321.721 309.827 323.187  1.00  0.00           C  
ATOM    114  O   PHE     6     322.186 309.742 322.052  1.00  0.00           O  
ATOM    115  N   SER     7     322.223 309.127 324.211  1.00  0.00           N  
ATOM    116  H   SER     7     321.824 309.280 325.133  1.00  0.00           H  
ATOM    117  CA  SER     7     323.418 308.269 324.131  1.00  0.00           C  
ATOM    118  HA  SER     7     324.151 308.766 323.496  1.00  0.00           H  
ATOM    119  CB  SER     7     324.048 308.117 325.524  1.00  0.00           C  
ATOM    120  HB2 SER     7     323.334 307.625 326.186  1.00  0.00           H  
ATOM    121  HB3 SER     7     324.944 307.500 325.453  1.00  0.00           H  
ATOM    122  OG  SER     7     324.403 309.378 326.076  1.00  0.00           O  
ATOM    123  HG  SER     7     325.062 309.799 325.493  1.00  0.00           H  
ATOM    124  C   SER     7     323.158 306.885 323.491  1.00  0.00           C  
ATOM    125  O   SER     7     323.915 305.937 323.701  1.00  0.00           O  
ATOM    126  N   GLN     8     322.100 306.766 322.683  1.00  0.00           N  
ATOM    127  H   GLN     8     321.521 307.590 322.586  1.00  0.00           H  
ATOM    128  CA  GLN     8     321.804 305.642 321.780  1.00  0.00           C  
ATOM    129  HA  GLN     8     322.644 304.948 321.757  1.00  0.00           H  
ATOM    130  CB  GLN     8     320.531 304.897 322.226  1.00  0.00           C  
ATOM    131  HB2 GLN     8     319.815 305.608 322.636  1.00  0.00           H  
ATOM    132  HB3 GLN     8     320.058 304.427 321.362  1.00  0.00           H  
ATOM    133  CG  GLN     8     320.822 303.815 323.276  1.00  0.00           C  
ATOM    134  HG2 GLN     8     321.383 304.257 324.101  1.00  0.00           H  
ATOM    135  HG3 GLN     8     319.873 303.455 323.674  1.00  0.00           H  
ATOM    136  CD  GLN     8     321.594 302.611 322.722  1.00  0.00           C  
ATOM    137  OE1 GLN     8     321.788 302.432 321.526  1.00  0.00           O  
ATOM    138  NE2 GLN     8     322.062 301.724 323.574  1.00  0.00           N  
ATOM    139 HE21 GLN     8     322.565 300.929 323.208  1.00  0.00           H  
ATOM    140 HE22 GLN     8     321.921 301.841 324.567  1.00  0.00           H  
ATOM    141  C   GLN     8     321.643 306.184 320.359  1.00  0.00           C  
ATOM    142  O   GLN     8     322.386 305.825 319.445  1.00  0.00           O  
ATOM    143  N   SER     9     320.753 307.164 320.210  1.00  0.00           N  
ATOM    144  H   SER     9     320.157 307.387 321.002  1.00  0.00           H  
ATOM    145  CA  SER     9     320.445 307.880 318.968  1.00  0.00           C  
ATOM    146  HA  SER     9     320.411 307.159 318.151  1.00  0.00           H  
ATOM    147  CB  SER     9     319.036 308.461 319.112  1.00  0.00           C  
ATOM    148  HB2 SER     9     319.023 309.190 319.922  1.00  0.00           H  
ATOM    149  HB3 SER     9     318.729 308.948 318.192  1.00  0.00           H  
ATOM    150  OG  SER     9     318.139 307.395 319.400  1.00  0.00           O  
ATOM    151  HG  SER     9     317.267 307.751 319.643  1.00  0.00           H  
ATOM    152  C   SER     9     321.515 308.932 318.593  1.00  0.00           C  
ATOM    153  O   SER     9     321.278 309.833 317.795  1.00  0.00           O  
ATOM    154  N   GLU    10     322.719 308.770 319.149  1.00  0.00           N  
ATOM    155  H   GLU    10     322.779 308.024 319.822  1.00  0.00           H  
ATOM    156  CA  GLU    10     323.986 309.417 318.791  1.00  0.00           C  
ATOM    157  HA  GLU    10     323.813 310.388 318.320  1.00  0.00           H  
ATOM    158  CB  GLU    10     324.881 309.569 320.041  1.00  0.00           C  
ATOM    159  HB2 GLU    10     324.499 308.953 320.856  1.00  0.00           H  
ATOM    160  HB3 GLU    10     325.881 309.202 319.807  1.00  0.00           H  
ATOM    161  CG  GLU    10     325.071 311.004 320.521  1.00  0.00           C  
ATOM    162  HG2 GLU    10     325.297 311.635 319.657  1.00  0.00           H  
ATOM    163  HG3 GLU    10     324.143 311.364 320.965  1.00  0.00           H  
ATOM    164  CD  GLU    10     326.240 311.052 321.536  1.00  0.00           C  
ATOM    165  OE1 GLU    10     326.221 310.309 322.548  1.00  0.00           O  
ATOM    166  OE2 GLU    10     327.216 311.805 321.301  1.00  0.00           O  
ATOM    167  C   GLU    10     324.705 308.501 317.790  1.00  0.00           C  
ATOM    168  O   GLU    10     324.930 308.863 316.637  1.00  0.00           O  
ATOM    169  N   TYR    11     325.031 307.283 318.245  1.00  0.00           N  
ATOM    170  H   TYR    11     324.807 307.066 319.206  1.00  0.00           H  
ATOM    171  CA  TYR    11     325.766 306.255 317.505  1.00  0.00           C  
ATOM    172  HA  TYR    11     326.731 306.665 317.204  1.00  0.00           H  
ATOM    173  CB  TYR    11     326.012 305.061 318.448  1.00  0.00           C  
ATOM    174  HB2 TYR    11     325.063 304.537 318.581  1.00  0.00           H  
ATOM    175  HB3 TYR    11     326.697 304.367 317.960  1.00  0.00           H  
ATOM    176  CG  TYR    11     326.571 305.385 319.832  1.00  0.00           C  
ATOM    177  CD1 TYR    11     327.602 306.336 319.998  1.00  0.00           C  
ATOM    178  HD1 TYR    11     328.011 306.852 319.139  1.00  0.00           H  
ATOM    179  CE1 TYR    11     328.113 306.619 321.281  1.00  0.00           C  
ATOM    180  HE1 TYR    11     328.900 307.351 321.402  1.00  0.00           H  
ATOM    181  CZ  TYR    11     327.603 305.943 322.412  1.00  0.00           C  
ATOM    182  OH  TYR    11     328.100 306.192 323.657  1.00  0.00           O  
ATOM    183  HH  TYR    11     328.843 306.824 323.646  1.00  0.00           H  
ATOM    184  CE2 TYR    11     326.578 304.987 322.246  1.00  0.00           C  
ATOM    185  HE2 TYR    11     326.190 304.471 323.113  1.00  0.00           H  
ATOM    186  CD2 TYR    11     326.061 304.715 320.964  1.00  0.00           C  
ATOM    187  HD2 TYR    11     325.273 303.981 320.852  1.00  0.00           H  
ATOM    188  C   TYR    11     325.026 305.813 316.230  1.00  0.00           C  
ATOM    189  O   TYR    11     325.649 305.537 315.202  1.00  0.00           O  
ATOM    190  N   VAL    12     323.688 305.780 316.289  1.00  0.00           N  
ATOM    191  H   VAL    12     323.265 305.961 317.192  1.00  0.00           H  
ATOM    192  CA  VAL    12     322.795 305.485 315.151  1.00  0.00           C  
ATOM    193  HA  VAL    12     323.178 304.602 314.637  1.00  0.00           H  
ATOM    194  CB  VAL    12     321.382 305.136 315.676  1.00  0.00           C  
ATOM    195  HB  VAL    12     321.017 305.974 316.269  1.00  0.00           H  
ATOM    196  CG1 VAL    12     320.355 304.860 314.570  1.00  0.00           C  
ATOM    197 HG11 VAL    12     320.691 304.033 313.943  1.00  0.00           H  
ATOM    198 HG12 VAL    12     319.394 304.608 315.016  1.00  0.00           H  
ATOM    199 HG13 VAL    12     320.208 305.743 313.950  1.00  0.00           H  
ATOM    200  CG2 VAL    12     321.416 303.885 316.569  1.00  0.00           C  
ATOM    201 HG21 VAL    12     322.068 304.039 317.428  1.00  0.00           H  
ATOM    202 HG22 VAL    12     320.416 303.668 316.945  1.00  0.00           H  
ATOM    203 HG23 VAL    12     321.780 303.028 316.000  1.00  0.00           H  
ATOM    204  C   VAL    12     322.752 306.619 314.106  1.00  0.00           C  
ATOM    205  O   VAL    12     322.540 306.355 312.921  1.00  0.00           O  
ATOM    206  N   TYR    13     322.962 307.880 314.508  1.00  0.00           N  
ATOM    207  H   TYR    13     323.269 308.041 315.458  1.00  0.00           H  
ATOM    208  CA  TYR    13     322.741 309.063 313.662  1.00  0.00           C  
ATOM    209  HA  TYR    13     321.967 308.828 312.929  1.00  0.00           H  
ATOM    210  CB  TYR    13     322.178 310.198 314.528  1.00  0.00           C  
ATOM    211  HB2 TYR    13     321.350 309.793 315.108  1.00  0.00           H  
ATOM    212  HB3 TYR    13     322.936 310.504 315.251  1.00  0.00           H  
ATOM    213  CG  TYR    13     321.660 311.436 313.806  1.00  0.00           C  
ATOM    214  CD1 TYR    13     320.334 311.489 313.337  1.00  0.00           C  
ATOM    215  HD1 TYR    13     319.742 310.592 313.322  1.00  0.00           H  
ATOM    216  CE1 TYR    13     319.753 312.711 312.943  1.00  0.00           C  
ATOM    217  HE1 TYR    13     318.720 312.745 312.634  1.00  0.00           H  
ATOM    218  CZ  TYR    13     320.523 313.893 312.990  1.00  0.00           C  
ATOM    219  OH  TYR    13     319.973 315.109 312.715  1.00  0.00           O  
ATOM    220  HH  TYR    13     319.006 315.110 312.765  1.00  0.00           H  
ATOM    221  CE2 TYR    13     321.884 313.818 313.334  1.00  0.00           C  
ATOM    222  HE2 TYR    13     322.468 314.719 313.303  1.00  0.00           H  
ATOM    223  CD2 TYR    13     322.454 312.591 313.726  1.00  0.00           C  
ATOM    224  HD2 TYR    13     323.494 312.539 314.003  1.00  0.00           H  
ATOM    225  C   TYR    13     324.010 309.467 312.889  1.00  0.00           C  
ATOM    226  O   TYR    13     324.831 310.267 313.345  1.00  0.00           O  
ATOM    227  N   GLY    14     324.143 308.917 311.678  1.00  0.00           N  
ATOM    228  H   GLY    14     323.465 308.214 311.414  1.00  0.00           H  
ATOM    229  CA  GLY    14     325.142 309.294 310.665  1.00  0.00           C  
ATOM    230  HA2 GLY    14     325.921 309.915 311.108  1.00  0.00           H  
ATOM    231  HA3 GLY    14     325.613 308.391 310.277  1.00  0.00           H  
ATOM    232  C   GLY    14     324.522 310.066 309.489  1.00  0.00           C  
ATOM    233  O   GLY    14     325.009 309.985 308.359  1.00  0.00           O  
ATOM    234  N   THR    15     323.432 310.791 309.759  1.00  0.00           N  
ATOM    235  H   THR    15     323.157 310.857 310.729  1.00  0.00           H  
ATOM    236  CA  THR    15     322.534 311.437 308.784  1.00  0.00           C  
ATOM    237  HA  THR    15     322.992 311.459 307.796  1.00  0.00           H  
ATOM    238  CB  THR    15     321.222 310.621 308.715  1.00  0.00           C  
ATOM    239  HB  THR    15     320.819 310.528 309.726  1.00  0.00           H  
ATOM    240  CG2 THR    15     320.128 311.212 307.821  1.00  0.00           C  
ATOM    241 HG21 THR    15     320.519 311.399 306.821  1.00  0.00           H  
ATOM    242 HG22 THR    15     319.287 310.520 307.758  1.00  0.00           H  
ATOM    243 HG23 THR    15     319.758 312.143 308.248  1.00  0.00           H  
ATOM    244  OG1 THR    15     321.496 309.321 308.221  1.00  0.00           O  
ATOM    245  HG1 THR    15     320.700 308.771 308.348  1.00  0.00           H  
ATOM    246  C   THR    15     322.239 312.875 309.224  1.00  0.00           C  
ATOM    247  O   THR    15     322.230 313.155 310.418  1.00  0.00           O  
ATOM    248  N   GLU    16     321.951 313.787 308.290  1.00  0.00           N  
ATOM    249  H   GLU    16     322.011 313.527 307.315  1.00  0.00           H  
ATOM    250  CA  GLU    16     321.451 315.136 308.608  1.00  0.00           C  
ATOM    251  HA  GLU    16     321.200 315.183 309.668  1.00  0.00           H  
ATOM    252  CB  GLU    16     322.572 316.181 308.459  1.00  0.00           C  
ATOM    253  HB2 GLU    16     322.270 317.093 308.973  1.00  0.00           H  
ATOM    254  HB3 GLU    16     323.424 315.786 309.011  1.00  0.00           H  
ATOM    255  CG  GLU    16     323.089 316.517 307.051  1.00  0.00           C  
ATOM    256  HG2 GLU    16     324.137 316.807 307.156  1.00  0.00           H  
ATOM    257  HG3 GLU    16     323.072 315.614 306.436  1.00  0.00           H  
ATOM    258  CD  GLU    16     322.364 317.679 306.330  1.00  0.00           C  
ATOM    259  OE1 GLU    16     322.582 317.824 305.100  1.00  0.00           O  
ATOM    260  OE2 GLU    16     321.656 318.499 306.963  1.00  0.00           O  
ATOM    261  C   GLU    16     320.156 315.431 307.819  1.00  0.00           C  
ATOM    262  O   GLU    16     320.200 315.670 306.608  1.00  0.00           O  
ATOM    263  N   PRO    17     318.977 315.365 308.474  1.00  0.00           N  
ATOM    264  CD  PRO    17     318.752 314.629 309.709  1.00  0.00           C  
ATOM    265  HD2 PRO    17     318.732 315.327 310.540  1.00  0.00           H  
ATOM    266  HD3 PRO    17     319.505 313.862 309.886  1.00  0.00           H  
ATOM    267  CG  PRO    17     317.391 313.970 309.540  1.00  0.00           C  
ATOM    268  HG2 PRO    17     316.929 313.760 310.504  1.00  0.00           H  
ATOM    269  HG3 PRO    17     317.497 313.057 308.954  1.00  0.00           H  
ATOM    270  CB  PRO    17     316.618 315.020 308.743  1.00  0.00           C  
ATOM    271  HB2 PRO    17     316.187 315.734 309.443  1.00  0.00           H  
ATOM    272  HB3 PRO    17     315.826 314.565 308.148  1.00  0.00           H  
ATOM    273  CA  PRO    17     317.689 315.679 307.851  1.00  0.00           C  
ATOM    274  HA  PRO    17     317.648 315.210 306.867  1.00  0.00           H  
ATOM    275  C   PRO    17     317.504 317.200 307.699  1.00  0.00           C  
ATOM    276  O   PRO    17     317.124 317.893 308.637  1.00  0.00           O  
ATOM    277  N   ASN    18     317.756 317.761 306.517  1.00  0.00           N  
ATOM    278  H   ASN    18     318.105 317.175 305.771  1.00  0.00           H  
ATOM    279  CA  ASN    18     317.802 319.222 306.341  1.00  0.00           C  
ATOM    280  HA  ASN    18     318.399 319.620 307.164  1.00  0.00           H  
ATOM    281  CB  ASN    18     318.556 319.540 305.038  1.00  0.00           C  
ATOM    282  HB2 ASN    18     319.443 318.911 304.967  1.00  0.00           H  
ATOM    283  HB3 ASN    18     317.910 319.315 304.189  1.00  0.00           H  
ATOM    284  CG  ASN    18     319.029 320.989 304.965  1.00  0.00           C  
ATOM    285  OD1 ASN    18     319.535 321.568 305.917  1.00  0.00           O  
ATOM    286  ND2 ASN    18     318.897 321.627 303.822  1.00  0.00           N  
ATOM    287 HD21 ASN    18     319.214 322.583 303.769  1.00  0.00           H  
ATOM    288 HD22 ASN    18     318.493 321.167 303.020  1.00  0.00           H  
ATOM    289  C   ASN    18     316.423 319.927 306.428  1.00  0.00           C  
ATOM    290  O   ASN    18     316.356 321.155 306.436  1.00  0.00           O  
ATOM    291  N   ASP    19     315.308 319.186 306.492  1.00  0.00           N  
ATOM    292  H   ASP    19     315.398 318.181 306.454  1.00  0.00           H  
ATOM    293  CA  ASP    19     313.966 319.766 306.653  1.00  0.00           C  
ATOM    294  HA  ASP    19     313.815 320.488 305.848  1.00  0.00           H  
ATOM    295  CB  ASP    19     312.897 318.689 306.501  1.00  0.00           C  
ATOM    296  HB2 ASP    19     313.048 318.166 305.555  1.00  0.00           H  
ATOM    297  HB3 ASP    19     313.004 317.972 307.316  1.00  0.00           H  
ATOM    298  CG  ASP    19     311.493 319.319 306.521  1.00  0.00           C  
ATOM    299  OD1 ASP    19     310.789 319.214 307.553  1.00  0.00           O  
ATOM    300  OD2 ASP    19     311.102 319.949 305.508  1.00  0.00           O  
ATOM    301  C   ASP    19     313.773 320.522 307.979  1.00  0.00           C  
ATOM    302  O   ASP    19     313.431 321.702 307.960  1.00  0.00           O  
ATOM    303  N   PHE    20     314.041 319.894 309.135  1.00  0.00           N  
ATOM    304  H   PHE    20     314.352 318.933 309.109  1.00  0.00           H  
ATOM    305  CA  PHE    20     313.895 320.570 310.440  1.00  0.00           C  
ATOM    306  HA  PHE    20     312.930 321.079 310.439  1.00  0.00           H  
ATOM    307  CB  PHE    20     313.864 319.580 311.610  1.00  0.00           C  
ATOM    308  HB2 PHE    20     313.365 320.063 312.453  1.00  0.00           H  
ATOM    309  HB3 PHE    20     313.262 318.720 311.321  1.00  0.00           H  
ATOM    310  CG  PHE    20     315.234 319.126 312.066  1.00  0.00           C  
ATOM    311  CD1 PHE    20     315.920 318.164 311.318  1.00  0.00           C  
ATOM    312  HD1 PHE    20     315.445 317.708 310.464  1.00  0.00           H  
ATOM    313  CE1 PHE    20     317.234 317.813 311.657  1.00  0.00           C  
ATOM    314  HE1 PHE    20     317.775 317.108 311.049  1.00  0.00           H  
ATOM    315  CZ  PHE    20     317.856 318.393 312.767  1.00  0.00           C  
ATOM    316  HZ  PHE    20     318.865 318.106 313.006  1.00  0.00           H  
ATOM    317  CE2 PHE    20     317.169 319.348 313.536  1.00  0.00           C  
ATOM    318  HE2 PHE    20     317.645 319.804 314.391  1.00  0.00           H  
ATOM    319  CD2 PHE    20     315.859 319.716 313.180  1.00  0.00           C  
ATOM    320  HD2 PHE    20     315.333 320.455 313.763  1.00  0.00           H  
ATOM    321  C   PHE    20     314.954 321.657 310.649  1.00  0.00           C  
ATOM    322  O   PHE    20     314.775 322.531 311.492  1.00  0.00           O  
ATOM    323  N   LEU    21     316.025 321.669 309.852  1.00  0.00           N  
ATOM    324  H   LEU    21     316.148 320.911 309.198  1.00  0.00           H  
ATOM    325  CA  LEU    21     316.950 322.800 309.800  1.00  0.00           C  
ATOM    326  HA  LEU    21     317.249 323.028 310.821  1.00  0.00           H  
ATOM    327  CB  LEU    21     318.209 322.443 308.985  1.00  0.00           C  
ATOM    328  HB2 LEU    21     317.960 321.715 308.222  1.00  0.00           H  
ATOM    329  HB3 LEU    21     318.556 323.334 308.465  1.00  0.00           H  
ATOM    330  CG  LEU    21     319.400 321.897 309.790  1.00  0.00           C  
ATOM    331  HG  LEU    21     320.225 321.755 309.092  1.00  0.00           H  
ATOM    332  CD1 LEU    21     319.846 322.888 310.866  1.00  0.00           C  
ATOM    333 HD11 LEU    21     319.179 322.864 311.721  1.00  0.00           H  
ATOM    334 HD12 LEU    21     320.844 322.645 311.212  1.00  0.00           H  
ATOM    335 HD13 LEU    21     319.858 323.888 310.439  1.00  0.00           H  
ATOM    336  CD2 LEU    21     319.104 320.555 310.454  1.00  0.00           C  
ATOM    337 HD21 LEU    21     318.807 319.827 309.700  1.00  0.00           H  
ATOM    338 HD22 LEU    21     319.996 320.187 310.957  1.00  0.00           H  
ATOM    339 HD23 LEU    21     318.303 320.661 311.183  1.00  0.00           H  
ATOM    340  C   LEU    21     316.254 324.083 309.299  1.00  0.00           C  
ATOM    341  O   LEU    21     316.768 325.165 309.548  1.00  0.00           O  
ATOM    342  N   VAL    22     315.079 324.017 308.651  1.00  0.00           N  
ATOM    343  H   VAL    22     314.697 323.107 308.409  1.00  0.00           H  
ATOM    344  CA  VAL    22     314.256 325.218 308.400  1.00  0.00           C  
ATOM    345  HA  VAL    22     314.931 325.989 308.025  1.00  0.00           H  
ATOM    346  CB  VAL    22     313.194 324.973 307.303  1.00  0.00           C  
ATOM    347  HB  VAL    22     313.573 324.217 306.614  1.00  0.00           H  
ATOM    348  CG1 VAL    22     311.819 324.516 307.815  1.00  0.00           C  
ATOM    349 HG11 VAL    22     311.322 325.319 308.361  1.00  0.00           H  
ATOM    350 HG12 VAL    22     311.194 324.229 306.969  1.00  0.00           H  
ATOM    351 HG13 VAL    22     311.922 323.655 308.472  1.00  0.00           H  
ATOM    352  CG2 VAL    22     312.978 326.257 306.495  1.00  0.00           C  
ATOM    353 HG21 VAL    22     313.918 326.563 306.033  1.00  0.00           H  
ATOM    354 HG22 VAL    22     312.249 326.077 305.704  1.00  0.00           H  
ATOM    355 HG23 VAL    22     312.618 327.057 307.142  1.00  0.00           H  
ATOM    356  C   VAL    22     313.649 325.765 309.706  1.00  0.00           C  
ATOM    357  O   VAL    22     313.572 326.979 309.898  1.00  0.00           O  
ATOM    358  N   SER    23     313.272 324.877 310.638  1.00  0.00           N  
ATOM    359  H   SER    23     313.345 323.893 310.420  1.00  0.00           H  
ATOM    360  CA  SER    23     312.871 325.219 312.011  1.00  0.00           C  
ATOM    361  HA  SER    23     312.102 325.984 311.967  1.00  0.00           H  
ATOM    362  CB  SER    23     312.277 324.012 312.761  1.00  0.00           C  
ATOM    363  HB2 SER    23     313.062 323.305 313.031  1.00  0.00           H  
ATOM    364  HB3 SER    23     311.811 324.362 313.684  1.00  0.00           H  
ATOM    365  OG  SER    23     311.310 323.349 311.961  1.00  0.00           O  
ATOM    366  HG  SER    23     310.899 322.628 312.481  1.00  0.00           H  
ATOM    367  C   SER    23     314.058 325.789 312.782  1.00  0.00           C  
ATOM    368  O   SER    23     314.021 326.921 313.265  1.00  0.00           O  
ATOM    369  N   VAL    24     315.159 325.033 312.837  1.00  0.00           N  
ATOM    370  H   VAL    24     315.136 324.136 312.357  1.00  0.00           H  
ATOM    371  CA  VAL    24     316.409 325.419 313.509  1.00  0.00           C  
ATOM    372  HA  VAL    24     316.156 325.985 314.407  1.00  0.00           H  
ATOM    373  CB  VAL    24     317.224 324.189 313.969  1.00  0.00           C  
ATOM    374  HB  VAL    24     317.746 323.754 313.123  1.00  0.00           H  
ATOM    375  CG1 VAL    24     318.242 324.615 315.033  1.00  0.00           C  
ATOM    376 HG11 VAL    24     317.733 324.990 315.924  1.00  0.00           H  
ATOM    377 HG12 VAL    24     318.873 323.770 315.309  1.00  0.00           H  
ATOM    378 HG13 VAL    24     318.876 325.403 314.637  1.00  0.00           H  
ATOM    379  CG2 VAL    24     316.355 323.088 314.582  1.00  0.00           C  
ATOM    380 HG21 VAL    24     315.659 322.701 313.841  1.00  0.00           H  
ATOM    381 HG22 VAL    24     316.987 322.257 314.899  1.00  0.00           H  
ATOM    382 HG23 VAL    24     315.791 323.480 315.426  1.00  0.00           H  
ATOM    383  C   VAL    24     317.197 326.349 312.576  1.00  0.00           C  
ATOM    384  O   VAL    24     318.217 325.994 312.007  1.00  0.00           O  
ATOM    385  N   ALA    25     316.664 327.560 312.436  1.00  0.00           N  
ATOM    386  H   ALA    25     315.800 327.697 312.946  1.00  0.00           H  
ATOM    387  CA  ALA    25     317.067 328.652 311.546  1.00  0.00           C  
ATOM    388  HA  ALA    25     318.073 328.984 311.791  1.00  0.00           H  
ATOM    389  CB  ALA    25     317.076 328.220 310.075  1.00  0.00           C  
ATOM    390  HB1 ALA    25     316.114 327.794 309.792  1.00  0.00           H  
ATOM    391  HB2 ALA    25     317.287 329.080 309.437  1.00  0.00           H  
ATOM    392  HB3 ALA    25     317.861 327.483 309.919  1.00  0.00           H  
ATOM    393  C   ALA    25     316.108 329.824 311.768  1.00  0.00           C  
ATOM    394  O   ALA    25     316.557 330.932 312.052  1.00  0.00           O  
ATOM    395  N   ASN    26     314.791 329.568 311.723  1.00  0.00           N  
ATOM    396  H   ASN    26     314.481 328.640 311.454  1.00  0.00           H  
ATOM    397  CA  ASN    26     313.774 330.598 311.949  1.00  0.00           C  
ATOM    398  HA  ASN    26     314.013 331.412 311.260  1.00  0.00           H  
ATOM    399  CB  ASN    26     312.374 330.091 311.522  1.00  0.00           C  
ATOM    400  HB2 ASN    26     311.718 330.954 311.413  1.00  0.00           H  
ATOM    401  HB3 ASN    26     312.464 329.640 310.533  1.00  0.00           H  
ATOM    402  CG  ASN    26     311.648 329.109 312.439  1.00  0.00           C  
ATOM    403  OD1 ASN    26     311.695 329.172 313.656  1.00  0.00           O  
ATOM    404  ND2 ASN    26     310.881 328.198 311.885  1.00  0.00           N  
ATOM    405 HD21 ASN    26     310.347 327.598 312.494  1.00  0.00           H  
ATOM    406 HD22 ASN    26     310.804 328.132 310.882  1.00  0.00           H  
ATOM    407  C   ASN    26     313.842 331.235 313.356  1.00  0.00           C  
ATOM    408  O   ASN    26     313.655 332.446 313.476  1.00  0.00           O  
ATOM    409  N   GLN    27     314.153 330.456 314.406  1.00  0.00           N  
ATOM    410  H   GLN    27     314.217 329.458 314.245  1.00  0.00           H  
ATOM    411  CA  GLN    27     314.164 330.934 315.797  1.00  0.00           C  
ATOM    412  HA  GLN    27     313.722 331.928 315.787  1.00  0.00           H  
ATOM    413  CB  GLN    27     313.237 330.050 316.653  1.00  0.00           C  
ATOM    414  HB2 GLN    27     312.282 329.954 316.136  1.00  0.00           H  
ATOM    415  HB3 GLN    27     313.667 329.052 316.757  1.00  0.00           H  
ATOM    416  CG  GLN    27     312.942 330.623 318.049  1.00  0.00           C  
ATOM    417  HG2 GLN    27     312.041 330.139 318.412  1.00  0.00           H  
ATOM    418  HG3 GLN    27     313.752 330.376 318.736  1.00  0.00           H  
ATOM    419  CD  GLN    27     312.721 332.136 318.037  1.00  0.00           C  
ATOM    420  OE1 GLN    27     311.647 332.632 317.735  1.00  0.00           O  
ATOM    421  NE2 GLN    27     313.739 332.919 318.331  1.00  0.00           N  
ATOM    422 HE21 GLN    27     313.590 333.919 318.334  1.00  0.00           H  
ATOM    423 HE22 GLN    27     314.601 332.518 318.669  1.00  0.00           H  
ATOM    424  C   GLN    27     315.571 331.133 316.384  1.00  0.00           C  
ATOM    425  O   GLN    27     315.926 330.558 317.412  1.00  0.00           O  
ATOM    426  N   ILE    28     316.382 331.966 315.734  1.00  0.00           N  
ATOM    427  H   ILE    28     316.023 332.421 314.902  1.00  0.00           H  
ATOM    428  CA  ILE    28     317.782 332.241 316.097  1.00  0.00           C  
ATOM    429  HA  ILE    28     317.913 332.070 317.165  1.00  0.00           H  
ATOM    430  CB  ILE    28     318.709 331.271 315.319  1.00  0.00           C  
ATOM    431  HB  ILE    28     318.591 331.471 314.254  1.00  0.00           H  
ATOM    432  CG2 ILE    28     320.167 331.522 315.702  1.00  0.00           C  
ATOM    433 HG21 ILE    28     320.345 331.215 316.736  1.00  0.00           H  
ATOM    434 HG22 ILE    28     320.800 330.963 315.024  1.00  0.00           H  
ATOM    435 HG23 ILE    28     320.452 332.561 315.576  1.00  0.00           H  
ATOM    436  CG1 ILE    28     318.432 329.766 315.564  1.00  0.00           C  
ATOM    437 HG12 ILE    28     318.698 329.521 316.590  1.00  0.00           H  
ATOM    438 HG13 ILE    28     317.379 329.546 315.411  1.00  0.00           H  
ATOM    439  CD1 ILE    28     319.194 328.823 314.627  1.00  0.00           C  
ATOM    440 HD11 ILE    28     320.255 328.820 314.852  1.00  0.00           H  
ATOM    441 HD12 ILE    28     318.810 327.810 314.737  1.00  0.00           H  
ATOM    442 HD13 ILE    28     319.059 329.155 313.604  1.00  0.00           H  
ATOM    443  C   ILE    28     318.132 333.715 315.762  1.00  0.00           C  
ATOM    444  O   ILE    28     317.718 334.191 314.704  1.00  0.00           O  
ATOM    445  N   PRO    29     318.889 334.458 316.601  1.00  0.00           N  
ATOM    446  CD  PRO    29     319.300 334.125 317.958  1.00  0.00           C  
ATOM    447  HD2 PRO    29     319.765 333.142 318.014  1.00  0.00           H  
ATOM    448  HD3 PRO    29     318.425 334.173 318.603  1.00  0.00           H  
ATOM    449  CG  PRO    29     320.301 335.204 318.375  1.00  0.00           C  
ATOM    450  HG2 PRO    29     321.308 334.905 318.085  1.00  0.00           H  
ATOM    451  HG3 PRO    29     320.256 335.416 319.444  1.00  0.00           H  
ATOM    452  CB  PRO    29     319.884 336.405 317.537  1.00  0.00           C  
ATOM    453  HB2 PRO    29     320.698 337.112 317.404  1.00  0.00           H  
ATOM    454  HB3 PRO    29     319.031 336.895 318.009  1.00  0.00           H  
ATOM    455  CA  PRO    29     319.440 335.765 316.220  1.00  0.00           C  
ATOM    456  HA  PRO    29     318.662 336.386 315.773  1.00  0.00           H  
ATOM    457  C   PRO    29     320.580 335.552 315.199  1.00  0.00           C  
ATOM    458  O   PRO    29     321.525 334.800 315.440  1.00  0.00           O  
ATOM    459  N   GLN    30     320.503 336.221 314.046  1.00  0.00           N  
ATOM    460  H   GLN    30     319.765 336.903 313.941  1.00  0.00           H  
ATOM    461  CA  GLN    30     321.301 335.887 312.851  1.00  0.00           C  
ATOM    462  HA  GLN    30     321.528 334.822 312.897  1.00  0.00           H  
ATOM    463  CB  GLN    30     320.427 336.099 311.596  1.00  0.00           C  
ATOM    464  HB2 GLN    30     320.344 337.173 311.421  1.00  0.00           H  
ATOM    465  HB3 GLN    30     320.935 335.662 310.737  1.00  0.00           H  
ATOM    466  CG  GLN    30     318.991 335.533 311.644  1.00  0.00           C  
ATOM    467  HG2 GLN    30     318.431 336.011 312.449  1.00  0.00           H  
ATOM    468  HG3 GLN    30     318.497 335.818 310.715  1.00  0.00           H  
ATOM    469  CD  GLN    30     318.855 334.013 311.795  1.00  0.00           C  
ATOM    470  OE1 GLN    30     319.793 333.259 312.018  1.00  0.00           O  
ATOM    471  NE2 GLN    30     317.645 333.510 311.672  1.00  0.00           N  
ATOM    472 HE21 GLN    30     317.511 332.516 311.821  1.00  0.00           H  
ATOM    473 HE22 GLN    30     316.853 334.119 311.552  1.00  0.00           H  
ATOM    474  C   GLN    30     322.681 336.578 312.727  1.00  0.00           C  
ATOM    475  O   GLN    30     323.118 336.922 311.624  1.00  0.00           O  
ATOM    476  N   GLY    31     323.399 336.736 313.843  1.00  0.00           N  
ATOM    477  H   GLY    31     322.962 336.470 314.716  1.00  0.00           H  
ATOM    478  CA  GLY    31     324.807 337.165 313.883  1.00  0.00           C  
ATOM    479  HA2 GLY    31     325.024 337.826 313.042  1.00  0.00           H  
ATOM    480  HA3 GLY    31     324.995 337.726 314.797  1.00  0.00           H  
ATOM    481  C   GLY    31     325.755 335.961 313.812  1.00  0.00           C  
ATOM    482  O   GLY    31     325.842 335.296 312.777  1.00  0.00           O  
ATOM    483  N   LYS    32     326.445 335.665 314.924  1.00  0.00           N  
ATOM    484  H   LYS    32     326.326 336.277 315.722  1.00  0.00           H  
ATOM    485  CA  LYS    32     327.238 334.435 315.133  1.00  0.00           C  
ATOM    486  HA  LYS    32     327.193 333.846 314.215  1.00  0.00           H  
ATOM    487  CB  LYS    32     328.713 334.796 315.377  1.00  0.00           C  
ATOM    488  HB2 LYS    32     329.051 335.425 314.550  1.00  0.00           H  
ATOM    489  HB3 LYS    32     328.821 335.357 316.307  1.00  0.00           H  
ATOM    490  CG  LYS    32     329.581 333.530 315.423  1.00  0.00           C  
ATOM    491  HG2 LYS    32     329.401 333.001 316.361  1.00  0.00           H  
ATOM    492  HG3 LYS    32     329.303 332.880 314.596  1.00  0.00           H  
ATOM    493  CD  LYS    32     331.074 333.845 315.292  1.00  0.00           C  
ATOM    494  HD2 LYS    32     331.252 334.375 314.355  1.00  0.00           H  
ATOM    495  HD3 LYS    32     331.395 334.469 316.128  1.00  0.00           H  
ATOM    496  CE  LYS    32     331.844 332.520 315.298  1.00  0.00           C  
ATOM    497  HE2 LYS    32     331.694 332.054 316.268  1.00  0.00           H  
ATOM    498  HE3 LYS    32     331.421 331.849 314.545  1.00  0.00           H  
ATOM    499  NZ  LYS    32     333.292 332.712 315.033  1.00  0.00           N  
ATOM    500  HZ1 LYS    32     333.712 333.367 315.680  1.00  0.00           H  
ATOM    501  HZ2 LYS    32     333.800 331.832 315.118  1.00  0.00           H  
ATOM    502  HZ3 LYS    32     333.431 333.058 314.079  1.00  0.00           H  
ATOM    503  C   LYS    32     326.600 333.590 316.241  1.00  0.00           C  
ATOM    504  O   LYS    32     326.183 334.132 317.262  1.00  0.00           O  
ATOM    505  N   ILE    33     326.509 332.274 316.036  1.00  0.00           N  
ATOM    506  H   ILE    33     326.892 331.916 315.167  1.00  0.00           H  
ATOM    507  CA  ILE    33     325.647 331.375 316.837  1.00  0.00           C  
ATOM    508  HA  ILE    33     325.251 331.959 317.669  1.00  0.00           H  
ATOM    509  CB  ILE    33     324.455 330.899 315.960  1.00  0.00           C  
ATOM    510  HB  ILE    33     324.687 329.894 315.609  1.00  0.00           H  
ATOM    511  CG2 ILE    33     323.226 330.827 316.871  1.00  0.00           C  
ATOM    512 HG21 ILE    33     322.927 331.830 317.189  1.00  0.00           H  
ATOM    513 HG22 ILE    33     322.408 330.369 316.337  1.00  0.00           H  
ATOM    514 HG23 ILE    33     323.413 330.206 317.738  1.00  0.00           H  
ATOM    515  CG1 ILE    33     324.052 331.743 314.714  1.00  0.00           C  
ATOM    516 HG12 ILE    33     323.423 332.580 315.022  1.00  0.00           H  
ATOM    517 HG13 ILE    33     324.918 332.158 314.204  1.00  0.00           H  
ATOM    518  CD1 ILE    33     323.322 330.916 313.643  1.00  0.00           C  
ATOM    519 HD11 ILE    33     322.603 330.233 314.085  1.00  0.00           H  
ATOM    520 HD12 ILE    33     322.805 331.589 312.959  1.00  0.00           H  
ATOM    521 HD13 ILE    33     324.044 330.327 313.078  1.00  0.00           H  
ATOM    522  C   ILE    33     326.375 330.162 317.466  1.00  0.00           C  
ATOM    523  O   ILE    33     327.465 329.827 317.028  1.00  0.00           O  
ATOM    524  N   LEU    34     325.793 329.494 318.476  1.00  0.00           N  
ATOM    525  H   LEU    34     324.976 329.940 318.878  1.00  0.00           H  
ATOM    526  CA  LEU    34     326.428 328.426 319.281  1.00  0.00           C  
ATOM    527  HA  LEU    34     327.492 328.474 319.066  1.00  0.00           H  
ATOM    528  CB  LEU    34     326.253 328.783 320.777  1.00  0.00           C  
ATOM    529  HB2 LEU    34     326.563 329.815 320.936  1.00  0.00           H  
ATOM    530  HB3 LEU    34     325.205 328.717 321.046  1.00  0.00           H  
ATOM    531  CG  LEU    34     327.038 327.862 321.726  1.00  0.00           C  
ATOM    532  HG  LEU    34     326.786 326.829 321.524  1.00  0.00           H  
ATOM    533  CD1 LEU    34     328.526 328.061 321.483  1.00  0.00           C  
ATOM    534 HD11 LEU    34     328.741 329.082 321.176  1.00  0.00           H  
ATOM    535 HD12 LEU    34     329.078 327.864 322.395  1.00  0.00           H  
ATOM    536 HD13 LEU    34     328.857 327.405 320.684  1.00  0.00           H  
ATOM    537  CD2 LEU    34     326.714 328.059 323.198  1.00  0.00           C  
ATOM    538 HD21 LEU    34     325.657 328.295 323.339  1.00  0.00           H  
ATOM    539 HD22 LEU    34     326.945 327.146 323.737  1.00  0.00           H  
ATOM    540 HD23 LEU    34     327.343 328.828 323.621  1.00  0.00           H  
ATOM    541  C   LEU    34     325.967 326.962 319.045  1.00  0.00           C  
ATOM    542  O   LEU    34     324.778 326.668 318.959  1.00  0.00           O  
ATOM    543  N   CYS    35     326.918 326.022 319.121  1.00  0.00           N  
ATOM    544  H   CYS    35     327.872 326.372 319.098  1.00  0.00           H  
ATOM    545  CA  CYS    35     326.763 324.552 319.201  1.00  0.00           C  
ATOM    546  HA  CYS    35     325.706 324.288 319.245  1.00  0.00           H  
ATOM    547  CB  CYS    35     327.378 323.996 317.904  1.00  0.00           C  
ATOM    548  HB2 CYS    35     326.667 324.146 317.086  1.00  0.00           H  
ATOM    549  HB3 CYS    35     328.284 324.560 317.667  1.00  0.00           H  
ATOM    550  SG  CYS    35     327.832 322.235 318.008  1.00  0.00           S  
ATOM    551  HG  CYS    35     329.028 322.392 318.614  1.00  0.00           H  
ATOM    552  C   CYS    35     327.449 323.978 320.469  1.00  0.00           C  
ATOM    553  O   CYS    35     328.414 324.570 320.940  1.00  0.00           O  
ATOM    554  N   LEU    36     326.975 322.845 321.020  1.00  0.00           N  
ATOM    555  H   LEU    36     326.145 322.422 320.612  1.00  0.00           H  
ATOM    556  CA  LEU    36     327.478 322.218 322.268  1.00  0.00           C  
ATOM    557  HA  LEU    36     328.384 322.733 322.579  1.00  0.00           H  
ATOM    558  CB  LEU    36     326.421 322.364 323.398  1.00  0.00           C  
ATOM    559  HB2 LEU    36     325.480 321.933 323.063  1.00  0.00           H  
ATOM    560  HB3 LEU    36     326.744 321.758 324.246  1.00  0.00           H  
ATOM    561  CG  LEU    36     326.151 323.745 324.014  1.00  0.00           C  
ATOM    562  HG  LEU    36     325.629 323.578 324.954  1.00  0.00           H  
ATOM    563  CD1 LEU    36     327.437 324.495 324.325  1.00  0.00           C  
ATOM    564 HD11 LEU    36     327.924 324.834 323.412  1.00  0.00           H  
ATOM    565 HD12 LEU    36     327.195 325.357 324.939  1.00  0.00           H  
ATOM    566 HD13 LEU    36     328.104 323.858 324.897  1.00  0.00           H  
ATOM    567  CD2 LEU    36     325.261 324.645 323.168  1.00  0.00           C  
ATOM    568 HD21 LEU    36     324.313 324.143 322.984  1.00  0.00           H  
ATOM    569 HD22 LEU    36     325.070 325.563 323.726  1.00  0.00           H  
ATOM    570 HD23 LEU    36     325.729 324.903 322.224  1.00  0.00           H  
ATOM    571  C   LEU    36     327.911 320.732 322.127  1.00  0.00           C  
ATOM    572  O   LEU    36     327.987 320.018 323.122  1.00  0.00           O  
ATOM    573  N   ALA    37     328.229 320.257 320.917  1.00  0.00           N  
ATOM    574  H   ALA    37     328.157 320.878 320.127  1.00  0.00           H  
ATOM    575  CA  ALA    37     328.642 318.865 320.671  1.00  0.00           C  
ATOM    576  HA  ALA    37     327.763 318.239 320.810  1.00  0.00           H  
ATOM    577  CB  ALA    37     329.071 318.727 319.213  1.00  0.00           C  
ATOM    578  HB1 ALA    37     329.991 319.285 319.048  1.00  0.00           H  
ATOM    579  HB2 ALA    37     329.241 317.673 318.993  1.00  0.00           H  
ATOM    580  HB3 ALA    37     328.294 319.100 318.550  1.00  0.00           H  
ATOM    581  C   ALA    37     329.770 318.330 321.594  1.00  0.00           C  
ATOM    582  O   ALA    37     330.695 319.061 321.957  1.00  0.00           O  
ATOM    583  N   GLU    38     329.730 317.027 321.900  1.00  0.00           N  
ATOM    584  H   GLU    38     328.947 316.493 321.537  1.00  0.00           H  
ATOM    585  CA  GLU    38     330.784 316.289 322.618  1.00  0.00           C  
ATOM    586  HA  GLU    38     331.495 316.999 323.038  1.00  0.00           H  
ATOM    587  CB  GLU    38     330.210 315.451 323.777  1.00  0.00           C  
ATOM    588  HB2 GLU    38     329.345 314.889 323.429  1.00  0.00           H  
ATOM    589  HB3 GLU    38     330.946 314.713 324.097  1.00  0.00           H  
ATOM    590  CG  GLU    38     329.820 316.291 324.995  1.00  0.00           C  
ATOM    591  HG2 GLU    38     329.202 317.130 324.672  1.00  0.00           H  
ATOM    592  HG3 GLU    38     329.211 315.659 325.645  1.00  0.00           H  
ATOM    593  CD  GLU    38     331.039 316.805 325.796  1.00  0.00           C  
ATOM    594  OE1 GLU    38     330.816 317.379 326.882  1.00  0.00           O  
ATOM    595  OE2 GLU    38     332.212 316.605 325.388  1.00  0.00           O  
ATOM    596  C   GLU    38     331.588 315.376 321.684  1.00  0.00           C  
ATOM    597  O   GLU    38     332.787 315.593 321.496  1.00  0.00           O  
ATOM    598  N   GLY    39     330.947 314.339 321.125  1.00  0.00           N  
ATOM    599  H   GLY    39     329.958 314.223 321.308  1.00  0.00           H  
ATOM    600  CA  GLY    39     331.621 313.305 320.329  1.00  0.00           C  
ATOM    601  HA2 GLY    39     332.398 312.837 320.934  1.00  0.00           H  
ATOM    602  HA3 GLY    39     330.897 312.537 320.056  1.00  0.00           H  
ATOM    603  C   GLY    39     332.254 313.839 319.039  1.00  0.00           C  
ATOM    604  O   GLY    39     333.429 313.585 318.762  1.00  0.00           O  
ATOM    605  N   GLU    40     331.483 314.605 318.262  1.00  0.00           N  
ATOM    606  H   GLU    40     330.525 314.757 318.552  1.00  0.00           H  
ATOM    607  CA  GLU    40     331.906 315.233 317.002  1.00  0.00           C  
ATOM    608  HA  GLU    40     332.917 315.619 317.145  1.00  0.00           H  
ATOM    609  CB  GLU    40     331.928 314.178 315.872  1.00  0.00           C  
ATOM    610  HB2 GLU    40     332.276 313.233 316.292  1.00  0.00           H  
ATOM    611  HB3 GLU    40     330.922 314.009 315.486  1.00  0.00           H  
ATOM    612  CG  GLU    40     332.892 314.513 314.726  1.00  0.00           C  
ATOM    613  HG2 GLU    40     333.792 314.942 315.151  1.00  0.00           H  
ATOM    614  HG3 GLU    40     333.187 313.580 314.241  1.00  0.00           H  
ATOM    615  CD  GLU    40     332.314 315.458 313.660  1.00  0.00           C  
ATOM    616  OE1 GLU    40     332.731 316.637 313.622  1.00  0.00           O  
ATOM    617  OE2 GLU    40     331.487 314.999 312.840  1.00  0.00           O  
ATOM    618  C   GLU    40     330.978 316.413 316.672  1.00  0.00           C  
ATOM    619  O   GLU    40     329.759 316.308 316.829  1.00  0.00           O  
ATOM    620  N   GLY    41     331.534 317.545 316.232  1.00  0.00           N  
ATOM    621  H   GLY    41     332.525 317.556 316.034  1.00  0.00           H  
ATOM    622  CA  GLY    41     330.778 318.764 315.932  1.00  0.00           C  
ATOM    623  HA2 GLY    41     330.069 318.971 316.732  1.00  0.00           H  
ATOM    624  HA3 GLY    41     331.462 319.611 315.867  1.00  0.00           H  
ATOM    625  C   GLY    41     330.006 318.657 314.615  1.00  0.00           C  
ATOM    626  O   GLY    41     330.436 319.178 313.587  1.00  0.00           O  
ATOM    627  N   ARG    42     328.841 317.997 314.681  1.00  0.00           N  
ATOM    628  H   ARG    42     328.667 317.488 315.545  1.00  0.00           H  
ATOM    629  CA  ARG    42     327.832 317.923 313.611  1.00  0.00           C  
ATOM    630  HA  ARG    42     328.322 318.012 312.640  1.00  0.00           H  
ATOM    631  CB  ARG    42     327.115 316.564 313.698  1.00  0.00           C  
ATOM    632  HB2 ARG    42     326.775 316.426 314.725  1.00  0.00           H  
ATOM    633  HB3 ARG    42     326.242 316.584 313.046  1.00  0.00           H  
ATOM    634  CG  ARG    42     327.953 315.336 313.318  1.00  0.00           C  
ATOM    635  HG2 ARG    42     328.873 315.322 313.902  1.00  0.00           H  
ATOM    636  HG3 ARG    42     327.376 314.445 313.569  1.00  0.00           H  
ATOM    637  CD  ARG    42     328.280 315.297 311.820  1.00  0.00           C  
ATOM    638  HD2 ARG    42     327.354 315.413 311.252  1.00  0.00           H  
ATOM    639  HD3 ARG    42     328.951 316.126 311.588  1.00  0.00           H  
ATOM    640  NE  ARG    42     328.923 314.021 311.452  1.00  0.00           N  
ATOM    641  HE  ARG    42     329.067 313.358 312.197  1.00  0.00           H  
ATOM    642  CZ  ARG    42     329.463 313.707 310.288  1.00  0.00           C  
ATOM    643  NH1 ARG    42     330.088 312.575 310.133  1.00  0.00           N  
ATOM    644 HH11 ARG    42     330.176 311.938 310.908  1.00  0.00           H  
ATOM    645 HH12 ARG    42     330.490 312.328 309.244  1.00  0.00           H  
ATOM    646  NH2 ARG    42     329.382 314.497 309.254  1.00  0.00           N  
ATOM    647 HH21 ARG    42     328.859 315.349 309.341  1.00  0.00           H  
ATOM    648 HH22 ARG    42     329.774 314.226 308.367  1.00  0.00           H  
ATOM    649  C   ARG    42     326.821 319.074 313.675  1.00  0.00           C  
ATOM    650  O   ARG    42     326.487 319.651 312.647  1.00  0.00           O  
ATOM    651  N   ASN    43     326.332 319.397 314.881  1.00  0.00           N  
ATOM    652  H   ASN    43     326.623 318.812 315.657  1.00  0.00           H  
ATOM    653  CA  ASN    43     325.353 320.461 315.169  1.00  0.00           C  
ATOM    654  HA  ASN    43     324.427 320.161 314.672  1.00  0.00           H  
ATOM    655  CB  ASN    43     325.049 320.618 316.699  1.00  0.00           C  
ATOM    656  HB2 ASN    43     325.396 321.591 317.039  1.00  0.00           H  
ATOM    657  HB3 ASN    43     323.970 320.646 316.797  1.00  0.00           H  
ATOM    658  CG  ASN    43     325.528 319.570 317.714  1.00  0.00           C  
ATOM    659  OD1 ASN    43     326.121 318.556 317.407  1.00  0.00           O  
ATOM    660  ND2 ASN    43     325.251 319.766 318.982  1.00  0.00           N  
ATOM    661 HD21 ASN    43     325.574 319.059 319.634  1.00  0.00           H  
ATOM    662 HD22 ASN    43     324.836 320.614 319.348  1.00  0.00           H  
ATOM    663  C   ASN    43     325.773 321.779 314.487  1.00  0.00           C  
ATOM    664  O   ASN    43     325.078 322.297 313.614  1.00  0.00           O  
ATOM    665  N   ALA    44     326.949 322.298 314.854  1.00  0.00           N  
ATOM    666  H   ALA    44     327.493 321.808 315.555  1.00  0.00           H  
ATOM    667  CA  ALA    44     327.634 323.309 314.046  1.00  0.00           C  
ATOM    668  HA  ALA    44     326.929 324.075 313.718  1.00  0.00           H  
ATOM    669  CB  ALA    44     328.769 323.960 314.849  1.00  0.00           C  
ATOM    670  HB1 ALA    44     329.285 323.220 315.465  1.00  0.00           H  
ATOM    671  HB2 ALA    44     329.499 324.396 314.165  1.00  0.00           H  
ATOM    672  HB3 ALA    44     328.368 324.758 315.473  1.00  0.00           H  
ATOM    673  C   ALA    44     328.169 322.523 312.840  1.00  0.00           C  
ATOM    674  O   ALA    44     328.877 321.553 313.068  1.00  0.00           O  
ATOM    675  N   CYS    45     327.768 322.917 311.622  1.00  0.00           N  
ATOM    676  H   CYS    45     327.283 323.802 311.597  1.00  0.00           H  
ATOM    677  CA  CYS    45     327.887 322.248 310.300  1.00  0.00           C  
ATOM    678  HA  CYS    45     328.379 322.947 309.622  1.00  0.00           H  
ATOM    679  CB  CYS    45     328.735 320.961 310.276  1.00  0.00           C  
ATOM    680  HB2 CYS    45     328.348 320.233 310.991  1.00  0.00           H  
ATOM    681  HB3 CYS    45     328.667 320.529 309.278  1.00  0.00           H  
ATOM    682  SG  CYS    45     330.484 321.305 310.616  1.00  0.00           S  
ATOM    683  HG  CYS    45     330.331 321.292 311.952  1.00  0.00           H  
ATOM    684  C   CYS    45     326.498 321.976 309.673  1.00  0.00           C  
ATOM    685  O   CYS    45     326.423 321.668 308.483  1.00  0.00           O  
ATOM    686  N   PHE    46     325.398 322.103 310.441  1.00  0.00           N  
ATOM    687  H   PHE    46     325.512 322.117 311.449  1.00  0.00           H  
ATOM    688  CA  PHE    46     324.025 322.088 309.900  1.00  0.00           C  
ATOM    689  HA  PHE    46     324.039 321.702 308.880  1.00  0.00           H  
ATOM    690  CB  PHE    46     323.129 321.148 310.717  1.00  0.00           C  
ATOM    691  HB2 PHE    46     322.991 321.606 311.693  1.00  0.00           H  
ATOM    692  HB3 PHE    46     322.162 321.132 310.221  1.00  0.00           H  
ATOM    693  CG  PHE    46     323.487 319.686 310.942  1.00  0.00           C  
ATOM    694  CD1 PHE    46     324.540 319.021 310.280  1.00  0.00           C  
ATOM    695  HD1 PHE    46     325.160 319.543 309.570  1.00  0.00           H  
ATOM    696  CE1 PHE    46     324.792 317.661 310.544  1.00  0.00           C  
ATOM    697  HE1 PHE    46     325.606 317.155 310.045  1.00  0.00           H  
ATOM    698  CZ  PHE    46     323.965 316.945 311.428  1.00  0.00           C  
ATOM    699  HZ  PHE    46     324.141 315.892 311.606  1.00  0.00           H  
ATOM    700  CE2 PHE    46     322.887 317.590 312.051  1.00  0.00           C  
ATOM    701  HE2 PHE    46     322.230 317.036 312.709  1.00  0.00           H  
ATOM    702  CD2 PHE    46     322.664 318.956 311.817  1.00  0.00           C  
ATOM    703  HD2 PHE    46     321.835 319.453 312.292  1.00  0.00           H  
ATOM    704  C   PHE    46     323.366 323.493 309.831  1.00  0.00           C  
ATOM    705  O   PHE    46     322.437 323.684 309.049  1.00  0.00           O  
ATOM    706  N   LEU    47     323.826 324.481 310.625  1.00  0.00           N  
ATOM    707  H   LEU    47     324.488 324.227 311.343  1.00  0.00           H  
ATOM    708  CA  LEU    47     323.444 325.911 310.476  1.00  0.00           C  
ATOM    709  HA  LEU    47     322.451 325.975 310.032  1.00  0.00           H  
ATOM    710  CB  LEU    47     323.473 326.649 311.838  1.00  0.00           C  
ATOM    711  HB2 LEU    47     323.974 326.033 312.587  1.00  0.00           H  
ATOM    712  HB3 LEU    47     324.046 327.576 311.754  1.00  0.00           H  
ATOM    713  CG  LEU    47     322.085 327.020 312.365  1.00  0.00           C  
ATOM    714  HG  LEU    47     322.192 327.366 313.387  1.00  0.00           H  
ATOM    715  CD1 LEU    47     321.426 328.141 311.570  1.00  0.00           C  
ATOM    716 HD11 LEU    47     321.331 327.868 310.521  1.00  0.00           H  
ATOM    717 HD12 LEU    47     320.429 328.329 311.965  1.00  0.00           H  
ATOM    718 HD13 LEU    47     322.016 329.053 311.660  1.00  0.00           H  
ATOM    719  CD2 LEU    47     321.187 325.796 312.351  1.00  0.00           C  
ATOM    720 HD21 LEU    47     321.739 324.903 312.638  1.00  0.00           H  
ATOM    721 HD22 LEU    47     320.374 325.954 313.048  1.00  0.00           H  
ATOM    722 HD23 LEU    47     320.763 325.653 311.359  1.00  0.00           H  
ATOM    723  C   LEU    47     324.376 326.612 309.499  1.00  0.00           C  
ATOM    724  O   LEU    47     323.942 327.267 308.552  1.00  0.00           O  
ATOM    725  N   ALA    48     325.674 326.445 309.734  1.00  0.00           N  
ATOM    726  H   ALA    48     325.959 325.949 310.562  1.00  0.00           H  
ATOM    727  CA  ALA    48     326.692 326.810 308.774  1.00  0.00           C  
ATOM    728  HA  ALA    48     326.488 327.809 308.385  1.00  0.00           H  
ATOM    729  CB  ALA    48     328.034 326.851 309.507  1.00  0.00           C  
ATOM    730  HB1 ALA    48     328.315 325.857 309.855  1.00  0.00           H  
ATOM    731  HB2 ALA    48     328.796 327.251 308.845  1.00  0.00           H  
ATOM    732  HB3 ALA    48     327.959 327.526 310.359  1.00  0.00           H  
ATOM    733  C   ALA    48     326.574 325.778 307.636  1.00  0.00           C  
ATOM    734  O   ALA    48     326.966 324.623 307.799  1.00  0.00           O  
ATOM    735  N   SER    49     325.985 326.243 306.527  1.00  0.00           N  
ATOM    736  H   SER    49     325.800 327.233 306.546  1.00  0.00           H  
ATOM    737  CA  SER    49     325.467 325.544 305.327  1.00  0.00           C  
ATOM    738  HA  SER    49     326.247 325.516 304.565  1.00  0.00           H  
ATOM    739  CB  SER    49     325.013 324.097 305.601  1.00  0.00           C  
ATOM    740  HB2 SER    49     324.626 323.670 304.674  1.00  0.00           H  
ATOM    741  HB3 SER    49     325.853 323.484 305.928  1.00  0.00           H  
ATOM    742  OG  SER    49     323.985 324.081 306.576  1.00  0.00           O  
ATOM    743  HG  SER    49     323.563 323.201 306.591  1.00  0.00           H  
ATOM    744  C   SER    49     324.258 326.322 304.766  1.00  0.00           C  
ATOM    745  O   SER    49     324.154 326.519 303.554  1.00  0.00           O  
ATOM    746  N   LEU    50     323.389 326.841 305.651  1.00  0.00           N  
ATOM    747  H   LEU    50     323.500 326.553 306.619  1.00  0.00           H  
ATOM    748  CA  LEU    50     322.281 327.761 305.340  1.00  0.00           C  
ATOM    749  HA  LEU    50     321.800 327.430 304.419  1.00  0.00           H  
ATOM    750  CB  LEU    50     321.242 327.711 306.477  1.00  0.00           C  
ATOM    751  HB2 LEU    50     321.738 327.994 307.405  1.00  0.00           H  
ATOM    752  HB3 LEU    50     320.473 328.461 306.282  1.00  0.00           H  
ATOM    753  CG  LEU    50     320.546 326.351 306.685  1.00  0.00           C  
ATOM    754  HG  LEU    50     321.286 325.558 306.779  1.00  0.00           H  
ATOM    755  CD1 LEU    50     319.729 326.407 307.973  1.00  0.00           C  
ATOM    756 HD11 LEU    50     318.999 327.213 307.916  1.00  0.00           H  
ATOM    757 HD12 LEU    50     319.207 325.465 308.122  1.00  0.00           H  
ATOM    758 HD13 LEU    50     320.389 326.569 308.822  1.00  0.00           H  
ATOM    759  CD2 LEU    50     319.588 326.015 305.539  1.00  0.00           C  
ATOM    760 HD21 LEU    50     320.142 325.908 304.607  1.00  0.00           H  
ATOM    761 HD22 LEU    50     319.081 325.073 305.749  1.00  0.00           H  
ATOM    762 HD23 LEU    50     318.844 326.805 305.428  1.00  0.00           H  
ATOM    763  C   LEU    50     322.733 329.220 305.101  1.00  0.00           C  
ATOM    764  O   LEU    50     322.021 329.977 304.437  1.00  0.00           O  
ATOM    765  N   GLY    51     323.909 329.606 305.618  1.00  0.00           N  
ATOM    766  H   GLY    51     324.428 328.914 306.130  1.00  0.00           H  
ATOM    767  CA  GLY    51     324.528 330.931 305.421  1.00  0.00           C  
ATOM    768  HA2 GLY    51     325.372 330.818 304.740  1.00  0.00           H  
ATOM    769  HA3 GLY    51     323.817 331.603 304.940  1.00  0.00           H  
ATOM    770  C   GLY    51     325.043 331.649 306.682  1.00  0.00           C  
ATOM    771  O   GLY    51     325.499 332.790 306.575  1.00  0.00           O  
ATOM    772  N   TYR    52     324.984 331.020 307.865  1.00  0.00           N  
ATOM    773  H   TYR    52     324.591 330.092 307.892  1.00  0.00           H  
ATOM    774  CA  TYR    52     325.292 331.647 309.164  1.00  0.00           C  
ATOM    775  HA  TYR    52     325.392 332.725 309.032  1.00  0.00           H  
ATOM    776  CB  TYR    52     324.117 331.410 310.126  1.00  0.00           C  
ATOM    777  HB2 TYR    52     324.154 330.377 310.478  1.00  0.00           H  
ATOM    778  HB3 TYR    52     324.251 332.053 310.997  1.00  0.00           H  
ATOM    779  CG  TYR    52     322.737 331.665 309.539  1.00  0.00           C  
ATOM    780  CD1 TYR    52     322.264 332.982 309.374  1.00  0.00           C  
ATOM    781  HD1 TYR    52     322.888 333.820 309.658  1.00  0.00           H  
ATOM    782  CE1 TYR    52     320.979 333.209 308.842  1.00  0.00           C  
ATOM    783  HE1 TYR    52     320.618 334.219 308.713  1.00  0.00           H  
ATOM    784  CZ  TYR    52     320.155 332.116 308.489  1.00  0.00           C  
ATOM    785  OH  TYR    52     318.902 332.320 307.994  1.00  0.00           O  
ATOM    786  HH  TYR    52     318.681 333.264 307.902  1.00  0.00           H  
ATOM    787  CE2 TYR    52     320.638 330.798 308.639  1.00  0.00           C  
ATOM    788  HE2 TYR    52     320.007 329.967 308.361  1.00  0.00           H  
ATOM    789  CD2 TYR    52     321.931 330.576 309.149  1.00  0.00           C  
ATOM    790  HD2 TYR    52     322.303 329.567 309.248  1.00  0.00           H  
ATOM    791  C   TYR    52     326.597 331.114 309.785  1.00  0.00           C  
ATOM    792  O   TYR    52     326.800 329.902 309.852  1.00  0.00           O  
ATOM    793  N   GLU    53     327.487 331.995 310.254  1.00  0.00           N  
ATOM    794  H   GLU    53     327.267 332.980 310.192  1.00  0.00           H  
ATOM    795  CA  GLU    53     328.709 331.611 310.988  1.00  0.00           C  
ATOM    796  HA  GLU    53     329.179 330.790 310.443  1.00  0.00           H  
ATOM    797  CB  GLU    53     329.702 332.790 310.995  1.00  0.00           C  
ATOM    798  HB2 GLU    53     329.821 333.144 309.970  1.00  0.00           H  
ATOM    799  HB3 GLU    53     329.298 333.602 311.602  1.00  0.00           H  
ATOM    800  CG  GLU    53     331.082 332.384 311.544  1.00  0.00           C  
ATOM    801  HG2 GLU    53     330.956 332.038 312.569  1.00  0.00           H  
ATOM    802  HG3 GLU    53     331.457 331.544 310.955  1.00  0.00           H  
ATOM    803  CD  GLU    53     332.132 333.517 311.525  1.00  0.00           C  
ATOM    804  OE1 GLU    53     333.068 333.467 312.362  1.00  0.00           O  
ATOM    805  OE2 GLU    53     332.052 334.448 310.688  1.00  0.00           O  
ATOM    806  C   GLU    53     328.397 331.108 312.414  1.00  0.00           C  
ATOM    807  O   GLU    53     327.546 331.676 313.104  1.00  0.00           O  
ATOM    808  N   VAL    54     329.095 330.066 312.896  1.00  0.00           N  
ATOM    809  H   VAL    54     329.812 329.642 312.317  1.00  0.00           H  
ATOM    810  CA  VAL    54     328.844 329.472 314.229  1.00  0.00           C  
ATOM    811  HA  VAL    54     328.392 330.250 314.839  1.00  0.00           H  
ATOM    812  CB  VAL    54     327.812 328.316 314.171  1.00  0.00           C  
ATOM    813  HB  VAL    54     327.565 328.027 315.191  1.00  0.00           H  
ATOM    814  CG1 VAL    54     326.501 328.687 313.474  1.00  0.00           C  
ATOM    815 HG11 VAL    54     326.654 328.796 312.398  1.00  0.00           H  
ATOM    816 HG12 VAL    54     325.754 327.912 313.652  1.00  0.00           H  
ATOM    817 HG13 VAL    54     326.134 329.629 313.873  1.00  0.00           H  
ATOM    818  CG2 VAL    54     328.350 327.076 313.470  1.00  0.00           C  
ATOM    819 HG21 VAL    54     329.160 326.662 314.069  1.00  0.00           H  
ATOM    820 HG22 VAL    54     327.563 326.328 313.372  1.00  0.00           H  
ATOM    821 HG23 VAL    54     328.723 327.340 312.480  1.00  0.00           H  
ATOM    822  C   VAL    54     330.115 329.047 314.987  1.00  0.00           C  
ATOM    823  O   VAL    54     331.098 328.582 314.412  1.00  0.00           O  
ATOM    824  N   THR    55     330.065 329.205 316.310  1.00  0.00           N  
ATOM    825  H   THR    55     329.194 329.573 316.683  1.00  0.00           H  
ATOM    826  CA  THR    55     331.016 328.696 317.313  1.00  0.00           C  
ATOM    827  HA  THR    55     331.973 328.478 316.843  1.00  0.00           H  
ATOM    828  CB  THR    55     331.234 329.750 318.418  1.00  0.00           C  
ATOM    829  HB  THR    55     330.274 330.165 318.723  1.00  0.00           H  
ATOM    830  CG2 THR    55     331.983 329.261 319.653  1.00  0.00           C  
ATOM    831 HG21 THR    55     332.921 328.785 319.364  1.00  0.00           H  
ATOM    832 HG22 THR    55     332.200 330.101 320.314  1.00  0.00           H  
ATOM    833 HG23 THR    55     331.364 328.557 320.204  1.00  0.00           H  
ATOM    834  OG1 THR    55     332.042 330.771 317.905  1.00  0.00           O  
ATOM    835  HG1 THR    55     332.123 331.481 318.569  1.00  0.00           H  
ATOM    836  C   THR    55     330.468 327.416 317.939  1.00  0.00           C  
ATOM    837  O   THR    55     329.267 327.282 318.147  1.00  0.00           O  
ATOM    838  N   ALA    56     331.334 326.479 318.303  1.00  0.00           N  
ATOM    839  H   ALA    56     332.305 326.575 318.025  1.00  0.00           H  
ATOM    840  CA  ALA    56     331.000 325.318 319.111  1.00  0.00           C  
ATOM    841  HA  ALA    56     329.924 325.280 319.252  1.00  0.00           H  
ATOM    842  CB  ALA    56     331.369 324.070 318.307  1.00  0.00           C  
ATOM    843  HB1 ALA    56     332.452 323.978 318.209  1.00  0.00           H  
ATOM    844  HB2 ALA    56     330.951 323.201 318.807  1.00  0.00           H  
ATOM    845  HB3 ALA    56     330.933 324.132 317.308  1.00  0.00           H  
ATOM    846  C   ALA    56     331.640 325.440 320.513  1.00  0.00           C  
ATOM    847  O   ALA    56     332.799 325.091 320.717  1.00  0.00           O  
ATOM    848  N   VAL    57     330.865 325.961 321.472  1.00  0.00           N  
ATOM    849  H   VAL    57     329.886 326.062 321.233  1.00  0.00           H  
ATOM    850  CA  VAL    57     331.204 326.246 322.884  1.00  0.00           C  
ATOM    851  HA  VAL    57     330.263 326.472 323.384  1.00  0.00           H  
ATOM    852  CB  VAL    57     331.735 325.018 323.635  1.00  0.00           C  
ATOM    853  HB  VAL    57     332.781 324.924 323.375  1.00  0.00           H  
ATOM    854  CG1 VAL    57     331.575 325.257 325.151  1.00  0.00           C  
ATOM    855 HG11 VAL    57     330.545 325.065 325.460  1.00  0.00           H  
ATOM    856 HG12 VAL    57     332.244 324.615 325.717  1.00  0.00           H  
ATOM    857 HG13 VAL    57     331.810 326.282 325.439  1.00  0.00           H  
ATOM    858  CG2 VAL    57     331.057 323.688 323.268  1.00  0.00           C  
ATOM    859 HG21 VAL    57     331.048 323.512 322.194  1.00  0.00           H  
ATOM    860 HG22 VAL    57     331.606 322.855 323.702  1.00  0.00           H  
ATOM    861 HG23 VAL    57     330.034 323.686 323.629  1.00  0.00           H  
ATOM    862  C   VAL    57     332.068 327.522 323.053  1.00  0.00           C  
ATOM    863  O   VAL    57     331.608 328.617 322.746  1.00  0.00           O  
ATOM    864  N   ASP    58     333.273 327.411 323.622  1.00  0.00           N  
ATOM    865  H   ASP    58     333.583 326.482 323.849  1.00  0.00           H  
ATOM    866  CA  ASP    58     334.288 328.467 323.749  1.00  0.00           C  
ATOM    867  HA  ASP    58     333.842 329.335 324.228  1.00  0.00           H  
ATOM    868  CB  ASP    58     335.417 327.919 324.641  1.00  0.00           C  
ATOM    869  HB2 ASP    58     334.994 327.193 325.340  1.00  0.00           H  
ATOM    870  HB3 ASP    58     336.127 327.411 323.995  1.00  0.00           H  
ATOM    871  CG  ASP    58     336.216 328.939 325.462  1.00  0.00           C  
ATOM    872  OD1 ASP    58     336.843 328.501 326.458  1.00  0.00           O  
ATOM    873  OD2 ASP    58     336.242 330.139 325.108  1.00  0.00           O  
ATOM    874  C   ASP    58     334.821 328.884 322.364  1.00  0.00           C  
ATOM    875  O   ASP    58     334.747 328.114 321.403  1.00  0.00           O  
ATOM    876  N   GLN    59     335.377 330.090 322.242  1.00  0.00           N  
ATOM    877  H   GLN    59     335.419 330.683 323.066  1.00  0.00           H  
ATOM    878  CA  GLN    59     335.814 330.644 320.956  1.00  0.00           C  
ATOM    879  HA  GLN    59     335.204 330.175 320.186  1.00  0.00           H  
ATOM    880  CB  GLN    59     335.458 332.142 320.881  1.00  0.00           C  
ATOM    881  HB2 GLN    59     335.592 332.457 319.845  1.00  0.00           H  
ATOM    882  HB3 GLN    59     334.398 332.254 321.100  1.00  0.00           H  
ATOM    883  CG  GLN    59     336.278 333.106 321.765  1.00  0.00           C  
ATOM    884  HG2 GLN    59     337.336 332.849 321.724  1.00  0.00           H  
ATOM    885  HG3 GLN    59     336.180 334.108 321.346  1.00  0.00           H  
ATOM    886  CD  GLN    59     335.844 333.182 323.230  1.00  0.00           C  
ATOM    887  OE1 GLN    59     334.840 332.628 323.655  1.00  0.00           O  
ATOM    888  NE2 GLN    59     336.594 333.881 324.058  1.00  0.00           N  
ATOM    889 HE21 GLN    59     336.315 333.929 325.026  1.00  0.00           H  
ATOM    890 HE22 GLN    59     337.421 334.356 323.727  1.00  0.00           H  
ATOM    891  C   GLN    59     337.287 330.322 320.594  1.00  0.00           C  
ATOM    892  O   GLN    59     337.962 331.126 319.947  1.00  0.00           O  
ATOM    893  N   SER    60     337.786 329.135 320.965  1.00  0.00           N  
ATOM    894  H   SER    60     337.174 328.479 321.435  1.00  0.00           H  
ATOM    895  CA  SER    60     339.157 328.671 320.674  1.00  0.00           C  
ATOM    896  HA  SER    60     339.726 329.494 320.243  1.00  0.00           H  
ATOM    897  CB  SER    60     339.858 328.330 322.000  1.00  0.00           C  
ATOM    898  HB2 SER    60     340.919 328.152 321.823  1.00  0.00           H  
ATOM    899  HB3 SER    60     339.764 329.180 322.678  1.00  0.00           H  
ATOM    900  OG  SER    60     339.286 327.186 322.607  1.00  0.00           O  
ATOM    901  HG  SER    60     339.538 327.177 323.552  1.00  0.00           H  
ATOM    902  C   SER    60     339.182 327.546 319.611  1.00  0.00           C  
ATOM    903  O   SER    60     338.412 327.590 318.646  1.00  0.00           O  
ATOM    904  N   SER    61     340.090 326.566 319.732  1.00  0.00           N  
ATOM    905  H   SER    61     340.721 326.626 320.519  1.00  0.00           H  
ATOM    906  CA  SER    61     340.376 325.514 318.732  1.00  0.00           C  
ATOM    907  HA  SER    61     339.498 325.360 318.106  1.00  0.00           H  
ATOM    908  CB  SER    61     341.511 326.009 317.820  1.00  0.00           C  
ATOM    909  HB2 SER    61     341.689 325.278 317.029  1.00  0.00           H  
ATOM    910  HB3 SER    61     341.210 326.950 317.355  1.00  0.00           H  
ATOM    911  OG  SER    61     342.704 326.213 318.569  1.00  0.00           O  
ATOM    912  HG  SER    61     343.427 326.448 317.951  1.00  0.00           H  
ATOM    913  C   SER    61     340.730 324.148 319.369  1.00  0.00           C  
ATOM    914  O   SER    61     341.386 323.304 318.757  1.00  0.00           O  
ATOM    915  N   VAL    62     340.223 323.881 320.580  1.00  0.00           N  
ATOM    916  H   VAL    62     339.643 324.604 320.990  1.00  0.00           H  
ATOM    917  CA  VAL    62     340.637 322.767 321.476  1.00  0.00           C  
ATOM    918  HA  VAL    62     341.701 322.585 321.322  1.00  0.00           H  
ATOM    919  CB  VAL    62     340.476 323.280 322.937  1.00  0.00           C  
ATOM    920  HB  VAL    62     339.460 323.656 323.057  1.00  0.00           H  
ATOM    921  CG1 VAL    62     340.730 322.282 324.073  1.00  0.00           C  
ATOM    922 HG11 VAL    62     341.671 321.757 323.909  1.00  0.00           H  
ATOM    923 HG12 VAL    62     340.769 322.800 325.032  1.00  0.00           H  
ATOM    924 HG13 VAL    62     339.910 321.569 324.128  1.00  0.00           H  
ATOM    925  CG2 VAL    62     341.447 324.449 323.183  1.00  0.00           C  
ATOM    926 HG21 VAL    62     341.276 325.261 322.478  1.00  0.00           H  
ATOM    927 HG22 VAL    62     341.302 324.853 324.185  1.00  0.00           H  
ATOM    928 HG23 VAL    62     342.478 324.107 323.081  1.00  0.00           H  
ATOM    929  C   VAL    62     339.947 321.404 321.187  1.00  0.00           C  
ATOM    930  O   VAL    62     340.069 320.442 321.947  1.00  0.00           O  
ATOM    931  N   GLY    63     339.273 321.261 320.041  1.00  0.00           N  
ATOM    932  H   GLY    63     339.355 321.997 319.354  1.00  0.00           H  
ATOM    933  CA  GLY    63     338.481 320.072 319.689  1.00  0.00           C  
ATOM    934  HA2 GLY    63     339.141 319.207 319.615  1.00  0.00           H  
ATOM    935  HA3 GLY    63     337.745 319.898 320.472  1.00  0.00           H  
ATOM    936  C   GLY    63     337.765 320.226 318.353  1.00  0.00           C  
ATOM    937  O   GLY    63     338.407 320.611 317.391  1.00  0.00           O  
ATOM    938  N   LEU    64     336.456 319.950 318.316  1.00  0.00           N  
ATOM    939  H   LEU    64     336.112 319.513 319.161  1.00  0.00           H  
ATOM    940  CA  LEU    64     335.408 320.172 317.280  1.00  0.00           C  
ATOM    941  HA  LEU    64     335.001 319.180 317.074  1.00  0.00           H  
ATOM    942  CB  LEU    64     334.231 320.974 317.907  1.00  0.00           C  
ATOM    943  HB2 LEU    64     334.535 322.007 318.034  1.00  0.00           H  
ATOM    944  HB3 LEU    64     333.387 320.976 317.213  1.00  0.00           H  
ATOM    945  CG  LEU    64     333.748 320.460 319.282  1.00  0.00           C  
ATOM    946  HG  LEU    64     334.592 320.435 319.960  1.00  0.00           H  
ATOM    947  CD1 LEU    64     332.714 321.376 319.923  1.00  0.00           C  
ATOM    948 HD11 LEU    64     331.776 321.306 319.372  1.00  0.00           H  
ATOM    949 HD12 LEU    64     332.532 321.058 320.952  1.00  0.00           H  
ATOM    950 HD13 LEU    64     333.076 322.404 319.935  1.00  0.00           H  
ATOM    951  CD2 LEU    64     333.130 319.068 319.192  1.00  0.00           C  
ATOM    952 HD21 LEU    64     333.865 318.338 318.854  1.00  0.00           H  
ATOM    953 HD22 LEU    64     332.776 318.761 320.178  1.00  0.00           H  
ATOM    954 HD23 LEU    64     332.288 319.081 318.501  1.00  0.00           H  
ATOM    955  C   LEU    64     335.807 320.677 315.865  1.00  0.00           C  
ATOM    956  O   LEU    64     335.444 320.015 314.904  1.00  0.00           O  
ATOM    957  N   ALA    65     336.598 321.740 315.682  1.00  0.00           N  
ATOM    958  H   ALA    65     336.770 322.331 316.486  1.00  0.00           H  
ATOM    959  CA  ALA    65     337.168 322.173 314.389  1.00  0.00           C  
ATOM    960  HA  ALA    65     336.368 322.139 313.646  1.00  0.00           H  
ATOM    961  CB  ALA    65     337.611 323.637 314.497  1.00  0.00           C  
ATOM    962  HB1 ALA    65     338.396 323.743 315.246  1.00  0.00           H  
ATOM    963  HB2 ALA    65     337.984 323.982 313.532  1.00  0.00           H  
ATOM    964  HB3 ALA    65     336.757 324.257 314.771  1.00  0.00           H  
ATOM    965  C   ALA    65     338.301 321.257 313.851  1.00  0.00           C  
ATOM    966  O   ALA    65     338.684 321.366 312.685  1.00  0.00           O  
ATOM    967  N   LYS    66     338.829 320.351 314.686  1.00  0.00           N  
ATOM    968  H   LYS    66     338.586 320.455 315.665  1.00  0.00           H  
ATOM    969  CA  LYS    66     339.690 319.212 314.311  1.00  0.00           C  
ATOM    970  HA  LYS    66     340.335 319.488 313.474  1.00  0.00           H  
ATOM    971  CB  LYS    66     340.570 318.772 315.496  1.00  0.00           C  
ATOM    972  HB2 LYS    66     339.958 318.610 316.386  1.00  0.00           H  
ATOM    973  HB3 LYS    66     341.016 317.812 315.229  1.00  0.00           H  
ATOM    974  CG  LYS    66     341.701 319.753 315.840  1.00  0.00           C  
ATOM    975  HG2 LYS    66     342.113 320.170 314.920  1.00  0.00           H  
ATOM    976  HG3 LYS    66     341.310 320.564 316.457  1.00  0.00           H  
ATOM    977  CD  LYS    66     342.813 319.000 316.589  1.00  0.00           C  
ATOM    978  HD2 LYS    66     342.414 318.584 317.517  1.00  0.00           H  
ATOM    979  HD3 LYS    66     343.158 318.178 315.958  1.00  0.00           H  
ATOM    980  CE  LYS    66     344.006 319.909 316.906  1.00  0.00           C  
ATOM    981  HE2 LYS    66     344.260 320.482 316.009  1.00  0.00           H  
ATOM    982  HE3 LYS    66     343.713 320.619 317.686  1.00  0.00           H  
ATOM    983  NZ  LYS    66     345.186 319.113 317.344  1.00  0.00           N  
ATOM    984  HZ1 LYS    66     345.495 318.480 316.616  1.00  0.00           H  
ATOM    985  HZ2 LYS    66     345.970 319.711 317.570  1.00  0.00           H  
ATOM    986  HZ3 LYS    66     344.979 318.558 318.164  1.00  0.00           H  
ATOM    987  C   LYS    66     338.847 318.013 313.856  1.00  0.00           C  
ATOM    988  O   LYS    66     339.128 317.405 312.826  1.00  0.00           O  
ATOM    989  N   ALA    67     337.814 317.680 314.640  1.00  0.00           N  
ATOM    990  H   ALA    67     337.693 318.211 315.490  1.00  0.00           H  
ATOM    991  CA  ALA    67     336.896 316.558 314.398  1.00  0.00           C  
ATOM    992  HA  ALA    67     337.500 315.669 314.206  1.00  0.00           H  
ATOM    993  CB  ALA    67     336.126 316.312 315.704  1.00  0.00           C  
ATOM    994  HB1 ALA    67     335.286 317.003 315.796  1.00  0.00           H  
ATOM    995  HB2 ALA    67     335.776 315.283 315.725  1.00  0.00           H  
ATOM    996  HB3 ALA    67     336.787 316.434 316.565  1.00  0.00           H  
ATOM    997  C   ALA    67     336.005 316.787 313.144  1.00  0.00           C  
ATOM    998  O   ALA    67     335.824 315.878 312.336  1.00  0.00           O  
ATOM    999  N   LYS    68     335.576 318.045 312.974  1.00  0.00           N  
ATOM   1000  H   LYS    68     335.737 318.613 313.799  1.00  0.00           H  
ATOM   1001  CA  LYS    68     334.943 318.842 311.890  1.00  0.00           C  
ATOM   1002  HA  LYS    68     334.198 319.483 312.367  1.00  0.00           H  
ATOM   1003  CB  LYS    68     336.073 319.755 311.363  1.00  0.00           C  
ATOM   1004  HB2 LYS    68     335.668 320.568 310.761  1.00  0.00           H  
ATOM   1005  HB3 LYS    68     336.525 320.222 312.229  1.00  0.00           H  
ATOM   1006  CG  LYS    68     337.178 319.014 310.568  1.00  0.00           C  
ATOM   1007  HG2 LYS    68     338.129 319.510 310.760  1.00  0.00           H  
ATOM   1008  HG3 LYS    68     337.267 317.994 310.939  1.00  0.00           H  
ATOM   1009  CD  LYS    68     336.984 318.962 309.039  1.00  0.00           C  
ATOM   1010  HD2 LYS    68     335.994 318.594 308.786  1.00  0.00           H  
ATOM   1011  HD3 LYS    68     337.095 319.967 308.627  1.00  0.00           H  
ATOM   1012  CE  LYS    68     338.024 318.019 308.415  1.00  0.00           C  
ATOM   1013  HE2 LYS    68     339.022 318.439 308.581  1.00  0.00           H  
ATOM   1014  HE3 LYS    68     337.983 317.057 308.939  1.00  0.00           H  
ATOM   1015  NZ  LYS    68     337.790 317.807 306.957  1.00  0.00           N  
ATOM   1016  HZ1 LYS    68     337.832 318.676 306.440  1.00  0.00           H  
ATOM   1017  HZ2 LYS    68     338.495 317.195 306.563  1.00  0.00           H  
ATOM   1018  HZ3 LYS    68     336.891 317.376 306.772  1.00  0.00           H  
ATOM   1019  C   LYS    68     334.240 318.286 310.652  1.00  0.00           C  
ATOM   1020  O   LYS    68     333.772 319.118 309.886  1.00  0.00           O  
ATOM   1021  N   GLN    69     334.171 316.988 310.380  1.00  0.00           N  
ATOM   1022  H   GLN    69     334.539 316.373 311.095  1.00  0.00           H  
ATOM   1023  CA  GLN    69     333.847 316.407 309.055  1.00  0.00           C  
ATOM   1024  HA  GLN    69     334.807 316.352 308.542  1.00  0.00           H  
ATOM   1025  CB  GLN    69     333.370 314.953 309.202  1.00  0.00           C  
ATOM   1026  HB2 GLN    69     332.440 314.934 309.773  1.00  0.00           H  
ATOM   1027  HB3 GLN    69     333.165 314.554 308.207  1.00  0.00           H  
ATOM   1028  CG  GLN    69     334.399 314.029 309.886  1.00  0.00           C  
ATOM   1029  HG2 GLN    69     334.425 314.254 310.951  1.00  0.00           H  
ATOM   1030  HG3 GLN    69     334.061 312.997 309.791  1.00  0.00           H  
ATOM   1031  CD  GLN    69     335.813 314.122 309.300  1.00  0.00           C  
ATOM   1032  OE1 GLN    69     336.044 313.924 308.114  1.00  0.00           O  
ATOM   1033  NE2 GLN    69     336.813 314.447 310.094  1.00  0.00           N  
ATOM   1034 HE21 GLN    69     337.750 314.468 309.721  1.00  0.00           H  
ATOM   1035 HE22 GLN    69     336.624 314.702 311.060  1.00  0.00           H  
ATOM   1036  C   GLN    69     332.978 317.216 308.052  1.00  0.00           C  
ATOM   1037  O   GLN    69     333.432 317.415 306.924  1.00  0.00           O  
ATOM   1038  N   LEU    70     331.787 317.722 308.412  1.00  0.00           N  
ATOM   1039  H   LEU    70     331.479 317.580 309.366  1.00  0.00           H  
ATOM   1040  CA  LEU    70     330.904 318.472 307.488  1.00  0.00           C  
ATOM   1041  HA  LEU    70     331.126 318.116 306.482  1.00  0.00           H  
ATOM   1042  CB  LEU    70     329.442 318.052 307.780  1.00  0.00           C  
ATOM   1043  HB2 LEU    70     329.427 316.963 307.828  1.00  0.00           H  
ATOM   1044  HB3 LEU    70     329.158 318.422 308.765  1.00  0.00           H  
ATOM   1045  CG  LEU    70     328.356 318.464 306.756  1.00  0.00           C  
ATOM   1046  HG  LEU    70     328.243 319.544 306.724  1.00  0.00           H  
ATOM   1047  CD1 LEU    70     328.667 317.945 305.350  1.00  0.00           C  
ATOM   1048 HD11 LEU    70     328.842 316.868 305.375  1.00  0.00           H  
ATOM   1049 HD12 LEU    70     327.829 318.148 304.685  1.00  0.00           H  
ATOM   1050 HD13 LEU    70     329.546 318.448 304.950  1.00  0.00           H  
ATOM   1051  CD2 LEU    70     327.004 317.885 307.174  1.00  0.00           C  
ATOM   1052 HD21 LEU    70     326.745 318.247 308.168  1.00  0.00           H  
ATOM   1053 HD22 LEU    70     326.232 318.215 306.479  1.00  0.00           H  
ATOM   1054 HD23 LEU    70     327.036 316.795 307.179  1.00  0.00           H  
ATOM   1055  C   LEU    70     331.166 320.010 307.426  1.00  0.00           C  
ATOM   1056  O   LEU    70     330.353 320.756 306.884  1.00  0.00           O  
ATOM   1057  N   ALA    71     332.318 320.497 307.910  1.00  0.00           N  
ATOM   1058  H   ALA    71     332.919 319.852 308.412  1.00  0.00           H  
ATOM   1059  CA  ALA    71     332.707 321.918 307.911  1.00  0.00           C  
ATOM   1060  HA  ALA    71     331.821 322.512 308.143  1.00  0.00           H  
ATOM   1061  CB  ALA    71     333.725 322.161 309.040  1.00  0.00           C  
ATOM   1062  HB1 ALA    71     334.618 321.555 308.888  1.00  0.00           H  
ATOM   1063  HB2 ALA    71     334.006 323.215 309.068  1.00  0.00           H  
ATOM   1064  HB3 ALA    71     333.286 321.891 310.002  1.00  0.00           H  
ATOM   1065  C   ALA    71     333.207 322.391 306.528  1.00  0.00           C  
ATOM   1066  O   ALA    71     332.412 322.857 305.710  1.00  0.00           O  
ATOM   1067  N   GLN    72     334.503 322.234 306.214  1.00  0.00           N  
ATOM   1068  H   GLN    72     335.111 321.841 306.920  1.00  0.00           H  
ATOM   1069  CA  GLN    72     335.115 322.606 304.919  1.00  0.00           C  
ATOM   1070  HA  GLN    72     334.697 323.563 304.599  1.00  0.00           H  
ATOM   1071  CB  GLN    72     336.639 322.804 305.104  1.00  0.00           C  
ATOM   1072  HB2 GLN    72     337.026 322.010 305.745  1.00  0.00           H  
ATOM   1073  HB3 GLN    72     337.152 322.725 304.146  1.00  0.00           H  
ATOM   1074  CG  GLN    72     337.016 324.165 305.714  1.00  0.00           C  
ATOM   1075  HG2 GLN    72     336.409 324.354 306.599  1.00  0.00           H  
ATOM   1076  HG3 GLN    72     338.055 324.123 306.043  1.00  0.00           H  
ATOM   1077  CD  GLN    72     336.903 325.324 304.715  1.00  0.00           C  
ATOM   1078  OE1 GLN    72     337.441 325.301 303.614  1.00  0.00           O  
ATOM   1079  NE2 GLN    72     336.222 326.395 305.059  1.00  0.00           N  
ATOM   1080 HE21 GLN    72     336.161 327.164 304.407  1.00  0.00           H  
ATOM   1081 HE22 GLN    72     335.684 326.374 305.915  1.00  0.00           H  
ATOM   1082  C   GLN    72     334.764 321.591 303.800  1.00  0.00           C  
ATOM   1083  O   GLN    72     335.613 321.118 303.044  1.00  0.00           O  
ATOM   1084  N   GLU    73     333.470 321.281 303.687  1.00  0.00           N  
ATOM   1085  H   GLU    73     332.863 321.704 304.376  1.00  0.00           H  
ATOM   1086  CA  GLU    73     332.846 320.463 302.636  1.00  0.00           C  
ATOM   1087  HA  GLU    73     333.506 320.458 301.767  1.00  0.00           H  
ATOM   1088  CB  GLU    73     332.718 319.020 303.158  1.00  0.00           C  
ATOM   1089  HB2 GLU    73     333.679 318.711 303.573  1.00  0.00           H  
ATOM   1090  HB3 GLU    73     331.992 319.004 303.973  1.00  0.00           H  
ATOM   1091  CG  GLU    73     332.296 317.985 302.103  1.00  0.00           C  
ATOM   1092  HG2 GLU    73     332.300 317.000 302.576  1.00  0.00           H  
ATOM   1093  HG3 GLU    73     331.267 318.192 301.802  1.00  0.00           H  
ATOM   1094  CD  GLU    73     333.216 317.946 300.861  1.00  0.00           C  
ATOM   1095  OE1 GLU    73     332.702 317.797 299.725  1.00  0.00           O  
ATOM   1096  OE2 GLU    73     334.462 318.026 301.000  1.00  0.00           O  
ATOM   1097  C   GLU    73     331.492 321.046 302.163  1.00  0.00           C  
ATOM   1098  O   GLU    73     331.104 320.839 301.011  1.00  0.00           O  
ATOM   1099  N   LYS    74     330.823 321.860 303.003  1.00  0.00           N  
ATOM   1100  H   LYS    74     331.164 321.941 303.955  1.00  0.00           H  
ATOM   1101  CA  LYS    74     329.648 322.693 302.654  1.00  0.00           C  
ATOM   1102  HA  LYS    74     329.386 322.527 301.607  1.00  0.00           H  
ATOM   1103  CB  LYS    74     328.420 322.272 303.503  1.00  0.00           C  
ATOM   1104  HB2 LYS    74     328.707 322.148 304.549  1.00  0.00           H  
ATOM   1105  HB3 LYS    74     327.661 323.054 303.452  1.00  0.00           H  
ATOM   1106  CG  LYS    74     327.770 320.976 302.980  1.00  0.00           C  
ATOM   1107  HG2 LYS    74     327.627 321.070 301.902  1.00  0.00           H  
ATOM   1108  HG3 LYS    74     328.434 320.132 303.167  1.00  0.00           H  
ATOM   1109  CD  LYS    74     326.394 320.709 303.622  1.00  0.00           C  
ATOM   1110  HD2 LYS    74     326.517 320.507 304.688  1.00  0.00           H  
ATOM   1111  HD3 LYS    74     325.770 321.597 303.502  1.00  0.00           H  
ATOM   1112  CE  LYS    74     325.702 319.518 302.935  1.00  0.00           C  
ATOM   1113  HE2 LYS    74     325.723 319.684 301.853  1.00  0.00           H  
ATOM   1114  HE3 LYS    74     326.270 318.605 303.136  1.00  0.00           H  
ATOM   1115  NZ  LYS    74     324.287 319.349 303.374  1.00  0.00           N  
ATOM   1116  HZ1 LYS    74     323.728 320.171 303.183  1.00  0.00           H  
ATOM   1117  HZ2 LYS    74     323.844 318.574 302.894  1.00  0.00           H  
ATOM   1118  HZ3 LYS    74     324.197 319.132 304.362  1.00  0.00           H  
ATOM   1119  C   LYS    74     329.983 324.203 302.724  1.00  0.00           C  
ATOM   1120  O   LYS    74     329.126 325.031 303.028  1.00  0.00           O  
ATOM   1121  N   GLY    75     331.236 324.562 302.405  1.00  0.00           N  
ATOM   1122  H   GLY    75     331.860 323.821 302.118  1.00  0.00           H  
ATOM   1123  CA  GLY    75     331.734 325.949 302.295  1.00  0.00           C  
ATOM   1124  HA2 GLY    75     332.747 325.939 301.895  1.00  0.00           H  
ATOM   1125  HA3 GLY    75     331.103 326.492 301.590  1.00  0.00           H  
ATOM   1126  C   GLY    75     331.750 326.724 303.620  1.00  0.00           C  
ATOM   1127  O   GLY    75     331.299 327.871 303.672  1.00  0.00           O  
ATOM   1128  N   VAL    76     332.258 326.098 304.690  1.00  0.00           N  
ATOM   1129  H   VAL    76     332.636 325.169 304.551  1.00  0.00           H  
ATOM   1130  CA  VAL    76     332.109 326.550 306.091  1.00  0.00           C  
ATOM   1131  HA  VAL    76     331.854 327.611 306.111  1.00  0.00           H  
ATOM   1132  CB  VAL    76     330.930 325.746 306.682  1.00  0.00           C  
ATOM   1133  HB  VAL    76     330.930 324.747 306.255  1.00  0.00           H  
ATOM   1134  CG1 VAL    76     330.930 325.560 308.204  1.00  0.00           C  
ATOM   1135 HG11 VAL    76     330.948 326.527 308.706  1.00  0.00           H  
ATOM   1136 HG12 VAL    76     330.040 325.003 308.498  1.00  0.00           H  
ATOM   1137 HG13 VAL    76     331.792 324.969 308.516  1.00  0.00           H  
ATOM   1138  CG2 VAL    76     329.620 326.404 306.257  1.00  0.00           C  
ATOM   1139 HG21 VAL    76     329.571 326.517 305.178  1.00  0.00           H  
ATOM   1140 HG22 VAL    76     328.815 325.742 306.535  1.00  0.00           H  
ATOM   1141 HG23 VAL    76     329.506 327.385 306.719  1.00  0.00           H  
ATOM   1142  C   VAL    76     333.375 326.377 306.940  1.00  0.00           C  
ATOM   1143  O   VAL    76     334.125 325.425 306.750  1.00  0.00           O  
ATOM   1144  N   LYS    77     333.596 327.264 307.922  1.00  0.00           N  
ATOM   1145  H   LYS    77     332.960 328.050 308.000  1.00  0.00           H  
ATOM   1146  CA  LYS    77     334.630 327.133 308.976  1.00  0.00           C  
ATOM   1147  HA  LYS    77     334.953 326.090 308.994  1.00  0.00           H  
ATOM   1148  CB  LYS    77     335.838 328.031 308.631  1.00  0.00           C  
ATOM   1149  HB2 LYS    77     336.172 327.813 307.616  1.00  0.00           H  
ATOM   1150  HB3 LYS    77     335.517 329.075 308.650  1.00  0.00           H  
ATOM   1151  CG  LYS    77     337.042 327.877 309.582  1.00  0.00           C  
ATOM   1152  HG2 LYS    77     337.783 328.633 309.316  1.00  0.00           H  
ATOM   1153  HG3 LYS    77     336.724 328.079 310.605  1.00  0.00           H  
ATOM   1154  CD  LYS    77     337.717 326.495 309.512  1.00  0.00           C  
ATOM   1155  HD2 LYS    77     336.986 325.704 309.679  1.00  0.00           H  
ATOM   1156  HD3 LYS    77     338.155 326.363 308.520  1.00  0.00           H  
ATOM   1157  CE  LYS    77     338.814 326.384 310.582  1.00  0.00           C  
ATOM   1158  HE2 LYS    77     339.538 327.191 310.428  1.00  0.00           H  
ATOM   1159  HE3 LYS    77     338.360 326.533 311.569  1.00  0.00           H  
ATOM   1160  NZ  LYS    77     339.506 325.064 310.532  1.00  0.00           N  
ATOM   1161  HZ1 LYS    77     339.970 324.923 309.642  1.00  0.00           H  
ATOM   1162  HZ2 LYS    77     340.219 324.999 311.249  1.00  0.00           H  
ATOM   1163  HZ3 LYS    77     338.865 324.292 310.672  1.00  0.00           H  
ATOM   1164  C   LYS    77     334.038 327.462 310.360  1.00  0.00           C  
ATOM   1165  O   LYS    77     333.244 328.391 310.489  1.00  0.00           O  
ATOM   1166  N   ILE    78     334.406 326.669 311.374  1.00  0.00           N  
ATOM   1167  H   ILE    78     335.113 325.971 311.189  1.00  0.00           H  
ATOM   1168  CA  ILE    78     333.798 326.650 312.722  1.00  0.00           C  
ATOM   1169  HA  ILE    78     332.976 327.366 312.769  1.00  0.00           H  
ATOM   1170  CB  ILE    78     333.226 325.222 312.960  1.00  0.00           C  
ATOM   1171  HB  ILE    78     334.060 324.519 312.918  1.00  0.00           H  
ATOM   1172  CG2 ILE    78     332.584 325.055 314.348  1.00  0.00           C  
ATOM   1173 HG21 ILE    78     331.908 325.882 314.575  1.00  0.00           H  
ATOM   1174 HG22 ILE    78     332.033 324.114 314.404  1.00  0.00           H  
ATOM   1175 HG23 ILE    78     333.365 325.003 315.103  1.00  0.00           H  
ATOM   1176  CG1 ILE    78     332.222 324.767 311.872  1.00  0.00           C  
ATOM   1177 HG12 ILE    78     332.740 324.631 310.922  1.00  0.00           H  
ATOM   1178 HG13 ILE    78     331.821 323.792 312.152  1.00  0.00           H  
ATOM   1179  CD1 ILE    78     331.046 325.722 311.653  1.00  0.00           C  
ATOM   1180 HD11 ILE    78     331.360 326.589 311.076  1.00  0.00           H  
ATOM   1181 HD12 ILE    78     330.251 325.205 311.117  1.00  0.00           H  
ATOM   1182 HD13 ILE    78     330.672 326.058 312.611  1.00  0.00           H  
ATOM   1183  C   ILE    78     334.824 327.043 313.810  1.00  0.00           C  
ATOM   1184  O   ILE    78     336.001 326.699 313.704  1.00  0.00           O  
ATOM   1185  N   THR    79     334.375 327.726 314.873  1.00  0.00           N  
ATOM   1186  H   THR    79     333.399 328.001 314.868  1.00  0.00           H  
ATOM   1187  CA  THR    79     335.161 328.024 316.105  1.00  0.00           C  
ATOM   1188  HA  THR    79     336.224 327.939 315.871  1.00  0.00           H  
ATOM   1189  CB  THR    79     334.903 329.462 316.575  1.00  0.00           C  
ATOM   1190  HB  THR    79     333.946 329.502 317.083  1.00  0.00           H  
ATOM   1191  CG2 THR    79     335.991 329.969 317.507  1.00  0.00           C  
ATOM   1192 HG21 THR    79     336.959 329.962 317.003  1.00  0.00           H  
ATOM   1193 HG22 THR    79     335.755 330.988 317.814  1.00  0.00           H  
ATOM   1194 HG23 THR    79     336.047 329.332 318.383  1.00  0.00           H  
ATOM   1195  OG1 THR    79     334.874 330.357 315.481  1.00  0.00           O  
ATOM   1196  HG1 THR    79     335.723 330.285 315.000  1.00  0.00           H  
ATOM   1197  C   THR    79     334.850 326.965 317.180  1.00  0.00           C  
ATOM   1198  O   THR    79     333.803 326.337 317.079  1.00  0.00           O  
ATOM   1199  N   THR    80     335.666 326.720 318.217  1.00  0.00           N  
ATOM   1200  H   THR    80     336.519 327.264 318.334  1.00  0.00           H  
ATOM   1201  CA  THR    80     335.564 325.435 318.967  1.00  0.00           C  
ATOM   1202  HA  THR    80     334.549 325.042 318.923  1.00  0.00           H  
ATOM   1203  CB  THR    80     336.482 324.521 318.137  1.00  0.00           C  
ATOM   1204  HB  THR    80     337.258 325.117 317.659  1.00  0.00           H  
ATOM   1205  CG2 THR    80     337.190 323.351 318.791  1.00  0.00           C  
ATOM   1206 HG21 THR    80     336.465 322.612 319.130  1.00  0.00           H  
ATOM   1207 HG22 THR    80     337.862 322.929 318.050  1.00  0.00           H  
ATOM   1208 HG23 THR    80     337.793 323.682 319.631  1.00  0.00           H  
ATOM   1209  OG1 THR    80     335.696 323.926 317.149  1.00  0.00           O  
ATOM   1210  HG1 THR    80     335.241 324.608 316.624  1.00  0.00           H  
ATOM   1211  C   THR    80     336.032 325.324 320.432  1.00  0.00           C  
ATOM   1212  O   THR    80     336.909 326.061 320.871  1.00  0.00           O  
ATOM   1213  N   VAL    81     335.564 324.266 321.138  1.00  0.00           N  
ATOM   1214  H   VAL    81     334.752 323.782 320.775  1.00  0.00           H  
ATOM   1215  CA  VAL    81     336.187 323.788 322.396  1.00  0.00           C  
ATOM   1216  HA  VAL    81     337.245 323.996 322.236  1.00  0.00           H  
ATOM   1217  CB  VAL    81     335.798 324.615 323.642  1.00  0.00           C  
ATOM   1218  HB  VAL    81     335.318 325.527 323.300  1.00  0.00           H  
ATOM   1219  CG1 VAL    81     334.880 323.978 324.700  1.00  0.00           C  
ATOM   1220 HG11 VAL    81     335.421 323.231 325.278  1.00  0.00           H  
ATOM   1221 HG12 VAL    81     334.523 324.756 325.373  1.00  0.00           H  
ATOM   1222 HG13 VAL    81     334.013 323.498 324.257  1.00  0.00           H  
ATOM   1223  CG2 VAL    81     337.085 324.957 324.399  1.00  0.00           C  
ATOM   1224 HG21 VAL    81     337.729 325.557 323.762  1.00  0.00           H  
ATOM   1225 HG22 VAL    81     336.870 325.528 325.301  1.00  0.00           H  
ATOM   1226 HG23 VAL    81     337.615 324.046 324.675  1.00  0.00           H  
ATOM   1227  C   VAL    81     336.201 322.277 322.665  1.00  0.00           C  
ATOM   1228  O   VAL    81     337.278 321.701 322.687  1.00  0.00           O  
ATOM   1229  N   GLN    82     335.052 321.636 322.918  1.00  0.00           N  
ATOM   1230  H   GLN    82     334.196 322.167 322.833  1.00  0.00           H  
ATOM   1231  CA  GLN    82     334.926 320.289 323.515  1.00  0.00           C  
ATOM   1232  HA  GLN    82     333.854 320.080 323.525  1.00  0.00           H  
ATOM   1233  CB  GLN    82     335.526 319.137 322.668  1.00  0.00           C  
ATOM   1234  HB2 GLN    82     334.813 318.310 322.699  1.00  0.00           H  
ATOM   1235  HB3 GLN    82     335.574 319.469 321.635  1.00  0.00           H  
ATOM   1236  CG  GLN    82     336.901 318.554 323.052  1.00  0.00           C  
ATOM   1237  HG2 GLN    82     337.616 319.357 323.206  1.00  0.00           H  
ATOM   1238  HG3 GLN    82     336.814 317.995 323.984  1.00  0.00           H  
ATOM   1239  CD  GLN    82     337.486 317.628 321.984  1.00  0.00           C  
ATOM   1240  OE1 GLN    82     336.791 316.974 321.218  1.00  0.00           O  
ATOM   1241  NE2 GLN    82     338.795 317.561 321.870  1.00  0.00           N  
ATOM   1242 HE21 GLN    82     339.191 316.942 321.179  1.00  0.00           H  
ATOM   1243 HE22 GLN    82     339.385 318.175 322.418  1.00  0.00           H  
ATOM   1244  C   GLN    82     335.310 320.367 325.012  1.00  0.00           C  
ATOM   1245  O   GLN    82     334.430 320.458 325.862  1.00  0.00           O  
ATOM   1246  N   SER    83     336.599 320.494 325.347  1.00  0.00           N  
ATOM   1247  H   SER    83     337.281 320.499 324.599  1.00  0.00           H  
ATOM   1248  CA  SER    83     337.109 320.582 326.727  1.00  0.00           C  
ATOM   1249  HA  SER    83     336.533 319.895 327.350  1.00  0.00           H  
ATOM   1250  CB  SER    83     338.568 320.118 326.810  1.00  0.00           C  
ATOM   1251  HB2 SER    83     339.202 320.777 326.217  1.00  0.00           H  
ATOM   1252  HB3 SER    83     338.893 320.157 327.852  1.00  0.00           H  
ATOM   1253  OG  SER    83     338.677 318.785 326.327  1.00  0.00           O  
ATOM   1254  HG  SER    83     339.557 318.432 326.573  1.00  0.00           H  
ATOM   1255  C   SER    83     336.945 321.998 327.301  1.00  0.00           C  
ATOM   1256  O   SER    83     337.727 322.897 327.004  1.00  0.00           O  
ATOM   1257  N   ASN    84     335.866 322.154 328.074  1.00  0.00           N  
ATOM   1258  H   ASN    84     335.361 321.288 328.226  1.00  0.00           H  
ATOM   1259  CA  ASN    84     335.250 323.325 328.737  1.00  0.00           C  
ATOM   1260  HA  ASN    84     335.511 323.268 329.797  1.00  0.00           H  
ATOM   1261  CB  ASN    84     335.712 324.718 328.241  1.00  0.00           C  
ATOM   1262  HB2 ASN    84     335.750 324.735 327.162  1.00  0.00           H  
ATOM   1263  HB3 ASN    84     334.986 325.465 328.561  1.00  0.00           H  
ATOM   1264  CG  ASN    84     337.069 325.166 328.783  1.00  0.00           C  
ATOM   1265  OD1 ASN    84     337.649 324.578 329.688  1.00  0.00           O  
ATOM   1266  ND2 ASN    84     337.622 326.246 328.272  1.00  0.00           N  
ATOM   1267 HD21 ASN    84     338.522 326.525 328.629  1.00  0.00           H  
ATOM   1268 HD22 ASN    84     337.164 326.812 327.562  1.00  0.00           H  
ATOM   1269  C   ASN    84     333.724 323.130 328.717  1.00  0.00           C  
ATOM   1270  O   ASN    84     333.073 323.450 329.706  1.00  0.00           O  
ATOM   1271  N   LEU    85     333.152 322.492 327.680  1.00  0.00           N  
ATOM   1272  H   LEU    85     333.738 322.183 326.913  1.00  0.00           H  
ATOM   1273  CA  LEU    85     331.792 321.928 327.743  1.00  0.00           C  
ATOM   1274  HA  LEU    85     331.149 322.607 328.307  1.00  0.00           H  
ATOM   1275  CB  LEU    85     331.223 321.761 326.321  1.00  0.00           C  
ATOM   1276  HB2 LEU    85     331.449 322.683 325.817  1.00  0.00           H  
ATOM   1277  HB3 LEU    85     331.763 320.978 325.787  1.00  0.00           H  
ATOM   1278  CG  LEU    85     329.706 321.568 326.124  1.00  0.00           C  
ATOM   1279  HG  LEU    85     329.469 321.939 325.128  1.00  0.00           H  
ATOM   1280  CD1 LEU    85     329.299 320.112 326.132  1.00  0.00           C  
ATOM   1281 HD11 LEU    85     329.456 319.683 327.118  1.00  0.00           H  
ATOM   1282 HD12 LEU    85     328.252 320.035 325.846  1.00  0.00           H  
ATOM   1283 HD13 LEU    85     329.885 319.567 325.394  1.00  0.00           H  
ATOM   1284  CD2 LEU    85     328.830 322.339 327.116  1.00  0.00           C  
ATOM   1285 HD21 LEU    85     329.116 323.392 327.121  1.00  0.00           H  
ATOM   1286 HD22 LEU    85     327.784 322.263 326.814  1.00  0.00           H  
ATOM   1287 HD23 LEU    85     328.931 321.925 328.120  1.00  0.00           H  
ATOM   1288  C   LEU    85     332.034 320.634 328.544  1.00  0.00           C  
ATOM   1289  O   LEU    85     332.379 319.581 328.024  1.00  0.00           O  
ATOM   1290  N   ALA    86     331.998 320.833 329.861  1.00  0.00           N  
ATOM   1291  H   ALA    86     331.670 321.748 330.127  1.00  0.00           H  
ATOM   1292  CA  ALA    86     332.520 319.999 330.954  1.00  0.00           C  
ATOM   1293  HA  ALA    86     331.937 319.081 331.038  1.00  0.00           H  
ATOM   1294  CB  ALA    86     333.990 319.634 330.678  1.00  0.00           C  
ATOM   1295  HB1 ALA    86     334.581 320.540 330.536  1.00  0.00           H  
ATOM   1296  HB2 ALA    86     334.395 319.082 331.527  1.00  0.00           H  
ATOM   1297  HB3 ALA    86     334.077 319.000 329.796  1.00  0.00           H  
ATOM   1298  C   ALA    86     332.438 320.785 332.289  1.00  0.00           C  
ATOM   1299  O   ALA    86     332.516 320.194 333.365  1.00  0.00           O  
ATOM   1300  N   ASP    87     332.287 322.117 332.206  1.00  0.00           N  
ATOM   1301  H   ASP    87     332.462 322.538 331.302  1.00  0.00           H  
ATOM   1302  CA  ASP    87     331.923 323.040 333.293  1.00  0.00           C  
ATOM   1303  HA  ASP    87     331.199 322.545 333.943  1.00  0.00           H  
ATOM   1304  CB  ASP    87     333.143 323.388 334.160  1.00  0.00           C  
ATOM   1305  HB2 ASP    87     332.855 324.169 334.866  1.00  0.00           H  
ATOM   1306  HB3 ASP    87     333.405 322.508 334.750  1.00  0.00           H  
ATOM   1307  CG  ASP    87     334.377 323.835 333.354  1.00  0.00           C  
ATOM   1308  OD1 ASP    87     334.571 325.062 333.191  1.00  0.00           O  
ATOM   1309  OD2 ASP    87     335.168 322.971 332.905  1.00  0.00           O  
ATOM   1310  C   ASP    87     331.227 324.313 332.747  1.00  0.00           C  
ATOM   1311  O   ASP    87     330.214 324.761 333.287  1.00  0.00           O  
ATOM   1312  N   PHE    88     331.749 324.868 331.647  1.00  0.00           N  
ATOM   1313  H   PHE    88     332.570 324.427 331.250  1.00  0.00           H  
ATOM   1314  CA  PHE    88     331.336 326.103 330.978  1.00  0.00           C  
ATOM   1315  HA  PHE    88     330.855 326.747 331.715  1.00  0.00           H  
ATOM   1316  CB  PHE    88     332.617 326.798 330.484  1.00  0.00           C  
ATOM   1317  HB2 PHE    88     333.325 326.820 331.313  1.00  0.00           H  
ATOM   1318  HB3 PHE    88     333.058 326.179 329.704  1.00  0.00           H  
ATOM   1319  CG  PHE    88     332.525 328.227 329.975  1.00  0.00           C  
ATOM   1320  CD1 PHE    88     331.660 329.168 330.573  1.00  0.00           C  
ATOM   1321  HD1 PHE    88     330.971 328.875 331.350  1.00  0.00           H  
ATOM   1322  CE1 PHE    88     331.714 330.519 330.187  1.00  0.00           C  
ATOM   1323  HE1 PHE    88     331.048 331.238 330.646  1.00  0.00           H  
ATOM   1324  CZ  PHE    88     332.629 330.940 329.209  1.00  0.00           C  
ATOM   1325  HZ  PHE    88     332.672 331.983 328.926  1.00  0.00           H  
ATOM   1326  CE2 PHE    88     333.485 330.005 328.601  1.00  0.00           C  
ATOM   1327  HE2 PHE    88     334.190 330.325 327.845  1.00  0.00           H  
ATOM   1328  CD2 PHE    88     333.429 328.653 328.982  1.00  0.00           C  
ATOM   1329  HD2 PHE    88     334.110 327.945 328.528  1.00  0.00           H  
ATOM   1330  C   PHE    88     330.326 325.815 329.851  1.00  0.00           C  
ATOM   1331  O   PHE    88     330.666 325.483 328.715  1.00  0.00           O  
ATOM   1332  N   ASP    89     329.051 325.898 330.214  1.00  0.00           N  
ATOM   1333  H   ASP    89     328.867 326.230 331.153  1.00  0.00           H  
ATOM   1334  CA  ASP    89     327.869 325.638 329.390  1.00  0.00           C  
ATOM   1335  HA  ASP    89     327.985 324.668 328.903  1.00  0.00           H  
ATOM   1336  CB  ASP    89     326.634 325.564 330.308  1.00  0.00           C  
ATOM   1337  HB2 ASP    89     325.747 325.654 329.686  1.00  0.00           H  
ATOM   1338  HB3 ASP    89     326.626 324.575 330.771  1.00  0.00           H  
ATOM   1339  CG  ASP    89     326.509 326.631 331.418  1.00  0.00           C  
ATOM   1340  OD1 ASP    89     325.621 326.453 332.279  1.00  0.00           O  
ATOM   1341  OD2 ASP    89     327.272 327.627 331.450  1.00  0.00           O  
ATOM   1342  C   ASP    89     327.589 326.662 328.277  1.00  0.00           C  
ATOM   1343  O   ASP    89     327.146 326.288 327.194  1.00  0.00           O  
ATOM   1344  N   ILE    90     327.802 327.948 328.549  1.00  0.00           N  
ATOM   1345  H   ILE    90     328.129 328.160 329.485  1.00  0.00           H  
ATOM   1346  CA  ILE    90     327.358 329.085 327.727  1.00  0.00           C  
ATOM   1347  HA  ILE    90     327.187 328.751 326.703  1.00  0.00           H  
ATOM   1348  CB  ILE    90     326.029 329.613 328.324  1.00  0.00           C  
ATOM   1349  HB  ILE    90     326.154 329.644 329.408  1.00  0.00           H  
ATOM   1350  CG2 ILE    90     325.724 331.058 327.901  1.00  0.00           C  
ATOM   1351 HG21 ILE    90     325.622 331.148 326.825  1.00  0.00           H  
ATOM   1352 HG22 ILE    90     324.801 331.364 328.367  1.00  0.00           H  
ATOM   1353 HG23 ILE    90     326.489 331.747 328.259  1.00  0.00           H  
ATOM   1354  CG1 ILE    90     324.814 328.686 328.053  1.00  0.00           C  
ATOM   1355 HG12 ILE    90     325.055 327.672 328.368  1.00  0.00           H  
ATOM   1356 HG13 ILE    90     323.988 329.009 328.686  1.00  0.00           H  
ATOM   1357  CD1 ILE    90     324.294 328.623 326.608  1.00  0.00           C  
ATOM   1358 HD11 ILE    90     325.088 328.323 325.924  1.00  0.00           H  
ATOM   1359 HD12 ILE    90     323.489 327.888 326.552  1.00  0.00           H  
ATOM   1360 HD13 ILE    90     323.890 329.589 326.309  1.00  0.00           H  
ATOM   1361  C   ILE    90     328.446 330.173 327.704  1.00  0.00           C  
ATOM   1362  O   ILE    90     329.043 330.472 328.735  1.00  0.00           O  
ATOM   1363  N   VAL    91     328.679 330.792 326.535  1.00  0.00           N  
ATOM   1364  H   VAL    91     328.101 330.543 325.748  1.00  0.00           H  
ATOM   1365  CA  VAL    91     329.821 331.696 326.271  1.00  0.00           C  
ATOM   1366  HA  VAL    91     330.229 332.030 327.226  1.00  0.00           H  
ATOM   1367  CB  VAL    91     330.960 330.943 325.530  1.00  0.00           C  
ATOM   1368  HB  VAL    91     330.696 330.824 324.481  1.00  0.00           H  
ATOM   1369  CG1 VAL    91     332.271 331.733 325.590  1.00  0.00           C  
ATOM   1370 HG11 VAL    91     332.565 331.907 326.620  1.00  0.00           H  
ATOM   1371 HG12 VAL    91     333.058 331.182 325.082  1.00  0.00           H  
ATOM   1372 HG13 VAL    91     332.167 332.693 325.087  1.00  0.00           H  
ATOM   1373  CG2 VAL    91     331.192 329.524 326.073  1.00  0.00           C  
ATOM   1374 HG21 VAL    91     330.380 328.866 325.762  1.00  0.00           H  
ATOM   1375 HG22 VAL    91     332.122 329.115 325.684  1.00  0.00           H  
ATOM   1376 HG23 VAL    91     331.240 329.540 327.159  1.00  0.00           H  
ATOM   1377  C   VAL    91     329.378 332.965 325.517  1.00  0.00           C  
ATOM   1378  O   VAL    91     329.806 333.226 324.395  1.00  0.00           O  
ATOM   1379  N   ALA    92     328.512 333.780 326.127  1.00  0.00           N  
ATOM   1380  H   ALA    92     328.202 333.542 327.059  1.00  0.00           H  
ATOM   1381  CA  ALA    92     327.925 334.968 325.488  1.00  0.00           C  
ATOM   1382  HA  ALA    92     327.698 334.733 324.446  1.00  0.00           H  
ATOM   1383  CB  ALA    92     326.588 335.273 326.180  1.00  0.00           C  
ATOM   1384  HB1 ALA    92     326.747 335.479 327.240  1.00  0.00           H  
ATOM   1385  HB2 ALA    92     326.123 336.143 325.714  1.00  0.00           H  
ATOM   1386  HB3 ALA    92     325.916 334.420 326.074  1.00  0.00           H  
ATOM   1387  C   ALA    92     328.916 336.164 325.479  1.00  0.00           C  
ATOM   1388  O   ALA    92     328.704 337.195 326.121  1.00  0.00           O  
ATOM   1389  N   ASP    93     330.016 335.984 324.740  1.00  0.00           N  
ATOM   1390  H   ASP    93     330.079 335.072 324.298  1.00  0.00           H  
ATOM   1391  CA  ASP    93     331.194 336.858 324.579  1.00  0.00           C  
ATOM   1392  HA  ASP    93     330.851 337.850 324.285  1.00  0.00           H  
ATOM   1393  CB  ASP    93     331.965 336.979 325.919  1.00  0.00           C  
ATOM   1394  HB2 ASP    93     331.866 336.045 326.478  1.00  0.00           H  
ATOM   1395  HB3 ASP    93     333.028 337.123 325.727  1.00  0.00           H  
ATOM   1396  CG  ASP    93     331.537 338.173 326.796  1.00  0.00           C  
ATOM   1397  OD1 ASP    93     331.611 338.056 328.044  1.00  0.00           O  
ATOM   1398  OD2 ASP    93     331.222 339.266 326.261  1.00  0.00           O  
ATOM   1399  C   ASP    93     332.065 336.352 323.397  1.00  0.00           C  
ATOM   1400  O   ASP    93     333.265 336.106 323.535  1.00  0.00           O  
ATOM   1401  N   ALA    94     331.417 336.189 322.230  1.00  0.00           N  
ATOM   1402  H   ALA    94     330.458 336.512 322.229  1.00  0.00           H  
ATOM   1403  CA  ALA    94     331.929 335.715 320.923  1.00  0.00           C  
ATOM   1404  HA  ALA    94     332.489 336.527 320.453  1.00  0.00           H  
ATOM   1405  CB  ALA    94     332.871 334.509 321.069  1.00  0.00           C  
ATOM   1406  HB1 ALA    94     332.416 333.744 321.701  1.00  0.00           H  
ATOM   1407  HB2 ALA    94     333.079 334.085 320.085  1.00  0.00           H  
ATOM   1408  HB3 ALA    94     333.822 334.822 321.496  1.00  0.00           H  
ATOM   1409  C   ALA    94     330.778 335.336 319.967  1.00  0.00           C  
ATOM   1410  O   ALA    94     330.868 335.556 318.758  1.00  0.00           O  
ATOM   1411  N   TRP    95     329.685 334.797 320.519  1.00  0.00           N  
ATOM   1412  H   TRP    95     329.713 334.584 321.507  1.00  0.00           H  
ATOM   1413  CA  TRP    95     328.417 334.514 319.832  1.00  0.00           C  
ATOM   1414  HA  TRP    95     328.468 334.864 318.800  1.00  0.00           H  
ATOM   1415  CB  TRP    95     328.215 332.991 319.816  1.00  0.00           C  
ATOM   1416  HB2 TRP    95     327.310 332.762 319.253  1.00  0.00           H  
ATOM   1417  HB3 TRP    95     329.047 332.539 319.272  1.00  0.00           H  
ATOM   1418  CG  TRP    95     328.099 332.314 321.151  1.00  0.00           C  
ATOM   1419  CD1 TRP    95     329.069 331.598 321.757  1.00  0.00           C  
ATOM   1420  HD1 TRP    95     330.068 331.440 321.365  1.00  0.00           H  
ATOM   1421  NE1 TRP    95     328.575 331.047 322.924  1.00  0.00           N  
ATOM   1422  HE1 TRP    95     329.140 330.440 323.503  1.00  0.00           H  
ATOM   1423  CE2 TRP    95     327.269 331.425 323.163  1.00  0.00           C  
ATOM   1424  CZ2 TRP    95     326.317 331.105 324.148  1.00  0.00           C  
ATOM   1425  HZ2 TRP    95     326.550 330.415 324.939  1.00  0.00           H  
ATOM   1426  CH2 TRP    95     325.014 331.619 324.054  1.00  0.00           C  
ATOM   1427  HH2 TRP    95     324.256 331.340 324.770  1.00  0.00           H  
ATOM   1428  CZ3 TRP    95     324.688 332.479 323.000  1.00  0.00           C  
ATOM   1429  HZ3 TRP    95     323.690 332.889 322.922  1.00  0.00           H  
ATOM   1430  CE3 TRP    95     325.653 332.775 322.023  1.00  0.00           C  
ATOM   1431  HE3 TRP    95     325.397 333.377 321.186  1.00  0.00           H  
ATOM   1432  CD2 TRP    95     326.954 332.253 322.056  1.00  0.00           C  
ATOM   1433  C   TRP    95     327.250 335.255 320.517  1.00  0.00           C  
ATOM   1434  O   TRP    95     327.376 335.693 321.663  1.00  0.00           O  
ATOM   1435  N   GLU    96     326.114 335.403 319.820  1.00  0.00           N  
ATOM   1436  H   GLU    96     326.098 335.057 318.864  1.00  0.00           H  
ATOM   1437  CA  GLU    96     324.925 336.127 320.326  1.00  0.00           C  
ATOM   1438  HA  GLU    96     325.156 336.520 321.317  1.00  0.00           H  
ATOM   1439  CB  GLU    96     324.655 337.354 319.441  1.00  0.00           C  
ATOM   1440  HB2 GLU    96     323.968 338.012 319.973  1.00  0.00           H  
ATOM   1441  HB3 GLU    96     325.597 337.887 319.308  1.00  0.00           H  
ATOM   1442  CG  GLU    96     324.047 337.034 318.067  1.00  0.00           C  
ATOM   1443  HG2 GLU    96     324.720 336.373 317.519  1.00  0.00           H  
ATOM   1444  HG3 GLU    96     323.105 336.503 318.215  1.00  0.00           H  
ATOM   1445  CD  GLU    96     323.791 338.309 317.233  1.00  0.00           C  
ATOM   1446  OE1 GLU    96     322.784 338.352 316.489  1.00  0.00           O  
ATOM   1447  OE2 GLU    96     324.602 339.266 317.285  1.00  0.00           O  
ATOM   1448  C   GLU    96     323.654 335.267 320.517  1.00  0.00           C  
ATOM   1449  O   GLU    96     322.802 335.630 321.328  1.00  0.00           O  
ATOM   1450  N   GLY    97     323.537 334.117 319.833  1.00  0.00           N  
ATOM   1451  H   GLY    97     324.264 333.880 319.169  1.00  0.00           H  
ATOM   1452  CA  GLY    97     322.505 333.098 320.098  1.00  0.00           C  
ATOM   1453  HA2 GLY    97     322.052 333.267 321.076  1.00  0.00           H  
ATOM   1454  HA3 GLY    97     321.727 333.169 319.344  1.00  0.00           H  
ATOM   1455  C   GLY    97     323.031 331.665 320.071  1.00  0.00           C  
ATOM   1456  O   GLY    97     324.205 331.417 319.821  1.00  0.00           O  
ATOM   1457  N   ILE    98     322.136 330.693 320.245  1.00  0.00           N  
ATOM   1458  H   ILE    98     321.170 330.966 320.359  1.00  0.00           H  
ATOM   1459  CA  ILE    98     322.435 329.249 320.332  1.00  0.00           C  
ATOM   1460  HA  ILE    98     323.450 329.094 319.978  1.00  0.00           H  
ATOM   1461  CB  ILE    98     322.399 328.793 321.821  1.00  0.00           C  
ATOM   1462  HB  ILE    98     323.218 329.302 322.331  1.00  0.00           H  
ATOM   1463  CG2 ILE    98     321.105 329.243 322.508  1.00  0.00           C  
ATOM   1464 HG21 ILE    98     320.261 328.695 322.096  1.00  0.00           H  
ATOM   1465 HG22 ILE    98     321.183 329.050 323.573  1.00  0.00           H  
ATOM   1466 HG23 ILE    98     320.947 330.319 322.418  1.00  0.00           H  
ATOM   1467  CG1 ILE    98     322.598 327.268 322.032  1.00  0.00           C  
ATOM   1468 HG12 ILE    98     321.823 326.712 321.508  1.00  0.00           H  
ATOM   1469 HG13 ILE    98     323.565 326.977 321.619  1.00  0.00           H  
ATOM   1470  CD1 ILE    98     322.554 326.812 323.500  1.00  0.00           C  
ATOM   1471 HD11 ILE    98     321.556 326.937 323.916  1.00  0.00           H  
ATOM   1472 HD12 ILE    98     322.785 325.753 323.561  1.00  0.00           H  
ATOM   1473 HD13 ILE    98     323.276 327.372 324.092  1.00  0.00           H  
ATOM   1474  C   ILE    98     321.550 328.445 319.365  1.00  0.00           C  
ATOM   1475  O   ILE    98     320.480 328.907 318.973  1.00  0.00           O  
ATOM   1476  N   VAL    99     322.058 327.278 318.949  1.00  0.00           N  
ATOM   1477  H   VAL    99     322.987 327.049 319.290  1.00  0.00           H  
ATOM   1478  CA  VAL    99     321.482 326.348 317.957  1.00  0.00           C  
ATOM   1479  HA  VAL    99     320.483 326.687 317.672  1.00  0.00           H  
ATOM   1480  CB  VAL    99     322.387 326.302 316.694  1.00  0.00           C  
ATOM   1481  HB  VAL    99     323.304 325.758 316.901  1.00  0.00           H  
ATOM   1482  CG1 VAL    99     321.677 325.582 315.563  1.00  0.00           C  
ATOM   1483 HG11 VAL    99     320.899 326.237 315.173  1.00  0.00           H  
ATOM   1484 HG12 VAL    99     322.408 325.345 314.788  1.00  0.00           H  
ATOM   1485 HG13 VAL    99     321.219 324.654 315.902  1.00  0.00           H  
ATOM   1486  CG2 VAL    99     322.863 327.650 316.185  1.00  0.00           C  
ATOM   1487 HG21 VAL    99     323.528 328.092 316.925  1.00  0.00           H  
ATOM   1488 HG22 VAL    99     323.439 327.526 315.267  1.00  0.00           H  
ATOM   1489 HG23 VAL    99     322.003 328.288 316.006  1.00  0.00           H  
ATOM   1490  C   VAL    99     321.368 324.926 318.541  1.00  0.00           C  
ATOM   1491  O   VAL    99     320.294 324.404 318.817  1.00  0.00           O  
ATOM   1492  N   SER   100     322.538 324.290 318.666  1.00  0.00           N  
ATOM   1493  H   SER   100     323.353 324.860 318.459  1.00  0.00           H  
ATOM   1494  CA  SER   100     322.838 322.913 319.071  1.00  0.00           C  
ATOM   1495  HA  SER   100     323.723 322.638 318.498  1.00  0.00           H  
ATOM   1496  CB  SER   100     323.287 322.910 320.525  1.00  0.00           C  
ATOM   1497  HB2 SER   100     323.750 323.861 320.778  1.00  0.00           H  
ATOM   1498  HB3 SER   100     322.443 322.728 321.184  1.00  0.00           H  
ATOM   1499  OG  SER   100     324.253 321.880 320.625  1.00  0.00           O  
ATOM   1500  HG  SER   100     324.100 321.347 321.438  1.00  0.00           H  
ATOM   1501  C   SER   100     321.818 321.802 318.765  1.00  0.00           C  
ATOM   1502  O   SER   100     321.306 321.201 319.690  1.00  0.00           O  
ATOM   1503  N   ILE   101     321.621 321.438 317.487  1.00  0.00           N  
ATOM   1504  H   ILE   101     322.022 322.050 316.789  1.00  0.00           H  
ATOM   1505  CA  ILE   101     320.771 320.315 316.982  1.00  0.00           C  
ATOM   1506  HA  ILE   101     319.738 320.648 316.975  1.00  0.00           H  
ATOM   1507  CB  ILE   101     321.128 320.002 315.504  1.00  0.00           C  
ATOM   1508  HB  ILE   101     322.210 319.920 315.414  1.00  0.00           H  
ATOM   1509  CG2 ILE   101     320.569 318.656 315.016  1.00  0.00           C  
ATOM   1510 HG21 ILE   101     319.492 318.610 315.184  1.00  0.00           H  
ATOM   1511 HG22 ILE   101     320.780 318.513 313.961  1.00  0.00           H  
ATOM   1512 HG23 ILE   101     321.040 317.821 315.535  1.00  0.00           H  
ATOM   1513  CG1 ILE   101     320.625 321.121 314.558  1.00  0.00           C  
ATOM   1514 HG12 ILE   101     320.310 320.698 313.602  1.00  0.00           H  
ATOM   1515 HG13 ILE   101     319.753 321.619 314.982  1.00  0.00           H  
ATOM   1516  CD1 ILE   101     321.713 322.152 314.251  1.00  0.00           C  
ATOM   1517 HD11 ILE   101     322.573 321.650 313.816  1.00  0.00           H  
ATOM   1518 HD12 ILE   101     321.324 322.883 313.545  1.00  0.00           H  
ATOM   1519 HD13 ILE   101     322.032 322.666 315.153  1.00  0.00           H  
ATOM   1520  C   ILE   101     320.778 319.018 317.831  1.00  0.00           C  
ATOM   1521  O   ILE   101     319.784 318.296 317.864  1.00  0.00           O  
ATOM   1522  N   PHE   102     321.900 318.653 318.453  1.00  0.00           N  
ATOM   1523  H   PHE   102     322.697 319.266 318.439  1.00  0.00           H  
ATOM   1524  CA  PHE   102     322.004 317.386 319.182  1.00  0.00           C  
ATOM   1525  HA  PHE   102     321.146 316.756 318.980  1.00  0.00           H  
ATOM   1526  CB  PHE   102     323.264 316.652 318.732  1.00  0.00           C  
ATOM   1527  HB2 PHE   102     324.131 317.276 318.948  1.00  0.00           H  
ATOM   1528  HB3 PHE   102     323.347 315.777 319.364  1.00  0.00           H  
ATOM   1529  CG  PHE   102     323.402 316.123 317.332  1.00  0.00           C  
ATOM   1530  CD1 PHE   102     323.547 314.733 317.173  1.00  0.00           C  
ATOM   1531  HD1 PHE   102     323.324 314.059 317.988  1.00  0.00           H  
ATOM   1532  CE1 PHE   102     324.073 314.219 315.986  1.00  0.00           C  
ATOM   1533  HE1 PHE   102     324.258 313.158 315.906  1.00  0.00           H  
ATOM   1534  CZ  PHE   102     324.370 315.084 314.921  1.00  0.00           C  
ATOM   1535  HZ  PHE   102     324.774 314.684 314.002  1.00  0.00           H  
ATOM   1536  CE2 PHE   102     324.110 316.461 315.038  1.00  0.00           C  
ATOM   1537  HE2 PHE   102     324.321 317.129 314.218  1.00  0.00           H  
ATOM   1538  CD2 PHE   102     323.651 316.985 316.253  1.00  0.00           C  
ATOM   1539  HD2 PHE   102     323.551 318.050 316.367  1.00  0.00           H  
ATOM   1540  C   PHE   102     322.142 317.501 320.705  1.00  0.00           C  
ATOM   1541  O   PHE   102     322.278 316.469 321.355  1.00  0.00           O  
ATOM   1542  N   CYS   103     322.199 318.705 321.283  1.00  0.00           N  
ATOM   1543  H   CYS   103     321.926 319.526 320.750  1.00  0.00           H  
ATOM   1544  CA  CYS   103     322.665 318.859 322.668  1.00  0.00           C  
ATOM   1545  HA  CYS   103     322.808 319.930 322.801  1.00  0.00           H  
ATOM   1546  CB  CYS   103     321.574 318.487 323.705  1.00  0.00           C  
ATOM   1547  HB2 CYS   103     321.759 319.051 324.617  1.00  0.00           H  
ATOM   1548  HB3 CYS   103     320.637 318.829 323.285  1.00  0.00           H  
ATOM   1549  SG  CYS   103     321.335 316.755 324.214  1.00  0.00           S  
ATOM   1550  HG  CYS   103     320.376 316.437 323.328  1.00  0.00           H  
ATOM   1551  C   CYS   103     324.103 318.277 322.784  1.00  0.00           C  
ATOM   1552  O   CYS   103     324.999 318.849 322.161  1.00  0.00           O  
ATOM   1553  N   HIS   104     324.286 317.179 323.530  1.00  0.00           N  
ATOM   1554  H   HIS   104     323.424 316.811 323.912  1.00  0.00           H  
ATOM   1555  CA  HIS   104     325.483 316.348 323.799  1.00  0.00           C  
ATOM   1556  HA  HIS   104     325.151 315.318 323.838  1.00  0.00           H  
ATOM   1557  CB  HIS   104     326.616 316.421 322.763  1.00  0.00           C  
ATOM   1558  HB2 HIS   104     326.936 317.451 322.641  1.00  0.00           H  
ATOM   1559  HB3 HIS   104     327.455 315.898 323.209  1.00  0.00           H  
ATOM   1560  CG  HIS   104     326.446 315.781 321.414  1.00  0.00           C  
ATOM   1561  ND1 HIS   104     327.492 315.632 320.500  1.00  0.00           N  
ATOM   1562  CE1 HIS   104     326.986 314.939 319.468  1.00  0.00           C  
ATOM   1563  HE1 HIS   104     327.537 314.650 318.581  1.00  0.00           H  
ATOM   1564  NE2 HIS   104     325.697 314.644 319.698  1.00  0.00           N  
ATOM   1565  HE2 HIS   104     325.108 314.116 319.069  1.00  0.00           H  
ATOM   1566  CD2 HIS   104     325.334 315.177 320.916  1.00  0.00           C  
ATOM   1567  HD2 HIS   104     324.368 315.112 321.398  1.00  0.00           H  
ATOM   1568  C   HIS   104     326.124 316.678 325.147  1.00  0.00           C  
ATOM   1569  O   HIS   104     326.599 317.796 325.304  1.00  0.00           O  
ATOM   1570  N   LEU   105     326.199 315.707 326.076  1.00  0.00           N  
ATOM   1571  H   LEU   105     325.783 314.810 325.867  1.00  0.00           H  
ATOM   1572  CA  LEU   105     326.827 315.847 327.407  1.00  0.00           C  
ATOM   1573  HA  LEU   105     327.700 316.492 327.310  1.00  0.00           H  
ATOM   1574  CB  LEU   105     325.816 316.479 328.383  1.00  0.00           C  
ATOM   1575  HB2 LEU   105     324.898 315.894 328.341  1.00  0.00           H  
ATOM   1576  HB3 LEU   105     326.217 316.399 329.396  1.00  0.00           H  
ATOM   1577  CG  LEU   105     325.466 317.950 328.130  1.00  0.00           C  
ATOM   1578  HG  LEU   105     325.015 318.073 327.151  1.00  0.00           H  
ATOM   1579  CD1 LEU   105     324.413 318.400 329.126  1.00  0.00           C  
ATOM   1580 HD11 LEU   105     324.860 318.553 330.108  1.00  0.00           H  
ATOM   1581 HD12 LEU   105     323.975 319.320 328.756  1.00  0.00           H  
ATOM   1582 HD13 LEU   105     323.607 317.669 329.189  1.00  0.00           H  
ATOM   1583  CD2 LEU   105     326.715 318.824 328.260  1.00  0.00           C  
ATOM   1584 HD21 LEU   105     327.300 318.753 327.354  1.00  0.00           H  
ATOM   1585 HD22 LEU   105     326.454 319.869 328.417  1.00  0.00           H  
ATOM   1586 HD23 LEU   105     327.358 318.450 329.049  1.00  0.00           H  
ATOM   1587  C   LEU   105     327.266 314.502 328.032  1.00  0.00           C  
ATOM   1588  O   LEU   105     326.533 313.521 327.886  1.00  0.00           O  
ATOM   1589  N   PRO   106     328.374 314.445 328.800  1.00  0.00           N  
ATOM   1590  CD  PRO   106     329.369 315.496 328.946  1.00  0.00           C  
ATOM   1591  HD2 PRO   106     328.924 316.451 329.227  1.00  0.00           H  
ATOM   1592  HD3 PRO   106     329.893 315.565 328.001  1.00  0.00           H  
ATOM   1593  CG  PRO   106     330.363 315.031 330.010  1.00  0.00           C  
ATOM   1594  HG2 PRO   106     330.026 315.339 331.001  1.00  0.00           H  
ATOM   1595  HG3 PRO   106     331.369 315.403 329.817  1.00  0.00           H  
ATOM   1596  CB  PRO   106     330.275 313.513 329.869  1.00  0.00           C  
ATOM   1597  HB2 PRO   106     330.636 313.001 330.763  1.00  0.00           H  
ATOM   1598  HB3 PRO   106     330.842 313.193 328.993  1.00  0.00           H  
ATOM   1599  CA  PRO   106     328.775 313.302 329.627  1.00  0.00           C  
ATOM   1600  HA  PRO   106     328.607 312.358 329.106  1.00  0.00           H  
ATOM   1601  C   PRO   106     328.029 313.306 330.970  1.00  0.00           C  
ATOM   1602  O   PRO   106     327.513 314.341 331.392  1.00  0.00           O  
ATOM   1603  N   SER   107     328.002 312.175 331.681  1.00  0.00           N  
ATOM   1604  H   SER   107     328.466 311.358 331.306  1.00  0.00           H  
ATOM   1605  CA  SER   107     327.487 312.119 333.063  1.00  0.00           C  
ATOM   1606  HA  SER   107     326.431 312.391 333.022  1.00  0.00           H  
ATOM   1607  CB  SER   107     327.566 310.690 333.607  1.00  0.00           C  
ATOM   1608  HB2 SER   107     327.097 310.011 332.893  1.00  0.00           H  
ATOM   1609  HB3 SER   107     328.611 310.404 333.739  1.00  0.00           H  
ATOM   1610  OG  SER   107     326.881 310.609 334.849  1.00  0.00           O  
ATOM   1611  HG  SER   107     326.836 309.669 335.123  1.00  0.00           H  
ATOM   1612  C   SER   107     328.188 313.127 334.001  1.00  0.00           C  
ATOM   1613  O   SER   107     329.339 313.509 333.775  1.00  0.00           O  
ATOM   1614  N   SER   108     327.455 313.606 335.014  1.00  0.00           N  
ATOM   1615  H   SER   108     326.558 313.157 335.155  1.00  0.00           H  
ATOM   1616  CA  SER   108     327.773 314.716 335.936  1.00  0.00           C  
ATOM   1617  HA  SER   108     327.121 314.596 336.802  1.00  0.00           H  
ATOM   1618  CB  SER   108     329.210 314.688 336.487  1.00  0.00           C  
ATOM   1619  HB2 SER   108     329.420 313.696 336.893  1.00  0.00           H  
ATOM   1620  HB3 SER   108     329.927 314.907 335.695  1.00  0.00           H  
ATOM   1621  OG  SER   108     329.353 315.659 337.513  1.00  0.00           O  
ATOM   1622  HG  SER   108     330.272 315.623 337.855  1.00  0.00           H  
ATOM   1623  C   SER   108     327.405 316.064 335.305  1.00  0.00           C  
ATOM   1624  O   SER   108     326.449 316.710 335.745  1.00  0.00           O  
ATOM   1625  N   LEU   109     328.060 316.435 334.192  1.00  0.00           N  
ATOM   1626  H   LEU   109     328.810 315.843 333.856  1.00  0.00           H  
ATOM   1627  CA  LEU   109     327.710 317.640 333.423  1.00  0.00           C  
ATOM   1628  HA  LEU   109     327.684 318.460 334.135  1.00  0.00           H  
ATOM   1629  CB  LEU   109     328.790 317.954 332.369  1.00  0.00           C  
ATOM   1630  HB2 LEU   109     329.757 317.630 332.758  1.00  0.00           H  
ATOM   1631  HB3 LEU   109     328.595 317.362 331.474  1.00  0.00           H  
ATOM   1632  CG  LEU   109     328.957 319.437 331.957  1.00  0.00           C  
ATOM   1633  HG  LEU   109     329.760 319.457 331.224  1.00  0.00           H  
ATOM   1634  CD1 LEU   109     327.762 320.136 331.312  1.00  0.00           C  
ATOM   1635 HD11 LEU   109     327.164 320.663 332.053  1.00  0.00           H  
ATOM   1636 HD12 LEU   109     328.113 320.852 330.568  1.00  0.00           H  
ATOM   1637 HD13 LEU   109     327.117 319.410 330.840  1.00  0.00           H  
ATOM   1638  CD2 LEU   109     329.361 320.327 333.126  1.00  0.00           C  
ATOM   1639 HD21 LEU   109     330.151 319.852 333.701  1.00  0.00           H  
ATOM   1640 HD22 LEU   109     329.678 321.296 332.747  1.00  0.00           H  
ATOM   1641 HD23 LEU   109     328.533 320.489 333.801  1.00  0.00           H  
ATOM   1642  C   LEU   109     326.309 317.538 332.803  1.00  0.00           C  
ATOM   1643  O   LEU   109     325.645 318.562 332.653  1.00  0.00           O  
ATOM   1644  N   ARG   110     325.827 316.317 332.503  1.00  0.00           N  
ATOM   1645  H   ARG   110     326.478 315.536 332.544  1.00  0.00           H  
ATOM   1646  CA  ARG   110     324.483 316.071 331.945  1.00  0.00           C  
ATOM   1647  HA  ARG   110     324.467 316.552 330.973  1.00  0.00           H  
ATOM   1648  CB  ARG   110     324.195 314.577 331.725  1.00  0.00           C  
ATOM   1649  HB2 ARG   110     325.102 314.082 331.394  1.00  0.00           H  
ATOM   1650  HB3 ARG   110     323.868 314.111 332.656  1.00  0.00           H  
ATOM   1651  CG  ARG   110     323.120 314.405 330.636  1.00  0.00           C  
ATOM   1652  HG2 ARG   110     322.151 314.707 331.035  1.00  0.00           H  
ATOM   1653  HG3 ARG   110     323.344 315.046 329.784  1.00  0.00           H  
ATOM   1654  CD  ARG   110     323.014 312.966 330.132  1.00  0.00           C  
ATOM   1655  HD2 ARG   110     322.736 312.332 330.974  1.00  0.00           H  
ATOM   1656  HD3 ARG   110     322.217 312.934 329.386  1.00  0.00           H  
ATOM   1657  NE  ARG   110     324.263 312.491 329.495  1.00  0.00           N  
ATOM   1658  HE  ARG   110     324.805 313.166 328.969  1.00  0.00           H  
ATOM   1659  CZ  ARG   110     324.733 311.255 329.477  1.00  0.00           C  
ATOM   1660  NH1 ARG   110     325.803 310.983 328.793  1.00  0.00           N  
ATOM   1661 HH11 ARG   110     326.232 311.719 328.242  1.00  0.00           H  
ATOM   1662 HH12 ARG   110     326.121 310.033 328.694  1.00  0.00           H  
ATOM   1663  NH2 ARG   110     324.170 310.282 330.133  1.00  0.00           N  
ATOM   1664 HH21 ARG   110     323.358 310.465 330.694  1.00  0.00           H  
ATOM   1665 HH22 ARG   110     324.556 309.352 330.097  1.00  0.00           H  
ATOM   1666  C   ARG   110     323.389 316.764 332.748  1.00  0.00           C  
ATOM   1667  O   ARG   110     322.409 317.193 332.158  1.00  0.00           O  
ATOM   1668  N   GLN   111     323.559 316.876 334.069  1.00  0.00           N  
ATOM   1669  H   GLN   111     324.392 316.477 334.478  1.00  0.00           H  
ATOM   1670  CA  GLN   111     322.774 317.825 334.852  1.00  0.00           C  
ATOM   1671  HA  GLN   111     321.744 317.817 334.491  1.00  0.00           H  
ATOM   1672  CB  GLN   111     322.754 317.480 336.350  1.00  0.00           C  
ATOM   1673  HB2 GLN   111     323.774 317.346 336.712  1.00  0.00           H  
ATOM   1674  HB3 GLN   111     322.304 318.309 336.900  1.00  0.00           H  
ATOM   1675  CG  GLN   111     321.947 316.201 336.634  1.00  0.00           C  
ATOM   1676  HG2 GLN   111     322.409 315.368 336.103  1.00  0.00           H  
ATOM   1677  HG3 GLN   111     322.000 315.983 337.701  1.00  0.00           H  
ATOM   1678  CD  GLN   111     320.466 316.293 336.241  1.00  0.00           C  
ATOM   1679  OE1 GLN   111     319.847 317.350 336.226  1.00  0.00           O  
ATOM   1680  NE2 GLN   111     319.835 315.187 335.905  1.00  0.00           N  
ATOM   1681 HE21 GLN   111     318.862 315.250 335.642  1.00  0.00           H  
ATOM   1682 HE22 GLN   111     320.315 314.298 335.912  1.00  0.00           H  
ATOM   1683  C   GLN   111     323.311 319.222 334.520  1.00  0.00           C  
ATOM   1684  O   GLN   111     322.841 319.794 333.553  1.00  0.00           O  
ATOM   1685  N   GLN   112     324.331 319.735 335.217  1.00  0.00           N  
ATOM   1686  H   GLN   112     324.735 319.126 335.916  1.00  0.00           H  
ATOM   1687  CA  GLN   112     324.833 321.129 335.202  1.00  0.00           C  
ATOM   1688  HA  GLN   112     324.378 321.629 336.058  1.00  0.00           H  
ATOM   1689  CB  GLN   112     326.353 321.097 335.422  1.00  0.00           C  
ATOM   1690  HB2 GLN   112     326.744 320.244 334.879  1.00  0.00           H  
ATOM   1691  HB3 GLN   112     326.800 321.994 334.989  1.00  0.00           H  
ATOM   1692  CG  GLN   112     326.773 321.026 336.905  1.00  0.00           C  
ATOM   1693  HG2 GLN   112     327.502 321.815 337.096  1.00  0.00           H  
ATOM   1694  HG3 GLN   112     325.917 321.219 337.552  1.00  0.00           H  
ATOM   1695  CD  GLN   112     327.437 319.705 337.303  1.00  0.00           C  
ATOM   1696  OE1 GLN   112     328.364 319.223 336.667  1.00  0.00           O  
ATOM   1697  NE2 GLN   112     327.016 319.097 338.393  1.00  0.00           N  
ATOM   1698 HE21 GLN   112     327.462 318.229 338.653  1.00  0.00           H  
ATOM   1699 HE22 GLN   112     326.282 319.496 338.960  1.00  0.00           H  
ATOM   1700  C   GLN   112     324.498 322.053 334.004  1.00  0.00           C  
ATOM   1701  O   GLN   112     324.072 323.174 334.269  1.00  0.00           O  
ATOM   1702  N   LEU   113     324.706 321.668 332.735  1.00  0.00           N  
ATOM   1703  H   LEU   113     325.000 320.709 332.581  1.00  0.00           H  
ATOM   1704  CA  LEU   113     324.186 322.439 331.583  1.00  0.00           C  
ATOM   1705  HA  LEU   113     324.658 323.423 331.567  1.00  0.00           H  
ATOM   1706  CB  LEU   113     324.568 321.689 330.285  1.00  0.00           C  
ATOM   1707  HB2 LEU   113     325.655 321.622 330.260  1.00  0.00           H  
ATOM   1708  HB3 LEU   113     324.188 320.683 330.411  1.00  0.00           H  
ATOM   1709  CG  LEU   113     324.133 322.167 328.876  1.00  0.00           C  
ATOM   1710  HG  LEU   113     324.629 321.518 328.156  1.00  0.00           H  
ATOM   1711  CD1 LEU   113     322.643 322.064 328.577  1.00  0.00           C  
ATOM   1712 HD11 LEU   113     322.051 322.639 329.277  1.00  0.00           H  
ATOM   1713 HD12 LEU   113     322.461 322.480 327.591  1.00  0.00           H  
ATOM   1714 HD13 LEU   113     322.330 321.021 328.594  1.00  0.00           H  
ATOM   1715  CD2 LEU   113     324.568 323.582 328.534  1.00  0.00           C  
ATOM   1716 HD21 LEU   113     325.651 323.645 328.614  1.00  0.00           H  
ATOM   1717 HD22 LEU   113     324.299 323.820 327.503  1.00  0.00           H  
ATOM   1718 HD23 LEU   113     324.077 324.291 329.200  1.00  0.00           H  
ATOM   1719  C   LEU   113     322.669 322.655 331.744  1.00  0.00           C  
ATOM   1720  O   LEU   113     322.231 323.784 331.960  1.00  0.00           O  
ATOM   1721  N   TYR   114     321.881 321.572 331.715  1.00  0.00           N  
ATOM   1722  H   TYR   114     322.337 320.668 331.730  1.00  0.00           H  
ATOM   1723  CA  TYR   114     320.416 321.569 331.748  1.00  0.00           C  
ATOM   1724  HA  TYR   114     320.066 322.011 330.816  1.00  0.00           H  
ATOM   1725  CB  TYR   114     319.892 320.109 331.780  1.00  0.00           C  
ATOM   1726  HB2 TYR   114     320.476 319.556 332.505  1.00  0.00           H  
ATOM   1727  HB3 TYR   114     318.869 320.111 332.153  1.00  0.00           H  
ATOM   1728  CG  TYR   114     319.935 319.234 330.523  1.00  0.00           C  
ATOM   1729  CD1 TYR   114     319.908 319.740 329.203  1.00  0.00           C  
ATOM   1730  HD1 TYR   114     319.828 320.804 329.032  1.00  0.00           H  
ATOM   1731  CE1 TYR   114     319.953 318.852 328.102  1.00  0.00           C  
ATOM   1732  HE1 TYR   114     319.916 319.220 327.090  1.00  0.00           H  
ATOM   1733  CZ  TYR   114     320.033 317.457 328.316  1.00  0.00           C  
ATOM   1734  OH  TYR   114     320.100 316.584 327.275  1.00  0.00           O  
ATOM   1735  HH  TYR   114     320.027 317.014 326.410  1.00  0.00           H  
ATOM   1736  CE2 TYR   114     320.028 316.953 329.627  1.00  0.00           C  
ATOM   1737  HE2 TYR   114     320.074 315.887 329.790  1.00  0.00           H  
ATOM   1738  CD2 TYR   114     319.953 317.839 330.714  1.00  0.00           C  
ATOM   1739  HD2 TYR   114     319.931 317.438 331.717  1.00  0.00           H  
ATOM   1740  C   TYR   114     319.841 322.490 332.860  1.00  0.00           C  
ATOM   1741  O   TYR   114     319.199 323.469 332.478  1.00  0.00           O  
ATOM   1742  N   PRO   115     320.131 322.354 334.183  1.00  0.00           N  
ATOM   1743  CD  PRO   115     320.748 321.219 334.844  1.00  0.00           C  
ATOM   1744  HD2 PRO   115     321.798 321.449 335.020  1.00  0.00           H  
ATOM   1745  HD3 PRO   115     320.627 320.296 334.302  1.00  0.00           H  
ATOM   1746  CG  PRO   115     320.043 321.038 336.177  1.00  0.00           C  
ATOM   1747  HG2 PRO   115     320.661 320.492 336.891  1.00  0.00           H  
ATOM   1748  HG3 PRO   115     319.080 320.547 336.028  1.00  0.00           H  
ATOM   1749  CB  PRO   115     319.844 322.486 336.579  1.00  0.00           C  
ATOM   1750  HB2 PRO   115     320.774 322.865 337.008  1.00  0.00           H  
ATOM   1751  HB3 PRO   115     319.024 322.593 337.290  1.00  0.00           H  
ATOM   1752  CA  PRO   115     319.543 323.187 335.245  1.00  0.00           C  
ATOM   1753  HA  PRO   115     318.462 323.183 335.106  1.00  0.00           H  
ATOM   1754  C   PRO   115     320.001 324.653 335.329  1.00  0.00           C  
ATOM   1755  O   PRO   115     319.500 325.363 336.204  1.00  0.00           O  
ATOM   1756  N   LYS   116     320.899 325.144 334.455  1.00  0.00           N  
ATOM   1757  H   LYS   116     321.339 324.508 333.794  1.00  0.00           H  
ATOM   1758  CA  LYS   116     321.196 326.592 334.368  1.00  0.00           C  
ATOM   1759  HA  LYS   116     320.265 327.098 334.628  1.00  0.00           H  
ATOM   1760  CB  LYS   116     322.181 327.057 335.467  1.00  0.00           C  
ATOM   1761  HB2 LYS   116     322.030 328.129 335.610  1.00  0.00           H  
ATOM   1762  HB3 LYS   116     321.927 326.585 336.418  1.00  0.00           H  
ATOM   1763  CG  LYS   116     323.666 326.841 335.152  1.00  0.00           C  
ATOM   1764  HG2 LYS   116     323.771 326.464 334.138  1.00  0.00           H  
ATOM   1765  HG3 LYS   116     324.173 327.807 335.215  1.00  0.00           H  
ATOM   1766  CD  LYS   116     324.364 325.871 336.105  1.00  0.00           C  
ATOM   1767  HD2 LYS   116     324.384 326.291 337.112  1.00  0.00           H  
ATOM   1768  HD3 LYS   116     323.825 324.922 336.118  1.00  0.00           H  
ATOM   1769  CE  LYS   116     325.789 325.673 335.573  1.00  0.00           C  
ATOM   1770  HE2 LYS   116     325.721 325.217 334.579  1.00  0.00           H  
ATOM   1771  HE3 LYS   116     326.257 326.656 335.451  1.00  0.00           H  
ATOM   1772  NZ  LYS   116     326.611 324.829 336.480  1.00  0.00           N  
ATOM   1773  HZ1 LYS   116     326.167 323.937 336.652  1.00  0.00           H  
ATOM   1774  HZ2 LYS   116     327.531 324.665 336.085  1.00  0.00           H  
ATOM   1775  HZ3 LYS   116     326.747 325.281 337.377  1.00  0.00           H  
ATOM   1776  C   LYS   116     321.484 327.134 332.957  1.00  0.00           C  
ATOM   1777  O   LYS   116     322.204 328.118 332.793  1.00  0.00           O  
ATOM   1778  N   VAL   117     320.775 326.606 331.947  1.00  0.00           N  
ATOM   1779  H   VAL   117     320.252 325.757 332.133  1.00  0.00           H  
ATOM   1780  CA  VAL   117     320.692 327.206 330.587  1.00  0.00           C  
ATOM   1781  HA  VAL   117     321.714 327.376 330.243  1.00  0.00           H  
ATOM   1782  CB  VAL   117     320.047 326.235 329.568  1.00  0.00           C  
ATOM   1783  HB  VAL   117     319.201 325.730 330.036  1.00  0.00           H  
ATOM   1784  CG1 VAL   117     319.581 326.859 328.254  1.00  0.00           C  
ATOM   1785 HG11 VAL   117     320.380 327.462 327.817  1.00  0.00           H  
ATOM   1786 HG12 VAL   117     319.320 326.075 327.545  1.00  0.00           H  
ATOM   1787 HG13 VAL   117     318.706 327.486 328.429  1.00  0.00           H  
ATOM   1788  CG2 VAL   117     321.070 325.199 329.105  1.00  0.00           C  
ATOM   1789 HG21 VAL   117     321.521 324.734 329.964  1.00  0.00           H  
ATOM   1790 HG22 VAL   117     320.584 324.428 328.504  1.00  0.00           H  
ATOM   1791 HG23 VAL   117     321.859 325.672 328.517  1.00  0.00           H  
ATOM   1792  C   VAL   117     320.061 328.620 330.618  1.00  0.00           C  
ATOM   1793  O   VAL   117     320.010 329.311 329.606  1.00  0.00           O  
ATOM   1794  N   TYR   118     319.633 329.113 331.788  1.00  0.00           N  
ATOM   1795  H   TYR   118     319.658 328.503 332.589  1.00  0.00           H  
ATOM   1796  CA  TYR   118     319.244 330.508 332.039  1.00  0.00           C  
ATOM   1797  HA  TYR   118     318.610 330.803 331.205  1.00  0.00           H  
ATOM   1798  CB  TYR   118     318.374 330.557 333.324  1.00  0.00           C  
ATOM   1799  HB2 TYR   118     318.423 329.608 333.861  1.00  0.00           H  
ATOM   1800  HB3 TYR   118     318.733 331.320 334.015  1.00  0.00           H  
ATOM   1801  CG  TYR   118     316.927 330.844 332.980  1.00  0.00           C  
ATOM   1802  CD1 TYR   118     316.362 332.096 333.294  1.00  0.00           C  
ATOM   1803  HD1 TYR   118     316.897 332.796 333.924  1.00  0.00           H  
ATOM   1804  CE1 TYR   118     315.127 332.470 332.730  1.00  0.00           C  
ATOM   1805  HE1 TYR   118     314.741 333.462 332.897  1.00  0.00           H  
ATOM   1806  CZ  TYR   118     314.434 331.583 331.876  1.00  0.00           C  
ATOM   1807  OH  TYR   118     313.268 331.945 331.275  1.00  0.00           O  
ATOM   1808  HH  TYR   118     312.954 332.822 331.555  1.00  0.00           H  
ATOM   1809  CE2 TYR   118     314.990 330.322 331.595  1.00  0.00           C  
ATOM   1810  HE2 TYR   118     314.480 329.669 330.907  1.00  0.00           H  
ATOM   1811  CD2 TYR   118     316.224 329.944 332.157  1.00  0.00           C  
ATOM   1812  HD2 TYR   118     316.659 328.986 331.896  1.00  0.00           H  
ATOM   1813  C   TYR   118     320.446 331.496 331.997  1.00  0.00           C  
ATOM   1814  O   TYR   118     320.580 332.407 332.813  1.00  0.00           O  
ATOM   1815  N   GLN   119     321.263 331.369 330.949  1.00  0.00           N  
ATOM   1816  H   GLN   119     321.035 330.617 330.304  1.00  0.00           H  
ATOM   1817  CA  GLN   119     322.391 332.196 330.513  1.00  0.00           C  
ATOM   1818  HA  GLN   119     322.254 333.232 330.826  1.00  0.00           H  
ATOM   1819  CB  GLN   119     323.715 331.629 331.076  1.00  0.00           C  
ATOM   1820  HB2 GLN   119     323.823 330.598 330.731  1.00  0.00           H  
ATOM   1821  HB3 GLN   119     324.548 332.198 330.660  1.00  0.00           H  
ATOM   1822  CG  GLN   119     323.857 331.618 332.607  1.00  0.00           C  
ATOM   1823  HG2 GLN   119     323.053 331.029 333.046  1.00  0.00           H  
ATOM   1824  HG3 GLN   119     324.793 331.116 332.855  1.00  0.00           H  
ATOM   1825  CD  GLN   119     323.885 333.007 333.251  1.00  0.00           C  
ATOM   1826  OE1 GLN   119     323.980 334.045 332.606  1.00  0.00           O  
ATOM   1827  NE2 GLN   119     323.830 333.081 334.565  1.00  0.00           N  
ATOM   1828 HE21 GLN   119     323.857 333.993 334.996  1.00  0.00           H  
ATOM   1829 HE22 GLN   119     323.758 332.242 335.122  1.00  0.00           H  
ATOM   1830  C   GLN   119     322.450 332.124 328.976  1.00  0.00           C  
ATOM   1831  O   GLN   119     322.331 331.030 328.427  1.00  0.00           O  
ATOM   1832  N   GLY   120     322.656 333.236 328.261  1.00  0.00           N  
ATOM   1833  H   GLY   120     322.723 334.119 328.751  1.00  0.00           H  
ATOM   1834  CA  GLY   120     322.946 333.239 326.811  1.00  0.00           C  
ATOM   1835  HA2 GLY   120     323.387 334.199 326.538  1.00  0.00           H  
ATOM   1836  HA3 GLY   120     323.671 332.463 326.579  1.00  0.00           H  
ATOM   1837  C   GLY   120     321.706 333.019 325.938  1.00  0.00           C  
ATOM   1838  O   GLY   120     321.351 333.871 325.126  1.00  0.00           O  
ATOM   1839  N   LEU   121     321.065 331.855 326.093  1.00  0.00           N  
ATOM   1840  H   LEU   121     321.438 331.224 326.797  1.00  0.00           H  
ATOM   1841  CA  LEU   121     319.717 331.572 325.593  1.00  0.00           C  
ATOM   1842  HA  LEU   121     319.693 331.800 324.525  1.00  0.00           H  
ATOM   1843  CB  LEU   121     319.442 330.067 325.814  1.00  0.00           C  
ATOM   1844  HB2 LEU   121     320.295 329.513 325.428  1.00  0.00           H  
ATOM   1845  HB3 LEU   121     319.426 329.869 326.889  1.00  0.00           H  
ATOM   1846  CG  LEU   121     318.148 329.482 325.216  1.00  0.00           C  
ATOM   1847  HG  LEU   121     317.324 329.689 325.891  1.00  0.00           H  
ATOM   1848  CD1 LEU   121     317.776 329.971 323.816  1.00  0.00           C  
ATOM   1849 HD11 LEU   121     318.581 329.757 323.122  1.00  0.00           H  
ATOM   1850 HD12 LEU   121     316.868 329.463 323.481  1.00  0.00           H  
ATOM   1851 HD13 LEU   121     317.566 331.035 323.788  1.00  0.00           H  
ATOM   1852  CD2 LEU   121     318.322 327.976 325.036  1.00  0.00           C  
ATOM   1853 HD21 LEU   121     318.512 327.513 325.998  1.00  0.00           H  
ATOM   1854 HD22 LEU   121     317.427 327.516 324.618  1.00  0.00           H  
ATOM   1855 HD23 LEU   121     319.164 327.779 324.371  1.00  0.00           H  
ATOM   1856  C   LEU   121     318.719 332.485 326.335  1.00  0.00           C  
ATOM   1857  O   LEU   121     319.039 332.971 327.416  1.00  0.00           O  
ATOM   1858  N   LYS   122     317.532 332.725 325.758  1.00  0.00           N  
ATOM   1859  H   LYS   122     317.413 332.300 324.849  1.00  0.00           H  
ATOM   1860  CA  LYS   122     316.370 333.541 326.212  1.00  0.00           C  
ATOM   1861  HA  LYS   122     315.494 332.987 325.878  1.00  0.00           H  
ATOM   1862  CB  LYS   122     316.177 333.693 327.732  1.00  0.00           C  
ATOM   1863  HB2 LYS   122     316.827 334.489 328.073  1.00  0.00           H  
ATOM   1864  HB3 LYS   122     315.163 334.060 327.905  1.00  0.00           H  
ATOM   1865  CG  LYS   122     316.350 332.448 328.620  1.00  0.00           C  
ATOM   1866  HG2 LYS   122     315.388 331.940 328.713  1.00  0.00           H  
ATOM   1867  HG3 LYS   122     317.047 331.725 328.205  1.00  0.00           H  
ATOM   1868  CD  LYS   122     316.835 332.888 330.009  1.00  0.00           C  
ATOM   1869  HD2 LYS   122     316.091 333.572 330.422  1.00  0.00           H  
ATOM   1870  HD3 LYS   122     316.871 331.996 330.617  1.00  0.00           H  
ATOM   1871  CE  LYS   122     318.229 333.548 330.061  1.00  0.00           C  
ATOM   1872  HE2 LYS   122     318.991 332.775 329.908  1.00  0.00           H  
ATOM   1873  HE3 LYS   122     318.336 334.236 329.219  1.00  0.00           H  
ATOM   1874  NZ  LYS   122     318.461 334.303 331.329  1.00  0.00           N  
ATOM   1875  HZ1 LYS   122     318.420 333.713 332.152  1.00  0.00           H  
ATOM   1876  HZ2 LYS   122     319.372 334.752 331.329  1.00  0.00           H  
ATOM   1877  HZ3 LYS   122     317.777 335.043 331.448  1.00  0.00           H  
ATOM   1878  C   LYS   122     316.272 334.927 325.536  1.00  0.00           C  
ATOM   1879  O   LYS   122     315.203 335.218 325.005  1.00  0.00           O  
ATOM   1880  N   PRO   123     317.329 335.766 325.450  1.00  0.00           N  
ATOM   1881  CD  PRO   123     318.598 335.695 326.169  1.00  0.00           C  
ATOM   1882  HD2 PRO   123     319.200 334.877 325.793  1.00  0.00           H  
ATOM   1883  HD3 PRO   123     318.433 335.593 327.240  1.00  0.00           H  
ATOM   1884  CG  PRO   123     319.350 336.996 325.904  1.00  0.00           C  
ATOM   1885  HG2 PRO   123     320.090 336.836 325.118  1.00  0.00           H  
ATOM   1886  HG3 PRO   123     319.832 337.369 326.809  1.00  0.00           H  
ATOM   1887  CB  PRO   123     318.260 337.943 325.413  1.00  0.00           C  
ATOM   1888  HB2 PRO   123     318.659 338.734 324.778  1.00  0.00           H  
ATOM   1889  HB3 PRO   123     317.753 338.378 326.277  1.00  0.00           H  
ATOM   1890  CA  PRO   123     317.288 337.012 324.678  1.00  0.00           C  
ATOM   1891  HA  PRO   123     316.294 337.461 324.702  1.00  0.00           H  
ATOM   1892  C   PRO   123     317.657 336.709 323.209  1.00  0.00           C  
ATOM   1893  O   PRO   123     318.636 337.214 322.656  1.00  0.00           O  
ATOM   1894  N   GLY   124     316.848 335.839 322.588  1.00  0.00           N  
ATOM   1895  H   GLY   124     316.026 335.538 323.100  1.00  0.00           H  
ATOM   1896  CA  GLY   124     317.061 335.249 321.262  1.00  0.00           C  
ATOM   1897  HA2 GLY   124     316.090 335.021 320.820  1.00  0.00           H  
ATOM   1898  HA3 GLY   124     317.557 335.974 320.615  1.00  0.00           H  
ATOM   1899  C   GLY   124     317.916 333.973 321.293  1.00  0.00           C  
ATOM   1900  O   GLY   124     319.030 333.964 321.813  1.00  0.00           O  
ATOM   1901  N   GLY   125     317.416 332.896 320.676  1.00  0.00           N  
ATOM   1902  H   GLY   125     316.454 332.933 320.362  1.00  0.00           H  
ATOM   1903  CA  GLY   125     318.148 331.636 320.457  1.00  0.00           C  
ATOM   1904  HA2 GLY   125     318.577 331.635 319.456  1.00  0.00           H  
ATOM   1905  HA3 GLY   125     318.960 331.554 321.181  1.00  0.00           H  
ATOM   1906  C   GLY   125     317.285 330.385 320.605  1.00  0.00           C  
ATOM   1907  O   GLY   125     316.091 330.460 320.893  1.00  0.00           O  
ATOM   1908  N   VAL   126     317.920 329.218 320.474  1.00  0.00           N  
ATOM   1909  H   VAL   126     318.873 329.210 320.109  1.00  0.00           H  
ATOM   1910  CA  VAL   126     317.312 327.910 320.760  1.00  0.00           C  
ATOM   1911  HA  VAL   126     316.607 328.025 321.584  1.00  0.00           H  
ATOM   1912  CB  VAL   126     316.517 327.408 319.539  1.00  0.00           C  
ATOM   1913  HB  VAL   126     315.682 328.085 319.372  1.00  0.00           H  
ATOM   1914  CG1 VAL   126     317.324 327.316 318.241  1.00  0.00           C  
ATOM   1915 HG11 VAL   126     318.120 326.573 318.322  1.00  0.00           H  
ATOM   1916 HG12 VAL   126     316.670 327.055 317.408  1.00  0.00           H  
ATOM   1917 HG13 VAL   126     317.768 328.285 318.034  1.00  0.00           H  
ATOM   1918  CG2 VAL   126     315.959 326.012 319.807  1.00  0.00           C  
ATOM   1919 HG21 VAL   126     315.445 325.975 320.770  1.00  0.00           H  
ATOM   1920 HG22 VAL   126     315.274 325.763 319.010  1.00  0.00           H  
ATOM   1921 HG23 VAL   126     316.752 325.265 319.810  1.00  0.00           H  
ATOM   1922  C   VAL   126     318.352 326.879 321.181  1.00  0.00           C  
ATOM   1923  O   VAL   126     319.415 326.789 320.587  1.00  0.00           O  
ATOM   1924  N   PHE   127     318.046 326.068 322.191  1.00  0.00           N  
ATOM   1925  H   PHE   127     317.158 326.172 322.669  1.00  0.00           H  
ATOM   1926  CA  PHE   127     318.828 324.868 322.470  1.00  0.00           C  
ATOM   1927  HA  PHE   127     319.766 324.898 321.916  1.00  0.00           H  
ATOM   1928  CB  PHE   127     319.155 324.745 323.963  1.00  0.00           C  
ATOM   1929  HB2 PHE   127     319.641 325.656 324.293  1.00  0.00           H  
ATOM   1930  HB3 PHE   127     318.221 324.645 324.518  1.00  0.00           H  
ATOM   1931  CG  PHE   127     320.086 323.604 324.329  1.00  0.00           C  
ATOM   1932  CD1 PHE   127     321.266 323.369 323.598  1.00  0.00           C  
ATOM   1933  HD1 PHE   127     321.508 323.985 322.747  1.00  0.00           H  
ATOM   1934  CE1 PHE   127     322.171 322.374 324.008  1.00  0.00           C  
ATOM   1935  HE1 PHE   127     323.097 322.224 323.477  1.00  0.00           H  
ATOM   1936  CZ  PHE   127     321.896 321.601 325.144  1.00  0.00           C  
ATOM   1937  HZ  PHE   127     322.617 320.874 325.495  1.00  0.00           H  
ATOM   1938  CE2 PHE   127     320.710 321.819 325.860  1.00  0.00           C  
ATOM   1939  HE2 PHE   127     320.512 321.261 326.760  1.00  0.00           H  
ATOM   1940  CD2 PHE   127     319.826 322.833 325.471  1.00  0.00           C  
ATOM   1941  HD2 PHE   127     318.966 323.041 326.080  1.00  0.00           H  
ATOM   1942  C   PHE   127     318.014 323.690 321.958  1.00  0.00           C  
ATOM   1943  O   PHE   127     316.998 323.334 322.553  1.00  0.00           O  
ATOM   1944  N   ILE   128     318.426 323.088 320.842  1.00  0.00           N  
ATOM   1945  H   ILE   128     319.222 323.462 320.330  1.00  0.00           H  
ATOM   1946  CA  ILE   128     317.818 321.843 320.362  1.00  0.00           C  
ATOM   1947  HA  ILE   128     316.747 321.861 320.566  1.00  0.00           H  
ATOM   1948  CB  ILE   128     317.974 321.719 318.838  1.00  0.00           C  
ATOM   1949  HB  ILE   128     319.030 321.786 318.604  1.00  0.00           H  
ATOM   1950  CG2 ILE   128     317.419 320.403 318.296  1.00  0.00           C  
ATOM   1951 HG21 ILE   128     316.392 320.242 318.616  1.00  0.00           H  
ATOM   1952 HG22 ILE   128     317.457 320.378 317.206  1.00  0.00           H  
ATOM   1953 HG23 ILE   128     318.015 319.586 318.669  1.00  0.00           H  
ATOM   1954  CG1 ILE   128     317.261 322.853 318.088  1.00  0.00           C  
ATOM   1955 HG12 ILE   128     317.647 323.816 318.412  1.00  0.00           H  
ATOM   1956 HG13 ILE   128     317.504 322.756 317.036  1.00  0.00           H  
ATOM   1957  CD1 ILE   128     315.736 322.827 318.242  1.00  0.00           C  
ATOM   1958 HD11 ILE   128     315.441 322.894 319.287  1.00  0.00           H  
ATOM   1959 HD12 ILE   128     315.306 323.659 317.715  1.00  0.00           H  
ATOM   1960 HD13 ILE   128     315.319 321.926 317.798  1.00  0.00           H  
ATOM   1961  C   ILE   128     318.380 320.704 321.218  1.00  0.00           C  
ATOM   1962  O   ILE   128     319.231 319.908 320.842  1.00  0.00           O  
ATOM   1963  N   LEU   129     317.835 320.662 322.431  1.00  0.00           N  
ATOM   1964  H   LEU   129     317.166 321.406 322.605  1.00  0.00           H  
ATOM   1965  CA  LEU   129     318.191 319.870 323.613  1.00  0.00           C  
ATOM   1966  HA  LEU   129     319.225 320.085 323.875  1.00  0.00           H  
ATOM   1967  CB  LEU   129     317.318 320.428 324.754  1.00  0.00           C  
ATOM   1968  HB2 LEU   129     317.631 320.002 325.709  1.00  0.00           H  
ATOM   1969  HB3 LEU   129     317.528 321.494 324.816  1.00  0.00           H  
ATOM   1970  CG  LEU   129     315.800 320.227 324.535  1.00  0.00           C  
ATOM   1971  HG  LEU   129     315.587 320.147 323.470  1.00  0.00           H  
ATOM   1972  CD1 LEU   129     315.288 318.954 325.207  1.00  0.00           C  
ATOM   1973 HD11 LEU   129     316.022 318.548 325.902  1.00  0.00           H  
ATOM   1974 HD12 LEU   129     314.380 319.147 325.777  1.00  0.00           H  
ATOM   1975 HD13 LEU   129     315.092 318.206 324.439  1.00  0.00           H  
ATOM   1976  CD2 LEU   129     315.001 321.430 325.028  1.00  0.00           C  
ATOM   1977 HD21 LEU   129     315.494 322.367 324.761  1.00  0.00           H  
ATOM   1978 HD22 LEU   129     314.025 321.445 324.551  1.00  0.00           H  
ATOM   1979 HD23 LEU   129     314.867 321.362 326.104  1.00  0.00           H  
ATOM   1980  C   LEU   129     318.026 318.343 323.420  1.00  0.00           C  
ATOM   1981  O   LEU   129     317.977 317.584 324.384  1.00  0.00           O  
ATOM   1982  N   GLU   130     317.900 317.914 322.166  1.00  0.00           N  
ATOM   1983  H   GLU   130     318.132 318.581 321.443  1.00  0.00           H  
ATOM   1984  CA  GLU   130     317.490 316.599 321.717  1.00  0.00           C  
ATOM   1985  HA  GLU   130     317.348 316.046 322.635  1.00  0.00           H  
ATOM   1986  CB  GLU   130     316.107 316.751 321.033  1.00  0.00           C  
ATOM   1987  HB2 GLU   130     315.686 315.786 320.796  1.00  0.00           H  
ATOM   1988  HB3 GLU   130     315.440 317.176 321.785  1.00  0.00           H  
ATOM   1989  CG  GLU   130     316.005 317.665 319.808  1.00  0.00           C  
ATOM   1990  HG2 GLU   130     315.040 318.174 319.852  1.00  0.00           H  
ATOM   1991  HG3 GLU   130     316.770 318.423 319.909  1.00  0.00           H  
ATOM   1992  CD  GLU   130     316.120 316.931 318.453  1.00  0.00           C  
ATOM   1993  OE1 GLU   130     316.274 317.598 317.408  1.00  0.00           O  
ATOM   1994  OE2 GLU   130     316.098 315.684 318.450  1.00  0.00           O  
ATOM   1995  C   GLU   130     318.603 315.779 321.024  1.00  0.00           C  
ATOM   1996  O   GLU   130     319.560 315.428 321.710  1.00  0.00           O  
ATOM   1997  N   GLY   131     318.494 315.383 319.750  1.00  0.00           N  
ATOM   1998  H   GLY   131     317.657 315.623 319.232  1.00  0.00           H  
ATOM   1999  CA  GLY   131     319.444 314.469 319.105  1.00  0.00           C  
ATOM   2000  HA2 GLY   131     320.436 314.908 319.106  1.00  0.00           H  
ATOM   2001  HA3 GLY   131     319.509 313.573 319.724  1.00  0.00           H  
ATOM   2002  C   GLY   131     319.135 313.985 317.675  1.00  0.00           C  
ATOM   2003  O   GLY   131     320.073 313.577 316.991  1.00  0.00           O  
ATOM   2004  N   PHE   132     317.875 313.995 317.211  1.00  0.00           N  
ATOM   2005  H   PHE   132     317.155 314.460 317.761  1.00  0.00           H  
ATOM   2006  CA  PHE   132     317.430 313.301 315.987  1.00  0.00           C  
ATOM   2007  HA  PHE   132     318.128 313.528 315.180  1.00  0.00           H  
ATOM   2008  CB  PHE   132     317.516 311.789 316.305  1.00  0.00           C  
ATOM   2009  HB2 PHE   132     318.350 311.622 316.985  1.00  0.00           H  
ATOM   2010  HB3 PHE   132     316.637 311.530 316.884  1.00  0.00           H  
ATOM   2011  CG  PHE   132     317.683 310.753 315.202  1.00  0.00           C  
ATOM   2012  CD1 PHE   132     318.553 309.669 315.444  1.00  0.00           C  
ATOM   2013  HD1 PHE   132     319.162 309.661 316.330  1.00  0.00           H  
ATOM   2014  CE1 PHE   132     318.649 308.592 314.550  1.00  0.00           C  
ATOM   2015  HE1 PHE   132     319.308 307.764 314.766  1.00  0.00           H  
ATOM   2016  CZ  PHE   132     317.904 308.612 313.364  1.00  0.00           C  
ATOM   2017  HZ  PHE   132     317.980 307.796 312.657  1.00  0.00           H  
ATOM   2018  CE2 PHE   132     317.070 309.706 313.090  1.00  0.00           C  
ATOM   2019  HE2 PHE   132     316.523 309.700 312.164  1.00  0.00           H  
ATOM   2020  CD2 PHE   132     316.938 310.771 314.008  1.00  0.00           C  
ATOM   2021  HD2 PHE   132     316.254 311.581 313.805  1.00  0.00           H  
ATOM   2022  C   PHE   132     315.988 313.727 315.573  1.00  0.00           C  
ATOM   2023  O   PHE   132     315.013 313.382 316.236  1.00  0.00           O  
ATOM   2024  N   ALA   133     315.880 314.420 314.428  1.00  0.00           N  
ATOM   2025  H   ALA   133     316.763 314.629 313.991  1.00  0.00           H  
ATOM   2026  CA  ALA   133     314.740 315.156 313.827  1.00  0.00           C  
ATOM   2027  HA  ALA   133     314.789 316.179 314.207  1.00  0.00           H  
ATOM   2028  CB  ALA   133     315.056 315.172 312.325  1.00  0.00           C  
ATOM   2029  HB1 ALA   133     314.981 314.160 311.934  1.00  0.00           H  
ATOM   2030  HB2 ALA   133     314.360 315.805 311.776  1.00  0.00           H  
ATOM   2031  HB3 ALA   133     316.070 315.531 312.158  1.00  0.00           H  
ATOM   2032  C   ALA   133     313.269 314.652 313.983  1.00  0.00           C  
ATOM   2033  O   ALA   133     313.023 313.446 314.048  1.00  0.00           O  
ATOM   2034  N   PRO   134     312.251 315.550 313.867  1.00  0.00           N  
ATOM   2035  CD  PRO   134     312.378 316.980 313.601  1.00  0.00           C  
ATOM   2036  HD2 PRO   134     313.097 317.184 312.815  1.00  0.00           H  
ATOM   2037  HD3 PRO   134     312.691 317.473 314.507  1.00  0.00           H  
ATOM   2038  CG  PRO   134     310.994 317.497 313.200  1.00  0.00           C  
ATOM   2039  HG2 PRO   134     310.859 317.424 312.120  1.00  0.00           H  
ATOM   2040  HG3 PRO   134     310.833 318.527 313.521  1.00  0.00           H  
ATOM   2041  CB  PRO   134     310.058 316.523 313.912  1.00  0.00           C  
ATOM   2042  HB2 PRO   134     309.082 316.473 313.425  1.00  0.00           H  
ATOM   2043  HB3 PRO   134     309.935 316.834 314.948  1.00  0.00           H  
ATOM   2044  CA  PRO   134     310.823 315.192 313.847  1.00  0.00           C  
ATOM   2045  HA  PRO   134     310.576 314.592 314.724  1.00  0.00           H  
ATOM   2046  C   PRO   134     310.426 314.401 312.587  1.00  0.00           C  
ATOM   2047  O   PRO   134     309.584 313.511 312.661  1.00  0.00           O  
ATOM   2048  N   GLU   135     311.067 314.681 311.440  1.00  0.00           N  
ATOM   2049  H   GLU   135     311.715 315.457 311.436  1.00  0.00           H  
ATOM   2050  CA  GLU   135     310.874 313.956 310.168  1.00  0.00           C  
ATOM   2051  HA  GLU   135     309.830 314.015 309.859  1.00  0.00           H  
ATOM   2052  CB  GLU   135     311.760 314.563 309.068  1.00  0.00           C  
ATOM   2053  HB2 GLU   135     312.742 314.816 309.471  1.00  0.00           H  
ATOM   2054  HB3 GLU   135     311.910 313.793 308.311  1.00  0.00           H  
ATOM   2055  CG  GLU   135     311.145 315.789 308.380  1.00  0.00           C  
ATOM   2056  HG2 GLU   135     310.078 315.838 308.610  1.00  0.00           H  
ATOM   2057  HG3 GLU   135     311.611 316.688 308.788  1.00  0.00           H  
ATOM   2058  CD  GLU   135     311.336 315.728 306.845  1.00  0.00           C  
ATOM   2059  OE1 GLU   135     310.357 315.971 306.097  1.00  0.00           O  
ATOM   2060  OE2 GLU   135     312.456 315.416 306.367  1.00  0.00           O  
ATOM   2061  C   GLU   135     311.220 312.468 310.267  1.00  0.00           C  
ATOM   2062  O   GLU   135     310.751 311.662 309.464  1.00  0.00           O  
ATOM   2063  N   GLN   136     312.034 312.086 311.252  1.00  0.00           N  
ATOM   2064  H   GLN   136     312.316 312.771 311.941  1.00  0.00           H  
ATOM   2065  CA  GLN   136     312.527 310.720 311.419  1.00  0.00           C  
ATOM   2066  HA  GLN   136     312.590 310.255 310.436  1.00  0.00           H  
ATOM   2067  CB  GLN   136     313.956 310.780 311.968  1.00  0.00           C  
ATOM   2068  HB2 GLN   136     313.966 311.340 312.902  1.00  0.00           H  
ATOM   2069  HB3 GLN   136     314.301 309.769 312.180  1.00  0.00           H  
ATOM   2070  CG  GLN   136     314.893 311.458 310.940  1.00  0.00           C  
ATOM   2071  HG2 GLN   136     314.478 312.417 310.635  1.00  0.00           H  
ATOM   2072  HG3 GLN   136     315.852 311.678 311.405  1.00  0.00           H  
ATOM   2073  CD  GLN   136     315.144 310.611 309.688  1.00  0.00           C  
ATOM   2074  OE1 GLN   136     315.298 309.398 309.732  1.00  0.00           O  
ATOM   2075  NE2 GLN   136     315.204 311.216 308.519  1.00  0.00           N  
ATOM   2076 HE21 GLN   136     315.373 310.649 307.701  1.00  0.00           H  
ATOM   2077 HE22 GLN   136     315.065 312.210 308.435  1.00  0.00           H  
ATOM   2078  C   GLN   136     311.532 309.856 312.215  1.00  0.00           C  
ATOM   2079  O   GLN   136     311.888 309.025 313.052  1.00  0.00           O  
ATOM   2080  N   LEU   137     310.251 310.064 311.896  1.00  0.00           N  
ATOM   2081  H   LEU   137     310.081 310.763 311.184  1.00  0.00           H  
ATOM   2082  CA  LEU   137     309.114 309.252 312.282  1.00  0.00           C  
ATOM   2083  HA  LEU   137     309.376 308.689 313.180  1.00  0.00           H  
ATOM   2084  CB  LEU   137     307.912 310.153 312.606  1.00  0.00           C  
ATOM   2085  HB2 LEU   137     308.193 310.807 313.430  1.00  0.00           H  
ATOM   2086  HB3 LEU   137     307.691 310.799 311.756  1.00  0.00           H  
ATOM   2087  CG  LEU   137     306.622 309.416 313.009  1.00  0.00           C  
ATOM   2088  HG  LEU   137     306.057 310.150 313.556  1.00  0.00           H  
ATOM   2089  CD1 LEU   137     305.742 308.857 311.887  1.00  0.00           C  
ATOM   2090 HD11 LEU   137     306.141 307.926 311.490  1.00  0.00           H  
ATOM   2091 HD12 LEU   137     304.743 308.667 312.277  1.00  0.00           H  
ATOM   2092 HD13 LEU   137     305.663 309.589 311.083  1.00  0.00           H  
ATOM   2093  CD2 LEU   137     306.853 308.269 313.974  1.00  0.00           C  
ATOM   2094 HD21 LEU   137     307.333 308.665 314.861  1.00  0.00           H  
ATOM   2095 HD22 LEU   137     305.902 307.819 314.263  1.00  0.00           H  
ATOM   2096 HD23 LEU   137     307.469 307.499 313.524  1.00  0.00           H  
ATOM   2097  C   LEU   137     308.796 308.276 311.147  1.00  0.00           C  
ATOM   2098  O   LEU   137     308.189 308.650 310.142  1.00  0.00           O  
ATOM   2099  N   GLN   138     309.213 307.021 311.308  1.00  0.00           N  
ATOM   2100  H   GLN   138     309.861 306.824 312.062  1.00  0.00           H  
ATOM   2101  CA  GLN   138     308.823 305.914 310.426  1.00  0.00           C  
ATOM   2102  HA  GLN   138     308.004 306.246 309.785  1.00  0.00           H  
ATOM   2103  CB  GLN   138     310.003 305.575 309.484  1.00  0.00           C  
ATOM   2104  HB2 GLN   138     310.920 305.445 310.061  1.00  0.00           H  
ATOM   2105  HB3 GLN   138     309.789 304.627 308.990  1.00  0.00           H  
ATOM   2106  CG  GLN   138     310.224 306.615 308.357  1.00  0.00           C  
ATOM   2107  HG2 GLN   138     310.867 306.169 307.598  1.00  0.00           H  
ATOM   2108  HG3 GLN   138     309.264 306.822 307.880  1.00  0.00           H  
ATOM   2109  CD  GLN   138     310.875 307.940 308.779  1.00  0.00           C  
ATOM   2110  OE1 GLN   138     311.697 308.011 309.682  1.00  0.00           O  
ATOM   2111  NE2 GLN   138     310.539 309.044 308.140  1.00  0.00           N  
ATOM   2112 HE21 GLN   138     310.844 309.936 308.518  1.00  0.00           H  
ATOM   2113 HE22 GLN   138     309.838 309.018 307.415  1.00  0.00           H  
ATOM   2114  C   GLN   138     308.224 304.711 311.204  1.00  0.00           C  
ATOM   2115  O   GLN   138     308.088 303.621 310.650  1.00  0.00           O  
ATOM   2116  N   TYR   139     307.782 304.919 312.462  1.00  0.00           N  
ATOM   2117  H   TYR   139     307.939 305.824 312.877  1.00  0.00           H  
ATOM   2118  CA  TYR   139     307.073 303.915 313.289  1.00  0.00           C  
ATOM   2119  HA  TYR   139     307.297 302.932 312.873  1.00  0.00           H  
ATOM   2120  CB  TYR   139     307.638 303.891 314.737  1.00  0.00           C  
ATOM   2121  HB2 TYR   139     307.676 302.848 315.050  1.00  0.00           H  
ATOM   2122  HB3 TYR   139     308.673 304.234 314.719  1.00  0.00           H  
ATOM   2123  CG  TYR   139     306.874 304.655 315.820  1.00  0.00           C  
ATOM   2124  CD1 TYR   139     307.143 306.015 316.055  1.00  0.00           C  
ATOM   2125  HD1 TYR   139     307.954 306.487 315.521  1.00  0.00           H  
ATOM   2126  CE1 TYR   139     306.358 306.753 316.966  1.00  0.00           C  
ATOM   2127  HE1 TYR   139     306.506 307.813 317.098  1.00  0.00           H  
ATOM   2128  CZ  TYR   139     305.350 306.111 317.714  1.00  0.00           C  
ATOM   2129  OH  TYR   139     304.581 306.829 318.575  1.00  0.00           O  
ATOM   2130  HH  TYR   139     304.470 307.748 318.246  1.00  0.00           H  
ATOM   2131  CE2 TYR   139     305.143 304.725 317.555  1.00  0.00           C  
ATOM   2132  HE2 TYR   139     304.383 304.229 318.140  1.00  0.00           H  
ATOM   2133  CD2 TYR   139     305.899 304.005 316.607  1.00  0.00           C  
ATOM   2134  HD2 TYR   139     305.708 302.950 316.464  1.00  0.00           H  
ATOM   2135  C   TYR   139     305.530 304.038 313.238  1.00  0.00           C  
ATOM   2136  O   TYR   139     304.845 303.296 313.942  1.00  0.00           O  
ATOM   2137  N   ASN   140     304.981 304.933 312.392  1.00  0.00           N  
ATOM   2138  H   ASN   140     305.612 305.469 311.818  1.00  0.00           H  
ATOM   2139  CA  ASN   140     303.538 305.196 312.221  1.00  0.00           C  
ATOM   2140  HA  ASN   140     303.229 305.903 312.996  1.00  0.00           H  
ATOM   2141  CB  ASN   140     303.314 305.863 310.847  1.00  0.00           C  
ATOM   2142  HB2 ASN   140     303.770 306.853 310.826  1.00  0.00           H  
ATOM   2143  HB3 ASN   140     303.789 305.254 310.077  1.00  0.00           H  
ATOM   2144  CG  ASN   140     301.835 306.013 310.514  1.00  0.00           C  
ATOM   2145  OD1 ASN   140     301.034 306.423 311.341  1.00  0.00           O  
ATOM   2146  ND2 ASN   140     301.425 305.668 309.314  1.00  0.00           N  
ATOM   2147 HD21 ASN   140     300.435 305.707 309.123  1.00  0.00           H  
ATOM   2148 HD22 ASN   140     302.076 305.326 308.624  1.00  0.00           H  
ATOM   2149  C   ASN   140     302.665 303.926 312.361  1.00  0.00           C  
ATOM   2150  O   ASN   140     302.894 302.920 311.682  1.00  0.00           O  
ATOM   2151  N   THR   141     301.653 304.001 313.230  1.00  0.00           N  
ATOM   2152  H   THR   141     301.480 304.884 313.691  1.00  0.00           H  
ATOM   2153  CA  THR   141     300.839 302.866 313.691  1.00  0.00           C  
ATOM   2154  HA  THR   141     301.458 301.969 313.657  1.00  0.00           H  
ATOM   2155  CB  THR   141     300.436 303.058 315.169  1.00  0.00           C  
ATOM   2156  HB  THR   141     299.809 302.219 315.474  1.00  0.00           H  
ATOM   2157  CG2 THR   141     301.655 303.118 316.093  1.00  0.00           C  
ATOM   2158 HG21 THR   141     302.249 304.009 315.888  1.00  0.00           H  
ATOM   2159 HG22 THR   141     301.327 303.140 317.132  1.00  0.00           H  
ATOM   2160 HG23 THR   141     302.275 302.234 315.942  1.00  0.00           H  
ATOM   2161  OG1 THR   141     299.718 304.267 315.340  1.00  0.00           O  
ATOM   2162  HG1 THR   141     299.499 304.357 316.287  1.00  0.00           H  
ATOM   2163  C   THR   141     299.660 302.602 312.738  1.00  0.00           C  
ATOM   2164  O   THR   141     299.846 301.978 311.690  1.00  0.00           O  
ATOM   2165  N   GLY   142     298.446 303.034 313.094  1.00  0.00           N  
ATOM   2166  H   GLY   142     298.387 303.549 313.966  1.00  0.00           H  
ATOM   2167  CA  GLY   142     297.254 302.997 312.242  1.00  0.00           C  
ATOM   2168  HA2 GLY   142     297.259 302.099 311.624  1.00  0.00           H  
ATOM   2169  HA3 GLY   142     296.364 302.966 312.872  1.00  0.00           H  
ATOM   2170  C   GLY   142     297.195 304.226 311.326  1.00  0.00           C  
ATOM   2171  O   GLY   142     298.069 304.432 310.479  1.00  0.00           O  
ATOM   2172  N   GLY   143     296.160 305.050 311.506  1.00  0.00           N  
ATOM   2173  H   GLY   143     295.464 304.794 312.194  1.00  0.00           H  
ATOM   2174  CA  GLY   143     295.995 306.342 310.831  1.00  0.00           C  
ATOM   2175  HA2 GLY   143     296.494 306.302 309.863  1.00  0.00           H  
ATOM   2176  HA3 GLY   143     294.933 306.470 310.621  1.00  0.00           H  
ATOM   2177  C   GLY   143     296.474 307.638 311.531  1.00  0.00           C  
ATOM   2178  O   GLY   143     296.239 308.683 310.916  1.00  0.00           O  
ATOM   2179  N   PRO   144     297.117 307.682 312.731  1.00  0.00           N  
ATOM   2180  CD  PRO   144     297.351 306.618 313.705  1.00  0.00           C  
ATOM   2181  HD2 PRO   144     298.296 306.120 313.482  1.00  0.00           H  
ATOM   2182  HD3 PRO   144     296.536 305.900 313.745  1.00  0.00           H  
ATOM   2183  CG  PRO   144     297.430 307.297 315.069  1.00  0.00           C  
ATOM   2184  HG2 PRO   144     298.047 306.732 315.768  1.00  0.00           H  
ATOM   2185  HG3 PRO   144     296.424 307.434 315.469  1.00  0.00           H  
ATOM   2186  CB  PRO   144     298.041 308.654 314.747  1.00  0.00           C  
ATOM   2187  HB2 PRO   144     299.128 308.562 314.755  1.00  0.00           H  
ATOM   2188  HB3 PRO   144     297.729 309.411 315.466  1.00  0.00           H  
ATOM   2189  CA  PRO   144     297.512 308.963 313.336  1.00  0.00           C  
ATOM   2190  HA  PRO   144     296.618 309.578 313.442  1.00  0.00           H  
ATOM   2191  C   PRO   144     298.546 309.743 312.505  1.00  0.00           C  
ATOM   2192  O   PRO   144     298.281 310.876 312.105  1.00  0.00           O  
ATOM   2193  N   LYS   145     299.721 309.138 312.268  1.00  0.00           N  
ATOM   2194  H   LYS   145     299.800 308.174 312.568  1.00  0.00           H  
ATOM   2195  CA  LYS   145     300.929 309.753 311.683  1.00  0.00           C  
ATOM   2196  HA  LYS   145     301.671 308.962 311.564  1.00  0.00           H  
ATOM   2197  CB  LYS   145     300.720 310.342 310.276  1.00  0.00           C  
ATOM   2198  HB2 LYS   145     300.087 311.227 310.330  1.00  0.00           H  
ATOM   2199  HB3 LYS   145     301.693 310.654 309.891  1.00  0.00           H  
ATOM   2200  CG  LYS   145     300.099 309.343 309.297  1.00  0.00           C  
ATOM   2201  HG2 LYS   145     300.712 308.444 309.249  1.00  0.00           H  
ATOM   2202  HG3 LYS   145     299.101 309.077 309.645  1.00  0.00           H  
ATOM   2203  CD  LYS   145     300.005 309.965 307.900  1.00  0.00           C  
ATOM   2204  HD2 LYS   145     299.698 311.009 307.982  1.00  0.00           H  
ATOM   2205  HD3 LYS   145     300.986 309.919 307.420  1.00  0.00           H  
ATOM   2206  CE  LYS   145     298.968 309.204 307.070  1.00  0.00           C  
ATOM   2207  HE2 LYS   145     299.251 308.147 307.025  1.00  0.00           H  
ATOM   2208  HE3 LYS   145     298.004 309.271 307.585  1.00  0.00           H  
ATOM   2209  NZ  LYS   145     298.849 309.768 305.700  1.00  0.00           N  
ATOM   2210  HZ1 LYS   145     299.709 309.655 305.178  1.00  0.00           H  
ATOM   2211  HZ2 LYS   145     298.114 309.308 305.179  1.00  0.00           H  
ATOM   2212  HZ3 LYS   145     298.630 310.756 305.725  1.00  0.00           H  
ATOM   2213  C   LYS   145     301.554 310.777 312.630  1.00  0.00           C  
ATOM   2214  O   LYS   145     301.320 311.986 312.530  1.00  0.00           O  
ATOM   2215  N   ASP   146     302.360 310.277 313.566  1.00  0.00           N  
ATOM   2216  H   ASP   146     302.456 309.278 313.641  1.00  0.00           H  
ATOM   2217  CA  ASP   146     303.242 311.129 314.366  1.00  0.00           C  
ATOM   2218  HA  ASP   146     302.633 311.756 315.000  1.00  0.00           H  
ATOM   2219  CB  ASP   146     304.108 310.247 315.287  1.00  0.00           C  
ATOM   2220  HB2 ASP   146     304.392 309.359 314.730  1.00  0.00           H  
ATOM   2221  HB3 ASP   146     305.023 310.780 315.543  1.00  0.00           H  
ATOM   2222  CG  ASP   146     303.428 309.750 316.581  1.00  0.00           C  
ATOM   2223  OD1 ASP   146     304.161 309.223 317.452  1.00  0.00           O  
ATOM   2224  OD2 ASP   146     302.187 309.840 316.728  1.00  0.00           O  
ATOM   2225  C   ASP   146     304.031 312.064 313.407  1.00  0.00           C  
ATOM   2226  O   ASP   146     304.589 311.604 312.417  1.00  0.00           O  
ATOM   2227  N   LEU   147     303.983 313.379 313.664  1.00  0.00           N  
ATOM   2228  H   LEU   147     303.491 313.612 314.514  1.00  0.00           H  
ATOM   2229  CA  LEU   147     304.419 314.555 312.859  1.00  0.00           C  
ATOM   2230  HA  LEU   147     305.272 315.012 313.362  1.00  0.00           H  
ATOM   2231  CB  LEU   147     304.840 314.265 311.394  1.00  0.00           C  
ATOM   2232  HB2 LEU   147     304.224 313.475 310.969  1.00  0.00           H  
ATOM   2233  HB3 LEU   147     304.630 315.143 310.782  1.00  0.00           H  
ATOM   2234  CG  LEU   147     306.342 313.943 311.253  1.00  0.00           C  
ATOM   2235  HG  LEU   147     306.690 313.389 312.125  1.00  0.00           H  
ATOM   2236  CD1 LEU   147     306.631 313.109 310.005  1.00  0.00           C  
ATOM   2237 HD11 LEU   147     306.319 313.646 309.109  1.00  0.00           H  
ATOM   2238 HD12 LEU   147     307.696 312.889 309.947  1.00  0.00           H  
ATOM   2239 HD13 LEU   147     306.088 312.166 310.067  1.00  0.00           H  
ATOM   2240  CD2 LEU   147     307.130 315.255 311.140  1.00  0.00           C  
ATOM   2241 HD21 LEU   147     306.980 315.861 312.033  1.00  0.00           H  
ATOM   2242 HD22 LEU   147     308.189 315.046 311.034  1.00  0.00           H  
ATOM   2243 HD23 LEU   147     306.802 315.819 310.266  1.00  0.00           H  
ATOM   2244  C   LEU   147     303.296 315.609 312.841  1.00  0.00           C  
ATOM   2245  O   LEU   147     303.560 316.798 313.016  1.00  0.00           O  
ATOM   2246  N   ASP   148     302.046 315.160 312.685  1.00  0.00           N  
ATOM   2247  H   ASP   148     301.926 314.167 312.510  1.00  0.00           H  
ATOM   2248  CA  ASP   148     300.846 316.017 312.611  1.00  0.00           C  
ATOM   2249  HA  ASP   148     301.147 317.042 312.392  1.00  0.00           H  
ATOM   2250  CB  ASP   148     299.976 315.530 311.440  1.00  0.00           C  
ATOM   2251  HB2 ASP   148     299.649 314.510 311.651  1.00  0.00           H  
ATOM   2252  HB3 ASP   148     299.087 316.160 311.378  1.00  0.00           H  
ATOM   2253  CG  ASP   148     300.695 315.566 310.074  1.00  0.00           C  
ATOM   2254  OD1 ASP   148     300.412 314.689 309.222  1.00  0.00           O  
ATOM   2255  OD2 ASP   148     301.507 316.489 309.817  1.00  0.00           O  
ATOM   2256  C   ASP   148     300.040 316.063 313.933  1.00  0.00           C  
ATOM   2257  O   ASP   148     299.163 316.910 314.119  1.00  0.00           O  
ATOM   2258  N   LEU   149     300.403 315.183 314.870  1.00  0.00           N  
ATOM   2259  H   LEU   149     301.101 314.514 314.579  1.00  0.00           H  
ATOM   2260  CA  LEU   149     299.944 315.023 316.255  1.00  0.00           C  
ATOM   2261  HA  LEU   149     299.998 315.990 316.759  1.00  0.00           H  
ATOM   2262  CB  LEU   149     298.494 314.495 316.354  1.00  0.00           C  
ATOM   2263  HB2 LEU   149     298.287 314.366 317.417  1.00  0.00           H  
ATOM   2264  HB3 LEU   149     297.814 315.268 315.997  1.00  0.00           H  
ATOM   2265  CG  LEU   149     298.157 313.163 315.641  1.00  0.00           C  
ATOM   2266  HG  LEU   149     298.928 312.417 315.826  1.00  0.00           H  
ATOM   2267  CD1 LEU   149     296.849 312.598 316.198  1.00  0.00           C  
ATOM   2268 HD11 LEU   149     296.034 313.301 316.027  1.00  0.00           H  
ATOM   2269 HD12 LEU   149     296.619 311.650 315.709  1.00  0.00           H  
ATOM   2270 HD13 LEU   149     296.955 312.412 317.267  1.00  0.00           H  
ATOM   2271  CD2 LEU   149     297.983 313.340 314.133  1.00  0.00           C  
ATOM   2272 HD21 LEU   149     298.958 313.323 313.649  1.00  0.00           H  
ATOM   2273 HD22 LEU   149     297.391 312.525 313.727  1.00  0.00           H  
ATOM   2274 HD23 LEU   149     297.477 314.279 313.912  1.00  0.00           H  
ATOM   2275  C   LEU   149     300.943 314.070 316.917  1.00  0.00           C  
ATOM   2276  O   LEU   149     301.316 313.074 316.304  1.00  0.00           O  
ATOM   2277  N   LEU   150     301.449 314.391 318.108  1.00  0.00           N  
ATOM   2278  H   LEU   150     301.085 315.202 318.593  1.00  0.00           H  
ATOM   2279  CA  LEU   150     302.605 313.701 318.701  1.00  0.00           C  
ATOM   2280  HA  LEU   150     302.711 312.718 318.242  1.00  0.00           H  
ATOM   2281  CB  LEU   150     303.868 314.532 318.389  1.00  0.00           C  
ATOM   2282  HB2 LEU   150     303.662 315.573 318.641  1.00  0.00           H  
ATOM   2283  HB3 LEU   150     304.668 314.194 319.048  1.00  0.00           H  
ATOM   2284  CG  LEU   150     304.334 314.428 316.919  1.00  0.00           C  
ATOM   2285  HG  LEU   150     303.483 314.242 316.278  1.00  0.00           H  
ATOM   2286  CD1 LEU   150     304.989 315.695 316.360  1.00  0.00           C  
ATOM   2287 HD11 LEU   150     306.075 315.628 316.357  1.00  0.00           H  
ATOM   2288 HD12 LEU   150     304.676 315.838 315.331  1.00  0.00           H  
ATOM   2289 HD13 LEU   150     304.664 316.580 316.909  1.00  0.00           H  
ATOM   2290  CD2 LEU   150     305.289 313.247 316.782  1.00  0.00           C  
ATOM   2291 HD21 LEU   150     304.773 312.336 317.082  1.00  0.00           H  
ATOM   2292 HD22 LEU   150     305.654 313.153 315.759  1.00  0.00           H  
ATOM   2293 HD23 LEU   150     306.136 313.368 317.449  1.00  0.00           H  
ATOM   2294  C   LEU   150     302.470 313.514 320.223  1.00  0.00           C  
ATOM   2295  O   LEU   150     301.911 314.394 320.886  1.00  0.00           O  
ATOM   2296  N   PRO   151     302.998 312.409 320.793  1.00  0.00           N  
ATOM   2297  CD  PRO   151     303.497 311.238 320.087  1.00  0.00           C  
ATOM   2298  HD2 PRO   151     304.355 311.512 319.481  1.00  0.00           H  
ATOM   2299  HD3 PRO   151     302.722 310.821 319.445  1.00  0.00           H  
ATOM   2300  CG  PRO   151     303.893 310.199 321.135  1.00  0.00           C  
ATOM   2301  HG2 PRO   151     304.872 309.773 320.911  1.00  0.00           H  
ATOM   2302  HG3 PRO   151     303.142 309.410 321.169  1.00  0.00           H  
ATOM   2303  CB  PRO   151     303.914 310.946 322.468  1.00  0.00           C  
ATOM   2304  HB2 PRO   151     304.943 311.168 322.736  1.00  0.00           H  
ATOM   2305  HB3 PRO   151     303.459 310.346 323.257  1.00  0.00           H  
ATOM   2306  CA  PRO   151     303.122 312.241 322.238  1.00  0.00           C  
ATOM   2307  HA  PRO   151     302.120 312.112 322.649  1.00  0.00           H  
ATOM   2308  C   PRO   151     303.804 313.450 322.902  1.00  0.00           C  
ATOM   2309  O   PRO   151     304.855 313.918 322.450  1.00  0.00           O  
ATOM   2310  N   LYS   152     303.180 313.928 323.986  1.00  0.00           N  
ATOM   2311  H   LYS   152     302.293 313.499 324.211  1.00  0.00           H  
ATOM   2312  CA  LYS   152     303.627 315.031 324.860  1.00  0.00           C  
ATOM   2313  HA  LYS   152     303.726 315.915 324.224  1.00  0.00           H  
ATOM   2314  CB  LYS   152     302.526 315.320 325.904  1.00  0.00           C  
ATOM   2315  HB2 LYS   152     302.645 316.349 326.250  1.00  0.00           H  
ATOM   2316  HB3 LYS   152     301.547 315.264 325.425  1.00  0.00           H  
ATOM   2317  CG  LYS   152     302.537 314.409 327.149  1.00  0.00           C  
ATOM   2318  HG2 LYS   152     303.447 314.618 327.707  1.00  0.00           H  
ATOM   2319  HG3 LYS   152     301.695 314.691 327.783  1.00  0.00           H  
ATOM   2320  CD  LYS   152     302.459 312.897 326.869  1.00  0.00           C  
ATOM   2321  HD2 LYS   152     301.498 312.663 326.407  1.00  0.00           H  
ATOM   2322  HD3 LYS   152     303.265 312.597 326.201  1.00  0.00           H  
ATOM   2323  CE  LYS   152     302.622 312.102 328.168  1.00  0.00           C  
ATOM   2324  HE2 LYS   152     303.568 312.395 328.634  1.00  0.00           H  
ATOM   2325  HE3 LYS   152     301.816 312.374 328.856  1.00  0.00           H  
ATOM   2326  NZ  LYS   152     302.624 310.634 327.922  1.00  0.00           N  
ATOM   2327  HZ1 LYS   152     303.375 310.361 327.300  1.00  0.00           H  
ATOM   2328  HZ2 LYS   152     302.754 310.125 328.788  1.00  0.00           H  
ATOM   2329  HZ3 LYS   152     301.750 310.324 327.517  1.00  0.00           H  
ATOM   2330  C   LYS   152     305.006 314.811 325.506  1.00  0.00           C  
ATOM   2331  O   LYS   152     305.572 313.720 325.446  1.00  0.00           O  
ATOM   2332  N   LEU   153     305.521 315.857 326.158  1.00  0.00           N  
ATOM   2333  H   LEU   153     304.958 316.696 326.206  1.00  0.00           H  
ATOM   2334  CA  LEU   153     306.902 315.949 326.645  1.00  0.00           C  
ATOM   2335  HA  LEU   153     307.348 314.956 326.713  1.00  0.00           H  
ATOM   2336  CB  LEU   153     307.679 316.793 325.598  1.00  0.00           C  
ATOM   2337  HB2 LEU   153     307.110 317.703 325.399  1.00  0.00           H  
ATOM   2338  HB3 LEU   153     308.612 317.116 326.033  1.00  0.00           H  
ATOM   2339  CG  LEU   153     308.034 316.159 324.248  1.00  0.00           C  
ATOM   2340  HG  LEU   153     307.143 316.092 323.633  1.00  0.00           H  
ATOM   2341  CD1 LEU   153     309.086 317.038 323.560  1.00  0.00           C  
ATOM   2342 HD11 LEU   153     310.041 317.000 324.080  1.00  0.00           H  
ATOM   2343 HD12 LEU   153     309.262 316.703 322.541  1.00  0.00           H  
ATOM   2344 HD13 LEU   153     308.746 318.066 323.531  1.00  0.00           H  
ATOM   2345  CD2 LEU   153     308.661 314.782 324.353  1.00  0.00           C  
ATOM   2346 HD21 LEU   153     307.940 314.062 324.733  1.00  0.00           H  
ATOM   2347 HD22 LEU   153     308.961 314.483 323.356  1.00  0.00           H  
ATOM   2348 HD23 LEU   153     309.530 314.785 325.000  1.00  0.00           H  
ATOM   2349  C   LEU   153     307.042 316.563 328.059  1.00  0.00           C  
ATOM   2350  O   LEU   153     307.832 317.478 328.218  1.00  0.00           O  
ATOM   2351  N   GLU   154     306.364 316.113 329.119  1.00  0.00           N  
ATOM   2352  H   GLU   154     305.752 315.302 329.035  1.00  0.00           H  
ATOM   2353  CA  GLU   154     306.493 316.771 330.446  1.00  0.00           C  
ATOM   2354  HA  GLU   154     306.194 317.814 330.319  1.00  0.00           H  
ATOM   2355  CB  GLU   154     305.562 316.168 331.512  1.00  0.00           C  
ATOM   2356  HB2 GLU   154     305.963 315.219 331.869  1.00  0.00           H  
ATOM   2357  HB3 GLU   154     305.565 316.852 332.362  1.00  0.00           H  
ATOM   2358  CG  GLU   154     304.105 315.978 331.070  1.00  0.00           C  
ATOM   2359  HG2 GLU   154     303.466 316.192 331.930  1.00  0.00           H  
ATOM   2360  HG3 GLU   154     303.855 316.703 330.291  1.00  0.00           H  
ATOM   2361  CD  GLU   154     303.822 314.544 330.577  1.00  0.00           C  
ATOM   2362  OE1 GLU   154     302.711 314.024 330.845  1.00  0.00           O  
ATOM   2363  OE2 GLU   154     304.698 313.933 329.916  1.00  0.00           O  
ATOM   2364  C   GLU   154     307.939 316.800 330.988  1.00  0.00           C  
ATOM   2365  O   GLU   154     308.453 317.857 331.359  1.00  0.00           O  
ATOM   2366  N   THR   155     308.622 315.646 330.994  1.00  0.00           N  
ATOM   2367  H   THR   155     308.127 314.811 330.704  1.00  0.00           H  
ATOM   2368  CA  THR   155     310.025 315.519 331.455  1.00  0.00           C  
ATOM   2369  HA  THR   155     310.113 316.042 332.408  1.00  0.00           H  
ATOM   2370  CB  THR   155     310.357 314.038 331.730  1.00  0.00           C  
ATOM   2371  HB  THR   155     309.552 313.620 332.336  1.00  0.00           H  
ATOM   2372  CG2 THR   155     310.512 313.186 330.464  1.00  0.00           C  
ATOM   2373 HG21 THR   155     311.412 313.474 329.920  1.00  0.00           H  
ATOM   2374 HG22 THR   155     310.589 312.134 330.743  1.00  0.00           H  
ATOM   2375 HG23 THR   155     309.644 313.304 329.815  1.00  0.00           H  
ATOM   2376  OG1 THR   155     311.564 313.927 332.453  1.00  0.00           O  
ATOM   2377  HG1 THR   155     311.581 313.052 332.886  1.00  0.00           H  
ATOM   2378  C   THR   155     311.038 316.171 330.494  1.00  0.00           C  
ATOM   2379  O   THR   155     312.128 316.587 330.889  1.00  0.00           O  
ATOM   2380  N   LEU   156     310.653 316.317 329.221  1.00  0.00           N  
ATOM   2381  H   LEU   156     309.716 316.017 328.990  1.00  0.00           H  
ATOM   2382  CA  LEU   156     311.463 316.922 328.158  1.00  0.00           C  
ATOM   2383  HA  LEU   156     312.507 316.680 328.342  1.00  0.00           H  
ATOM   2384  CB  LEU   156     311.025 316.318 326.821  1.00  0.00           C  
ATOM   2385  HB2 LEU   156     310.189 315.634 326.973  1.00  0.00           H  
ATOM   2386  HB3 LEU   156     310.697 317.122 326.170  1.00  0.00           H  
ATOM   2387  CG  LEU   156     312.127 315.560 326.092  1.00  0.00           C  
ATOM   2388  HG  LEU   156     311.696 315.132 325.192  1.00  0.00           H  
ATOM   2389  CD1 LEU   156     313.207 316.549 325.672  1.00  0.00           C  
ATOM   2390 HD11 LEU   156     312.766 317.522 325.457  1.00  0.00           H  
ATOM   2391 HD12 LEU   156     313.956 316.669 326.455  1.00  0.00           H  
ATOM   2392 HD13 LEU   156     313.677 316.215 324.756  1.00  0.00           H  
ATOM   2393  CD2 LEU   156     312.669 314.418 326.944  1.00  0.00           C  
ATOM   2394 HD21 LEU   156     312.997 313.628 326.277  1.00  0.00           H  
ATOM   2395 HD22 LEU   156     313.495 314.751 327.577  1.00  0.00           H  
ATOM   2396 HD23 LEU   156     311.883 314.006 327.578  1.00  0.00           H  
ATOM   2397  C   LEU   156     311.350 318.448 328.151  1.00  0.00           C  
ATOM   2398  O   LEU   156     312.355 319.155 328.122  1.00  0.00           O  
ATOM   2399  N   GLN   157     310.126 318.954 328.296  1.00  0.00           N  
ATOM   2400  H   GLN   157     309.353 318.302 328.337  1.00  0.00           H  
ATOM   2401  CA  GLN   157     309.795 320.349 328.581  1.00  0.00           C  
ATOM   2402  HA  GLN   157     310.467 320.989 328.015  1.00  0.00           H  
ATOM   2403  CB  GLN   157     308.348 320.648 328.134  1.00  0.00           C  
ATOM   2404  HB2 GLN   157     307.663 319.969 328.640  1.00  0.00           H  
ATOM   2405  HB3 GLN   157     308.084 321.657 328.442  1.00  0.00           H  
ATOM   2406  CG  GLN   157     308.139 320.555 326.612  1.00  0.00           C  
ATOM   2407  HG2 GLN   157     308.856 321.205 326.113  1.00  0.00           H  
ATOM   2408  HG3 GLN   157     308.329 319.540 326.272  1.00  0.00           H  
ATOM   2409  CD  GLN   157     306.713 320.945 326.214  1.00  0.00           C  
ATOM   2410  OE1 GLN   157     305.734 320.334 326.616  1.00  0.00           O  
ATOM   2411  NE2 GLN   157     306.529 321.959 325.391  1.00  0.00           N  
ATOM   2412 HE21 GLN   157     305.575 322.225 325.181  1.00  0.00           H  
ATOM   2413 HE22 GLN   157     307.304 322.487 325.032  1.00  0.00           H  
ATOM   2414  C   GLN   157     310.034 320.619 330.089  1.00  0.00           C  
ATOM   2415  O   GLN   157     309.249 321.275 330.778  1.00  0.00           O  
ATOM   2416  N   SER   158     311.168 320.087 330.565  1.00  0.00           N  
ATOM   2417  H   SER   158     311.695 319.571 329.878  1.00  0.00           H  
ATOM   2418  CA  SER   158     311.828 320.270 331.860  1.00  0.00           C  
ATOM   2419  HA  SER   158     311.645 321.288 332.207  1.00  0.00           H  
ATOM   2420  CB  SER   158     311.265 319.298 332.913  1.00  0.00           C  
ATOM   2421  HB2 SER   158     311.418 318.273 332.583  1.00  0.00           H  
ATOM   2422  HB3 SER   158     311.813 319.437 333.846  1.00  0.00           H  
ATOM   2423  OG  SER   158     309.888 319.505 333.179  1.00  0.00           O  
ATOM   2424  HG  SER   158     309.371 319.089 332.459  1.00  0.00           H  
ATOM   2425  C   SER   158     313.365 320.084 331.771  1.00  0.00           C  
ATOM   2426  O   SER   158     314.040 320.196 332.794  1.00  0.00           O  
ATOM   2427  N   GLU   159     313.966 319.878 330.582  1.00  0.00           N  
ATOM   2428  H   GLU   159     313.408 319.768 329.744  1.00  0.00           H  
ATOM   2429  CA  GLU   159     315.439 319.775 330.427  1.00  0.00           C  
ATOM   2430  HA  GLU   159     315.829 319.188 331.255  1.00  0.00           H  
ATOM   2431  CB  GLU   159     315.832 319.055 329.116  1.00  0.00           C  
ATOM   2432  HB2 GLU   159     315.429 319.632 328.281  1.00  0.00           H  
ATOM   2433  HB3 GLU   159     316.917 319.060 329.013  1.00  0.00           H  
ATOM   2434  CG  GLU   159     315.361 317.600 328.955  1.00  0.00           C  
ATOM   2435  HG2 GLU   159     314.277 317.585 329.021  1.00  0.00           H  
ATOM   2436  HG3 GLU   159     315.631 317.288 327.944  1.00  0.00           H  
ATOM   2437  CD  GLU   159     315.934 316.559 329.950  1.00  0.00           C  
ATOM   2438  OE1 GLU   159     315.777 315.341 329.679  1.00  0.00           O  
ATOM   2439  OE2 GLU   159     316.511 316.913 331.006  1.00  0.00           O  
ATOM   2440  C   GLU   159     316.168 321.135 330.524  1.00  0.00           C  
ATOM   2441  O   GLU   159     317.392 321.200 330.500  1.00  0.00           O  
ATOM   2442  N   LEU   160     315.430 322.238 330.644  1.00  0.00           N  
ATOM   2443  H   LEU   160     314.433 322.115 330.679  1.00  0.00           H  
ATOM   2444  CA  LEU   160     315.927 323.590 330.903  1.00  0.00           C  
ATOM   2445  HA  LEU   160     316.944 323.541 331.292  1.00  0.00           H  
ATOM   2446  CB  LEU   160     315.911 324.449 329.621  1.00  0.00           C  
ATOM   2447  HB2 LEU   160     314.891 324.473 329.232  1.00  0.00           H  
ATOM   2448  HB3 LEU   160     316.145 325.467 329.939  1.00  0.00           H  
ATOM   2449  CG  LEU   160     316.868 324.124 328.456  1.00  0.00           C  
ATOM   2450  HG  LEU   160     317.900 324.075 328.799  1.00  0.00           H  
ATOM   2451  CD1 LEU   160     316.510 322.874 327.665  1.00  0.00           C  
ATOM   2452 HD11 LEU   160     315.438 322.867 327.527  1.00  0.00           H  
ATOM   2453 HD12 LEU   160     316.965 322.888 326.680  1.00  0.00           H  
ATOM   2454 HD13 LEU   160     316.844 321.975 328.170  1.00  0.00           H  
ATOM   2455  CD2 LEU   160     316.709 325.251 327.438  1.00  0.00           C  
ATOM   2456 HD21 LEU   160     316.863 326.214 327.921  1.00  0.00           H  
ATOM   2457 HD22 LEU   160     317.431 325.140 326.630  1.00  0.00           H  
ATOM   2458 HD23 LEU   160     315.702 325.221 327.020  1.00  0.00           H  
ATOM   2459  C   LEU   160     315.001 324.290 331.924  1.00  0.00           C  
ATOM   2460  O   LEU   160     313.788 324.070 331.891  1.00  0.00           O  
ATOM   2461  N   PRO   161     315.514 325.144 332.825  1.00  0.00           N  
ATOM   2462  CD  PRO   161     316.899 325.243 333.226  1.00  0.00           C  
ATOM   2463  HD2 PRO   161     317.492 325.713 332.440  1.00  0.00           H  
ATOM   2464  HD3 PRO   161     317.263 324.247 333.460  1.00  0.00           H  
ATOM   2465  CG  PRO   161     316.922 326.074 334.503  1.00  0.00           C  
ATOM   2466  HG2 PRO   161     317.785 326.740 334.524  1.00  0.00           H  
ATOM   2467  HG3 PRO   161     316.929 325.406 335.366  1.00  0.00           H  
ATOM   2468  CB  PRO   161     315.616 326.860 334.487  1.00  0.00           C  
ATOM   2469  HB2 PRO   161     315.798 327.839 334.043  1.00  0.00           H  
ATOM   2470  HB3 PRO   161     315.219 326.978 335.496  1.00  0.00           H  
ATOM   2471  CA  PRO   161     314.668 326.035 333.607  1.00  0.00           C  
ATOM   2472  HA  PRO   161     314.004 325.441 334.236  1.00  0.00           H  
ATOM   2473  C   PRO   161     313.858 326.955 332.677  1.00  0.00           C  
ATOM   2474  O   PRO   161     314.374 327.367 331.642  1.00  0.00           O  
ATOM   2475  N   SER   162     312.609 327.243 333.054  1.00  0.00           N  
ATOM   2476  H   SER   162     312.327 326.806 333.920  1.00  0.00           H  
ATOM   2477  CA  SER   162     311.650 328.272 332.578  1.00  0.00           C  
ATOM   2478  HA  SER   162     310.667 327.903 332.872  1.00  0.00           H  
ATOM   2479  CB  SER   162     311.883 329.537 333.419  1.00  0.00           C  
ATOM   2480  HB2 SER   162     312.895 329.901 333.249  1.00  0.00           H  
ATOM   2481  HB3 SER   162     311.170 330.312 333.135  1.00  0.00           H  
ATOM   2482  OG  SER   162     311.724 329.233 334.802  1.00  0.00           O  
ATOM   2483  HG  SER   162     311.857 330.045 335.331  1.00  0.00           H  
ATOM   2484  C   SER   162     311.463 328.652 331.081  1.00  0.00           C  
ATOM   2485  O   SER   162     310.516 329.387 330.785  1.00  0.00           O  
ATOM   2486  N   LEU   163     312.285 328.196 330.129  1.00  0.00           N  
ATOM   2487  H   LEU   163     313.056 327.614 330.435  1.00  0.00           H  
ATOM   2488  CA  LEU   163     312.196 328.500 328.687  1.00  0.00           C  
ATOM   2489  HA  LEU   163     312.116 329.583 328.570  1.00  0.00           H  
ATOM   2490  CB  LEU   163     313.518 328.022 328.030  1.00  0.00           C  
ATOM   2491  HB2 LEU   163     314.342 328.232 328.716  1.00  0.00           H  
ATOM   2492  HB3 LEU   163     313.478 326.937 327.911  1.00  0.00           H  
ATOM   2493  CG  LEU   163     313.902 328.663 326.681  1.00  0.00           C  
ATOM   2494  HG  LEU   163     314.136 329.715 326.832  1.00  0.00           H  
ATOM   2495  CD1 LEU   163     315.124 327.960 326.111  1.00  0.00           C  
ATOM   2496 HD11 LEU   163     314.884 326.923 325.871  1.00  0.00           H  
ATOM   2497 HD12 LEU   163     315.428 328.462 325.194  1.00  0.00           H  
ATOM   2498 HD13 LEU   163     315.940 328.000 326.833  1.00  0.00           H  
ATOM   2499  CD2 LEU   163     312.861 328.539 325.580  1.00  0.00           C  
ATOM   2500 HD21 LEU   163     312.031 329.206 325.784  1.00  0.00           H  
ATOM   2501 HD22 LEU   163     313.277 328.831 324.615  1.00  0.00           H  
ATOM   2502 HD23 LEU   163     312.516 327.504 325.516  1.00  0.00           H  
ATOM   2503  C   LEU   163     310.958 327.822 328.046  1.00  0.00           C  
ATOM   2504  O   LEU   163     310.806 326.613 328.177  1.00  0.00           O  
ATOM   2505  N   ASN   164     310.090 328.554 327.328  1.00  0.00           N  
ATOM   2506  H   ASN   164     310.245 329.549 327.268  1.00  0.00           H  
ATOM   2507  CA  ASN   164     308.959 327.976 326.564  1.00  0.00           C  
ATOM   2508  HA  ASN   164     308.520 327.197 327.191  1.00  0.00           H  
ATOM   2509  CB  ASN   164     307.872 329.049 326.360  1.00  0.00           C  
ATOM   2510  HB2 ASN   164     308.286 329.882 325.792  1.00  0.00           H  
ATOM   2511  HB3 ASN   164     307.049 328.632 325.779  1.00  0.00           H  
ATOM   2512  CG  ASN   164     307.295 329.554 327.680  1.00  0.00           C  
ATOM   2513  OD1 ASN   164     307.070 328.805 328.620  1.00  0.00           O  
ATOM   2514  ND2 ASN   164     307.031 330.835 327.803  1.00  0.00           N  
ATOM   2515 HD21 ASN   164     306.661 331.152 328.686  1.00  0.00           H  
ATOM   2516 HD22 ASN   164     307.164 331.470 327.031  1.00  0.00           H  
ATOM   2517  C   ASN   164     309.410 327.266 325.259  1.00  0.00           C  
ATOM   2518  O   ASN   164     310.198 327.808 324.490  1.00  0.00           O  
ATOM   2519  N   TRP   165     308.843 326.093 324.937  1.00  0.00           N  
ATOM   2520  H   TRP   165     308.151 325.744 325.583  1.00  0.00           H  
ATOM   2521  CA  TRP   165     309.410 325.114 323.969  1.00  0.00           C  
ATOM   2522  HA  TRP   165     310.377 325.499 323.645  1.00  0.00           H  
ATOM   2523  CB  TRP   165     309.705 323.803 324.744  1.00  0.00           C  
ATOM   2524  HB2 TRP   165     308.996 323.038 324.435  1.00  0.00           H  
ATOM   2525  HB3 TRP   165     310.690 323.453 324.431  1.00  0.00           H  
ATOM   2526  CG  TRP   165     309.679 323.835 326.252  1.00  0.00           C  
ATOM   2527  CD1 TRP   165     308.601 324.117 327.031  1.00  0.00           C  
ATOM   2528  HD1 TRP   165     307.602 324.356 326.681  1.00  0.00           H  
ATOM   2529  NE1 TRP   165     308.972 324.134 328.357  1.00  0.00           N  
ATOM   2530  HE1 TRP   165     308.343 324.373 329.117  1.00  0.00           H  
ATOM   2531  CE2 TRP   165     310.273 323.726 328.515  1.00  0.00           C  
ATOM   2532  CZ2 TRP   165     311.053 323.486 329.648  1.00  0.00           C  
ATOM   2533  HZ2 TRP   165     310.666 323.696 330.635  1.00  0.00           H  
ATOM   2534  CH2 TRP   165     312.285 322.847 329.484  1.00  0.00           C  
ATOM   2535  HH2 TRP   165     312.831 322.545 330.355  1.00  0.00           H  
ATOM   2536  CZ3 TRP   165     312.758 322.530 328.204  1.00  0.00           C  
ATOM   2537  HZ3 TRP   165     313.669 321.963 328.102  1.00  0.00           H  
ATOM   2538  CE3 TRP   165     312.028 322.910 327.062  1.00  0.00           C  
ATOM   2539  HE3 TRP   165     312.418 322.691 326.081  1.00  0.00           H  
ATOM   2540  CD2 TRP   165     310.745 323.488 327.189  1.00  0.00           C  
ATOM   2541  C   TRP   165     308.632 324.764 322.671  1.00  0.00           C  
ATOM   2542  O   TRP   165     309.119 323.961 321.879  1.00  0.00           O  
ATOM   2543  N   LEU   166     307.423 325.300 322.483  1.00  0.00           N  
ATOM   2544  H   LEU   166     307.134 325.940 323.211  1.00  0.00           H  
ATOM   2545  CA  LEU   166     306.419 325.127 321.396  1.00  0.00           C  
ATOM   2546  HA  LEU   166     305.485 325.289 321.938  1.00  0.00           H  
ATOM   2547  CB  LEU   166     306.449 326.313 320.399  1.00  0.00           C  
ATOM   2548  HB2 LEU   166     305.409 326.521 320.140  1.00  0.00           H  
ATOM   2549  HB3 LEU   166     306.809 327.200 320.908  1.00  0.00           H  
ATOM   2550  CG  LEU   166     307.192 326.158 319.059  1.00  0.00           C  
ATOM   2551  HG  LEU   166     306.764 325.330 318.497  1.00  0.00           H  
ATOM   2552  CD1 LEU   166     307.066 327.428 318.216  1.00  0.00           C  
ATOM   2553 HD11 LEU   166     307.581 328.255 318.702  1.00  0.00           H  
ATOM   2554 HD12 LEU   166     307.516 327.265 317.235  1.00  0.00           H  
ATOM   2555 HD13 LEU   166     306.017 327.685 318.078  1.00  0.00           H  
ATOM   2556  CD2 LEU   166     308.687 325.937 319.210  1.00  0.00           C  
ATOM   2557 HD21 LEU   166     308.900 324.994 319.698  1.00  0.00           H  
ATOM   2558 HD22 LEU   166     309.120 325.915 318.210  1.00  0.00           H  
ATOM   2559 HD23 LEU   166     309.140 326.737 319.787  1.00  0.00           H  
ATOM   2560  C   LEU   166     306.148 323.761 320.701  1.00  0.00           C  
ATOM   2561  O   LEU   166     304.981 323.375 320.639  1.00  0.00           O  
ATOM   2562  N   ILE   167     307.133 323.034 320.145  1.00  0.00           N  
ATOM   2563  H   ILE   167     308.090 323.335 320.304  1.00  0.00           H  
ATOM   2564  CA  ILE   167     306.857 321.863 319.262  1.00  0.00           C  
ATOM   2565  HA  ILE   167     306.050 322.153 318.586  1.00  0.00           H  
ATOM   2566  CB  ILE   167     308.065 321.503 318.352  1.00  0.00           C  
ATOM   2567  HB  ILE   167     308.917 321.267 318.989  1.00  0.00           H  
ATOM   2568  CG2 ILE   167     307.758 320.282 317.468  1.00  0.00           C  
ATOM   2569 HG21 ILE   167     307.025 320.535 316.701  1.00  0.00           H  
ATOM   2570 HG22 ILE   167     308.668 319.916 316.992  1.00  0.00           H  
ATOM   2571 HG23 ILE   167     307.357 319.464 318.057  1.00  0.00           H  
ATOM   2572  CG1 ILE   167     308.444 322.668 317.408  1.00  0.00           C  
ATOM   2573 HG12 ILE   167     307.620 322.860 316.718  1.00  0.00           H  
ATOM   2574 HG13 ILE   167     308.595 323.565 317.993  1.00  0.00           H  
ATOM   2575  CD1 ILE   167     309.727 322.449 316.591  1.00  0.00           C  
ATOM   2576 HD11 ILE   167     309.596 321.643 315.869  1.00  0.00           H  
ATOM   2577 HD12 ILE   167     309.965 323.362 316.043  1.00  0.00           H  
ATOM   2578 HD13 ILE   167     310.553 322.211 317.259  1.00  0.00           H  
ATOM   2579  C   ILE   167     306.318 320.654 320.058  1.00  0.00           C  
ATOM   2580  O   ILE   167     305.379 319.986 319.624  1.00  0.00           O  
ATOM   2581  N   ALA   168     306.895 320.395 321.238  1.00  0.00           N  
ATOM   2582  H   ALA   168     307.635 321.023 321.521  1.00  0.00           H  
ATOM   2583  CA  ALA   168     306.399 319.449 322.248  1.00  0.00           C  
ATOM   2584  HA  ALA   168     307.130 319.422 323.054  1.00  0.00           H  
ATOM   2585  CB  ALA   168     305.121 320.052 322.859  1.00  0.00           C  
ATOM   2586  HB1 ALA   168     304.297 319.989 322.148  1.00  0.00           H  
ATOM   2587  HB2 ALA   168     304.849 319.509 323.766  1.00  0.00           H  
ATOM   2588  HB3 ALA   168     305.283 321.100 323.110  1.00  0.00           H  
ATOM   2589  C   ALA   168     306.213 317.976 321.781  1.00  0.00           C  
ATOM   2590  O   ALA   168     305.201 317.363 322.124  1.00  0.00           O  
ATOM   2591  N   ASN   169     307.173 317.373 321.051  1.00  0.00           N  
ATOM   2592  H   ASN   169     308.003 317.895 320.787  1.00  0.00           H  
ATOM   2593  CA  ASN   169     306.984 316.041 320.440  1.00  0.00           C  
ATOM   2594  HA  ASN   169     306.018 315.650 320.763  1.00  0.00           H  
ATOM   2595  CB  ASN   169     306.886 316.215 318.923  1.00  0.00           C  
ATOM   2596  HB2 ASN   169     306.519 315.279 318.529  1.00  0.00           H  
ATOM   2597  HB3 ASN   169     306.177 317.008 318.685  1.00  0.00           H  
ATOM   2598  CG  ASN   169     308.198 316.515 318.232  1.00  0.00           C  
ATOM   2599  OD1 ASN   169     308.776 317.562 318.406  1.00  0.00           O  
ATOM   2600  ND2 ASN   169     308.715 315.614 317.428  1.00  0.00           N  
ATOM   2601 HD21 ASN   169     309.617 315.823 317.035  1.00  0.00           H  
ATOM   2602 HD22 ASN   169     308.267 314.729 317.272  1.00  0.00           H  
ATOM   2603  C   ASN   169     308.010 314.925 320.751  1.00  0.00           C  
ATOM   2604  O   ASN   169     309.215 315.091 320.582  1.00  0.00           O  
ATOM   2605  N   ASN   170     307.499 313.738 321.088  1.00  0.00           N  
ATOM   2606  H   ASN   170     306.499 313.695 321.263  1.00  0.00           H  
ATOM   2607  CA  ASN   170     308.224 312.461 321.179  1.00  0.00           C  
ATOM   2608  HA  ASN   170     309.296 312.632 321.067  1.00  0.00           H  
ATOM   2609  CB  ASN   170     307.953 311.835 322.572  1.00  0.00           C  
ATOM   2610  HB2 ASN   170     308.572 312.324 323.313  1.00  0.00           H  
ATOM   2611  HB3 ASN   170     306.922 312.026 322.857  1.00  0.00           H  
ATOM   2612  CG  ASN   170     308.186 310.331 322.692  1.00  0.00           C  
ATOM   2613  OD1 ASN   170     307.436 309.515 322.182  1.00  0.00           O  
ATOM   2614  ND2 ASN   170     309.203 309.908 323.410  1.00  0.00           N  
ATOM   2615 HD21 ASN   170     309.319 308.911 323.507  1.00  0.00           H  
ATOM   2616 HD22 ASN   170     309.796 310.551 323.910  1.00  0.00           H  
ATOM   2617  C   ASN   170     307.790 311.541 320.017  1.00  0.00           C  
ATOM   2618  O   ASN   170     306.690 311.675 319.489  1.00  0.00           O  
ATOM   2619  N   LEU   171     308.675 310.638 319.599  1.00  0.00           N  
ATOM   2620  H   LEU   171     309.593 310.645 320.034  1.00  0.00           H  
ATOM   2621  CA  LEU   171     308.435 309.525 318.685  1.00  0.00           C  
ATOM   2622  HA  LEU   171     307.436 309.151 318.921  1.00  0.00           H  
ATOM   2623  CB  LEU   171     308.379 309.963 317.195  1.00  0.00           C  
ATOM   2624  HB2 LEU   171     308.488 309.058 316.606  1.00  0.00           H  
ATOM   2625  HB3 LEU   171     307.363 310.322 317.024  1.00  0.00           H  
ATOM   2626  CG  LEU   171     309.302 311.010 316.529  1.00  0.00           C  
ATOM   2627  HG  LEU   171     308.979 311.072 315.494  1.00  0.00           H  
ATOM   2628  CD1 LEU   171     309.238 312.430 317.086  1.00  0.00           C  
ATOM   2629 HD11 LEU   171     309.710 312.489 318.067  1.00  0.00           H  
ATOM   2630 HD12 LEU   171     309.773 313.096 316.408  1.00  0.00           H  
ATOM   2631 HD13 LEU   171     308.198 312.728 317.155  1.00  0.00           H  
ATOM   2632  CD2 LEU   171     310.760 310.616 316.497  1.00  0.00           C  
ATOM   2633 HD21 LEU   171     310.864 309.565 316.225  1.00  0.00           H  
ATOM   2634 HD22 LEU   171     311.293 311.229 315.769  1.00  0.00           H  
ATOM   2635 HD23 LEU   171     311.173 310.810 317.478  1.00  0.00           H  
ATOM   2636  C   LEU   171     309.366 308.336 319.028  1.00  0.00           C  
ATOM   2637  O   LEU   171     310.210 308.438 319.916  1.00  0.00           O  
ATOM   2638  N   GLU   172     309.185 307.179 318.389  1.00  0.00           N  
ATOM   2639  H   GLU   172     308.472 307.135 317.676  1.00  0.00           H  
ATOM   2640  CA  GLU   172     309.805 305.892 318.758  1.00  0.00           C  
ATOM   2641  HA  GLU   172     310.507 306.051 319.577  1.00  0.00           H  
ATOM   2642  CB  GLU   172     308.682 304.968 319.283  1.00  0.00           C  
ATOM   2643  HB2 GLU   172     308.180 305.475 320.109  1.00  0.00           H  
ATOM   2644  HB3 GLU   172     307.956 304.825 318.487  1.00  0.00           H  
ATOM   2645  CG  GLU   172     309.121 303.575 319.762  1.00  0.00           C  
ATOM   2646  HG2 GLU   172     309.700 303.087 318.979  1.00  0.00           H  
ATOM   2647  HG3 GLU   172     309.762 303.685 320.639  1.00  0.00           H  
ATOM   2648  CD  GLU   172     307.916 302.675 320.106  1.00  0.00           C  
ATOM   2649  OE1 GLU   172     307.868 301.516 319.626  1.00  0.00           O  
ATOM   2650  OE2 GLU   172     307.027 303.083 320.891  1.00  0.00           O  
ATOM   2651  C   GLU   172     310.592 305.249 317.594  1.00  0.00           C  
ATOM   2652  O   GLU   172     310.285 305.469 316.421  1.00  0.00           O  
ATOM   2653  N   ARG   173     311.620 304.451 317.926  1.00  0.00           N  
ATOM   2654  H   ARG   173     311.809 304.326 318.913  1.00  0.00           H  
ATOM   2655  CA  ARG   173     312.363 303.564 317.006  1.00  0.00           C  
ATOM   2656  HA  ARG   173     311.777 303.443 316.090  1.00  0.00           H  
ATOM   2657  CB  ARG   173     313.705 304.239 316.643  1.00  0.00           C  
ATOM   2658  HB2 ARG   173     313.495 305.241 316.263  1.00  0.00           H  
ATOM   2659  HB3 ARG   173     314.321 304.341 317.537  1.00  0.00           H  
ATOM   2660  CG  ARG   173     314.497 303.473 315.571  1.00  0.00           C  
ATOM   2661  HG2 ARG   173     314.774 302.492 315.956  1.00  0.00           H  
ATOM   2662  HG3 ARG   173     313.869 303.342 314.688  1.00  0.00           H  
ATOM   2663  CD  ARG   173     315.782 304.199 315.159  1.00  0.00           C  
ATOM   2664  HD2 ARG   173     315.518 305.163 314.718  1.00  0.00           H  
ATOM   2665  HD3 ARG   173     316.397 304.393 316.038  1.00  0.00           H  
ATOM   2666  NE  ARG   173     316.521 303.396 314.162  1.00  0.00           N  
ATOM   2667  HE  ARG   173     316.263 303.540 313.196  1.00  0.00           H  
ATOM   2668  CZ  ARG   173     317.435 302.465 314.381  1.00  0.00           C  
ATOM   2669  NH1 ARG   173     317.909 301.767 313.391  1.00  0.00           N  
ATOM   2670 HH11 ARG   173     317.569 301.919 312.455  1.00  0.00           H  
ATOM   2671 HH12 ARG   173     318.593 301.046 313.553  1.00  0.00           H  
ATOM   2672  NH2 ARG   173     317.896 302.207 315.573  1.00  0.00           N  
ATOM   2673 HH21 ARG   173     317.576 302.753 316.354  1.00  0.00           H  
ATOM   2674 HH22 ARG   173     318.600 301.498 315.707  1.00  0.00           H  
ATOM   2675  C   ARG   173     312.518 302.166 317.635  1.00  0.00           C  
ATOM   2676  O   ARG   173     312.501 302.045 318.858  1.00  0.00           O  
ATOM   2677  N   ASN   174     312.656 301.121 316.817  1.00  0.00           N  
ATOM   2678  H   ASN   174     312.666 301.298 315.822  1.00  0.00           H  
ATOM   2679  CA  ASN   174     312.750 299.715 317.246  1.00  0.00           C  
ATOM   2680  HA  ASN   174     312.627 299.666 318.331  1.00  0.00           H  
ATOM   2681  CB  ASN   174     311.585 298.952 316.579  1.00  0.00           C  
ATOM   2682  HB2 ASN   174     310.745 299.634 316.441  1.00  0.00           H  
ATOM   2683  HB3 ASN   174     311.883 298.591 315.593  1.00  0.00           H  
ATOM   2684  CG  ASN   174     311.064 297.784 317.399  1.00  0.00           C  
ATOM   2685  OD1 ASN   174     311.677 297.313 318.343  1.00  0.00           O  
ATOM   2686  ND2 ASN   174     309.899 297.274 317.064  1.00  0.00           N  
ATOM   2687 HD21 ASN   174     309.463 296.595 317.669  1.00  0.00           H  
ATOM   2688 HD22 ASN   174     309.391 297.653 316.277  1.00  0.00           H  
ATOM   2689  C   ASN   174     314.136 299.122 316.894  1.00  0.00           C  
ATOM   2690  O   ASN   174     314.623 299.311 315.776  1.00  0.00           O  
ATOM   2691  N   LEU   175     314.789 298.447 317.851  1.00  0.00           N  
ATOM   2692  H   LEU   175     314.306 298.285 318.726  1.00  0.00           H  
ATOM   2693  CA  LEU   175     316.202 298.017 317.782  1.00  0.00           C  
ATOM   2694  HA  LEU   175     316.686 298.496 316.928  1.00  0.00           H  
ATOM   2695  CB  LEU   175     316.920 298.501 319.063  1.00  0.00           C  
ATOM   2696  HB2 LEU   175     316.274 298.295 319.916  1.00  0.00           H  
ATOM   2697  HB3 LEU   175     317.822 297.904 319.194  1.00  0.00           H  
ATOM   2698  CG  LEU   175     317.374 299.978 319.119  1.00  0.00           C  
ATOM   2699  HG  LEU   175     318.280 300.083 318.523  1.00  0.00           H  
ATOM   2700  CD1 LEU   175     316.358 301.003 318.612  1.00  0.00           C  
ATOM   2701 HD11 LEU   175     315.413 300.891 319.147  1.00  0.00           H  
ATOM   2702 HD12 LEU   175     316.745 302.011 318.763  1.00  0.00           H  
ATOM   2703 HD13 LEU   175     316.195 300.863 317.545  1.00  0.00           H  
ATOM   2704  CD2 LEU   175     317.698 300.351 320.567  1.00  0.00           C  
ATOM   2705 HD21 LEU   175     318.435 299.656 320.970  1.00  0.00           H  
ATOM   2706 HD22 LEU   175     318.109 301.359 320.611  1.00  0.00           H  
ATOM   2707 HD23 LEU   175     316.794 300.305 321.176  1.00  0.00           H  
ATOM   2708  C   LEU   175     316.362 296.490 317.573  1.00  0.00           C  
ATOM   2709  O   LEU   175     315.469 295.699 317.888  1.00  0.00           O  
ATOM   2710  N   ASP   176     317.528 296.069 317.063  1.00  0.00           N  
ATOM   2711  H   ASP   176     318.240 296.762 316.873  1.00  0.00           H  
ATOM   2712  CA  ASP   176     317.796 294.706 316.562  1.00  0.00           C  
ATOM   2713  HA  ASP   176     317.130 293.999 317.059  1.00  0.00           H  
ATOM   2714  CB  ASP   176     317.468 294.709 315.056  1.00  0.00           C  
ATOM   2715  HB2 ASP   176     316.466 295.121 314.921  1.00  0.00           H  
ATOM   2716  HB3 ASP   176     318.168 295.378 314.549  1.00  0.00           H  
ATOM   2717  CG  ASP   176     317.504 293.329 314.374  1.00  0.00           C  
ATOM   2718  OD1 ASP   176     317.605 293.291 313.124  1.00  0.00           O  
ATOM   2719  OD2 ASP   176     317.387 292.288 315.060  1.00  0.00           O  
ATOM   2720  C   ASP   176     319.257 294.249 316.807  1.00  0.00           C  
ATOM   2721  O   ASP   176     320.205 294.973 316.495  1.00  0.00           O  
ATOM   2722  N   GLU   177     319.447 293.058 317.385  1.00  0.00           N  
ATOM   2723  H   GLU   177     318.624 292.485 317.559  1.00  0.00           H  
ATOM   2724  CA  GLU   177     320.737 292.420 317.699  1.00  0.00           C  
ATOM   2725  HA  GLU   177     321.541 293.149 317.581  1.00  0.00           H  
ATOM   2726  CB  GLU   177     320.731 291.951 319.175  1.00  0.00           C  
ATOM   2727  HB2 GLU   177     320.204 292.686 319.776  1.00  0.00           H  
ATOM   2728  HB3 GLU   177     320.160 291.027 319.262  1.00  0.00           H  
ATOM   2729  CG  GLU   177     322.102 291.743 319.843  1.00  0.00           C  
ATOM   2730  HG2 GLU   177     322.472 292.723 320.154  1.00  0.00           H  
ATOM   2731  HG3 GLU   177     321.955 291.160 320.757  1.00  0.00           H  
ATOM   2732  CD  GLU   177     323.166 291.071 318.953  1.00  0.00           C  
ATOM   2733  OE1 GLU   177     323.888 291.795 318.224  1.00  0.00           O  
ATOM   2734  OE2 GLU   177     323.309 289.825 318.995  1.00  0.00           O  
ATOM   2735  C   GLU   177     320.999 291.253 316.725  1.00  0.00           C  
ATOM   2736  O   GLU   177     320.518 290.133 316.924  1.00  0.00           O  
ATOM   2737  N   GLY   178     321.728 291.515 315.634  1.00  0.00           N  
ATOM   2738  H   GLY   178     322.090 292.450 315.505  1.00  0.00           H  
ATOM   2739  CA  GLY   178     322.053 290.505 314.620  1.00  0.00           C  
ATOM   2740  HA2 GLY   178     322.836 290.887 313.965  1.00  0.00           H  
ATOM   2741  HA3 GLY   178     322.430 289.601 315.103  1.00  0.00           H  
ATOM   2742  C   GLY   178     320.828 290.156 313.768  1.00  0.00           C  
ATOM   2743  O   GLY   178     320.548 290.826 312.770  1.00  0.00           O  
ATOM   2744  N   ALA   179     320.098 289.114 314.181  1.00  0.00           N  
ATOM   2745  H   ALA   179     320.425 288.622 315.002  1.00  0.00           H  
ATOM   2746  CA  ALA   179     318.804 288.705 313.627  1.00  0.00           C  
ATOM   2747  HA  ALA   179     318.471 289.445 312.897  1.00  0.00           H  
ATOM   2748  CB  ALA   179     319.022 287.377 312.884  1.00  0.00           C  
ATOM   2749  HB1 ALA   179     319.300 286.595 313.592  1.00  0.00           H  
ATOM   2750  HB2 ALA   179     318.106 287.083 312.371  1.00  0.00           H  
ATOM   2751  HB3 ALA   179     319.814 287.489 312.142  1.00  0.00           H  
ATOM   2752  C   ALA   179     317.680 288.597 314.691  1.00  0.00           C  
ATOM   2753  O   ALA   179     316.629 288.011 314.408  1.00  0.00           O  
ATOM   2754  N   TYR   180     317.874 289.137 315.906  1.00  0.00           N  
ATOM   2755  H   TYR   180     318.736 289.641 316.079  1.00  0.00           H  
ATOM   2756  CA  TYR   180     316.965 288.954 317.049  1.00  0.00           C  
ATOM   2757  HA  TYR   180     316.018 288.568 316.672  1.00  0.00           H  
ATOM   2758  CB  TYR   180     317.540 287.895 318.001  1.00  0.00           C  
ATOM   2759  HB2 TYR   180     318.128 287.175 317.428  1.00  0.00           H  
ATOM   2760  HB3 TYR   180     318.219 288.370 318.712  1.00  0.00           H  
ATOM   2761  CG  TYR   180     316.466 287.127 318.748  1.00  0.00           C  
ATOM   2762  CD1 TYR   180     315.958 285.936 318.192  1.00  0.00           C  
ATOM   2763  HD1 TYR   180     316.344 285.573 317.247  1.00  0.00           H  
ATOM   2764  CE1 TYR   180     314.950 285.214 318.859  1.00  0.00           C  
ATOM   2765  HE1 TYR   180     314.566 284.298 318.431  1.00  0.00           H  
ATOM   2766  CZ  TYR   180     314.440 285.688 320.088  1.00  0.00           C  
ATOM   2767  OH  TYR   180     313.467 284.995 320.745  1.00  0.00           O  
ATOM   2768  HH  TYR   180     313.235 284.161 320.295  1.00  0.00           H  
ATOM   2769  CE2 TYR   180     314.941 286.889 320.638  1.00  0.00           C  
ATOM   2770  HE2 TYR   180     314.543 287.250 321.576  1.00  0.00           H  
ATOM   2771  CD2 TYR   180     315.954 287.606 319.970  1.00  0.00           C  
ATOM   2772  HD2 TYR   180     316.335 288.527 320.397  1.00  0.00           H  
ATOM   2773  C   TYR   180     316.649 290.264 317.798  1.00  0.00           C  
ATOM   2774  O   TYR   180     317.523 291.093 318.057  1.00  0.00           O  
ATOM   2775  N   HIS   181     315.374 290.453 318.146  1.00  0.00           N  
ATOM   2776  H   HIS   181     314.726 289.705 317.944  1.00  0.00           H  
ATOM   2777  CA  HIS   181     314.805 291.704 318.674  1.00  0.00           C  
ATOM   2778  HA  HIS   181     314.910 292.467 317.900  1.00  0.00           H  
ATOM   2779  CB  HIS   181     313.300 291.466 318.933  1.00  0.00           C  
ATOM   2780  HB2 HIS   181     312.994 290.503 318.520  1.00  0.00           H  
ATOM   2781  HB3 HIS   181     313.109 291.420 320.006  1.00  0.00           H  
ATOM   2782  CG  HIS   181     312.403 292.519 318.335  1.00  0.00           C  
ATOM   2783  ND1 HIS   181     311.364 292.278 317.430  1.00  0.00           N  
ATOM   2784  CE1 HIS   181     310.834 293.481 317.147  1.00  0.00           C  
ATOM   2785  HE1 HIS   181     310.004 293.652 316.470  1.00  0.00           H  
ATOM   2786  NE2 HIS   181     311.487 294.442 317.824  1.00  0.00           N  
ATOM   2787  HE2 HIS   181     311.300 295.441 317.777  1.00  0.00           H  
ATOM   2788  CD2 HIS   181     312.470 293.858 318.584  1.00  0.00           C  
ATOM   2789  HD2 HIS   181     313.161 294.363 319.245  1.00  0.00           H  
ATOM   2790  C   HIS   181     315.480 292.229 319.961  1.00  0.00           C  
ATOM   2791  O   HIS   181     315.761 291.451 320.878  1.00  0.00           O  
ATOM   2792  N   GLN   182     315.682 293.553 320.054  1.00  0.00           N  
ATOM   2793  H   GLN   182     315.464 294.133 319.250  1.00  0.00           H  
ATOM   2794  CA  GLN   182     316.058 294.250 321.300  1.00  0.00           C  
ATOM   2795  HA  GLN   182     316.458 293.528 322.014  1.00  0.00           H  
ATOM   2796  CB  GLN   182     317.163 295.296 321.049  1.00  0.00           C  
ATOM   2797  HB2 GLN   182     316.805 296.027 320.329  1.00  0.00           H  
ATOM   2798  HB3 GLN   182     317.365 295.805 321.993  1.00  0.00           H  
ATOM   2799  CG  GLN   182     318.495 294.721 320.551  1.00  0.00           C  
ATOM   2800  HG2 GLN   182     318.800 293.913 321.216  1.00  0.00           H  
ATOM   2801  HG3 GLN   182     318.348 294.310 319.554  1.00  0.00           H  
ATOM   2802  CD  GLN   182     319.625 295.760 320.510  1.00  0.00           C  
ATOM   2803  OE1 GLN   182     319.525 296.879 320.997  1.00  0.00           O  
ATOM   2804  NE2 GLN   182     320.762 295.436 319.931  1.00  0.00           N  
ATOM   2805 HE21 GLN   182     321.500 296.125 319.911  1.00  0.00           H  
ATOM   2806 HE22 GLN   182     320.882 294.532 319.510  1.00  0.00           H  
ATOM   2807  C   GLN   182     314.787 294.850 321.954  1.00  0.00           C  
ATOM   2808  O   GLN   182     313.801 294.133 322.147  1.00  0.00           O  
ATOM   2809  N   GLY   183     314.789 296.147 322.296  1.00  0.00           N  
ATOM   2810  H   GLY   183     315.623 296.684 322.105  1.00  0.00           H  
ATOM   2811  CA  GLY   183     313.658 296.883 322.877  1.00  0.00           C  
ATOM   2812  HA2 GLY   183     312.765 296.258 322.896  1.00  0.00           H  
ATOM   2813  HA3 GLY   183     313.909 297.145 323.906  1.00  0.00           H  
ATOM   2814  C   GLY   183     313.317 298.178 322.128  1.00  0.00           C  
ATOM   2815  O   GLY   183     313.978 298.559 321.156  1.00  0.00           O  
ATOM   2816  N   LYS   184     312.278 298.870 322.605  1.00  0.00           N  
ATOM   2817  H   LYS   184     311.796 298.486 323.408  1.00  0.00           H  
ATOM   2818  CA  LYS   184     311.887 300.217 322.153  1.00  0.00           C  
ATOM   2819  HA  LYS   184     311.768 300.214 321.066  1.00  0.00           H  
ATOM   2820  CB  LYS   184     310.555 300.628 322.806  1.00  0.00           C  
ATOM   2821  HB2 LYS   184     310.658 300.573 323.892  1.00  0.00           H  
ATOM   2822  HB3 LYS   184     310.340 301.665 322.541  1.00  0.00           H  
ATOM   2823  CG  LYS   184     309.367 299.765 322.365  1.00  0.00           C  
ATOM   2824  HG2 LYS   184     309.232 299.874 321.290  1.00  0.00           H  
ATOM   2825  HG3 LYS   184     309.567 298.717 322.588  1.00  0.00           H  
ATOM   2826  CD  LYS   184     308.096 300.197 323.112  1.00  0.00           C  
ATOM   2827  HD2 LYS   184     308.230 299.981 324.174  1.00  0.00           H  
ATOM   2828  HD3 LYS   184     307.937 301.272 323.004  1.00  0.00           H  
ATOM   2829  CE  LYS   184     306.866 299.431 322.609  1.00  0.00           C  
ATOM   2830  HE2 LYS   184     307.151 298.388 322.436  1.00  0.00           H  
ATOM   2831  HE3 LYS   184     306.104 299.440 323.394  1.00  0.00           H  
ATOM   2832  NZ  LYS   184     306.305 300.034 321.371  1.00  0.00           N  
ATOM   2833  HZ1 LYS   184     307.029 300.261 320.685  1.00  0.00           H  
ATOM   2834  HZ2 LYS   184     305.624 299.427 320.933  1.00  0.00           H  
ATOM   2835  HZ3 LYS   184     305.853 300.917 321.571  1.00  0.00           H  
ATOM   2836  C   LYS   184     312.937 301.270 322.518  1.00  0.00           C  
ATOM   2837  O   LYS   184     313.504 301.228 323.610  1.00  0.00           O  
ATOM   2838  N   ALA   185     313.152 302.231 321.624  1.00  0.00           N  
ATOM   2839  H   ALA   185     312.699 302.145 320.721  1.00  0.00           H  
ATOM   2840  CA  ALA   185     313.896 303.462 321.891  1.00  0.00           C  
ATOM   2841  HA  ALA   185     314.539 303.321 322.758  1.00  0.00           H  
ATOM   2842  CB  ALA   185     314.804 303.736 320.680  1.00  0.00           C  
ATOM   2843  HB1 ALA   185     314.201 303.949 319.798  1.00  0.00           H  
ATOM   2844  HB2 ALA   185     315.470 304.580 320.872  1.00  0.00           H  
ATOM   2845  HB3 ALA   185     315.423 302.861 320.492  1.00  0.00           H  
ATOM   2846  C   ALA   185     312.916 304.620 322.212  1.00  0.00           C  
ATOM   2847  O   ALA   185     311.773 304.399 322.614  1.00  0.00           O  
ATOM   2848  N   ALA   186     313.363 305.857 321.989  1.00  0.00           N  
ATOM   2849  H   ALA   186     314.317 305.955 321.663  1.00  0.00           H  
ATOM   2850  CA  ALA   186     312.589 307.101 321.991  1.00  0.00           C  
ATOM   2851  HA  ALA   186     311.725 306.958 321.342  1.00  0.00           H  
ATOM   2852  CB  ALA   186     312.052 307.448 323.389  1.00  0.00           C  
ATOM   2853  HB1 ALA   186     312.681 307.026 324.167  1.00  0.00           H  
ATOM   2854  HB2 ALA   186     311.987 308.530 323.516  1.00  0.00           H  
ATOM   2855  HB3 ALA   186     311.055 307.021 323.502  1.00  0.00           H  
ATOM   2856  C   ALA   186     313.452 308.195 321.338  1.00  0.00           C  
ATOM   2857  O   ALA   186     314.682 308.124 321.346  1.00  0.00           O  
ATOM   2858  N   LEU   187     312.792 309.161 320.708  1.00  0.00           N  
ATOM   2859  H   LEU   187     311.775 309.129 320.728  1.00  0.00           H  
ATOM   2860  CA  LEU   187     313.369 310.112 319.757  1.00  0.00           C  
ATOM   2861  HA  LEU   187     314.375 310.381 320.082  1.00  0.00           H  
ATOM   2862  CB  LEU   187     313.419 309.307 318.434  1.00  0.00           C  
ATOM   2863  HB2 LEU   187     313.596 308.252 318.652  1.00  0.00           H  
ATOM   2864  HB3 LEU   187     312.446 309.300 317.971  1.00  0.00           H  
ATOM   2865  CG  LEU   187     314.502 309.728 317.442  1.00  0.00           C  
ATOM   2866  HG  LEU   187     314.570 310.813 317.408  1.00  0.00           H  
ATOM   2867  CD1 LEU   187     315.820 309.110 317.911  1.00  0.00           C  
ATOM   2868 HD11 LEU   187     315.724 308.026 317.987  1.00  0.00           H  
ATOM   2869 HD12 LEU   187     316.606 309.312 317.194  1.00  0.00           H  
ATOM   2870 HD13 LEU   187     316.101 309.518 318.880  1.00  0.00           H  
ATOM   2871  CD2 LEU   187     314.201 309.188 316.046  1.00  0.00           C  
ATOM   2872 HD21 LEU   187     313.293 309.647 315.659  1.00  0.00           H  
ATOM   2873 HD22 LEU   187     315.020 309.430 315.373  1.00  0.00           H  
ATOM   2874 HD23 LEU   187     314.075 308.106 316.077  1.00  0.00           H  
ATOM   2875  C   LEU   187     312.484 311.383 319.770  1.00  0.00           C  
ATOM   2876  O   LEU   187     311.292 311.270 320.035  1.00  0.00           O  
ATOM   2877  N   ILE   188     313.005 312.599 319.564  1.00  0.00           N  
ATOM   2878  H   ILE   188     313.960 312.679 319.243  1.00  0.00           H  
ATOM   2879  CA  ILE   188     312.286 313.851 319.935  1.00  0.00           C  
ATOM   2880  HA  ILE   188     311.212 313.673 319.990  1.00  0.00           H  
ATOM   2881  CB  ILE   188     312.820 314.223 321.356  1.00  0.00           C  
ATOM   2882  HB  ILE   188     313.870 314.424 321.180  1.00  0.00           H  
ATOM   2883  CG2 ILE   188     312.273 315.514 322.002  1.00  0.00           C  
ATOM   2884 HG21 ILE   188     311.192 315.564 321.913  1.00  0.00           H  
ATOM   2885 HG22 ILE   188     312.514 315.546 323.058  1.00  0.00           H  
ATOM   2886 HG23 ILE   188     312.730 316.400 321.561  1.00  0.00           H  
ATOM   2887  CG1 ILE   188     312.786 313.112 322.446  1.00  0.00           C  
ATOM   2888 HG12 ILE   188     313.371 312.246 322.140  1.00  0.00           H  
ATOM   2889 HG13 ILE   188     313.284 313.495 323.333  1.00  0.00           H  
ATOM   2890  CD1 ILE   188     311.412 312.646 322.921  1.00  0.00           C  
ATOM   2891 HD11 ILE   188     311.127 311.732 322.409  1.00  0.00           H  
ATOM   2892 HD12 ILE   188     311.449 312.440 323.991  1.00  0.00           H  
ATOM   2893 HD13 ILE   188     310.678 313.417 322.729  1.00  0.00           H  
ATOM   2894  C   ILE   188     312.521 315.038 318.959  1.00  0.00           C  
ATOM   2895  O   ILE   188     313.248 314.921 317.984  1.00  0.00           O  
ATOM   2896  N   GLN   189     311.877 316.188 319.204  1.00  0.00           N  
ATOM   2897  H   GLN   189     311.147 316.166 319.911  1.00  0.00           H  
ATOM   2898  CA  GLN   189     312.195 317.525 318.663  1.00  0.00           C  
ATOM   2899  HA  GLN   189     313.278 317.631 318.681  1.00  0.00           H  
ATOM   2900  CB  GLN   189     311.771 317.703 317.188  1.00  0.00           C  
ATOM   2901  HB2 GLN   189     312.407 317.066 316.576  1.00  0.00           H  
ATOM   2902  HB3 GLN   189     310.768 317.319 317.071  1.00  0.00           H  
ATOM   2903  CG  GLN   189     311.769 319.146 316.614  1.00  0.00           C  
ATOM   2904  HG2 GLN   189     311.109 319.158 315.748  1.00  0.00           H  
ATOM   2905  HG3 GLN   189     311.322 319.842 317.320  1.00  0.00           H  
ATOM   2906  CD  GLN   189     313.123 319.683 316.130  1.00  0.00           C  
ATOM   2907  OE1 GLN   189     314.005 318.965 315.706  1.00  0.00           O  
ATOM   2908  NE2 GLN   189     313.338 320.979 316.119  1.00  0.00           N  
ATOM   2909 HE21 GLN   189     314.245 321.278 315.805  1.00  0.00           H  
ATOM   2910 HE22 GLN   189     312.750 321.605 316.655  1.00  0.00           H  
ATOM   2911  C   GLN   189     311.624 318.582 319.632  1.00  0.00           C  
ATOM   2912  O   GLN   189     310.632 318.346 320.315  1.00  0.00           O  
ATOM   2913  N   LEU   190     312.283 319.739 319.736  1.00  0.00           N  
ATOM   2914  H   LEU   190     313.106 319.868 319.157  1.00  0.00           H  
ATOM   2915  CA  LEU   190     311.827 320.941 320.457  1.00  0.00           C  
ATOM   2916  HA  LEU   190     310.744 321.007 320.378  1.00  0.00           H  
ATOM   2917  CB  LEU   190     312.249 320.851 321.954  1.00  0.00           C  
ATOM   2918  HB2 LEU   190     313.258 320.439 322.017  1.00  0.00           H  
ATOM   2919  HB3 LEU   190     312.286 321.854 322.383  1.00  0.00           H  
ATOM   2920  CG  LEU   190     311.306 320.010 322.844  1.00  0.00           C  
ATOM   2921  HG  LEU   190     311.341 318.966 322.552  1.00  0.00           H  
ATOM   2922  CD1 LEU   190     311.698 320.067 324.311  1.00  0.00           C  
ATOM   2923 HD11 LEU   190     311.655 321.093 324.674  1.00  0.00           H  
ATOM   2924 HD12 LEU   190     311.024 319.450 324.908  1.00  0.00           H  
ATOM   2925 HD13 LEU   190     312.700 319.665 324.417  1.00  0.00           H  
ATOM   2926  CD2 LEU   190     309.874 320.534 322.758  1.00  0.00           C  
ATOM   2927 HD21 LEU   190     309.418 320.116 321.861  1.00  0.00           H  
ATOM   2928 HD22 LEU   190     309.290 320.229 323.627  1.00  0.00           H  
ATOM   2929 HD23 LEU   190     309.875 321.624 322.706  1.00  0.00           H  
ATOM   2930  C   LEU   190     312.356 322.187 319.724  1.00  0.00           C  
ATOM   2931  O   LEU   190     312.952 322.043 318.665  1.00  0.00           O  
ATOM   2932  N   LEU   191     312.112 323.402 320.215  1.00  0.00           N  
ATOM   2933  H   LEU   191     311.552 323.477 321.060  1.00  0.00           H  
ATOM   2934  CA  LEU   191     312.710 324.662 319.723  1.00  0.00           C  
ATOM   2935  HA  LEU   191     313.772 324.474 319.600  1.00  0.00           H  
ATOM   2936  CB  LEU   191     312.083 325.031 318.349  1.00  0.00           C  
ATOM   2937  HB2 LEU   191     311.923 324.128 317.764  1.00  0.00           H  
ATOM   2938  HB3 LEU   191     311.103 325.400 318.600  1.00  0.00           H  
ATOM   2939  CG  LEU   191     312.728 326.076 317.402  1.00  0.00           C  
ATOM   2940  HG  LEU   191     313.142 326.905 317.969  1.00  0.00           H  
ATOM   2941  CD1 LEU   191     313.813 325.509 316.482  1.00  0.00           C  
ATOM   2942 HD11 LEU   191     313.544 324.511 316.127  1.00  0.00           H  
ATOM   2943 HD12 LEU   191     313.958 326.162 315.624  1.00  0.00           H  
ATOM   2944 HD13 LEU   191     314.774 325.494 316.980  1.00  0.00           H  
ATOM   2945  CD2 LEU   191     311.651 326.626 316.469  1.00  0.00           C  
ATOM   2946 HD21 LEU   191     310.890 327.151 317.047  1.00  0.00           H  
ATOM   2947 HD22 LEU   191     312.083 327.337 315.763  1.00  0.00           H  
ATOM   2948 HD23 LEU   191     311.189 325.811 315.908  1.00  0.00           H  
ATOM   2949  C   LEU   191     312.511 325.750 320.810  1.00  0.00           C  
ATOM   2950  O   LEU   191     311.920 325.468 321.848  1.00  0.00           O  
ATOM   2951  N   GLY   192     313.001 326.978 320.612  1.00  0.00           N  
ATOM   2952  H   GLY   192     313.460 327.174 319.735  1.00  0.00           H  
ATOM   2953  CA  GLY   192     312.702 328.132 321.482  1.00  0.00           C  
ATOM   2954  HA2 GLY   192     312.392 327.799 322.475  1.00  0.00           H  
ATOM   2955  HA3 GLY   192     313.606 328.734 321.595  1.00  0.00           H  
ATOM   2956  C   GLY   192     311.593 329.010 320.894  1.00  0.00           C  
ATOM   2957  O   GLY   192     310.849 328.571 320.024  1.00  0.00           O  
ATOM   2958  N   GLN   193     311.471 330.251 321.364  1.00  0.00           N  
ATOM   2959  H   GLN   193     312.145 330.534 322.068  1.00  0.00           H  
ATOM   2960  CA  GLN   193     310.664 331.346 320.778  1.00  0.00           C  
ATOM   2961  HA  GLN   193     310.556 331.185 319.705  1.00  0.00           H  
ATOM   2962  CB  GLN   193     309.231 331.421 321.371  1.00  0.00           C  
ATOM   2963  HB2 GLN   193     309.279 331.423 322.451  1.00  0.00           H  
ATOM   2964  HB3 GLN   193     308.773 332.363 321.071  1.00  0.00           H  
ATOM   2965  CG  GLN   193     308.241 330.323 320.954  1.00  0.00           C  
ATOM   2966  HG2 GLN   193     307.266 330.778 320.772  1.00  0.00           H  
ATOM   2967  HG3 GLN   193     308.566 329.851 320.028  1.00  0.00           H  
ATOM   2968  CD  GLN   193     308.081 329.297 322.069  1.00  0.00           C  
ATOM   2969  OE1 GLN   193     307.296 329.442 322.995  1.00  0.00           O  
ATOM   2970  NE2 GLN   193     308.877 328.257 322.053  1.00  0.00           N  
ATOM   2971 HE21 GLN   193     309.048 327.794 322.934  1.00  0.00           H  
ATOM   2972 HE22 GLN   193     309.514 328.143 321.275  1.00  0.00           H  
ATOM   2973  C   GLN   193     311.487 332.648 320.956  1.00  0.00           C  
ATOM   2974  O   GLN   193     312.704 332.572 321.116  1.00  0.00           O  
ATOM   2975  N   LYS   194     310.867 333.835 320.968  1.00  0.00           N  
ATOM   2976  H   LYS   194     309.885 333.849 320.715  1.00  0.00           H  
ATOM   2977  CA  LYS   194     311.542 335.137 321.201  1.00  0.00           C  
ATOM   2978  HA  LYS   194     312.577 335.057 320.857  1.00  0.00           H  
ATOM   2979  CB  LYS   194     310.866 336.194 320.303  1.00  0.00           C  
ATOM   2980  HB2 LYS   194     311.401 337.141 320.388  1.00  0.00           H  
ATOM   2981  HB3 LYS   194     310.956 335.858 319.268  1.00  0.00           H  
ATOM   2982  CG  LYS   194     309.376 336.426 320.621  1.00  0.00           C  
ATOM   2983  HG2 LYS   194     308.860 335.470 320.701  1.00  0.00           H  
ATOM   2984  HG3 LYS   194     309.290 336.948 321.575  1.00  0.00           H  
ATOM   2985  CD  LYS   194     308.686 337.245 319.520  1.00  0.00           C  
ATOM   2986  HD2 LYS   194     309.158 338.227 319.445  1.00  0.00           H  
ATOM   2987  HD3 LYS   194     308.791 336.725 318.565  1.00  0.00           H  
ATOM   2988  CE  LYS   194     307.195 337.406 319.849  1.00  0.00           C  
ATOM   2989  HE2 LYS   194     306.752 336.411 319.971  1.00  0.00           H  
ATOM   2990  HE3 LYS   194     307.101 337.931 320.805  1.00  0.00           H  
ATOM   2991  NZ  LYS   194     306.469 338.151 318.784  1.00  0.00           N  
ATOM   2992  HZ1 LYS   194     306.514 337.669 317.896  1.00  0.00           H  
ATOM   2993  HZ2 LYS   194     305.491 338.260 319.018  1.00  0.00           H  
ATOM   2994  HZ3 LYS   194     306.852 339.078 318.653  1.00  0.00           H  
ATOM   2995  C   LYS   194     311.645 335.564 322.687  1.00  0.00           C  
ATOM   2996  O   LYS   194     312.399 336.477 323.015  1.00  0.00           O  
ATOM   2997  N   LEU   195     310.925 334.850 323.562  1.00  0.00           N  
ATOM   2998  H   LEU   195     310.314 334.171 323.140  1.00  0.00           H  
ATOM   2999  CA  LEU   195     310.788 334.997 325.025  1.00  0.00           C  
ATOM   3000  HA  LEU   195     309.711 334.857 325.145  1.00  0.00           H  
ATOM   3001  CB  LEU   195     311.361 333.829 325.911  1.00  0.00           C  
ATOM   3002  HB2 LEU   195     312.214 334.163 326.491  1.00  0.00           H  
ATOM   3003  HB3 LEU   195     310.586 333.617 326.652  1.00  0.00           H  
ATOM   3004  CG  LEU   195     311.825 332.466 325.383  1.00  0.00           C  
ATOM   3005  HG  LEU   195     312.164 331.885 326.239  1.00  0.00           H  
ATOM   3006  CD1 LEU   195     310.701 331.694 324.725  1.00  0.00           C  
ATOM   3007 HD11 LEU   195     310.215 332.342 324.009  1.00  0.00           H  
ATOM   3008 HD12 LEU   195     311.087 330.796 324.239  1.00  0.00           H  
ATOM   3009 HD13 LEU   195     309.973 331.407 325.482  1.00  0.00           H  
ATOM   3010  CD2 LEU   195     313.011 332.600 324.443  1.00  0.00           C  
ATOM   3011 HD21 LEU   195     313.708 333.311 324.864  1.00  0.00           H  
ATOM   3012 HD22 LEU   195     313.507 331.637 324.311  1.00  0.00           H  
ATOM   3013 HD23 LEU   195     312.702 332.988 323.484  1.00  0.00           H  
ATOM   3014  C   LEU   195     310.941 336.415 325.641  1.00  0.00           C  
ATOM   3015  O   LEU   195     310.194 337.325 325.281  1.00  0.00           O  
ATOM   3016  N   GLU   196     311.880 336.531 326.591  1.00  0.00           N  
ATOM   3017  H   GLU   196     312.487 335.733 326.669  1.00  0.00           H  
ATOM   3018  CA  GLU   196     312.044 337.507 327.684  1.00  0.00           C  
ATOM   3019  HA  GLU   196     313.101 337.536 327.955  1.00  0.00           H  
ATOM   3020  CB  GLU   196     311.607 338.956 327.390  1.00  0.00           C  
ATOM   3021  HB2 GLU   196     310.562 338.986 327.089  1.00  0.00           H  
ATOM   3022  HB3 GLU   196     311.693 339.526 328.316  1.00  0.00           H  
ATOM   3023  CG  GLU   196     312.499 339.633 326.337  1.00  0.00           C  
ATOM   3024  HG2 GLU   196     313.505 339.735 326.753  1.00  0.00           H  
ATOM   3025  HG3 GLU   196     312.569 338.989 325.458  1.00  0.00           H  
ATOM   3026  CD  GLU   196     311.985 341.026 325.910  1.00  0.00           C  
ATOM   3027  OE1 GLU   196     312.377 341.500 324.814  1.00  0.00           O  
ATOM   3028  OE2 GLU   196     311.219 341.684 326.658  1.00  0.00           O  
ATOM   3029  C   GLU   196     311.290 336.897 328.894  1.00  0.00           C  
ATOM   3030  O   GLU   196     310.488 335.968 328.743  1.00  0.00           O  
ATOM   3031  N   HIS   197     311.549 337.349 330.125  1.00  0.00           N  
ATOM   3032  H   HIS   197     312.192 338.121 330.245  1.00  0.00           H  
ATOM   3033  CA  HIS   197     311.041 336.660 331.332  1.00  0.00           C  
ATOM   3034  HA  HIS   197     310.988 335.595 331.103  1.00  0.00           H  
ATOM   3035  CB  HIS   197     312.066 336.826 332.477  1.00  0.00           C  
ATOM   3036  HB2 HIS   197     313.030 337.118 332.059  1.00  0.00           H  
ATOM   3037  HB3 HIS   197     311.747 337.633 333.136  1.00  0.00           H  
ATOM   3038  CG  HIS   197     312.319 335.586 333.311  1.00  0.00           C  
ATOM   3039  ND1 HIS   197     311.826 334.297 333.069  1.00  0.00           N  
ATOM   3040  CE1 HIS   197     312.342 333.515 334.032  1.00  0.00           C  
ATOM   3041  HE1 HIS   197     312.152 332.453 334.137  1.00  0.00           H  
ATOM   3042  NE2 HIS   197     313.163 334.225 334.823  1.00  0.00           N  
ATOM   3043  HE2 HIS   197     313.708 333.846 335.591  1.00  0.00           H  
ATOM   3044  CD2 HIS   197     313.168 335.530 334.378  1.00  0.00           C  
ATOM   3045  HD2 HIS   197     313.749 336.352 334.776  1.00  0.00           H  
ATOM   3046  C   HIS   197     309.596 337.071 331.703  1.00  0.00           C  
ATOM   3047  O   HIS   197     309.197 337.028 332.869  1.00  0.00           O  
ATOM   3048  N   HIS   198     308.799 337.488 330.708  1.00  0.00           N  
ATOM   3049  H   HIS   198     309.156 337.408 329.763  1.00  0.00           H  
ATOM   3050  CA  HIS   198     307.461 338.070 330.886  1.00  0.00           C  
ATOM   3051  HA  HIS   198     307.560 338.914 331.571  1.00  0.00           H  
ATOM   3052  CB  HIS   198     306.929 338.638 329.556  1.00  0.00           C  
ATOM   3053  HB2 HIS   198     305.977 339.136 329.746  1.00  0.00           H  
ATOM   3054  HB3 HIS   198     307.625 339.402 329.205  1.00  0.00           H  
ATOM   3055  CG  HIS   198     306.730 337.639 328.438  1.00  0.00           C  
ATOM   3056  ND1 HIS   198     307.731 337.167 327.586  1.00  0.00           N  
ATOM   3057  CE1 HIS   198     307.126 336.340 326.717  1.00  0.00           C  
ATOM   3058  HE1 HIS   198     307.622 335.820 325.905  1.00  0.00           H  
ATOM   3059  NE2 HIS   198     305.811 336.263 326.986  1.00  0.00           N  
ATOM   3060  HE2 HIS   198     305.137 335.716 326.457  1.00  0.00           H  
ATOM   3061  CD2 HIS   198     305.542 337.077 328.066  1.00  0.00           C  
ATOM   3062  HD2 HIS   198     304.575 337.257 328.521  1.00  0.00           H  
ATOM   3063  C   HIS   198     306.454 337.112 331.538  1.00  0.00           C  
ATOM   3064  O   HIS   198     305.745 337.522 332.457  1.00  0.00           O  
ATOM   3065  N   HIS   199     306.408 335.839 331.118  1.00  0.00           N  
ATOM   3066  H   HIS   199     307.004 335.569 330.346  1.00  0.00           H  
ATOM   3067  CA  HIS   199     305.473 334.848 331.684  1.00  0.00           C  
ATOM   3068  HA  HIS   199     304.469 335.272 331.625  1.00  0.00           H  
ATOM   3069  CB  HIS   199     305.471 333.552 330.845  1.00  0.00           C  
ATOM   3070  HB2 HIS   199     304.458 333.147 330.870  1.00  0.00           H  
ATOM   3071  HB3 HIS   199     305.691 333.783 329.802  1.00  0.00           H  
ATOM   3072  CG  HIS   199     306.399 332.453 331.325  1.00  0.00           C  
ATOM   3073  ND1 HIS   199     306.088 331.514 332.316  1.00  0.00           N  
ATOM   3074  CE1 HIS   199     307.180 330.742 332.455  1.00  0.00           C  
ATOM   3075  HE1 HIS   199     307.266 329.909 333.145  1.00  0.00           H  
ATOM   3076  NE2 HIS   199     308.144 331.141 331.606  1.00  0.00           N  
ATOM   3077  HE2 HIS   199     309.046 330.681 331.486  1.00  0.00           H  
ATOM   3078  CD2 HIS   199     307.675 332.227 330.894  1.00  0.00           C  
ATOM   3079  HD2 HIS   199     308.211 332.791 330.141  1.00  0.00           H  
ATOM   3080  C   HIS   199     305.747 334.565 333.173  1.00  0.00           C  
ATOM   3081  O   HIS   199     304.817 334.376 333.961  1.00  0.00           O  
ATOM   3082  N   HIS   200     307.031 334.550 333.549  1.00  0.00           N  
ATOM   3083  H   HIS   200     307.718 334.744 332.837  1.00  0.00           H  
ATOM   3084  CA  HIS   200     307.525 334.163 334.873  1.00  0.00           C  
ATOM   3085  HA  HIS   200     307.079 333.207 335.151  1.00  0.00           H  
ATOM   3086  CB  HIS   200     309.040 333.966 334.763  1.00  0.00           C  
ATOM   3087  HB2 HIS   200     309.242 333.224 333.988  1.00  0.00           H  
ATOM   3088  HB3 HIS   200     309.491 334.908 334.453  1.00  0.00           H  
ATOM   3089  CG  HIS   200     309.718 333.516 336.033  1.00  0.00           C  
ATOM   3090  ND1 HIS   200     309.639 332.236 336.592  1.00  0.00           N  
ATOM   3091  CE1 HIS   200     310.456 332.253 337.661  1.00  0.00           C  
ATOM   3092  HE1 HIS   200     310.636 331.409 338.319  1.00  0.00           H  
ATOM   3093  NE2 HIS   200     311.032 333.462 337.794  1.00  0.00           N  
ATOM   3094  HE2 HIS   200     311.704 333.714 338.512  1.00  0.00           H  
ATOM   3095  CD2 HIS   200     310.576 334.272 336.778  1.00  0.00           C  
ATOM   3096  HD2 HIS   200     310.873 335.293 336.570  1.00  0.00           H  
ATOM   3097  C   HIS   200     307.180 335.167 335.982  1.00  0.00           C  
ATOM   3098  O   HIS   200     306.900 334.764 337.115  1.00  0.00           O  
ATOM   3099  N   HIS   201     307.197 336.471 335.673  1.00  0.00           N  
ATOM   3100  H   HIS   201     307.455 336.734 334.731  1.00  0.00           H  
ATOM   3101  CA  HIS   201     306.935 337.534 336.653  1.00  0.00           C  
ATOM   3102  HA  HIS   201     307.545 337.333 337.536  1.00  0.00           H  
ATOM   3103  CB  HIS   201     307.387 338.889 336.090  1.00  0.00           C  
ATOM   3104  HB2 HIS   201     308.381 338.783 335.653  1.00  0.00           H  
ATOM   3105  HB3 HIS   201     306.701 339.203 335.301  1.00  0.00           H  
ATOM   3106  CG  HIS   201     307.456 339.963 337.153  1.00  0.00           C  
ATOM   3107  ND1 HIS   201     308.501 340.125 338.070  1.00  0.00           N  
ATOM   3108  CE1 HIS   201     308.133 341.137 338.877  1.00  0.00           C  
ATOM   3109  HE1 HIS   201     308.720 341.517 339.707  1.00  0.00           H  
ATOM   3110  NE2 HIS   201     306.924 341.604 338.517  1.00  0.00           N  
ATOM   3111  HE2 HIS   201     306.423 342.351 338.990  1.00  0.00           H  
ATOM   3112  CD2 HIS   201     306.481 340.876 337.433  1.00  0.00           C  
ATOM   3113  HD2 HIS   201     305.530 340.976 336.923  1.00  0.00           H  
ATOM   3114  C   HIS   201     305.472 337.598 337.136  1.00  0.00           C  
ATOM   3115  O   HIS   201     305.226 337.964 338.291  1.00  0.00           O  
ATOM   3116  N   HIS   202     304.506 337.252 336.270  1.00  0.00           N  
ATOM   3117  H   HIS   202     304.795 336.935 335.356  1.00  0.00           H  
ATOM   3118  CA  HIS   202     303.057 337.345 336.542  1.00  0.00           C  
ATOM   3119  HA  HIS   202     302.841 338.366 336.852  1.00  0.00           H  
ATOM   3120  CB  HIS   202     302.240 337.071 335.263  1.00  0.00           C  
ATOM   3121  HB2 HIS   202     302.420 336.042 334.948  1.00  0.00           H  
ATOM   3122  HB3 HIS   202     301.181 337.158 335.506  1.00  0.00           H  
ATOM   3123  CG  HIS   202     302.519 337.985 334.091  1.00  0.00           C  
ATOM   3124  ND1 HIS   202     302.644 339.380 334.146  1.00  0.00           N  
ATOM   3125  CE1 HIS   202     302.774 339.790 332.872  1.00  0.00           C  
ATOM   3126  HE1 HIS   202     302.901 340.822 332.560  1.00  0.00           H  
ATOM   3127  NE2 HIS   202     302.703 338.742 332.031  1.00  0.00           N  
ATOM   3128  HE2 HIS   202     302.749 338.802 331.018  1.00  0.00           H  
ATOM   3129  CD2 HIS   202     302.530 337.599 332.782  1.00  0.00           C  
ATOM   3130  HD2 HIS   202     302.396 336.589 332.415  1.00  0.00           H  
ATOM   3131  C   HIS   202     302.585 336.446 337.698  1.00  0.00           C  
ATOM   3132  O   HIS   202     301.874 336.962 338.592  1.00  0.00           O  
ATOM   3133  OXT HIS   202     302.891 335.230 337.702  1.00  0.00           O  
TER    3134      HIS   202 
ENDMDL
REMARK 2kw5                 ENERGY     1.11620E+03 RMS   13.55
ATOM      1  N   MET     1     330.712 328.194 323.617  1.00  0.00           N  
ATOM      2  H1  MET     1     329.954 327.627 323.988  1.00  0.00           H  
ATOM      3  H2  MET     1     330.996 327.779 322.738  1.00  0.00           H  
ATOM      4  H3  MET     1     330.339 329.116 323.439  1.00  0.00           H  
ATOM      5  CA  MET     1     331.859 328.264 324.567  1.00  0.00           C  
ATOM      6  HA  MET     1     332.706 328.769 324.092  1.00  0.00           H  
ATOM      7  CB  MET     1     331.488 329.065 325.847  1.00  0.00           C  
ATOM      8  HB2 MET     1     331.311 330.109 325.585  1.00  0.00           H  
ATOM      9  HB3 MET     1     330.562 328.662 326.254  1.00  0.00           H  
ATOM     10  CG  MET     1     332.530 329.014 326.980  1.00  0.00           C  
ATOM     11  HG2 MET     1     332.064 329.402 327.886  1.00  0.00           H  
ATOM     12  HG3 MET     1     332.798 327.980 327.190  1.00  0.00           H  
ATOM     13  SD  MET     1     334.053 329.954 326.682  1.00  0.00           S  
ATOM     14  CE  MET     1     333.622 331.513 327.507  1.00  0.00           C  
ATOM     15  HE1 MET     1     333.464 331.332 328.571  1.00  0.00           H  
ATOM     16  HE2 MET     1     334.438 332.226 327.389  1.00  0.00           H  
ATOM     17  HE3 MET     1     332.714 331.930 327.071  1.00  0.00           H  
ATOM     18  C   MET     1     332.279 326.840 324.904  1.00  0.00           C  
ATOM     19  O   MET     1     331.579 326.215 325.685  1.00  0.00           O  
ATOM     20  N   TRP     2     333.379 326.339 324.335  1.00  0.00           N  
ATOM     21  H   TRP     2     333.896 326.910 323.675  1.00  0.00           H  
ATOM     22  CA  TRP     2     333.945 325.010 324.620  1.00  0.00           C  
ATOM     23  HA  TRP     2     333.985 324.862 325.701  1.00  0.00           H  
ATOM     24  CB  TRP     2     333.099 323.877 324.009  1.00  0.00           C  
ATOM     25  HB2 TRP     2     332.724 324.192 323.034  1.00  0.00           H  
ATOM     26  HB3 TRP     2     333.742 323.012 323.832  1.00  0.00           H  
ATOM     27  CG  TRP     2     331.961 323.377 324.834  1.00  0.00           C  
ATOM     28  CD1 TRP     2     332.073 322.722 326.010  1.00  0.00           C  
ATOM     29  HD1 TRP     2     333.013 322.482 326.490  1.00  0.00           H  
ATOM     30  NE1 TRP     2     330.820 322.356 326.466  1.00  0.00           N  
ATOM     31  HE1 TRP     2     330.663 321.736 327.253  1.00  0.00           H  
ATOM     32  CE2 TRP     2     329.841 322.751 325.591  1.00  0.00           C  
ATOM     33  CZ2 TRP     2     328.459 322.577 325.584  1.00  0.00           C  
ATOM     34  HZ2 TRP     2     327.979 322.033 326.374  1.00  0.00           H  
ATOM     35  CH2 TRP     2     327.719 323.089 324.516  1.00  0.00           C  
ATOM     36  HH2 TRP     2     326.650 322.960 324.499  1.00  0.00           H  
ATOM     37  CZ3 TRP     2     328.372 323.743 323.460  1.00  0.00           C  
ATOM     38  HZ3 TRP     2     327.804 324.118 322.624  1.00  0.00           H  
ATOM     39  CE3 TRP     2     329.764 323.915 323.480  1.00  0.00           C  
ATOM     40  HE3 TRP     2     330.253 324.419 322.666  1.00  0.00           H  
ATOM     41  CD2 TRP     2     330.536 323.419 324.544  1.00  0.00           C  
ATOM     42  C   TRP     2     335.367 324.886 324.062  1.00  0.00           C  
ATOM     43  O   TRP     2     335.591 324.986 322.855  1.00  0.00           O  
ATOM     44  N   ASP     3     336.322 324.631 324.953  1.00  0.00           N  
ATOM     45  H   ASP     3     336.089 324.626 325.941  1.00  0.00           H  
ATOM     46  CA  ASP     3     337.695 324.228 324.622  1.00  0.00           C  
ATOM     47  HA  ASP     3     337.976 324.645 323.654  1.00  0.00           H  
ATOM     48  CB  ASP     3     338.659 324.794 325.680  1.00  0.00           C  
ATOM     49  HB2 ASP     3     339.680 324.569 325.365  1.00  0.00           H  
ATOM     50  HB3 ASP     3     338.556 325.881 325.688  1.00  0.00           H  
ATOM     51  CG  ASP     3     338.436 324.276 327.119  1.00  0.00           C  
ATOM     52  OD1 ASP     3     339.439 324.155 327.864  1.00  0.00           O  
ATOM     53  OD2 ASP     3     337.276 324.025 327.529  1.00  0.00           O  
ATOM     54  C   ASP     3     337.835 322.687 324.534  1.00  0.00           C  
ATOM     55  O   ASP     3     338.823 322.169 324.010  1.00  0.00           O  
ATOM     56  N   GLU     4     336.847 321.956 325.058  1.00  0.00           N  
ATOM     57  H   GLU     4     336.088 322.466 325.478  1.00  0.00           H  
ATOM     58  CA  GLU     4     336.786 320.493 325.143  1.00  0.00           C  
ATOM     59  HA  GLU     4     337.758 320.157 325.506  1.00  0.00           H  
ATOM     60  CB  GLU     4     335.731 320.143 326.210  1.00  0.00           C  
ATOM     61  HB2 GLU     4     335.848 320.844 327.039  1.00  0.00           H  
ATOM     62  HB3 GLU     4     334.726 320.288 325.816  1.00  0.00           H  
ATOM     63  CG  GLU     4     335.928 318.742 326.799  1.00  0.00           C  
ATOM     64  HG2 GLU     4     336.910 318.398 326.500  1.00  0.00           H  
ATOM     65  HG3 GLU     4     335.940 318.834 327.888  1.00  0.00           H  
ATOM     66  CD  GLU     4     334.896 317.666 326.396  1.00  0.00           C  
ATOM     67  OE1 GLU     4     334.916 316.595 327.047  1.00  0.00           O  
ATOM     68  OE2 GLU     4     334.105 317.868 325.443  1.00  0.00           O  
ATOM     69  C   GLU     4     336.541 319.786 323.787  1.00  0.00           C  
ATOM     70  O   GLU     4     336.097 320.417 322.819  1.00  0.00           O  
ATOM     71  N   ARG     5     336.839 318.478 323.704  1.00  0.00           N  
ATOM     72  H   ARG     5     337.153 317.999 324.544  1.00  0.00           H  
ATOM     73  CA  ARG     5     336.740 317.645 322.490  1.00  0.00           C  
ATOM     74  HA  ARG     5     336.286 318.233 321.693  1.00  0.00           H  
ATOM     75  CB  ARG     5     338.144 317.185 322.039  1.00  0.00           C  
ATOM     76  HB2 ARG     5     338.589 316.572 322.823  1.00  0.00           H  
ATOM     77  HB3 ARG     5     338.036 316.548 321.159  1.00  0.00           H  
ATOM     78  CG  ARG     5     339.132 318.313 321.697  1.00  0.00           C  
ATOM     79  HG2 ARG     5     339.315 318.929 322.579  1.00  0.00           H  
ATOM     80  HG3 ARG     5     340.077 317.856 321.401  1.00  0.00           H  
ATOM     81  CD  ARG     5     338.628 319.201 320.553  1.00  0.00           C  
ATOM     82  HD2 ARG     5     338.332 318.566 319.715  1.00  0.00           H  
ATOM     83  HD3 ARG     5     337.753 319.749 320.900  1.00  0.00           H  
ATOM     84  NE  ARG     5     339.672 320.139 320.095  1.00  0.00           N  
ATOM     85  HE  ARG     5     340.621 319.797 320.098  1.00  0.00           H  
ATOM     86  CZ  ARG     5     339.494 321.358 319.615  1.00  0.00           C  
ATOM     87  NH1 ARG     5     340.509 322.041 319.171  1.00  0.00           N  
ATOM     88 HH11 ARG     5     341.434 321.641 319.185  1.00  0.00           H  
ATOM     89 HH12 ARG     5     340.379 322.966 318.795  1.00  0.00           H  
ATOM     90  NH2 ARG     5     338.318 321.920 319.558  1.00  0.00           N  
ATOM     91 HH21 ARG     5     337.521 321.424 319.916  1.00  0.00           H  
ATOM     92 HH22 ARG     5     338.211 322.846 319.181  1.00  0.00           H  
ATOM     93  C   ARG     5     335.832 316.424 322.705  1.00  0.00           C  
ATOM     94  O   ARG     5     335.794 315.814 323.772  1.00  0.00           O  
ATOM     95  N   PHE     6     335.132 316.029 321.640  1.00  0.00           N  
ATOM     96  H   PHE     6     335.275 316.522 320.771  1.00  0.00           H  
ATOM     97  CA  PHE     6     334.045 315.046 321.682  1.00  0.00           C  
ATOM     98  HA  PHE     6     333.989 314.577 322.665  1.00  0.00           H  
ATOM     99  CB  PHE     6     332.727 315.807 321.437  1.00  0.00           C  
ATOM    100  HB2 PHE     6     332.741 316.207 320.422  1.00  0.00           H  
ATOM    101  HB3 PHE     6     331.934 315.078 321.493  1.00  0.00           H  
ATOM    102  CG  PHE     6     332.304 316.936 322.368  1.00  0.00           C  
ATOM    103  CD1 PHE     6     331.271 316.703 323.300  1.00  0.00           C  
ATOM    104  HD1 PHE     6     330.876 315.707 323.439  1.00  0.00           H  
ATOM    105  CE1 PHE     6     330.717 317.770 324.026  1.00  0.00           C  
ATOM    106  HE1 PHE     6     329.920 317.583 324.730  1.00  0.00           H  
ATOM    107  CZ  PHE     6     331.194 319.079 323.835  1.00  0.00           C  
ATOM    108  HZ  PHE     6     330.764 319.898 324.397  1.00  0.00           H  
ATOM    109  CE2 PHE     6     332.234 319.318 322.920  1.00  0.00           C  
ATOM    110  HE2 PHE     6     332.599 320.326 322.774  1.00  0.00           H  
ATOM    111  CD2 PHE     6     332.789 318.250 322.188  1.00  0.00           C  
ATOM    112  HD2 PHE     6     333.555 318.452 321.455  1.00  0.00           H  
ATOM    113  C   PHE     6     334.245 313.942 320.611  1.00  0.00           C  
ATOM    114  O   PHE     6     334.365 314.253 319.426  1.00  0.00           O  
ATOM    115  N   SER     7     334.254 312.650 320.995  1.00  0.00           N  
ATOM    116  H   SER     7     334.199 312.459 321.993  1.00  0.00           H  
ATOM    117  CA  SER     7     334.587 311.502 320.100  1.00  0.00           C  
ATOM    118  HA  SER     7     334.737 311.856 319.079  1.00  0.00           H  
ATOM    119  CB  SER     7     335.930 310.923 320.575  1.00  0.00           C  
ATOM    120  HB2 SER     7     336.695 311.698 320.492  1.00  0.00           H  
ATOM    121  HB3 SER     7     335.856 310.635 321.627  1.00  0.00           H  
ATOM    122  OG  SER     7     336.326 309.801 319.800  1.00  0.00           O  
ATOM    123  HG  SER     7     336.040 308.980 320.253  1.00  0.00           H  
ATOM    124  C   SER     7     333.497 310.405 320.069  1.00  0.00           C  
ATOM    125  O   SER     7     333.195 309.870 321.127  1.00  0.00           O  
ATOM    126  N   GLN     8     332.856 310.125 318.918  1.00  0.00           N  
ATOM    127  H   GLN     8     333.171 310.646 318.109  1.00  0.00           H  
ATOM    128  CA  GLN     8     331.758 309.141 318.638  1.00  0.00           C  
ATOM    129  HA  GLN     8     331.678 309.151 317.549  1.00  0.00           H  
ATOM    130  CB  GLN     8     332.191 307.687 318.964  1.00  0.00           C  
ATOM    131  HB2 GLN     8     331.631 307.027 318.300  1.00  0.00           H  
ATOM    132  HB3 GLN     8     333.233 307.579 318.659  1.00  0.00           H  
ATOM    133  CG  GLN     8     332.066 307.180 320.425  1.00  0.00           C  
ATOM    134  HG2 GLN     8     333.055 306.861 320.756  1.00  0.00           H  
ATOM    135  HG3 GLN     8     331.741 307.982 321.082  1.00  0.00           H  
ATOM    136  CD  GLN     8     331.087 306.021 320.642  1.00  0.00           C  
ATOM    137  OE1 GLN     8     330.168 305.784 319.874  1.00  0.00           O  
ATOM    138  NE2 GLN     8     331.197 305.298 321.736  1.00  0.00           N  
ATOM    139 HE21 GLN     8     330.518 304.566 321.894  1.00  0.00           H  
ATOM    140 HE22 GLN     8     331.943 305.463 322.396  1.00  0.00           H  
ATOM    141  C   GLN     8     330.321 309.554 319.084  1.00  0.00           C  
ATOM    142  O   GLN     8     329.998 310.729 318.967  1.00  0.00           O  
ATOM    143  N   SER     9     329.452 308.619 319.523  1.00  0.00           N  
ATOM    144  H   SER     9     329.760 307.658 319.420  1.00  0.00           H  
ATOM    145  CA  SER     9     328.123 308.735 320.199  1.00  0.00           C  
ATOM    146  HA  SER     9     328.320 308.839 321.264  1.00  0.00           H  
ATOM    147  CB  SER     9     327.268 309.943 319.781  1.00  0.00           C  
ATOM    148  HB2 SER     9     327.829 310.872 319.845  1.00  0.00           H  
ATOM    149  HB3 SER     9     326.889 309.815 318.767  1.00  0.00           H  
ATOM    150  OG  SER     9     326.202 310.024 320.702  1.00  0.00           O  
ATOM    151  HG  SER     9     325.727 310.876 320.579  1.00  0.00           H  
ATOM    152  C   SER     9     327.292 307.436 320.048  1.00  0.00           C  
ATOM    153  O   SER     9     327.315 306.814 318.982  1.00  0.00           O  
ATOM    154  N   GLU    10     326.572 307.010 321.100  1.00  0.00           N  
ATOM    155  H   GLU    10     326.535 307.601 321.926  1.00  0.00           H  
ATOM    156  CA  GLU    10     325.943 305.679 321.217  1.00  0.00           C  
ATOM    157  HA  GLU    10     325.938 305.197 320.239  1.00  0.00           H  
ATOM    158  CB  GLU    10     326.836 304.839 322.149  1.00  0.00           C  
ATOM    159  HB2 GLU    10     327.865 304.867 321.788  1.00  0.00           H  
ATOM    160  HB3 GLU    10     326.814 305.294 323.140  1.00  0.00           H  
ATOM    161  CG  GLU    10     326.399 303.371 322.274  1.00  0.00           C  
ATOM    162  HG2 GLU    10     325.310 303.310 322.279  1.00  0.00           H  
ATOM    163  HG3 GLU    10     326.751 302.828 321.394  1.00  0.00           H  
ATOM    164  CD  GLU    10     326.939 302.703 323.557  1.00  0.00           C  
ATOM    165  OE1 GLU    10     326.242 301.824 324.121  1.00  0.00           O  
ATOM    166  OE2 GLU    10     328.073 303.014 324.001  1.00  0.00           O  
ATOM    167  C   GLU    10     324.487 305.681 321.750  1.00  0.00           C  
ATOM    168  O   GLU    10     324.231 306.023 322.905  1.00  0.00           O  
ATOM    169  N   TYR    11     323.531 305.216 320.936  1.00  0.00           N  
ATOM    170  H   TYR    11     323.802 304.940 320.006  1.00  0.00           H  
ATOM    171  CA  TYR    11     322.093 305.168 321.252  1.00  0.00           C  
ATOM    172  HA  TYR    11     321.816 306.157 321.620  1.00  0.00           H  
ATOM    173  CB  TYR    11     321.313 304.935 319.948  1.00  0.00           C  
ATOM    174  HB2 TYR    11     320.265 305.096 320.168  1.00  0.00           H  
ATOM    175  HB3 TYR    11     321.600 305.691 319.216  1.00  0.00           H  
ATOM    176  CG  TYR    11     321.429 303.557 319.317  1.00  0.00           C  
ATOM    177  CD1 TYR    11     322.377 303.316 318.302  1.00  0.00           C  
ATOM    178  HD1 TYR    11     323.048 304.104 317.985  1.00  0.00           H  
ATOM    179  CE1 TYR    11     322.434 302.057 317.672  1.00  0.00           C  
ATOM    180  HE1 TYR    11     323.156 301.876 316.888  1.00  0.00           H  
ATOM    181  CZ  TYR    11     321.535 301.034 318.051  1.00  0.00           C  
ATOM    182  OH  TYR    11     321.568 299.818 317.436  1.00  0.00           O  
ATOM    183  HH  TYR    11     322.237 299.773 316.729  1.00  0.00           H  
ATOM    184  CE2 TYR    11     320.586 301.276 319.067  1.00  0.00           C  
ATOM    185  HE2 TYR    11     319.892 300.496 319.345  1.00  0.00           H  
ATOM    186  CD2 TYR    11     320.534 302.535 319.695  1.00  0.00           C  
ATOM    187  HD2 TYR    11     319.783 302.723 320.450  1.00  0.00           H  
ATOM    188  C   TYR    11     321.657 304.147 322.337  1.00  0.00           C  
ATOM    189  O   TYR    11     322.377 303.201 322.667  1.00  0.00           O  
ATOM    190  N   VAL    12     320.416 304.310 322.834  1.00  0.00           N  
ATOM    191  H   VAL    12     319.906 305.132 322.538  1.00  0.00           H  
ATOM    192  CA  VAL    12     319.666 303.392 323.730  1.00  0.00           C  
ATOM    193  HA  VAL    12     320.113 302.398 323.693  1.00  0.00           H  
ATOM    194  CB  VAL    12     319.704 303.899 325.192  1.00  0.00           C  
ATOM    195  HB  VAL    12     319.376 304.935 325.214  1.00  0.00           H  
ATOM    196  CG1 VAL    12     318.782 303.106 326.129  1.00  0.00           C  
ATOM    197 HG11 VAL    12     319.029 302.044 326.098  1.00  0.00           H  
ATOM    198 HG12 VAL    12     318.896 303.470 327.151  1.00  0.00           H  
ATOM    199 HG13 VAL    12     317.739 303.249 325.847  1.00  0.00           H  
ATOM    200  CG2 VAL    12     321.121 303.832 325.777  1.00  0.00           C  
ATOM    201 HG21 VAL    12     321.806 304.433 325.182  1.00  0.00           H  
ATOM    202 HG22 VAL    12     321.121 304.224 326.795  1.00  0.00           H  
ATOM    203 HG23 VAL    12     321.472 302.800 325.789  1.00  0.00           H  
ATOM    204  C   VAL    12     318.212 303.290 323.228  1.00  0.00           C  
ATOM    205  O   VAL    12     317.653 304.308 322.842  1.00  0.00           O  
ATOM    206  N   TYR    13     317.615 302.088 323.194  1.00  0.00           N  
ATOM    207  H   TYR    13     318.142 301.310 323.564  1.00  0.00           H  
ATOM    208  CA  TYR    13     316.333 301.734 322.530  1.00  0.00           C  
ATOM    209  HA  TYR    13     316.603 301.493 321.501  1.00  0.00           H  
ATOM    210  CB  TYR    13     315.757 300.453 323.148  1.00  0.00           C  
ATOM    211  HB2 TYR    13     315.584 300.620 324.213  1.00  0.00           H  
ATOM    212  HB3 TYR    13     314.788 300.245 322.691  1.00  0.00           H  
ATOM    213  CG  TYR    13     316.632 299.231 322.947  1.00  0.00           C  
ATOM    214  CD1 TYR    13     316.869 298.751 321.643  1.00  0.00           C  
ATOM    215  HD1 TYR    13     316.421 299.245 320.789  1.00  0.00           H  
ATOM    216  CE1 TYR    13     317.691 297.626 321.441  1.00  0.00           C  
ATOM    217  HE1 TYR    13     317.876 297.264 320.439  1.00  0.00           H  
ATOM    218  CZ  TYR    13     318.269 296.968 322.550  1.00  0.00           C  
ATOM    219  OH  TYR    13     319.061 295.874 322.368  1.00  0.00           O  
ATOM    220  HH  TYR    13     319.167 295.645 321.425  1.00  0.00           H  
ATOM    221  CE2 TYR    13     318.021 297.445 323.856  1.00  0.00           C  
ATOM    222  HE2 TYR    13     318.460 296.934 324.701  1.00  0.00           H  
ATOM    223  CD2 TYR    13     317.206 298.577 324.054  1.00  0.00           C  
ATOM    224  HD2 TYR    13     317.016 298.937 325.058  1.00  0.00           H  
ATOM    225  C   TYR    13     315.224 302.807 322.426  1.00  0.00           C  
ATOM    226  O   TYR    13     314.957 303.574 323.354  1.00  0.00           O  
ATOM    227  N   GLY    14     314.543 302.800 321.267  1.00  0.00           N  
ATOM    228  H   GLY    14     314.711 302.037 320.624  1.00  0.00           H  
ATOM    229  CA  GLY    14     313.641 303.867 320.797  1.00  0.00           C  
ATOM    230  HA2 GLY    14     312.884 303.444 320.137  1.00  0.00           H  
ATOM    231  HA3 GLY    14     313.134 304.329 321.644  1.00  0.00           H  
ATOM    232  C   GLY    14     314.401 304.965 320.028  1.00  0.00           C  
ATOM    233  O   GLY    14     313.854 306.036 319.757  1.00  0.00           O  
ATOM    234  N   THR    15     315.670 304.691 319.687  1.00  0.00           N  
ATOM    235  H   THR    15     316.017 303.772 319.912  1.00  0.00           H  
ATOM    236  CA  THR    15     316.655 305.668 319.211  1.00  0.00           C  
ATOM    237  HA  THR    15     316.129 306.557 318.882  1.00  0.00           H  
ATOM    238  CB  THR    15     317.549 306.066 320.410  1.00  0.00           C  
ATOM    239  HB  THR    15     318.113 305.183 320.699  1.00  0.00           H  
ATOM    240  CG2 THR    15     318.542 307.214 320.286  1.00  0.00           C  
ATOM    241 HG21 THR    15     318.023 308.153 320.091  1.00  0.00           H  
ATOM    242 HG22 THR    15     319.094 307.316 321.222  1.00  0.00           H  
ATOM    243 HG23 THR    15     319.253 306.992 319.494  1.00  0.00           H  
ATOM    244  OG1 THR    15     316.741 306.467 321.485  1.00  0.00           O  
ATOM    245  HG1 THR    15     316.818 305.755 322.148  1.00  0.00           H  
ATOM    246  C   THR    15     317.464 305.116 318.020  1.00  0.00           C  
ATOM    247  O   THR    15     318.540 304.556 318.193  1.00  0.00           O  
ATOM    248  N   GLU    16     316.957 305.305 316.797  1.00  0.00           N  
ATOM    249  H   GLU    16     316.051 305.741 316.731  1.00  0.00           H  
ATOM    250  CA  GLU    16     317.627 305.003 315.508  1.00  0.00           C  
ATOM    251  HA  GLU    16     318.699 304.894 315.677  1.00  0.00           H  
ATOM    252  CB  GLU    16     317.078 303.692 314.905  1.00  0.00           C  
ATOM    253  HB2 GLU    16     316.044 303.855 314.606  1.00  0.00           H  
ATOM    254  HB3 GLU    16     317.645 303.460 314.004  1.00  0.00           H  
ATOM    255  CG  GLU    16     317.132 302.467 315.833  1.00  0.00           C  
ATOM    256  HG2 GLU    16     318.179 302.232 316.036  1.00  0.00           H  
ATOM    257  HG3 GLU    16     316.648 302.710 316.781  1.00  0.00           H  
ATOM    258  CD  GLU    16     316.429 301.223 315.241  1.00  0.00           C  
ATOM    259  OE1 GLU    16     316.200 300.249 316.001  1.00  0.00           O  
ATOM    260  OE2 GLU    16     316.106 301.180 314.028  1.00  0.00           O  
ATOM    261  C   GLU    16     317.403 306.155 314.495  1.00  0.00           C  
ATOM    262  O   GLU    16     316.436 306.899 314.675  1.00  0.00           O  
ATOM    263  N   PRO    17     318.217 306.321 313.427  1.00  0.00           N  
ATOM    264  CD  PRO    17     319.394 305.523 313.102  1.00  0.00           C  
ATOM    265  HD2 PRO    17     319.081 304.589 312.634  1.00  0.00           H  
ATOM    266  HD3 PRO    17     320.007 305.321 313.980  1.00  0.00           H  
ATOM    267  CG  PRO    17     320.193 306.348 312.094  1.00  0.00           C  
ATOM    268  HG2 PRO    17     320.776 305.715 311.424  1.00  0.00           H  
ATOM    269  HG3 PRO    17     320.841 307.049 312.624  1.00  0.00           H  
ATOM    270  CB  PRO    17     319.106 307.116 311.346  1.00  0.00           C  
ATOM    271  HB2 PRO    17     318.649 306.468 310.597  1.00  0.00           H  
ATOM    272  HB3 PRO    17     319.499 308.023 310.884  1.00  0.00           H  
ATOM    273  CA  PRO    17     318.116 307.436 312.469  1.00  0.00           C  
ATOM    274  HA  PRO    17     318.473 308.336 312.955  1.00  0.00           H  
ATOM    275  C   PRO    17     316.700 307.730 311.956  1.00  0.00           C  
ATOM    276  O   PRO    17     316.216 308.856 312.075  1.00  0.00           O  
ATOM    277  N   ASN    18     316.000 306.702 311.466  1.00  0.00           N  
ATOM    278  H   ASN    18     316.455 305.801 311.414  1.00  0.00           H  
ATOM    279  CA  ASN    18     314.585 306.783 311.083  1.00  0.00           C  
ATOM    280  HA  ASN    18     314.297 307.831 311.026  1.00  0.00           H  
ATOM    281  CB  ASN    18     314.400 306.214 309.660  1.00  0.00           C  
ATOM    282  HB2 ASN    18     314.763 305.186 309.632  1.00  0.00           H  
ATOM    283  HB3 ASN    18     313.338 306.202 309.413  1.00  0.00           H  
ATOM    284  CG  ASN    18     315.102 307.022 308.569  1.00  0.00           C  
ATOM    285  OD1 ASN    18     315.542 308.150 308.747  1.00  0.00           O  
ATOM    286  ND2 ASN    18     315.215 306.477 307.378  1.00  0.00           N  
ATOM    287 HD21 ASN    18     315.666 307.009 306.649  1.00  0.00           H  
ATOM    288 HD22 ASN    18     314.844 305.556 307.199  1.00  0.00           H  
ATOM    289  C   ASN    18     313.666 306.180 312.172  1.00  0.00           C  
ATOM    290  O   ASN    18     312.713 305.455 311.885  1.00  0.00           O  
ATOM    291  N   ASP    19     313.934 306.541 313.434  1.00  0.00           N  
ATOM    292  H   ASP    19     314.805 307.036 313.595  1.00  0.00           H  
ATOM    293  CA  ASP    19     313.094 306.275 314.613  1.00  0.00           C  
ATOM    294  HA  ASP    19     312.064 306.131 314.283  1.00  0.00           H  
ATOM    295  CB  ASP    19     313.550 304.984 315.307  1.00  0.00           C  
ATOM    296  HB2 ASP    19     313.574 304.181 314.569  1.00  0.00           H  
ATOM    297  HB3 ASP    19     314.560 305.137 315.676  1.00  0.00           H  
ATOM    298  CG  ASP    19     312.661 304.539 316.485  1.00  0.00           C  
ATOM    299  OD1 ASP    19     313.120 303.679 317.273  1.00  0.00           O  
ATOM    300  OD2 ASP    19     311.508 305.012 316.622  1.00  0.00           O  
ATOM    301  C   ASP    19     313.097 307.470 315.588  1.00  0.00           C  
ATOM    302  O   ASP    19     312.060 308.111 315.756  1.00  0.00           O  
ATOM    303  N   PHE    20     314.255 307.840 316.172  1.00  0.00           N  
ATOM    304  H   PHE    20     315.111 307.370 315.900  1.00  0.00           H  
ATOM    305  CA  PHE    20     314.355 309.044 317.016  1.00  0.00           C  
ATOM    306  HA  PHE    20     313.646 308.939 317.840  1.00  0.00           H  
ATOM    307  CB  PHE    20     315.758 309.263 317.645  1.00  0.00           C  
ATOM    308  HB2 PHE    20     315.772 310.259 318.086  1.00  0.00           H  
ATOM    309  HB3 PHE    20     315.846 308.584 318.489  1.00  0.00           H  
ATOM    310  CG  PHE    20     317.017 309.145 316.782  1.00  0.00           C  
ATOM    311  CD1 PHE    20     318.017 308.224 317.115  1.00  0.00           C  
ATOM    312  HD1 PHE    20     317.865 307.597 317.950  1.00  0.00           H  
ATOM    313  CE1 PHE    20     319.212 308.110 316.388  1.00  0.00           C  
ATOM    314  HE1 PHE    20     319.965 307.390 316.678  1.00  0.00           H  
ATOM    315  CZ  PHE    20     319.418 308.933 315.277  1.00  0.00           C  
ATOM    316  HZ  PHE    20     320.326 308.850 314.694  1.00  0.00           H  
ATOM    317  CE2 PHE    20     318.436 309.873 314.933  1.00  0.00           C  
ATOM    318  HE2 PHE    20     318.591 310.518 314.081  1.00  0.00           H  
ATOM    319  CD2 PHE    20     317.281 310.016 315.719  1.00  0.00           C  
ATOM    320  HD2 PHE    20     316.627 310.839 315.533  1.00  0.00           H  
ATOM    321  C   PHE    20     313.927 310.290 316.247  1.00  0.00           C  
ATOM    322  O   PHE    20     313.237 311.145 316.796  1.00  0.00           O  
ATOM    323  N   LEU    21     314.325 310.392 314.975  1.00  0.00           N  
ATOM    324  H   LEU    21     314.886 309.642 314.585  1.00  0.00           H  
ATOM    325  CA  LEU    21     314.205 311.638 314.234  1.00  0.00           C  
ATOM    326  HA  LEU    21     314.204 312.447 314.963  1.00  0.00           H  
ATOM    327  CB  LEU    21     315.384 311.809 313.253  1.00  0.00           C  
ATOM    328  HB2 LEU    21     316.194 311.119 313.473  1.00  0.00           H  
ATOM    329  HB3 LEU    21     315.068 311.582 312.233  1.00  0.00           H  
ATOM    330  CG  LEU    21     315.950 313.224 313.274  1.00  0.00           C  
ATOM    331  HG  LEU    21     316.711 313.288 312.505  1.00  0.00           H  
ATOM    332  CD1 LEU    21     314.857 314.258 313.022  1.00  0.00           C  
ATOM    333 HD11 LEU    21     314.196 314.379 313.883  1.00  0.00           H  
ATOM    334 HD12 LEU    21     315.310 315.216 312.834  1.00  0.00           H  
ATOM    335 HD13 LEU    21     314.275 313.967 312.145  1.00  0.00           H  
ATOM    336  CD2 LEU    21     316.611 313.552 314.600  1.00  0.00           C  
ATOM    337 HD21 LEU    21     317.405 312.824 314.772  1.00  0.00           H  
ATOM    338 HD22 LEU    21     317.056 314.537 314.524  1.00  0.00           H  
ATOM    339 HD23 LEU    21     315.908 313.546 315.433  1.00  0.00           H  
ATOM    340  C   LEU    21     312.896 311.759 313.501  1.00  0.00           C  
ATOM    341  O   LEU    21     312.229 312.776 313.625  1.00  0.00           O  
ATOM    342  N   VAL    22     312.520 310.755 312.722  1.00  0.00           N  
ATOM    343  H   VAL    22     313.120 309.944 312.651  1.00  0.00           H  
ATOM    344  CA  VAL    22     311.348 310.887 311.847  1.00  0.00           C  
ATOM    345  HA  VAL    22     311.456 311.831 311.312  1.00  0.00           H  
ATOM    346  CB  VAL    22     311.292 309.810 310.756  1.00  0.00           C  
ATOM    347  HB  VAL    22     310.420 309.995 310.129  1.00  0.00           H  
ATOM    348  CG1 VAL    22     312.537 309.929 309.863  1.00  0.00           C  
ATOM    349 HG11 VAL    22     313.454 309.793 310.435  1.00  0.00           H  
ATOM    350 HG12 VAL    22     312.499 309.185 309.068  1.00  0.00           H  
ATOM    351 HG13 VAL    22     312.566 310.920 309.405  1.00  0.00           H  
ATOM    352  CG2 VAL    22     311.170 308.404 311.341  1.00  0.00           C  
ATOM    353 HG21 VAL    22     310.196 308.284 311.815  1.00  0.00           H  
ATOM    354 HG22 VAL    22     311.259 307.665 310.544  1.00  0.00           H  
ATOM    355 HG23 VAL    22     311.944 308.231 312.084  1.00  0.00           H  
ATOM    356  C   VAL    22     310.060 311.043 312.655  1.00  0.00           C  
ATOM    357  O   VAL    22     309.214 311.806 312.220  1.00  0.00           O  
ATOM    358  N   SER    23     309.982 310.501 313.880  1.00  0.00           N  
ATOM    359  H   SER    23     310.716 309.863 314.162  1.00  0.00           H  
ATOM    360  CA  SER    23     308.901 310.756 314.862  1.00  0.00           C  
ATOM    361  HA  SER    23     307.942 310.517 314.402  1.00  0.00           H  
ATOM    362  CB  SER    23     309.087 309.846 316.084  1.00  0.00           C  
ATOM    363  HB2 SER    23     310.087 309.998 316.498  1.00  0.00           H  
ATOM    364  HB3 SER    23     308.353 310.099 316.851  1.00  0.00           H  
ATOM    365  OG  SER    23     308.918 308.488 315.709  1.00  0.00           O  
ATOM    366  HG  SER    23     309.278 307.919 316.418  1.00  0.00           H  
ATOM    367  C   SER    23     308.817 312.212 315.359  1.00  0.00           C  
ATOM    368  O   SER    23     307.822 312.610 315.965  1.00  0.00           O  
ATOM    369  N   VAL    24     309.865 313.008 315.123  1.00  0.00           N  
ATOM    370  H   VAL    24     310.664 312.585 314.665  1.00  0.00           H  
ATOM    371  CA  VAL    24     309.934 314.456 315.377  1.00  0.00           C  
ATOM    372  HA  VAL    24     309.110 314.748 316.030  1.00  0.00           H  
ATOM    373  CB  VAL    24     311.254 314.810 316.093  1.00  0.00           C  
ATOM    374  HB  VAL    24     312.104 314.502 315.490  1.00  0.00           H  
ATOM    375  CG1 VAL    24     311.385 316.318 316.313  1.00  0.00           C  
ATOM    376 HG11 VAL    24     310.422 316.754 316.573  1.00  0.00           H  
ATOM    377 HG12 VAL    24     312.094 316.520 317.110  1.00  0.00           H  
ATOM    378 HG13 VAL    24     311.757 316.794 315.404  1.00  0.00           H  
ATOM    379  CG2 VAL    24     311.341 314.048 317.419  1.00  0.00           C  
ATOM    380 HG21 VAL    24     311.600 313.010 317.216  1.00  0.00           H  
ATOM    381 HG22 VAL    24     312.102 314.473 318.073  1.00  0.00           H  
ATOM    382 HG23 VAL    24     310.382 314.050 317.928  1.00  0.00           H  
ATOM    383  C   VAL    24     309.754 315.236 314.077  1.00  0.00           C  
ATOM    384  O   VAL    24     308.828 316.029 313.954  1.00  0.00           O  
ATOM    385  N   ALA    25     310.612 314.993 313.087  1.00  0.00           N  
ATOM    386  H   ALA    25     311.343 314.309 313.258  1.00  0.00           H  
ATOM    387  CA  ALA    25     310.615 315.654 311.783  1.00  0.00           C  
ATOM    388  HA  ALA    25     310.813 316.717 311.933  1.00  0.00           H  
ATOM    389  CB  ALA    25     311.781 315.078 310.976  1.00  0.00           C  
ATOM    390  HB1 ALA    25     311.820 313.994 311.070  1.00  0.00           H  
ATOM    391  HB2 ALA    25     311.648 315.321 309.924  1.00  0.00           H  
ATOM    392  HB3 ALA    25     312.717 315.509 311.336  1.00  0.00           H  
ATOM    393  C   ALA    25     309.279 315.550 311.019  1.00  0.00           C  
ATOM    394  O   ALA    25     308.873 316.524 310.387  1.00  0.00           O  
ATOM    395  N   ASN    26     308.571 314.413 311.093  1.00  0.00           N  
ATOM    396  H   ASN    26     308.942 313.626 311.619  1.00  0.00           H  
ATOM    397  CA  ASN    26     307.244 314.273 310.474  1.00  0.00           C  
ATOM    398  HA  ASN    26     307.334 314.634 309.447  1.00  0.00           H  
ATOM    399  CB  ASN    26     306.837 312.784 310.377  1.00  0.00           C  
ATOM    400  HB2 ASN    26     306.002 312.714 309.680  1.00  0.00           H  
ATOM    401  HB3 ASN    26     307.663 312.215 309.949  1.00  0.00           H  
ATOM    402  CG  ASN    26     306.407 312.099 311.672  1.00  0.00           C  
ATOM    403  OD1 ASN    26     306.573 312.589 312.775  1.00  0.00           O  
ATOM    404  ND2 ASN    26     305.825 310.925 311.584  1.00  0.00           N  
ATOM    405 HD21 ASN    26     305.553 310.470 312.441  1.00  0.00           H  
ATOM    406 HD22 ASN    26     305.683 310.487 310.687  1.00  0.00           H  
ATOM    407  C   ASN    26     306.170 315.162 311.144  1.00  0.00           C  
ATOM    408  O   ASN    26     305.257 315.642 310.470  1.00  0.00           O  
ATOM    409  N   GLN    27     306.288 315.403 312.455  1.00  0.00           N  
ATOM    410  H   GLN    27     307.034 314.929 312.949  1.00  0.00           H  
ATOM    411  CA  GLN    27     305.393 316.259 313.236  1.00  0.00           C  
ATOM    412  HA  GLN    27     304.371 316.132 312.876  1.00  0.00           H  
ATOM    413  CB  GLN    27     305.445 315.833 314.713  1.00  0.00           C  
ATOM    414  HB2 GLN    27     306.479 315.873 315.058  1.00  0.00           H  
ATOM    415  HB3 GLN    27     304.887 316.572 315.265  1.00  0.00           H  
ATOM    416  CG  GLN    27     304.864 314.458 315.094  1.00  0.00           C  
ATOM    417  HG2 GLN    27     305.326 313.682 314.499  1.00  0.00           H  
ATOM    418  HG3 GLN    27     305.128 314.257 316.134  1.00  0.00           H  
ATOM    419  CD  GLN    27     303.343 314.335 314.971  1.00  0.00           C  
ATOM    420  OE1 GLN    27     302.619 315.266 314.643  1.00  0.00           O  
ATOM    421  NE2 GLN    27     302.792 313.173 315.256  1.00  0.00           N  
ATOM    422 HE21 GLN    27     301.790 313.084 315.175  1.00  0.00           H  
ATOM    423 HE22 GLN    27     303.364 312.384 315.522  1.00  0.00           H  
ATOM    424  C   GLN    27     305.738 317.762 313.122  1.00  0.00           C  
ATOM    425  O   GLN    27     304.842 318.607 313.151  1.00  0.00           O  
ATOM    426  N   ILE    28     307.032 318.094 313.028  1.00  0.00           N  
ATOM    427  H   ILE    28     307.695 317.327 313.060  1.00  0.00           H  
ATOM    428  CA  ILE    28     307.598 319.458 312.996  1.00  0.00           C  
ATOM    429  HA  ILE    28     307.426 319.880 313.979  1.00  0.00           H  
ATOM    430  CB  ILE    28     309.136 319.335 312.746  1.00  0.00           C  
ATOM    431  HB  ILE    28     309.268 318.504 312.055  1.00  0.00           H  
ATOM    432  CG2 ILE    28     309.779 320.521 312.021  1.00  0.00           C  
ATOM    433 HG21 ILE    28     309.716 321.417 312.640  1.00  0.00           H  
ATOM    434 HG22 ILE    28     310.825 320.296 311.809  1.00  0.00           H  
ATOM    435 HG23 ILE    28     309.301 320.697 311.058  1.00  0.00           H  
ATOM    436  CG1 ILE    28     310.037 319.029 313.977  1.00  0.00           C  
ATOM    437 HG12 ILE    28     310.456 318.033 313.858  1.00  0.00           H  
ATOM    438 HG13 ILE    28     310.894 319.706 313.998  1.00  0.00           H  
ATOM    439  CD1 ILE    28     309.392 319.111 315.360  1.00  0.00           C  
ATOM    440 HD11 ILE    28     308.658 318.314 315.472  1.00  0.00           H  
ATOM    441 HD12 ILE    28     310.162 319.000 316.122  1.00  0.00           H  
ATOM    442 HD13 ILE    28     308.922 320.083 315.483  1.00  0.00           H  
ATOM    443  C   ILE    28     306.914 320.409 311.968  1.00  0.00           C  
ATOM    444  O   ILE    28     306.642 319.995 310.839  1.00  0.00           O  
ATOM    445  N   PRO    29     306.676 321.695 312.319  1.00  0.00           N  
ATOM    446  CD  PRO    29     306.779 322.234 313.662  1.00  0.00           C  
ATOM    447  HD2 PRO    29     307.776 322.072 314.075  1.00  0.00           H  
ATOM    448  HD3 PRO    29     306.017 321.751 314.270  1.00  0.00           H  
ATOM    449  CG  PRO    29     306.489 323.731 313.591  1.00  0.00           C  
ATOM    450  HG2 PRO    29     307.422 324.284 313.473  1.00  0.00           H  
ATOM    451  HG3 PRO    29     305.953 324.080 314.474  1.00  0.00           H  
ATOM    452  CB  PRO    29     305.644 323.835 312.322  1.00  0.00           C  
ATOM    453  HB2 PRO    29     305.686 324.837 311.891  1.00  0.00           H  
ATOM    454  HB3 PRO    29     304.612 323.563 312.548  1.00  0.00           H  
ATOM    455  CA  PRO    29     306.271 322.771 311.410  1.00  0.00           C  
ATOM    456  HA  PRO    29     305.538 322.418 310.684  1.00  0.00           H  
ATOM    457  C   PRO    29     307.502 323.340 310.681  1.00  0.00           C  
ATOM    458  O   PRO    29     308.616 323.256 311.185  1.00  0.00           O  
ATOM    459  N   GLN    30     307.332 323.973 309.518  1.00  0.00           N  
ATOM    460  H   GLN    30     306.397 324.054 309.140  1.00  0.00           H  
ATOM    461  CA  GLN    30     308.469 324.405 308.682  1.00  0.00           C  
ATOM    462  HA  GLN    30     309.200 323.594 308.700  1.00  0.00           H  
ATOM    463  CB  GLN    30     307.985 324.514 307.225  1.00  0.00           C  
ATOM    464  HB2 GLN    30     307.516 323.560 306.980  1.00  0.00           H  
ATOM    465  HB3 GLN    30     307.232 325.299 307.142  1.00  0.00           H  
ATOM    466  CG  GLN    30     309.111 324.778 306.204  1.00  0.00           C  
ATOM    467  HG2 GLN    30     309.329 325.846 306.175  1.00  0.00           H  
ATOM    468  HG3 GLN    30     310.015 324.265 306.533  1.00  0.00           H  
ATOM    469  CD  GLN    30     308.801 324.304 304.781  1.00  0.00           C  
ATOM    470  OE1 GLN    30     307.697 323.912 304.424  1.00  0.00           O  
ATOM    471  NE2 GLN    30     309.779 324.324 303.899  1.00  0.00           N  
ATOM    472 HE21 GLN    30     309.577 324.031 302.953  1.00  0.00           H  
ATOM    473 HE22 GLN    30     310.690 324.678 304.150  1.00  0.00           H  
ATOM    474  C   GLN    30     309.234 325.649 309.213  1.00  0.00           C  
ATOM    475  O   GLN    30     310.283 326.006 308.669  1.00  0.00           O  
ATOM    476  N   GLY    31     308.756 326.304 310.283  1.00  0.00           N  
ATOM    477  H   GLY    31     307.903 325.962 310.700  1.00  0.00           H  
ATOM    478  CA  GLY    31     309.519 327.330 311.020  1.00  0.00           C  
ATOM    479  HA2 GLY    31     309.688 328.191 310.373  1.00  0.00           H  
ATOM    480  HA3 GLY    31     308.947 327.655 311.890  1.00  0.00           H  
ATOM    481  C   GLY    31     310.874 326.786 311.511  1.00  0.00           C  
ATOM    482  O   GLY    31     310.971 325.605 311.839  1.00  0.00           O  
ATOM    483  N   LYS    32     311.916 327.633 311.558  1.00  0.00           N  
ATOM    484  H   LYS    32     311.731 328.599 311.318  1.00  0.00           H  
ATOM    485  CA  LYS    32     313.332 327.246 311.772  1.00  0.00           C  
ATOM    486  HA  LYS    32     313.691 326.839 310.824  1.00  0.00           H  
ATOM    487  CB  LYS    32     314.151 328.516 312.063  1.00  0.00           C  
ATOM    488  HB2 LYS    32     314.007 329.215 311.236  1.00  0.00           H  
ATOM    489  HB3 LYS    32     313.760 328.978 312.963  1.00  0.00           H  
ATOM    490  CG  LYS    32     315.662 328.288 312.244  1.00  0.00           C  
ATOM    491  HG2 LYS    32     315.845 327.630 313.096  1.00  0.00           H  
ATOM    492  HG3 LYS    32     316.061 327.829 311.341  1.00  0.00           H  
ATOM    493  CD  LYS    32     316.349 329.641 312.488  1.00  0.00           C  
ATOM    494  HD2 LYS    32     316.224 330.265 311.601  1.00  0.00           H  
ATOM    495  HD3 LYS    32     315.856 330.131 313.327  1.00  0.00           H  
ATOM    496  CE  LYS    32     317.845 329.516 312.809  1.00  0.00           C  
ATOM    497  HE2 LYS    32     317.967 328.866 313.684  1.00  0.00           H  
ATOM    498  HE3 LYS    32     318.345 329.033 311.962  1.00  0.00           H  
ATOM    499  NZ  LYS    32     318.447 330.864 313.056  1.00  0.00           N  
ATOM    500  HZ1 LYS    32     317.901 331.415 313.709  1.00  0.00           H  
ATOM    501  HZ2 LYS    32     319.380 330.809 313.457  1.00  0.00           H  
ATOM    502  HZ3 LYS    32     318.508 331.403 312.196  1.00  0.00           H  
ATOM    503  C   LYS    32     313.549 326.160 312.843  1.00  0.00           C  
ATOM    504  O   LYS    32     313.114 326.282 313.987  1.00  0.00           O  
ATOM    505  N   ILE    33     314.321 325.143 312.455  1.00  0.00           N  
ATOM    506  H   ILE    33     314.682 325.185 311.513  1.00  0.00           H  
ATOM    507  CA  ILE    33     314.722 323.970 313.250  1.00  0.00           C  
ATOM    508  HA  ILE    33     314.364 324.067 314.273  1.00  0.00           H  
ATOM    509  CB  ILE    33     314.119 322.698 312.616  1.00  0.00           C  
ATOM    510  HB  ILE    33     314.526 322.608 311.609  1.00  0.00           H  
ATOM    511  CG2 ILE    33     314.509 321.434 313.388  1.00  0.00           C  
ATOM    512 HG21 ILE    33     314.180 321.512 314.427  1.00  0.00           H  
ATOM    513 HG22 ILE    33     314.038 320.560 312.929  1.00  0.00           H  
ATOM    514 HG23 ILE    33     315.587 321.275 313.349  1.00  0.00           H  
ATOM    515  CG1 ILE    33     312.578 322.744 312.537  1.00  0.00           C  
ATOM    516 HG12 ILE    33     312.138 321.868 313.014  1.00  0.00           H  
ATOM    517 HG13 ILE    33     312.188 323.613 313.063  1.00  0.00           H  
ATOM    518  CD1 ILE    33     312.133 322.778 311.072  1.00  0.00           C  
ATOM    519 HD11 ILE    33     312.484 321.883 310.561  1.00  0.00           H  
ATOM    520 HD12 ILE    33     311.052 322.812 311.015  1.00  0.00           H  
ATOM    521 HD13 ILE    33     312.535 323.664 310.583  1.00  0.00           H  
ATOM    522  C   ILE    33     316.252 323.921 313.263  1.00  0.00           C  
ATOM    523  O   ILE    33     316.870 324.413 312.323  1.00  0.00           O  
ATOM    524  N   LEU    34     316.885 323.339 314.281  1.00  0.00           N  
ATOM    525  H   LEU    34     316.351 322.886 315.015  1.00  0.00           H  
ATOM    526  CA  LEU    34     318.328 323.474 314.497  1.00  0.00           C  
ATOM    527  HA  LEU    34     318.765 324.036 313.673  1.00  0.00           H  
ATOM    528  CB  LEU    34     318.458 324.321 315.775  1.00  0.00           C  
ATOM    529  HB2 LEU    34     317.701 325.107 315.746  1.00  0.00           H  
ATOM    530  HB3 LEU    34     318.222 323.683 316.611  1.00  0.00           H  
ATOM    531  CG  LEU    34     319.793 324.990 316.106  1.00  0.00           C  
ATOM    532  HG  LEU    34     320.596 324.261 316.172  1.00  0.00           H  
ATOM    533  CD1 LEU    34     320.170 326.035 315.063  1.00  0.00           C  
ATOM    534 HD11 LEU    34     319.351 326.741 314.916  1.00  0.00           H  
ATOM    535 HD12 LEU    34     321.058 326.570 315.393  1.00  0.00           H  
ATOM    536 HD13 LEU    34     320.411 325.538 314.126  1.00  0.00           H  
ATOM    537  CD2 LEU    34     319.603 325.672 317.462  1.00  0.00           C  
ATOM    538 HD21 LEU    34     319.466 324.912 318.234  1.00  0.00           H  
ATOM    539 HD22 LEU    34     320.482 326.258 317.705  1.00  0.00           H  
ATOM    540 HD23 LEU    34     318.734 326.332 317.451  1.00  0.00           H  
ATOM    541  C   LEU    34     319.074 322.126 314.556  1.00  0.00           C  
ATOM    542  O   LEU    34     318.508 321.068 314.826  1.00  0.00           O  
ATOM    543  N   CYS    35     320.369 322.194 314.278  1.00  0.00           N  
ATOM    544  H   CYS    35     320.720 323.079 313.937  1.00  0.00           H  
ATOM    545  CA  CYS    35     321.375 321.146 314.379  1.00  0.00           C  
ATOM    546  HA  CYS    35     321.077 320.378 315.097  1.00  0.00           H  
ATOM    547  CB  CYS    35     321.555 320.530 312.980  1.00  0.00           C  
ATOM    548  HB2 CYS    35     320.738 319.834 312.784  1.00  0.00           H  
ATOM    549  HB3 CYS    35     321.533 321.317 312.226  1.00  0.00           H  
ATOM    550  SG  CYS    35     323.153 319.680 312.853  1.00  0.00           S  
ATOM    551  HG  CYS    35     322.844 318.825 311.861  1.00  0.00           H  
ATOM    552  C   CYS    35     322.649 321.842 314.875  1.00  0.00           C  
ATOM    553  O   CYS    35     323.080 322.819 314.250  1.00  0.00           O  
ATOM    554  N   LEU    36     323.203 321.414 316.017  1.00  0.00           N  
ATOM    555  H   LEU    36     322.870 320.551 316.429  1.00  0.00           H  
ATOM    556  CA  LEU    36     324.454 321.977 316.543  1.00  0.00           C  
ATOM    557  HA  LEU    36     324.610 322.898 316.034  1.00  0.00           H  
ATOM    558  CB  LEU    36     324.267 322.412 318.018  1.00  0.00           C  
ATOM    559  HB2 LEU    36     323.628 321.693 318.528  1.00  0.00           H  
ATOM    560  HB3 LEU    36     325.224 322.453 318.534  1.00  0.00           H  
ATOM    561  CG  LEU    36     323.600 323.823 318.007  1.00  0.00           C  
ATOM    562  HG  LEU    36     323.151 323.977 317.031  1.00  0.00           H  
ATOM    563  CD1 LEU    36     322.438 324.157 318.912  1.00  0.00           C  
ATOM    564 HD11 LEU    36     322.787 324.366 319.910  1.00  0.00           H  
ATOM    565 HD12 LEU    36     321.970 325.065 318.564  1.00  0.00           H  
ATOM    566 HD13 LEU    36     321.728 323.347 318.951  1.00  0.00           H  
ATOM    567  CD2 LEU    36     324.600 324.936 318.334  1.00  0.00           C  
ATOM    568 HD21 LEU    36     324.249 325.895 317.951  1.00  0.00           H  
ATOM    569 HD22 LEU    36     324.697 325.011 319.409  1.00  0.00           H  
ATOM    570 HD23 LEU    36     325.581 324.706 317.932  1.00  0.00           H  
ATOM    571  C   LEU    36     325.705 321.203 316.055  1.00  0.00           C  
ATOM    572  O   LEU    36     325.566 320.339 315.180  1.00  0.00           O  
ATOM    573  N   ALA    37     326.926 321.602 316.458  1.00  0.00           N  
ATOM    574  H   ALA    37     327.003 322.351 317.127  1.00  0.00           H  
ATOM    575  CA  ALA    37     328.176 320.984 315.973  1.00  0.00           C  
ATOM    576  HA  ALA    37     328.088 319.914 316.127  1.00  0.00           H  
ATOM    577  CB  ALA    37     328.404 321.226 314.468  1.00  0.00           C  
ATOM    578  HB1 ALA    37     328.843 322.209 314.318  1.00  0.00           H  
ATOM    579  HB2 ALA    37     329.109 320.488 314.088  1.00  0.00           H  
ATOM    580  HB3 ALA    37     327.484 321.161 313.892  1.00  0.00           H  
ATOM    581  C   ALA    37     329.445 321.452 316.701  1.00  0.00           C  
ATOM    582  O   ALA    37     329.670 322.648 316.877  1.00  0.00           O  
ATOM    583  N   GLU    38     330.333 320.505 317.014  1.00  0.00           N  
ATOM    584  H   GLU    38     330.079 319.529 316.867  1.00  0.00           H  
ATOM    585  CA  GLU    38     331.667 320.740 317.591  1.00  0.00           C  
ATOM    586  HA  GLU    38     331.638 321.696 318.115  1.00  0.00           H  
ATOM    587  CB  GLU    38     332.023 319.668 318.652  1.00  0.00           C  
ATOM    588  HB2 GLU    38     332.812 319.018 318.271  1.00  0.00           H  
ATOM    589  HB3 GLU    38     332.444 320.197 319.509  1.00  0.00           H  
ATOM    590  CG  GLU    38     330.881 318.766 319.165  1.00  0.00           C  
ATOM    591  HG2 GLU    38     331.136 318.436 320.169  1.00  0.00           H  
ATOM    592  HG3 GLU    38     329.958 319.340 319.262  1.00  0.00           H  
ATOM    593  CD  GLU    38     330.676 317.527 318.257  1.00  0.00           C  
ATOM    594  OE1 GLU    38     330.542 316.392 318.783  1.00  0.00           O  
ATOM    595  OE2 GLU    38     330.684 317.683 317.011  1.00  0.00           O  
ATOM    596  C   GLU    38     332.784 320.876 316.525  1.00  0.00           C  
ATOM    597  O   GLU    38     333.947 321.099 316.864  1.00  0.00           O  
ATOM    598  N   GLY    39     332.437 320.776 315.233  1.00  0.00           N  
ATOM    599  H   GLY    39     331.468 320.570 315.035  1.00  0.00           H  
ATOM    600  CA  GLY    39     333.301 321.088 314.083  1.00  0.00           C  
ATOM    601  HA2 GLY    39     332.690 321.571 313.319  1.00  0.00           H  
ATOM    602  HA3 GLY    39     334.063 321.806 314.388  1.00  0.00           H  
ATOM    603  C   GLY    39     334.021 319.904 313.419  1.00  0.00           C  
ATOM    604  O   GLY    39     334.503 320.048 312.295  1.00  0.00           O  
ATOM    605  N   GLU    40     334.104 318.739 314.070  1.00  0.00           N  
ATOM    606  H   GLU    40     333.679 318.674 314.984  1.00  0.00           H  
ATOM    607  CA  GLU    40     334.669 317.516 313.472  1.00  0.00           C  
ATOM    608  HA  GLU    40     335.586 317.800 312.954  1.00  0.00           H  
ATOM    609  CB  GLU    40     335.043 316.509 314.575  1.00  0.00           C  
ATOM    610  HB2 GLU    40     335.694 317.006 315.293  1.00  0.00           H  
ATOM    611  HB3 GLU    40     334.137 316.198 315.098  1.00  0.00           H  
ATOM    612  CG  GLU    40     335.763 315.256 314.050  1.00  0.00           C  
ATOM    613  HG2 GLU    40     336.070 314.647 314.904  1.00  0.00           H  
ATOM    614  HG3 GLU    40     335.057 314.658 313.468  1.00  0.00           H  
ATOM    615  CD  GLU    40     336.999 315.604 313.192  1.00  0.00           C  
ATOM    616  OE1 GLU    40     336.951 315.424 311.951  1.00  0.00           O  
ATOM    617  OE2 GLU    40     338.014 316.091 313.746  1.00  0.00           O  
ATOM    618  C   GLU    40     333.724 316.894 312.425  1.00  0.00           C  
ATOM    619  O   GLU    40     332.505 316.862 312.626  1.00  0.00           O  
ATOM    620  N   GLY    41     334.276 316.388 311.313  1.00  0.00           N  
ATOM    621  H   GLY    41     335.289 316.338 311.255  1.00  0.00           H  
ATOM    622  CA  GLY    41     333.504 315.878 310.174  1.00  0.00           C  
ATOM    623  HA2 GLY    41     334.175 315.673 309.340  1.00  0.00           H  
ATOM    624  HA3 GLY    41     333.014 314.946 310.461  1.00  0.00           H  
ATOM    625  C   GLY    41     332.450 316.890 309.713  1.00  0.00           C  
ATOM    626  O   GLY    41     332.743 318.078 309.542  1.00  0.00           O  
ATOM    627  N   ARG    42     331.222 316.406 309.505  1.00  0.00           N  
ATOM    628  H   ARG    42     331.082 315.414 309.658  1.00  0.00           H  
ATOM    629  CA  ARG    42     330.016 317.228 309.307  1.00  0.00           C  
ATOM    630  HA  ARG    42     330.250 318.279 309.502  1.00  0.00           H  
ATOM    631  CB  ARG    42     329.504 317.094 307.862  1.00  0.00           C  
ATOM    632  HB2 ARG    42     329.143 316.075 307.711  1.00  0.00           H  
ATOM    633  HB3 ARG    42     328.649 317.762 307.735  1.00  0.00           H  
ATOM    634  CG  ARG    42     330.550 317.436 306.785  1.00  0.00           C  
ATOM    635  HG2 ARG    42     330.123 318.182 306.120  1.00  0.00           H  
ATOM    636  HG3 ARG    42     331.438 317.885 307.227  1.00  0.00           H  
ATOM    637  CD  ARG    42     330.948 316.185 305.985  1.00  0.00           C  
ATOM    638  HD2 ARG    42     331.507 315.510 306.635  1.00  0.00           H  
ATOM    639  HD3 ARG    42     330.036 315.679 305.658  1.00  0.00           H  
ATOM    640  NE  ARG    42     331.760 316.525 304.798  1.00  0.00           N  
ATOM    641  HE  ARG    42     332.120 317.466 304.743  1.00  0.00           H  
ATOM    642  CZ  ARG    42     332.043 315.726 303.781  1.00  0.00           C  
ATOM    643  NH1 ARG    42     332.707 316.170 302.753  1.00  0.00           N  
ATOM    644 HH11 ARG    42     332.997 317.133 302.705  1.00  0.00           H  
ATOM    645 HH12 ARG    42     332.921 315.556 301.983  1.00  0.00           H  
ATOM    646  NH2 ARG    42     331.671 314.477 303.755  1.00  0.00           N  
ATOM    647 HH21 ARG    42     331.178 314.092 304.542  1.00  0.00           H  
ATOM    648 HH22 ARG    42     331.899 313.889 302.970  1.00  0.00           H  
ATOM    649  C   ARG    42     328.937 316.781 310.300  1.00  0.00           C  
ATOM    650  O   ARG    42     328.826 315.590 310.589  1.00  0.00           O  
ATOM    651  N   ASN    43     328.122 317.723 310.784  1.00  0.00           N  
ATOM    652  H   ASN    43     328.334 318.688 310.568  1.00  0.00           H  
ATOM    653  CA  ASN    43     326.943 317.413 311.610  1.00  0.00           C  
ATOM    654  HA  ASN    43     326.802 316.330 311.642  1.00  0.00           H  
ATOM    655  CB  ASN    43     327.175 317.868 313.056  1.00  0.00           C  
ATOM    656  HB2 ASN    43     327.588 318.873 313.069  1.00  0.00           H  
ATOM    657  HB3 ASN    43     326.223 317.897 313.587  1.00  0.00           H  
ATOM    658  CG  ASN    43     328.081 316.895 313.801  1.00  0.00           C  
ATOM    659  OD1 ASN    43     327.766 315.723 313.975  1.00  0.00           O  
ATOM    660  ND2 ASN    43     329.246 317.331 314.224  1.00  0.00           N  
ATOM    661 HD21 ASN    43     329.768 316.743 314.856  1.00  0.00           H  
ATOM    662 HD22 ASN    43     329.495 318.293 314.125  1.00  0.00           H  
ATOM    663  C   ASN    43     325.620 317.921 311.038  1.00  0.00           C  
ATOM    664  O   ASN    43     324.606 317.295 311.319  1.00  0.00           O  
ATOM    665  N   ALA    44     325.604 318.936 310.157  1.00  0.00           N  
ATOM    666  H   ALA    44     326.456 319.457 309.999  1.00  0.00           H  
ATOM    667  CA  ALA    44     324.404 319.351 309.405  1.00  0.00           C  
ATOM    668  HA  ALA    44     323.750 319.934 310.055  1.00  0.00           H  
ATOM    669  CB  ALA    44     324.858 320.239 308.229  1.00  0.00           C  
ATOM    670  HB1 ALA    44     325.466 319.674 307.520  1.00  0.00           H  
ATOM    671  HB2 ALA    44     323.986 320.633 307.703  1.00  0.00           H  
ATOM    672  HB3 ALA    44     325.459 321.074 308.591  1.00  0.00           H  
ATOM    673  C   ALA    44     323.619 318.126 308.898  1.00  0.00           C  
ATOM    674  O   ALA    44     322.455 317.917 309.225  1.00  0.00           O  
ATOM    675  N   CYS    45     324.348 317.247 308.212  1.00  0.00           N  
ATOM    676  H   CYS    45     325.328 317.473 308.105  1.00  0.00           H  
ATOM    677  CA  CYS    45     323.898 316.030 307.541  1.00  0.00           C  
ATOM    678  HA  CYS    45     323.137 316.284 306.800  1.00  0.00           H  
ATOM    679  CB  CYS    45     325.136 315.481 306.823  1.00  0.00           C  
ATOM    680  HB2 CYS    45     324.880 314.574 306.275  1.00  0.00           H  
ATOM    681  HB3 CYS    45     325.500 316.228 306.123  1.00  0.00           H  
ATOM    682  SG  CYS    45     326.436 315.099 308.039  1.00  0.00           S  
ATOM    683  HG  CYS    45     327.273 314.454 307.208  1.00  0.00           H  
ATOM    684  C   CYS    45     323.315 314.927 308.442  1.00  0.00           C  
ATOM    685  O   CYS    45     322.765 313.967 307.899  1.00  0.00           O  
ATOM    686  N   PHE    46     323.437 315.012 309.776  1.00  0.00           N  
ATOM    687  H   PHE    46     323.893 315.821 310.185  1.00  0.00           H  
ATOM    688  CA  PHE    46     322.819 314.025 310.668  1.00  0.00           C  
ATOM    689  HA  PHE    46     323.185 313.044 310.360  1.00  0.00           H  
ATOM    690  CB  PHE    46     323.296 314.229 312.132  1.00  0.00           C  
ATOM    691  HB2 PHE    46     323.469 313.246 312.572  1.00  0.00           H  
ATOM    692  HB3 PHE    46     324.251 314.757 312.151  1.00  0.00           H  
ATOM    693  CG  PHE    46     322.290 314.945 312.999  1.00  0.00           C  
ATOM    694  CD1 PHE    46     322.451 316.282 313.398  1.00  0.00           C  
ATOM    695  HD1 PHE    46     323.405 316.773 313.299  1.00  0.00           H  
ATOM    696  CE1 PHE    46     321.345 316.999 313.885  1.00  0.00           C  
ATOM    697  HE1 PHE    46     321.455 318.021 314.206  1.00  0.00           H  
ATOM    698  CZ  PHE    46     320.084 316.392 313.935  1.00  0.00           C  
ATOM    699  HZ  PHE    46     319.219 316.965 314.226  1.00  0.00           H  
ATOM    700  CE2 PHE    46     319.965 315.024 313.666  1.00  0.00           C  
ATOM    701  HE2 PHE    46     319.022 314.517 313.744  1.00  0.00           H  
ATOM    702  CD2 PHE    46     321.074 314.297 313.236  1.00  0.00           C  
ATOM    703  HD2 PHE    46     320.953 313.259 312.959  1.00  0.00           H  
ATOM    704  C   PHE    46     321.281 314.021 310.433  1.00  0.00           C  
ATOM    705  O   PHE    46     320.694 312.963 310.194  1.00  0.00           O  
ATOM    706  N   LEU    47     320.647 315.211 310.469  1.00  0.00           N  
ATOM    707  H   LEU    47     321.203 316.013 310.741  1.00  0.00           H  
ATOM    708  CA  LEU    47     319.275 315.456 310.009  1.00  0.00           C  
ATOM    709  HA  LEU    47     318.795 314.498 309.799  1.00  0.00           H  
ATOM    710  CB  LEU    47     318.375 316.211 311.035  1.00  0.00           C  
ATOM    711  HB2 LEU    47     318.233 315.574 311.903  1.00  0.00           H  
ATOM    712  HB3 LEU    47     318.884 317.116 311.371  1.00  0.00           H  
ATOM    713  CG  LEU    47     316.954 316.578 310.528  1.00  0.00           C  
ATOM    714  HG  LEU    47     316.992 317.148 309.611  1.00  0.00           H  
ATOM    715  CD1 LEU    47     316.156 315.320 310.196  1.00  0.00           C  
ATOM    716 HD11 LEU    47     316.503 314.474 310.778  1.00  0.00           H  
ATOM    717 HD12 LEU    47     315.092 315.465 310.382  1.00  0.00           H  
ATOM    718 HD13 LEU    47     316.305 315.063 309.147  1.00  0.00           H  
ATOM    719  CD2 LEU    47     316.242 317.514 311.501  1.00  0.00           C  
ATOM    720 HD21 LEU    47     316.842 318.411 311.670  1.00  0.00           H  
ATOM    721 HD22 LEU    47     315.266 317.805 311.107  1.00  0.00           H  
ATOM    722 HD23 LEU    47     316.099 317.051 312.459  1.00  0.00           H  
ATOM    723  C   LEU    47     319.435 316.171 308.673  1.00  0.00           C  
ATOM    724  O   LEU    47     319.754 315.535 307.674  1.00  0.00           O  
ATOM    725  N   ALA    48     319.152 317.479 308.651  1.00  0.00           N  
ATOM    726  H   ALA    48     319.066 317.939 309.548  1.00  0.00           H  
ATOM    727  CA  ALA    48     319.066 318.342 307.483  1.00  0.00           C  
ATOM    728  HA  ALA    48     318.678 319.298 307.827  1.00  0.00           H  
ATOM    729  CB  ALA    48     320.526 318.582 307.065  1.00  0.00           C  
ATOM    730  HB1 ALA    48     321.075 317.645 306.991  1.00  0.00           H  
ATOM    731  HB2 ALA    48     320.611 319.105 306.127  1.00  0.00           H  
ATOM    732  HB3 ALA    48     321.004 319.206 307.818  1.00  0.00           H  
ATOM    733  C   ALA    48     318.051 317.898 306.383  1.00  0.00           C  
ATOM    734  O   ALA    48     317.705 318.689 305.510  1.00  0.00           O  
ATOM    735  N   SER    49     317.574 316.647 306.399  1.00  0.00           N  
ATOM    736  H   SER    49     317.983 316.015 307.078  1.00  0.00           H  
ATOM    737  CA  SER    49     316.761 315.984 305.365  1.00  0.00           C  
ATOM    738  HA  SER    49     317.012 316.401 304.392  1.00  0.00           H  
ATOM    739  CB  SER    49     317.121 314.489 305.338  1.00  0.00           C  
ATOM    740  HB2 SER    49     316.488 313.966 304.619  1.00  0.00           H  
ATOM    741  HB3 SER    49     318.163 314.379 305.031  1.00  0.00           H  
ATOM    742  OG  SER    49     316.961 313.926 306.634  1.00  0.00           O  
ATOM    743  HG  SER    49     317.215 312.979 306.602  1.00  0.00           H  
ATOM    744  C   SER    49     315.273 316.247 305.592  1.00  0.00           C  
ATOM    745  O   SER    49     314.652 316.905 304.759  1.00  0.00           O  
ATOM    746  N   LEU    50     314.737 315.712 306.698  1.00  0.00           N  
ATOM    747  H   LEU    50     315.378 315.073 307.162  1.00  0.00           H  
ATOM    748  CA  LEU    50     313.461 315.925 307.422  1.00  0.00           C  
ATOM    749  HA  LEU    50     313.344 315.025 308.031  1.00  0.00           H  
ATOM    750  CB  LEU    50     313.650 317.083 308.429  1.00  0.00           C  
ATOM    751  HB2 LEU    50     312.927 316.930 309.226  1.00  0.00           H  
ATOM    752  HB3 LEU    50     314.629 317.008 308.887  1.00  0.00           H  
ATOM    753  CG  LEU    50     313.473 318.523 307.926  1.00  0.00           C  
ATOM    754  HG  LEU    50     312.718 318.551 307.157  1.00  0.00           H  
ATOM    755  CD1 LEU    50     312.967 319.398 309.072  1.00  0.00           C  
ATOM    756 HD11 LEU    50     313.627 319.323 309.936  1.00  0.00           H  
ATOM    757 HD12 LEU    50     312.901 320.437 308.747  1.00  0.00           H  
ATOM    758 HD13 LEU    50     311.967 319.072 309.368  1.00  0.00           H  
ATOM    759  CD2 LEU    50     314.769 319.094 307.354  1.00  0.00           C  
ATOM    760 HD21 LEU    50     314.880 318.795 306.315  1.00  0.00           H  
ATOM    761 HD22 LEU    50     314.735 320.176 307.357  1.00  0.00           H  
ATOM    762 HD23 LEU    50     315.636 318.758 307.916  1.00  0.00           H  
ATOM    763  C   LEU    50     312.108 316.042 306.680  1.00  0.00           C  
ATOM    764  O   LEU    50     311.065 316.013 307.329  1.00  0.00           O  
ATOM    765  N   GLY    51     312.101 316.233 305.364  1.00  0.00           N  
ATOM    766  H   GLY    51     313.005 316.234 304.910  1.00  0.00           H  
ATOM    767  CA  GLY    51     310.942 316.628 304.553  1.00  0.00           C  
ATOM    768  HA2 GLY    51     310.960 316.085 303.608  1.00  0.00           H  
ATOM    769  HA3 GLY    51     310.011 316.380 305.065  1.00  0.00           H  
ATOM    770  C   GLY    51     310.963 318.142 304.272  1.00  0.00           C  
ATOM    771  O   GLY    51     310.922 318.559 303.114  1.00  0.00           O  
ATOM    772  N   TYR    52     311.095 318.945 305.334  1.00  0.00           N  
ATOM    773  H   TYR    52     311.072 318.491 306.235  1.00  0.00           H  
ATOM    774  CA  TYR    52     311.148 320.421 305.345  1.00  0.00           C  
ATOM    775  HA  TYR    52     310.684 320.784 304.427  1.00  0.00           H  
ATOM    776  CB  TYR    52     310.269 320.898 306.523  1.00  0.00           C  
ATOM    777  HB2 TYR    52     310.822 320.754 307.452  1.00  0.00           H  
ATOM    778  HB3 TYR    52     310.075 321.963 306.412  1.00  0.00           H  
ATOM    779  CG  TYR    52     308.928 320.180 306.647  1.00  0.00           C  
ATOM    780  CD1 TYR    52     308.074 320.065 305.529  1.00  0.00           C  
ATOM    781  HD1 TYR    52     308.348 320.521 304.587  1.00  0.00           H  
ATOM    782  CE1 TYR    52     306.873 319.334 305.621  1.00  0.00           C  
ATOM    783  HE1 TYR    52     306.231 319.237 304.757  1.00  0.00           H  
ATOM    784  CZ  TYR    52     306.512 318.718 306.839  1.00  0.00           C  
ATOM    785  OH  TYR    52     305.354 318.005 306.942  1.00  0.00           O  
ATOM    786  HH  TYR    52     304.845 317.992 306.111  1.00  0.00           H  
ATOM    787  CE2 TYR    52     307.362 318.837 307.958  1.00  0.00           C  
ATOM    788  HE2 TYR    52     307.085 318.359 308.886  1.00  0.00           H  
ATOM    789  CD2 TYR    52     308.563 319.568 307.865  1.00  0.00           C  
ATOM    790  HD2 TYR    52     309.205 319.646 308.732  1.00  0.00           H  
ATOM    791  C   TYR    52     312.606 320.975 305.339  1.00  0.00           C  
ATOM    792  O   TYR    52     313.432 320.456 304.593  1.00  0.00           O  
ATOM    793  N   GLU    53     312.959 322.008 306.130  1.00  0.00           N  
ATOM    794  H   GLU    53     312.265 322.402 306.751  1.00  0.00           H  
ATOM    795  CA  GLU    53     314.314 322.626 306.177  1.00  0.00           C  
ATOM    796  HA  GLU    53     315.031 321.959 305.692  1.00  0.00           H  
ATOM    797  CB  GLU    53     314.335 323.964 305.418  1.00  0.00           C  
ATOM    798  HB2 GLU    53     313.606 324.647 305.856  1.00  0.00           H  
ATOM    799  HB3 GLU    53     315.330 324.395 305.546  1.00  0.00           H  
ATOM    800  CG  GLU    53     314.069 323.829 303.913  1.00  0.00           C  
ATOM    801  HG2 GLU    53     314.543 322.912 303.564  1.00  0.00           H  
ATOM    802  HG3 GLU    53     312.994 323.735 303.745  1.00  0.00           H  
ATOM    803  CD  GLU    53     314.627 325.019 303.102  1.00  0.00           C  
ATOM    804  OE1 GLU    53     315.092 324.807 301.955  1.00  0.00           O  
ATOM    805  OE2 GLU    53     314.592 326.178 303.584  1.00  0.00           O  
ATOM    806  C   GLU    53     314.834 322.878 307.613  1.00  0.00           C  
ATOM    807  O   GLU    53     314.047 323.100 308.530  1.00  0.00           O  
ATOM    808  N   VAL    54     316.163 322.845 307.813  1.00  0.00           N  
ATOM    809  H   VAL    54     316.746 322.724 306.993  1.00  0.00           H  
ATOM    810  CA  VAL    54     316.875 322.940 309.121  1.00  0.00           C  
ATOM    811  HA  VAL    54     316.202 323.363 309.868  1.00  0.00           H  
ATOM    812  CB  VAL    54     317.292 321.520 309.591  1.00  0.00           C  
ATOM    813  HB  VAL    54     317.738 321.015 308.740  1.00  0.00           H  
ATOM    814  CG1 VAL    54     318.286 321.400 310.759  1.00  0.00           C  
ATOM    815 HG11 VAL    54     317.919 321.940 311.634  1.00  0.00           H  
ATOM    816 HG12 VAL    54     318.415 320.351 311.036  1.00  0.00           H  
ATOM    817 HG13 VAL    54     319.268 321.779 310.472  1.00  0.00           H  
ATOM    818  CG2 VAL    54     316.082 320.698 310.027  1.00  0.00           C  
ATOM    819 HG21 VAL    54     315.199 320.974 309.463  1.00  0.00           H  
ATOM    820 HG22 VAL    54     316.293 319.648 309.852  1.00  0.00           H  
ATOM    821 HG23 VAL    54     315.867 320.841 311.083  1.00  0.00           H  
ATOM    822  C   VAL    54     318.094 323.880 309.029  1.00  0.00           C  
ATOM    823  O   VAL    54     318.585 324.178 307.945  1.00  0.00           O  
ATOM    824  N   THR    55     318.598 324.336 310.175  1.00  0.00           N  
ATOM    825  H   THR    55     318.102 324.094 311.028  1.00  0.00           H  
ATOM    826  CA  THR    55     319.812 325.153 310.336  1.00  0.00           C  
ATOM    827  HA  THR    55     320.104 325.594 309.385  1.00  0.00           H  
ATOM    828  CB  THR    55     319.512 326.273 311.338  1.00  0.00           C  
ATOM    829  HB  THR    55     319.177 325.833 312.275  1.00  0.00           H  
ATOM    830  CG2 THR    55     320.704 327.178 311.616  1.00  0.00           C  
ATOM    831 HG21 THR    55     321.086 327.566 310.671  1.00  0.00           H  
ATOM    832 HG22 THR    55     320.391 327.996 312.260  1.00  0.00           H  
ATOM    833 HG23 THR    55     321.492 326.628 312.128  1.00  0.00           H  
ATOM    834  OG1 THR    55     318.487 327.099 310.857  1.00  0.00           O  
ATOM    835  HG1 THR    55     317.738 326.537 310.596  1.00  0.00           H  
ATOM    836  C   THR    55     320.985 324.345 310.891  1.00  0.00           C  
ATOM    837  O   THR    55     320.821 323.664 311.899  1.00  0.00           O  
ATOM    838  N   ALA    56     322.176 324.496 310.310  1.00  0.00           N  
ATOM    839  H   ALA    56     322.231 325.067 309.472  1.00  0.00           H  
ATOM    840  CA  ALA    56     323.452 323.998 310.837  1.00  0.00           C  
ATOM    841  HA  ALA    56     323.265 323.284 311.643  1.00  0.00           H  
ATOM    842  CB  ALA    56     324.180 323.271 309.707  1.00  0.00           C  
ATOM    843  HB1 ALA    56     324.428 323.972 308.907  1.00  0.00           H  
ATOM    844  HB2 ALA    56     325.099 322.827 310.093  1.00  0.00           H  
ATOM    845  HB3 ALA    56     323.535 322.487 309.311  1.00  0.00           H  
ATOM    846  C   ALA    56     324.302 325.153 311.404  1.00  0.00           C  
ATOM    847  O   ALA    56     324.120 326.308 311.020  1.00  0.00           O  
ATOM    848  N   VAL    57     325.253 324.863 312.297  1.00  0.00           N  
ATOM    849  H   VAL    57     325.411 323.890 312.526  1.00  0.00           H  
ATOM    850  CA  VAL    57     325.992 325.856 313.122  1.00  0.00           C  
ATOM    851  HA  VAL    57     326.227 326.728 312.515  1.00  0.00           H  
ATOM    852  CB  VAL    57     325.141 326.304 314.318  1.00  0.00           C  
ATOM    853  HB  VAL    57     325.610 327.154 314.812  1.00  0.00           H  
ATOM    854  CG1 VAL    57     323.672 326.643 314.047  1.00  0.00           C  
ATOM    855 HG11 VAL    57     323.092 325.737 313.855  1.00  0.00           H  
ATOM    856 HG12 VAL    57     323.257 327.161 314.911  1.00  0.00           H  
ATOM    857 HG13 VAL    57     323.611 327.281 313.182  1.00  0.00           H  
ATOM    858  CG2 VAL    57     325.118 325.146 315.280  1.00  0.00           C  
ATOM    859 HG21 VAL    57     325.991 325.177 315.925  1.00  0.00           H  
ATOM    860 HG22 VAL    57     324.208 325.205 315.844  1.00  0.00           H  
ATOM    861 HG23 VAL    57     325.128 324.217 314.721  1.00  0.00           H  
ATOM    862  C   VAL    57     327.313 325.273 313.664  1.00  0.00           C  
ATOM    863  O   VAL    57     327.571 324.092 313.463  1.00  0.00           O  
ATOM    864  N   ASP    58     328.084 326.016 314.462  1.00  0.00           N  
ATOM    865  H   ASP    58     327.812 326.973 314.664  1.00  0.00           H  
ATOM    866  CA  ASP    58     329.498 325.724 314.706  1.00  0.00           C  
ATOM    867  HA  ASP    58     329.759 324.743 314.304  1.00  0.00           H  
ATOM    868  CB  ASP    58     330.197 326.816 313.883  1.00  0.00           C  
ATOM    869  HB2 ASP    58     331.237 326.536 313.804  1.00  0.00           H  
ATOM    870  HB3 ASP    58     329.804 326.838 312.867  1.00  0.00           H  
ATOM    871  CG  ASP    58     330.029 328.224 314.531  1.00  0.00           C  
ATOM    872  OD1 ASP    58     331.030 328.965 314.675  1.00  0.00           O  
ATOM    873  OD2 ASP    58     328.891 328.595 314.905  1.00  0.00           O  
ATOM    874  C   ASP    58     330.158 325.884 316.105  1.00  0.00           C  
ATOM    875  O   ASP    58     329.641 326.499 317.038  1.00  0.00           O  
ATOM    876  N   GLN    59     331.399 325.369 316.138  1.00  0.00           N  
ATOM    877  H   GLN    59     331.648 324.820 315.331  1.00  0.00           H  
ATOM    878  CA  GLN    59     332.493 325.650 317.088  1.00  0.00           C  
ATOM    879  HA  GLN    59     332.175 326.411 317.800  1.00  0.00           H  
ATOM    880  CB  GLN    59     332.959 324.390 317.845  1.00  0.00           C  
ATOM    881  HB2 GLN    59     332.162 324.033 318.485  1.00  0.00           H  
ATOM    882  HB3 GLN    59     333.145 323.603 317.117  1.00  0.00           H  
ATOM    883  CG  GLN    59     334.254 324.558 318.678  1.00  0.00           C  
ATOM    884  HG2 GLN    59     334.368 323.690 319.329  1.00  0.00           H  
ATOM    885  HG3 GLN    59     335.101 324.545 317.989  1.00  0.00           H  
ATOM    886  CD  GLN    59     334.360 325.825 319.544  1.00  0.00           C  
ATOM    887  OE1 GLN    59     333.394 326.370 320.060  1.00  0.00           O  
ATOM    888  NE2 GLN    59     335.550 326.352 319.743  1.00  0.00           N  
ATOM    889 HE21 GLN    59     335.614 327.173 320.326  1.00  0.00           H  
ATOM    890 HE22 GLN    59     336.378 325.933 319.350  1.00  0.00           H  
ATOM    891  C   GLN    59     333.667 326.207 316.249  1.00  0.00           C  
ATOM    892  O   GLN    59     334.278 327.226 316.574  1.00  0.00           O  
ATOM    893  N   SER    60     333.969 325.485 315.163  1.00  0.00           N  
ATOM    894  H   SER    60     333.417 324.656 315.001  1.00  0.00           H  
ATOM    895  CA  SER    60     334.853 325.819 314.041  1.00  0.00           C  
ATOM    896  HA  SER    60     335.870 325.984 314.396  1.00  0.00           H  
ATOM    897  CB  SER    60     334.814 324.588 313.114  1.00  0.00           C  
ATOM    898  HB2 SER    60     335.405 324.769 312.217  1.00  0.00           H  
ATOM    899  HB3 SER    60     335.223 323.723 313.635  1.00  0.00           H  
ATOM    900  OG  SER    60     333.461 324.321 312.750  1.00  0.00           O  
ATOM    901  HG  SER    60     333.409 323.530 312.178  1.00  0.00           H  
ATOM    902  C   SER    60     334.384 327.033 313.213  1.00  0.00           C  
ATOM    903  O   SER    60     333.297 327.564 313.402  1.00  0.00           O  
ATOM    904  N   SER    61     335.196 327.459 312.243  1.00  0.00           N  
ATOM    905  H   SER    61     336.153 327.137 312.254  1.00  0.00           H  
ATOM    906  CA  SER    61     334.756 328.360 311.149  1.00  0.00           C  
ATOM    907  HA  SER    61     333.724 328.676 311.308  1.00  0.00           H  
ATOM    908  CB  SER    61     335.614 329.631 311.089  1.00  0.00           C  
ATOM    909  HB2 SER    61     336.657 329.362 310.915  1.00  0.00           H  
ATOM    910  HB3 SER    61     335.267 330.255 310.263  1.00  0.00           H  
ATOM    911  OG  SER    61     335.505 330.362 312.305  1.00  0.00           O  
ATOM    912  HG  SER    61     335.978 331.213 312.205  1.00  0.00           H  
ATOM    913  C   SER    61     334.790 327.602 309.808  1.00  0.00           C  
ATOM    914  O   SER    61     333.979 327.843 308.914  1.00  0.00           O  
ATOM    915  N   VAL    62     335.693 326.614 309.723  1.00  0.00           N  
ATOM    916  H   VAL    62     336.337 326.552 310.496  1.00  0.00           H  
ATOM    917  CA  VAL    62     335.931 325.665 308.619  1.00  0.00           C  
ATOM    918  HA  VAL    62     336.250 326.227 307.740  1.00  0.00           H  
ATOM    919  CB  VAL    62     337.081 324.709 309.027  1.00  0.00           C  
ATOM    920  HB  VAL    62     336.778 324.170 309.926  1.00  0.00           H  
ATOM    921  CG1 VAL    62     337.413 323.667 307.955  1.00  0.00           C  
ATOM    922 HG11 VAL    62     337.710 324.162 307.030  1.00  0.00           H  
ATOM    923 HG12 VAL    62     338.231 323.034 308.303  1.00  0.00           H  
ATOM    924 HG13 VAL    62     336.554 323.023 307.766  1.00  0.00           H  
ATOM    925  CG2 VAL    62     338.369 325.472 309.369  1.00  0.00           C  
ATOM    926 HG21 VAL    62     338.219 326.131 310.224  1.00  0.00           H  
ATOM    927 HG22 VAL    62     339.157 324.766 309.636  1.00  0.00           H  
ATOM    928 HG23 VAL    62     338.693 326.066 308.513  1.00  0.00           H  
ATOM    929  C   VAL    62     334.681 324.866 308.224  1.00  0.00           C  
ATOM    930  O   VAL    62     334.233 324.931 307.081  1.00  0.00           O  
ATOM    931  N   GLY    63     334.115 324.100 309.167  1.00  0.00           N  
ATOM    932  H   GLY    63     334.517 324.114 310.095  1.00  0.00           H  
ATOM    933  CA  GLY    63     333.053 323.114 308.902  1.00  0.00           C  
ATOM    934  HA2 GLY    63     333.426 322.371 308.196  1.00  0.00           H  
ATOM    935  HA3 GLY    63     332.795 322.595 309.825  1.00  0.00           H  
ATOM    936  C   GLY    63     331.773 323.712 308.324  1.00  0.00           C  
ATOM    937  O   GLY    63     331.099 323.082 307.513  1.00  0.00           O  
ATOM    938  N   LEU    64     331.437 324.949 308.698  1.00  0.00           N  
ATOM    939  H   LEU    64     332.033 325.428 309.362  1.00  0.00           H  
ATOM    940  CA  LEU    64     330.191 325.599 308.265  1.00  0.00           C  
ATOM    941  HA  LEU    64     329.444 324.815 308.138  1.00  0.00           H  
ATOM    942  CB  LEU    64     329.688 326.535 309.378  1.00  0.00           C  
ATOM    943  HB2 LEU    64     330.522 326.876 309.995  1.00  0.00           H  
ATOM    944  HB3 LEU    64     329.225 327.418 308.936  1.00  0.00           H  
ATOM    945  CG  LEU    64     328.647 325.829 310.268  1.00  0.00           C  
ATOM    946  HG  LEU    64     328.382 326.505 311.080  1.00  0.00           H  
ATOM    947  CD1 LEU    64     327.368 325.529 309.480  1.00  0.00           C  
ATOM    948 HD11 LEU    64     327.313 324.478 309.195  1.00  0.00           H  
ATOM    949 HD12 LEU    64     326.511 325.777 310.094  1.00  0.00           H  
ATOM    950 HD13 LEU    64     327.314 326.132 308.575  1.00  0.00           H  
ATOM    951  CD2 LEU    64     329.162 324.516 310.872  1.00  0.00           C  
ATOM    952 HD21 LEU    64     329.906 324.717 311.643  1.00  0.00           H  
ATOM    953 HD22 LEU    64     328.331 323.960 311.288  1.00  0.00           H  
ATOM    954 HD23 LEU    64     329.588 323.852 310.127  1.00  0.00           H  
ATOM    955  C   LEU    64     330.259 326.211 306.863  1.00  0.00           C  
ATOM    956  O   LEU    64     329.219 326.511 306.278  1.00  0.00           O  
ATOM    957  N   ALA    65     331.453 326.277 306.272  1.00  0.00           N  
ATOM    958  H   ALA    65     332.280 326.052 306.813  1.00  0.00           H  
ATOM    959  CA  ALA    65     331.620 326.556 304.847  1.00  0.00           C  
ATOM    960  HA  ALA    65     330.899 327.321 304.551  1.00  0.00           H  
ATOM    961  CB  ALA    65     333.020 327.141 304.630  1.00  0.00           C  
ATOM    962  HB1 ALA    65     333.784 326.406 304.881  1.00  0.00           H  
ATOM    963  HB2 ALA    65     333.137 327.440 303.588  1.00  0.00           H  
ATOM    964  HB3 ALA    65     333.149 328.023 305.262  1.00  0.00           H  
ATOM    965  C   ALA    65     331.330 325.297 303.983  1.00  0.00           C  
ATOM    966  O   ALA    65     331.141 325.417 302.770  1.00  0.00           O  
ATOM    967  N   LYS    66     331.230 324.098 304.598  1.00  0.00           N  
ATOM    968  H   LYS    66     331.439 324.061 305.590  1.00  0.00           H  
ATOM    969  CA  LYS    66     330.842 322.824 303.945  1.00  0.00           C  
ATOM    970  HA  LYS    66     331.112 322.876 302.887  1.00  0.00           H  
ATOM    971  CB  LYS    66     331.620 321.638 304.555  1.00  0.00           C  
ATOM    972  HB2 LYS    66     331.355 321.514 305.604  1.00  0.00           H  
ATOM    973  HB3 LYS    66     331.321 320.725 304.034  1.00  0.00           H  
ATOM    974  CG  LYS    66     333.144 321.784 304.426  1.00  0.00           C  
ATOM    975  HG2 LYS    66     333.395 321.926 303.374  1.00  0.00           H  
ATOM    976  HG3 LYS    66     333.482 322.653 304.991  1.00  0.00           H  
ATOM    977  CD  LYS    66     333.863 320.532 304.955  1.00  0.00           C  
ATOM    978  HD2 LYS    66     333.677 320.434 306.028  1.00  0.00           H  
ATOM    979  HD3 LYS    66     333.471 319.651 304.444  1.00  0.00           H  
ATOM    980  CE  LYS    66     335.373 320.638 304.695  1.00  0.00           C  
ATOM    981  HE2 LYS    66     335.531 320.784 303.621  1.00  0.00           H  
ATOM    982  HE3 LYS    66     335.759 321.524 305.209  1.00  0.00           H  
ATOM    983  NZ  LYS    66     336.103 319.421 305.152  1.00  0.00           N  
ATOM    984  HZ1 LYS    66     335.785 318.589 304.672  1.00  0.00           H  
ATOM    985  HZ2 LYS    66     337.096 319.504 304.967  1.00  0.00           H  
ATOM    986  HZ3 LYS    66     335.995 319.269 306.147  1.00  0.00           H  
ATOM    987  C   LYS    66     329.336 322.529 303.972  1.00  0.00           C  
ATOM    988  O   LYS    66     328.887 321.643 303.251  1.00  0.00           O  
ATOM    989  N   ALA    67     328.526 323.275 304.729  1.00  0.00           N  
ATOM    990  H   ALA    67     328.943 323.993 305.303  1.00  0.00           H  
ATOM    991  CA  ALA    67     327.074 323.050 304.839  1.00  0.00           C  
ATOM    992  HA  ALA    67     326.914 322.053 305.255  1.00  0.00           H  
ATOM    993  CB  ALA    67     326.503 324.064 305.838  1.00  0.00           C  
ATOM    994  HB1 ALA    67     326.663 325.078 305.471  1.00  0.00           H  
ATOM    995  HB2 ALA    67     325.432 323.897 305.972  1.00  0.00           H  
ATOM    996  HB3 ALA    67     326.995 323.951 306.805  1.00  0.00           H  
ATOM    997  C   ALA    67     326.349 323.093 303.473  1.00  0.00           C  
ATOM    998  O   ALA    67     325.470 322.271 303.207  1.00  0.00           O  
ATOM    999  N   LYS    68     326.773 323.988 302.566  1.00  0.00           N  
ATOM   1000  H   LYS    68     327.473 324.659 302.863  1.00  0.00           H  
ATOM   1001  CA  LYS    68     326.299 324.037 301.167  1.00  0.00           C  
ATOM   1002  HA  LYS    68     325.210 323.981 301.181  1.00  0.00           H  
ATOM   1003  CB  LYS    68     326.729 325.357 300.499  1.00  0.00           C  
ATOM   1004  HB2 LYS    68     327.761 325.588 300.770  1.00  0.00           H  
ATOM   1005  HB3 LYS    68     326.703 325.230 299.415  1.00  0.00           H  
ATOM   1006  CG  LYS    68     325.833 326.561 300.836  1.00  0.00           C  
ATOM   1007  HG2 LYS    68     325.908 326.792 301.900  1.00  0.00           H  
ATOM   1008  HG3 LYS    68     326.211 327.416 300.274  1.00  0.00           H  
ATOM   1009  CD  LYS    68     324.357 326.322 300.466  1.00  0.00           C  
ATOM   1010  HD2 LYS    68     324.300 325.679 299.584  1.00  0.00           H  
ATOM   1011  HD3 LYS    68     323.859 325.821 301.300  1.00  0.00           H  
ATOM   1012  CE  LYS    68     323.636 327.639 300.154  1.00  0.00           C  
ATOM   1013  HE2 LYS    68     323.751 328.320 301.003  1.00  0.00           H  
ATOM   1014  HE3 LYS    68     324.122 328.099 299.288  1.00  0.00           H  
ATOM   1015  NZ  LYS    68     322.192 327.415 299.863  1.00  0.00           N  
ATOM   1016  HZ1 LYS    68     321.701 327.052 300.671  1.00  0.00           H  
ATOM   1017  HZ2 LYS    68     321.737 328.279 299.595  1.00  0.00           H  
ATOM   1018  HZ3 LYS    68     322.063 326.761 299.101  1.00  0.00           H  
ATOM   1019  C   LYS    68     326.732 322.844 300.305  1.00  0.00           C  
ATOM   1020  O   LYS    68     325.972 322.440 299.429  1.00  0.00           O  
ATOM   1021  N   GLN    69     327.909 322.259 300.547  1.00  0.00           N  
ATOM   1022  H   GLN    69     328.489 322.634 301.283  1.00  0.00           H  
ATOM   1023  CA  GLN    69     328.296 320.979 299.929  1.00  0.00           C  
ATOM   1024  HA  GLN    69     328.159 321.067 298.850  1.00  0.00           H  
ATOM   1025  CB  GLN    69     329.770 320.631 300.225  1.00  0.00           C  
ATOM   1026  HB2 GLN    69     330.184 321.334 300.948  1.00  0.00           H  
ATOM   1027  HB3 GLN    69     329.839 319.637 300.670  1.00  0.00           H  
ATOM   1028  CG  GLN    69     330.642 320.668 298.958  1.00  0.00           C  
ATOM   1029  HG2 GLN    69     330.578 321.667 298.524  1.00  0.00           H  
ATOM   1030  HG3 GLN    69     331.680 320.495 299.243  1.00  0.00           H  
ATOM   1031  CD  GLN    69     330.263 319.625 297.899  1.00  0.00           C  
ATOM   1032  OE1 GLN    69     329.803 318.526 298.183  1.00  0.00           O  
ATOM   1033  NE2 GLN    69     330.454 319.919 296.629  1.00  0.00           N  
ATOM   1034 HE21 GLN    69     330.200 319.233 295.932  1.00  0.00           H  
ATOM   1035 HE22 GLN    69     330.854 320.807 296.362  1.00  0.00           H  
ATOM   1036  C   GLN    69     327.377 319.845 300.402  1.00  0.00           C  
ATOM   1037  O   GLN    69     327.001 318.979 299.610  1.00  0.00           O  
ATOM   1038  N   LEU    70     327.002 319.856 301.689  1.00  0.00           N  
ATOM   1039  H   LEU    70     327.404 320.552 302.309  1.00  0.00           H  
ATOM   1040  CA  LEU    70     326.102 318.845 302.241  1.00  0.00           C  
ATOM   1041  HA  LEU    70     326.458 317.882 301.879  1.00  0.00           H  
ATOM   1042  CB  LEU    70     326.151 318.810 303.780  1.00  0.00           C  
ATOM   1043  HB2 LEU    70     326.304 319.816 304.174  1.00  0.00           H  
ATOM   1044  HB3 LEU    70     325.188 318.459 304.160  1.00  0.00           H  
ATOM   1045  CG  LEU    70     327.243 317.870 304.329  1.00  0.00           C  
ATOM   1046  HG  LEU    70     327.235 317.946 305.415  1.00  0.00           H  
ATOM   1047  CD1 LEU    70     326.992 316.406 303.953  1.00  0.00           C  
ATOM   1048 HD11 LEU    70     327.346 316.205 302.943  1.00  0.00           H  
ATOM   1049 HD12 LEU    70     327.536 315.754 304.639  1.00  0.00           H  
ATOM   1050 HD13 LEU    70     325.929 316.169 303.996  1.00  0.00           H  
ATOM   1051  CD2 LEU    70     328.641 318.224 303.824  1.00  0.00           C  
ATOM   1052 HD21 LEU    70     328.926 319.214 304.179  1.00  0.00           H  
ATOM   1053 HD22 LEU    70     329.350 317.485 304.178  1.00  0.00           H  
ATOM   1054 HD23 LEU    70     328.690 318.197 302.736  1.00  0.00           H  
ATOM   1055  C   LEU    70     324.696 318.937 301.660  1.00  0.00           C  
ATOM   1056  O   LEU    70     324.140 317.880 301.397  1.00  0.00           O  
ATOM   1057  N   ALA    71     324.142 320.124 301.382  1.00  0.00           N  
ATOM   1058  H   ALA    71     324.628 320.967 301.660  1.00  0.00           H  
ATOM   1059  CA  ALA    71     322.908 320.233 300.589  1.00  0.00           C  
ATOM   1060  HA  ALA    71     322.084 319.826 301.170  1.00  0.00           H  
ATOM   1061  CB  ALA    71     322.594 321.712 300.322  1.00  0.00           C  
ATOM   1062  HB1 ALA    71     323.360 322.151 299.684  1.00  0.00           H  
ATOM   1063  HB2 ALA    71     321.629 321.794 299.820  1.00  0.00           H  
ATOM   1064  HB3 ALA    71     322.554 322.265 301.260  1.00  0.00           H  
ATOM   1065  C   ALA    71     323.056 319.407 299.283  1.00  0.00           C  
ATOM   1066  O   ALA    71     324.009 319.623 298.534  1.00  0.00           O  
ATOM   1067  N   GLN    72     322.133 318.453 299.063  1.00  0.00           N  
ATOM   1068  H   GLN    72     321.331 318.487 299.684  1.00  0.00           H  
ATOM   1069  CA  GLN    72     322.113 317.359 298.059  1.00  0.00           C  
ATOM   1070  HA  GLN    72     321.061 317.186 297.826  1.00  0.00           H  
ATOM   1071  CB  GLN    72     322.784 317.742 296.719  1.00  0.00           C  
ATOM   1072  HB2 GLN    72     322.369 318.694 296.382  1.00  0.00           H  
ATOM   1073  HB3 GLN    72     323.857 317.852 296.871  1.00  0.00           H  
ATOM   1074  CG  GLN    72     322.604 316.696 295.605  1.00  0.00           C  
ATOM   1075  HG2 GLN    72     323.019 315.744 295.937  1.00  0.00           H  
ATOM   1076  HG3 GLN    72     321.542 316.553 295.403  1.00  0.00           H  
ATOM   1077  CD  GLN    72     323.308 317.086 294.302  1.00  0.00           C  
ATOM   1078  OE1 GLN    72     323.529 318.249 293.982  1.00  0.00           O  
ATOM   1079  NE2 GLN    72     323.694 316.125 293.487  1.00  0.00           N  
ATOM   1080 HE21 GLN    72     324.168 316.379 292.632  1.00  0.00           H  
ATOM   1081 HE22 GLN    72     323.532 315.156 293.724  1.00  0.00           H  
ATOM   1082  C   GLN    72     322.653 316.004 298.582  1.00  0.00           C  
ATOM   1083  O   GLN    72     322.038 314.972 298.323  1.00  0.00           O  
ATOM   1084  N   GLU    73     323.765 315.978 299.326  1.00  0.00           N  
ATOM   1085  H   GLU    73     324.156 316.869 299.616  1.00  0.00           H  
ATOM   1086  CA  GLU    73     324.527 314.763 299.693  1.00  0.00           C  
ATOM   1087  HA  GLU    73     324.914 314.343 298.765  1.00  0.00           H  
ATOM   1088  CB  GLU    73     325.738 315.163 300.559  1.00  0.00           C  
ATOM   1089  HB2 GLU    73     326.297 315.947 300.045  1.00  0.00           H  
ATOM   1090  HB3 GLU    73     325.371 315.583 301.495  1.00  0.00           H  
ATOM   1091  CG  GLU    73     326.710 314.023 300.913  1.00  0.00           C  
ATOM   1092  HG2 GLU    73     327.538 314.446 301.485  1.00  0.00           H  
ATOM   1093  HG3 GLU    73     326.193 313.321 301.573  1.00  0.00           H  
ATOM   1094  CD  GLU    73     327.296 313.267 299.699  1.00  0.00           C  
ATOM   1095  OE1 GLU    73     327.653 312.073 299.849  1.00  0.00           O  
ATOM   1096  OE2 GLU    73     327.447 313.855 298.600  1.00  0.00           O  
ATOM   1097  C   GLU    73     323.699 313.642 300.357  1.00  0.00           C  
ATOM   1098  O   GLU    73     323.807 312.476 299.970  1.00  0.00           O  
ATOM   1099  N   LYS    74     322.850 313.997 301.333  1.00  0.00           N  
ATOM   1100  H   LYS    74     322.871 314.971 301.609  1.00  0.00           H  
ATOM   1101  CA  LYS    74     321.921 313.086 302.046  1.00  0.00           C  
ATOM   1102  HA  LYS    74     322.207 312.051 301.851  1.00  0.00           H  
ATOM   1103  CB  LYS    74     322.059 313.334 303.575  1.00  0.00           C  
ATOM   1104  HB2 LYS    74     322.038 314.405 303.771  1.00  0.00           H  
ATOM   1105  HB3 LYS    74     321.223 312.891 304.119  1.00  0.00           H  
ATOM   1106  CG  LYS    74     323.362 312.773 304.172  1.00  0.00           C  
ATOM   1107  HG2 LYS    74     324.185 312.963 303.483  1.00  0.00           H  
ATOM   1108  HG3 LYS    74     323.578 313.310 305.093  1.00  0.00           H  
ATOM   1109  CD  LYS    74     323.298 311.267 304.487  1.00  0.00           C  
ATOM   1110  HD2 LYS    74     322.627 310.767 303.786  1.00  0.00           H  
ATOM   1111  HD3 LYS    74     324.297 310.846 304.363  1.00  0.00           H  
ATOM   1112  CE  LYS    74     322.836 311.011 305.933  1.00  0.00           C  
ATOM   1113  HE2 LYS    74     323.563 311.466 306.615  1.00  0.00           H  
ATOM   1114  HE3 LYS    74     321.875 311.509 306.101  1.00  0.00           H  
ATOM   1115  NZ  LYS    74     322.716 309.555 306.225  1.00  0.00           N  
ATOM   1116  HZ1 LYS    74     323.586 309.066 306.047  1.00  0.00           H  
ATOM   1117  HZ2 LYS    74     322.475 309.392 307.195  1.00  0.00           H  
ATOM   1118  HZ3 LYS    74     321.998 309.119 305.659  1.00  0.00           H  
ATOM   1119  C   LYS    74     320.463 313.202 301.537  1.00  0.00           C  
ATOM   1120  O   LYS    74     319.529 312.892 302.277  1.00  0.00           O  
ATOM   1121  N   GLY    75     320.245 313.682 300.300  1.00  0.00           N  
ATOM   1122  H   GLY    75     321.052 313.845 299.706  1.00  0.00           H  
ATOM   1123  CA  GLY    75     318.910 314.079 299.787  1.00  0.00           C  
ATOM   1124  HA2 GLY    75     319.002 314.471 298.773  1.00  0.00           H  
ATOM   1125  HA3 GLY    75     318.242 313.218 299.777  1.00  0.00           H  
ATOM   1126  C   GLY    75     318.330 315.167 300.701  1.00  0.00           C  
ATOM   1127  O   GLY    75     317.220 315.068 301.225  1.00  0.00           O  
ATOM   1128  N   VAL    76     319.162 316.188 300.928  1.00  0.00           N  
ATOM   1129  H   VAL    76     319.995 316.218 300.357  1.00  0.00           H  
ATOM   1130  CA  VAL    76     319.083 317.133 302.054  1.00  0.00           C  
ATOM   1131  HA  VAL    76     318.161 316.954 302.606  1.00  0.00           H  
ATOM   1132  CB  VAL    76     320.279 316.685 302.925  1.00  0.00           C  
ATOM   1133  HB  VAL    76     320.307 315.600 302.942  1.00  0.00           H  
ATOM   1134  CG1 VAL    76     321.622 317.174 302.411  1.00  0.00           C  
ATOM   1135 HG11 VAL    76     321.715 318.249 302.570  1.00  0.00           H  
ATOM   1136 HG12 VAL    76     322.431 316.691 302.964  1.00  0.00           H  
ATOM   1137 HG13 VAL    76     321.737 316.940 301.356  1.00  0.00           H  
ATOM   1138  CG2 VAL    76     320.227 317.109 304.360  1.00  0.00           C  
ATOM   1139 HG21 VAL    76     319.559 316.430 304.877  1.00  0.00           H  
ATOM   1140 HG22 VAL    76     321.208 317.009 304.829  1.00  0.00           H  
ATOM   1141 HG23 VAL    76     319.897 318.141 304.402  1.00  0.00           H  
ATOM   1142  C   VAL    76     319.125 318.626 301.658  1.00  0.00           C  
ATOM   1143  O   VAL    76     319.692 318.957 300.617  1.00  0.00           O  
ATOM   1144  N   LYS    77     318.567 319.532 302.487  1.00  0.00           N  
ATOM   1145  H   LYS    77     318.148 319.198 303.353  1.00  0.00           H  
ATOM   1146  CA  LYS    77     318.420 320.985 302.201  1.00  0.00           C  
ATOM   1147  HA  LYS    77     319.315 321.309 301.665  1.00  0.00           H  
ATOM   1148  CB  LYS    77     317.227 321.235 301.245  1.00  0.00           C  
ATOM   1149  HB2 LYS    77     317.180 322.309 301.057  1.00  0.00           H  
ATOM   1150  HB3 LYS    77     317.450 320.765 300.285  1.00  0.00           H  
ATOM   1151  CG  LYS    77     315.811 320.788 301.673  1.00  0.00           C  
ATOM   1152  HG2 LYS    77     315.576 321.192 302.653  1.00  0.00           H  
ATOM   1153  HG3 LYS    77     315.110 321.228 300.962  1.00  0.00           H  
ATOM   1154  CD  LYS    77     315.570 319.270 301.701  1.00  0.00           C  
ATOM   1155  HD2 LYS    77     316.003 318.813 300.808  1.00  0.00           H  
ATOM   1156  HD3 LYS    77     316.035 318.849 302.593  1.00  0.00           H  
ATOM   1157  CE  LYS    77     314.066 318.972 301.741  1.00  0.00           C  
ATOM   1158  HE2 LYS    77     313.614 319.542 302.558  1.00  0.00           H  
ATOM   1159  HE3 LYS    77     313.612 319.321 300.807  1.00  0.00           H  
ATOM   1160  NZ  LYS    77     313.800 317.519 301.931  1.00  0.00           N  
ATOM   1161  HZ1 LYS    77     314.157 317.200 302.830  1.00  0.00           H  
ATOM   1162  HZ2 LYS    77     312.803 317.337 301.901  1.00  0.00           H  
ATOM   1163  HZ3 LYS    77     314.227 316.963 301.198  1.00  0.00           H  
ATOM   1164  C   LYS    77     318.342 321.841 303.486  1.00  0.00           C  
ATOM   1165  O   LYS    77     317.452 321.644 304.311  1.00  0.00           O  
ATOM   1166  N   ILE    78     319.280 322.788 303.660  1.00  0.00           N  
ATOM   1167  H   ILE    78     319.913 322.972 302.894  1.00  0.00           H  
ATOM   1168  CA  ILE    78     319.543 323.504 304.933  1.00  0.00           C  
ATOM   1169  HA  ILE    78     318.581 323.702 305.408  1.00  0.00           H  
ATOM   1170  CB  ILE    78     320.395 322.632 305.899  1.00  0.00           C  
ATOM   1171  HB  ILE    78     320.658 323.251 306.756  1.00  0.00           H  
ATOM   1172  CG2 ILE    78     319.527 321.541 306.511  1.00  0.00           C  
ATOM   1173 HG21 ILE    78     319.345 320.750 305.792  1.00  0.00           H  
ATOM   1174 HG22 ILE    78     320.014 321.175 307.414  1.00  0.00           H  
ATOM   1175 HG23 ILE    78     318.558 321.942 306.792  1.00  0.00           H  
ATOM   1176  CG1 ILE    78     321.763 322.107 305.391  1.00  0.00           C  
ATOM   1177 HG12 ILE    78     322.385 322.962 305.123  1.00  0.00           H  
ATOM   1178 HG13 ILE    78     322.252 321.618 306.234  1.00  0.00           H  
ATOM   1179  CD1 ILE    78     321.796 321.116 304.214  1.00  0.00           C  
ATOM   1180 HD11 ILE    78     321.581 321.629 303.281  1.00  0.00           H  
ATOM   1181 HD12 ILE    78     322.794 320.683 304.139  1.00  0.00           H  
ATOM   1182 HD13 ILE    78     321.077 320.313 304.352  1.00  0.00           H  
ATOM   1183  C   ILE    78     320.224 324.880 304.811  1.00  0.00           C  
ATOM   1184  O   ILE    78     320.692 325.280 303.745  1.00  0.00           O  
ATOM   1185  N   THR    79     320.280 325.579 305.952  1.00  0.00           N  
ATOM   1186  H   THR    79     319.834 325.162 306.765  1.00  0.00           H  
ATOM   1187  CA  THR    79     320.862 326.916 306.177  1.00  0.00           C  
ATOM   1188  HA  THR    79     321.238 327.314 305.235  1.00  0.00           H  
ATOM   1189  CB  THR    79     319.780 327.877 306.718  1.00  0.00           C  
ATOM   1190  HB  THR    79     320.147 328.900 306.643  1.00  0.00           H  
ATOM   1191  CG2 THR    79     318.433 327.778 306.001  1.00  0.00           C  
ATOM   1192 HG21 THR    79     317.946 326.830 306.238  1.00  0.00           H  
ATOM   1193 HG22 THR    79     317.788 328.593 306.328  1.00  0.00           H  
ATOM   1194 HG23 THR    79     318.582 327.850 304.924  1.00  0.00           H  
ATOM   1195  OG1 THR    79     319.538 327.577 308.070  1.00  0.00           O  
ATOM   1196  HG1 THR    79     318.875 328.196 308.424  1.00  0.00           H  
ATOM   1197  C   THR    79     322.039 326.858 307.176  1.00  0.00           C  
ATOM   1198  O   THR    79     322.345 325.797 307.730  1.00  0.00           O  
ATOM   1199  N   THR    80     322.690 328.002 307.431  1.00  0.00           N  
ATOM   1200  H   THR    80     322.362 328.847 306.984  1.00  0.00           H  
ATOM   1201  CA  THR    80     323.889 328.126 308.287  1.00  0.00           C  
ATOM   1202  HA  THR    80     324.040 327.208 308.848  1.00  0.00           H  
ATOM   1203  CB  THR    80     325.127 328.328 307.389  1.00  0.00           C  
ATOM   1204  HB  THR    80     324.873 329.027 306.592  1.00  0.00           H  
ATOM   1205  CG2 THR    80     326.381 328.854 308.094  1.00  0.00           C  
ATOM   1206 HG21 THR    80     326.582 328.285 309.001  1.00  0.00           H  
ATOM   1207 HG22 THR    80     327.241 328.791 307.426  1.00  0.00           H  
ATOM   1208 HG23 THR    80     326.234 329.902 308.350  1.00  0.00           H  
ATOM   1209  OG1 THR    80     325.469 327.091 306.813  1.00  0.00           O  
ATOM   1210  HG1 THR    80     326.176 327.246 306.163  1.00  0.00           H  
ATOM   1211  C   THR    80     323.769 329.295 309.274  1.00  0.00           C  
ATOM   1212  O   THR    80     323.276 330.365 308.915  1.00  0.00           O  
ATOM   1213  N   VAL    81     324.317 329.127 310.486  1.00  0.00           N  
ATOM   1214  H   VAL    81     324.596 328.180 310.737  1.00  0.00           H  
ATOM   1215  CA  VAL    81     324.510 330.184 311.502  1.00  0.00           C  
ATOM   1216  HA  VAL    81     324.538 331.159 311.014  1.00  0.00           H  
ATOM   1217  CB  VAL    81     323.342 330.211 312.524  1.00  0.00           C  
ATOM   1218  HB  VAL    81     323.301 329.263 313.033  1.00  0.00           H  
ATOM   1219  CG1 VAL    81     323.470 331.277 313.615  1.00  0.00           C  
ATOM   1220 HG11 VAL    81     323.111 332.237 313.253  1.00  0.00           H  
ATOM   1221 HG12 VAL    81     322.856 330.990 314.474  1.00  0.00           H  
ATOM   1222 HG13 VAL    81     324.503 331.361 313.939  1.00  0.00           H  
ATOM   1223  CG2 VAL    81     321.976 330.439 311.878  1.00  0.00           C  
ATOM   1224 HG21 VAL    81     321.772 329.669 311.138  1.00  0.00           H  
ATOM   1225 HG22 VAL    81     321.210 330.388 312.648  1.00  0.00           H  
ATOM   1226 HG23 VAL    81     321.945 331.411 311.384  1.00  0.00           H  
ATOM   1227  C   VAL    81     325.869 329.950 312.188  1.00  0.00           C  
ATOM   1228  O   VAL    81     325.964 329.191 313.147  1.00  0.00           O  
ATOM   1229  N   GLN    82     326.921 330.596 311.668  1.00  0.00           N  
ATOM   1230  H   GLN    82     326.784 331.068 310.780  1.00  0.00           H  
ATOM   1231  CA  GLN    82     328.316 330.506 312.153  1.00  0.00           C  
ATOM   1232  HA  GLN    82     328.306 329.970 313.095  1.00  0.00           H  
ATOM   1233  CB  GLN    82     329.148 329.674 311.152  1.00  0.00           C  
ATOM   1234  HB2 GLN    82     329.892 329.123 311.729  1.00  0.00           H  
ATOM   1235  HB3 GLN    82     328.500 328.930 310.689  1.00  0.00           H  
ATOM   1236  CG  GLN    82     329.921 330.429 310.041  1.00  0.00           C  
ATOM   1237  HG2 GLN    82     330.710 331.024 310.504  1.00  0.00           H  
ATOM   1238  HG3 GLN    82     330.420 329.688 309.415  1.00  0.00           H  
ATOM   1239  CD  GLN    82     329.109 331.352 309.124  1.00  0.00           C  
ATOM   1240  OE1 GLN    82     327.922 331.591 309.294  1.00  0.00           O  
ATOM   1241  NE2 GLN    82     329.724 331.956 308.135  1.00  0.00           N  
ATOM   1242 HE21 GLN    82     329.179 332.569 307.546  1.00  0.00           H  
ATOM   1243 HE22 GLN    82     330.711 331.813 307.970  1.00  0.00           H  
ATOM   1244  C   GLN    82     328.985 331.869 312.443  1.00  0.00           C  
ATOM   1245  O   GLN    82     329.990 331.946 313.151  1.00  0.00           O  
ATOM   1246  N   SER    83     328.440 332.945 311.864  1.00  0.00           N  
ATOM   1247  H   SER    83     327.717 332.774 311.178  1.00  0.00           H  
ATOM   1248  CA  SER    83     328.856 334.339 312.084  1.00  0.00           C  
ATOM   1249  HA  SER    83     329.865 334.359 312.497  1.00  0.00           H  
ATOM   1250  CB  SER    83     328.896 335.062 310.731  1.00  0.00           C  
ATOM   1251  HB2 SER    83     329.617 334.557 310.083  1.00  0.00           H  
ATOM   1252  HB3 SER    83     327.912 335.010 310.261  1.00  0.00           H  
ATOM   1253  OG  SER    83     329.271 336.420 310.888  1.00  0.00           O  
ATOM   1254  HG  SER    83     329.309 336.837 310.001  1.00  0.00           H  
ATOM   1255  C   SER    83     327.926 335.044 313.083  1.00  0.00           C  
ATOM   1256  O   SER    83     328.386 335.688 314.028  1.00  0.00           O  
ATOM   1257  N   ASN    84     326.608 334.861 312.902  1.00  0.00           N  
ATOM   1258  H   ASN    84     326.327 334.374 312.065  1.00  0.00           H  
ATOM   1259  CA  ASN    84     325.538 335.304 313.805  1.00  0.00           C  
ATOM   1260  HA  ASN    84     325.575 336.392 313.891  1.00  0.00           H  
ATOM   1261  CB  ASN    84     324.192 334.892 313.159  1.00  0.00           C  
ATOM   1262  HB2 ASN    84     324.312 333.933 312.656  1.00  0.00           H  
ATOM   1263  HB3 ASN    84     323.430 334.773 313.923  1.00  0.00           H  
ATOM   1264  CG  ASN    84     323.639 335.877 312.135  1.00  0.00           C  
ATOM   1265  OD1 ASN    84     324.173 336.946 311.880  1.00  0.00           O  
ATOM   1266  ND2 ASN    84     322.529 335.537 311.517  1.00  0.00           N  
ATOM   1267 HD21 ASN    84     322.139 336.181 310.843  1.00  0.00           H  
ATOM   1268 HD22 ASN    84     322.069 334.662 311.717  1.00  0.00           H  
ATOM   1269  C   ASN    84     325.747 334.754 315.236  1.00  0.00           C  
ATOM   1270  O   ASN    84     326.088 335.512 316.145  1.00  0.00           O  
ATOM   1271  N   LEU    85     325.528 333.449 315.451  1.00  0.00           N  
ATOM   1272  H   LEU    85     325.270 332.878 314.662  1.00  0.00           H  
ATOM   1273  CA  LEU    85     325.972 332.754 316.669  1.00  0.00           C  
ATOM   1274  HA  LEU    85     325.795 333.392 317.539  1.00  0.00           H  
ATOM   1275  CB  LEU    85     325.173 331.443 316.864  1.00  0.00           C  
ATOM   1276  HB2 LEU    85     324.136 331.716 317.066  1.00  0.00           H  
ATOM   1277  HB3 LEU    85     325.191 330.851 315.951  1.00  0.00           H  
ATOM   1278  CG  LEU    85     325.687 330.544 318.007  1.00  0.00           C  
ATOM   1279  HG  LEU    85     326.117 331.162 318.795  1.00  0.00           H  
ATOM   1280  CD1 LEU    85     324.545 329.727 318.606  1.00  0.00           C  
ATOM   1281 HD11 LEU    85     324.074 329.131 317.825  1.00  0.00           H  
ATOM   1282 HD12 LEU    85     324.922 329.054 319.376  1.00  0.00           H  
ATOM   1283 HD13 LEU    85     323.809 330.395 319.054  1.00  0.00           H  
ATOM   1284  CD2 LEU    85     326.727 329.532 317.529  1.00  0.00           C  
ATOM   1285 HD21 LEU    85     327.492 329.994 316.915  1.00  0.00           H  
ATOM   1286 HD22 LEU    85     327.228 329.104 318.385  1.00  0.00           H  
ATOM   1287 HD23 LEU    85     326.258 328.743 316.939  1.00  0.00           H  
ATOM   1288  C   LEU    85     327.487 332.513 316.532  1.00  0.00           C  
ATOM   1289  O   LEU    85     327.935 332.126 315.453  1.00  0.00           O  
ATOM   1290  N   ALA    86     328.254 332.703 317.611  1.00  0.00           N  
ATOM   1291  H   ALA    86     327.850 333.166 318.412  1.00  0.00           H  
ATOM   1292  CA  ALA    86     329.675 332.321 317.664  1.00  0.00           C  
ATOM   1293  HA  ALA    86     329.943 331.769 316.762  1.00  0.00           H  
ATOM   1294  CB  ALA    86     330.502 333.613 317.680  1.00  0.00           C  
ATOM   1295  HB1 ALA    86     330.290 334.184 318.585  1.00  0.00           H  
ATOM   1296  HB2 ALA    86     331.564 333.369 317.656  1.00  0.00           H  
ATOM   1297  HB3 ALA    86     330.260 334.220 316.806  1.00  0.00           H  
ATOM   1298  C   ALA    86     330.058 331.417 318.859  1.00  0.00           C  
ATOM   1299  O   ALA    86     331.080 330.732 318.802  1.00  0.00           O  
ATOM   1300  N   ASP    87     329.244 331.383 319.926  1.00  0.00           N  
ATOM   1301  H   ASP    87     328.410 331.950 319.904  1.00  0.00           H  
ATOM   1302  CA  ASP    87     329.602 330.781 321.223  1.00  0.00           C  
ATOM   1303  HA  ASP    87     330.563 330.275 321.126  1.00  0.00           H  
ATOM   1304  CB  ASP    87     329.791 331.922 322.251  1.00  0.00           C  
ATOM   1305  HB2 ASP    87     328.851 332.471 322.342  1.00  0.00           H  
ATOM   1306  HB3 ASP    87     330.017 331.494 323.229  1.00  0.00           H  
ATOM   1307  CG  ASP    87     330.932 332.896 321.905  1.00  0.00           C  
ATOM   1308  OD1 ASP    87     330.739 334.127 322.044  1.00  0.00           O  
ATOM   1309  OD2 ASP    87     332.043 332.434 321.553  1.00  0.00           O  
ATOM   1310  C   ASP    87     328.608 329.713 321.729  1.00  0.00           C  
ATOM   1311  O   ASP    87     328.263 329.717 322.904  1.00  0.00           O  
ATOM   1312  N   PHE    88     328.188 328.758 320.897  1.00  0.00           N  
ATOM   1313  H   PHE    88     328.549 328.772 319.951  1.00  0.00           H  
ATOM   1314  CA  PHE    88     327.122 327.780 321.204  1.00  0.00           C  
ATOM   1315  HA  PHE    88     326.188 328.340 321.194  1.00  0.00           H  
ATOM   1316  CB  PHE    88     327.013 326.710 320.102  1.00  0.00           C  
ATOM   1317  HB2 PHE    88     326.046 326.259 320.276  1.00  0.00           H  
ATOM   1318  HB3 PHE    88     326.966 327.157 319.116  1.00  0.00           H  
ATOM   1319  CG  PHE    88     328.038 325.582 320.079  1.00  0.00           C  
ATOM   1320  CD1 PHE    88     329.417 325.851 320.162  1.00  0.00           C  
ATOM   1321  HD1 PHE    88     329.782 326.862 320.229  1.00  0.00           H  
ATOM   1322  CE1 PHE    88     330.342 324.796 320.158  1.00  0.00           C  
ATOM   1323  HE1 PHE    88     331.390 325.009 320.273  1.00  0.00           H  
ATOM   1324  CZ  PHE    88     329.913 323.468 320.025  1.00  0.00           C  
ATOM   1325  HZ  PHE    88     330.629 322.658 320.021  1.00  0.00           H  
ATOM   1326  CE2 PHE    88     328.545 323.194 319.908  1.00  0.00           C  
ATOM   1327  HE2 PHE    88     328.215 322.174 319.809  1.00  0.00           H  
ATOM   1328  CD2 PHE    88     327.613 324.243 319.953  1.00  0.00           C  
ATOM   1329  HD2 PHE    88     326.565 324.002 319.920  1.00  0.00           H  
ATOM   1330  C   PHE    88     327.147 327.033 322.557  1.00  0.00           C  
ATOM   1331  O   PHE    88     328.189 326.841 323.189  1.00  0.00           O  
ATOM   1332  N   ASP    89     325.947 326.592 322.946  1.00  0.00           N  
ATOM   1333  H   ASP    89     325.147 326.890 322.407  1.00  0.00           H  
ATOM   1334  CA  ASP    89     325.613 325.622 323.991  1.00  0.00           C  
ATOM   1335  HA  ASP    89     326.528 325.282 324.462  1.00  0.00           H  
ATOM   1336  CB  ASP    89     324.786 326.303 325.073  1.00  0.00           C  
ATOM   1337  HB2 ASP    89     324.739 325.640 325.938  1.00  0.00           H  
ATOM   1338  HB3 ASP    89     325.259 327.229 325.385  1.00  0.00           H  
ATOM   1339  CG  ASP    89     323.392 326.625 324.548  1.00  0.00           C  
ATOM   1340  OD1 ASP    89     322.457 326.050 325.153  1.00  0.00           O  
ATOM   1341  OD2 ASP    89     323.275 327.355 323.532  1.00  0.00           O  
ATOM   1342  C   ASP    89     324.872 324.405 323.326  1.00  0.00           C  
ATOM   1343  O   ASP    89     325.293 323.999 322.245  1.00  0.00           O  
ATOM   1344  N   ILE    90     323.792 323.842 323.908  1.00  0.00           N  
ATOM   1345  H   ILE    90     323.421 324.349 324.706  1.00  0.00           H  
ATOM   1346  CA  ILE    90     322.858 322.814 323.366  1.00  0.00           C  
ATOM   1347  HA  ILE    90     322.693 322.116 324.173  1.00  0.00           H  
ATOM   1348  CB  ILE    90     321.475 323.421 322.996  1.00  0.00           C  
ATOM   1349  HB  ILE    90     321.025 322.751 322.271  1.00  0.00           H  
ATOM   1350  CG2 ILE    90     320.480 323.425 324.159  1.00  0.00           C  
ATOM   1351 HG21 ILE    90     320.940 323.853 325.045  1.00  0.00           H  
ATOM   1352 HG22 ILE    90     319.605 324.000 323.872  1.00  0.00           H  
ATOM   1353 HG23 ILE    90     320.151 322.411 324.362  1.00  0.00           H  
ATOM   1354  CG1 ILE    90     321.551 324.814 322.333  1.00  0.00           C  
ATOM   1355 HG12 ILE    90     321.375 325.588 323.067  1.00  0.00           H  
ATOM   1356 HG13 ILE    90     322.530 324.979 321.896  1.00  0.00           H  
ATOM   1357  CD1 ILE    90     320.495 325.024 321.265  1.00  0.00           C  
ATOM   1358 HD11 ILE    90     319.589 325.284 321.777  1.00  0.00           H  
ATOM   1359 HD12 ILE    90     320.784 325.846 320.620  1.00  0.00           H  
ATOM   1360 HD13 ILE    90     320.341 324.124 320.676  1.00  0.00           H  
ATOM   1361  C   ILE    90     323.342 321.973 322.157  1.00  0.00           C  
ATOM   1362  O   ILE    90     323.170 322.362 321.010  1.00  0.00           O  
ATOM   1363  N   VAL    91     323.957 320.805 322.361  1.00  0.00           N  
ATOM   1364  H   VAL    91     323.941 320.399 323.281  1.00  0.00           H  
ATOM   1365  CA  VAL    91     324.649 320.088 321.273  1.00  0.00           C  
ATOM   1366  HA  VAL    91     324.660 320.743 320.407  1.00  0.00           H  
ATOM   1367  CB  VAL    91     326.138 319.866 321.585  1.00  0.00           C  
ATOM   1368  HB  VAL    91     326.259 318.982 322.209  1.00  0.00           H  
ATOM   1369  CG1 VAL    91     326.925 319.731 320.284  1.00  0.00           C  
ATOM   1370 HG11 VAL    91     326.724 320.575 319.630  1.00  0.00           H  
ATOM   1371 HG12 VAL    91     327.990 319.662 320.489  1.00  0.00           H  
ATOM   1372 HG13 VAL    91     326.608 318.832 319.775  1.00  0.00           H  
ATOM   1373  CG2 VAL    91     326.779 321.040 322.312  1.00  0.00           C  
ATOM   1374 HG21 VAL    91     326.290 321.178 323.267  1.00  0.00           H  
ATOM   1375 HG22 VAL    91     327.836 320.850 322.491  1.00  0.00           H  
ATOM   1376 HG23 VAL    91     326.669 321.943 321.715  1.00  0.00           H  
ATOM   1377  C   VAL    91     323.933 318.836 320.760  1.00  0.00           C  
ATOM   1378  O   VAL    91     324.492 317.737 320.744  1.00  0.00           O  
ATOM   1379  N   ALA    92     322.695 318.980 320.287  1.00  0.00           N  
ATOM   1380  H   ALA    92     322.201 319.851 320.425  1.00  0.00           H  
ATOM   1381  CA  ALA    92     322.023 317.903 319.576  1.00  0.00           C  
ATOM   1382  HA  ALA    92     322.146 316.994 320.156  1.00  0.00           H  
ATOM   1383  CB  ALA    92     320.538 318.189 319.527  1.00  0.00           C  
ATOM   1384  HB1 ALA    92     320.011 317.405 319.021  1.00  0.00           H  
ATOM   1385  HB2 ALA    92     320.142 318.230 320.533  1.00  0.00           H  
ATOM   1386  HB3 ALA    92     320.361 319.099 318.979  1.00  0.00           H  
ATOM   1387  C   ALA    92     322.659 317.686 318.185  1.00  0.00           C  
ATOM   1388  O   ALA    92     322.507 318.515 317.275  1.00  0.00           O  
ATOM   1389  N   ASP    93     323.353 316.538 318.109  1.00  0.00           N  
ATOM   1390  H   ASP    93     323.293 315.976 318.937  1.00  0.00           H  
ATOM   1391  CA  ASP    93     324.309 315.999 317.123  1.00  0.00           C  
ATOM   1392  HA  ASP    93     323.815 315.208 316.560  1.00  0.00           H  
ATOM   1393  CB  ASP    93     324.861 317.014 316.117  1.00  0.00           C  
ATOM   1394  HB2 ASP    93     325.384 316.445 315.348  1.00  0.00           H  
ATOM   1395  HB3 ASP    93     324.062 317.550 315.608  1.00  0.00           H  
ATOM   1396  CG  ASP    93     325.845 317.980 316.806  1.00  0.00           C  
ATOM   1397  OD1 ASP    93     327.065 317.818 316.565  1.00  0.00           O  
ATOM   1398  OD2 ASP    93     325.427 318.787 317.671  1.00  0.00           O  
ATOM   1399  C   ASP    93     325.514 315.380 317.886  1.00  0.00           C  
ATOM   1400  O   ASP    93     325.946 314.270 317.563  1.00  0.00           O  
ATOM   1401  N   ALA    94     326.024 316.061 318.926  1.00  0.00           N  
ATOM   1402  H   ALA    94     325.654 316.991 319.095  1.00  0.00           H  
ATOM   1403  CA  ALA    94     326.972 315.529 319.907  1.00  0.00           C  
ATOM   1404  HA  ALA    94     327.636 314.823 319.410  1.00  0.00           H  
ATOM   1405  CB  ALA    94     327.824 316.629 320.542  1.00  0.00           C  
ATOM   1406  HB1 ALA    94     327.213 317.203 321.233  1.00  0.00           H  
ATOM   1407  HB2 ALA    94     328.638 316.184 321.114  1.00  0.00           H  
ATOM   1408  HB3 ALA    94     328.240 317.276 319.772  1.00  0.00           H  
ATOM   1409  C   ALA    94     326.231 314.790 321.020  1.00  0.00           C  
ATOM   1410  O   ALA    94     326.852 314.123 321.839  1.00  0.00           O  
ATOM   1411  N   TRP    95     324.912 314.936 321.079  1.00  0.00           N  
ATOM   1412  H   TRP    95     324.520 315.691 320.533  1.00  0.00           H  
ATOM   1413  CA  TRP    95     324.028 314.112 321.886  1.00  0.00           C  
ATOM   1414  HA  TRP    95     324.562 313.748 322.760  1.00  0.00           H  
ATOM   1415  CB  TRP    95     322.865 314.995 322.389  1.00  0.00           C  
ATOM   1416  HB2 TRP    95     322.302 315.358 321.533  1.00  0.00           H  
ATOM   1417  HB3 TRP    95     322.190 314.391 322.997  1.00  0.00           H  
ATOM   1418  CG  TRP    95     323.298 316.196 323.215  1.00  0.00           C  
ATOM   1419  CD1 TRP    95     324.567 316.481 323.607  1.00  0.00           C  
ATOM   1420  HD1 TRP    95     325.446 315.911 323.361  1.00  0.00           H  
ATOM   1421  NE1 TRP    95     324.616 317.649 324.325  1.00  0.00           N  
ATOM   1422  HE1 TRP    95     325.456 318.009 324.765  1.00  0.00           H  
ATOM   1423  CE2 TRP    95     323.396 318.255 324.358  1.00  0.00           C  
ATOM   1424  CZ2 TRP    95     322.989 319.492 324.861  1.00  0.00           C  
ATOM   1425  HZ2 TRP    95     323.679 320.189 325.280  1.00  0.00           H  
ATOM   1426  CH2 TRP    95     321.662 319.868 324.740  1.00  0.00           C  
ATOM   1427  HH2 TRP    95     321.322 320.809 325.144  1.00  0.00           H  
ATOM   1428  CZ3 TRP    95     320.782 319.019 324.078  1.00  0.00           C  
ATOM   1429  HZ3 TRP    95     319.781 319.379 323.971  1.00  0.00           H  
ATOM   1430  CE3 TRP    95     321.182 317.768 323.562  1.00  0.00           C  
ATOM   1431  HE3 TRP    95     320.478 317.137 323.041  1.00  0.00           H  
ATOM   1432  CD2 TRP    95     322.520 317.346 323.688  1.00  0.00           C  
ATOM   1433  C   TRP    95     323.791 312.879 320.993  1.00  0.00           C  
ATOM   1434  O   TRP    95     324.781 312.236 320.649  1.00  0.00           O  
ATOM   1435  N   GLU    96     322.581 312.493 320.586  1.00  0.00           N  
ATOM   1436  H   GLU    96     321.760 313.003 320.873  1.00  0.00           H  
ATOM   1437  CA  GLU    96     322.478 311.465 319.520  1.00  0.00           C  
ATOM   1438  HA  GLU    96     323.305 310.765 319.626  1.00  0.00           H  
ATOM   1439  CB  GLU    96     321.152 310.669 319.623  1.00  0.00           C  
ATOM   1440  HB2 GLU    96     320.649 310.892 320.564  1.00  0.00           H  
ATOM   1441  HB3 GLU    96     320.474 311.014 318.847  1.00  0.00           H  
ATOM   1442  CG  GLU    96     321.238 309.140 319.492  1.00  0.00           C  
ATOM   1443  HG2 GLU    96     321.188 308.706 320.494  1.00  0.00           H  
ATOM   1444  HG3 GLU    96     320.347 308.818 318.956  1.00  0.00           H  
ATOM   1445  CD  GLU    96     322.481 308.597 318.758  1.00  0.00           C  
ATOM   1446  OE1 GLU    96     322.537 308.703 317.511  1.00  0.00           O  
ATOM   1447  OE2 GLU    96     323.403 308.080 319.427  1.00  0.00           O  
ATOM   1448  C   GLU    96     322.638 312.165 318.156  1.00  0.00           C  
ATOM   1449  O   GLU    96     322.912 313.369 318.096  1.00  0.00           O  
ATOM   1450  N   GLY    97     322.367 311.466 317.056  1.00  0.00           N  
ATOM   1451  H   GLY    97     322.211 310.462 317.132  1.00  0.00           H  
ATOM   1452  CA  GLY    97     322.188 312.094 315.752  1.00  0.00           C  
ATOM   1453  HA2 GLY    97     322.958 312.841 315.561  1.00  0.00           H  
ATOM   1454  HA3 GLY    97     322.223 311.329 314.975  1.00  0.00           H  
ATOM   1455  C   GLY    97     320.806 312.747 315.735  1.00  0.00           C  
ATOM   1456  O   GLY    97     319.931 312.293 315.010  1.00  0.00           O  
ATOM   1457  N   ILE    98     320.580 313.780 316.556  1.00  0.00           N  
ATOM   1458  H   ILE    98     321.370 314.113 317.098  1.00  0.00           H  
ATOM   1459  CA  ILE    98     319.254 314.361 316.840  1.00  0.00           C  
ATOM   1460  HA  ILE    98     318.622 314.084 316.012  1.00  0.00           H  
ATOM   1461  CB  ILE    98     318.625 313.723 318.097  1.00  0.00           C  
ATOM   1462  HB  ILE    98     317.743 314.305 318.363  1.00  0.00           H  
ATOM   1463  CG2 ILE    98     318.143 312.295 317.770  1.00  0.00           C  
ATOM   1464 HG21 ILE    98     318.911 311.719 317.256  1.00  0.00           H  
ATOM   1465 HG22 ILE    98     317.891 311.723 318.663  1.00  0.00           H  
ATOM   1466 HG23 ILE    98     317.256 312.354 317.143  1.00  0.00           H  
ATOM   1467  CG1 ILE    98     319.537 313.657 319.332  1.00  0.00           C  
ATOM   1468 HG12 ILE    98     319.130 312.953 320.042  1.00  0.00           H  
ATOM   1469 HG13 ILE    98     320.499 313.275 319.043  1.00  0.00           H  
ATOM   1470  CD1 ILE    98     319.758 314.970 320.062  1.00  0.00           C  
ATOM   1471 HD11 ILE    98     318.862 315.590 320.030  1.00  0.00           H  
ATOM   1472 HD12 ILE    98     320.016 314.773 321.102  1.00  0.00           H  
ATOM   1473 HD13 ILE    98     320.599 315.462 319.584  1.00  0.00           H  
ATOM   1474  C   ILE    98     319.208 315.899 316.844  1.00  0.00           C  
ATOM   1475  O   ILE    98     320.237 316.557 316.867  1.00  0.00           O  
ATOM   1476  N   VAL    99     317.994 316.453 316.703  1.00  0.00           N  
ATOM   1477  H   VAL    99     317.210 315.821 316.749  1.00  0.00           H  
ATOM   1478  CA  VAL    99     317.660 317.884 316.463  1.00  0.00           C  
ATOM   1479  HA  VAL    99     318.309 318.268 315.677  1.00  0.00           H  
ATOM   1480  CB  VAL    99     316.193 318.021 316.003  1.00  0.00           C  
ATOM   1481  HB  VAL    99     315.550 318.104 316.866  1.00  0.00           H  
ATOM   1482  CG1 VAL    99     315.967 319.259 315.156  1.00  0.00           C  
ATOM   1483 HG11 VAL    99     316.573 319.214 314.248  1.00  0.00           H  
ATOM   1484 HG12 VAL    99     314.911 319.308 314.892  1.00  0.00           H  
ATOM   1485 HG13 VAL    99     316.214 320.159 315.717  1.00  0.00           H  
ATOM   1486  CG2 VAL    99     315.681 316.833 315.190  1.00  0.00           C  
ATOM   1487 HG21 VAL    99     315.507 315.973 315.838  1.00  0.00           H  
ATOM   1488 HG22 VAL    99     314.731 317.070 314.702  1.00  0.00           H  
ATOM   1489 HG23 VAL    99     316.431 316.592 314.443  1.00  0.00           H  
ATOM   1490  C   VAL    99     317.850 318.776 317.695  1.00  0.00           C  
ATOM   1491  O   VAL    99     317.620 318.292 318.797  1.00  0.00           O  
ATOM   1492  N   SER   100     318.189 320.061 317.521  1.00  0.00           N  
ATOM   1493  H   SER   100     318.370 320.387 316.578  1.00  0.00           H  
ATOM   1494  CA  SER   100     318.211 321.109 318.567  1.00  0.00           C  
ATOM   1495  HA  SER   100     317.976 320.632 319.507  1.00  0.00           H  
ATOM   1496  CB  SER   100     319.609 321.735 318.669  1.00  0.00           C  
ATOM   1497  HB2 SER   100     319.563 322.641 319.269  1.00  0.00           H  
ATOM   1498  HB3 SER   100     320.294 321.064 319.171  1.00  0.00           H  
ATOM   1499  OG  SER   100     320.137 322.041 317.390  1.00  0.00           O  
ATOM   1500  HG  SER   100     321.101 322.139 317.460  1.00  0.00           H  
ATOM   1501  C   SER   100     317.162 322.224 318.385  1.00  0.00           C  
ATOM   1502  O   SER   100     316.471 322.223 317.374  1.00  0.00           O  
ATOM   1503  N   ILE   101     317.084 323.179 319.333  1.00  0.00           N  
ATOM   1504  H   ILE   101     317.672 322.990 320.145  1.00  0.00           H  
ATOM   1505  CA  ILE   101     316.246 324.415 319.482  1.00  0.00           C  
ATOM   1506  HA  ILE   101     316.376 325.060 318.614  1.00  0.00           H  
ATOM   1507  CB  ILE   101     314.733 323.998 319.618  1.00  0.00           C  
ATOM   1508  HB  ILE   101     314.712 323.004 320.056  1.00  0.00           H  
ATOM   1509  CG2 ILE   101     314.055 324.934 320.628  1.00  0.00           C  
ATOM   1510 HG21 ILE   101     314.305 325.965 320.444  1.00  0.00           H  
ATOM   1511 HG22 ILE   101     312.995 324.890 320.508  1.00  0.00           H  
ATOM   1512 HG23 ILE   101     314.318 324.661 321.650  1.00  0.00           H  
ATOM   1513  CG1 ILE   101     313.714 323.894 318.427  1.00  0.00           C  
ATOM   1514 HG12 ILE   101     313.040 323.071 318.658  1.00  0.00           H  
ATOM   1515 HG13 ILE   101     313.046 324.751 318.426  1.00  0.00           H  
ATOM   1516  CD1 ILE   101     314.136 323.736 316.964  1.00  0.00           C  
ATOM   1517 HD11 ILE   101     314.253 322.684 316.715  1.00  0.00           H  
ATOM   1518 HD12 ILE   101     313.336 324.113 316.326  1.00  0.00           H  
ATOM   1519 HD13 ILE   101     315.047 324.296 316.759  1.00  0.00           H  
ATOM   1520  C   ILE   101     316.809 325.174 320.762  1.00  0.00           C  
ATOM   1521  O   ILE   101     317.423 324.505 321.584  1.00  0.00           O  
ATOM   1522  N   PHE   102     316.650 326.501 321.032  1.00  0.00           N  
ATOM   1523  H   PHE   102     316.072 327.081 320.432  1.00  0.00           H  
ATOM   1524  CA  PHE   102     317.306 327.167 322.205  1.00  0.00           C  
ATOM   1525  HA  PHE   102     318.336 326.832 322.163  1.00  0.00           H  
ATOM   1526  CB  PHE   102     317.444 328.702 322.120  1.00  0.00           C  
ATOM   1527  HB2 PHE   102     318.117 328.959 322.926  1.00  0.00           H  
ATOM   1528  HB3 PHE   102     317.956 328.940 321.188  1.00  0.00           H  
ATOM   1529  CG  PHE   102     316.284 329.670 322.336  1.00  0.00           C  
ATOM   1530  CD1 PHE   102     316.014 330.618 321.338  1.00  0.00           C  
ATOM   1531  HD1 PHE   102     316.594 330.612 320.438  1.00  0.00           H  
ATOM   1532  CE1 PHE   102     315.023 331.595 321.502  1.00  0.00           C  
ATOM   1533  HE1 PHE   102     314.822 332.294 320.701  1.00  0.00           H  
ATOM   1534  CZ  PHE   102     314.318 331.675 322.711  1.00  0.00           C  
ATOM   1535  HZ  PHE   102     313.556 332.431 322.842  1.00  0.00           H  
ATOM   1536  CE2 PHE   102     314.628 330.787 323.755  1.00  0.00           C  
ATOM   1537  HE2 PHE   102     314.107 330.870 324.700  1.00  0.00           H  
ATOM   1538  CD2 PHE   102     315.623 329.807 323.578  1.00  0.00           C  
ATOM   1539  HD2 PHE   102     315.885 329.186 324.418  1.00  0.00           H  
ATOM   1540  C   PHE   102     316.835 326.779 323.620  1.00  0.00           C  
ATOM   1541  O   PHE   102     315.649 326.854 323.950  1.00  0.00           O  
ATOM   1542  N   CYS   103     317.790 326.430 324.494  1.00  0.00           N  
ATOM   1543  H   CYS   103     318.740 326.353 324.163  1.00  0.00           H  
ATOM   1544  CA  CYS   103     317.567 326.125 325.911  1.00  0.00           C  
ATOM   1545  HA  CYS   103     316.513 325.966 326.102  1.00  0.00           H  
ATOM   1546  CB  CYS   103     318.294 324.815 326.244  1.00  0.00           C  
ATOM   1547  HB2 CYS   103     318.063 324.061 325.491  1.00  0.00           H  
ATOM   1548  HB3 CYS   103     319.372 324.990 326.265  1.00  0.00           H  
ATOM   1549  SG  CYS   103     317.758 324.182 327.848  1.00  0.00           S  
ATOM   1550  HG  CYS   103     318.606 323.137 327.889  1.00  0.00           H  
ATOM   1551  C   CYS   103     318.022 327.309 326.783  1.00  0.00           C  
ATOM   1552  O   CYS   103     319.208 327.576 326.894  1.00  0.00           O  
ATOM   1553  N   HIS   104     317.062 328.051 327.343  1.00  0.00           N  
ATOM   1554  H   HIS   104     316.128 327.676 327.232  1.00  0.00           H  
ATOM   1555  CA  HIS   104     317.169 329.282 328.164  1.00  0.00           C  
ATOM   1556  HA  HIS   104     316.393 329.951 327.789  1.00  0.00           H  
ATOM   1557  CB  HIS   104     316.788 328.967 329.621  1.00  0.00           C  
ATOM   1558  HB2 HIS   104     316.007 328.212 329.649  1.00  0.00           H  
ATOM   1559  HB3 HIS   104     317.637 328.550 330.161  1.00  0.00           H  
ATOM   1560  CG  HIS   104     316.289 330.210 330.315  1.00  0.00           C  
ATOM   1561  ND1 HIS   104     315.040 330.798 330.095  1.00  0.00           N  
ATOM   1562  CE1 HIS   104     315.046 331.952 330.782  1.00  0.00           C  
ATOM   1563  HE1 HIS   104     314.222 332.657 330.817  1.00  0.00           H  
ATOM   1564  NE2 HIS   104     316.228 332.120 331.399  1.00  0.00           N  
ATOM   1565  HE2 HIS   104     316.486 332.930 331.955  1.00  0.00           H  
ATOM   1566  CD2 HIS   104     317.028 331.035 331.111  1.00  0.00           C  
ATOM   1567  HD2 HIS   104     318.061 330.886 331.402  1.00  0.00           H  
ATOM   1568  C   HIS   104     318.485 330.102 328.086  1.00  0.00           C  
ATOM   1569  O   HIS   104     319.266 330.134 329.037  1.00  0.00           O  
ATOM   1570  N   LEU   105     318.730 330.812 326.975  1.00  0.00           N  
ATOM   1571  H   LEU   105     318.025 330.833 326.252  1.00  0.00           H  
ATOM   1572  CA  LEU   105     320.050 331.417 326.686  1.00  0.00           C  
ATOM   1573  HA  LEU   105     320.777 330.874 327.281  1.00  0.00           H  
ATOM   1574  CB  LEU   105     320.398 331.216 325.197  1.00  0.00           C  
ATOM   1575  HB2 LEU   105     319.704 331.788 324.595  1.00  0.00           H  
ATOM   1576  HB3 LEU   105     321.401 331.601 325.019  1.00  0.00           H  
ATOM   1577  CG  LEU   105     320.339 329.748 324.763  1.00  0.00           C  
ATOM   1578  HG  LEU   105     319.356 329.342 324.992  1.00  0.00           H  
ATOM   1579  CD1 LEU   105     320.574 329.503 323.274  1.00  0.00           C  
ATOM   1580 HD11 LEU   105     321.632 329.521 323.049  1.00  0.00           H  
ATOM   1581 HD12 LEU   105     320.254 328.490 323.029  1.00  0.00           H  
ATOM   1582 HD13 LEU   105     320.029 330.223 322.666  1.00  0.00           H  
ATOM   1583  CD2 LEU   105     321.409 328.981 325.503  1.00  0.00           C  
ATOM   1584 HD21 LEU   105     321.312 329.050 326.577  1.00  0.00           H  
ATOM   1585 HD22 LEU   105     321.220 327.954 325.248  1.00  0.00           H  
ATOM   1586 HD23 LEU   105     322.406 329.286 325.195  1.00  0.00           H  
ATOM   1587  C   LEU   105     320.224 332.895 327.068  1.00  0.00           C  
ATOM   1588  O   LEU   105     319.278 333.663 326.937  1.00  0.00           O  
ATOM   1589  N   PRO   106     321.450 333.344 327.414  1.00  0.00           N  
ATOM   1590  CD  PRO   106     322.612 332.505 327.711  1.00  0.00           C  
ATOM   1591  HD2 PRO   106     322.933 331.934 326.839  1.00  0.00           H  
ATOM   1592  HD3 PRO   106     322.369 331.827 328.531  1.00  0.00           H  
ATOM   1593  CG  PRO   106     323.722 333.451 328.160  1.00  0.00           C  
ATOM   1594  HG2 PRO   106     324.313 333.764 327.299  1.00  0.00           H  
ATOM   1595  HG3 PRO   106     324.357 332.995 328.917  1.00  0.00           H  
ATOM   1596  CB  PRO   106     322.939 334.636 328.726  1.00  0.00           C  
ATOM   1597  HB2 PRO   106     323.539 335.546 328.763  1.00  0.00           H  
ATOM   1598  HB3 PRO   106     322.582 334.387 329.727  1.00  0.00           H  
ATOM   1599  CA  PRO   106     321.740 334.739 327.774  1.00  0.00           C  
ATOM   1600  HA  PRO   106     320.901 335.173 328.320  1.00  0.00           H  
ATOM   1601  C   PRO   106     322.014 335.617 326.531  1.00  0.00           C  
ATOM   1602  O   PRO   106     323.127 336.086 326.291  1.00  0.00           O  
ATOM   1603  N   SER   107     320.971 335.834 325.721  1.00  0.00           N  
ATOM   1604  H   SER   107     320.100 335.400 326.010  1.00  0.00           H  
ATOM   1605  CA  SER   107     320.907 336.779 324.582  1.00  0.00           C  
ATOM   1606  HA  SER   107     319.883 336.759 324.215  1.00  0.00           H  
ATOM   1607  CB  SER   107     321.136 338.235 325.005  1.00  0.00           C  
ATOM   1608  HB2 SER   107     322.047 338.326 325.598  1.00  0.00           H  
ATOM   1609  HB3 SER   107     321.230 338.862 324.117  1.00  0.00           H  
ATOM   1610  OG  SER   107     320.009 338.664 325.758  1.00  0.00           O  
ATOM   1611  HG  SER   107     320.126 339.618 325.961  1.00  0.00           H  
ATOM   1612  C   SER   107     321.732 336.388 323.354  1.00  0.00           C  
ATOM   1613  O   SER   107     321.135 336.009 322.350  1.00  0.00           O  
ATOM   1614  N   SER   108     323.067 336.387 323.418  1.00  0.00           N  
ATOM   1615  H   SER   108     323.494 336.555 324.325  1.00  0.00           H  
ATOM   1616  CA  SER   108     323.987 336.259 322.261  1.00  0.00           C  
ATOM   1617  HA  SER   108     323.663 336.974 321.505  1.00  0.00           H  
ATOM   1618  CB  SER   108     325.403 336.674 322.690  1.00  0.00           C  
ATOM   1619  HB2 SER   108     326.069 336.653 321.825  1.00  0.00           H  
ATOM   1620  HB3 SER   108     325.371 337.698 323.066  1.00  0.00           H  
ATOM   1621  OG  SER   108     325.904 335.820 323.708  1.00  0.00           O  
ATOM   1622  HG  SER   108     326.737 335.411 323.398  1.00  0.00           H  
ATOM   1623  C   SER   108     323.990 334.882 321.564  1.00  0.00           C  
ATOM   1624  O   SER   108     324.813 334.627 320.682  1.00  0.00           O  
ATOM   1625  N   LEU   109     323.055 334.013 321.963  1.00  0.00           N  
ATOM   1626  H   LEU   109     322.434 334.374 322.669  1.00  0.00           H  
ATOM   1627  CA  LEU   109     322.684 332.754 321.322  1.00  0.00           C  
ATOM   1628  HA  LEU   109     323.229 332.656 320.381  1.00  0.00           H  
ATOM   1629  CB  LEU   109     323.038 331.550 322.219  1.00  0.00           C  
ATOM   1630  HB2 LEU   109     322.333 331.554 323.040  1.00  0.00           H  
ATOM   1631  HB3 LEU   109     322.857 330.656 321.619  1.00  0.00           H  
ATOM   1632  CG  LEU   109     324.425 331.368 322.865  1.00  0.00           C  
ATOM   1633  HG  LEU   109     324.431 330.380 323.325  1.00  0.00           H  
ATOM   1634  CD1 LEU   109     325.555 331.394 321.844  1.00  0.00           C  
ATOM   1635 HD11 LEU   109     325.484 332.272 321.209  1.00  0.00           H  
ATOM   1636 HD12 LEU   109     326.506 331.419 322.369  1.00  0.00           H  
ATOM   1637 HD13 LEU   109     325.503 330.498 321.230  1.00  0.00           H  
ATOM   1638  CD2 LEU   109     324.713 332.358 323.994  1.00  0.00           C  
ATOM   1639 HD21 LEU   109     323.855 332.439 324.659  1.00  0.00           H  
ATOM   1640 HD22 LEU   109     325.565 332.010 324.573  1.00  0.00           H  
ATOM   1641 HD23 LEU   109     324.963 333.336 323.596  1.00  0.00           H  
ATOM   1642  C   LEU   109     321.176 332.762 320.965  1.00  0.00           C  
ATOM   1643  O   LEU   109     320.830 332.565 319.805  1.00  0.00           O  
ATOM   1644  N   ARG   110     320.255 333.013 321.925  1.00  0.00           N  
ATOM   1645  H   ARG   110     320.584 333.176 322.865  1.00  0.00           H  
ATOM   1646  CA  ARG   110     318.783 332.989 321.680  1.00  0.00           C  
ATOM   1647  HA  ARG   110     318.531 331.986 321.326  1.00  0.00           H  
ATOM   1648  CB  ARG   110     317.908 333.233 322.940  1.00  0.00           C  
ATOM   1649  HB2 ARG   110     316.870 333.324 322.617  1.00  0.00           H  
ATOM   1650  HB3 ARG   110     317.939 332.356 323.583  1.00  0.00           H  
ATOM   1651  CG  ARG   110     318.249 334.489 323.759  1.00  0.00           C  
ATOM   1652  HG2 ARG   110     319.234 334.354 324.199  1.00  0.00           H  
ATOM   1653  HG3 ARG   110     318.273 335.352 323.095  1.00  0.00           H  
ATOM   1654  CD  ARG   110     317.240 334.774 324.887  1.00  0.00           C  
ATOM   1655  HD2 ARG   110     316.249 334.922 324.452  1.00  0.00           H  
ATOM   1656  HD3 ARG   110     317.193 333.905 325.545  1.00  0.00           H  
ATOM   1657  NE  ARG   110     317.625 335.992 325.644  1.00  0.00           N  
ATOM   1658  HE  ARG   110     317.880 336.801 325.096  1.00  0.00           H  
ATOM   1659  CZ  ARG   110     317.568 336.209 326.951  1.00  0.00           C  
ATOM   1660  NH1 ARG   110     318.062 337.306 327.444  1.00  0.00           N  
ATOM   1661 HH11 ARG   110     318.600 337.932 326.852  1.00  0.00           H  
ATOM   1662 HH12 ARG   110     318.023 337.486 328.434  1.00  0.00           H  
ATOM   1663  NH2 ARG   110     317.058 335.356 327.791  1.00  0.00           N  
ATOM   1664 HH21 ARG   110     316.798 334.448 327.451  1.00  0.00           H  
ATOM   1665 HH22 ARG   110     317.076 335.535 328.781  1.00  0.00           H  
ATOM   1666  C   ARG   110     318.331 333.915 320.548  1.00  0.00           C  
ATOM   1667  O   ARG   110     317.465 333.520 319.770  1.00  0.00           O  
ATOM   1668  N   GLN   111     318.940 335.097 320.403  1.00  0.00           N  
ATOM   1669  H   GLN   111     319.695 335.345 321.036  1.00  0.00           H  
ATOM   1670  CA  GLN   111     318.551 336.037 319.339  1.00  0.00           C  
ATOM   1671  HA  GLN   111     317.464 336.113 319.345  1.00  0.00           H  
ATOM   1672  CB  GLN   111     319.115 337.450 319.592  1.00  0.00           C  
ATOM   1673  HB2 GLN   111     320.193 337.423 319.423  1.00  0.00           H  
ATOM   1674  HB3 GLN   111     318.690 338.111 318.835  1.00  0.00           H  
ATOM   1675  CG  GLN   111     318.878 338.112 320.970  1.00  0.00           C  
ATOM   1676  HG2 GLN   111     319.613 337.731 321.669  1.00  0.00           H  
ATOM   1677  HG3 GLN   111     319.085 339.178 320.870  1.00  0.00           H  
ATOM   1678  CD  GLN   111     317.498 337.963 321.625  1.00  0.00           C  
ATOM   1679  OE1 GLN   111     316.517 337.504 321.059  1.00  0.00           O  
ATOM   1680  NE2 GLN   111     317.370 338.362 322.876  1.00  0.00           N  
ATOM   1681 HE21 GLN   111     316.447 338.325 323.286  1.00  0.00           H  
ATOM   1682 HE22 GLN   111     318.126 338.848 323.338  1.00  0.00           H  
ATOM   1683  C   GLN   111     318.906 335.536 317.923  1.00  0.00           C  
ATOM   1684  O   GLN   111     318.270 335.946 316.951  1.00  0.00           O  
ATOM   1685  N   GLN   112     319.871 334.614 317.799  1.00  0.00           N  
ATOM   1686  H   GLN   112     320.415 334.385 318.628  1.00  0.00           H  
ATOM   1687  CA  GLN   112     320.290 333.982 316.536  1.00  0.00           C  
ATOM   1688  HA  GLN   112     319.875 334.540 315.695  1.00  0.00           H  
ATOM   1689  CB  GLN   112     321.824 334.052 316.424  1.00  0.00           C  
ATOM   1690  HB2 GLN   112     322.291 333.387 317.154  1.00  0.00           H  
ATOM   1691  HB3 GLN   112     322.096 333.686 315.433  1.00  0.00           H  
ATOM   1692  CG  GLN   112     322.375 335.487 316.583  1.00  0.00           C  
ATOM   1693  HG2 GLN   112     323.245 335.593 315.944  1.00  0.00           H  
ATOM   1694  HG3 GLN   112     321.639 336.214 316.237  1.00  0.00           H  
ATOM   1695  CD  GLN   112     322.814 335.852 318.003  1.00  0.00           C  
ATOM   1696  OE1 GLN   112     322.360 335.308 318.998  1.00  0.00           O  
ATOM   1697  NE2 GLN   112     323.702 336.811 318.150  1.00  0.00           N  
ATOM   1698 HE21 GLN   112     324.042 337.000 319.077  1.00  0.00           H  
ATOM   1699 HE22 GLN   112     324.100 337.273 317.345  1.00  0.00           H  
ATOM   1700  C   GLN   112     319.789 332.534 316.385  1.00  0.00           C  
ATOM   1701  O   GLN   112     319.937 331.928 315.324  1.00  0.00           O  
ATOM   1702  N   LEU   113     319.138 331.988 317.415  1.00  0.00           N  
ATOM   1703  H   LEU   113     319.086 332.536 318.266  1.00  0.00           H  
ATOM   1704  CA  LEU   113     318.614 330.621 317.482  1.00  0.00           C  
ATOM   1705  HA  LEU   113     318.820 330.097 316.548  1.00  0.00           H  
ATOM   1706  CB  LEU   113     319.327 329.864 318.630  1.00  0.00           C  
ATOM   1707  HB2 LEU   113     319.182 330.413 319.562  1.00  0.00           H  
ATOM   1708  HB3 LEU   113     318.841 328.893 318.749  1.00  0.00           H  
ATOM   1709  CG  LEU   113     320.830 329.587 318.453  1.00  0.00           C  
ATOM   1710  HG  LEU   113     321.405 330.505 318.523  1.00  0.00           H  
ATOM   1711  CD1 LEU   113     321.260 328.644 319.577  1.00  0.00           C  
ATOM   1712 HD11 LEU   113     320.647 327.747 319.562  1.00  0.00           H  
ATOM   1713 HD12 LEU   113     322.306 328.359 319.468  1.00  0.00           H  
ATOM   1714 HD13 LEU   113     321.135 329.142 320.537  1.00  0.00           H  
ATOM   1715  CD2 LEU   113     321.123 328.937 317.101  1.00  0.00           C  
ATOM   1716 HD21 LEU   113     321.222 329.712 316.340  1.00  0.00           H  
ATOM   1717 HD22 LEU   113     322.049 328.363 317.135  1.00  0.00           H  
ATOM   1718 HD23 LEU   113     320.303 328.280 316.821  1.00  0.00           H  
ATOM   1719  C   LEU   113     317.082 330.593 317.635  1.00  0.00           C  
ATOM   1720  O   LEU   113     316.580 329.723 318.326  1.00  0.00           O  
ATOM   1721  N   TYR   114     316.352 331.471 316.928  1.00  0.00           N  
ATOM   1722  H   TYR   114     316.885 332.157 316.412  1.00  0.00           H  
ATOM   1723  CA  TYR   114     314.886 331.713 316.982  1.00  0.00           C  
ATOM   1724  HA  TYR   114     314.747 332.604 317.598  1.00  0.00           H  
ATOM   1725  CB  TYR   114     314.390 332.088 315.570  1.00  0.00           C  
ATOM   1726  HB2 TYR   114     314.763 333.084 315.330  1.00  0.00           H  
ATOM   1727  HB3 TYR   114     314.843 331.407 314.854  1.00  0.00           H  
ATOM   1728  CG  TYR   114     312.882 332.064 315.338  1.00  0.00           C  
ATOM   1729  CD1 TYR   114     312.090 333.195 315.612  1.00  0.00           C  
ATOM   1730  HD1 TYR   114     312.547 334.091 316.015  1.00  0.00           H  
ATOM   1731  CE1 TYR   114     310.703 333.171 315.348  1.00  0.00           C  
ATOM   1732  HE1 TYR   114     310.098 334.043 315.552  1.00  0.00           H  
ATOM   1733  CZ  TYR   114     310.100 332.009 314.814  1.00  0.00           C  
ATOM   1734  OH  TYR   114     308.761 331.960 314.575  1.00  0.00           O  
ATOM   1735  HH  TYR   114     308.353 332.844 314.526  1.00  0.00           H  
ATOM   1736  CE2 TYR   114     310.890 330.874 314.550  1.00  0.00           C  
ATOM   1737  HE2 TYR   114     310.432 329.984 314.139  1.00  0.00           H  
ATOM   1738  CD2 TYR   114     312.271 330.913 314.801  1.00  0.00           C  
ATOM   1739  HD2 TYR   114     312.860 330.048 314.568  1.00  0.00           H  
ATOM   1740  C   TYR   114     313.988 330.635 317.641  1.00  0.00           C  
ATOM   1741  O   TYR   114     313.222 331.021 318.529  1.00  0.00           O  
ATOM   1742  N   PRO   115     313.989 329.342 317.230  1.00  0.00           N  
ATOM   1743  CD  PRO   115     314.740 328.757 316.118  1.00  0.00           C  
ATOM   1744  HD2 PRO   115     315.590 329.351 315.795  1.00  0.00           H  
ATOM   1745  HD3 PRO   115     314.075 328.583 315.277  1.00  0.00           H  
ATOM   1746  CG  PRO   115     315.208 327.404 316.611  1.00  0.00           C  
ATOM   1747  HG2 PRO   115     316.099 327.502 317.230  1.00  0.00           H  
ATOM   1748  HG3 PRO   115     315.385 326.707 315.790  1.00  0.00           H  
ATOM   1749  CB  PRO   115     314.018 326.991 317.466  1.00  0.00           C  
ATOM   1750  HB2 PRO   115     314.402 326.404 318.287  1.00  0.00           H  
ATOM   1751  HB3 PRO   115     313.310 326.428 316.857  1.00  0.00           H  
ATOM   1752  CA  PRO   115     313.330 328.260 317.979  1.00  0.00           C  
ATOM   1753  HA  PRO   115     312.280 328.228 317.686  1.00  0.00           H  
ATOM   1754  C   PRO   115     313.421 328.389 319.526  1.00  0.00           C  
ATOM   1755  O   PRO   115     314.511 328.362 320.088  1.00  0.00           O  
ATOM   1756  N   LYS   116     312.266 328.408 320.220  1.00  0.00           N  
ATOM   1757  H   LYS   116     311.421 328.293 319.680  1.00  0.00           H  
ATOM   1758  CA  LYS   116     312.101 328.814 321.645  1.00  0.00           C  
ATOM   1759  HA  LYS   116     313.098 328.946 322.076  1.00  0.00           H  
ATOM   1760  CB  LYS   116     311.434 330.210 321.676  1.00  0.00           C  
ATOM   1761  HB2 LYS   116     311.440 330.557 322.711  1.00  0.00           H  
ATOM   1762  HB3 LYS   116     312.060 330.905 321.115  1.00  0.00           H  
ATOM   1763  CG  LYS   116     309.984 330.334 321.152  1.00  0.00           C  
ATOM   1764  HG2 LYS   116     309.357 329.568 321.605  1.00  0.00           H  
ATOM   1765  HG3 LYS   116     309.608 331.303 321.484  1.00  0.00           H  
ATOM   1766  CD  LYS   116     309.826 330.270 319.621  1.00  0.00           C  
ATOM   1767  HD2 LYS   116     310.538 330.957 319.160  1.00  0.00           H  
ATOM   1768  HD3 LYS   116     310.019 329.258 319.268  1.00  0.00           H  
ATOM   1769  CE  LYS   116     308.401 330.658 319.199  1.00  0.00           C  
ATOM   1770  HE2 LYS   116     307.692 329.966 319.665  1.00  0.00           H  
ATOM   1771  HE3 LYS   116     308.185 331.662 319.581  1.00  0.00           H  
ATOM   1772  NZ  LYS   116     308.241 330.633 317.715  1.00  0.00           N  
ATOM   1773  HZ1 LYS   116     308.406 329.711 317.329  1.00  0.00           H  
ATOM   1774  HZ2 LYS   116     307.301 330.904 317.444  1.00  0.00           H  
ATOM   1775  HZ3 LYS   116     308.875 331.281 317.261  1.00  0.00           H  
ATOM   1776  C   LYS   116     311.404 327.803 322.582  1.00  0.00           C  
ATOM   1777  O   LYS   116     310.530 328.141 323.376  1.00  0.00           O  
ATOM   1778  N   VAL   117     311.735 326.527 322.431  1.00  0.00           N  
ATOM   1779  H   VAL   117     312.542 326.347 321.852  1.00  0.00           H  
ATOM   1780  CA  VAL   117     311.055 325.370 323.070  1.00  0.00           C  
ATOM   1781  HA  VAL   117     310.018 325.643 323.268  1.00  0.00           H  
ATOM   1782  CB  VAL   117     311.033 324.208 322.049  1.00  0.00           C  
ATOM   1783  HB  VAL   117     312.052 323.858 321.961  1.00  0.00           H  
ATOM   1784  CG1 VAL   117     310.239 322.937 322.343  1.00  0.00           C  
ATOM   1785 HG11 VAL   117     309.183 323.059 322.170  1.00  0.00           H  
ATOM   1786 HG12 VAL   117     310.553 322.164 321.646  1.00  0.00           H  
ATOM   1787 HG13 VAL   117     310.414 322.586 323.347  1.00  0.00           H  
ATOM   1788  CG2 VAL   117     310.498 324.715 320.683  1.00  0.00           C  
ATOM   1789 HG21 VAL   117     310.756 325.740 320.428  1.00  0.00           H  
ATOM   1790 HG22 VAL   117     310.952 324.127 319.895  1.00  0.00           H  
ATOM   1791 HG23 VAL   117     309.410 324.668 320.635  1.00  0.00           H  
ATOM   1792  C   VAL   117     311.722 325.099 324.439  1.00  0.00           C  
ATOM   1793  O   VAL   117     312.604 325.855 324.823  1.00  0.00           O  
ATOM   1794  N   TYR   118     311.231 324.156 325.259  1.00  0.00           N  
ATOM   1795  H   TYR   118     310.492 323.579 324.885  1.00  0.00           H  
ATOM   1796  CA  TYR   118     311.603 323.902 326.686  1.00  0.00           C  
ATOM   1797  HA  TYR   118     310.950 323.086 327.004  1.00  0.00           H  
ATOM   1798  CB  TYR   118     313.042 323.362 326.938  1.00  0.00           C  
ATOM   1799  HB2 TYR   118     313.582 324.073 327.560  1.00  0.00           H  
ATOM   1800  HB3 TYR   118     312.958 322.454 327.538  1.00  0.00           H  
ATOM   1801  CG  TYR   118     313.916 323.048 325.740  1.00  0.00           C  
ATOM   1802  CD1 TYR   118     313.893 321.786 325.129  1.00  0.00           C  
ATOM   1803  HD1 TYR   118     313.378 320.973 325.600  1.00  0.00           H
[truncated: 4,677,444 more chars]
