# Supplementary material for: Implementation of Time-Averaged Restraints with UNRES Coarse-Grained Model of Polypeptide Chains
Source: J Chem Theory Comput. 2025 Jan 24;21(3):1476–93. doi: 10.1021/acs.jctc.4c01504 (PMC11823420; doi:10.1021/acs.jctc.4c01504)
Supplement: Supplementary file 2 — ct4c01504_si_002.zip [file ct4c01504_si_002.zip › Suppdata/Structures/Ensembles_20/2KW5_20_tau_489ps.pdb]

REMARK 2kw5                 ENERGY     1.02007E+03 RMS    5.14
ATOM      1  N   MET     1     335.911 307.882 318.119  1.00  0.00           N  
ATOM      2  H1  MET     1     335.610 308.037 317.167  1.00  0.00           H  
ATOM      3  H2  MET     1     335.091 307.774 318.700  1.00  0.00           H  
ATOM      4  H3  MET     1     336.414 307.006 318.147  1.00  0.00           H  
ATOM      5  CA  MET     1     336.783 309.001 318.598  1.00  0.00           C  
ATOM      6  HA  MET     1     336.978 308.852 319.664  1.00  0.00           H  
ATOM      7  CB  MET     1     338.158 308.961 317.877  1.00  0.00           C  
ATOM      8  HB2 MET     1     338.491 307.929 317.766  1.00  0.00           H  
ATOM      9  HB3 MET     1     338.059 309.375 316.871  1.00  0.00           H  
ATOM     10  CG  MET     1     339.258 309.734 318.623  1.00  0.00           C  
ATOM     11  HG2 MET     1     340.046 309.980 317.910  1.00  0.00           H  
ATOM     12  HG3 MET     1     338.851 310.673 318.995  1.00  0.00           H  
ATOM     13  SD  MET     1     340.034 308.852 320.010  1.00  0.00           S  
ATOM     14  CE  MET     1     341.141 307.737 319.102  1.00  0.00           C  
ATOM     15  HE1 MET     1     341.822 308.321 318.481  1.00  0.00           H  
ATOM     16  HE2 MET     1     341.723 307.147 319.810  1.00  0.00           H  
ATOM     17  HE3 MET     1     340.561 307.066 318.469  1.00  0.00           H  
ATOM     18  C   MET     1     336.077 310.368 318.458  1.00  0.00           C  
ATOM     19  O   MET     1     336.546 311.247 317.735  1.00  0.00           O  
ATOM     20  N   TRP     2     334.925 310.564 319.119  1.00  0.00           N  
ATOM     21  H   TRP     2     334.592 309.859 319.767  1.00  0.00           H  
ATOM     22  CA  TRP     2     334.083 311.767 318.952  1.00  0.00           C  
ATOM     23  HA  TRP     2     333.816 311.865 317.899  1.00  0.00           H  
ATOM     24  CB  TRP     2     332.771 311.587 319.734  1.00  0.00           C  
ATOM     25  HB2 TRP     2     332.225 310.747 319.302  1.00  0.00           H  
ATOM     26  HB3 TRP     2     333.015 311.321 320.764  1.00  0.00           H  
ATOM     27  CG  TRP     2     331.841 312.767 319.779  1.00  0.00           C  
ATOM     28  CD1 TRP     2     331.857 313.703 320.750  1.00  0.00           C  
ATOM     29  HD1 TRP     2     332.542 313.688 321.584  1.00  0.00           H  
ATOM     30  NE1 TRP     2     330.887 314.656 320.519  1.00  0.00           N  
ATOM     31  HE1 TRP     2     330.735 315.444 321.142  1.00  0.00           H  
ATOM     32  CE2 TRP     2     330.170 314.373 319.374  1.00  0.00           C  
ATOM     33  CZ2 TRP     2     329.083 314.999 318.746  1.00  0.00           C  
ATOM     34  HZ2 TRP     2     328.665 315.906 319.150  1.00  0.00           H  
ATOM     35  CH2 TRP     2     328.553 314.433 317.576  1.00  0.00           C  
ATOM     36  HH2 TRP     2     327.726 314.908 317.064  1.00  0.00           H  
ATOM     37  CZ3 TRP     2     329.109 313.250 317.058  1.00  0.00           C  
ATOM     38  HZ3 TRP     2     328.714 312.841 316.138  1.00  0.00           H  
ATOM     39  CE3 TRP     2     330.188 312.615 317.706  1.00  0.00           C  
ATOM     40  HE3 TRP     2     330.596 311.700 317.303  1.00  0.00           H  
ATOM     41  CD2 TRP     2     330.757 313.164 318.876  1.00  0.00           C  
ATOM     42  C   TRP     2     334.815 313.062 319.339  1.00  0.00           C  
ATOM     43  O   TRP     2     334.637 314.081 318.685  1.00  0.00           O  
ATOM     44  N   ASP     3     335.693 313.028 320.343  1.00  0.00           N  
ATOM     45  H   ASP     3     335.866 312.147 320.809  1.00  0.00           H  
ATOM     46  CA  ASP     3     336.513 314.177 320.745  1.00  0.00           C  
ATOM     47  HA  ASP     3     335.825 315.002 320.911  1.00  0.00           H  
ATOM     48  CB  ASP     3     337.244 313.918 322.073  1.00  0.00           C  
ATOM     49  HB2 ASP     3     337.791 314.825 322.339  1.00  0.00           H  
ATOM     50  HB3 ASP     3     336.491 313.758 322.847  1.00  0.00           H  
ATOM     51  CG  ASP     3     338.209 312.714 322.091  1.00  0.00           C  
ATOM     52  OD1 ASP     3     339.203 312.769 322.856  1.00  0.00           O  
ATOM     53  OD2 ASP     3     337.968 311.702 321.390  1.00  0.00           O  
ATOM     54  C   ASP     3     337.486 314.681 319.663  1.00  0.00           C  
ATOM     55  O   ASP     3     337.653 315.891 319.526  1.00  0.00           O  
ATOM     56  N   GLU     4     338.111 313.801 318.874  1.00  0.00           N  
ATOM     57  H   GLU     4     337.934 312.817 319.030  1.00  0.00           H  
ATOM     58  CA  GLU     4     338.877 314.204 317.679  1.00  0.00           C  
ATOM     59  HA  GLU     4     339.490 315.073 317.922  1.00  0.00           H  
ATOM     60  CB  GLU     4     339.799 313.072 317.205  1.00  0.00           C  
ATOM     61  HB2 GLU     4     339.296 312.121 317.355  1.00  0.00           H  
ATOM     62  HB3 GLU     4     339.972 313.158 316.134  1.00  0.00           H  
ATOM     63  CG  GLU     4     341.153 313.071 317.929  1.00  0.00           C  
ATOM     64  HG2 GLU     4     340.973 313.073 319.007  1.00  0.00           H  
ATOM     65  HG3 GLU     4     341.669 312.141 317.682  1.00  0.00           H  
ATOM     66  CD  GLU     4     342.063 314.261 317.539  1.00  0.00           C  
ATOM     67  OE1 GLU     4     342.936 314.641 318.357  1.00  0.00           O  
ATOM     68  OE2 GLU     4     341.937 314.813 316.416  1.00  0.00           O  
ATOM     69  C   GLU     4     337.950 314.638 316.540  1.00  0.00           C  
ATOM     70  O   GLU     4     338.105 315.734 315.998  1.00  0.00           O  
ATOM     71  N   ARG     5     336.942 313.812 316.218  1.00  0.00           N  
ATOM     72  H   ARG     5     336.869 312.937 316.732  1.00  0.00           H  
ATOM     73  CA  ARG     5     335.944 314.085 315.167  1.00  0.00           C  
ATOM     74  HA  ARG     5     336.455 314.107 314.202  1.00  0.00           H  
ATOM     75  CB  ARG     5     334.917 312.938 315.162  1.00  0.00           C  
ATOM     76  HB2 ARG     5     335.449 311.990 315.247  1.00  0.00           H  
ATOM     77  HB3 ARG     5     334.270 313.046 316.031  1.00  0.00           H  
ATOM     78  CG  ARG     5     334.050 312.885 313.893  1.00  0.00           C  
ATOM     79  HG2 ARG     5     333.568 313.851 313.746  1.00  0.00           H  
ATOM     80  HG3 ARG     5     334.679 312.679 313.025  1.00  0.00           H  
ATOM     81  CD  ARG     5     332.954 311.813 313.997  1.00  0.00           C  
ATOM     82  HD2 ARG     5     332.376 312.001 314.902  1.00  0.00           H  
ATOM     83  HD3 ARG     5     332.293 311.910 313.132  1.00  0.00           H  
ATOM     84  NE  ARG     5     333.490 310.436 314.046  1.00  0.00           N  
ATOM     85  HE  ARG     5     334.463 310.311 313.806  1.00  0.00           H  
ATOM     86  CZ  ARG     5     332.810 309.341 314.344  1.00  0.00           C  
ATOM     87  NH1 ARG     5     333.405 308.184 314.389  1.00  0.00           N  
ATOM     88 HH11 ARG     5     334.378 308.103 314.140  1.00  0.00           H  
ATOM     89 HH12 ARG     5     332.881 307.350 314.602  1.00  0.00           H  
ATOM     90  NH2 ARG     5     331.533 309.366 314.607  1.00  0.00           N  
ATOM     91 HH21 ARG     5     331.029 310.231 314.518  1.00  0.00           H  
ATOM     92 HH22 ARG     5     331.036 308.516 314.820  1.00  0.00           H  
ATOM     93  C   ARG     5     335.282 315.463 315.358  1.00  0.00           C  
ATOM     94  O   ARG     5     334.991 316.149 314.378  1.00  0.00           O  
ATOM     95  N   PHE     6     335.134 315.886 316.618  1.00  0.00           N  
ATOM     96  H   PHE     6     335.334 315.212 317.347  1.00  0.00           H  
ATOM     97  CA  PHE     6     334.591 317.172 317.049  1.00  0.00           C  
ATOM     98  HA  PHE     6     334.379 317.742 316.148  1.00  0.00           H  
ATOM     99  CB  PHE     6     333.230 316.966 317.726  1.00  0.00           C  
ATOM    100  HB2 PHE     6     333.304 316.240 318.532  1.00  0.00           H  
ATOM    101  HB3 PHE     6     332.880 317.910 318.143  1.00  0.00           H  
ATOM    102  CG  PHE     6     332.227 316.505 316.702  1.00  0.00           C  
ATOM    103  CD1 PHE     6     331.612 317.468 315.889  1.00  0.00           C  
ATOM    104  HD1 PHE     6     331.765 318.519 316.073  1.00  0.00           H  
ATOM    105  CE1 PHE     6     330.839 317.066 314.798  1.00  0.00           C  
ATOM    106  HE1 PHE     6     330.396 317.815 314.176  1.00  0.00           H  
ATOM    107  CZ  PHE     6     330.671 315.703 314.511  1.00  0.00           C  
ATOM    108  HZ  PHE     6     330.090 315.392 313.657  1.00  0.00           H  
ATOM    109  CE2 PHE     6     331.259 314.739 315.340  1.00  0.00           C  
ATOM    110  HE2 PHE     6     331.094 313.695 315.135  1.00  0.00           H  
ATOM    111  CD2 PHE     6     332.040 315.137 316.438  1.00  0.00           C  
ATOM    112  HD2 PHE     6     332.516 314.396 317.063  1.00  0.00           H  
ATOM    113  C   PHE     6     335.590 318.060 317.819  1.00  0.00           C  
ATOM    114  O   PHE     6     335.230 318.796 318.736  1.00  0.00           O  
ATOM    115  N   SER     7     336.847 318.063 317.366  1.00  0.00           N  
ATOM    116  H   SER     7     337.110 317.343 316.700  1.00  0.00           H  
ATOM    117  CA  SER     7     337.870 319.066 317.716  1.00  0.00           C  
ATOM    118  HA  SER     7     337.359 320.028 317.780  1.00  0.00           H  
ATOM    119  CB  SER     7     338.499 318.834 319.096  1.00  0.00           C  
ATOM    120  HB2 SER     7     337.711 318.590 319.811  1.00  0.00           H  
ATOM    121  HB3 SER     7     339.205 318.004 319.046  1.00  0.00           H  
ATOM    122  OG  SER     7     339.160 320.018 319.534  1.00  0.00           O  
ATOM    123  HG  SER     7     339.442 319.892 320.463  1.00  0.00           H  
ATOM    124  C   SER     7     338.883 319.208 316.562  1.00  0.00           C  
ATOM    125  O   SER     7     340.102 319.278 316.739  1.00  0.00           O  
ATOM    126  N   GLN     8     338.335 319.236 315.341  1.00  0.00           N  
ATOM    127  H   GLN     8     337.326 319.200 315.295  1.00  0.00           H  
ATOM    128  CA  GLN     8     339.019 319.363 314.050  1.00  0.00           C  
ATOM    129  HA  GLN     8     340.050 319.689 314.203  1.00  0.00           H  
ATOM    130  CB  GLN     8     339.020 318.002 313.323  1.00  0.00           C  
ATOM    131  HB2 GLN     8     338.028 317.554 313.416  1.00  0.00           H  
ATOM    132  HB3 GLN     8     339.218 318.158 312.261  1.00  0.00           H  
ATOM    133  CG  GLN     8     340.078 317.021 313.860  1.00  0.00           C  
ATOM    134  HG2 GLN     8     341.068 317.364 313.560  1.00  0.00           H  
ATOM    135  HG3 GLN     8     340.051 317.013 314.948  1.00  0.00           H  
ATOM    136  CD  GLN     8     339.884 315.586 313.357  1.00  0.00           C  
ATOM    137  OE1 GLN     8     339.148 315.296 312.420  1.00  0.00           O  
ATOM    138  NE2 GLN     8     340.562 314.619 313.940  1.00  0.00           N  
ATOM    139 HE21 GLN     8     340.443 313.678 313.604  1.00  0.00           H  
ATOM    140 HE22 GLN     8     341.118 314.813 314.778  1.00  0.00           H  
ATOM    141  C   GLN     8     338.299 320.416 313.187  1.00  0.00           C  
ATOM    142  O   GLN     8     337.080 320.569 313.274  1.00  0.00           O  
ATOM    143  N   SER     9     339.053 321.113 312.330  1.00  0.00           N  
ATOM    144  H   SER     9     340.050 320.934 312.330  1.00  0.00           H  
ATOM    145  CA  SER     9     338.552 322.174 311.428  1.00  0.00           C  
ATOM    146  HA  SER     9     337.939 322.864 312.010  1.00  0.00           H  
ATOM    147  CB  SER     9     339.778 322.948 310.915  1.00  0.00           C  
ATOM    148  HB2 SER     9     340.369 323.272 311.775  1.00  0.00           H  
ATOM    149  HB3 SER     9     340.391 322.275 310.313  1.00  0.00           H  
ATOM    150  OG  SER     9     339.444 324.092 310.144  1.00  0.00           O  
ATOM    151  HG  SER     9     340.274 324.522 309.850  1.00  0.00           H  
ATOM    152  C   SER     9     337.679 321.643 310.262  1.00  0.00           C  
ATOM    153  O   SER     9     337.050 322.401 309.518  1.00  0.00           O  
ATOM    154  N   GLU    10     337.646 320.318 310.076  1.00  0.00           N  
ATOM    155  H   GLU    10     338.173 319.754 310.721  1.00  0.00           H  
ATOM    156  CA  GLU    10     336.854 319.611 309.059  1.00  0.00           C  
ATOM    157  HA  GLU    10     337.066 320.079 308.096  1.00  0.00           H  
ATOM    158  CB  GLU    10     337.323 318.149 308.971  1.00  0.00           C  
ATOM    159  HB2 GLU    10     337.290 317.703 309.966  1.00  0.00           H  
ATOM    160  HB3 GLU    10     336.647 317.597 308.317  1.00  0.00           H  
ATOM    161  CG  GLU    10     338.753 318.046 308.409  1.00  0.00           C  
ATOM    162  HG2 GLU    10     338.734 318.332 307.354  1.00  0.00           H  
ATOM    163  HG3 GLU    10     339.401 318.757 308.928  1.00  0.00           H  
ATOM    164  CD  GLU    10     339.355 316.631 308.544  1.00  0.00           C  
ATOM    165  OE1 GLU    10     340.567 316.518 308.854  1.00  0.00           O  
ATOM    166  OE2 GLU    10     338.646 315.622 308.304  1.00  0.00           O  
ATOM    167  C   GLU    10     335.322 319.698 309.279  1.00  0.00           C  
ATOM    168  O   GLU    10     334.819 319.595 310.401  1.00  0.00           O  
ATOM    169  N   TYR    11     334.585 319.874 308.172  1.00  0.00           N  
ATOM    170  H   TYR    11     335.074 319.863 307.290  1.00  0.00           H  
ATOM    171  CA  TYR    11     333.134 320.133 308.107  1.00  0.00           C  
ATOM    172  HA  TYR    11     332.933 320.995 308.742  1.00  0.00           H  
ATOM    173  CB  TYR    11     332.785 320.482 306.642  1.00  0.00           C  
ATOM    174  HB2 TYR    11     333.701 320.708 306.095  1.00  0.00           H  
ATOM    175  HB3 TYR    11     332.356 319.598 306.168  1.00  0.00           H  
ATOM    176  CG  TYR    11     331.869 321.672 306.411  1.00  0.00           C  
ATOM    177  CD1 TYR    11     332.090 322.886 307.088  1.00  0.00           C  
ATOM    178  HD1 TYR    11     332.912 322.974 307.782  1.00  0.00           H  
ATOM    179  CE1 TYR    11     331.249 323.991 306.862  1.00  0.00           C  
ATOM    180  HE1 TYR    11     331.375 324.901 307.424  1.00  0.00           H  
ATOM    181  CZ  TYR    11     330.249 323.925 305.874  1.00  0.00           C  
ATOM    182  OH  TYR    11     329.447 325.002 305.638  1.00  0.00           O  
ATOM    183  HH  TYR    11     329.748 325.794 306.117  1.00  0.00           H  
ATOM    184  CE2 TYR    11     330.086 322.738 305.128  1.00  0.00           C  
ATOM    185  HE2 TYR    11     329.347 322.701 304.341  1.00  0.00           H  
ATOM    186  CD2 TYR    11     330.867 321.604 305.422  1.00  0.00           C  
ATOM    187  HD2 TYR    11     330.718 320.689 304.863  1.00  0.00           H  
ATOM    188  C   TYR    11     332.248 318.980 308.639  1.00  0.00           C  
ATOM    189  O   TYR    11     332.693 317.832 308.747  1.00  0.00           O  
ATOM    190  N   VAL    12     330.973 319.277 308.929  1.00  0.00           N  
ATOM    191  H   VAL    12     330.694 320.250 308.836  1.00  0.00           H  
ATOM    192  CA  VAL    12     330.028 318.393 309.643  1.00  0.00           C  
ATOM    193  HA  VAL    12     330.462 317.395 309.711  1.00  0.00           H  
ATOM    194  CB  VAL    12     329.778 318.901 311.082  1.00  0.00           C  
ATOM    195  HB  VAL    12     329.148 319.786 311.041  1.00  0.00           H  
ATOM    196  CG1 VAL    12     329.031 317.835 311.886  1.00  0.00           C  
ATOM    197 HG11 VAL    12     329.613 316.916 311.925  1.00  0.00           H  
ATOM    198 HG12 VAL    12     328.846 318.187 312.894  1.00  0.00           H  
ATOM    199 HG13 VAL    12     328.051 317.625 311.469  1.00  0.00           H  
ATOM    200  CG2 VAL    12     331.044 319.279 311.866  1.00  0.00           C  
ATOM    201 HG21 VAL    12     331.591 320.069 311.354  1.00  0.00           H  
ATOM    202 HG22 VAL    12     330.765 319.660 312.849  1.00  0.00           H  
ATOM    203 HG23 VAL    12     331.692 318.410 311.979  1.00  0.00           H  
ATOM    204  C   VAL    12     328.671 318.279 308.927  1.00  0.00           C  
ATOM    205  O   VAL    12     328.155 319.248 308.371  1.00  0.00           O  
ATOM    206  N   TYR    13     328.052 317.097 309.005  1.00  0.00           N  
ATOM    207  H   TYR    13     328.524 316.362 309.514  1.00  0.00           H  
ATOM    208  CA  TYR    13     326.795 316.728 308.343  1.00  0.00           C  
ATOM    209  HA  TYR    13     326.700 317.310 307.426  1.00  0.00           H  
ATOM    210  CB  TYR    13     326.882 315.243 307.959  1.00  0.00           C  
ATOM    211  HB2 TYR    13     326.985 314.650 308.870  1.00  0.00           H  
ATOM    212  HB3 TYR    13     325.947 314.966 307.486  1.00  0.00           H  
ATOM    213  CG  TYR    13     327.981 314.861 306.988  1.00  0.00           C  
ATOM    214  CD1 TYR    13     328.091 315.532 305.755  1.00  0.00           C  
ATOM    215  HD1 TYR    13     327.426 316.353 305.518  1.00  0.00           H  
ATOM    216  CE1 TYR    13     329.048 315.121 304.809  1.00  0.00           C  
ATOM    217  HE1 TYR    13     329.122 315.633 303.859  1.00  0.00           H  
ATOM    218  CZ  TYR    13     329.894 314.026 305.091  1.00  0.00           C  
ATOM    219  OH  TYR    13     330.799 313.599 304.167  1.00  0.00           O  
ATOM    220  HH  TYR    13     330.717 314.075 303.320  1.00  0.00           H  
ATOM    221  CE2 TYR    13     329.787 313.358 306.331  1.00  0.00           C  
ATOM    222  HE2 TYR    13     330.431 312.515 306.539  1.00  0.00           H  
ATOM    223  CD2 TYR    13     328.833 313.776 307.278  1.00  0.00           C  
ATOM    224  HD2 TYR    13     328.739 313.244 308.218  1.00  0.00           H  
ATOM    225  C   TYR    13     325.525 317.020 309.174  1.00  0.00           C  
ATOM    226  O   TYR    13     324.751 316.124 309.500  1.00  0.00           O  
ATOM    227  N   GLY    14     325.251 318.290 309.476  1.00  0.00           N  
ATOM    228  H   GLY    14     325.852 319.003 309.075  1.00  0.00           H  
ATOM    229  CA  GLY    14     324.057 318.721 310.228  1.00  0.00           C  
ATOM    230  HA2 GLY    14     323.779 317.945 310.940  1.00  0.00           H  
ATOM    231  HA3 GLY    14     324.276 319.622 310.798  1.00  0.00           H  
ATOM    232  C   GLY    14     322.812 318.990 309.385  1.00  0.00           C  
ATOM    233  O   GLY    14     321.889 319.638 309.865  1.00  0.00           O  
ATOM    234  N   THR    15     322.765 318.509 308.146  1.00  0.00           N  
ATOM    235  H   THR    15     323.596 318.059 307.792  1.00  0.00           H  
ATOM    236  CA  THR    15     321.586 318.574 307.267  1.00  0.00           C  
ATOM    237  HA  THR    15     320.698 318.807 307.855  1.00  0.00           H  
ATOM    238  CB  THR    15     321.745 319.701 306.232  1.00  0.00           C  
ATOM    239  HB  THR    15     322.630 319.524 305.624  1.00  0.00           H  
ATOM    240  CG2 THR    15     320.528 319.885 305.330  1.00  0.00           C  
ATOM    241 HG21 THR    15     319.641 320.072 305.936  1.00  0.00           H  
ATOM    242 HG22 THR    15     320.694 320.736 304.669  1.00  0.00           H  
ATOM    243 HG23 THR    15     320.375 318.997 304.718  1.00  0.00           H  
ATOM    244  OG1 THR    15     321.886 320.922 306.918  1.00  0.00           O  
ATOM    245  HG1 THR    15     322.352 321.543 306.327  1.00  0.00           H  
ATOM    246  C   THR    15     321.383 317.212 306.599  1.00  0.00           C  
ATOM    247  O   THR    15     322.148 316.849 305.707  1.00  0.00           O  
ATOM    248  N   GLU    16     320.391 316.444 307.083  1.00  0.00           N  
ATOM    249  H   GLU    16     319.874 316.816 307.869  1.00  0.00           H  
ATOM    250  CA  GLU    16     319.852 315.190 306.497  1.00  0.00           C  
ATOM    251  HA  GLU    16     318.882 315.055 306.977  1.00  0.00           H  
ATOM    252  CB  GLU    16     319.513 315.387 304.992  1.00  0.00           C  
ATOM    253  HB2 GLU    16     320.398 315.697 304.440  1.00  0.00           H  
ATOM    254  HB3 GLU    16     319.197 314.449 304.540  1.00  0.00           H  
ATOM    255  CG  GLU    16     318.394 316.415 304.749  1.00  0.00           C  
ATOM    256  HG2 GLU    16     318.657 317.358 305.235  1.00  0.00           H  
ATOM    257  HG3 GLU    16     318.338 316.610 303.676  1.00  0.00           H  
ATOM    258  CD  GLU    16     317.008 315.935 305.238  1.00  0.00           C  
ATOM    259  OE1 GLU    16     316.231 316.770 305.760  1.00  0.00           O  
ATOM    260  OE2 GLU    16     316.671 314.734 305.091  1.00  0.00           O  
ATOM    261  C   GLU    16     320.539 313.817 306.814  1.00  0.00           C  
ATOM    262  O   GLU    16     320.312 312.876 306.046  1.00  0.00           O  
ATOM    263  N   PRO    17     321.253 313.597 307.956  1.00  0.00           N  
ATOM    264  CD  PRO    17     322.444 314.399 308.230  1.00  0.00           C  
ATOM    265  HD2 PRO    17     322.461 314.715 309.273  1.00  0.00           H  
ATOM    266  HD3 PRO    17     322.525 315.269 307.598  1.00  0.00           H  
ATOM    267  CG  PRO    17     323.642 313.492 307.924  1.00  0.00           C  
ATOM    268  HG2 PRO    17     324.310 313.446 308.784  1.00  0.00           H  
ATOM    269  HG3 PRO    17     324.166 313.846 307.038  1.00  0.00           H  
ATOM    270  CB  PRO    17     323.041 312.119 307.628  1.00  0.00           C  
ATOM    271  HB2 PRO    17     323.667 311.311 308.009  1.00  0.00           H  
ATOM    272  HB3 PRO    17     322.910 312.003 306.552  1.00  0.00           H  
ATOM    273  CA  PRO    17     321.672 312.219 308.309  1.00  0.00           C  
ATOM    274  HA  PRO    17     320.998 311.472 307.891  1.00  0.00           H  
ATOM    275  C   PRO    17     321.831 311.909 309.819  1.00  0.00           C  
ATOM    276  O   PRO    17     322.450 310.909 310.176  1.00  0.00           O  
ATOM    277  N   ASN    18     321.286 312.751 310.709  1.00  0.00           N  
ATOM    278  H   ASN    18     320.754 313.524 310.324  1.00  0.00           H  
ATOM    279  CA  ASN    18     321.287 312.611 312.182  1.00  0.00           C  
ATOM    280  HA  ASN    18     320.765 313.495 312.553  1.00  0.00           H  
ATOM    281  CB  ASN    18     320.414 311.411 312.644  1.00  0.00           C  
ATOM    282  HB2 ASN    18     320.152 311.564 313.692  1.00  0.00           H  
ATOM    283  HB3 ASN    18     319.487 311.434 312.071  1.00  0.00           H  
ATOM    284  CG  ASN    18     321.003 310.000 312.557  1.00  0.00           C  
ATOM    285  OD1 ASN    18     322.111 309.699 312.977  1.00  0.00           O  
ATOM    286  ND2 ASN    18     320.231 309.047 312.075  1.00  0.00           N  
ATOM    287 HD21 ASN    18     320.600 308.109 312.042  1.00  0.00           H  
ATOM    288 HD22 ASN    18     319.298 309.248 311.751  1.00  0.00           H  
ATOM    289  C   ASN    18     322.674 312.724 312.860  1.00  0.00           C  
ATOM    290  O   ASN    18     322.833 312.336 314.010  1.00  0.00           O  
ATOM    291  N   ASP    19     323.666 313.346 312.217  1.00  0.00           N  
ATOM    292  H   ASP    19     323.490 313.681 311.280  1.00  0.00           H  
ATOM    293  CA  ASP    19     325.052 313.401 312.718  1.00  0.00           C  
ATOM    294  HA  ASP    19     325.445 312.383 312.740  1.00  0.00           H  
ATOM    295  CB  ASP    19     325.894 314.194 311.723  1.00  0.00           C  
ATOM    296  HB2 ASP    19     325.792 313.747 310.733  1.00  0.00           H  
ATOM    297  HB3 ASP    19     325.513 315.215 311.688  1.00  0.00           H  
ATOM    298  CG  ASP    19     327.372 314.227 312.132  1.00  0.00           C  
ATOM    299  OD1 ASP    19     328.168 313.421 311.591  1.00  0.00           O  
ATOM    300  OD2 ASP    19     327.727 315.068 312.983  1.00  0.00           O  
ATOM    301  C   ASP    19     325.211 313.973 314.142  1.00  0.00           C  
ATOM    302  O   ASP    19     325.827 313.343 315.001  1.00  0.00           O  
ATOM    303  N   PHE    20     324.630 315.150 314.415  1.00  0.00           N  
ATOM    304  H   PHE    20     324.143 315.624 313.669  1.00  0.00           H  
ATOM    305  CA  PHE    20     324.852 315.860 315.684  1.00  0.00           C  
ATOM    306  HA  PHE    20     325.930 315.918 315.842  1.00  0.00           H  
ATOM    307  CB  PHE    20     324.350 317.311 315.574  1.00  0.00           C  
ATOM    308  HB2 PHE    20     323.378 317.338 315.080  1.00  0.00           H  
ATOM    309  HB3 PHE    20     324.208 317.709 316.576  1.00  0.00           H  
ATOM    310  CG  PHE    20     325.317 318.238 314.855  1.00  0.00           C  
ATOM    311  CD1 PHE    20     326.212 319.020 315.604  1.00  0.00           C  
ATOM    312  HD1 PHE    20     326.184 318.958 316.680  1.00  0.00           H  
ATOM    313  CE1 PHE    20     327.110 319.895 314.961  1.00  0.00           C  
ATOM    314  HE1 PHE    20     327.765 320.534 315.526  1.00  0.00           H  
ATOM    315  CZ  PHE    20     327.130 319.981 313.563  1.00  0.00           C  
ATOM    316  HZ  PHE    20     327.820 320.654 313.072  1.00  0.00           H  
ATOM    317  CE2 PHE    20     326.241 319.199 312.811  1.00  0.00           C  
ATOM    318  HE2 PHE    20     326.274 319.263 311.737  1.00  0.00           H  
ATOM    319  CD2 PHE    20     325.337 318.329 313.452  1.00  0.00           C  
ATOM    320  HD2 PHE    20     324.664 317.723 312.870  1.00  0.00           H  
ATOM    321  C   PHE    20     324.300 315.105 316.914  1.00  0.00           C  
ATOM    322  O   PHE    20     324.844 315.252 318.009  1.00  0.00           O  
ATOM    323  N   LEU    21     323.269 314.259 316.735  1.00  0.00           N  
ATOM    324  H   LEU    21     322.909 314.166 315.795  1.00  0.00           H  
ATOM    325  CA  LEU    21     322.730 313.345 317.760  1.00  0.00           C  
ATOM    326  HA  LEU    21     322.261 313.922 318.558  1.00  0.00           H  
ATOM    327  CB  LEU    21     321.669 312.433 317.110  1.00  0.00           C  
ATOM    328  HB2 LEU    21     320.835 313.075 316.843  1.00  0.00           H  
ATOM    329  HB3 LEU    21     322.066 312.063 316.177  1.00  0.00           H  
ATOM    330  CG  LEU    21     321.143 311.163 317.833  1.00  0.00           C  
ATOM    331  HG  LEU    21     320.279 310.845 317.268  1.00  0.00           H  
ATOM    332  CD1 LEU    21     322.029 309.924 317.769  1.00  0.00           C  
ATOM    333 HD11 LEU    21     322.788 309.942 318.546  1.00  0.00           H  
ATOM    334 HD12 LEU    21     321.404 309.043 317.914  1.00  0.00           H  
ATOM    335 HD13 LEU    21     322.492 309.845 316.785  1.00  0.00           H  
ATOM    336  CD2 LEU    21     320.724 311.381 319.291  1.00  0.00           C  
ATOM    337 HD21 LEU    21     320.322 312.383 319.431  1.00  0.00           H  
ATOM    338 HD22 LEU    21     319.969 310.645 319.574  1.00  0.00           H  
ATOM    339 HD23 LEU    21     321.576 311.262 319.951  1.00  0.00           H  
ATOM    340  C   LEU    21     323.774 312.438 318.386  1.00  0.00           C  
ATOM    341  O   LEU    21     323.803 312.338 319.607  1.00  0.00           O  
ATOM    342  N   VAL    22     324.552 311.760 317.533  1.00  0.00           N  
ATOM    343  H   VAL    22     324.462 312.029 316.561  1.00  0.00           H  
ATOM    344  CA  VAL    22     325.412 310.591 317.805  1.00  0.00           C  
ATOM    345  HA  VAL    22     324.860 309.709 317.481  1.00  0.00           H  
ATOM    346  CB  VAL    22     326.663 310.653 316.914  1.00  0.00           C  
ATOM    347  HB  VAL    22     327.012 311.680 316.903  1.00  0.00           H  
ATOM    348  CG1 VAL    22     327.819 309.756 317.367  1.00  0.00           C  
ATOM    349 HG11 VAL    22     327.468 308.731 317.494  1.00  0.00           H  
ATOM    350 HG12 VAL    22     328.614 309.777 316.620  1.00  0.00           H  
ATOM    351 HG13 VAL    22     328.235 310.132 318.301  1.00  0.00           H  
ATOM    352  CG2 VAL    22     326.293 310.232 315.484  1.00  0.00           C  
ATOM    353 HG21 VAL    22     325.424 310.787 315.133  1.00  0.00           H  
ATOM    354 HG22 VAL    22     327.127 310.441 314.814  1.00  0.00           H  
ATOM    355 HG23 VAL    22     326.062 309.167 315.450  1.00  0.00           H  
ATOM    356  C   VAL    22     325.698 310.333 319.285  1.00  0.00           C  
ATOM    357  O   VAL    22     325.230 309.334 319.833  1.00  0.00           O  
ATOM    358  N   SER    23     326.394 311.238 319.966  1.00  0.00           N  
ATOM    359  H   SER    23     326.771 312.037 319.476  1.00  0.00           H  
ATOM    360  CA  SER    23     326.736 311.070 321.376  1.00  0.00           C  
ATOM    361  HA  SER    23     327.291 310.143 321.464  1.00  0.00           H  
ATOM    362  CB  SER    23     327.683 312.166 321.795  1.00  0.00           C  
ATOM    363  HB2 SER    23     327.187 313.095 321.556  1.00  0.00           H  
ATOM    364  HB3 SER    23     327.890 312.108 322.861  1.00  0.00           H  
ATOM    365  OG  SER    23     328.877 312.041 321.056  1.00  0.00           O  
ATOM    366  HG  SER    23     329.488 312.760 321.298  1.00  0.00           H  
ATOM    367  C   SER    23     325.562 310.967 322.358  1.00  0.00           C  
ATOM    368  O   SER    23     325.667 310.152 323.262  1.00  0.00           O  
ATOM    369  N   VAL    24     324.425 311.672 322.212  1.00  0.00           N  
ATOM    370  H   VAL    24     324.324 312.266 321.392  1.00  0.00           H  
ATOM    371  CA  VAL    24     323.226 311.378 323.042  1.00  0.00           C  
ATOM    372  HA  VAL    24     323.502 311.568 324.081  1.00  0.00           H  
ATOM    373  CB  VAL    24     321.994 312.273 322.742  1.00  0.00           C  
ATOM    374  HB  VAL    24     321.969 312.528 321.687  1.00  0.00           H  
ATOM    375  CG1 VAL    24     320.642 311.647 323.127  1.00  0.00           C  
ATOM    376 HG11 VAL    24     320.653 311.334 324.172  1.00  0.00           H  
ATOM    377 HG12 VAL    24     319.834 312.368 322.983  1.00  0.00           H  
ATOM    378 HG13 VAL    24     320.424 310.784 322.495  1.00  0.00           H  
ATOM    379  CG2 VAL    24     322.080 313.576 323.542  1.00  0.00           C  
ATOM    380 HG21 VAL    24     322.976 314.124 323.257  1.00  0.00           H  
ATOM    381 HG22 VAL    24     321.207 314.197 323.339  1.00  0.00           H  
ATOM    382 HG23 VAL    24     322.099 313.360 324.611  1.00  0.00           H  
ATOM    383  C   VAL    24     322.908 309.880 322.998  1.00  0.00           C  
ATOM    384  O   VAL    24     322.828 309.273 324.058  1.00  0.00           O  
ATOM    385  N   ALA    25     322.835 309.267 321.808  1.00  0.00           N  
ATOM    386  H   ALA    25     323.005 309.813 320.976  1.00  0.00           H  
ATOM    387  CA  ALA    25     322.627 307.822 321.650  1.00  0.00           C  
ATOM    388  HA  ALA    25     321.782 307.537 322.272  1.00  0.00           H  
ATOM    389  CB  ALA    25     322.219 307.511 320.210  1.00  0.00           C  
ATOM    390  HB1 ALA    25     323.019 307.785 319.522  1.00  0.00           H  
ATOM    391  HB2 ALA    25     322.025 306.442 320.109  1.00  0.00           H  
ATOM    392  HB3 ALA    25     321.303 308.050 319.967  1.00  0.00           H  
ATOM    393  C   ALA    25     323.812 306.938 322.101  1.00  0.00           C  
ATOM    394  O   ALA    25     323.589 305.788 322.476  1.00  0.00           O  
ATOM    395  N   ASN    26     325.057 307.434 322.094  1.00  0.00           N  
ATOM    396  H   ASN    26     325.201 308.349 321.686  1.00  0.00           H  
ATOM    397  CA  ASN    26     326.210 306.719 322.671  1.00  0.00           C  
ATOM    398  HA  ASN    26     326.169 305.676 322.349  1.00  0.00           H  
ATOM    399  CB  ASN    26     327.536 307.317 322.165  1.00  0.00           C  
ATOM    400  HB2 ASN    26     327.616 308.342 322.518  1.00  0.00           H  
ATOM    401  HB3 ASN    26     328.362 306.763 322.612  1.00  0.00           H  
ATOM    402  CG  ASN    26     327.745 307.289 320.657  1.00  0.00           C  
ATOM    403  OD1 ASN    26     327.117 306.554 319.908  1.00  0.00           O  
ATOM    404  ND2 ASN    26     328.680 308.073 320.169  1.00  0.00           N  
ATOM    405 HD21 ASN    26     328.864 308.036 319.180  1.00  0.00           H  
ATOM    406 HD22 ASN    26     329.223 308.670 320.776  1.00  0.00           H  
ATOM    407  C   ASN    26     326.202 306.718 324.216  1.00  0.00           C  
ATOM    408  O   ASN    26     326.611 305.743 324.846  1.00  0.00           O  
ATOM    409  N   GLN    27     325.744 307.817 324.824  1.00  0.00           N  
ATOM    410  H   GLN    27     325.461 308.588 324.225  1.00  0.00           H  
ATOM    411  CA  GLN    27     325.741 308.080 326.271  1.00  0.00           C  
ATOM    412  HA  GLN    27     326.638 307.647 326.715  1.00  0.00           H  
ATOM    413  CB  GLN    27     325.787 309.608 326.467  1.00  0.00           C  
ATOM    414  HB2 GLN    27     325.210 310.108 325.691  1.00  0.00           H  
ATOM    415  HB3 GLN    27     325.304 309.871 327.406  1.00  0.00           H  
ATOM    416  CG  GLN    27     327.212 310.184 326.524  1.00  0.00           C  
ATOM    417  HG2 GLN    27     327.136 311.269 326.466  1.00  0.00           H  
ATOM    418  HG3 GLN    27     327.612 309.923 327.502  1.00  0.00           H  
ATOM    419  CD  GLN    27     328.222 309.708 325.470  1.00  0.00           C  
ATOM    420  OE1 GLN    27     328.294 310.182 324.351  1.00  0.00           O  
ATOM    421  NE2 GLN    27     329.100 308.783 325.800  1.00  0.00           N  
ATOM    422 HE21 GLN    27     329.786 308.525 325.104  1.00  0.00           H  
ATOM    423 HE22 GLN    27     329.120 308.368 326.719  1.00  0.00           H  
ATOM    424  C   GLN    27     324.555 307.443 327.024  1.00  0.00           C  
ATOM    425  O   GLN    27     324.456 307.557 328.247  1.00  0.00           O  
ATOM    426  N   ILE    28     323.678 306.752 326.299  1.00  0.00           N  
ATOM    427  H   ILE    28     323.845 306.712 325.303  1.00  0.00           H  
ATOM    428  CA  ILE    28     322.498 306.016 326.777  1.00  0.00           C  
ATOM    429  HA  ILE    28     322.573 305.890 327.857  1.00  0.00           H  
ATOM    430  CB  ILE    28     321.210 306.819 326.462  1.00  0.00           C  
ATOM    431  HB  ILE    28     320.362 306.271 326.871  1.00  0.00           H  
ATOM    432  CG2 ILE    28     321.251 308.185 327.176  1.00  0.00           C  
ATOM    433 HG21 ILE    28     321.987 308.835 326.700  1.00  0.00           H  
ATOM    434 HG22 ILE    28     320.273 308.667 327.129  1.00  0.00           H  
ATOM    435 HG23 ILE    28     321.513 308.050 328.225  1.00  0.00           H  
ATOM    436  CG1 ILE    28     320.988 306.932 324.936  1.00  0.00           C  
ATOM    437 HG12 ILE    28     321.935 307.104 324.443  1.00  0.00           H  
ATOM    438 HG13 ILE    28     320.622 305.984 324.560  1.00  0.00           H  
ATOM    439  CD1 ILE    28     320.000 308.005 324.484  1.00  0.00           C  
ATOM    440 HD11 ILE    28     320.278 308.991 324.849  1.00  0.00           H  
ATOM    441 HD12 ILE    28     319.989 308.046 323.397  1.00  0.00           H  
ATOM    442 HD13 ILE    28     319.015 307.733 324.851  1.00  0.00           H  
ATOM    443  C   ILE    28     322.453 304.617 326.117  1.00  0.00           C  
ATOM    444  O   ILE    28     323.082 304.415 325.073  1.00  0.00           O  
ATOM    445  N   PRO    29     321.726 303.641 326.691  1.00  0.00           N  
ATOM    446  CD  PRO    29     321.248 303.635 328.065  1.00  0.00           C  
ATOM    447  HD2 PRO    29     320.523 304.430 328.237  1.00  0.00           H  
ATOM    448  HD3 PRO    29     322.096 303.756 328.742  1.00  0.00           H  
ATOM    449  CG  PRO    29     320.606 302.264 328.290  1.00  0.00           C  
ATOM    450  HG2 PRO    29     319.531 302.322 328.138  1.00  0.00           H  
ATOM    451  HG3 PRO    29     320.830 301.879 329.285  1.00  0.00           H  
ATOM    452  CB  PRO    29     321.215 301.389 327.197  1.00  0.00           C  
ATOM    453  HB2 PRO    29     320.569 300.550 326.943  1.00  0.00           H  
ATOM    454  HB3 PRO    29     322.184 301.019 327.538  1.00  0.00           H  
ATOM    455  CA  PRO    29     321.439 302.363 326.033  1.00  0.00           C  
ATOM    456  HA  PRO    29     322.304 302.026 325.461  1.00  0.00           H  
ATOM    457  C   PRO    29     320.248 302.515 325.048  1.00  0.00           C  
ATOM    458  O   PRO    29     319.979 303.615 324.565  1.00  0.00           O  
ATOM    459  N   GLN    30     319.580 301.424 324.649  1.00  0.00           N  
ATOM    460  H   GLN    30     319.854 300.527 325.024  1.00  0.00           H  
ATOM    461  CA  GLN    30     318.537 301.460 323.606  1.00  0.00           C  
ATOM    462  HA  GLN    30     318.952 301.972 322.736  1.00  0.00           H  
ATOM    463  CB  GLN    30     318.218 300.021 323.166  1.00  0.00           C  
ATOM    464  HB2 GLN    30     319.136 299.556 322.802  1.00  0.00           H  
ATOM    465  HB3 GLN    30     317.873 299.458 324.035  1.00  0.00           H  
ATOM    466  CG  GLN    30     317.149 299.934 322.062  1.00  0.00           C  
ATOM    467  HG2 GLN    30     316.288 300.544 322.333  1.00  0.00           H  
ATOM    468  HG3 GLN    30     317.556 300.325 321.129  1.00  0.00           H  
ATOM    469  CD  GLN    30     316.669 298.499 321.836  1.00  0.00           C  
ATOM    470  OE1 GLN    30     317.410 297.527 321.937  1.00  0.00           O  
ATOM    471  NE2 GLN    30     315.403 298.299 321.529  1.00  0.00           N  
ATOM    472 HE21 GLN    30     315.084 297.350 321.399  1.00  0.00           H  
ATOM    473 HE22 GLN    30     314.768 299.079 321.452  1.00  0.00           H  
ATOM    474  C   GLN    30     317.284 302.261 324.033  1.00  0.00           C  
ATOM    475  O   GLN    30     317.037 303.344 323.503  1.00  0.00           O  
ATOM    476  N   GLY    31     316.497 301.730 324.982  1.00  0.00           N  
ATOM    477  H   GLY    31     316.775 300.841 325.371  1.00  0.00           H  
ATOM    478  CA  GLY    31     315.342 302.399 325.604  1.00  0.00           C  
ATOM    479  HA2 GLY    31     314.738 301.643 326.107  1.00  0.00           H  
ATOM    480  HA3 GLY    31     315.705 303.082 326.370  1.00  0.00           H  
ATOM    481  C   GLY    31     314.405 303.168 324.653  1.00  0.00           C  
ATOM    482  O   GLY    31     313.877 302.614 323.683  1.00  0.00           O  
ATOM    483  N   LYS    32     314.153 304.436 325.003  1.00  0.00           N  
ATOM    484  H   LYS    32     314.662 304.787 325.806  1.00  0.00           H  
ATOM    485  CA  LYS    32     313.246 305.403 324.357  1.00  0.00           C  
ATOM    486  HA  LYS    32     313.162 305.164 323.298  1.00  0.00           H  
ATOM    487  CB  LYS    32     311.867 305.276 325.030  1.00  0.00           C  
ATOM    488  HB2 LYS    32     311.452 304.299 324.777  1.00  0.00           H  
ATOM    489  HB3 LYS    32     311.999 305.316 326.110  1.00  0.00           H  
ATOM    490  CG  LYS    32     310.864 306.365 324.627  1.00  0.00           C  
ATOM    491  HG2 LYS    32     311.237 307.327 324.967  1.00  0.00           H  
ATOM    492  HG3 LYS    32     310.783 306.389 323.542  1.00  0.00           H  
ATOM    493  CD  LYS    32     309.486 306.107 325.260  1.00  0.00           C  
ATOM    494  HD2 LYS    32     309.213 305.062 325.115  1.00  0.00           H  
ATOM    495  HD3 LYS    32     309.544 306.293 326.335  1.00  0.00           H  
ATOM    496  CE  LYS    32     308.405 307.009 324.644  1.00  0.00           C  
ATOM    497  HE2 LYS    32     308.557 308.026 325.020  1.00  0.00           H  
ATOM    498  HE3 LYS    32     308.536 307.033 323.557  1.00  0.00           H  
ATOM    499  NZ  LYS    32     307.028 306.532 324.971  1.00  0.00           N  
ATOM    500  HZ1 LYS    32     306.878 306.471 325.972  1.00  0.00           H  
ATOM    501  HZ2 LYS    32     306.318 307.150 324.597  1.00  0.00           H  
ATOM    502  HZ3 LYS    32     306.846 305.615 324.573  1.00  0.00           H  
ATOM    503  C   LYS    32     313.850 306.806 324.498  1.00  0.00           C  
ATOM    504  O   LYS    32     314.425 307.090 325.536  1.00  0.00           O  
ATOM    505  N   ILE    33     313.728 307.691 323.507  1.00  0.00           N  
ATOM    506  H   ILE    33     313.205 307.399 322.691  1.00  0.00           H  
ATOM    507  CA  ILE    33     314.491 308.967 323.424  1.00  0.00           C  
ATOM    508  HA  ILE    33     315.067 309.125 324.337  1.00  0.00           H  
ATOM    509  CB  ILE    33     315.471 308.867 322.228  1.00  0.00           C  
ATOM    510  HB  ILE    33     314.863 309.085 321.363  1.00  0.00           H  
ATOM    511  CG2 ILE    33     316.588 309.928 322.284  1.00  0.00           C  
ATOM    512 HG21 ILE    33     317.250 309.741 323.129  1.00  0.00           H  
ATOM    513 HG22 ILE    33     317.182 309.891 321.370  1.00  0.00           H  
ATOM    514 HG23 ILE    33     316.177 310.931 322.389  1.00  0.00           H  
ATOM    515  CG1 ILE    33     316.063 307.473 321.907  1.00  0.00           C  
ATOM    516 HG12 ILE    33     315.266 306.739 321.792  1.00  0.00           H  
ATOM    517 HG13 ILE    33     316.561 307.529 320.941  1.00  0.00           H  
ATOM    518  CD1 ILE    33     317.082 306.952 322.914  1.00  0.00           C  
ATOM    519 HD11 ILE    33     316.715 307.059 323.933  1.00  0.00           H  
ATOM    520 HD12 ILE    33     317.302 305.906 322.715  1.00  0.00           H  
ATOM    521 HD13 ILE    33     317.996 307.517 322.781  1.00  0.00           H  
ATOM    522  C   ILE    33     313.548 310.171 323.218  1.00  0.00           C  
ATOM    523  O   ILE    33     312.531 310.001 322.567  1.00  0.00           O  
ATOM    524  N   LEU    34     313.830 311.392 323.691  1.00  0.00           N  
ATOM    525  H   LEU    34     314.712 311.542 324.178  1.00  0.00           H  
ATOM    526  CA  LEU    34     312.890 312.537 323.642  1.00  0.00           C  
ATOM    527  HA  LEU    34     311.931 312.210 323.240  1.00  0.00           H  
ATOM    528  CB  LEU    34     312.653 312.997 325.096  1.00  0.00           C  
ATOM    529  HB2 LEU    34     312.146 312.196 325.634  1.00  0.00           H  
ATOM    530  HB3 LEU    34     313.626 313.132 325.558  1.00  0.00           H  
ATOM    531  CG  LEU    34     311.888 314.317 325.310  1.00  0.00           C  
ATOM    532  HG  LEU    34     312.462 315.151 324.911  1.00  0.00           H  
ATOM    533  CD1 LEU    34     310.501 314.327 324.684  1.00  0.00           C  
ATOM    534 HD11 LEU    34     309.894 313.520 325.075  1.00  0.00           H  
ATOM    535 HD12 LEU    34     310.012 315.259 324.947  1.00  0.00           H  
ATOM    536 HD13 LEU    34     310.565 314.262 323.598  1.00  0.00           H  
ATOM    537  CD2 LEU    34     311.678 314.532 326.807  1.00  0.00           C  
ATOM    538 HD21 LEU    34     312.631 314.512 327.333  1.00  0.00           H  
ATOM    539 HD22 LEU    34     311.199 315.496 326.984  1.00  0.00           H  
ATOM    540 HD23 LEU    34     311.050 313.735 327.204  1.00  0.00           H  
ATOM    541  C   LEU    34     313.367 313.694 322.748  1.00  0.00           C  
ATOM    542  O   LEU    34     314.285 314.426 323.107  1.00  0.00           O  
ATOM    543  N   CYS    35     312.742 313.922 321.588  1.00  0.00           N  
ATOM    544  H   CYS    35     311.973 313.332 321.300  1.00  0.00           H  
ATOM    545  CA  CYS    35     313.017 315.155 320.839  1.00  0.00           C  
ATOM    546  HA  CYS    35     314.098 315.235 320.717  1.00  0.00           H  
ATOM    547  CB  CYS    35     312.386 315.097 319.446  1.00  0.00           C  
ATOM    548  HB2 CYS    35     312.424 314.083 319.048  1.00  0.00           H  
ATOM    549  HB3 CYS    35     311.345 315.393 319.511  1.00  0.00           H  
ATOM    550  SG  CYS    35     313.274 316.251 318.356  1.00  0.00           S  
ATOM    551  HG  CYS    35     312.943 315.687 317.176  1.00  0.00           H  
ATOM    552  C   CYS    35     312.504 316.390 321.608  1.00  0.00           C  
ATOM    553  O   CYS    35     311.415 316.351 322.169  1.00  0.00           O  
ATOM    554  N   LEU    36     313.256 317.495 321.592  1.00  0.00           N  
ATOM    555  H   LEU    36     314.110 317.462 321.059  1.00  0.00           H  
ATOM    556  CA  LEU    36     312.798 318.812 322.063  1.00  0.00           C  
ATOM    557  HA  LEU    36     311.738 318.767 322.316  1.00  0.00           H  
ATOM    558  CB  LEU    36     313.564 319.281 323.312  1.00  0.00           C  
ATOM    559  HB2 LEU    36     314.620 319.370 323.078  1.00  0.00           H  
ATOM    560  HB3 LEU    36     313.205 320.272 323.572  1.00  0.00           H  
ATOM    561  CG  LEU    36     313.430 318.405 324.560  1.00  0.00           C  
ATOM    562  HG  LEU    36     313.909 317.448 324.367  1.00  0.00           H  
ATOM    563  CD1 LEU    36     314.110 319.120 325.721  1.00  0.00           C  
ATOM    564 HD11 LEU    36     313.624 320.073 325.917  1.00  0.00           H  
ATOM    565 HD12 LEU    36     314.049 318.528 326.633  1.00  0.00           H  
ATOM    566 HD13 LEU    36     315.150 319.298 325.473  1.00  0.00           H  
ATOM    567  CD2 LEU    36     311.998 318.182 325.015  1.00  0.00           C  
ATOM    568 HD21 LEU    36     311.436 317.653 324.253  1.00  0.00           H  
ATOM    569 HD22 LEU    36     311.987 317.579 325.921  1.00  0.00           H  
ATOM    570 HD23 LEU    36     311.538 319.147 325.226  1.00  0.00           H  
ATOM    571  C   LEU    36     312.908 319.816 320.913  1.00  0.00           C  
ATOM    572  O   LEU    36     311.914 320.443 320.568  1.00  0.00           O  
ATOM    573  N   ALA    37     314.088 319.878 320.283  1.00  0.00           N  
ATOM    574  H   ALA    37     314.893 319.520 320.781  1.00  0.00           H  
ATOM    575  CA  ALA    37     314.383 320.592 319.040  1.00  0.00           C  
ATOM    576  HA  ALA    37     315.385 320.297 318.732  1.00  0.00           H  
ATOM    577  CB  ALA    37     313.417 320.132 317.935  1.00  0.00           C  
ATOM    578  HB1 ALA    37     312.408 320.500 318.122  1.00  0.00           H  
ATOM    579  HB2 ALA    37     313.743 320.527 316.979  1.00  0.00           H  
ATOM    580  HB3 ALA    37     313.407 319.045 317.877  1.00  0.00           H  
ATOM    581  C   ALA    37     314.418 322.119 319.230  1.00  0.00           C  
ATOM    582  O   ALA    37     314.422 322.597 320.357  1.00  0.00           O  
ATOM    583  N   GLU    38     314.465 322.867 318.121  1.00  0.00           N  
ATOM    584  H   GLU    38     314.420 322.379 317.236  1.00  0.00           H  
ATOM    585  CA  GLU    38     314.291 324.326 318.046  1.00  0.00           C  
ATOM    586  HA  GLU    38     313.507 324.599 318.745  1.00  0.00           H  
ATOM    587  CB  GLU    38     315.596 325.071 318.420  1.00  0.00           C  
ATOM    588  HB2 GLU    38     316.413 324.673 317.817  1.00  0.00           H  
ATOM    589  HB3 GLU    38     315.500 326.123 318.165  1.00  0.00           H  
ATOM    590  CG  GLU    38     316.018 325.042 319.895  1.00  0.00           C  
ATOM    591  HG2 GLU    38     316.407 324.051 320.124  1.00  0.00           H  
ATOM    592  HG3 GLU    38     316.835 325.742 319.998  1.00  0.00           H  
ATOM    593  CD  GLU    38     314.953 325.466 320.933  1.00  0.00           C  
ATOM    594  OE1 GLU    38     315.220 325.362 322.154  1.00  0.00           O  
ATOM    595  OE2 GLU    38     313.889 325.993 320.522  1.00  0.00           O  
ATOM    596  C   GLU    38     313.737 324.716 316.657  1.00  0.00           C  
ATOM    597  O   GLU    38     313.039 323.912 316.040  1.00  0.00           O  
ATOM    598  N   GLY    39     314.008 325.924 316.148  1.00  0.00           N  
ATOM    599  H   GLY    39     314.606 326.546 316.677  1.00  0.00           H  
ATOM    600  CA  GLY    39     313.389 326.473 314.929  1.00  0.00           C  
ATOM    601  HA2 GLY    39     312.308 326.345 314.991  1.00  0.00           H  
ATOM    602  HA3 GLY    39     313.593 327.543 314.888  1.00  0.00           H  
ATOM    603  C   GLY    39     313.864 325.864 313.599  1.00  0.00           C  
ATOM    604  O   GLY    39     313.273 326.137 312.553  1.00  0.00           O  
ATOM    605  N   GLU    40     314.930 325.059 313.615  1.00  0.00           N  
ATOM    606  H   GLU    40     315.352 324.872 314.512  1.00  0.00           H  
ATOM    607  CA  GLU    40     315.473 324.368 312.436  1.00  0.00           C  
ATOM    608  HA  GLU    40     315.725 325.130 311.696  1.00  0.00           H  
ATOM    609  CB  GLU    40     316.770 323.653 312.861  1.00  0.00           C  
ATOM    610  HB2 GLU    40     317.367 324.344 313.450  1.00  0.00           H  
ATOM    611  HB3 GLU    40     316.516 322.806 313.499  1.00  0.00           H  
ATOM    612  CG  GLU    40     317.637 323.144 311.705  1.00  0.00           C  
ATOM    613  HG2 GLU    40     318.488 322.600 312.121  1.00  0.00           H  
ATOM    614  HG3 GLU    40     317.054 322.437 311.122  1.00  0.00           H  
ATOM    615  CD  GLU    40     318.139 324.281 310.798  1.00  0.00           C  
ATOM    616  OE1 GLU    40     317.644 324.386 309.650  1.00  0.00           O  
ATOM    617  OE2 GLU    40     319.015 325.064 311.233  1.00  0.00           O  
ATOM    618  C   GLU    40     314.459 323.392 311.790  1.00  0.00           C  
ATOM    619  O   GLU    40     313.768 322.652 312.494  1.00  0.00           O  
ATOM    620  N   GLY    41     314.412 323.331 310.450  1.00  0.00           N  
ATOM    621  H   GLY    41     314.987 323.973 309.917  1.00  0.00           H  
ATOM    622  CA  GLY    41     313.558 322.395 309.687  1.00  0.00           C  
ATOM    623  HA2 GLY    41     312.550 322.407 310.104  1.00  0.00           H  
ATOM    624  HA3 GLY    41     313.493 322.733 308.653  1.00  0.00           H  
ATOM    625  C   GLY    41     314.051 320.934 309.679  1.00  0.00           C  
ATOM    626  O   GLY    41     313.348 320.036 309.207  1.00  0.00           O  
ATOM    627  N   ARG    42     315.268 320.710 310.197  1.00  0.00           N  
ATOM    628  H   ARG    42     315.762 321.540 310.486  1.00  0.00           H  
ATOM    629  CA  ARG    42     315.895 319.413 310.521  1.00  0.00           C  
ATOM    630  HA  ARG    42     315.769 318.739 309.668  1.00  0.00           H  
ATOM    631  CB  ARG    42     317.401 319.694 310.741  1.00  0.00           C  
ATOM    632  HB2 ARG    42     317.738 320.409 309.986  1.00  0.00           H  
ATOM    633  HB3 ARG    42     317.509 320.185 311.708  1.00  0.00           H  
ATOM    634  CG  ARG    42     318.360 318.490 310.646  1.00  0.00           C  
ATOM    635  HG2 ARG    42     317.861 317.551 310.878  1.00  0.00           H  
ATOM    636  HG3 ARG    42     318.720 318.415 309.619  1.00  0.00           H  
ATOM    637  CD  ARG    42     319.559 318.668 311.587  1.00  0.00           C  
ATOM    638  HD2 ARG    42     320.300 317.905 311.345  1.00  0.00           H  
ATOM    639  HD3 ARG    42     320.011 319.642 311.392  1.00  0.00           H  
ATOM    640  NE  ARG    42     319.173 318.610 313.022  1.00  0.00           N  
ATOM    641  HE  ARG    42     318.532 319.321 313.356  1.00  0.00           H  
ATOM    642  CZ  ARG    42     319.747 317.914 313.987  1.00  0.00           C  
ATOM    643  NH1 ARG    42     319.394 318.105 315.219  1.00  0.00           N  
ATOM    644 HH11 ARG    42     318.619 318.730 315.427  1.00  0.00           H  
ATOM    645 HH12 ARG    42     319.964 317.759 315.975  1.00  0.00           H  
ATOM    646  NH2 ARG    42     320.643 317.003 313.752  1.00  0.00           N  
ATOM    647 HH21 ARG    42     320.918 316.819 312.801  1.00  0.00           H  
ATOM    648 HH22 ARG    42     321.001 316.436 314.504  1.00  0.00           H  
ATOM    649  C   ARG    42     315.188 318.771 311.735  1.00  0.00           C  
ATOM    650  O   ARG    42     314.022 319.041 312.003  1.00  0.00           O  
ATOM    651  N   ASN    43     315.856 317.863 312.458  1.00  0.00           N  
ATOM    652  H   ASN    43     316.783 317.618 312.140  1.00  0.00           H  
ATOM    653  CA  ASN    43     315.356 317.117 313.634  1.00  0.00           C  
ATOM    654  HA  ASN    43     316.224 316.629 314.084  1.00  0.00           H  
ATOM    655  CB  ASN    43     314.801 318.062 314.730  1.00  0.00           C  
ATOM    656  HB2 ASN    43     313.791 318.365 314.472  1.00  0.00           H  
ATOM    657  HB3 ASN    43     314.762 317.536 315.686  1.00  0.00           H  
ATOM    658  CG  ASN    43     315.639 319.320 314.912  1.00  0.00           C  
ATOM    659  OD1 ASN    43     316.844 319.269 315.098  1.00  0.00           O  
ATOM    660  ND2 ASN    43     315.055 320.485 314.789  1.00  0.00           N  
ATOM    661 HD21 ASN    43     315.628 321.310 314.825  1.00  0.00           H  
ATOM    662 HD22 ASN    43     314.058 320.549 314.580  1.00  0.00           H  
ATOM    663  C   ASN    43     314.453 315.951 313.168  1.00  0.00           C  
ATOM    664  O   ASN    43     314.529 314.850 313.708  1.00  0.00           O  
ATOM    665  N   ALA    44     313.666 316.176 312.109  1.00  0.00           N  
ATOM    666  H   ALA    44     313.599 317.130 311.773  1.00  0.00           H  
ATOM    667  CA  ALA    44     313.024 315.141 311.295  1.00  0.00           C  
ATOM    668  HA  ALA    44     312.375 314.534 311.928  1.00  0.00           H  
ATOM    669  CB  ALA    44     312.187 315.822 310.204  1.00  0.00           C  
ATOM    670  HB1 ALA    44     312.826 316.433 309.564  1.00  0.00           H  
ATOM    671  HB2 ALA    44     311.687 315.069 309.592  1.00  0.00           H  
ATOM    672  HB3 ALA    44     311.429 316.459 310.657  1.00  0.00           H  
ATOM    673  C   ALA    44     314.123 314.238 310.688  1.00  0.00           C  
ATOM    674  O   ALA    44     315.266 314.676 310.544  1.00  0.00           O  
ATOM    675  N   CYS    45     313.821 312.957 310.443  1.00  0.00           N  
ATOM    676  H   CYS    45     312.851 312.688 310.537  1.00  0.00           H  
ATOM    677  CA  CYS    45     314.778 311.881 310.087  1.00  0.00           C  
ATOM    678  HA  CYS    45     314.189 311.003 309.826  1.00  0.00           H  
ATOM    679  CB  CYS    45     315.627 312.227 308.846  1.00  0.00           C  
ATOM    680  HB2 CYS    45     316.269 313.087 309.046  1.00  0.00           H  
ATOM    681  HB3 CYS    45     316.278 311.384 308.602  1.00  0.00           H  
ATOM    682  SG  CYS    45     314.560 312.585 307.420  1.00  0.00           S  
ATOM    683  HG  CYS    45     315.545 312.959 306.582  1.00  0.00           H  
ATOM    684  C   CYS    45     315.675 311.454 311.267  1.00  0.00           C  
ATOM    685  O   CYS    45     316.034 310.284 311.373  1.00  0.00           O  
ATOM    686  N   PHE    46     315.989 312.386 312.171  1.00  0.00           N  
ATOM    687  H   PHE    46     315.707 313.338 311.964  1.00  0.00           H  
ATOM    688  CA  PHE    46     316.729 312.170 313.410  1.00  0.00           C  
ATOM    689  HA  PHE    46     317.397 311.319 313.264  1.00  0.00           H  
ATOM    690  CB  PHE    46     317.626 313.404 313.679  1.00  0.00           C  
ATOM    691  HB2 PHE    46     318.454 313.408 312.974  1.00  0.00           H  
ATOM    692  HB3 PHE    46     317.048 314.305 313.476  1.00  0.00           H  
ATOM    693  CG  PHE    46     318.169 313.515 315.089  1.00  0.00           C  
ATOM    694  CD1 PHE    46     318.255 314.778 315.702  1.00  0.00           C  
ATOM    695  HD1 PHE    46     318.123 315.676 315.118  1.00  0.00           H  
ATOM    696  CE1 PHE    46     318.458 314.878 317.088  1.00  0.00           C  
ATOM    697  HE1 PHE    46     318.526 315.849 317.560  1.00  0.00           H  
ATOM    698  CZ  PHE    46     318.495 313.707 317.862  1.00  0.00           C  
ATOM    699  HZ  PHE    46     318.596 313.738 318.932  1.00  0.00           H  
ATOM    700  CE2 PHE    46     318.401 312.457 317.248  1.00  0.00           C  
ATOM    701  HE2 PHE    46     318.401 311.559 317.847  1.00  0.00           H  
ATOM    702  CD2 PHE    46     318.347 312.353 315.858  1.00  0.00           C  
ATOM    703  HD2 PHE    46     318.317 311.366 315.416  1.00  0.00           H  
ATOM    704  C   PHE    46     315.775 311.729 314.542  1.00  0.00           C  
ATOM    705  O   PHE    46     315.334 310.585 314.535  1.00  0.00           O  
ATOM    706  N   LEU    47     315.424 312.568 315.529  1.00  0.00           N  
ATOM    707  H   LEU    47     315.722 313.537 315.475  1.00  0.00           H  
ATOM    708  CA  LEU    47     314.726 312.114 316.750  1.00  0.00           C  
ATOM    709  HA  LEU    47     315.084 311.105 316.959  1.00  0.00           H  
ATOM    710  CB  LEU    47     315.113 312.987 317.960  1.00  0.00           C  
ATOM    711  HB2 LEU    47     315.868 313.710 317.652  1.00  0.00           H  
ATOM    712  HB3 LEU    47     314.266 313.564 318.299  1.00  0.00           H  
ATOM    713  CG  LEU    47     315.662 312.166 319.142  1.00  0.00           C  
ATOM    714  HG  LEU    47     316.536 311.639 318.792  1.00  0.00           H  
ATOM    715  CD1 LEU    47     316.119 313.087 320.263  1.00  0.00           C  
ATOM    716 HD11 LEU    47     315.385 313.158 321.061  1.00  0.00           H  
ATOM    717 HD12 LEU    47     317.054 312.712 320.688  1.00  0.00           H  
ATOM    718 HD13 LEU    47     316.272 314.081 319.851  1.00  0.00           H  
ATOM    719  CD2 LEU    47     314.727 311.092 319.681  1.00  0.00           C  
ATOM    720 HD21 LEU    47     313.807 311.036 319.118  1.00  0.00           H  
ATOM    721 HD22 LEU    47     315.239 310.135 319.582  1.00  0.00           H  
ATOM    722 HD23 LEU    47     314.449 311.269 320.718  1.00  0.00           H  
ATOM    723  C   LEU    47     313.213 311.967 316.548  1.00  0.00           C  
ATOM    724  O   LEU    47     312.431 312.022 317.486  1.00  0.00           O  
ATOM    725  N   ALA    48     312.829 311.716 315.304  1.00  0.00           N  
ATOM    726  H   ALA    48     313.554 311.739 314.600  1.00  0.00           H  
ATOM    727  CA  ALA    48     311.513 311.281 314.867  1.00  0.00           C  
ATOM    728  HA  ALA    48     310.796 311.442 315.662  1.00  0.00           H  
ATOM    729  CB  ALA    48     311.180 312.147 313.652  1.00  0.00           C  
ATOM    730  HB1 ALA    48     311.654 311.739 312.758  1.00  0.00           H  
ATOM    731  HB2 ALA    48     310.100 312.168 313.527  1.00  0.00           H  
ATOM    732  HB3 ALA    48     311.548 313.164 313.793  1.00  0.00           H  
ATOM    733  C   ALA    48     311.504 309.785 314.491  1.00  0.00           C  
ATOM    734  O   ALA    48     310.570 309.293 313.858  1.00  0.00           O  
ATOM    735  N   SER    49     312.589 309.081 314.837  1.00  0.00           N  
ATOM    736  H   SER    49     313.298 309.554 315.380  1.00  0.00           H  
ATOM    737  CA  SER    49     312.937 307.762 314.315  1.00  0.00           C  
ATOM    738  HA  SER    49     312.032 307.246 313.991  1.00  0.00           H  
ATOM    739  CB  SER    49     313.803 308.033 313.076  1.00  0.00           C  
ATOM    740  HB2 SER    49     313.256 308.690 312.405  1.00  0.00           H  
ATOM    741  HB3 SER    49     314.712 308.551 313.379  1.00  0.00           H  
ATOM    742  OG  SER    49     314.150 306.832 312.413  1.00  0.00           O  
ATOM    743  HG  SER    49     314.957 306.971 311.878  1.00  0.00           H  
ATOM    744  C   SER    49     313.615 306.869 315.367  1.00  0.00           C  
ATOM    745  O   SER    49     312.988 306.510 316.359  1.00  0.00           O  
ATOM    746  N   LEU    50     314.856 306.436 315.105  1.00  0.00           N  
ATOM    747  H   LEU    50     315.216 306.707 314.198  1.00  0.00           H  
ATOM    748  CA  LEU    50     315.741 305.555 315.880  1.00  0.00           C  
ATOM    749  HA  LEU    50     316.728 305.635 315.425  1.00  0.00           H  
ATOM    750  CB  LEU    50     315.900 306.004 317.353  1.00  0.00           C  
ATOM    751  HB2 LEU    50     314.926 306.132 317.821  1.00  0.00           H  
ATOM    752  HB3 LEU    50     316.381 305.189 317.886  1.00  0.00           H  
ATOM    753  CG  LEU    50     316.751 307.264 317.628  1.00  0.00           C  
ATOM    754  HG  LEU    50     316.745 307.422 318.704  1.00  0.00           H  
ATOM    755  CD1 LEU    50     318.210 307.101 317.200  1.00  0.00           C  
ATOM    756 HD11 LEU    50     318.292 307.049 316.115  1.00  0.00           H  
ATOM    757 HD12 LEU    50     318.793 307.952 317.555  1.00  0.00           H  
ATOM    758 HD13 LEU    50     318.621 306.192 317.638  1.00  0.00           H  
ATOM    759  CD2 LEU    50     316.227 308.546 316.982  1.00  0.00           C  
ATOM    760 HD21 LEU    50     315.174 308.673 317.223  1.00  0.00           H  
ATOM    761 HD22 LEU    50     316.788 309.401 317.363  1.00  0.00           H  
ATOM    762 HD23 LEU    50     316.349 308.508 315.899  1.00  0.00           H  
ATOM    763  C   LEU    50     315.382 304.063 315.704  1.00  0.00           C  
ATOM    764  O   LEU    50     316.220 303.194 315.937  1.00  0.00           O  
ATOM    765  N   GLY    51     314.171 303.761 315.217  1.00  0.00           N  
ATOM    766  H   GLY    51     313.543 304.531 315.033  1.00  0.00           H  
ATOM    767  CA  GLY    51     313.709 302.413 314.856  1.00  0.00           C  
ATOM    768  HA2 GLY    51     312.902 302.505 314.127  1.00  0.00           H  
ATOM    769  HA3 GLY    51     314.522 301.868 314.376  1.00  0.00           H  
ATOM    770  C   GLY    51     313.187 301.564 316.024  1.00  0.00           C  
ATOM    771  O   GLY    51     312.769 300.425 315.804  1.00  0.00           O  
ATOM    772  N   TYR    52     313.170 302.114 317.244  1.00  0.00           N  
ATOM    773  H   TYR    52     313.567 303.037 317.341  1.00  0.00           H  
ATOM    774  CA  TYR    52     312.567 301.506 318.436  1.00  0.00           C  
ATOM    775  HA  TYR    52     312.117 300.553 318.156  1.00  0.00           H  
ATOM    776  CB  TYR    52     313.624 301.169 319.511  1.00  0.00           C  
ATOM    777  HB2 TYR    52     313.151 301.178 320.495  1.00  0.00           H  
ATOM    778  HB3 TYR    52     313.937 300.139 319.337  1.00  0.00           H  
ATOM    779  CG  TYR    52     314.887 302.016 319.557  1.00  0.00           C  
ATOM    780  CD1 TYR    52     316.002 301.641 318.780  1.00  0.00           C  
ATOM    781  HD1 TYR    52     315.938 300.785 318.121  1.00  0.00           H  
ATOM    782  CE1 TYR    52     317.203 302.375 318.850  1.00  0.00           C  
ATOM    783  HE1 TYR    52     318.049 302.087 318.243  1.00  0.00           H  
ATOM    784  CZ  TYR    52     317.293 303.496 319.702  1.00  0.00           C  
ATOM    785  OH  TYR    52     318.441 304.227 319.770  1.00  0.00           O  
ATOM    786  HH  TYR    52     319.160 303.851 319.231  1.00  0.00           H  
ATOM    787  CE2 TYR    52     316.172 303.875 320.470  1.00  0.00           C  
ATOM    788  HE2 TYR    52     316.249 304.724 321.127  1.00  0.00           H  
ATOM    789  CD2 TYR    52     314.978 303.133 320.410  1.00  0.00           C  
ATOM    790  HD2 TYR    52     314.147 303.411 321.047  1.00  0.00           H  
ATOM    791  C   TYR    52     311.397 302.356 318.957  1.00  0.00           C  
ATOM    792  O   TYR    52     310.242 301.987 318.746  1.00  0.00           O  
ATOM    793  N   GLU    53     311.672 303.488 319.617  1.00  0.00           N  
ATOM    794  H   GLU    53     312.640 303.755 319.736  1.00  0.00           H  
ATOM    795  CA  GLU    53     310.660 304.317 320.293  1.00  0.00           C  
ATOM    796  HA  GLU    53     309.811 304.450 319.623  1.00  0.00           H  
ATOM    797  CB  GLU    53     310.182 303.578 321.563  1.00  0.00           C  
ATOM    798  HB2 GLU    53     309.906 302.550 321.328  1.00  0.00           H  
ATOM    799  HB3 GLU    53     311.024 303.527 322.255  1.00  0.00           H  
ATOM    800  CG  GLU    53     309.011 304.237 322.305  1.00  0.00           C  
ATOM    801  HG2 GLU    53     308.979 303.789 323.299  1.00  0.00           H  
ATOM    802  HG3 GLU    53     309.216 305.299 322.424  1.00  0.00           H  
ATOM    803  CD  GLU    53     307.615 304.071 321.670  1.00  0.00           C  
ATOM    804  OE1 GLU    53     306.641 304.556 322.297  1.00  0.00           O  
ATOM    805  OE2 GLU    53     307.472 303.473 320.578  1.00  0.00           O  
ATOM    806  C   GLU    53     311.225 305.705 320.655  1.00  0.00           C  
ATOM    807  O   GLU    53     312.339 305.805 321.171  1.00  0.00           O  
ATOM    808  N   VAL    54     310.456 306.780 320.435  1.00  0.00           N  
ATOM    809  H   VAL    54     309.544 306.645 320.025  1.00  0.00           H  
ATOM    810  CA  VAL    54     310.802 308.155 320.856  1.00  0.00           C  
ATOM    811  HA  VAL    54     311.490 308.054 321.692  1.00  0.00           H  
ATOM    812  CB  VAL    54     311.567 308.951 319.766  1.00  0.00           C  
ATOM    813  HB  VAL    54     311.875 309.905 320.186  1.00  0.00           H  
ATOM    814  CG1 VAL    54     312.821 308.216 319.281  1.00  0.00           C  
ATOM    815 HG11 VAL    54     312.550 307.285 318.784  1.00  0.00           H  
ATOM    816 HG12 VAL    54     313.360 308.834 318.568  1.00  0.00           H  
ATOM    817 HG13 VAL    54     313.467 307.981 320.121  1.00  0.00           H  
ATOM    818  CG2 VAL    54     310.756 309.261 318.520  1.00  0.00           C  
ATOM    819 HG21 VAL    54     309.871 309.828 318.797  1.00  0.00           H  
ATOM    820 HG22 VAL    54     311.340 309.868 317.836  1.00  0.00           H  
ATOM    821 HG23 VAL    54     310.513 308.333 318.010  1.00  0.00           H  
ATOM    822  C   VAL    54     309.576 308.897 321.425  1.00  0.00           C  
ATOM    823  O   VAL    54     308.439 308.609 321.065  1.00  0.00           O  
ATOM    824  N   THR    55     309.803 309.772 322.401  1.00  0.00           N  
ATOM    825  H   THR    55     310.775 309.911 322.656  1.00  0.00           H  
ATOM    826  CA  THR    55     308.819 310.425 323.292  1.00  0.00           C  
ATOM    827  HA  THR    55     308.022 309.710 323.491  1.00  0.00           H  
ATOM    828  CB  THR    55     309.540 310.714 324.627  1.00  0.00           C  
ATOM    829  HB  THR    55     310.267 311.501 324.468  1.00  0.00           H  
ATOM    830  CG2 THR    55     308.684 311.039 325.851  1.00  0.00           C  
ATOM    831 HG21 THR    55     307.893 310.296 325.963  1.00  0.00           H  
ATOM    832 HG22 THR    55     309.307 311.020 326.747  1.00  0.00           H  
ATOM    833 HG23 THR    55     308.253 312.037 325.783  1.00  0.00           H  
ATOM    834  OG1 THR    55     310.240 309.559 325.004  1.00  0.00           O  
ATOM    835  HG1 THR    55     310.760 309.737 325.808  1.00  0.00           H  
ATOM    836  C   THR    55     308.152 311.688 322.705  1.00  0.00           C  
ATOM    837  O   THR    55     308.535 312.167 321.637  1.00  0.00           O  
ATOM    838  N   ALA    56     307.175 312.233 323.450  1.00  0.00           N  
ATOM    839  H   ALA    56     306.896 311.729 324.281  1.00  0.00           H  
ATOM    840  CA  ALA    56     306.366 313.417 323.140  1.00  0.00           C  
ATOM    841  HA  ALA    56     306.098 313.393 322.087  1.00  0.00           H  
ATOM    842  CB  ALA    56     305.063 313.302 323.957  1.00  0.00           C  
ATOM    843  HB1 ALA    56     305.279 313.298 325.028  1.00  0.00           H  
ATOM    844  HB2 ALA    56     304.389 314.129 323.729  1.00  0.00           H  
ATOM    845  HB3 ALA    56     304.554 312.370 323.704  1.00  0.00           H  
ATOM    846  C   ALA    56     307.144 314.740 323.339  1.00  0.00           C  
ATOM    847  O   ALA    56     308.097 314.961 322.605  1.00  0.00           O  
ATOM    848  N   VAL    57     306.716 315.607 324.276  1.00  0.00           N  
ATOM    849  H   VAL    57     305.945 315.274 324.840  1.00  0.00           H  
ATOM    850  CA  VAL    57     307.174 316.975 324.640  1.00  0.00           C  
ATOM    851  HA  VAL    57     307.516 316.910 325.673  1.00  0.00           H  
ATOM    852  CB  VAL    57     308.375 317.550 323.830  1.00  0.00           C  
ATOM    853  HB  VAL    57     309.192 316.842 323.866  1.00  0.00           H  
ATOM    854  CG1 VAL    57     308.172 317.940 322.360  1.00  0.00           C  
ATOM    855 HG11 VAL    57     307.748 318.940 322.260  1.00  0.00           H  
ATOM    856 HG12 VAL    57     309.145 317.921 321.873  1.00  0.00           H  
ATOM    857 HG13 VAL    57     307.532 317.222 321.857  1.00  0.00           H  
ATOM    858  CG2 VAL    57     308.869 318.822 324.506  1.00  0.00           C  
ATOM    859 HG21 VAL    57     309.249 318.556 325.487  1.00  0.00           H  
ATOM    860 HG22 VAL    57     309.663 319.279 323.914  1.00  0.00           H  
ATOM    861 HG23 VAL    57     308.058 319.540 324.601  1.00  0.00           H  
ATOM    862  C   VAL    57     306.007 317.969 324.641  1.00  0.00           C  
ATOM    863  O   VAL    57     305.597 318.465 325.688  1.00  0.00           O  
ATOM    864  N   ASP    58     305.496 318.254 323.450  1.00  0.00           N  
ATOM    865  H   ASP    58     305.907 317.779 322.665  1.00  0.00           H  
ATOM    866  CA  ASP    58     304.566 319.331 323.136  1.00  0.00           C  
ATOM    867  HA  ASP    58     305.065 320.266 323.380  1.00  0.00           H  
ATOM    868  CB  ASP    58     304.331 319.301 321.622  1.00  0.00           C  
ATOM    869  HB2 ASP    58     305.216 318.884 321.136  1.00  0.00           H  
ATOM    870  HB3 ASP    58     303.478 318.653 321.426  1.00  0.00           H  
ATOM    871  CG  ASP    58     304.041 320.656 320.973  1.00  0.00           C  
ATOM    872  OD1 ASP    58     303.991 320.703 319.724  1.00  0.00           O  
ATOM    873  OD2 ASP    58     303.817 321.644 321.710  1.00  0.00           O  
ATOM    874  C   ASP    58     303.243 319.270 323.914  1.00  0.00           C  
ATOM    875  O   ASP    58     302.591 318.222 323.970  1.00  0.00           O  
ATOM    876  N   GLN    59     302.821 320.404 324.479  1.00  0.00           N  
ATOM    877  H   GLN    59     303.406 321.224 324.388  1.00  0.00           H  
ATOM    878  CA  GLN    59     301.471 320.567 325.031  1.00  0.00           C  
ATOM    879  HA  GLN    59     301.268 319.750 325.726  1.00  0.00           H  
ATOM    880  CB  GLN    59     301.392 321.903 325.791  1.00  0.00           C  
ATOM    881  HB2 GLN    59     302.117 321.902 326.605  1.00  0.00           H  
ATOM    882  HB3 GLN    59     301.671 322.700 325.104  1.00  0.00           H  
ATOM    883  CG  GLN    59     299.995 322.241 326.345  1.00  0.00           C  
ATOM    884  HG2 GLN    59     300.011 323.266 326.717  1.00  0.00           H  
ATOM    885  HG3 GLN    59     299.261 322.210 325.540  1.00  0.00           H  
ATOM    886  CD  GLN    59     299.532 321.334 327.489  1.00  0.00           C  
ATOM    887  OE1 GLN    59     300.306 320.673 328.172  1.00  0.00           O  
ATOM    888  NE2 GLN    59     298.244 321.274 327.756  1.00  0.00           N  
ATOM    889 HE21 GLN    59     297.939 320.690 328.522  1.00  0.00           H  
ATOM    890 HE22 GLN    59     297.581 321.804 327.208  1.00  0.00           H  
ATOM    891  C   GLN    59     300.433 320.508 323.898  1.00  0.00           C  
ATOM    892  O   GLN    59     299.434 319.792 323.983  1.00  0.00           O  
ATOM    893  N   SER    60     300.699 321.277 322.838  1.00  0.00           N  
ATOM    894  H   SER    60     301.532 321.849 322.888  1.00  0.00           H  
ATOM    895  CA  SER    60     299.910 321.383 321.612  1.00  0.00           C  
ATOM    896  HA  SER    60     299.023 321.991 321.794  1.00  0.00           H  
ATOM    897  CB  SER    60     300.796 322.117 320.599  1.00  0.00           C  
ATOM    898  HB2 SER    60     301.056 323.103 320.990  1.00  0.00           H  
ATOM    899  HB3 SER    60     301.704 321.543 320.467  1.00  0.00           H  
ATOM    900  OG  SER    60     300.205 322.249 319.323  1.00  0.00           O  
ATOM    901  HG  SER    60     300.644 323.006 318.879  1.00  0.00           H  
ATOM    902  C   SER    60     299.500 320.022 321.032  1.00  0.00           C  
ATOM    903  O   SER    60     300.349 319.177 320.729  1.00  0.00           O  
ATOM    904  N   SER    61     298.206 319.885 320.724  1.00  0.00           N  
ATOM    905  H   SER    61     297.570 320.605 321.039  1.00  0.00           H  
ATOM    906  CA  SER    61     297.633 318.772 319.942  1.00  0.00           C  
ATOM    907  HA  SER    61     298.365 317.969 319.852  1.00  0.00           H  
ATOM    908  CB  SER    61     296.393 318.175 320.626  1.00  0.00           C  
ATOM    909  HB2 SER    61     295.663 318.962 320.824  1.00  0.00           H  
ATOM    910  HB3 SER    61     295.942 317.433 319.964  1.00  0.00           H  
ATOM    911  OG  SER    61     296.759 317.539 321.845  1.00  0.00           O  
ATOM    912  HG  SER    61     296.003 316.998 322.155  1.00  0.00           H  
ATOM    913  C   SER    61     297.343 319.270 318.517  1.00  0.00           C  
ATOM    914  O   SER    61     296.310 318.991 317.906  1.00  0.00           O  
ATOM    915  N   VAL    62     298.319 320.023 318.002  1.00  0.00           N  
ATOM    916  H   VAL    62     299.086 320.221 318.632  1.00  0.00           H  
ATOM    917  CA  VAL    62     298.465 320.525 316.630  1.00  0.00           C  
ATOM    918  HA  VAL    62     297.745 320.032 315.975  1.00  0.00           H  
ATOM    919  CB  VAL    62     298.216 322.050 316.564  1.00  0.00           C  
ATOM    920  HB  VAL    62     298.713 322.534 317.397  1.00  0.00           H  
ATOM    921  CG1 VAL    62     298.745 322.707 315.284  1.00  0.00           C  
ATOM    922 HG11 VAL    62     298.323 322.219 314.405  1.00  0.00           H  
ATOM    923 HG12 VAL    62     298.474 323.764 315.277  1.00  0.00           H  
ATOM    924 HG13 VAL    62     299.833 322.647 315.249  1.00  0.00           H  
ATOM    925  CG2 VAL    62     296.720 322.351 316.687  1.00  0.00           C  
ATOM    926 HG21 VAL    62     296.332 321.938 317.618  1.00  0.00           H  
ATOM    927 HG22 VAL    62     296.562 323.430 316.700  1.00  0.00           H  
ATOM    928 HG23 VAL    62     296.179 321.915 315.846  1.00  0.00           H  
ATOM    929  C   VAL    62     299.856 320.118 316.152  1.00  0.00           C  
ATOM    930  O   VAL    62     299.963 319.354 315.198  1.00  0.00           O  
ATOM    931  N   GLY    63     300.916 320.534 316.859  1.00  0.00           N  
ATOM    932  H   GLY    63     300.765 321.170 317.634  1.00  0.00           H  
ATOM    933  CA  GLY    63     302.280 320.035 316.642  1.00  0.00           C  
ATOM    934  HA2 GLY    63     302.594 320.263 315.622  1.00  0.00           H  
ATOM    935  HA3 GLY    63     302.971 320.524 317.327  1.00  0.00           H  
ATOM    936  C   GLY    63     302.364 318.524 316.841  1.00  0.00           C  
ATOM    937  O   GLY    63     302.569 317.796 315.874  1.00  0.00           O  
ATOM    938  N   LEU    64     302.079 318.012 318.043  1.00  0.00           N  
ATOM    939  H   LEU    64     301.887 318.651 318.806  1.00  0.00           H  
ATOM    940  CA  LEU    64     301.938 316.566 318.291  1.00  0.00           C  
ATOM    941  HA  LEU    64     302.590 316.037 317.594  1.00  0.00           H  
ATOM    942  CB  LEU    64     302.414 316.201 319.709  1.00  0.00           C  
ATOM    943  HB2 LEU    64     301.887 316.815 320.441  1.00  0.00           H  
ATOM    944  HB3 LEU    64     302.167 315.156 319.904  1.00  0.00           H  
ATOM    945  CG  LEU    64     303.929 316.378 319.897  1.00  0.00           C  
ATOM    946  HG  LEU    64     304.189 317.423 319.786  1.00  0.00           H  
ATOM    947  CD1 LEU    64     304.345 315.886 321.282  1.00  0.00           C  
ATOM    948 HD11 LEU    64     304.117 314.826 321.388  1.00  0.00           H  
ATOM    949 HD12 LEU    64     305.412 316.053 321.428  1.00  0.00           H  
ATOM    950 HD13 LEU    64     303.789 316.426 322.050  1.00  0.00           H  
ATOM    951  CD2 LEU    64     304.747 315.624 318.857  1.00  0.00           C  
ATOM    952 HD21 LEU    64     304.868 316.260 317.981  1.00  0.00           H  
ATOM    953 HD22 LEU    64     305.731 315.397 319.260  1.00  0.00           H  
ATOM    954 HD23 LEU    64     304.235 314.711 318.558  1.00  0.00           H  
ATOM    955  C   LEU    64     300.525 316.068 317.939  1.00  0.00           C  
ATOM    956  O   LEU    64     299.695 315.759 318.792  1.00  0.00           O  
ATOM    957  N   ALA    65     300.318 315.975 316.626  1.00  0.00           N  
ATOM    958  H   ALA    65     301.121 316.230 316.064  1.00  0.00           H  
ATOM    959  CA  ALA    65     299.115 315.579 315.882  1.00  0.00           C  
ATOM    960  HA  ALA    65     298.855 314.550 316.136  1.00  0.00           H  
ATOM    961  CB  ALA    65     297.930 316.484 316.249  1.00  0.00           C  
ATOM    962  HB1 ALA    65     298.194 317.530 316.108  1.00  0.00           H  
ATOM    963  HB2 ALA    65     297.073 316.242 315.619  1.00  0.00           H  
ATOM    964  HB3 ALA    65     297.644 316.324 317.289  1.00  0.00           H  
ATOM    965  C   ALA    65     299.456 315.630 314.378  1.00  0.00           C  
ATOM    966  O   ALA    65     299.279 314.645 313.660  1.00  0.00           O  
ATOM    967  N   LYS    66     300.038 316.753 313.925  1.00  0.00           N  
ATOM    968  H   LYS    66     300.041 317.564 314.542  1.00  0.00           H  
ATOM    969  CA  LYS    66     300.700 316.905 312.613  1.00  0.00           C  
ATOM    970  HA  LYS    66     300.034 316.549 311.823  1.00  0.00           H  
ATOM    971  CB  LYS    66     300.984 318.401 312.396  1.00  0.00           C  
ATOM    972  HB2 LYS    66     300.034 318.939 312.422  1.00  0.00           H  
ATOM    973  HB3 LYS    66     301.604 318.759 313.218  1.00  0.00           H  
ATOM    974  CG  LYS    66     301.685 318.709 311.064  1.00  0.00           C  
ATOM    975  HG2 LYS    66     302.659 318.217 311.036  1.00  0.00           H  
ATOM    976  HG3 LYS    66     301.077 318.320 310.247  1.00  0.00           H  
ATOM    977  CD  LYS    66     301.888 320.218 310.856  1.00  0.00           C  
ATOM    978  HD2 LYS    66     302.351 320.366 309.879  1.00  0.00           H  
ATOM    979  HD3 LYS    66     300.914 320.711 310.853  1.00  0.00           H  
ATOM    980  CE  LYS    66     302.781 320.847 311.941  1.00  0.00           C  
ATOM    981  HE2 LYS    66     302.290 320.737 312.914  1.00  0.00           H  
ATOM    982  HE3 LYS    66     303.728 320.298 311.980  1.00  0.00           H  
ATOM    983  NZ  LYS    66     303.038 322.289 311.673  1.00  0.00           N  
ATOM    984  HZ1 LYS    66     302.177 322.821 311.639  1.00  0.00           H  
ATOM    985  HZ2 LYS    66     303.619 322.700 312.394  1.00  0.00           H  
ATOM    986  HZ3 LYS    66     303.515 322.422 310.790  1.00  0.00           H  
ATOM    987  C   LYS    66     301.973 316.055 312.561  1.00  0.00           C  
ATOM    988  O   LYS    66     302.153 315.237 311.659  1.00  0.00           O  
ATOM    989  N   ALA    67     302.807 316.156 313.601  1.00  0.00           N  
ATOM    990  H   ALA    67     302.625 316.885 314.284  1.00  0.00           H  
ATOM    991  CA  ALA    67     303.948 315.275 313.855  1.00  0.00           C  
ATOM    992  HA  ALA    67     304.480 315.097 312.917  1.00  0.00           H  
ATOM    993  CB  ALA    67     304.934 315.977 314.802  1.00  0.00           C  
ATOM    994  HB1 ALA    67     304.461 316.163 315.764  1.00  0.00           H  
ATOM    995  HB2 ALA    67     305.804 315.339 314.963  1.00  0.00           H  
ATOM    996  HB3 ALA    67     305.251 316.929 314.372  1.00  0.00           H  
ATOM    997  C   ALA    67     303.430 313.921 314.387  1.00  0.00           C  
ATOM    998  O   ALA    67     303.442 313.641 315.581  1.00  0.00           O  
ATOM    999  N   LYS    68     302.909 313.146 313.429  1.00  0.00           N  
ATOM   1000  H   LYS    68     302.834 313.627 312.541  1.00  0.00           H  
ATOM   1001  CA  LYS    68     302.492 311.725 313.425  1.00  0.00           C  
ATOM   1002  HA  LYS    68     303.245 311.125 313.942  1.00  0.00           H  
ATOM   1003  CB  LYS    68     301.138 311.544 314.158  1.00  0.00           C  
ATOM   1004  HB2 LYS    68     300.563 312.465 314.079  1.00  0.00           H  
ATOM   1005  HB3 LYS    68     300.561 310.753 313.676  1.00  0.00           H  
ATOM   1006  CG  LYS    68     301.295 311.154 315.640  1.00  0.00           C  
ATOM   1007  HG2 LYS    68     301.639 310.122 315.694  1.00  0.00           H  
ATOM   1008  HG3 LYS    68     302.042 311.784 316.111  1.00  0.00           H  
ATOM   1009  CD  LYS    68     299.989 311.301 316.440  1.00  0.00           C  
ATOM   1010  HD2 LYS    68     299.603 312.310 316.291  1.00  0.00           H  
ATOM   1011  HD3 LYS    68     299.250 310.587 316.070  1.00  0.00           H  
ATOM   1012  CE  LYS    68     300.238 311.051 317.940  1.00  0.00           C  
ATOM   1013  HE2 LYS    68     300.057 309.991 318.150  1.00  0.00           H  
ATOM   1014  HE3 LYS    68     301.292 311.243 318.163  1.00  0.00           H  
ATOM   1015  NZ  LYS    68     299.371 311.903 318.810  1.00  0.00           N  
ATOM   1016  HZ1 LYS    68     298.388 311.755 318.614  1.00  0.00           H  
ATOM   1017  HZ2 LYS    68     299.509 311.688 319.792  1.00  0.00           H  
ATOM   1018  HZ3 LYS    68     299.563 312.891 318.693  1.00  0.00           H  
ATOM   1019  C   LYS    68     302.433 311.199 311.969  1.00  0.00           C  
ATOM   1020  O   LYS    68     302.551 309.996 311.752  1.00  0.00           O  
ATOM   1021  N   GLN    69     302.380 312.094 310.965  1.00  0.00           N  
ATOM   1022  H   GLN    69     302.127 313.048 311.186  1.00  0.00           H  
ATOM   1023  CA  GLN    69     302.551 311.753 309.538  1.00  0.00           C  
ATOM   1024  HA  GLN    69     301.972 310.845 309.352  1.00  0.00           H  
ATOM   1025  CB  GLN    69     301.926 312.851 308.643  1.00  0.00           C  
ATOM   1026  HB2 GLN    69     301.677 312.392 307.685  1.00  0.00           H  
ATOM   1027  HB3 GLN    69     300.988 313.176 309.099  1.00  0.00           H  
ATOM   1028  CG  GLN    69     302.800 314.091 308.351  1.00  0.00           C  
ATOM   1029  HG2 GLN    69     303.082 314.576 309.285  1.00  0.00           H  
ATOM   1030  HG3 GLN    69     303.709 313.773 307.841  1.00  0.00           H  
ATOM   1031  CD  GLN    69     302.124 315.135 307.455  1.00  0.00           C  
ATOM   1032  OE1 GLN    69     300.923 315.137 307.212  1.00  0.00           O  
ATOM   1033  NE2 GLN    69     302.880 316.072 306.917  1.00  0.00           N  
ATOM   1034 HE21 GLN    69     302.446 316.752 306.310  1.00  0.00           H  
ATOM   1035 HE22 GLN    69     303.875 316.091 307.089  1.00  0.00           H  
ATOM   1036  C   GLN    69     304.016 311.422 309.176  1.00  0.00           C  
ATOM   1037  O   GLN    69     304.282 310.417 308.519  1.00  0.00           O  
ATOM   1038  N   LEU    70     304.978 312.239 309.642  1.00  0.00           N  
ATOM   1039  H   LEU    70     304.692 313.065 310.151  1.00  0.00           H  
ATOM   1040  CA  LEU    70     306.423 312.036 309.414  1.00  0.00           C  
ATOM   1041  HA  LEU    70     306.588 311.934 308.341  1.00  0.00           H  
ATOM   1042  CB  LEU    70     307.170 313.306 309.887  1.00  0.00           C  
ATOM   1043  HB2 LEU    70     306.765 314.149 309.324  1.00  0.00           H  
ATOM   1044  HB3 LEU    70     306.932 313.488 310.936  1.00  0.00           H  
ATOM   1045  CG  LEU    70     308.707 313.366 309.733  1.00  0.00           C  
ATOM   1046  HG  LEU    70     309.001 314.391 309.958  1.00  0.00           H  
ATOM   1047  CD1 LEU    70     309.455 312.465 310.713  1.00  0.00           C  
ATOM   1048 HD11 LEU    70     309.493 311.433 310.368  1.00  0.00           H  
ATOM   1049 HD12 LEU    70     310.476 312.831 310.817  1.00  0.00           H  
ATOM   1050 HD13 LEU    70     308.968 312.509 311.685  1.00  0.00           H  
ATOM   1051  CD2 LEU    70     309.188 313.048 308.322  1.00  0.00           C  
ATOM   1052 HD21 LEU    70     308.686 313.702 307.609  1.00  0.00           H  
ATOM   1053 HD22 LEU    70     310.263 313.212 308.255  1.00  0.00           H  
ATOM   1054 HD23 LEU    70     308.973 312.010 308.070  1.00  0.00           H  
ATOM   1055  C   LEU    70     306.910 310.740 310.080  1.00  0.00           C  
ATOM   1056  O   LEU    70     307.630 309.947 309.479  1.00  0.00           O  
ATOM   1057  N   ALA    71     306.436 310.508 311.307  1.00  0.00           N  
ATOM   1058  H   ALA    71     305.872 311.235 311.722  1.00  0.00           H  
ATOM   1059  CA  ALA    71     306.655 309.299 312.099  1.00  0.00           C  
ATOM   1060  HA  ALA    71     307.683 309.287 312.469  1.00  0.00           H  
ATOM   1061  CB  ALA    71     305.699 309.412 313.296  1.00  0.00           C  
ATOM   1062  HB1 ALA    71     304.668 309.450 312.957  1.00  0.00           H  
ATOM   1063  HB2 ALA    71     305.791 308.548 313.941  1.00  0.00           H  
ATOM   1064  HB3 ALA    71     305.923 310.311 313.873  1.00  0.00           H  
ATOM   1065  C   ALA    71     306.427 308.009 311.279  1.00  0.00           C  
ATOM   1066  O   ALA    71     307.332 307.181 311.138  1.00  0.00           O  
ATOM   1067  N   GLN    72     305.240 307.883 310.669  1.00  0.00           N  
ATOM   1068  H   GLN    72     304.550 308.606 310.825  1.00  0.00           H  
ATOM   1069  CA  GLN    72     304.861 306.758 309.807  1.00  0.00           C  
ATOM   1070  HA  GLN    72     304.861 305.857 310.422  1.00  0.00           H  
ATOM   1071  CB  GLN    72     303.424 306.983 309.294  1.00  0.00           C  
ATOM   1072  HB2 GLN    72     302.738 306.946 310.141  1.00  0.00           H  
ATOM   1073  HB3 GLN    72     303.358 307.982 308.864  1.00  0.00           H  
ATOM   1074  CG  GLN    72     302.943 305.992 308.216  1.00  0.00           C  
ATOM   1075  HG2 GLN    72     301.927 306.263 307.928  1.00  0.00           H  
ATOM   1076  HG3 GLN    72     303.564 306.102 307.325  1.00  0.00           H  
ATOM   1077  CD  GLN    72     302.938 304.520 308.642  1.00  0.00           C  
ATOM   1078  OE1 GLN    72     302.955 304.162 309.814  1.00  0.00           O  
ATOM   1079  NE2 GLN    72     302.898 303.600 307.700  1.00  0.00           N  
ATOM   1080 HE21 GLN    72     302.889 302.628 307.974  1.00  0.00           H  
ATOM   1081 HE22 GLN    72     302.877 303.866 306.725  1.00  0.00           H  
ATOM   1082  C   GLN    72     305.856 306.518 308.659  1.00  0.00           C  
ATOM   1083  O   GLN    72     306.349 305.400 308.502  1.00  0.00           O  
ATOM   1084  N   GLU    73     306.168 307.544 307.856  1.00  0.00           N  
ATOM   1085  H   GLU    73     305.754 308.452 308.036  1.00  0.00           H  
ATOM   1086  CA  GLU    73     307.057 307.385 306.692  1.00  0.00           C  
ATOM   1087  HA  GLU    73     306.747 306.475 306.174  1.00  0.00           H  
ATOM   1088  CB  GLU    73     306.875 308.519 305.669  1.00  0.00           C  
ATOM   1089  HB2 GLU    73     307.437 308.246 304.775  1.00  0.00           H  
ATOM   1090  HB3 GLU    73     305.819 308.569 305.403  1.00  0.00           H  
ATOM   1091  CG  GLU    73     307.342 309.909 306.123  1.00  0.00           C  
ATOM   1092  HG2 GLU    73     306.726 310.214 306.968  1.00  0.00           H  
ATOM   1093  HG3 GLU    73     308.380 309.845 306.458  1.00  0.00           H  
ATOM   1094  CD  GLU    73     307.235 310.978 305.008  1.00  0.00           C  
ATOM   1095  OE1 GLU    73     307.761 312.102 305.198  1.00  0.00           O  
ATOM   1096  OE2 GLU    73     306.629 310.729 303.935  1.00  0.00           O  
ATOM   1097  C   GLU    73     308.532 307.154 307.064  1.00  0.00           C  
ATOM   1098  O   GLU    73     309.252 306.499 306.303  1.00  0.00           O  
ATOM   1099  N   LYS    74     308.980 307.623 308.241  1.00  0.00           N  
ATOM   1100  H   LYS    74     308.360 308.214 308.790  1.00  0.00           H  
ATOM   1101  CA  LYS    74     310.336 307.357 308.754  1.00  0.00           C  
ATOM   1102  HA  LYS    74     310.974 307.228 307.883  1.00  0.00           H  
ATOM   1103  CB  LYS    74     310.839 308.603 309.512  1.00  0.00           C  
ATOM   1104  HB2 LYS    74     310.673 309.486 308.890  1.00  0.00           H  
ATOM   1105  HB3 LYS    74     310.251 308.725 310.424  1.00  0.00           H  
ATOM   1106  CG  LYS    74     312.329 308.566 309.892  1.00  0.00           C  
ATOM   1107  HG2 LYS    74     312.562 309.490 310.422  1.00  0.00           H  
ATOM   1108  HG3 LYS    74     312.468 307.747 310.591  1.00  0.00           H  
ATOM   1109  CD  LYS    74     313.326 308.404 308.724  1.00  0.00           C  
ATOM   1110  HD2 LYS    74     312.990 307.627 308.042  1.00  0.00           H  
ATOM   1111  HD3 LYS    74     313.397 309.344 308.173  1.00  0.00           H  
ATOM   1112  CE  LYS    74     314.706 307.982 309.252  1.00  0.00           C  
ATOM   1113  HE2 LYS    74     315.082 308.742 309.943  1.00  0.00           H  
ATOM   1114  HE3 LYS    74     314.578 307.051 309.815  1.00  0.00           H  
ATOM   1115  NZ  LYS    74     315.686 307.755 308.150  1.00  0.00           N  
ATOM   1116  HZ1 LYS    74     315.830 308.585 307.589  1.00  0.00           H  
ATOM   1117  HZ2 LYS    74     316.589 307.474 308.515  1.00  0.00           H  
ATOM   1118  HZ3 LYS    74     315.379 307.016 307.529  1.00  0.00           H  
ATOM   1119  C   LYS    74     310.452 306.025 309.531  1.00  0.00           C  
ATOM   1120  O   LYS    74     311.562 305.560 309.790  1.00  0.00           O  
ATOM   1121  N   GLY    75     309.332 305.354 309.818  1.00  0.00           N  
ATOM   1122  H   GLY    75     308.453 305.798 309.590  1.00  0.00           H  
ATOM   1123  CA  GLY    75     309.299 303.972 310.324  1.00  0.00           C  
ATOM   1124  HA2 GLY    75     308.429 303.475 309.896  1.00  0.00           H  
ATOM   1125  HA3 GLY    75     310.178 303.435 309.966  1.00  0.00           H  
ATOM   1126  C   GLY    75     309.224 303.787 311.846  1.00  0.00           C  
ATOM   1127  O   GLY    75     309.687 302.761 312.348  1.00  0.00           O  
ATOM   1128  N   VAL    76     308.643 304.736 312.591  1.00  0.00           N  
ATOM   1129  H   VAL    76     308.277 305.561 312.121  1.00  0.00           H  
ATOM   1130  CA  VAL    76     308.392 304.609 314.045  1.00  0.00           C  
ATOM   1131  HA  VAL    76     308.244 303.548 314.250  1.00  0.00           H  
ATOM   1132  CB  VAL    76     309.644 305.067 314.847  1.00  0.00           C  
ATOM   1133  HB  VAL    76     310.438 305.331 314.147  1.00  0.00           H  
ATOM   1134  CG1 VAL    76     309.443 306.274 315.759  1.00  0.00           C  
ATOM   1135 HG11 VAL    76     308.671 306.064 316.495  1.00  0.00           H  
ATOM   1136 HG12 VAL    76     310.370 306.505 316.284  1.00  0.00           H  
ATOM   1137 HG13 VAL    76     309.174 307.138 315.153  1.00  0.00           H  
ATOM   1138  CG2 VAL    76     310.179 303.922 315.714  1.00  0.00           C  
ATOM   1139 HG21 VAL    76     310.430 303.069 315.082  1.00  0.00           H  
ATOM   1140 HG22 VAL    76     311.082 304.240 316.237  1.00  0.00           H  
ATOM   1141 HG23 VAL    76     309.432 303.618 316.447  1.00  0.00           H  
ATOM   1142  C   VAL    76     307.058 305.290 314.408  1.00  0.00           C  
ATOM   1143  O   VAL    76     306.741 306.347 313.879  1.00  0.00           O  
ATOM   1144  N   LYS    77     306.232 304.670 315.263  1.00  0.00           N  
ATOM   1145  H   LYS    77     306.573 303.825 315.702  1.00  0.00           H  
ATOM   1146  CA  LYS    77     304.816 305.044 315.527  1.00  0.00           C  
ATOM   1147  HA  LYS    77     304.477 305.721 314.738  1.00  0.00           H  
ATOM   1148  CB  LYS    77     303.932 303.780 315.399  1.00  0.00           C  
ATOM   1149  HB2 LYS    77     302.928 304.009 315.764  1.00  0.00           H  
ATOM   1150  HB3 LYS    77     303.844 303.538 314.338  1.00  0.00           H  
ATOM   1151  CG  LYS    77     304.472 302.530 316.124  1.00  0.00           C  
ATOM   1152  HG2 LYS    77     305.406 302.219 315.656  1.00  0.00           H  
ATOM   1153  HG3 LYS    77     304.669 302.764 317.170  1.00  0.00           H  
ATOM   1154  CD  LYS    77     303.478 301.362 316.060  1.00  0.00           C  
ATOM   1155  HD2 LYS    77     302.586 301.639 316.624  1.00  0.00           H  
ATOM   1156  HD3 LYS    77     303.183 301.173 315.026  1.00  0.00           H  
ATOM   1157  CE  LYS    77     304.072 300.086 316.681  1.00  0.00           C  
ATOM   1158  HE2 LYS    77     304.679 300.365 317.549  1.00  0.00           H  
ATOM   1159  HE3 LYS    77     303.247 299.466 317.046  1.00  0.00           H  
ATOM   1160  NZ  LYS    77     304.884 299.300 315.709  1.00  0.00           N  
ATOM   1161  HZ1 LYS    77     305.649 299.839 315.325  1.00  0.00           H  
ATOM   1162  HZ2 LYS    77     305.285 298.481 316.150  1.00  0.00           H  
ATOM   1163  HZ3 LYS    77     304.317 298.972 314.937  1.00  0.00           H  
ATOM   1164  C   LYS    77     304.605 305.820 316.844  1.00  0.00           C  
ATOM   1165  O   LYS    77     304.180 305.251 317.850  1.00  0.00           O  
ATOM   1166  N   ILE    78     304.924 307.122 316.836  1.00  0.00           N  
ATOM   1167  H   ILE    78     305.224 307.513 315.955  1.00  0.00           H  
ATOM   1168  CA  ILE    78     305.037 307.970 318.049  1.00  0.00           C  
ATOM   1169  HA  ILE    78     304.439 307.502 318.834  1.00  0.00           H  
ATOM   1170  CB  ILE    78     306.499 307.936 318.563  1.00  0.00           C  
ATOM   1171  HB  ILE    78     306.475 308.454 319.521  1.00  0.00           H  
ATOM   1172  CG2 ILE    78     306.958 306.513 318.919  1.00  0.00           C  
ATOM   1173 HG21 ILE    78     307.037 305.886 318.034  1.00  0.00           H  
ATOM   1174 HG22 ILE    78     307.926 306.547 319.409  1.00  0.00           H  
ATOM   1175 HG23 ILE    78     306.248 306.063 319.615  1.00  0.00           H  
ATOM   1176  CG1 ILE    78     307.580 308.661 317.716  1.00  0.00           C  
ATOM   1177 HG12 ILE    78     307.804 309.612 318.199  1.00  0.00           H  
ATOM   1178 HG13 ILE    78     308.477 308.060 317.754  1.00  0.00           H  
ATOM   1179  CD1 ILE    78     307.336 308.969 316.236  1.00  0.00           C  
ATOM   1180 HD11 ILE    78     306.500 309.651 316.102  1.00  0.00           H  
ATOM   1181 HD12 ILE    78     308.225 309.439 315.813  1.00  0.00           H  
ATOM   1182 HD13 ILE    78     307.147 308.046 315.701  1.00  0.00           H  
ATOM   1183  C   ILE    78     304.442 309.399 317.936  1.00  0.00           C  
ATOM   1184  O   ILE    78     303.258 309.558 317.656  1.00  0.00           O  
ATOM   1185  N   THR    79     305.245 310.433 318.227  1.00  0.00           N  
ATOM   1186  H   THR    79     306.192 310.198 318.486  1.00  0.00           H  
ATOM   1187  CA  THR    79     304.918 311.858 318.407  1.00  0.00           C  
ATOM   1188  HA  THR    79     304.011 312.100 317.850  1.00  0.00           H  
ATOM   1189  CB  THR    79     304.673 312.151 319.897  1.00  0.00           C  
ATOM   1190  HB  THR    79     304.757 313.218 320.064  1.00  0.00           H  
ATOM   1191  CG2 THR    79     303.318 311.708 320.428  1.00  0.00           C  
ATOM   1192 HG21 THR    79     303.177 310.637 320.281  1.00  0.00           H  
ATOM   1193 HG22 THR    79     303.260 311.934 321.494  1.00  0.00           H  
ATOM   1194 HG23 THR    79     302.529 312.256 319.913  1.00  0.00           H  
ATOM   1195  OG1 THR    79     305.670 311.524 320.664  1.00  0.00           O  
ATOM   1196  HG1 THR    79     305.383 310.620 320.897  1.00  0.00           H  
ATOM   1197  C   THR    79     306.050 312.728 317.816  1.00  0.00           C  
ATOM   1198  O   THR    79     306.002 313.032 316.631  1.00  0.00           O  
ATOM   1199  N   THR    80     307.068 313.129 318.598  1.00  0.00           N  
ATOM   1200  H   THR    80     307.042 312.783 319.556  1.00  0.00           H  
ATOM   1201  CA  THR    80     308.328 313.835 318.212  1.00  0.00           C  
ATOM   1202  HA  THR    80     309.116 313.389 318.821  1.00  0.00           H  
ATOM   1203  CB  THR    80     308.770 313.618 316.749  1.00  0.00           C  
ATOM   1204  HB  THR    80     308.082 314.110 316.065  1.00  0.00           H  
ATOM   1205  CG2 THR    80     310.154 314.200 316.483  1.00  0.00           C  
ATOM   1206 HG21 THR    80     310.867 313.788 317.187  1.00  0.00           H  
ATOM   1207 HG22 THR    80     310.449 313.967 315.467  1.00  0.00           H  
ATOM   1208 HG23 THR    80     310.151 315.281 316.581  1.00  0.00           H  
ATOM   1209  OG1 THR    80     308.791 312.247 316.451  1.00  0.00           O  
ATOM   1210  HG1 THR    80     307.893 311.992 316.174  1.00  0.00           H  
ATOM   1211  C   THR    80     308.380 315.344 318.504  1.00  0.00           C  
ATOM   1212  O   THR    80     309.073 315.744 319.425  1.00  0.00           O  
ATOM   1213  N   VAL    81     307.723 316.180 317.682  1.00  0.00           N  
ATOM   1214  H   VAL    81     307.132 315.727 316.994  1.00  0.00           H  
ATOM   1215  CA  VAL    81     307.770 317.667 317.587  1.00  0.00           C  
ATOM   1216  HA  VAL    81     306.747 317.939 317.322  1.00  0.00           H  
ATOM   1217  CB  VAL    81     308.043 318.424 318.920  1.00  0.00           C  
ATOM   1218  HB  VAL    81     307.702 317.795 319.733  1.00  0.00           H  
ATOM   1219  CG1 VAL    81     309.487 318.880 319.211  1.00  0.00           C  
ATOM   1220 HG11 VAL    81     309.821 319.621 318.483  1.00  0.00           H  
ATOM   1221 HG12 VAL    81     309.528 319.360 320.188  1.00  0.00           H  
ATOM   1222 HG13 VAL    81     310.172 318.034 319.231  1.00  0.00           H  
ATOM   1223  CG2 VAL    81     307.175 319.677 318.983  1.00  0.00           C  
ATOM   1224 HG21 VAL    81     306.127 319.388 318.956  1.00  0.00           H  
ATOM   1225 HG22 VAL    81     307.361 320.221 319.910  1.00  0.00           H  
ATOM   1226 HG23 VAL    81     307.384 320.325 318.134  1.00  0.00           H  
ATOM   1227  C   VAL    81     308.600 318.163 316.390  1.00  0.00           C  
ATOM   1228  O   VAL    81     308.007 318.670 315.447  1.00  0.00           O  
ATOM   1229  N   GLN    82     309.932 317.986 316.400  1.00  0.00           N  
ATOM   1230  H   GLN    82     310.297 317.562 317.243  1.00  0.00           H  
ATOM   1231  CA  GLN    82     310.954 318.321 315.376  1.00  0.00           C  
ATOM   1232  HA  GLN    82     311.901 318.199 315.905  1.00  0.00           H  
ATOM   1233  CB  GLN    82     311.021 317.283 314.237  1.00  0.00           C  
ATOM   1234  HB2 GLN    82     311.928 317.480 313.672  1.00  0.00           H  
ATOM   1235  HB3 GLN    82     311.153 316.299 314.687  1.00  0.00           H  
ATOM   1236  CG  GLN    82     309.876 317.239 313.206  1.00  0.00           C  
ATOM   1237  HG2 GLN    82     309.070 317.908 313.473  1.00  0.00           H  
ATOM   1238  HG3 GLN    82     310.248 317.587 312.243  1.00  0.00           H  
ATOM   1239  CD  GLN    82     309.321 315.834 313.032  1.00  0.00           C  
ATOM   1240  OE1 GLN    82     310.027 314.904 312.696  1.00  0.00           O  
ATOM   1241  NE2 GLN    82     308.050 315.612 313.277  1.00  0.00           N  
ATOM   1242 HE21 GLN    82     307.722 314.664 313.174  1.00  0.00           H  
ATOM   1243 HE22 GLN    82     307.431 316.378 313.499  1.00  0.00           H  
ATOM   1244  C   GLN    82     311.024 319.780 314.872  1.00  0.00           C  
ATOM   1245  O   GLN    82     312.077 320.408 314.982  1.00  0.00           O  
ATOM   1246  N   SER    83     309.944 320.305 314.298  1.00  0.00           N  
ATOM   1247  H   SER    83     309.102 319.740 314.296  1.00  0.00           H  
ATOM   1248  CA  SER    83     309.859 321.623 313.655  1.00  0.00           C  
ATOM   1249  HA  SER    83     310.855 321.954 313.358  1.00  0.00           H  
ATOM   1250  CB  SER    83     309.005 321.532 312.380  1.00  0.00           C  
ATOM   1251  HB2 SER    83     307.992 321.216 312.640  1.00  0.00           H  
ATOM   1252  HB3 SER    83     308.957 322.516 311.909  1.00  0.00           H  
ATOM   1253  OG  SER    83     309.563 320.595 311.469  1.00  0.00           O  
ATOM   1254  HG  SER    83     309.025 320.594 310.650  1.00  0.00           H  
ATOM   1255  C   SER    83     309.280 322.646 314.640  1.00  0.00           C  
ATOM   1256  O   SER    83     308.060 322.799 314.722  1.00  0.00           O  
ATOM   1257  N   ASN    84     310.163 323.291 315.415  1.00  0.00           N  
ATOM   1258  H   ASN    84     311.145 323.079 315.259  1.00  0.00           H  
ATOM   1259  CA  ASN    84     309.885 324.163 316.570  1.00  0.00           C  
ATOM   1260  HA  ASN    84     310.808 324.709 316.765  1.00  0.00           H  
ATOM   1261  CB  ASN    84     308.807 325.229 316.273  1.00  0.00           C  
ATOM   1262  HB2 ASN    84     309.006 325.681 315.302  1.00  0.00           H  
ATOM   1263  HB3 ASN    84     307.824 324.759 316.242  1.00  0.00           H  
ATOM   1264  CG  ASN    84     308.740 326.345 317.308  1.00  0.00           C  
ATOM   1265  OD1 ASN    84     309.483 326.396 318.278  1.00  0.00           O  
ATOM   1266  ND2 ASN    84     307.829 327.272 317.143  1.00  0.00           N  
ATOM   1267 HD21 ASN    84     307.786 328.024 317.812  1.00  0.00           H  
ATOM   1268 HD22 ASN    84     307.200 327.237 316.354  1.00  0.00           H  
ATOM   1269  C   ASN    84     309.570 323.349 317.840  1.00  0.00           C  
ATOM   1270  O   ASN    84     308.768 322.416 317.824  1.00  0.00           O  
ATOM   1271  N   LEU    85     310.207 323.718 318.951  1.00  0.00           N  
ATOM   1272  H   LEU    85     310.825 324.516 318.889  1.00  0.00           H  
ATOM   1273  CA  LEU    85     309.961 323.170 320.283  1.00  0.00           C  
ATOM   1274  HA  LEU    85     309.892 322.082 320.214  1.00  0.00           H  
ATOM   1275  CB  LEU    85     311.196 323.511 321.128  1.00  0.00           C  
ATOM   1276  HB2 LEU    85     312.022 322.960 320.696  1.00  0.00           H  
ATOM   1277  HB3 LEU    85     311.438 324.564 321.025  1.00  0.00           H  
ATOM   1278  CG  LEU    85     311.079 323.152 322.620  1.00  0.00           C  
ATOM   1279  HG  LEU    85     310.506 322.228 322.714  1.00  0.00           H  
ATOM   1280  CD1 LEU    85     312.456 322.882 323.216  1.00  0.00           C  
ATOM   1281 HD11 LEU    85     313.016 323.811 323.315  1.00  0.00           H  
ATOM   1282 HD12 LEU    85     312.340 322.398 324.181  1.00  0.00           H  
ATOM   1283 HD13 LEU    85     313.016 322.221 322.561  1.00  0.00           H  
ATOM   1284  CD2 LEU    85     310.391 324.257 323.444  1.00  0.00           C  
ATOM   1285 HD21 LEU    85     310.074 325.083 322.818  1.00  0.00           H  
ATOM   1286 HD22 LEU    85     309.502 323.847 323.917  1.00  0.00           H  
ATOM   1287 HD23 LEU    85     311.061 324.667 324.201  1.00  0.00           H  
ATOM   1288  C   LEU    85     308.671 323.669 320.958  1.00  0.00           C  
ATOM   1289  O   LEU    85     308.014 322.874 321.627  1.00  0.00           O  
ATOM   1290  N   ALA    86     308.372 324.972 320.816  1.00  0.00           N  
ATOM   1291  H   ALA    86     308.950 325.491 320.167  1.00  0.00           H  
ATOM   1292  CA  ALA    86     307.370 325.765 321.554  1.00  0.00           C  
ATOM   1293  HA  ALA    86     307.921 326.396 322.253  1.00  0.00           H  
ATOM   1294  CB  ALA    86     306.686 326.721 320.569  1.00  0.00           C  
ATOM   1295  HB1 ALA    86     306.159 326.156 319.799  1.00  0.00           H  
ATOM   1296  HB2 ALA    86     305.974 327.349 321.107  1.00  0.00           H  
ATOM   1297  HB3 ALA    86     307.428 327.366 320.098  1.00  0.00           H  
ATOM   1298  C   ALA    86     306.356 324.966 322.412  1.00  0.00           C  
ATOM   1299  O   ALA    86     305.369 324.460 321.880  1.00  0.00           O  
ATOM   1300  N   ASP    87     306.616 324.920 323.733  1.00  0.00           N  
ATOM   1301  H   ASP    87     307.414 325.461 324.029  1.00  0.00           H  
ATOM   1302  CA  ASP    87     305.987 324.105 324.802  1.00  0.00           C  
ATOM   1303  HA  ASP    87     306.036 324.703 325.713  1.00  0.00           H  
ATOM   1304  CB  ASP    87     304.486 323.794 324.613  1.00  0.00           C  
ATOM   1305  HB2 ASP    87     304.360 323.099 323.788  1.00  0.00           H  
ATOM   1306  HB3 ASP    87     304.142 323.273 325.509  1.00  0.00           H  
ATOM   1307  CG  ASP    87     303.590 325.032 324.401  1.00  0.00           C  
ATOM   1308  OD1 ASP    87     302.488 324.892 323.815  1.00  0.00           O  
ATOM   1309  OD2 ASP    87     303.932 326.140 324.884  1.00  0.00           O  
ATOM   1310  C   ASP    87     306.813 322.829 325.082  1.00  0.00           C  
ATOM   1311  O   ASP    87     306.616 321.779 324.471  1.00  0.00           O  
ATOM   1312  N   PHE    88     307.774 322.934 326.007  1.00  0.00           N  
ATOM   1313  H   PHE    88     307.838 323.790 326.538  1.00  0.00           H  
ATOM   1314  CA  PHE    88     308.776 321.895 326.287  1.00  0.00           C  
ATOM   1315  HA  PHE    88     308.952 321.340 325.368  1.00  0.00           H  
ATOM   1316  CB  PHE    88     310.108 322.569 326.649  1.00  0.00           C  
ATOM   1317  HB2 PHE    88     310.886 321.816 326.786  1.00  0.00           H  
ATOM   1318  HB3 PHE    88     310.414 323.174 325.809  1.00  0.00           H  
ATOM   1319  CG  PHE    88     310.041 323.451 327.874  1.00  0.00           C  
ATOM   1320  CD1 PHE    88     309.698 324.809 327.730  1.00  0.00           C  
ATOM   1321  HD1 PHE    88     309.576 325.243 326.746  1.00  0.00           H  
ATOM   1322  CE1 PHE    88     309.469 325.594 328.869  1.00  0.00           C  
ATOM   1323  HE1 PHE    88     309.168 326.627 328.768  1.00  0.00           H  
ATOM   1324  CZ  PHE    88     309.610 325.032 330.147  1.00  0.00           C  
ATOM   1325  HZ  PHE    88     309.402 325.640 331.013  1.00  0.00           H  
ATOM   1326  CE2 PHE    88     310.021 323.695 330.294  1.00  0.00           C  
ATOM   1327  HE2 PHE    88     310.143 323.267 331.281  1.00  0.00           H  
ATOM   1328  CD2 PHE    88     310.241 322.903 329.155  1.00  0.00           C  
ATOM   1329  HD2 PHE    88     310.531 321.868 329.269  1.00  0.00           H  
ATOM   1330  C   PHE    88     308.369 320.883 327.378  1.00  0.00           C  
ATOM   1331  O   PHE    88     307.308 320.957 327.999  1.00  0.00           O  
ATOM   1332  N   ASP    89     309.294 319.953 327.621  1.00  0.00           N  
ATOM   1333  H   ASP    89     310.149 320.008 327.082  1.00  0.00           H  
ATOM   1334  CA  ASP    89     309.367 318.980 328.710  1.00  0.00           C  
ATOM   1335  HA  ASP    89     309.036 319.457 329.633  1.00  0.00           H  
ATOM   1336  CB  ASP    89     308.463 317.771 328.396  1.00  0.00           C  
ATOM   1337  HB2 ASP    89     307.557 318.126 327.902  1.00  0.00           H  
ATOM   1338  HB3 ASP    89     308.983 317.111 327.698  1.00  0.00           H  
ATOM   1339  CG  ASP    89     308.039 316.968 329.643  1.00  0.00           C  
ATOM   1340  OD1 ASP    89     307.092 316.157 329.523  1.00  0.00           O  
ATOM   1341  OD2 ASP    89     308.644 317.135 330.730  1.00  0.00           O  
ATOM   1342  C   ASP    89     310.852 318.578 328.854  1.00  0.00           C  
ATOM   1343  O   ASP    89     311.684 319.024 328.062  1.00  0.00           O  
ATOM   1344  N   ILE    90     311.198 317.738 329.826  1.00  0.00           N  
ATOM   1345  H   ILE    90     310.443 317.406 330.423  1.00  0.00           H  
ATOM   1346  CA  ILE    90     312.549 317.174 329.996  1.00  0.00           C  
ATOM   1347  HA  ILE    90     312.969 317.074 328.995  1.00  0.00           H  
ATOM   1348  CB  ILE    90     313.490 318.097 330.807  1.00  0.00           C  
ATOM   1349  HB  ILE    90     314.210 317.462 331.319  1.00  0.00           H  
ATOM   1350  CG2 ILE    90     314.280 318.986 329.836  1.00  0.00           C  
ATOM   1351 HG21 ILE    90     313.668 319.815 329.481  1.00  0.00           H  
ATOM   1352 HG22 ILE    90     315.167 319.371 330.329  1.00  0.00           H  
ATOM   1353 HG23 ILE    90     314.591 318.417 328.967  1.00  0.00           H  
ATOM   1354  CG1 ILE    90     312.847 319.035 331.854  1.00  0.00           C  
ATOM   1355 HG12 ILE    90     313.646 319.575 332.363  1.00  0.00           H  
ATOM   1356 HG13 ILE    90     312.216 319.773 331.356  1.00  0.00           H  
ATOM   1357  CD1 ILE    90     312.013 318.320 332.919  1.00  0.00           C  
ATOM   1358 HD11 ILE    90     312.567 317.471 333.316  1.00  0.00           H  
ATOM   1359 HD12 ILE    90     311.788 319.019 333.725  1.00  0.00           H  
ATOM   1360 HD13 ILE    90     311.072 317.974 332.495  1.00  0.00           H  
ATOM   1361  C   ILE    90     312.551 315.731 330.526  1.00  0.00           C  
ATOM   1362  O   ILE    90     313.349 314.923 330.067  1.00  0.00           O  
ATOM   1363  N   VAL    91     311.614 315.388 331.416  1.00  0.00           N  
ATOM   1364  H   VAL    91     311.037 316.132 331.776  1.00  0.00           H  
ATOM   1365  CA  VAL    91     311.259 314.015 331.845  1.00  0.00           C  
ATOM   1366  HA  VAL    91     310.345 314.130 332.426  1.00  0.00           H  
ATOM   1367  CB  VAL    91     310.838 313.161 330.599  1.00  0.00           C  
ATOM   1368  HB  VAL    91     311.708 312.939 329.983  1.00  0.00           H  
ATOM   1369  CG1 VAL    91     310.129 311.830 330.916  1.00  0.00           C  
ATOM   1370 HG11 VAL    91     309.473 311.958 331.778  1.00  0.00           H  
ATOM   1371 HG12 VAL    91     309.523 311.496 330.072  1.00  0.00           H  
ATOM   1372 HG13 VAL    91     310.843 311.029 331.087  1.00  0.00           H  
ATOM   1373  CG2 VAL    91     309.822 313.935 329.737  1.00  0.00           C  
ATOM   1374 HG21 VAL    91     310.263 314.838 329.321  1.00  0.00           H  
ATOM   1375 HG22 VAL    91     309.485 313.331 328.896  1.00  0.00           H  
ATOM   1376 HG23 VAL    91     308.959 314.206 330.346  1.00  0.00           H  
ATOM   1377  C   VAL    91     312.253 313.382 332.864  1.00  0.00           C  
ATOM   1378  O   VAL    91     312.835 314.105 333.673  1.00  0.00           O  
ATOM   1379  N   ALA    92     312.379 312.046 332.858  1.00  0.00           N  
ATOM   1380  H   ALA    92     311.976 311.612 332.047  1.00  0.00           H  
ATOM   1381  CA  ALA    92     312.994 311.072 333.793  1.00  0.00           C  
ATOM   1382  HA  ALA    92     314.011 310.843 333.506  1.00  0.00           H  
ATOM   1383  CB  ALA    92     313.121 311.600 335.212  1.00  0.00           C  
ATOM   1384  HB1 ALA    92     312.199 312.079 335.543  1.00  0.00           H  
ATOM   1385  HB2 ALA    92     313.384 310.787 335.891  1.00  0.00           H  
ATOM   1386  HB3 ALA    92     313.945 312.304 335.191  1.00  0.00           H  
ATOM   1387  C   ALA    92     312.210 309.745 333.759  1.00  0.00           C  
ATOM   1388  O   ALA    92     312.799 308.665 333.728  1.00  0.00           O  
ATOM   1389  N   ASP    93     310.882 309.860 333.694  1.00  0.00           N  
ATOM   1390  H   ASP    93     310.520 310.795 333.858  1.00  0.00           H  
ATOM   1391  CA  ASP    93     309.857 308.809 333.734  1.00  0.00           C  
ATOM   1392  HA  ASP    93     309.728 308.526 334.780  1.00  0.00           H  
ATOM   1393  CB  ASP    93     308.509 309.395 333.253  1.00  0.00           C  
ATOM   1394  HB2 ASP    93     308.576 309.567 332.177  1.00  0.00           H  
ATOM   1395  HB3 ASP    93     307.737 308.640 333.413  1.00  0.00           H  
ATOM   1396  CG  ASP    93     308.047 310.723 333.902  1.00  0.00           C  
ATOM   1397  OD1 ASP    93     306.922 311.172 333.576  1.00  0.00           O  
ATOM   1398  OD2 ASP    93     308.784 311.345 334.706  1.00  0.00           O  
ATOM   1399  C   ASP    93     310.206 307.516 332.960  1.00  0.00           C  
ATOM   1400  O   ASP    93     310.359 306.456 333.574  1.00  0.00           O  
ATOM   1401  N   ALA    94     310.350 307.598 331.626  1.00  0.00           N  
ATOM   1402  H   ALA    94     310.101 308.474 331.189  1.00  0.00           H  
ATOM   1403  CA  ALA    94     310.669 306.456 330.746  1.00  0.00           C  
ATOM   1404  HA  ALA    94     311.368 305.807 331.276  1.00  0.00           H  
ATOM   1405  CB  ALA    94     309.384 305.648 330.503  1.00  0.00           C  
ATOM   1406  HB1 ALA    94     308.648 306.254 329.974  1.00  0.00           H  
ATOM   1407  HB2 ALA    94     309.611 304.758 329.913  1.00  0.00           H  
ATOM   1408  HB3 ALA    94     308.964 305.323 331.456  1.00  0.00           H  
ATOM   1409  C   ALA    94     311.392 306.846 329.431  1.00  0.00           C  
ATOM   1410  O   ALA    94     311.472 306.055 328.492  1.00  0.00           O  
ATOM   1411  N   TRP    95     311.917 308.074 329.362  1.00  0.00           N  
ATOM   1412  H   TRP    95     311.849 308.636 330.192  1.00  0.00           H  
ATOM   1413  CA  TRP    95     312.834 308.563 328.320  1.00  0.00           C  
ATOM   1414  HA  TRP    95     312.518 308.195 327.341  1.00  0.00           H  
ATOM   1415  CB  TRP    95     312.806 310.106 328.340  1.00  0.00           C  
ATOM   1416  HB2 TRP    95     313.175 310.470 327.379  1.00  0.00           H  
ATOM   1417  HB3 TRP    95     311.780 310.460 328.444  1.00  0.00           H  
ATOM   1418  CG  TRP    95     313.660 310.714 329.424  1.00  0.00           C  
ATOM   1419  CD1 TRP    95     313.827 310.211 330.671  1.00  0.00           C  
ATOM   1420  HD1 TRP    95     313.374 309.311 331.066  1.00  0.00           H  
ATOM   1421  NE1 TRP    95     314.806 310.911 331.327  1.00  0.00           N  
ATOM   1422  HE1 TRP    95     315.197 310.634 332.220  1.00  0.00           H  
ATOM   1423  CE2 TRP    95     315.170 312.024 330.641  1.00  0.00           C  
ATOM   1424  CZ2 TRP    95     315.982 313.099 330.982  1.00  0.00           C  
ATOM   1425  HZ2 TRP    95     316.280 313.234 332.002  1.00  0.00           H  
ATOM   1426  CH2 TRP    95     316.415 313.961 329.976  1.00  0.00           C  
ATOM   1427  HH2 TRP    95     317.048 314.808 330.198  1.00  0.00           H  
ATOM   1428  CZ3 TRP    95     316.047 313.671 328.661  1.00  0.00           C  
ATOM   1429  HZ3 TRP    95     316.477 314.261 327.891  1.00  0.00           H  
ATOM   1430  CE3 TRP    95     315.102 312.672 328.349  1.00  0.00           C  
ATOM   1431  HE3 TRP    95     314.776 312.516 327.334  1.00  0.00           H  
ATOM   1432  CD2 TRP    95     314.602 311.832 329.355  1.00  0.00           C  
ATOM   1433  C   TRP    95     314.292 308.123 328.584  1.00  0.00           C  
ATOM   1434  O   TRP    95     314.603 307.547 329.628  1.00  0.00           O  
ATOM   1435  N   GLU    96     315.181 308.548 327.684  1.00  0.00           N  
ATOM   1436  H   GLU    96     314.795 308.835 326.796  1.00  0.00           H  
ATOM   1437  CA  GLU    96     316.643 308.543 327.743  1.00  0.00           C  
ATOM   1438  HA  GLU    96     316.960 308.825 328.749  1.00  0.00           H  
ATOM   1439  CB  GLU    96     317.245 307.150 327.422  1.00  0.00           C  
ATOM   1440  HB2 GLU    96     316.980 306.846 326.410  1.00  0.00           H  
ATOM   1441  HB3 GLU    96     318.329 307.239 327.480  1.00  0.00           H  
ATOM   1442  CG  GLU    96     316.815 306.051 328.405  1.00  0.00           C  
ATOM   1443  HG2 GLU    96     316.900 306.452 329.418  1.00  0.00           H  
ATOM   1444  HG3 GLU    96     315.775 305.785 328.207  1.00  0.00           H  
ATOM   1445  CD  GLU    96     317.652 304.765 328.321  1.00  0.00           C  
ATOM   1446  OE1 GLU    96     318.019 304.228 329.397  1.00  0.00           O  
ATOM   1447  OE2 GLU    96     317.891 304.257 327.202  1.00  0.00           O  
ATOM   1448  C   GLU    96     317.138 309.626 326.758  1.00  0.00           C  
ATOM   1449  O   GLU    96     317.333 309.365 325.578  1.00  0.00           O  
ATOM   1450  N   GLY    97     317.312 310.869 327.220  1.00  0.00           N  
ATOM   1451  H   GLY    97     317.024 311.070 328.171  1.00  0.00           H  
ATOM   1452  CA  GLY    97     317.955 311.957 326.459  1.00  0.00           C  
ATOM   1453  HA2 GLY    97     318.474 312.577 327.185  1.00  0.00           H  
ATOM   1454  HA3 GLY    97     318.681 311.526 325.770  1.00  0.00           H  
ATOM   1455  C   GLY    97     317.075 312.912 325.648  1.00  0.00           C  
ATOM   1456  O   GLY    97     316.044 312.528 325.105  1.00  0.00           O  
ATOM   1457  N   ILE    98     317.513 314.179 325.595  1.00  0.00           N  
ATOM   1458  H   ILE    98     318.440 314.369 325.971  1.00  0.00           H  
ATOM   1459  CA  ILE    98     316.800 315.361 325.076  1.00  0.00           C  
ATOM   1460  HA  ILE    98     315.938 315.025 324.516  1.00  0.00           H  
ATOM   1461  CB  ILE    98     316.321 316.340 326.178  1.00  0.00           C  
ATOM   1462  HB  ILE    98     316.095 317.281 325.684  1.00  0.00           H  
ATOM   1463  CG2 ILE    98     314.969 315.878 326.745  1.00  0.00           C  
ATOM   1464 HG21 ILE    98     314.857 314.803 326.648  1.00  0.00           H  
ATOM   1465 HG22 ILE    98     314.846 316.173 327.786  1.00  0.00           H  
ATOM   1466 HG23 ILE    98     314.152 316.299 326.173  1.00  0.00           H  
ATOM   1467  CG1 ILE    98     317.450 316.702 327.177  1.00  0.00           C  
ATOM   1468 HG12 ILE    98     317.854 315.818 327.657  1.00  0.00           H  
ATOM   1469 HG13 ILE    98     318.253 317.166 326.612  1.00  0.00           H  
ATOM   1470  CD1 ILE    98     317.083 317.690 328.278  1.00  0.00           C  
ATOM   1471 HD11 ILE    98     316.464 317.193 329.023  1.00  0.00           H  
ATOM   1472 HD12 ILE    98     317.993 318.036 328.766  1.00  0.00           H  
ATOM   1473 HD13 ILE    98     316.565 318.546 327.851  1.00  0.00           H  
ATOM   1474  C   ILE    98     317.677 316.166 324.138  1.00  0.00           C  
ATOM   1475  O   ILE    98     318.895 316.234 324.299  1.00  0.00           O  
ATOM   1476  N   VAL    99     317.037 316.870 323.206  1.00  0.00           N  
ATOM   1477  H   VAL    99     316.035 316.755 323.115  1.00  0.00           H  
ATOM   1478  CA  VAL    99     317.745 317.776 322.297  1.00  0.00           C  
ATOM   1479  HA  VAL    99     318.788 317.803 322.596  1.00  0.00           H  
ATOM   1480  CB  VAL    99     317.775 317.223 320.855  1.00  0.00           C  
ATOM   1481  HB  VAL    99     318.539 317.738 320.286  1.00  0.00           H  
ATOM   1482  CG1 VAL    99     318.176 315.754 320.920  1.00  0.00           C  
ATOM   1483 HG11 VAL    99     317.338 315.154 321.254  1.00  0.00           H  
ATOM   1484 HG12 VAL    99     318.535 315.467 319.943  1.00  0.00           H  
ATOM   1485 HG13 VAL    99     318.958 315.564 321.643  1.00  0.00           H  
ATOM   1486  CG2 VAL    99     316.486 317.268 320.032  1.00  0.00           C  
ATOM   1487 HG21 VAL    99     316.258 318.291 319.744  1.00  0.00           H  
ATOM   1488 HG22 VAL    99     316.618 316.704 319.104  1.00  0.00           H  
ATOM   1489 HG23 VAL    99     315.673 316.828 320.598  1.00  0.00           H  
ATOM   1490  C   VAL    99     317.300 319.217 322.494  1.00  0.00           C  
ATOM   1491  O   VAL    99     316.639 319.804 321.645  1.00  0.00           O  
ATOM   1492  N   SER   100     317.718 319.803 323.619  1.00  0.00           N  
ATOM   1493  H   SER   100     318.166 319.234 324.323  1.00  0.00           H  
ATOM   1494  CA  SER   100     317.610 321.243 323.920  1.00  0.00           C  
ATOM   1495  HA  SER   100     316.619 321.602 323.642  1.00  0.00           H  
ATOM   1496  CB  SER   100     317.805 321.490 325.417  1.00  0.00           C  
ATOM   1497  HB2 SER   100     318.847 321.353 325.662  1.00  0.00           H  
ATOM   1498  HB3 SER   100     317.527 322.515 325.651  1.00  0.00           H  
ATOM   1499  OG  SER   100     317.059 320.576 326.194  1.00  0.00           O  
ATOM   1500  HG  SER   100     317.241 320.733 327.139  1.00  0.00           H  
ATOM   1501  C   SER   100     318.662 322.040 323.128  1.00  0.00           C  
ATOM   1502  O   SER   100     319.428 322.832 323.663  1.00  0.00           O  
ATOM   1503  N   ILE   101     318.740 321.759 321.836  1.00  0.00           N  
ATOM   1504  H   ILE   101     318.030 321.133 321.484  1.00  0.00           H  
ATOM   1505  CA  ILE   101     319.682 322.295 320.847  1.00  0.00           C  
ATOM   1506  HA  ILE   101     320.697 322.192 321.231  1.00  0.00           H  
ATOM   1507  CB  ILE   101     319.529 321.429 319.577  1.00  0.00           C  
ATOM   1508  HB  ILE   101     320.151 321.843 318.782  1.00  0.00           H  
ATOM   1509  CG2 ILE   101     320.058 320.034 319.924  1.00  0.00           C  
ATOM   1510 HG21 ILE   101     319.467 319.582 320.708  1.00  0.00           H  
ATOM   1511 HG22 ILE   101     320.076 319.400 319.038  1.00  0.00           H  
ATOM   1512 HG23 ILE   101     321.063 320.127 320.317  1.00  0.00           H  
ATOM   1513  CG1 ILE   101     318.058 321.299 319.097  1.00  0.00           C  
ATOM   1514 HG12 ILE   101     317.681 320.304 319.333  1.00  0.00           H  
ATOM   1515 HG13 ILE   101     317.424 322.021 319.609  1.00  0.00           H  
ATOM   1516  CD1 ILE   101     317.881 321.524 317.602  1.00  0.00           C  
ATOM   1517 HD11 ILE   101     318.561 320.875 317.050  1.00  0.00           H  
ATOM   1518 HD12 ILE   101     316.859 321.290 317.310  1.00  0.00           H  
ATOM   1519 HD13 ILE   101     318.074 322.573 317.380  1.00  0.00           H  
ATOM   1520  C   ILE   101     319.446 323.790 320.582  1.00  0.00           C  
ATOM   1521  O   ILE   101     318.637 324.408 321.272  1.00  0.00           O  
ATOM   1522  N   PHE   102     320.132 324.401 319.605  1.00  0.00           N  
ATOM   1523  H   PHE   102     320.832 323.885 319.089  1.00  0.00           H  
ATOM   1524  CA  PHE   102     319.731 325.737 319.133  1.00  0.00           C  
ATOM   1525  HA  PHE   102     318.683 325.816 319.370  1.00  0.00           H  
ATOM   1526  CB  PHE   102     320.325 326.912 319.920  1.00  0.00           C  
ATOM   1527  HB2 PHE   102     319.761 327.803 319.639  1.00  0.00           H  
ATOM   1528  HB3 PHE   102     320.108 326.753 320.976  1.00  0.00           H  
ATOM   1529  CG  PHE   102     321.794 327.246 319.800  1.00  0.00           C  
ATOM   1530  CD1 PHE   102     322.710 326.690 320.711  1.00  0.00           C  
ATOM   1531  HD1 PHE   102     322.387 325.924 321.403  1.00  0.00           H  
ATOM   1532  CE1 PHE   102     324.026 327.179 320.773  1.00  0.00           C  
ATOM   1533  HE1 PHE   102     324.716 326.771 321.499  1.00  0.00           H  
ATOM   1534  CZ  PHE   102     324.427 328.228 319.925  1.00  0.00           C  
ATOM   1535  HZ  PHE   102     325.430 328.629 319.991  1.00  0.00           H  
ATOM   1536  CE2 PHE   102     323.522 328.764 318.993  1.00  0.00           C  
ATOM   1537  HE2 PHE   102     323.829 329.574 318.345  1.00  0.00           H  
ATOM   1538  CD2 PHE   102     322.208 328.270 318.926  1.00  0.00           C  
ATOM   1539  HD2 PHE   102     321.502 328.722 318.242  1.00  0.00           H  
ATOM   1540  C   PHE   102     319.680 325.892 317.620  1.00  0.00           C  
ATOM   1541  O   PHE   102     318.623 326.273 317.119  1.00  0.00           O  
ATOM   1542  N   CYS   103     320.741 325.547 316.885  1.00  0.00           N  
ATOM   1543  H   CYS   103     321.578 325.232 317.370  1.00  0.00           H  
ATOM   1544  CA  CYS   103     320.741 325.448 315.416  1.00  0.00           C  
ATOM   1545  HA  CYS   103     321.726 325.102 315.106  1.00  0.00           H  
ATOM   1546  CB  CYS   103     319.727 324.382 314.957  1.00  0.00           C  
ATOM   1547  HB2 CYS   103     318.719 324.634 315.289  1.00  0.00           H  
ATOM   1548  HB3 CYS   103     319.722 324.316 313.867  1.00  0.00           H  
ATOM   1549  SG  CYS   103     320.192 322.782 315.658  1.00  0.00           S  
ATOM   1550  HG  CYS   103     319.172 322.081 315.133  1.00  0.00           H  
ATOM   1551  C   CYS   103     320.510 326.804 314.724  1.00  0.00           C  
ATOM   1552  O   CYS   103     321.463 327.457 314.322  1.00  0.00           O  
ATOM   1553  N   HIS   104     319.261 327.258 314.641  1.00  0.00           N  
ATOM   1554  H   HIS   104     318.558 326.710 315.125  1.00  0.00           H  
ATOM   1555  CA  HIS   104     318.821 328.549 314.113  1.00  0.00           C  
ATOM   1556  HA  HIS   104     319.642 329.270 314.149  1.00  0.00           H  
ATOM   1557  CB  HIS   104     318.366 328.388 312.650  1.00  0.00           C  
ATOM   1558  HB2 HIS   104     319.234 328.148 312.035  1.00  0.00           H  
ATOM   1559  HB3 HIS   104     317.673 327.547 312.588  1.00  0.00           H  
ATOM   1560  CG  HIS   104     317.681 329.605 312.063  1.00  0.00           C  
ATOM   1561  ND1 HIS   104     316.696 329.568 311.071  1.00  0.00           N  
ATOM   1562  CE1 HIS   104     316.347 330.846 310.843  1.00  0.00           C  
ATOM   1563  HE1 HIS   104     315.590 331.167 310.135  1.00  0.00           H  
ATOM   1564  NE2 HIS   104     317.067 331.673 311.621  1.00  0.00           N  
ATOM   1565  HE2 HIS   104     316.979 332.685 311.635  1.00  0.00           H  
ATOM   1566  CD2 HIS   104     317.921 330.912 312.390  1.00  0.00           C  
ATOM   1567  HD2 HIS   104     318.634 331.282 313.116  1.00  0.00           H  
ATOM   1568  C   HIS   104     317.682 329.038 315.013  1.00  0.00           C  
ATOM   1569  O   HIS   104     316.558 328.535 314.938  1.00  0.00           O  
ATOM   1570  N   LEU   105     317.997 329.978 315.910  1.00  0.00           N  
ATOM   1571  H   LEU   105     318.946 330.329 315.937  1.00  0.00           H  
ATOM   1572  CA  LEU   105     317.097 330.399 316.986  1.00  0.00           C  
ATOM   1573  HA  LEU   105     316.102 330.527 316.562  1.00  0.00           H  
ATOM   1574  CB  LEU   105     317.029 329.267 318.035  1.00  0.00           C  
ATOM   1575  HB2 LEU   105     316.911 328.293 317.560  1.00  0.00           H  
ATOM   1576  HB3 LEU   105     317.976 329.244 318.577  1.00  0.00           H  
ATOM   1577  CG  LEU   105     315.865 329.482 319.015  1.00  0.00           C  
ATOM   1578  HG  LEU   105     315.696 330.542 319.154  1.00  0.00           H  
ATOM   1579  CD1 LEU   105     314.564 328.900 318.455  1.00  0.00           C  
ATOM   1580 HD11 LEU   105     314.360 327.928 318.897  1.00  0.00           H  
ATOM   1581 HD12 LEU   105     313.738 329.571 318.686  1.00  0.00           H  
ATOM   1582 HD13 LEU   105     314.613 328.805 317.371  1.00  0.00           H  
ATOM   1583  CD2 LEU   105     316.236 328.896 320.374  1.00  0.00           C  
ATOM   1584 HD21 LEU   105     317.125 329.402 320.751  1.00  0.00           H  
ATOM   1585 HD22 LEU   105     315.429 329.033 321.085  1.00  0.00           H  
ATOM   1586 HD23 LEU   105     316.445 327.837 320.280  1.00  0.00           H  
ATOM   1587  C   LEU   105     317.565 331.707 317.671  1.00  0.00           C  
ATOM   1588  O   LEU   105     318.726 331.784 318.084  1.00  0.00           O  
ATOM   1589  N   PRO   106     316.678 332.709 317.849  1.00  0.00           N  
ATOM   1590  CD  PRO   106     315.424 332.895 317.135  1.00  0.00           C  
ATOM   1591  HD2 PRO   106     314.603 332.480 317.722  1.00  0.00           H  
ATOM   1592  HD3 PRO   106     315.443 332.453 316.138  1.00  0.00           H  
ATOM   1593  CG  PRO   106     315.272 334.405 317.010  1.00  0.00           C  
ATOM   1594  HG2 PRO   106     314.228 334.698 316.892  1.00  0.00           H  
ATOM   1595  HG3 PRO   106     315.872 334.765 316.173  1.00  0.00           H  
ATOM   1596  CB  PRO   106     315.861 334.912 318.324  1.00  0.00           C  
ATOM   1597  HB2 PRO   106     315.071 334.933 319.076  1.00  0.00           H  
ATOM   1598  HB3 PRO   106     316.292 335.907 318.205  1.00  0.00           H  
ATOM   1599  CA  PRO   106     316.937 333.876 318.699  1.00  0.00           C  
ATOM   1600  HA  PRO   106     317.924 334.281 318.471  1.00  0.00           H  
ATOM   1601  C   PRO   106     316.863 333.515 320.196  1.00  0.00           C  
ATOM   1602  O   PRO   106     316.520 332.392 320.570  1.00  0.00           O  
ATOM   1603  N   SER   107     317.120 334.477 321.086  1.00  0.00           N  
ATOM   1604  H   SER   107     317.398 335.395 320.762  1.00  0.00           H  
ATOM   1605  CA  SER   107     316.962 334.271 322.538  1.00  0.00           C  
ATOM   1606  HA  SER   107     317.538 333.388 322.813  1.00  0.00           H  
ATOM   1607  CB  SER   107     317.563 335.447 323.315  1.00  0.00           C  
ATOM   1608  HB2 SER   107     317.508 335.234 324.385  1.00  0.00           H  
ATOM   1609  HB3 SER   107     318.613 335.558 323.039  1.00  0.00           H  
ATOM   1610  OG  SER   107     316.863 336.649 323.028  1.00  0.00           O  
ATOM   1611  HG  SER   107     317.239 337.367 323.580  1.00  0.00           H  
ATOM   1612  C   SER   107     315.506 334.016 322.978  1.00  0.00           C  
ATOM   1613  O   SER   107     315.298 333.423 324.031  1.00  0.00           O  
ATOM   1614  N   SER   108     314.500 334.392 322.174  1.00  0.00           N  
ATOM   1615  H   SER   108     314.762 334.913 321.350  1.00  0.00           H  
ATOM   1616  CA  SER   108     313.058 334.286 322.484  1.00  0.00           C  
ATOM   1617  HA  SER   108     312.843 334.973 323.303  1.00  0.00           H  
ATOM   1618  CB  SER   108     312.242 334.754 321.270  1.00  0.00           C  
ATOM   1619  HB2 SER   108     312.459 335.805 321.076  1.00  0.00           H  
ATOM   1620  HB3 SER   108     312.532 334.170 320.394  1.00  0.00           H  
ATOM   1621  OG  SER   108     310.851 334.591 321.501  1.00  0.00           O  
ATOM   1622  HG  SER   108     310.368 334.775 320.668  1.00  0.00           H  
ATOM   1623  C   SER   108     312.594 332.891 322.940  1.00  0.00           C  
ATOM   1624  O   SER   108     312.171 332.724 324.086  1.00  0.00           O  
ATOM   1625  N   LEU   109     312.686 331.866 322.078  1.00  0.00           N  
ATOM   1626  H   LEU   109     313.019 332.050 321.141  1.00  0.00           H  
ATOM   1627  CA  LEU   109     312.306 330.490 322.441  1.00  0.00           C  
ATOM   1628  HA  LEU   109     311.302 330.508 322.867  1.00  0.00           H  
ATOM   1629  CB  LEU   109     312.284 329.627 321.167  1.00  0.00           C  
ATOM   1630  HB2 LEU   109     311.837 330.204 320.356  1.00  0.00           H  
ATOM   1631  HB3 LEU   109     313.311 329.426 320.888  1.00  0.00           H  
ATOM   1632  CG  LEU   109     311.551 328.274 321.225  1.00  0.00           C  
ATOM   1633  HG  LEU   109     311.792 327.743 320.304  1.00  0.00           H  
ATOM   1634  CD1 LEU   109     311.932 327.383 322.404  1.00  0.00           C  
ATOM   1635 HD11 LEU   109     311.394 327.664 323.307  1.00  0.00           H  
ATOM   1636 HD12 LEU   109     311.695 326.359 322.159  1.00  0.00           H  
ATOM   1637 HD13 LEU   109     313.007 327.422 322.573  1.00  0.00           H  
ATOM   1638  CD2 LEU   109     310.038 328.458 321.251  1.00  0.00           C  
ATOM   1639 HD21 LEU   109     309.723 329.055 320.395  1.00  0.00           H  
ATOM   1640 HD22 LEU   109     309.575 327.480 321.179  1.00  0.00           H  
ATOM   1641 HD23 LEU   109     309.722 328.943 322.174  1.00  0.00           H  
ATOM   1642  C   LEU   109     313.257 329.933 323.512  1.00  0.00           C  
ATOM   1643  O   LEU   109     312.825 329.310 324.480  1.00  0.00           O  
ATOM   1644  N   ARG   110     314.554 330.246 323.402  1.00  0.00           N  
ATOM   1645  H   ARG   110     314.840 330.787 322.596  1.00  0.00           H  
ATOM   1646  CA  ARG   110     315.570 329.887 324.403  1.00  0.00           C  
ATOM   1647  HA  ARG   110     315.594 328.797 324.470  1.00  0.00           H  
ATOM   1648  CB  ARG   110     316.947 330.361 323.888  1.00  0.00           C  
ATOM   1649  HB2 ARG   110     317.193 329.725 323.038  1.00  0.00           H  
ATOM   1650  HB3 ARG   110     316.872 331.378 323.514  1.00  0.00           H  
ATOM   1651  CG  ARG   110     318.110 330.310 324.894  1.00  0.00           C  
ATOM   1652  HG2 ARG   110     318.173 331.259 325.428  1.00  0.00           H  
ATOM   1653  HG3 ARG   110     317.919 329.560 325.646  1.00  0.00           H  
ATOM   1654  CD  ARG   110     319.460 329.979 324.233  1.00  0.00           C  
ATOM   1655  HD2 ARG   110     320.001 329.338 324.923  1.00  0.00           H  
ATOM   1656  HD3 ARG   110     319.327 329.425 323.302  1.00  0.00           H  
ATOM   1657  NE  ARG   110     320.254 331.199 324.021  1.00  0.00           N  
ATOM   1658  HE  ARG   110     319.743 332.056 323.866  1.00  0.00           H  
ATOM   1659  CZ  ARG   110     321.529 331.322 324.327  1.00  0.00           C  
ATOM   1660  NH1 ARG   110     321.951 332.435 324.834  1.00  0.00           N  
ATOM   1661 HH11 ARG   110     321.302 333.175 325.058  1.00  0.00           H  
ATOM   1662 HH12 ARG   110     322.904 332.505 325.165  1.00  0.00           H  
ATOM   1663  NH2 ARG   110     322.391 330.362 324.175  1.00  0.00           N  
ATOM   1664 HH21 ARG   110     322.106 329.542 323.665  1.00  0.00           H  
ATOM   1665 HH22 ARG   110     323.376 330.532 324.334  1.00  0.00           H  
ATOM   1666  C   ARG   110     315.164 330.368 325.804  1.00  0.00           C  
ATOM   1667  O   ARG   110     315.337 329.624 326.759  1.00  0.00           O  
ATOM   1668  N   GLN   111     314.508 331.520 325.925  1.00  0.00           N  
ATOM   1669  H   GLN   111     314.438 332.107 325.101  1.00  0.00           H  
ATOM   1670  CA  GLN   111     313.963 332.034 327.183  1.00  0.00           C  
ATOM   1671  HA  GLN   111     314.789 332.035 327.886  1.00  0.00           H  
ATOM   1672  CB  GLN   111     313.525 333.496 326.994  1.00  0.00           C  
ATOM   1673  HB2 GLN   111     314.231 334.007 326.339  1.00  0.00           H  
ATOM   1674  HB3 GLN   111     312.541 333.506 326.525  1.00  0.00           H  
ATOM   1675  CG  GLN   111     313.460 334.277 328.316  1.00  0.00           C  
ATOM   1676  HG2 GLN   111     312.919 333.695 329.060  1.00  0.00           H  
ATOM   1677  HG3 GLN   111     314.473 334.437 328.689  1.00  0.00           H  
ATOM   1678  CD  GLN   111     312.761 335.631 328.184  1.00  0.00           C  
ATOM   1679  OE1 GLN   111     312.608 336.206 327.112  1.00  0.00           O  
ATOM   1680  NE2 GLN   111     312.302 336.201 329.279  1.00  0.00           N  
ATOM   1681 HE21 GLN   111     311.825 337.088 329.198  1.00  0.00           H  
ATOM   1682 HE22 GLN   111     312.414 335.749 330.176  1.00  0.00           H  
ATOM   1683  C   GLN   111     312.832 331.167 327.791  1.00  0.00           C  
ATOM   1684  O   GLN   111     312.649 331.180 329.008  1.00  0.00           O  
ATOM   1685  N   GLN   112     312.089 330.390 326.992  1.00  0.00           N  
ATOM   1686  H   GLN   112     312.283 330.392 325.996  1.00  0.00           H  
ATOM   1687  CA  GLN   112     311.163 329.372 327.511  1.00  0.00           C  
ATOM   1688  HA  GLN   112     310.593 329.800 328.337  1.00  0.00           H  
ATOM   1689  CB  GLN   112     310.158 328.899 326.443  1.00  0.00           C  
ATOM   1690  HB2 GLN   112     310.680 328.546 325.556  1.00  0.00           H  
ATOM   1691  HB3 GLN   112     309.609 328.053 326.859  1.00  0.00           H  
ATOM   1692  CG  GLN   112     309.132 329.968 326.043  1.00  0.00           C  
ATOM   1693  HG2 GLN   112     308.733 330.421 326.952  1.00  0.00           H  
ATOM   1694  HG3 GLN   112     309.618 330.749 325.458  1.00  0.00           H  
ATOM   1695  CD  GLN   112     307.965 329.384 325.238  1.00  0.00           C  
ATOM   1696  OE1 GLN   112     308.068 328.374 324.552  1.00  0.00           O  
ATOM   1697  NE2 GLN   112     306.799 329.995 325.294  1.00  0.00           N  
ATOM   1698 HE21 GLN   112     306.025 329.596 324.783  1.00  0.00           H  
ATOM   1699 HE22 GLN   112     306.678 330.822 325.861  1.00  0.00           H  
ATOM   1700  C   GLN   112     311.924 328.161 328.069  1.00  0.00           C  
ATOM   1701  O   GLN   112     311.764 327.821 329.241  1.00  0.00           O  
ATOM   1702  N   LEU   113     312.738 327.510 327.225  1.00  0.00           N  
ATOM   1703  H   LEU   113     312.845 327.886 326.289  1.00  0.00           H  
ATOM   1704  CA  LEU   113     313.352 326.214 327.530  1.00  0.00           C  
ATOM   1705  HA  LEU   113     312.553 325.537 327.834  1.00  0.00           H  
ATOM   1706  CB  LEU   113     314.005 325.651 326.238  1.00  0.00           C  
ATOM   1707  HB2 LEU   113     313.266 325.715 325.438  1.00  0.00           H  
ATOM   1708  HB3 LEU   113     314.832 326.290 325.934  1.00  0.00           H  
ATOM   1709  CG  LEU   113     314.509 324.188 326.260  1.00  0.00           C  
ATOM   1710  HG  LEU   113     314.813 323.932 325.245  1.00  0.00           H  
ATOM   1711  CD1 LEU   113     315.682 323.858 327.178  1.00  0.00           C  
ATOM   1712 HD11 LEU   113     315.455 324.073 328.215  1.00  0.00           H  
ATOM   1713 HD12 LEU   113     315.901 322.795 327.111  1.00  0.00           H  
ATOM   1714 HD13 LEU   113     316.555 324.415 326.857  1.00  0.00           H  
ATOM   1715  CD2 LEU   113     313.385 323.251 326.659  1.00  0.00           C  
ATOM   1716 HD21 LEU   113     312.518 323.515 326.070  1.00  0.00           H  
ATOM   1717 HD22 LEU   113     313.674 322.224 326.445  1.00  0.00           H  
ATOM   1718 HD23 LEU   113     313.148 323.346 327.718  1.00  0.00           H  
ATOM   1719  C   LEU   113     314.334 326.298 328.705  1.00  0.00           C  
ATOM   1720  O   LEU   113     314.068 325.819 329.809  1.00  0.00           O  
ATOM   1721  N   TYR   114     315.498 326.889 328.460  1.00  0.00           N  
ATOM   1722  H   TYR   114     315.625 327.346 327.570  1.00  0.00           H  
ATOM   1723  CA  TYR   114     316.629 326.813 329.374  1.00  0.00           C  
ATOM   1724  HA  TYR   114     316.727 325.762 329.651  1.00  0.00           H  
ATOM   1725  CB  TYR   114     317.933 327.150 328.643  1.00  0.00           C  
ATOM   1726  HB2 TYR   114     318.019 328.229 328.532  1.00  0.00           H  
ATOM   1727  HB3 TYR   114     318.767 326.837 329.267  1.00  0.00           H  
ATOM   1728  CG  TYR   114     318.112 326.529 327.261  1.00  0.00           C  
ATOM   1729  CD1 TYR   114     318.992 325.452 327.051  1.00  0.00           C  
ATOM   1730  HD1 TYR   114     319.448 324.950 327.893  1.00  0.00           H  
ATOM   1731  CE1 TYR   114     319.390 325.139 325.735  1.00  0.00           C  
ATOM   1732  HE1 TYR   114     320.160 324.418 325.552  1.00  0.00           H  
ATOM   1733  CZ  TYR   114     318.879 325.847 324.632  1.00  0.00           C  
ATOM   1734  OH  TYR   114     319.477 325.755 323.419  1.00  0.00           O  
ATOM   1735  HH  TYR   114     318.994 325.180 322.799  1.00  0.00           H  
ATOM   1736  CE2 TYR   114     317.864 326.794 324.834  1.00  0.00           C  
ATOM   1737  HE2 TYR   114     317.448 327.315 323.985  1.00  0.00           H  
ATOM   1738  CD2 TYR   114     317.493 327.124 326.147  1.00  0.00           C  
ATOM   1739  HD2 TYR   114     316.781 327.903 326.304  1.00  0.00           H  
ATOM   1740  C   TYR   114     316.385 327.569 330.700  1.00  0.00           C  
ATOM   1741  O   TYR   114     316.646 326.981 331.747  1.00  0.00           O  
ATOM   1742  N   PRO   115     315.714 328.744 330.734  1.00  0.00           N  
ATOM   1743  CD  PRO   115     315.692 329.745 329.686  1.00  0.00           C  
ATOM   1744  HD2 PRO   115     314.751 329.664 329.145  1.00  0.00           H  
ATOM   1745  HD3 PRO   115     316.534 329.649 329.005  1.00  0.00           H  
ATOM   1746  CG  PRO   115     315.774 331.086 330.417  1.00  0.00           C  
ATOM   1747  HG2 PRO   115     315.403 331.923 329.834  1.00  0.00           H  
ATOM   1748  HG3 PRO   115     316.800 331.274 330.738  1.00  0.00           H  
ATOM   1749  CB  PRO   115     314.889 330.818 331.626  1.00  0.00           C  
ATOM   1750  HB2 PRO   115     313.837 330.849 331.340  1.00  0.00           H  
ATOM   1751  HB3 PRO   115     315.092 331.516 332.439  1.00  0.00           H  
ATOM   1752  CA  PRO   115     315.301 329.392 331.983  1.00  0.00           C  
ATOM   1753  HA  PRO   115     316.193 329.467 332.604  1.00  0.00           H  
ATOM   1754  C   PRO   115     314.229 328.661 332.812  1.00  0.00           C  
ATOM   1755  O   PRO   115     313.780 329.201 333.828  1.00  0.00           O  
ATOM   1756  N   LYS   116     313.837 327.439 332.423  1.00  0.00           N  
ATOM   1757  H   LYS   116     314.201 327.089 331.545  1.00  0.00           H  
ATOM   1758  CA  LYS   116     313.075 326.508 333.267  1.00  0.00           C  
ATOM   1759  HA  LYS   116     312.926 326.974 334.238  1.00  0.00           H  
ATOM   1760  CB  LYS   116     311.712 326.175 332.640  1.00  0.00           C  
ATOM   1761  HB2 LYS   116     311.263 327.083 332.233  1.00  0.00           H  
ATOM   1762  HB3 LYS   116     311.859 325.479 331.813  1.00  0.00           H  
ATOM   1763  CG  LYS   116     310.736 325.553 333.659  1.00  0.00           C  
ATOM   1764  HG2 LYS   116     309.827 325.256 333.139  1.00  0.00           H  
ATOM   1765  HG3 LYS   116     311.176 324.656 334.098  1.00  0.00           H  
ATOM   1766  CD  LYS   116     310.364 326.547 334.772  1.00  0.00           C  
ATOM   1767  HD2 LYS   116     311.214 326.680 335.443  1.00  0.00           H  
ATOM   1768  HD3 LYS   116     310.114 327.509 334.320  1.00  0.00           H  
ATOM   1769  CE  LYS   116     309.169 326.055 335.592  1.00  0.00           C  
ATOM   1770  HE2 LYS   116     308.315 325.915 334.921  1.00  0.00           H  
ATOM   1771  HE3 LYS   116     309.414 325.082 336.031  1.00  0.00           H  
ATOM   1772  NZ  LYS   116     308.823 327.031 336.662  1.00  0.00           N  
ATOM   1773  HZ1 LYS   116     308.592 327.938 336.275  1.00  0.00           H  
ATOM   1774  HZ2 LYS   116     308.022 326.720 337.198  1.00  0.00           H  
ATOM   1775  HZ3 LYS   116     309.589 327.161 337.310  1.00  0.00           H  
ATOM   1776  C   LYS   116     313.885 325.240 333.527  1.00  0.00           C  
ATOM   1777  O   LYS   116     314.014 324.808 334.672  1.00  0.00           O  
ATOM   1778  N   VAL   117     314.453 324.665 332.466  1.00  0.00           N  
ATOM   1779  H   VAL   117     314.307 325.097 331.560  1.00  0.00           H  
ATOM   1780  CA  VAL   117     315.264 323.448 332.515  1.00  0.00           C  
ATOM   1781  HA  VAL   117     314.689 322.675 333.026  1.00  0.00           H  
ATOM   1782  CB  VAL   117     315.540 322.945 331.085  1.00  0.00           C  
ATOM   1783  HB  VAL   117     316.033 323.722 330.503  1.00  0.00           H  
ATOM   1784  CG1 VAL   117     316.423 321.703 331.093  1.00  0.00           C  
ATOM   1785 HG11 VAL   117     315.973 320.944 331.731  1.00  0.00           H  
ATOM   1786 HG12 VAL   117     316.546 321.318 330.079  1.00  0.00           H  
ATOM   1787 HG13 VAL   117     317.408 321.952 331.469  1.00  0.00           H  
ATOM   1788  CG2 VAL   117     314.234 322.532 330.392  1.00  0.00           C  
ATOM   1789 HG21 VAL   117     313.568 323.385 330.278  1.00  0.00           H  
ATOM   1790 HG22 VAL   117     314.451 322.133 329.401  1.00  0.00           H  
ATOM   1791 HG23 VAL   117     313.722 321.770 330.979  1.00  0.00           H  
ATOM   1792  C   VAL   117     316.548 323.709 333.321  1.00  0.00           C  
ATOM   1793  O   VAL   117     317.439 324.418 332.879  1.00  0.00           O  
ATOM   1794  N   TYR   118     316.594 323.085 334.501  1.00  0.00           N  
ATOM   1795  H   TYR   118     315.779 322.514 334.675  1.00  0.00           H  
ATOM   1796  CA  TYR   118     317.500 323.191 335.671  1.00  0.00           C  
ATOM   1797  HA  TYR   118     318.272 322.427 335.562  1.00  0.00           H  
ATOM   1798  CB  TYR   118     318.233 324.542 335.858  1.00  0.00           C  
ATOM   1799  HB2 TYR   118     318.930 324.420 336.689  1.00  0.00           H  
ATOM   1800  HB3 TYR   118     318.853 324.731 334.984  1.00  0.00           H  
ATOM   1801  CG  TYR   118     317.398 325.782 336.147  1.00  0.00           C  
ATOM   1802  CD1 TYR   118     317.081 326.668 335.103  1.00  0.00           C  
ATOM   1803  HD1 TYR   118     317.438 326.478 334.105  1.00  0.00           H  
ATOM   1804  CE1 TYR   118     316.334 327.827 335.350  1.00  0.00           C  
ATOM   1805  HE1 TYR   118     316.138 328.512 334.550  1.00  0.00           H  
ATOM   1806  CZ  TYR   118     315.878 328.118 336.650  1.00  0.00           C  
ATOM   1807  OH  TYR   118     315.095 329.209 336.876  1.00  0.00           O  
ATOM   1808  HH  TYR   118     314.691 329.547 336.056  1.00  0.00           H  
ATOM   1809  CE2 TYR   118     316.254 327.274 337.714  1.00  0.00           C  
ATOM   1810  HE2 TYR   118     315.943 327.526 338.717  1.00  0.00           H  
ATOM   1811  CD2 TYR   118     317.017 326.110 337.464  1.00  0.00           C  
ATOM   1812  HD2 TYR   118     317.306 325.470 338.287  1.00  0.00           H  
ATOM   1813  C   TYR   118     316.652 322.810 336.896  1.00  0.00           C  
ATOM   1814  O   TYR   118     317.046 321.949 337.683  1.00  0.00           O  
ATOM   1815  N   GLN   119     315.420 323.334 336.966  1.00  0.00           N  
ATOM   1816  H   GLN   119     315.158 324.040 336.282  1.00  0.00           H  
ATOM   1817  CA  GLN   119     314.357 322.820 337.833  1.00  0.00           C  
ATOM   1818  HA  GLN   119     314.787 322.366 338.726  1.00  0.00           H  
ATOM   1819  CB  GLN   119     313.365 323.923 338.255  1.00  0.00           C  
ATOM   1820  HB2 GLN   119     313.035 324.472 337.371  1.00  0.00           H  
ATOM   1821  HB3 GLN   119     312.487 323.454 338.701  1.00  0.00           H  
ATOM   1822  CG  GLN   119     313.942 324.923 339.268  1.00  0.00           C  
ATOM   1823  HG2 GLN   119     314.743 325.467 338.783  1.00  0.00           H  
ATOM   1824  HG3 GLN   119     313.171 325.646 339.535  1.00  0.00           H  
ATOM   1825  CD  GLN   119     314.480 324.292 340.556  1.00  0.00           C  
ATOM   1826  OE1 GLN   119     313.990 323.286 341.055  1.00  0.00           O  
ATOM   1827  NE2 GLN   119     315.513 324.855 341.152  1.00  0.00           N  
ATOM   1828 HE21 GLN   119     315.873 324.431 341.995  1.00  0.00           H  
ATOM   1829 HE22 GLN   119     315.934 325.691 340.773  1.00  0.00           H  
ATOM   1830  C   GLN   119     313.658 321.723 337.016  1.00  0.00           C  
ATOM   1831  O   GLN   119     313.162 321.978 335.916  1.00  0.00           O  
ATOM   1832  N   GLY   120     313.716 320.477 337.493  1.00  0.00           N  
ATOM   1833  H   GLY   120     314.090 320.334 338.424  1.00  0.00           H  
ATOM   1834  CA  GLY   120     313.245 319.302 336.745  1.00  0.00           C  
ATOM   1835  HA2 GLY   120     312.701 318.651 337.430  1.00  0.00           H  
ATOM   1836  HA3 GLY   120     312.540 319.606 335.971  1.00  0.00           H  
ATOM   1837  C   GLY   120     314.337 318.458 336.073  1.00  0.00           C  
ATOM   1838  O   GLY   120     313.997 317.440 335.479  1.00  0.00           O  
ATOM   1839  N   LEU   121     315.630 318.819 336.173  1.00  0.00           N  
ATOM   1840  H   LEU   121     315.854 319.692 336.637  1.00  0.00           H  
ATOM   1841  CA  LEU   121     316.749 317.960 335.720  1.00  0.00           C  
ATOM   1842  HA  LEU   121     316.309 317.041 335.351  1.00  0.00           H  
ATOM   1843  CB  LEU   121     317.493 318.587 334.514  1.00  0.00           C  
ATOM   1844  HB2 LEU   121     317.582 319.664 334.664  1.00  0.00           H  
ATOM   1845  HB3 LEU   121     318.505 318.181 334.467  1.00  0.00           H  
ATOM   1846  CG  LEU   121     316.814 318.317 333.144  1.00  0.00           C  
ATOM   1847  HG  LEU   121     315.883 318.875 333.073  1.00  0.00           H  
ATOM   1848  CD1 LEU   121     317.744 318.719 332.002  1.00  0.00           C  
ATOM   1849 HD11 LEU   121     318.682 318.163 332.062  1.00  0.00           H  
ATOM   1850 HD12 LEU   121     317.277 318.520 331.038  1.00  0.00           H  
ATOM   1851 HD13 LEU   121     317.947 319.780 332.055  1.00  0.00           H  
ATOM   1852  CD2 LEU   121     316.550 316.843 332.857  1.00  0.00           C  
ATOM   1853 HD21 LEU   121     315.740 316.459 333.475  1.00  0.00           H  
ATOM   1854 HD22 LEU   121     316.263 316.682 331.819  1.00  0.00           H  
ATOM   1855 HD23 LEU   121     317.467 316.296 333.052  1.00  0.00           H  
ATOM   1856  C   LEU   121     317.624 317.352 336.839  1.00  0.00           C  
ATOM   1857  O   LEU   121     318.654 316.739 336.561  1.00  0.00           O  
ATOM   1858  N   LYS   122     317.162 317.418 338.098  1.00  0.00           N  
ATOM   1859  H   LYS   122     316.335 317.974 338.263  1.00  0.00           H  
ATOM   1860  CA  LYS   122     317.677 316.587 339.212  1.00  0.00           C  
ATOM   1861  HA  LYS   122     318.766 316.675 339.244  1.00  0.00           H  
ATOM   1862  CB  LYS   122     317.126 317.097 340.567  1.00  0.00           C  
ATOM   1863  HB2 LYS   122     317.739 317.941 340.889  1.00  0.00           H  
ATOM   1864  HB3 LYS   122     316.110 317.464 340.434  1.00  0.00           H  
ATOM   1865  CG  LYS   122     317.118 316.026 341.679  1.00  0.00           C  
ATOM   1866  HG2 LYS   122     316.448 315.213 341.395  1.00  0.00           H  
ATOM   1867  HG3 LYS   122     318.125 315.619 341.786  1.00  0.00           H  
ATOM   1868  CD  LYS   122     316.657 316.536 343.051  1.00  0.00           C  
ATOM   1869  HD2 LYS   122     316.699 315.696 343.749  1.00  0.00           H  
ATOM   1870  HD3 LYS   122     317.346 317.307 343.399  1.00  0.00           H  
ATOM   1871  CE  LYS   122     315.224 317.091 343.020  1.00  0.00           C  
ATOM   1872  HE2 LYS   122     315.211 318.001 342.412  1.00  0.00           H  
ATOM   1873  HE3 LYS   122     314.569 316.357 342.538  1.00  0.00           H  
ATOM   1874  NZ  LYS   122     314.723 317.390 344.389  1.00  0.00           N  
ATOM   1875  HZ1 LYS   122     315.327 318.043 344.871  1.00  0.00           H  
ATOM   1876  HZ2 LYS   122     313.797 317.799 344.359  1.00  0.00           H  
ATOM   1877  HZ3 LYS   122     314.662 316.551 344.952  1.00  0.00           H  
ATOM   1878  C   LYS   122     317.382 315.082 338.973  1.00  0.00           C  
ATOM   1879  O   LYS   122     318.261 314.265 339.250  1.00  0.00           O  
ATOM   1880  N   PRO   123     316.202 314.694 338.430  1.00  0.00           N  
ATOM   1881  CD  PRO   123     314.986 315.508 338.337  1.00  0.00           C  
ATOM   1882  HD2 PRO   123     314.944 315.970 337.352  1.00  0.00           H  
ATOM   1883  HD3 PRO   123     314.924 316.266 339.114  1.00  0.00           H  
ATOM   1884  CG  PRO   123     313.811 314.556 338.490  1.00  0.00           C  
ATOM   1885  HG2 PRO   123     312.905 314.949 338.025  1.00  0.00           H  
ATOM   1886  HG3 PRO   123     313.648 314.305 339.539  1.00  0.00           H  
ATOM   1887  CB  PRO   123     314.368 313.366 337.734  1.00  0.00           C  
ATOM   1888  HB2 PRO   123     314.336 313.630 336.681  1.00  0.00           H  
ATOM   1889  HB3 PRO   123     313.817 312.449 337.943  1.00  0.00           H  
ATOM   1890  CA  PRO   123     315.830 313.292 338.180  1.00  0.00           C  
ATOM   1891  HA  PRO   123     315.871 312.752 339.127  1.00  0.00           H  
ATOM   1892  C   PRO   123     316.681 312.517 337.146  1.00  0.00           C  
ATOM   1893  O   PRO   123     316.502 311.304 337.010  1.00  0.00           O  
ATOM   1894  N   GLY   124     317.568 313.194 336.403  1.00  0.00           N  
ATOM   1895  H   GLY   124     317.608 314.194 336.529  1.00  0.00           H  
ATOM   1896  CA  GLY   124     318.475 312.626 335.387  1.00  0.00           C  
ATOM   1897  HA2 GLY   124     319.502 312.689 335.745  1.00  0.00           H  
ATOM   1898  HA3 GLY   124     318.226 311.582 335.198  1.00  0.00           H  
ATOM   1899  C   GLY   124     318.382 313.367 334.056  1.00  0.00           C  
ATOM   1900  O   GLY   124     317.397 314.064 333.850  1.00  0.00           O  
ATOM   1901  N   GLY   125     319.354 313.209 333.142  1.00  0.00           N  
ATOM   1902  H   GLY   125     320.174 312.669 333.387  1.00  0.00           H  
ATOM   1903  CA  GLY   125     319.231 313.714 331.759  1.00  0.00           C  
ATOM   1904  HA2 GLY   125     318.552 313.046 331.232  1.00  0.00           H  
ATOM   1905  HA3 GLY   125     318.788 314.711 331.784  1.00  0.00           H  
ATOM   1906  C   GLY   125     320.505 313.807 330.909  1.00  0.00           C  
ATOM   1907  O   GLY   125     321.619 313.781 331.430  1.00  0.00           O  
ATOM   1908  N   VAL   126     320.322 313.931 329.581  1.00  0.00           N  
ATOM   1909  H   VAL   126     319.367 313.936 329.240  1.00  0.00           H  
ATOM   1910  CA  VAL   126     321.388 314.208 328.586  1.00  0.00           C  
ATOM   1911  HA  VAL   126     322.199 314.693 329.132  1.00  0.00           H  
ATOM   1912  CB  VAL   126     321.976 312.934 327.929  1.00  0.00           C  
ATOM   1913  HB  VAL   126     322.669 313.230 327.149  1.00  0.00           H  
ATOM   1914  CG1 VAL   126     322.756 312.128 328.948  1.00  0.00           C  
ATOM   1915 HG11 VAL   126     322.061 311.705 329.673  1.00  0.00           H  
ATOM   1916 HG12 VAL   126     323.293 311.324 328.440  1.00  0.00           H  
ATOM   1917 HG13 VAL   126     323.467 312.777 329.456  1.00  0.00           H  
ATOM   1918  CG2 VAL   126     321.006 311.979 327.258  1.00  0.00           C  
ATOM   1919 HG21 VAL   126     320.544 312.491 326.418  1.00  0.00           H  
ATOM   1920 HG22 VAL   126     321.549 311.124 326.854  1.00  0.00           H  
ATOM   1921 HG23 VAL   126     320.269 311.620 327.979  1.00  0.00           H  
ATOM   1922  C   VAL   126     320.935 315.207 327.515  1.00  0.00           C  
ATOM   1923  O   VAL   126     320.008 314.935 326.765  1.00  0.00           O  
ATOM   1924  N   PHE   127     321.602 316.359 327.464  1.00  0.00           N  
ATOM   1925  H   PHE   127     322.309 316.491 328.175  1.00  0.00           H  
ATOM   1926  CA  PHE   127     321.275 317.584 326.717  1.00  0.00           C  
ATOM   1927  HA  PHE   127     320.307 317.487 326.230  1.00  0.00           H  
ATOM   1928  CB  PHE   127     321.162 318.625 327.853  1.00  0.00           C  
ATOM   1929  HB2 PHE   127     320.239 318.427 328.397  1.00  0.00           H  
ATOM   1930  HB3 PHE   127     321.974 318.420 328.545  1.00  0.00           H  
ATOM   1931  CG  PHE   127     321.246 320.117 327.635  1.00  0.00           C  
ATOM   1932  CD1 PHE   127     321.502 320.923 328.764  1.00  0.00           C  
ATOM   1933  HD1 PHE   127     321.626 320.464 329.734  1.00  0.00           H  
ATOM   1934  CE1 PHE   127     321.619 322.316 328.642  1.00  0.00           C  
ATOM   1935  HE1 PHE   127     321.826 322.927 329.511  1.00  0.00           H  
ATOM   1936  CZ  PHE   127     321.477 322.909 327.382  1.00  0.00           C  
ATOM   1937  HZ  PHE   127     321.573 323.977 327.276  1.00  0.00           H  
ATOM   1938  CE2 PHE   127     321.219 322.108 326.259  1.00  0.00           C  
ATOM   1939  HE2 PHE   127     321.133 322.556 325.286  1.00  0.00           H  
ATOM   1940  CD2 PHE   127     321.096 320.717 326.377  1.00  0.00           C  
ATOM   1941  HD2 PHE   127     320.889 320.132 325.495  1.00  0.00           H  
ATOM   1942  C   PHE   127     322.322 317.918 325.620  1.00  0.00           C  
ATOM   1943  O   PHE   127     323.448 318.294 325.915  1.00  0.00           O  
ATOM   1944  N   ILE   128     321.983 317.747 324.334  1.00  0.00           N  
ATOM   1945  H   ILE   128     321.055 317.393 324.139  1.00  0.00           H  
ATOM   1946  CA  ILE   128     322.842 318.104 323.168  1.00  0.00           C  
ATOM   1947  HA  ILE   128     323.865 317.921 323.480  1.00  0.00           H  
ATOM   1948  CB  ILE   128     322.599 317.177 321.936  1.00  0.00           C  
ATOM   1949  HB  ILE   128     323.132 316.248 322.112  1.00  0.00           H  
ATOM   1950  CG2 ILE   128     321.141 316.771 321.792  1.00  0.00           C  
ATOM   1951 HG21 ILE   128     320.567 317.640 321.486  1.00  0.00           H  
ATOM   1952 HG22 ILE   128     321.052 315.977 321.049  1.00  0.00           H  
ATOM   1953 HG23 ILE   128     320.761 316.348 322.715  1.00  0.00           H  
ATOM   1954  CG1 ILE   128     323.083 317.758 320.583  1.00  0.00           C  
ATOM   1955 HG12 ILE   128     322.736 318.774 320.500  1.00  0.00           H  
ATOM   1956 HG13 ILE   128     324.170 317.789 320.561  1.00  0.00           H  
ATOM   1957  CD1 ILE   128     322.585 317.056 319.312  1.00  0.00           C  
ATOM   1958 HD11 ILE   128     321.519 317.239 319.168  1.00  0.00           H  
ATOM   1959 HD12 ILE   128     323.106 317.466 318.453  1.00  0.00           H  
ATOM   1960 HD13 ILE   128     322.765 315.986 319.381  1.00  0.00           H  
ATOM   1961  C   ILE   128     322.812 319.613 322.837  1.00  0.00           C  
ATOM   1962  O   ILE   128     321.746 320.228 322.898  1.00  0.00           O  
ATOM   1963  N   LEU   129     323.982 320.195 322.507  1.00  0.00           N  
ATOM   1964  H   LEU   129     324.820 319.630 322.509  1.00  0.00           H  
ATOM   1965  CA  LEU   129     324.165 321.611 322.146  1.00  0.00           C  
ATOM   1966  HA  LEU   129     323.186 322.064 321.978  1.00  0.00           H  
ATOM   1967  CB  LEU   129     324.875 322.387 323.273  1.00  0.00           C  
ATOM   1968  HB2 LEU   129     325.846 321.939 323.478  1.00  0.00           H  
ATOM   1969  HB3 LEU   129     325.059 323.394 322.894  1.00  0.00           H  
ATOM   1970  CG  LEU   129     324.080 322.512 324.577  1.00  0.00           C  
ATOM   1971  HG  LEU   129     323.038 322.693 324.330  1.00  0.00           H  
ATOM   1972  CD1 LEU   129     324.225 321.292 325.477  1.00  0.00           C  
ATOM   1973 HD11 LEU   129     325.250 320.927 325.491  1.00  0.00           H  
ATOM   1974 HD12 LEU   129     323.893 321.507 326.491  1.00  0.00           H  
ATOM   1975 HD13 LEU   129     323.579 320.520 325.096  1.00  0.00           H  
ATOM   1976  CD2 LEU   129     324.584 323.685 325.398  1.00  0.00           C  
ATOM   1977 HD21 LEU   129     324.617 324.578 324.782  1.00  0.00           H  
ATOM   1978 HD22 LEU   129     323.922 323.849 326.246  1.00  0.00           H  
ATOM   1979 HD23 LEU   129     325.575 323.461 325.764  1.00  0.00           H  
ATOM   1980  C   LEU   129     324.996 321.803 320.865  1.00  0.00           C  
ATOM   1981  O   LEU   129     326.081 321.233 320.715  1.00  0.00           O  
ATOM   1982  N   GLU   130     324.534 322.695 319.987  1.00  0.00           N  
ATOM   1983  H   GLU   130     323.608 323.066 320.135  1.00  0.00           H  
ATOM   1984  CA  GLU   130     325.190 323.057 318.731  1.00  0.00           C  
ATOM   1985  HA  GLU   130     326.229 323.266 318.984  1.00  0.00           H  
ATOM   1986  CB  GLU   130     325.227 321.892 317.713  1.00  0.00           C  
ATOM   1987  HB2 GLU   130     325.958 322.179 316.955  1.00  0.00           H  
ATOM   1988  HB3 GLU   130     325.628 320.999 318.189  1.00  0.00           H  
ATOM   1989  CG  GLU   130     323.948 321.498 316.944  1.00  0.00           C  
ATOM   1990  HG2 GLU   130     323.484 322.383 316.511  1.00  0.00           H  
ATOM   1991  HG3 GLU   130     324.293 320.859 316.142  1.00  0.00           H  
ATOM   1992  CD  GLU   130     322.921 320.666 317.729  1.00  0.00           C  
ATOM   1993  OE1 GLU   130     322.073 319.975 317.050  1.00  0.00           O  
ATOM   1994  OE2 GLU   130     322.952 320.651 318.944  1.00  0.00           O  
ATOM   1995  C   GLU   130     324.614 324.357 318.148  1.00  0.00           C  
ATOM   1996  O   GLU   130     323.399 324.543 318.031  1.00  0.00           O  
ATOM   1997  N   GLY   131     325.525 325.275 317.822  1.00  0.00           N  
ATOM   1998  H   GLY   131     326.501 325.002 317.882  1.00  0.00           H  
ATOM   1999  CA  GLY   131     325.262 326.563 317.197  1.00  0.00           C  
ATOM   2000  HA2 GLY   131     324.214 326.837 317.315  1.00  0.00           H  
ATOM   2001  HA3 GLY   131     325.875 327.329 317.670  1.00  0.00           H  
ATOM   2002  C   GLY   131     325.611 326.511 315.719  1.00  0.00           C  
ATOM   2003  O   GLY   131     326.784 326.629 315.358  1.00  0.00           O  
ATOM   2004  N   PHE   132     324.589 326.334 314.879  1.00  0.00           N  
ATOM   2005  H   PHE   132     323.665 326.233 315.270  1.00  0.00           H  
ATOM   2006  CA  PHE   132     324.721 326.381 313.424  1.00  0.00           C  
ATOM   2007  HA  PHE   132     325.697 325.987 313.145  1.00  0.00           H  
ATOM   2008  CB  PHE   132     323.649 325.509 312.734  1.00  0.00           C  
ATOM   2009  HB2 PHE   132     322.670 325.961 312.841  1.00  0.00           H  
ATOM   2010  HB3 PHE   132     323.875 325.515 311.670  1.00  0.00           H  
ATOM   2011  CG  PHE   132     323.467 324.072 313.161  1.00  0.00           C  
ATOM   2012  CD1 PHE   132     324.541 323.306 313.636  1.00  0.00           C  
ATOM   2013  HD1 PHE   132     325.514 323.746 313.809  1.00  0.00           H  
ATOM   2014  CE1 PHE   132     324.355 321.937 313.860  1.00  0.00           C  
ATOM   2015  HE1 PHE   132     325.173 321.356 314.233  1.00  0.00           H  
ATOM   2016  CZ  PHE   132     323.111 321.321 313.653  1.00  0.00           C  
ATOM   2017  HZ  PHE   132     322.983 320.268 313.863  1.00  0.00           H  
ATOM   2018  CE2 PHE   132     322.039 322.084 313.173  1.00  0.00           C  
ATOM   2019  HE2 PHE   132     321.082 321.616 312.987  1.00  0.00           H  
ATOM   2020  CD2 PHE   132     322.222 323.454 312.922  1.00  0.00           C  
ATOM   2021  HD2 PHE   132     321.409 324.024 312.494  1.00  0.00           H  
ATOM   2022  C   PHE   132     324.667 327.847 312.954  1.00  0.00           C  
ATOM   2023  O   PHE   132     325.694 328.524 312.911  1.00  0.00           O  
ATOM   2024  N   ALA   133     323.451 328.298 312.619  1.00  0.00           N  
ATOM   2025  H   ALA   133     322.685 327.674 312.839  1.00  0.00           H  
ATOM   2026  CA  ALA   133     323.032 329.626 312.198  1.00  0.00           C  
ATOM   2027  HA  ALA   133     321.943 329.592 312.221  1.00  0.00           H  
ATOM   2028  CB  ALA   133     323.436 330.628 313.289  1.00  0.00           C  
ATOM   2029  HB1 ALA   133     324.487 330.896 313.204  1.00  0.00           H  
ATOM   2030  HB2 ALA   133     322.801 331.510 313.245  1.00  0.00           H  
ATOM   2031  HB3 ALA   133     323.282 330.176 314.271  1.00  0.00           H  
ATOM   2032  C   ALA   133     323.449 329.872 310.716  1.00  0.00           C  
ATOM   2033  O   ALA   133     324.529 329.437 310.328  1.00  0.00           O  
ATOM   2034  N   PRO   134     322.625 330.511 309.855  1.00  0.00           N  
ATOM   2035  CD  PRO   134     321.292 330.998 310.173  1.00  0.00           C  
ATOM   2036  HD2 PRO   134     321.316 331.737 310.975  1.00  0.00           H  
ATOM   2037  HD3 PRO   134     320.658 330.155 310.454  1.00  0.00           H  
ATOM   2038  CG  PRO   134     320.758 331.619 308.885  1.00  0.00           C  
ATOM   2039  HG2 PRO   134     321.068 332.663 308.827  1.00  0.00           H  
ATOM   2040  HG3 PRO   134     319.673 331.534 308.822  1.00  0.00           H  
ATOM   2041  CB  PRO   134     321.451 330.804 307.793  1.00  0.00           C  
ATOM   2042  HB2 PRO   134     321.516 331.347 306.849  1.00  0.00           H  
ATOM   2043  HB3 PRO   134     320.905 329.871 307.643  1.00  0.00           H  
ATOM   2044  CA  PRO   134     322.825 330.481 308.391  1.00  0.00           C  
ATOM   2045  HA  PRO   134     323.053 329.452 308.108  1.00  0.00           H  
ATOM   2046  C   PRO   134     323.986 331.335 307.832  1.00  0.00           C  
ATOM   2047  O   PRO   134     325.073 330.794 307.645  1.00  0.00           O  
ATOM   2048  N   GLU   135     323.814 332.631 307.521  1.00  0.00           N  
ATOM   2049  H   GLU   135     322.885 333.020 307.557  1.00  0.00           H  
ATOM   2050  CA  GLU   135     324.942 333.484 307.073  1.00  0.00           C  
ATOM   2051  HA  GLU   135     325.797 333.205 307.692  1.00  0.00           H  
ATOM   2052  CB  GLU   135     325.373 333.176 305.626  1.00  0.00           C  
ATOM   2053  HB2 GLU   135     326.405 333.519 305.533  1.00  0.00           H  
ATOM   2054  HB3 GLU   135     325.421 332.098 305.519  1.00  0.00           H  
ATOM   2055  CG  GLU   135     324.615 333.741 304.404  1.00  0.00           C  
ATOM   2056  HG2 GLU   135     325.316 334.354 303.835  1.00  0.00           H  
ATOM   2057  HG3 GLU   135     324.358 332.908 303.753  1.00  0.00           H  
ATOM   2058  CD  GLU   135     323.322 334.536 304.660  1.00  0.00           C  
ATOM   2059  OE1 GLU   135     323.265 335.732 304.282  1.00  0.00           O  
ATOM   2060  OE2 GLU   135     322.346 333.957 305.196  1.00  0.00           O  
ATOM   2061  C   GLU   135     324.823 335.000 307.264  1.00  0.00           C  
ATOM   2062  O   GLU   135     325.857 335.664 307.208  1.00  0.00           O  
ATOM   2063  N   GLN   136     323.638 335.555 307.555  1.00  0.00           N  
ATOM   2064  H   GLN   136     322.807 334.985 307.538  1.00  0.00           H  
ATOM   2065  CA  GLN   136     323.489 337.003 307.736  1.00  0.00           C  
ATOM   2066  HA  GLN   136     323.818 337.492 306.821  1.00  0.00           H  
ATOM   2067  CB  GLN   136     322.013 337.380 307.948  1.00  0.00           C  
ATOM   2068  HB2 GLN   136     321.570 336.740 308.712  1.00  0.00           H  
ATOM   2069  HB3 GLN   136     321.967 338.417 308.279  1.00  0.00           H  
ATOM   2070  CG  GLN   136     321.229 337.260 306.628  1.00  0.00           C  
ATOM   2071  HG2 GLN   136     321.686 337.922 305.890  1.00  0.00           H  
ATOM   2072  HG3 GLN   136     321.301 336.242 306.251  1.00  0.00           H  
ATOM   2073  CD  GLN   136     319.741 337.593 306.749  1.00  0.00           C  
ATOM   2074  OE1 GLN   136     318.992 336.989 307.508  1.00  0.00           O  
ATOM   2075  NE2 GLN   136     319.233 338.518 305.956  1.00  0.00           N  
ATOM   2076 HE21 GLN   136     318.245 338.717 306.017  1.00  0.00           H  
ATOM   2077 HE22 GLN   136     319.822 339.006 305.296  1.00  0.00           H  
ATOM   2078  C   GLN   136     324.417 337.481 308.863  1.00  0.00           C  
ATOM   2079  O   GLN   136     324.327 336.979 309.983  1.00  0.00           O  
ATOM   2080  N   LEU   137     325.318 338.417 308.523  1.00  0.00           N  
ATOM   2081  H   LEU   137     325.283 338.728 307.562  1.00  0.00           H  
ATOM   2082  CA  LEU   137     326.479 338.880 309.302  1.00  0.00           C  
ATOM   2083  HA  LEU   137     327.143 339.332 308.563  1.00  0.00           H  
ATOM   2084  CB  LEU   137     326.181 340.041 310.274  1.00  0.00           C  
ATOM   2085  HB2 LEU   137     327.076 340.159 310.879  1.00  0.00           H  
ATOM   2086  HB3 LEU   137     326.099 340.958 309.691  1.00  0.00           H  
ATOM   2087  CG  LEU   137     324.975 339.925 311.225  1.00  0.00           C  
ATOM   2088  HG  LEU   137     324.668 338.895 311.345  1.00  0.00           H  
ATOM   2089  CD1 LEU   137     325.285 340.433 312.630  1.00  0.00           C  
ATOM   2090 HD11 LEU   137     325.542 341.486 312.581  1.00  0.00           H  
ATOM   2091 HD12 LEU   137     324.413 340.296 313.270  1.00  0.00           H  
ATOM   2092 HD13 LEU   137     326.117 339.867 313.050  1.00  0.00           H  
ATOM   2093  CD2 LEU   137     323.825 340.769 310.673  1.00  0.00           C  
ATOM   2094 HD21 LEU   137     324.159 341.786 310.470  1.00  0.00           H  
ATOM   2095 HD22 LEU   137     323.447 340.321 309.755  1.00  0.00           H  
ATOM   2096 HD23 LEU   137     323.027 340.825 311.405  1.00  0.00           H  
ATOM   2097  C   LEU   137     327.355 337.771 309.919  1.00  0.00           C  
ATOM   2098  O   LEU   137     327.399 337.619 311.135  1.00  0.00           O  
ATOM   2099  N   GLN   138     328.086 337.021 309.079  1.00  0.00           N  
ATOM   2100  H   GLN   138     327.898 337.104 308.090  1.00  0.00           H  
ATOM   2101  CA  GLN   138     329.144 336.078 309.505  1.00  0.00           C  
ATOM   2102  HA  GLN   138     328.747 335.451 310.297  1.00  0.00           H  
ATOM   2103  CB  GLN   138     329.519 335.172 308.314  1.00  0.00           C  
ATOM   2104  HB2 GLN   138     328.595 334.788 307.878  1.00  0.00           H  
ATOM   2105  HB3 GLN   138     330.029 335.771 307.558  1.00  0.00           H  
ATOM   2106  CG  GLN   138     330.404 333.961 308.677  1.00  0.00           C  
ATOM   2107  HG2 GLN   138     331.378 334.308 309.021  1.00  0.00           H  
ATOM   2108  HG3 GLN   138     329.932 333.409 309.490  1.00  0.00           H  
ATOM   2109  CD  GLN   138     330.626 332.994 307.506  1.00  0.00           C  
ATOM   2110  OE1 GLN   138     330.232 333.220 306.367  1.00  0.00           O  
ATOM   2111  NE2 GLN   138     331.262 331.861 307.728  1.00  0.00           N  
ATOM   2112 HE21 GLN   138     331.415 331.249 306.945  1.00  0.00           H  
ATOM   2113 HE22 GLN   138     331.601 331.604 308.651  1.00  0.00           H  
ATOM   2114  C   GLN   138     330.358 336.775 310.153  1.00  0.00           C  
ATOM   2115  O   GLN   138     331.069 336.168 310.956  1.00  0.00           O  
ATOM   2116  N   TYR   139     330.584 338.051 309.828  1.00  0.00           N  
ATOM   2117  H   TYR   139     329.973 338.470 309.145  1.00  0.00           H  
ATOM   2118  CA  TYR   139     331.511 338.942 310.538  1.00  0.00           C  
ATOM   2119  HA  TYR   139     332.445 338.407 310.718  1.00  0.00           H  
ATOM   2120  CB  TYR   139     331.812 340.156 309.648  1.00  0.00           C  
ATOM   2121  HB2 TYR   139     330.890 340.716 309.480  1.00  0.00           H  
ATOM   2122  HB3 TYR   139     332.505 340.816 310.173  1.00  0.00           H  
ATOM   2123  CG  TYR   139     332.421 339.774 308.309  1.00  0.00           C  
ATOM   2124  CD1 TYR   139     333.782 339.416 308.242  1.00  0.00           C  
ATOM   2125  HD1 TYR   139     334.393 339.444 309.136  1.00  0.00           H  
ATOM   2126  CE1 TYR   139     334.351 339.013 307.018  1.00  0.00           C  
ATOM   2127  HE1 TYR   139     335.395 338.738 306.971  1.00  0.00           H  
ATOM   2128  CZ  TYR   139     333.554 338.960 305.853  1.00  0.00           C  
ATOM   2129  OH  TYR   139     334.097 338.575 304.664  1.00  0.00           O  
ATOM   2130  HH  TYR   139     335.072 338.582 304.680  1.00  0.00           H  
ATOM   2131  CE2 TYR   139     332.188 339.312 305.922  1.00  0.00           C  
ATOM   2132  HE2 TYR   139     331.581 339.267 305.027  1.00  0.00           H  
ATOM   2133  CD2 TYR   139     331.624 339.723 307.146  1.00  0.00           C  
ATOM   2134  HD2 TYR   139     330.577 339.994 307.190  1.00  0.00           H  
ATOM   2135  C   TYR   139     330.915 339.356 311.900  1.00  0.00           C  
ATOM   2136  O   TYR   139     329.699 339.495 312.009  1.00  0.00           O  
ATOM   2137  N   ASN   140     331.753 339.567 312.927  1.00  0.00           N  
ATOM   2138  H   ASN   140     332.739 339.446 312.747  1.00  0.00           H  
ATOM   2139  CA  ASN   140     331.335 339.741 314.335  1.00  0.00           C  
ATOM   2140  HA  ASN   140     331.024 338.764 314.704  1.00  0.00           H  
ATOM   2141  CB  ASN   140     332.552 340.172 315.183  1.00  0.00           C  
ATOM   2142  HB2 ASN   140     332.880 341.167 314.882  1.00  0.00           H  
ATOM   2143  HB3 ASN   140     332.251 340.229 316.229  1.00  0.00           H  
ATOM   2144  CG  ASN   140     333.730 339.208 315.097  1.00  0.00           C  
ATOM   2145  OD1 ASN   140     333.683 338.080 315.567  1.00  0.00           O  
ATOM   2146  ND2 ASN   140     334.827 339.615 314.493  1.00  0.00           N  
ATOM   2147 HD21 ASN   140     335.614 338.982 314.448  1.00  0.00           H  
ATOM   2148 HD22 ASN   140     334.904 340.557 314.140  1.00  0.00           H  
ATOM   2149  C   ASN   140     330.117 340.679 314.552  1.00  0.00           C  
ATOM   2150  O   ASN   140     329.062 340.220 314.992  1.00  0.00           O  
ATOM   2151  N   THR   141     330.275 341.970 314.213  1.00  0.00           N  
ATOM   2152  H   THR   141     331.200 342.216 313.887  1.00  0.00           H  
ATOM   2153  CA  THR   141     329.261 343.055 314.127  1.00  0.00           C  
ATOM   2154  HA  THR   141     329.759 343.938 314.528  1.00  0.00           H  
ATOM   2155  CB  THR   141     329.012 343.397 312.642  1.00  0.00           C  
ATOM   2156  HB  THR   141     329.985 343.502 312.159  1.00  0.00           H  
ATOM   2157  CG2 THR   141     328.214 342.347 311.870  1.00  0.00           C  
ATOM   2158 HG21 THR   141     327.239 342.732 311.569  1.00  0.00           H  
ATOM   2159 HG22 THR   141     328.766 342.059 310.975  1.00  0.00           H  
ATOM   2160 HG23 THR   141     328.069 341.462 312.488  1.00  0.00           H  
ATOM   2161  OG1 THR   141     328.332 344.630 312.532  1.00  0.00           O  
ATOM   2162  HG1 THR   141     328.441 344.953 311.615  1.00  0.00           H  
ATOM   2163  C   THR   141     327.995 342.920 315.022  1.00  0.00           C  
ATOM   2164  O   THR   141     328.121 342.717 316.234  1.00  0.00           O  
ATOM   2165  N   GLY   142     326.781 343.099 314.478  1.00  0.00           N  
ATOM   2166  H   GLY   142     326.760 343.388 313.508  1.00  0.00           H  
ATOM   2167  CA  GLY   142     325.486 342.998 315.173  1.00  0.00           C  
ATOM   2168  HA2 GLY   142     325.395 341.998 315.599  1.00  0.00           H  
ATOM   2169  HA3 GLY   142     325.460 343.721 315.988  1.00  0.00           H  
ATOM   2170  C   GLY   142     324.272 343.262 314.256  1.00  0.00           C  
ATOM   2171  O   GLY   142     324.374 344.005 313.277  1.00  0.00           O  
ATOM   2172  N   GLY   143     323.123 342.646 314.567  1.00  0.00           N  
ATOM   2173  H   GLY   143     323.115 342.051 315.383  1.00  0.00           H  
ATOM   2174  CA  GLY   143     321.864 342.721 313.795  1.00  0.00           C  
ATOM   2175  HA2 GLY   143     321.498 343.746 313.836  1.00  0.00           H  
ATOM   2176  HA3 GLY   143     322.059 342.466 312.754  1.00  0.00           H  
ATOM   2177  C   GLY   143     320.778 341.764 314.343  1.00  0.00           C  
ATOM   2178  O   GLY   143     321.139 340.715 314.878  1.00  0.00           O  
ATOM   2179  N   PRO   144     319.469 342.087 314.239  1.00  0.00           N  
ATOM   2180  CD  PRO   144     318.947 343.228 313.500  1.00  0.00           C  
ATOM   2181  HD2 PRO   144     319.382 343.294 312.502  1.00  0.00           H  
ATOM   2182  HD3 PRO   144     319.145 344.144 314.058  1.00  0.00           H  
ATOM   2183  CG  PRO   144     317.440 343.005 313.403  1.00  0.00           C  
ATOM   2184  HG2 PRO   144     317.215 342.368 312.546  1.00  0.00           H  
ATOM   2185  HG3 PRO   144     316.896 343.947 313.333  1.00  0.00           H  
ATOM   2186  CB  PRO   144     317.127 342.263 314.702  1.00  0.00           C  
ATOM   2187  HB2 PRO   144     316.218 341.666 314.616  1.00  0.00           H  
ATOM   2188  HB3 PRO   144     317.019 342.988 315.511  1.00  0.00           H  
ATOM   2189  CA  PRO   144     318.377 341.405 314.957  1.00  0.00           C  
ATOM   2190  HA  PRO   144     318.596 341.465 316.024  1.00  0.00           H  
ATOM   2191  C   PRO   144     318.135 339.910 314.643  1.00  0.00           C  
ATOM   2192  O   PRO   144     318.296 339.074 315.536  1.00  0.00           O  
ATOM   2193  N   LYS   145     317.721 339.544 313.418  1.00  0.00           N  
ATOM   2194  H   LYS   145     317.661 340.267 312.713  1.00  0.00           H  
ATOM   2195  CA  LYS   145     317.304 338.165 313.039  1.00  0.00           C  
ATOM   2196  HA  LYS   145     316.977 337.616 313.924  1.00  0.00           H  
ATOM   2197  CB  LYS   145     316.127 338.225 312.042  1.00  0.00           C  
ATOM   2198  HB2 LYS   145     316.494 338.669 311.115  1.00  0.00           H  
ATOM   2199  HB3 LYS   145     315.815 337.201 311.826  1.00  0.00           H  
ATOM   2200  CG  LYS   145     314.878 338.994 312.501  1.00  0.00           C  
ATOM   2201  HG2 LYS   145     314.575 338.628 313.483  1.00  0.00           H  
ATOM   2202  HG3 LYS   145     315.108 340.057 312.581  1.00  0.00           H  
ATOM   2203  CD  LYS   145     313.704 338.800 311.520  1.00  0.00           C  
ATOM   2204  HD2 LYS   145     313.432 337.742 311.503  1.00  0.00           H  
ATOM   2205  HD3 LYS   145     312.846 339.364 311.891  1.00  0.00           H  
ATOM   2206  CE  LYS   145     314.034 339.262 310.089  1.00  0.00           C  
ATOM   2207  HE2 LYS   145     314.289 340.327 310.114  1.00  0.00           H  
ATOM   2208  HE3 LYS   145     314.914 338.717 309.733  1.00  0.00           H  
ATOM   2209  NZ  LYS   145     312.901 339.030 309.152  1.00  0.00           N  
ATOM   2210  HZ1 LYS   145     312.073 339.537 309.436  1.00  0.00           H  
ATOM   2211  HZ2 LYS   145     313.135 339.336 308.215  1.00  0.00           H  
ATOM   2212  HZ3 LYS   145     312.660 338.049 309.094  1.00  0.00           H  
ATOM   2213  C   LYS   145     318.463 337.369 312.408  1.00  0.00           C  
ATOM   2214  O   LYS   145     318.258 336.510 311.548  1.00  0.00           O  
ATOM   2215  N   ASP   146     319.688 337.645 312.848  1.00  0.00           N  
ATOM   2216  H   ASP   146     319.766 338.275 313.633  1.00  0.00           H  
ATOM   2217  CA  ASP   146     320.918 337.261 312.148  1.00  0.00           C  
ATOM   2218  HA  ASP   146     320.660 336.739 311.226  1.00  0.00           H  
ATOM   2219  CB  ASP   146     321.597 338.570 311.745  1.00  0.00           C  
ATOM   2220  HB2 ASP   146     321.997 339.044 312.645  1.00  0.00           H  
ATOM   2221  HB3 ASP   146     322.426 338.339 311.083  1.00  0.00           H  
ATOM   2222  CG  ASP   146     320.627 339.535 311.023  1.00  0.00           C  
ATOM   2223  OD1 ASP   146     320.426 340.676 311.498  1.00  0.00           O  
ATOM   2224  OD2 ASP   146     320.050 339.154 309.978  1.00  0.00           O  
ATOM   2225  C   ASP   146     321.867 336.329 312.925  1.00  0.00           C  
ATOM   2226  O   ASP   146     321.664 336.071 314.115  1.00  0.00           O  
ATOM   2227  N   LEU   147     322.886 335.788 312.234  1.00  0.00           N  
ATOM   2228  H   LEU   147     323.077 336.123 311.295  1.00  0.00           H  
ATOM   2229  CA  LEU   147     323.739 334.715 312.756  1.00  0.00           C  
ATOM   2230  HA  LEU   147     323.064 334.098 313.355  1.00  0.00           H  
ATOM   2231  CB  LEU   147     324.220 333.739 311.648  1.00  0.00           C  
ATOM   2232  HB2 LEU   147     323.800 332.774 311.885  1.00  0.00           H  
ATOM   2233  HB3 LEU   147     323.745 333.998 310.701  1.00  0.00           H  
ATOM   2234  CG  LEU   147     325.736 333.510 311.455  1.00  0.00           C  
ATOM   2235  HG  LEU   147     326.286 333.614 312.388  1.00  0.00           H  
ATOM   2236  CD1 LEU   147     326.093 332.141 310.888  1.00  0.00           C  
ATOM   2237 HD11 LEU   147     325.544 331.962 309.969  1.00  0.00           H  
ATOM   2238 HD12 LEU   147     327.162 332.083 310.683  1.00  0.00           H  
ATOM   2239 HD13 LEU   147     325.868 331.365 311.611  1.00  0.00           H  
ATOM   2240  CD2 LEU   147     326.228 334.508 310.434  1.00  0.00           C  
ATOM   2241 HD21 LEU   147     326.280 335.484 310.891  1.00  0.00           H  
ATOM   2242 HD22 LEU   147     327.191 334.209 310.042  1.00  0.00           H  
ATOM   2243 HD23 LEU   147     325.532 334.560 309.613  1.00  0.00           H  
ATOM   2244  C   LEU   147     324.773 335.192 313.784  1.00  0.00           C  
ATOM   2245  O   LEU   147     324.585 334.872 314.947  1.00  0.00           O  
ATOM   2246  N   ASP   148     325.825 335.959 313.465  1.00  0.00           N  
ATOM   2247  H   ASP   148     325.955 336.285 312.516  1.00  0.00           H  
ATOM   2248  CA  ASP   148     326.919 336.154 314.445  1.00  0.00           C  
ATOM   2249  HA  ASP   148     327.022 335.180 314.923  1.00  0.00           H  
ATOM   2250  CB  ASP   148     328.283 336.416 313.792  1.00  0.00           C  
ATOM   2251  HB2 ASP   148     328.313 335.893 312.835  1.00  0.00           H  
ATOM   2252  HB3 ASP   148     328.389 337.487 313.617  1.00  0.00           H  
ATOM   2253  CG  ASP   148     329.479 335.894 314.626  1.00  0.00           C  
ATOM   2254  OD1 ASP   148     330.626 336.324 314.361  1.00  0.00           O  
ATOM   2255  OD2 ASP   148     329.315 335.008 315.501  1.00  0.00           O  
ATOM   2256  C   ASP   148     326.589 337.105 315.615  1.00  0.00           C  
ATOM   2257  O   ASP   148     327.400 337.275 316.531  1.00  0.00           O  
ATOM   2258  N   LEU   149     325.384 337.706 315.619  1.00  0.00           N  
ATOM   2259  H   LEU   149     324.774 337.551 314.830  1.00  0.00           H  
ATOM   2260  CA  LEU   149     324.823 338.309 316.837  1.00  0.00           C  
ATOM   2261  HA  LEU   149     325.457 339.130 317.175  1.00  0.00           H  
ATOM   2262  CB  LEU   149     323.384 338.823 316.578  1.00  0.00           C  
ATOM   2263  HB2 LEU   149     323.405 339.581 315.795  1.00  0.00           H  
ATOM   2264  HB3 LEU   149     322.797 337.984 316.202  1.00  0.00           H  
ATOM   2265  CG  LEU   149     322.669 339.391 317.837  1.00  0.00           C  
ATOM   2266  HG  LEU   149     323.015 338.889 318.732  1.00  0.00           H  
ATOM   2267  CD1 LEU   149     322.955 340.880 318.024  1.00  0.00           C  
ATOM   2268 HD11 LEU   149     322.504 341.454 317.217  1.00  0.00           H  
ATOM   2269 HD12 LEU   149     322.533 341.213 318.973  1.00  0.00           H  
ATOM   2270 HD13 LEU   149     324.032 341.048 318.045  1.00  0.00           H  
ATOM   2271  CD2 LEU   149     321.158 339.158 317.834  1.00  0.00           C  
ATOM   2272 HD21 LEU   149     320.947 338.097 317.702  1.00  0.00           H  
ATOM   2273 HD22 LEU   149     320.737 339.480 318.786  1.00  0.00           H  
ATOM   2274 HD23 LEU   149     320.680 339.716 317.036  1.00  0.00           H  
ATOM   2275  C   LEU   149     324.774 337.222 317.934  1.00  0.00           C  
ATOM   2276  O   LEU   149     324.955 337.533 319.115  1.00  0.00           O  
ATOM   2277  N   LEU   150     324.493 335.971 317.525  1.00  0.00           N  
ATOM   2278  H   LEU   150     324.437 335.808 316.527  1.00  0.00           H  
ATOM   2279  CA  LEU   150     324.174 334.840 318.383  1.00  0.00           C  
ATOM   2280  HA  LEU   150     323.143 335.031 318.664  1.00  0.00           H  
ATOM   2281  CB  LEU   150     324.164 333.474 317.645  1.00  0.00           C  
ATOM   2282  HB2 LEU   150     323.738 332.731 318.321  1.00  0.00           H  
ATOM   2283  HB3 LEU   150     323.449 333.569 316.827  1.00  0.00           H  
ATOM   2284  CG  LEU   150     325.491 332.891 317.082  1.00  0.00           C  
ATOM   2285  HG  LEU   150     326.119 333.694 316.697  1.00  0.00           H  
ATOM   2286  CD1 LEU   150     326.311 332.039 318.061  1.00  0.00           C  
ATOM   2287 HD11 LEU   150     325.698 331.238 318.472  1.00  0.00           H  
ATOM   2288 HD12 LEU   150     327.169 331.605 317.547  1.00  0.00           H  
ATOM   2289 HD13 LEU   150     326.696 332.641 318.874  1.00  0.00           H  
ATOM   2290  CD2 LEU   150     325.175 331.913 315.943  1.00  0.00           C  
ATOM   2291 HD21 LEU   150     324.583 332.408 315.178  1.00  0.00           H  
ATOM   2292 HD22 LEU   150     326.098 331.562 315.482  1.00  0.00           H  
ATOM   2293 HD23 LEU   150     324.610 331.060 316.320  1.00  0.00           H  
ATOM   2294  C   LEU   150     325.039 334.777 319.644  1.00  0.00           C  
ATOM   2295  O   LEU   150     326.268 334.911 319.577  1.00  0.00           O  
ATOM   2296  N   PRO   151     324.402 334.572 320.805  1.00  0.00           N  
ATOM   2297  CD  PRO   151     322.964 334.510 321.022  1.00  0.00           C  
ATOM   2298  HD2 PRO   151     322.455 333.928 320.252  1.00  0.00           H  
ATOM   2299  HD3 PRO   151     322.556 335.520 321.074  1.00  0.00           H  
ATOM   2300  CG  PRO   151     322.788 333.809 322.351  1.00  0.00           C  
ATOM   2301  HG2 PRO   151     322.701 332.736 322.171  1.00  0.00           H  
ATOM   2302  HG3 PRO   151     321.910 334.191 322.871  1.00  0.00           H  
ATOM   2303  CB  PRO   151     324.089 334.112 323.101  1.00  0.00           C  
ATOM   2304  HB2 PRO   151     324.330 333.342 323.834  1.00  0.00           H  
ATOM   2305  HB3 PRO   151     324.009 335.087 323.584  1.00  0.00           H  
ATOM   2306  CA  PRO   151     325.135 334.174 321.988  1.00  0.00           C  
ATOM   2307  HA  PRO   151     325.914 334.896 322.236  1.00  0.00           H  
ATOM   2308  C   PRO   151     325.746 332.798 321.675  1.00  0.00           C  
ATOM   2309  O   PRO   151     325.108 331.969 321.016  1.00  0.00           O  
ATOM   2310  N   LYS   152     326.977 332.540 322.133  1.00  0.00           N  
ATOM   2311  H   LYS   152     327.468 333.269 322.635  1.00  0.00           H  
ATOM   2312  CA  LYS   152     327.555 331.185 322.092  1.00  0.00           C  
ATOM   2313  HA  LYS   152     327.418 330.775 321.087  1.00  0.00           H  
ATOM   2314  CB  LYS   152     329.078 331.252 322.395  1.00  0.00           C  
ATOM   2315  HB2 LYS   152     329.276 331.969 323.194  1.00  0.00           H  
ATOM   2316  HB3 LYS   152     329.431 330.284 322.746  1.00  0.00           H  
ATOM   2317  CG  LYS   152     329.921 331.608 321.156  1.00  0.00           C  
ATOM   2318  HG2 LYS   152     329.484 331.139 320.274  1.00  0.00           H  
ATOM   2319  HG3 LYS   152     329.926 332.690 321.014  1.00  0.00           H  
ATOM   2320  CD  LYS   152     331.363 331.088 321.315  1.00  0.00           C  
ATOM   2321  HD2 LYS   152     331.843 331.593 322.156  1.00  0.00           H  
ATOM   2322  HD3 LYS   152     331.332 330.018 321.528  1.00  0.00           H  
ATOM   2323  CE  LYS   152     332.188 331.310 320.038  1.00  0.00           C  
ATOM   2324  HE2 LYS   152     331.618 330.939 319.179  1.00  0.00           H  
ATOM   2325  HE3 LYS   152     332.332 332.387 319.899  1.00  0.00           H  
ATOM   2326  NZ  LYS   152     333.509 330.620 320.107  1.00  0.00           N  
ATOM   2327  HZ1 LYS   152     333.411 329.615 320.190  1.00  0.00           H  
ATOM   2328  HZ2 LYS   152     334.058 330.798 319.274  1.00  0.00           H  
ATOM   2329  HZ3 LYS   152     334.055 330.941 320.898  1.00  0.00           H  
ATOM   2330  C   LYS   152     326.753 330.251 323.024  1.00  0.00           C  
ATOM   2331  O   LYS   152     325.617 330.524 323.417  1.00  0.00           O  
ATOM   2332  N   LEU   153     327.365 329.142 323.433  1.00  0.00           N  
ATOM   2333  H   LEU   153     328.272 328.921 323.045  1.00  0.00           H  
ATOM   2334  CA  LEU   153     326.819 328.281 324.477  1.00  0.00           C  
ATOM   2335  HA  LEU   153     325.877 327.860 324.118  1.00  0.00           H  
ATOM   2336  CB  LEU   153     327.811 327.134 324.699  1.00  0.00           C  
ATOM   2337  HB2 LEU   153     327.947 326.630 323.740  1.00  0.00           H  
ATOM   2338  HB3 LEU   153     328.781 327.523 325.017  1.00  0.00           H  
ATOM   2339  CG  LEU   153     327.296 326.123 325.729  1.00  0.00           C  
ATOM   2340  HG  LEU   153     326.217 326.034 325.660  1.00  0.00           H  
ATOM   2341  CD1 LEU   153     327.919 324.780 325.458  1.00  0.00           C  
ATOM   2342 HD11 LEU   153     328.989 324.872 325.626  1.00  0.00           H  
ATOM   2343 HD12 LEU   153     327.544 324.066 326.175  1.00  0.00           H  
ATOM   2344 HD13 LEU   153     327.675 324.456 324.448  1.00  0.00           H  
ATOM   2345  CD2 LEU   153     327.729 326.418 327.155  1.00  0.00           C  
ATOM   2346 HD21 LEU   153     327.397 327.393 327.484  1.00  0.00           H  
ATOM   2347 HD22 LEU   153     327.309 325.655 327.813  1.00  0.00           H  
ATOM   2348 HD23 LEU   153     328.817 326.401 327.233  1.00  0.00           H  
ATOM   2349  C   LEU   153     326.503 329.050 325.771  1.00  0.00           C  
ATOM   2350  O   LEU   153     325.590 328.664 326.490  1.00  0.00           O  
ATOM   2351  N   GLU   154     327.235 330.118 326.100  1.00  0.00           N  
ATOM   2352  H   GLU   154     327.998 330.383 325.494  1.00  0.00           H  
ATOM   2353  CA  GLU   154     326.928 330.969 327.262  1.00  0.00           C  
ATOM   2354  HA  GLU   154     327.120 330.366 328.149  1.00  0.00           H  
ATOM   2355  CB  GLU   154     327.865 332.186 327.311  1.00  0.00           C  
ATOM   2356  HB2 GLU   154     327.688 332.812 326.435  1.00  0.00           H  
ATOM   2357  HB3 GLU   154     327.627 332.773 328.199  1.00  0.00           H  
ATOM   2358  CG  GLU   154     329.360 331.811 327.356  1.00  0.00           C  
ATOM   2359  HG2 GLU   154     329.640 331.401 326.382  1.00  0.00           H  
ATOM   2360  HG3 GLU   154     329.939 332.726 327.498  1.00  0.00           H  
ATOM   2361  CD  GLU   154     329.732 330.802 328.467  1.00  0.00           C  
ATOM   2362  OE1 GLU   154     330.630 329.956 328.238  1.00  0.00           O  
ATOM   2363  OE2 GLU   154     329.150 330.859 329.579  1.00  0.00           O  
ATOM   2364  C   GLU   154     325.432 331.357 327.312  1.00  0.00           C  
ATOM   2365  O   GLU   154     324.828 331.723 326.301  1.00  0.00           O  
ATOM   2366  N   THR   155     324.854 331.204 328.515  1.00  0.00           N  
ATOM   2367  H   THR   155     325.496 331.034 329.280  1.00  0.00           H  
ATOM   2368  CA  THR   155     323.416 331.174 328.905  1.00  0.00           C  
ATOM   2369  HA  THR   155     323.299 331.726 329.838  1.00  0.00           H  
ATOM   2370  CB  THR   155     322.443 331.805 327.888  1.00  0.00           C  
ATOM   2371  HB  THR   155     322.563 331.276 326.947  1.00  0.00           H  
ATOM   2372  CG2 THR   155     320.952 331.749 328.231  1.00  0.00           C  
ATOM   2373 HG21 THR   155     320.781 332.129 329.237  1.00  0.00           H  
ATOM   2374 HG22 THR   155     320.388 332.354 327.519  1.00  0.00           H  
ATOM   2375 HG23 THR   155     320.584 330.725 328.160  1.00  0.00           H  
ATOM   2376  OG1 THR   155     322.747 333.177 327.727  1.00  0.00           O  
ATOM   2377  HG1 THR   155     323.684 333.247 327.468  1.00  0.00           H  
ATOM   2378  C   THR   155     323.004 329.722 329.189  1.00  0.00           C  
ATOM   2379  O   THR   155     322.132 329.493 330.016  1.00  0.00           O  
ATOM   2380  N   LEU   156     323.679 328.739 328.569  1.00  0.00           N  
ATOM   2381  H   LEU   156     324.349 329.010 327.855  1.00  0.00           H  
ATOM   2382  CA  LEU   156     323.443 327.294 328.721  1.00  0.00           C  
ATOM   2383  HA  LEU   156     322.447 327.147 329.143  1.00  0.00           H  
ATOM   2384  CB  LEU   156     323.458 326.612 327.332  1.00  0.00           C  
ATOM   2385  HB2 LEU   156     324.485 326.482 327.003  1.00  0.00           H  
ATOM   2386  HB3 LEU   156     323.038 325.616 327.453  1.00  0.00           H  
ATOM   2387  CG  LEU   156     322.673 327.348 326.218  1.00  0.00           C  
ATOM   2388  HG  LEU   156     323.158 328.291 325.981  1.00  0.00           H  
ATOM   2389  CD1 LEU   156     322.627 326.544 324.919  1.00  0.00           C  
ATOM   2390 HD11 LEU   156     322.252 325.537 325.102  1.00  0.00           H  
ATOM   2391 HD12 LEU   156     321.976 327.030 324.191  1.00  0.00           H  
ATOM   2392 HD13 LEU   156     323.625 326.501 324.486  1.00  0.00           H  
ATOM   2393  CD2 LEU   156     321.260 327.673 326.685  1.00  0.00           C  
ATOM   2394 HD21 LEU   156     321.223 328.682 327.088  1.00  0.00           H  
ATOM   2395 HD22 LEU   156     320.556 327.594 325.863  1.00  0.00           H  
ATOM   2396 HD23 LEU   156     320.957 326.979 327.464  1.00  0.00           H  
ATOM   2397  C   LEU   156     324.430 326.652 329.719  1.00  0.00           C  
ATOM   2398  O   LEU   156     324.012 325.910 330.605  1.00  0.00           O  
ATOM   2399  N   GLN   157     325.724 327.007 329.644  1.00  0.00           N  
ATOM   2400  H   GLN   157     326.011 327.557 328.846  1.00  0.00           H  
ATOM   2401  CA  GLN   157     326.738 326.673 330.675  1.00  0.00           C  
ATOM   2402  HA  GLN   157     326.806 325.595 330.747  1.00  0.00           H  
ATOM   2403  CB  GLN   157     328.134 327.197 330.269  1.00  0.00           C  
ATOM   2404  HB2 GLN   157     328.550 326.520 329.531  1.00  0.00           H  
ATOM   2405  HB3 GLN   157     328.008 328.175 329.805  1.00  0.00           H  
ATOM   2406  CG  GLN   157     329.206 327.346 331.365  1.00  0.00           C  
ATOM   2407  HG2 GLN   157     329.982 328.005 330.976  1.00  0.00           H  
ATOM   2408  HG3 GLN   157     328.802 327.835 332.250  1.00  0.00           H  
ATOM   2409  CD  GLN   157     329.896 326.033 331.739  1.00  0.00           C  
ATOM   2410  OE1 GLN   157     330.608 325.423 330.950  1.00  0.00           O  
ATOM   2411  NE2 GLN   157     329.772 325.580 332.969  1.00  0.00           N  
ATOM   2412 HE21 GLN   157     330.256 324.729 333.213  1.00  0.00           H  
ATOM   2413 HE22 GLN   157     329.171 326.047 333.631  1.00  0.00           H  
ATOM   2414  C   GLN   157     326.312 327.204 332.051  1.00  0.00           C  
ATOM   2415  O   GLN   157     326.463 326.530 333.069  1.00  0.00           O  
ATOM   2416  N   SER   158     325.735 328.410 332.060  1.00  0.00           N  
ATOM   2417  H   SER   158     325.662 328.893 331.177  1.00  0.00           H  
ATOM   2418  CA  SER   158     325.214 329.096 333.250  1.00  0.00           C  
ATOM   2419  HA  SER   158     325.820 328.807 334.110  1.00  0.00           H  
ATOM   2420  CB  SER   158     325.402 330.610 333.051  1.00  0.00           C  
ATOM   2421  HB2 SER   158     326.403 330.788 332.652  1.00  0.00           H  
ATOM   2422  HB3 SER   158     324.673 330.974 332.324  1.00  0.00           H  
ATOM   2423  OG  SER   158     325.276 331.331 334.268  1.00  0.00           O  
ATOM   2424  HG  SER   158     325.403 332.285 334.081  1.00  0.00           H  
ATOM   2425  C   SER   158     323.755 328.685 333.565  1.00  0.00           C  
ATOM   2426  O   SER   158     322.991 329.439 334.171  1.00  0.00           O  
ATOM   2427  N   GLU   159     323.355 327.470 333.158  1.00  0.00           N  
ATOM   2428  H   GLU   159     324.016 326.899 332.650  1.00  0.00           H  
ATOM   2429  CA  GLU   159     322.017 326.908 333.383  1.00  0.00           C  
ATOM   2430  HA  GLU   159     321.456 327.599 334.009  1.00  0.00           H  
ATOM   2431  CB  GLU   159     321.258 326.777 332.054  1.00  0.00           C  
ATOM   2432  HB2 GLU   159     321.547 327.575 331.382  1.00  0.00           H  
ATOM   2433  HB3 GLU   159     321.502 325.833 331.569  1.00  0.00           H  
ATOM   2434  CG  GLU   159     319.752 326.860 332.269  1.00  0.00           C  
ATOM   2435  HG2 GLU   159     319.262 326.425 331.398  1.00  0.00           H  
ATOM   2436  HG3 GLU   159     319.483 326.256 333.136  1.00  0.00           H  
ATOM   2437  CD  GLU   159     319.309 328.332 332.454  1.00  0.00           C  
ATOM   2438  OE1 GLU   159     319.260 328.819 333.612  1.00  0.00           O  
ATOM   2439  OE2 GLU   159     319.037 329.028 331.444  1.00  0.00           O  
ATOM   2440  C   GLU   159     322.058 325.576 334.152  1.00  0.00           C  
ATOM   2441  O   GLU   159     321.614 325.529 335.302  1.00  0.00           O  
ATOM   2442  N   LEU   160     322.610 324.507 333.554  1.00  0.00           N  
ATOM   2443  H   LEU   160     322.981 324.616 332.617  1.00  0.00           H  
ATOM   2444  CA  LEU   160     322.695 323.168 334.161  1.00  0.00           C  
ATOM   2445  HA  LEU   160     322.915 323.311 335.216  1.00  0.00           H  
ATOM   2446  CB  LEU   160     321.342 322.446 334.047  1.00  0.00           C  
ATOM   2447  HB2 LEU   160     321.397 321.626 334.760  1.00  0.00           H  
ATOM   2448  HB3 LEU   160     320.542 323.099 334.394  1.00  0.00           H  
ATOM   2449  CG  LEU   160     320.983 321.864 332.655  1.00  0.00           C  
ATOM   2450  HG  LEU   160     321.826 321.722 332.000  1.00  0.00           H  
ATOM   2451  CD1 LEU   160     320.386 320.483 332.850  1.00  0.00           C  
ATOM   2452 HD11 LEU   160     319.467 320.563 333.428  1.00  0.00           H  
ATOM   2453 HD12 LEU   160     320.204 320.037 331.871  1.00  0.00           H  
ATOM   2454 HD13 LEU   160     321.087 319.856 333.398  1.00  0.00           H  
ATOM   2455  CD2 LEU   160     319.994 322.734 331.909  1.00  0.00           C  
ATOM   2456 HD21 LEU   160     320.408 323.729 331.757  1.00  0.00           H  
ATOM   2457 HD22 LEU   160     319.754 322.292 330.942  1.00  0.00           H  
ATOM   2458 HD23 LEU   160     319.104 322.802 332.514  1.00  0.00           H  
ATOM   2459  C   LEU   160     323.783 322.289 333.516  1.00  0.00           C  
ATOM   2460  O   LEU   160     323.978 322.436 332.318  1.00  0.00           O  
ATOM   2461  N   PRO   161     324.429 321.323 334.202  1.00  0.00           N  
ATOM   2462  CD  PRO   161     324.572 321.254 335.646  1.00  0.00           C  
ATOM   2463  HD2 PRO   161     324.137 320.323 336.015  1.00  0.00           H  
ATOM   2464  HD3 PRO   161     324.144 322.100 336.178  1.00  0.00           H  
ATOM   2465  CG  PRO   161     326.080 321.247 335.849  1.00  0.00           C  
ATOM   2466  HG2 PRO   161     326.350 320.838 336.813  1.00  0.00           H  
ATOM   2467  HG3 PRO   161     326.480 322.255 335.722  1.00  0.00           H  
ATOM   2468  CB  PRO   161     326.564 320.348 334.720  1.00  0.00           C  
ATOM   2469  HB2 PRO   161     326.536 319.309 335.053  1.00  0.00           H  
ATOM   2470  HB3 PRO   161     327.574 320.616 334.404  1.00  0.00           H  
ATOM   2471  CA  PRO   161     325.547 320.583 333.594  1.00  0.00           C  
ATOM   2472  HA  PRO   161     326.034 321.215 332.855  1.00  0.00           H  
ATOM   2473  C   PRO   161     325.211 319.259 332.884  1.00  0.00           C  
ATOM   2474  O   PRO   161     326.152 318.579 332.474  1.00  0.00           O  
ATOM   2475  N   SER   162     323.937 318.853 332.722  1.00  0.00           N  
ATOM   2476  H   SER   162     323.190 319.452 333.036  1.00  0.00           H  
ATOM   2477  CA  SER   162     323.624 317.619 331.959  1.00  0.00           C  
ATOM   2478  HA  SER   162     324.143 316.815 332.478  1.00  0.00           H  
ATOM   2479  CB  SER   162     322.136 317.226 332.002  1.00  0.00           C  
ATOM   2480  HB2 SER   162     322.048 316.279 332.535  1.00  0.00           H  
ATOM   2481  HB3 SER   162     321.567 317.964 332.559  1.00  0.00           H  
ATOM   2482  OG  SER   162     321.568 317.054 330.713  1.00  0.00           O  
ATOM   2483  HG  SER   162     320.594 317.110 330.782  1.00  0.00           H  
ATOM   2484  C   SER   162     324.227 317.702 330.540  1.00  0.00           C  
ATOM   2485  O   SER   162     324.092 318.715 329.853  1.00  0.00           O  
ATOM   2486  N   LEU   163     324.934 316.624 330.164  1.00  0.00           N  
ATOM   2487  H   LEU   163     324.919 315.849 330.805  1.00  0.00           H  
ATOM   2488  CA  LEU   163     325.867 316.507 329.033  1.00  0.00           C  
ATOM   2489  HA  LEU   163     326.385 315.565 329.176  1.00  0.00           H  
ATOM   2490  CB  LEU   163     325.185 316.453 327.661  1.00  0.00           C  
ATOM   2491  HB2 LEU   163     324.313 317.092 327.717  1.00  0.00           H  
ATOM   2492  HB3 LEU   163     325.866 316.861 326.913  1.00  0.00           H  
ATOM   2493  CG  LEU   163     324.740 315.060 327.198  1.00  0.00           C  
ATOM   2494  HG  LEU   163     323.923 314.772 327.836  1.00  0.00           H  
ATOM   2495  CD1 LEU   163     324.278 315.070 325.741  1.00  0.00           C  
ATOM   2496 HD11 LEU   163     324.964 315.665 325.149  1.00  0.00           H  
ATOM   2497 HD12 LEU   163     324.241 314.061 325.332  1.00  0.00           H  
ATOM   2498 HD13 LEU   163     323.285 315.496 325.656  1.00  0.00           H  
ATOM   2499  CD2 LEU   163     325.806 313.977 327.311  1.00  0.00           C  
ATOM   2500 HD21 LEU   163     325.886 313.675 328.350  1.00  0.00           H  
ATOM   2501 HD22 LEU   163     325.528 313.082 326.751  1.00  0.00           H  
ATOM   2502 HD23 LEU   163     326.760 314.353 326.945  1.00  0.00           H  
ATOM   2503  C   LEU   163     326.985 317.565 329.096  1.00  0.00           C  
ATOM   2504  O   LEU   163     326.788 318.741 328.792  1.00  0.00           O  
ATOM   2505  N   ASN   164     328.188 317.108 329.457  1.00  0.00           N  
ATOM   2506  H   ASN   164     328.262 316.130 329.707  1.00  0.00           H  
ATOM   2507  CA  ASN   164     329.387 317.947 329.563  1.00  0.00           C  
ATOM   2508  HA  ASN   164     329.234 318.652 330.383  1.00  0.00           H  
ATOM   2509  CB  ASN   164     330.600 317.052 329.883  1.00  0.00           C  
ATOM   2510  HB2 ASN   164     330.761 316.394 329.030  1.00  0.00           H  
ATOM   2511  HB3 ASN   164     331.479 317.682 330.019  1.00  0.00           H  
ATOM   2512  CG  ASN   164     330.479 316.189 331.128  1.00  0.00           C  
ATOM   2513  OD1 ASN   164     329.890 316.571 332.123  1.00  0.00           O  
ATOM   2514  ND2 ASN   164     331.047 315.002 331.113  1.00  0.00           N  
ATOM   2515 HD21 ASN   164     330.952 314.431 331.939  1.00  0.00           H  
ATOM   2516 HD22 ASN   164     331.658 314.715 330.361  1.00  0.00           H  
ATOM   2517  C   ASN   164     329.668 318.764 328.281  1.00  0.00           C  
ATOM   2518  O   ASN   164     329.408 318.287 327.174  1.00  0.00           O  
ATOM   2519  N   TRP   165     330.301 319.938 328.415  1.00  0.00           N  
ATOM   2520  H   TRP   165     330.496 320.278 329.347  1.00  0.00           H  
ATOM   2521  CA  TRP   165     330.612 320.835 327.285  1.00  0.00           C  
ATOM   2522  HA  TRP   165     330.189 320.406 326.374  1.00  0.00           H  
ATOM   2523  CB  TRP   165     329.936 322.189 327.452  1.00  0.00           C  
ATOM   2524  HB2 TRP   165     330.511 322.782 328.163  1.00  0.00           H  
ATOM   2525  HB3 TRP   165     329.956 322.721 326.502  1.00  0.00           H  
ATOM   2526  CG  TRP   165     328.537 322.152 327.944  1.00  0.00           C  
ATOM   2527  CD1 TRP   165     327.429 321.826 327.241  1.00  0.00           C  
ATOM   2528  HD1 TRP   165     327.412 321.514 326.204  1.00  0.00           H  
ATOM   2529  NE1 TRP   165     326.317 322.088 328.018  1.00  0.00           N  
ATOM   2530  HE1 TRP   165     325.366 321.939 327.705  1.00  0.00           H  
ATOM   2531  CE2 TRP   165     326.678 322.555 329.262  1.00  0.00           C  
ATOM   2532  CZ2 TRP   165     325.964 323.049 330.351  1.00  0.00           C  
ATOM   2533  HZ2 TRP   165     324.900 323.204 330.263  1.00  0.00           H  
ATOM   2534  CH2 TRP   165     326.646 323.313 331.554  1.00  0.00           C  
ATOM   2535  HH2 TRP   165     326.111 323.689 332.414  1.00  0.00           H  
ATOM   2536  CZ3 TRP   165     328.026 323.083 331.649  1.00  0.00           C  
ATOM   2537  HZ3 TRP   165     328.533 323.246 332.590  1.00  0.00           H  
ATOM   2538  CE3 TRP   165     328.752 322.695 330.512  1.00  0.00           C  
ATOM   2539  HE3 TRP   165     329.827 322.597 330.566  1.00  0.00           H  
ATOM   2540  CD2 TRP   165     328.093 322.451 329.290  1.00  0.00           C  
ATOM   2541  C   TRP   165     332.110 320.989 327.003  1.00  0.00           C  
ATOM   2542  O   TRP   165     332.623 322.077 326.732  1.00  0.00           O  
ATOM   2543  N   LEU   166     332.818 319.864 327.080  1.00  0.00           N  
ATOM   2544  H   LEU   166     332.315 319.023 327.310  1.00  0.00           H  
ATOM   2545  CA  LEU   166     334.145 319.735 326.480  1.00  0.00           C  
ATOM   2546  HA  LEU   166     334.690 320.675 326.597  1.00  0.00           H  
ATOM   2547  CB  LEU   166     334.961 318.626 327.183  1.00  0.00           C  
ATOM   2548  HB2 LEU   166     335.969 318.656 326.765  1.00  0.00           H  
ATOM   2549  HB3 LEU   166     335.060 318.874 328.241  1.00  0.00           H  
ATOM   2550  CG  LEU   166     334.420 317.190 327.040  1.00  0.00           C  
ATOM   2551  HG  LEU   166     333.952 317.084 326.071  1.00  0.00           H  
ATOM   2552  CD1 LEU   166     335.537 316.156 327.145  1.00  0.00           C  
ATOM   2553 HD11 LEU   166     336.011 316.217 328.124  1.00  0.00           H  
ATOM   2554 HD12 LEU   166     335.126 315.156 327.004  1.00  0.00           H  
ATOM   2555 HD13 LEU   166     336.282 316.333 326.369  1.00  0.00           H  
ATOM   2556  CD2 LEU   166     333.378 316.852 328.098  1.00  0.00           C  
ATOM   2557 HD21 LEU   166     332.470 317.409 327.891  1.00  0.00           H  
ATOM   2558 HD22 LEU   166     333.144 315.788 328.062  1.00  0.00           H  
ATOM   2559 HD23 LEU   166     333.757 317.096 329.092  1.00  0.00           H  
ATOM   2560  C   LEU   166     333.922 319.516 324.965  1.00  0.00           C  
ATOM   2561  O   LEU   166     332.789 319.621 324.481  1.00  0.00           O  
ATOM   2562  N   ILE   167     334.976 319.191 324.208  1.00  0.00           N  
ATOM   2563  H   ILE   167     335.890 319.125 324.639  1.00  0.00           H  
ATOM   2564  CA  ILE   167     334.856 318.893 322.763  1.00  0.00           C  
ATOM   2565  HA  ILE   167     335.853 318.692 322.369  1.00  0.00           H  
ATOM   2566  CB  ILE   167     334.019 317.589 322.559  1.00  0.00           C  
ATOM   2567  HB  ILE   167     333.006 317.753 322.923  1.00  0.00           H  
ATOM   2568  CG2 ILE   167     333.888 317.127 321.102  1.00  0.00           C  
ATOM   2569 HG21 ILE   167     334.870 317.057 320.640  1.00  0.00           H  
ATOM   2570 HG22 ILE   167     333.403 316.154 321.053  1.00  0.00           H  
ATOM   2571 HG23 ILE   167     333.272 317.821 320.537  1.00  0.00           H  
ATOM   2572  CG1 ILE   167     334.649 316.414 323.356  1.00  0.00           C  
ATOM   2573 HG12 ILE   167     335.362 315.887 322.734  1.00  0.00           H  
ATOM   2574 HG13 ILE   167     335.221 316.766 324.208  1.00  0.00           H  
ATOM   2575  CD1 ILE   167     333.615 315.426 323.895  1.00  0.00           C  
ATOM   2576 HD11 ILE   167     333.065 314.981 323.076  1.00  0.00           H  
ATOM   2577 HD12 ILE   167     334.114 314.641 324.462  1.00  0.00           H  
ATOM   2578 HD13 ILE   167     332.910 315.943 324.543  1.00  0.00           H  
ATOM   2579  C   ILE   167     334.368 320.180 322.047  1.00  0.00           C  
ATOM   2580  O   ILE   167     333.487 320.177 321.193  1.00  0.00           O  
ATOM   2581  N   ALA   168     334.938 321.313 322.493  1.00  0.00           N  
ATOM   2582  H   ALA   168     335.636 321.214 323.213  1.00  0.00           H  
ATOM   2583  CA  ALA   168     334.687 322.672 322.016  1.00  0.00           C  
ATOM   2584  HA  ALA   168     333.663 322.741 321.650  1.00  0.00           H  
ATOM   2585  CB  ALA   168     334.846 323.623 323.219  1.00  0.00           C  
ATOM   2586  HB1 ALA   168     335.897 323.732 323.488  1.00  0.00           H  
ATOM   2587  HB2 ALA   168     334.424 324.602 322.979  1.00  0.00           H  
ATOM   2588  HB3 ALA   168     334.322 323.223 324.088  1.00  0.00           H  
ATOM   2589  C   ALA   168     335.599 323.001 320.818  1.00  0.00           C  
ATOM   2590  O   ALA   168     335.757 322.163 319.936  1.00  0.00           O  
ATOM   2591  N   ASN   169     336.196 324.202 320.780  1.00  0.00           N  
ATOM   2592  H   ASN   169     336.007 324.838 321.544  1.00  0.00           H  
ATOM   2593  CA  ASN   169     337.050 324.719 319.699  1.00  0.00           C  
ATOM   2594  HA  ASN   169     337.640 325.527 320.137  1.00  0.00           H  
ATOM   2595  CB  ASN   169     338.059 323.632 319.233  1.00  0.00           C  
ATOM   2596  HB2 ASN   169     338.312 323.016 320.098  1.00  0.00           H  
ATOM   2597  HB3 ASN   169     337.617 322.970 318.489  1.00  0.00           H  
ATOM   2598  CG  ASN   169     339.379 324.140 318.689  1.00  0.00           C  
ATOM   2599  OD1 ASN   169     339.566 325.309 318.381  1.00  0.00           O  
ATOM   2600  ND2 ASN   169     340.339 323.250 318.565  1.00  0.00           N  
ATOM   2601 HD21 ASN   169     341.243 323.546 318.230  1.00  0.00           H  
ATOM   2602 HD22 ASN   169     340.166 322.286 318.823  1.00  0.00           H  
ATOM   2603  C   ASN   169     336.154 325.391 318.630  1.00  0.00           C  
ATOM   2604  O   ASN   169     335.518 326.404 318.932  1.00  0.00           O  
ATOM   2605  N   ASN   170     336.065 324.856 317.407  1.00  0.00           N  
ATOM   2606  H   ASN   170     336.605 324.024 317.214  1.00  0.00           H  
ATOM   2607  CA  ASN   170     335.273 325.409 316.295  1.00  0.00           C  
ATOM   2608  HA  ASN   170     334.426 325.977 316.687  1.00  0.00           H  
ATOM   2609  CB  ASN   170     336.210 326.355 315.513  1.00  0.00           C  
ATOM   2610  HB2 ASN   170     336.849 326.878 316.225  1.00  0.00           H  
ATOM   2611  HB3 ASN   170     336.864 325.780 314.857  1.00  0.00           H  
ATOM   2612  CG  ASN   170     335.515 327.425 314.687  1.00  0.00           C  
ATOM   2613  OD1 ASN   170     334.337 327.374 314.360  1.00  0.00           O  
ATOM   2614  ND2 ASN   170     336.249 328.463 314.344  1.00  0.00           N  
ATOM   2615 HD21 ASN   170     335.830 329.223 313.836  1.00  0.00           H  
ATOM   2616 HD22 ASN   170     337.227 328.494 314.597  1.00  0.00           H  
ATOM   2617  C   ASN   170     334.748 324.243 315.426  1.00  0.00           C  
ATOM   2618  O   ASN   170     335.570 323.490 314.905  1.00  0.00           O  
ATOM   2619  N   LEU   171     333.417 324.044 315.342  1.00  0.00           N  
ATOM   2620  H   LEU   171     332.810 324.745 315.745  1.00  0.00           H  
ATOM   2621  CA  LEU   171     332.773 322.879 314.690  1.00  0.00           C  
ATOM   2622  HA  LEU   171     333.509 322.356 314.082  1.00  0.00           H  
ATOM   2623  CB  LEU   171     332.177 321.884 315.696  1.00  0.00           C  
ATOM   2624  HB2 LEU   171     331.414 322.406 316.270  1.00  0.00           H  
ATOM   2625  HB3 LEU   171     331.667 321.106 315.124  1.00  0.00           H  
ATOM   2626  CG  LEU   171     333.131 321.172 316.664  1.00  0.00           C  
ATOM   2627  HG  LEU   171     332.582 320.348 317.114  1.00  0.00           H  
ATOM   2628  CD1 LEU   171     334.330 320.547 315.955  1.00  0.00           C  
ATOM   2629 HD11 LEU   171     334.827 321.249 315.303  1.00  0.00           H  
ATOM   2630 HD12 LEU   171     335.059 320.247 316.692  1.00  0.00           H  
ATOM   2631 HD13 LEU   171     334.000 319.703 315.355  1.00  0.00           H  
ATOM   2632  CD2 LEU   171     333.553 322.069 317.820  1.00  0.00           C  
ATOM   2633 HD21 LEU   171     332.754 322.749 318.103  1.00  0.00           H  
ATOM   2634 HD22 LEU   171     333.762 321.427 318.673  1.00  0.00           H  
ATOM   2635 HD23 LEU   171     334.448 322.627 317.568  1.00  0.00           H  
ATOM   2636  C   LEU   171     331.657 323.319 313.747  1.00  0.00           C  
ATOM   2637  O   LEU   171     330.678 323.925 314.171  1.00  0.00           O  
ATOM   2638  N   GLU   172     331.777 322.940 312.483  1.00  0.00           N  
ATOM   2639  H   GLU   172     332.659 322.497 312.228  1.00  0.00           H  
ATOM   2640  CA  GLU   172     331.036 323.536 311.380  1.00  0.00           C  
ATOM   2641  HA  GLU   172     330.508 324.410 311.752  1.00  0.00           H  
ATOM   2642  CB  GLU   172     332.094 324.047 310.385  1.00  0.00           C  
ATOM   2643  HB2 GLU   172     332.528 323.203 309.858  1.00  0.00           H  
ATOM   2644  HB3 GLU   172     331.573 324.673 309.663  1.00  0.00           H  
ATOM   2645  CG  GLU   172     333.254 324.873 310.966  1.00  0.00           C  
ATOM   2646  HG2 GLU   172     333.643 325.468 310.140  1.00  0.00           H  
ATOM   2647  HG3 GLU   172     332.860 325.550 311.729  1.00  0.00           H  
ATOM   2648  CD  GLU   172     334.448 324.069 311.540  1.00  0.00           C  
ATOM   2649  OE1 GLU   172     335.448 324.727 311.924  1.00  0.00           O  
ATOM   2650  OE2 GLU   172     334.401 322.818 311.606  1.00  0.00           O  
ATOM   2651  C   GLU   172     330.011 322.648 310.635  1.00  0.00           C  
ATOM   2652  O   GLU   172     330.379 321.881 309.745  1.00  0.00           O  
ATOM   2653  N   ARG   173     328.708 322.766 310.948  1.00  0.00           N  
ATOM   2654  H   ARG   173     328.458 323.350 311.735  1.00  0.00           H  
ATOM   2655  CA  ARG   173     327.619 322.213 310.102  1.00  0.00           C  
ATOM   2656  HA  ARG   173     327.726 321.131 310.043  1.00  0.00           H  
ATOM   2657  CB  ARG   173     326.232 322.554 310.706  1.00  0.00           C  
ATOM   2658  HB2 ARG   173     326.090 321.956 311.607  1.00  0.00           H  
ATOM   2659  HB3 ARG   173     326.217 323.608 310.993  1.00  0.00           H  
ATOM   2660  CG  ARG   173     325.046 322.306 309.739  1.00  0.00           C  
ATOM   2661  HG2 ARG   173     325.110 322.998 308.905  1.00  0.00           H  
ATOM   2662  HG3 ARG   173     325.082 321.283 309.375  1.00  0.00           H  
ATOM   2663  CD  ARG   173     323.686 322.546 310.363  1.00  0.00           C  
ATOM   2664  HD2 ARG   173     323.550 321.818 311.158  1.00  0.00           H  
ATOM   2665  HD3 ARG   173     323.694 323.543 310.779  1.00  0.00           H  
ATOM   2666  NE  ARG   173     322.567 322.425 309.409  1.00  0.00           N  
ATOM   2667  HE  ARG   173     322.262 321.482 309.187  1.00  0.00           H  
ATOM   2668  CZ  ARG   173     321.770 323.384 308.967  1.00  0.00           C  
ATOM   2669  NH1 ARG   173     320.677 323.070 308.342  1.00  0.00           N  
ATOM   2670 HH11 ARG   173     320.575 322.116 308.022  1.00  0.00           H  
ATOM   2671 HH12 ARG   173     320.015 323.775 308.064  1.00  0.00           H  
ATOM   2672  NH2 ARG   173     322.030 324.651 309.123  1.00  0.00           N  
ATOM   2673 HH21 ARG   173     322.914 324.927 309.500  1.00  0.00           H  
ATOM   2674 HH22 ARG   173     321.400 325.343 308.752  1.00  0.00           H  
ATOM   2675  C   ARG   173     327.710 322.758 308.666  1.00  0.00           C  
ATOM   2676  O   ARG   173     328.180 323.872 308.452  1.00  0.00           O  
ATOM   2677  N   ASN   174     327.152 322.015 307.707  1.00  0.00           N  
ATOM   2678  H   ASN   174     326.836 321.084 307.949  1.00  0.00           H  
ATOM   2679  CA  ASN   174     326.863 322.478 306.352  1.00  0.00           C  
ATOM   2680  HA  ASN   174     327.795 322.830 305.934  1.00  0.00           H  
ATOM   2681  CB  ASN   174     326.373 321.331 305.421  1.00  0.00           C  
ATOM   2682  HB2 ASN   174     325.727 321.751 304.648  1.00  0.00           H  
ATOM   2683  HB3 ASN   174     327.250 320.935 304.909  1.00  0.00           H  
ATOM   2684  CG  ASN   174     325.647 320.125 306.017  1.00  0.00           C  
ATOM   2685  OD1 ASN   174     325.334 320.023 307.192  1.00  0.00           O  
ATOM   2686  ND2 ASN   174     325.371 319.133 305.202  1.00  0.00           N  
ATOM   2687 HD21 ASN   174     324.880 318.332 305.562  1.00  0.00           H  
ATOM   2688 HD22 ASN   174     325.617 319.191 304.225  1.00  0.00           H  
ATOM   2689  C   ASN   174     325.930 323.715 306.344  1.00  0.00           C  
ATOM   2690  O   ASN   174     324.705 323.601 306.352  1.00  0.00           O  
ATOM   2691  N   LEU   175     326.547 324.902 306.275  1.00  0.00           N  
ATOM   2692  H   LEU   175     327.560 324.890 306.339  1.00  0.00           H  
ATOM   2693  CA  LEU   175     325.921 326.220 306.086  1.00  0.00           C  
ATOM   2694  HA  LEU   175     324.879 326.185 306.410  1.00  0.00           H  
ATOM   2695  CB  LEU   175     326.660 327.286 306.925  1.00  0.00           C  
ATOM   2696  HB2 LEU   175     327.674 327.394 306.537  1.00  0.00           H  
ATOM   2697  HB3 LEU   175     326.149 328.236 306.760  1.00  0.00           H  
ATOM   2698  CG  LEU   175     326.751 327.082 308.446  1.00  0.00           C  
ATOM   2699  HG  LEU   175     327.465 326.294 308.672  1.00  0.00           H  
ATOM   2700  CD1 LEU   175     327.277 328.383 309.056  1.00  0.00           C  
ATOM   2701 HD11 LEU   175     326.624 329.209 308.798  1.00  0.00           H  
ATOM   2702 HD12 LEU   175     327.310 328.316 310.139  1.00  0.00           H  
ATOM   2703 HD13 LEU   175     328.274 328.594 308.671  1.00  0.00           H  
ATOM   2704  CD2 LEU   175     325.400 326.705 309.060  1.00  0.00           C  
ATOM   2705 HD21 LEU   175     325.138 325.691 308.766  1.00  0.00           H  
ATOM   2706 HD22 LEU   175     325.457 326.760 310.145  1.00  0.00           H  
ATOM   2707 HD23 LEU   175     324.636 327.399 308.710  1.00  0.00           H  
ATOM   2708  C   LEU   175     325.921 326.652 304.606  1.00  0.00           C  
ATOM   2709  O   LEU   175     325.678 327.814 304.293  1.00  0.00           O  
ATOM   2710  N   ASP   176     326.211 325.732 303.682  1.00  0.00           N  
ATOM   2711  H   ASP   176     326.422 324.802 304.006  1.00  0.00           H  
ATOM   2712  CA  ASP   176     326.386 325.999 302.247  1.00  0.00           C  
ATOM   2713  HA  ASP   176     327.178 326.743 302.140  1.00  0.00           H  
ATOM   2714  CB  ASP   176     326.850 324.703 301.572  1.00  0.00           C  
ATOM   2715  HB2 ASP   176     327.700 324.301 302.129  1.00  0.00           H  
ATOM   2716  HB3 ASP   176     326.040 323.972 301.624  1.00  0.00           H  
ATOM   2717  CG  ASP   176     327.284 324.912 300.111  1.00  0.00           C  
ATOM   2718  OD1 ASP   176     326.827 324.143 299.231  1.00  0.00           O  
ATOM   2719  OD2 ASP   176     328.118 325.810 299.839  1.00  0.00           O  
ATOM   2720  C   ASP   176     325.124 326.565 301.555  1.00  0.00           C  
ATOM   2721  O   ASP   176     325.223 327.273 300.552  1.00  0.00           O  
ATOM   2722  N   GLU   177     323.933 326.286 302.103  1.00  0.00           N  
ATOM   2723  H   GLU   177     323.918 325.665 302.899  1.00  0.00           H  
ATOM   2724  CA  GLU   177     322.667 326.929 301.698  1.00  0.00           C  
ATOM   2725  HA  GLU   177     322.560 326.811 300.618  1.00  0.00           H  
ATOM   2726  CB  GLU   177     321.465 326.212 302.345  1.00  0.00           C  
ATOM   2727  HB2 GLU   177     320.549 326.731 302.062  1.00  0.00           H  
ATOM   2728  HB3 GLU   177     321.411 325.217 301.900  1.00  0.00           H  
ATOM   2729  CG  GLU   177     321.500 326.022 303.874  1.00  0.00           C  
ATOM   2730  HG2 GLU   177     320.701 325.324 304.136  1.00  0.00           H  
ATOM   2731  HG3 GLU   177     322.439 325.540 304.156  1.00  0.00           H  
ATOM   2732  CD  GLU   177     321.292 327.312 304.697  1.00  0.00           C  
ATOM   2733  OE1 GLU   177     321.996 327.487 305.720  1.00  0.00           O  
ATOM   2734  OE2 GLU   177     320.401 328.129 304.356  1.00  0.00           O  
ATOM   2735  C   GLU   177     322.664 328.452 301.960  1.00  0.00           C  
ATOM   2736  O   GLU   177     321.992 329.210 301.253  1.00  0.00           O  
ATOM   2737  N   GLY   178     323.447 328.892 302.948  1.00  0.00           N  
ATOM   2738  H   GLY   178     323.990 328.196 303.442  1.00  0.00           H  
ATOM   2739  CA  GLY   178     323.808 330.276 303.223  1.00  0.00           C  
ATOM   2740  HA2 GLY   178     323.048 330.958 302.840  1.00  0.00           H  
ATOM   2741  HA3 GLY   178     323.886 330.416 304.302  1.00  0.00           H  
ATOM   2742  C   GLY   178     325.156 330.595 302.555  1.00  0.00           C  
ATOM   2743  O   GLY   178     325.264 330.555 301.326  1.00  0.00           O  
ATOM   2744  N   ALA   179     326.160 330.922 303.380  1.00  0.00           N  
ATOM   2745  H   ALA   179     325.957 330.864 304.367  1.00  0.00           H  
ATOM   2746  CA  ALA   179     327.552 331.235 303.031  1.00  0.00           C  
ATOM   2747  HA  ALA   179     328.057 331.460 303.973  1.00  0.00           H  
ATOM   2748  CB  ALA   179     328.217 329.968 302.462  1.00  0.00           C  
ATOM   2749  HB1 ALA   179     327.754 329.686 301.515  1.00  0.00           H  
ATOM   2750  HB2 ALA   179     329.277 330.141 302.290  1.00  0.00           H  
ATOM   2751  HB3 ALA   179     328.106 329.143 303.169  1.00  0.00           H  
ATOM   2752  C   ALA   179     327.753 332.489 302.134  1.00  0.00           C  
ATOM   2753  O   ALA   179     326.826 333.010 301.511  1.00  0.00           O  
ATOM   2754  N   TYR   180     329.011 332.947 302.044  1.00  0.00           N  
ATOM   2755  H   TYR   180     329.692 332.555 302.680  1.00  0.00           H  
ATOM   2756  CA  TYR   180     329.480 334.008 301.129  1.00  0.00           C  
ATOM   2757  HA  TYR   180     328.697 334.238 300.407  1.00  0.00           H  
ATOM   2758  CB  TYR   180     329.776 335.291 301.931  1.00  0.00           C  
ATOM   2759  HB2 TYR   180     330.601 335.091 302.616  1.00  0.00           H  
ATOM   2760  HB3 TYR   180     330.109 336.065 301.237  1.00  0.00           H  
ATOM   2761  CG  TYR   180     328.610 335.870 302.712  1.00  0.00           C  
ATOM   2762  CD1 TYR   180     327.428 336.244 302.041  1.00  0.00           C  
ATOM   2763  HD1 TYR   180     327.338 336.092 300.974  1.00  0.00           H  
ATOM   2764  CE1 TYR   180     326.356 336.809 302.757  1.00  0.00           C  
ATOM   2765  HE1 TYR   180     325.444 337.083 302.247  1.00  0.00           H  
ATOM   2766  CZ  TYR   180     326.473 337.025 304.146  1.00  0.00           C  
ATOM   2767  OH  TYR   180     325.434 337.567 304.834  1.00  0.00           O  
ATOM   2768  HH  TYR   180     324.591 337.185 304.526  1.00  0.00           H  
ATOM   2769  CE2 TYR   180     327.666 336.669 304.814  1.00  0.00           C  
ATOM   2770  HE2 TYR   180     327.749 336.833 305.876  1.00  0.00           H  
ATOM   2771  CD2 TYR   180     328.727 336.082 304.101  1.00  0.00           C  
ATOM   2772  HD2 TYR   180     329.634 335.799 304.621  1.00  0.00           H  
ATOM   2773  C   TYR   180     330.704 333.544 300.304  1.00  0.00           C  
ATOM   2774  O   TYR   180     331.699 334.261 300.182  1.00  0.00           O  
ATOM   2775  N   HIS   181     330.661 332.294 299.814  1.00  0.00           N  
ATOM   2776  H   HIS   181     329.780 331.801 299.911  1.00  0.00           H  
ATOM   2777  CA  HIS   181     331.759 331.577 299.120  1.00  0.00           C  
ATOM   2778  HA  HIS   181     331.347 330.625 298.776  1.00  0.00           H  
ATOM   2779  CB  HIS   181     332.201 332.350 297.855  1.00  0.00           C  
ATOM   2780  HB2 HIS   181     331.306 332.730 297.360  1.00  0.00           H  
ATOM   2781  HB3 HIS   181     332.799 333.210 298.155  1.00  0.00           H  
ATOM   2782  CG  HIS   181     332.996 331.590 296.808  1.00  0.00           C  
ATOM   2783  ND1 HIS   181     333.518 332.174 295.647  1.00  0.00           N  
ATOM   2784  CE1 HIS   181     334.149 331.191 294.980  1.00  0.00           C  
ATOM   2785  HE1 HIS   181     334.670 331.314 294.036  1.00  0.00           H  
ATOM   2786  NE2 HIS   181     334.045 330.033 295.652  1.00  0.00           N  
ATOM   2787  HE2 HIS   181     334.451 329.149 295.359  1.00  0.00           H  
ATOM   2788  CD2 HIS   181     333.314 330.259 296.799  1.00  0.00           C  
ATOM   2789  HD2 HIS   181     333.064 329.527 297.556  1.00  0.00           H  
ATOM   2790  C   HIS   181     332.919 331.207 300.077  1.00  0.00           C  
ATOM   2791  O   HIS   181     334.049 330.958 299.656  1.00  0.00           O  
ATOM   2792  N   GLN   182     332.622 331.135 301.381  1.00  0.00           N  
ATOM   2793  H   GLN   182     331.683 331.384 301.646  1.00  0.00           H  
ATOM   2794  CA  GLN   182     333.550 330.703 302.438  1.00  0.00           C  
ATOM   2795  HA  GLN   182     334.570 330.719 302.053  1.00  0.00           H  
ATOM   2796  CB  GLN   182     333.499 331.691 303.620  1.00  0.00           C  
ATOM   2797  HB2 GLN   182     332.482 331.767 304.007  1.00  0.00           H  
ATOM   2798  HB3 GLN   182     334.149 331.319 304.414  1.00  0.00           H  
ATOM   2799  CG  GLN   182     333.993 333.084 303.183  1.00  0.00           C  
ATOM   2800  HG2 GLN   182     334.961 332.972 302.693  1.00  0.00           H  
ATOM   2801  HG3 GLN   182     333.299 333.505 302.456  1.00  0.00           H  
ATOM   2802  CD  GLN   182     334.156 334.094 304.321  1.00  0.00           C  
ATOM   2803  OE1 GLN   182     333.810 333.872 305.476  1.00  0.00           O  
ATOM   2804  NE2 GLN   182     334.695 335.260 304.030  1.00  0.00           N  
ATOM   2805 HE21 GLN   182     334.771 335.953 304.759  1.00  0.00           H  
ATOM   2806 HE22 GLN   182     334.986 335.465 303.085  1.00  0.00           H  
ATOM   2807  C   GLN   182     333.270 329.250 302.856  1.00  0.00           C  
ATOM   2808  O   GLN   182     334.187 328.430 302.860  1.00  0.00           O  
ATOM   2809  N   GLY   183     332.003 328.914 303.150  1.00  0.00           N  
ATOM   2810  H   GLY   183     331.305 329.642 303.145  1.00  0.00           H  
ATOM   2811  CA  GLY   183     331.527 327.534 303.356  1.00  0.00           C  
ATOM   2812  HA2 GLY   183     330.461 327.546 303.587  1.00  0.00           H  
ATOM   2813  HA3 GLY   183     331.655 326.977 302.426  1.00  0.00           H  
ATOM   2814  C   GLY   183     332.246 326.768 304.473  1.00  0.00           C  
ATOM   2815  O   GLY   183     332.468 325.565 304.334  1.00  0.00           O  
ATOM   2816  N   LYS   184     332.633 327.468 305.554  1.00  0.00           N  
ATOM   2817  H   LYS   184     332.382 328.448 305.572  1.00  0.00           H  
ATOM   2818  CA  LYS   184     333.447 326.944 306.670  1.00  0.00           C  
ATOM   2819  HA  LYS   184     333.278 325.870 306.729  1.00  0.00           H  
ATOM   2820  CB  LYS   184     334.957 327.145 306.373  1.00  0.00           C  
ATOM   2821  HB2 LYS   184     335.128 328.191 306.107  1.00  0.00           H  
ATOM   2822  HB3 LYS   184     335.542 326.927 307.269  1.00  0.00           H  
ATOM   2823  CG  LYS   184     335.545 326.257 305.262  1.00  0.00           C  
ATOM   2824  HG2 LYS   184     335.018 326.434 304.328  1.00  0.00           H  
ATOM   2825  HG3 LYS   184     336.584 326.555 305.114  1.00  0.00           H  
ATOM   2826  CD  LYS   184     335.513 324.753 305.586  1.00  0.00           C  
ATOM   2827  HD2 LYS   184     336.016 324.573 306.538  1.00  0.00           H  
ATOM   2828  HD3 LYS   184     334.481 324.408 305.656  1.00  0.00           H  
ATOM   2829  CE  LYS   184     336.226 323.981 304.469  1.00  0.00           C  
ATOM   2830  HE2 LYS   184     335.771 324.252 303.510  1.00  0.00           H  
ATOM   2831  HE3 LYS   184     337.274 324.295 304.441  1.00  0.00           H  
ATOM   2832  NZ  LYS   184     336.139 322.508 304.669  1.00  0.00           N  
ATOM   2833  HZ1 LYS   184     335.179 322.189 304.632  1.00  0.00           H  
ATOM   2834  HZ2 LYS   184     336.645 322.015 303.942  1.00  0.00           H  
ATOM   2835  HZ3 LYS   184     336.542 322.232 305.556  1.00  0.00           H  
ATOM   2836  C   LYS   184     332.980 327.445 308.055  1.00  0.00           C  
ATOM   2837  O   LYS   184     331.827 327.232 308.420  1.00  0.00           O  
ATOM   2838  N   ALA   185     333.879 328.039 308.843  1.00  0.00           N  
ATOM   2839  H   ALA   185     334.786 328.228 308.444  1.00  0.00           H  
ATOM   2840  CA  ALA   185     333.729 328.296 310.278  1.00  0.00           C  
ATOM   2841  HA  ALA   185     333.132 327.484 310.685  1.00  0.00           H  
ATOM   2842  CB  ALA   185     335.135 328.162 310.880  1.00  0.00           C  
ATOM   2843  HB1 ALA   185     335.738 329.040 310.644  1.00  0.00           H  
ATOM   2844  HB2 ALA   185     335.069 328.041 311.955  1.00  0.00           H  
ATOM   2845  HB3 ALA   185     335.628 327.271 310.485  1.00  0.00           H  
ATOM   2846  C   ALA   185     332.970 329.564 310.728  1.00  0.00           C  
ATOM   2847  O   ALA   185     332.395 330.287 309.912  1.00  0.00           O  
ATOM   2848  N   ALA   186     332.963 329.755 312.062  1.00  0.00           N  
ATOM   2849  H   ALA   186     333.524 329.090 312.577  1.00  0.00           H  
ATOM   2850  CA  ALA   186     332.193 330.689 312.913  1.00  0.00           C  
ATOM   2851  HA  ALA   186     332.856 330.982 313.730  1.00  0.00           H  
ATOM   2852  CB  ALA   186     331.827 331.998 312.186  1.00  0.00           C  
ATOM   2853  HB1 ALA   186     331.051 331.817 311.441  1.00  0.00           H  
ATOM   2854  HB2 ALA   186     331.449 332.723 312.907  1.00  0.00           H  
ATOM   2855  HB3 ALA   186     332.711 332.417 311.703  1.00  0.00           H  
ATOM   2856  C   ALA   186     330.988 329.977 313.590  1.00  0.00           C  
ATOM   2857  O   ALA   186     329.861 330.476 313.581  1.00  0.00           O  
ATOM   2858  N   LEU   187     331.228 328.777 314.146  1.00  0.00           N  
ATOM   2859  H   LEU   187     332.188 328.461 314.204  1.00  0.00           H  
ATOM   2860  CA  LEU   187     330.219 327.850 314.691  1.00  0.00           C  
ATOM   2861  HA  LEU   187     329.311 328.394 314.959  1.00  0.00           H  
ATOM   2862  CB  LEU   187     329.876 326.774 313.644  1.00  0.00           C  
ATOM   2863  HB2 LEU   187     330.798 326.276 313.346  1.00  0.00           H  
ATOM   2864  HB3 LEU   187     329.263 326.039 314.162  1.00  0.00           H  
ATOM   2865  CG  LEU   187     329.101 327.207 312.388  1.00  0.00           C  
ATOM   2866  HG  LEU   187     328.472 328.064 312.626  1.00  0.00           H  
ATOM   2867  CD1 LEU   187     330.063 327.560 311.251  1.00  0.00           C  
ATOM   2868 HD11 LEU   187     330.822 326.789 311.133  1.00  0.00           H  
ATOM   2869 HD12 LEU   187     329.529 327.644 310.311  1.00  0.00           H  
ATOM   2870 HD13 LEU   187     330.533 328.515 311.448  1.00  0.00           H  
ATOM   2871  CD2 LEU   187     328.202 326.070 311.876  1.00  0.00           C  
ATOM   2872 HD21 LEU   187     327.842 325.448 312.695  1.00  0.00           H  
ATOM   2873 HD22 LEU   187     327.335 326.506 311.391  1.00  0.00           H  
ATOM   2874 HD23 LEU   187     328.723 325.462 311.142  1.00  0.00           H  
ATOM   2875  C   LEU   187     330.729 327.123 315.954  1.00  0.00           C  
ATOM   2876  O   LEU   187     331.930 327.094 316.225  1.00  0.00           O  
ATOM   2877  N   ILE   188     329.822 326.476 316.697  1.00  0.00           N  
ATOM   2878  H   ILE   188     328.858 326.482 316.378  1.00  0.00           H  
ATOM   2879  CA  ILE   188     330.139 325.663 317.888  1.00  0.00           C  
ATOM   2880  HA  ILE   188     331.179 325.342 317.807  1.00  0.00           H  
ATOM   2881  CB  ILE   188     330.018 326.487 319.197  1.00  0.00           C  
ATOM   2882  HB  ILE   188     330.240 325.815 320.021  1.00  0.00           H  
ATOM   2883  CG2 ILE   188     331.096 327.578 319.272  1.00  0.00           C  
ATOM   2884 HG21 ILE   188     330.882 328.380 318.563  1.00  0.00           H  
ATOM   2885 HG22 ILE   188     331.124 327.987 320.283  1.00  0.00           H  
ATOM   2886 HG23 ILE   188     332.077 327.150 319.050  1.00  0.00           H  
ATOM   2887  CG1 ILE   188     328.623 327.108 319.455  1.00  0.00           C  
ATOM   2888 HG12 ILE   188     328.737 328.051 319.992  1.00  0.00           H  
ATOM   2889 HG13 ILE   188     328.130 327.336 318.510  1.00  0.00           H  
ATOM   2890  CD1 ILE   188     327.705 326.225 320.309  1.00  0.00           C  
ATOM   2891 HD11 ILE   188     328.077 326.185 321.332  1.00  0.00           H  
ATOM   2892 HD12 ILE   188     326.710 326.658 320.322  1.00  0.00           H  
ATOM   2893 HD13 ILE   188     327.636 325.216 319.909  1.00  0.00           H  
ATOM   2894  C   ILE   188     329.304 324.374 317.957  1.00  0.00           C  
ATOM   2895  O   ILE   188     328.163 324.324 317.507  1.00  0.00           O  
ATOM   2896  N   GLN   189     329.862 323.337 318.582  1.00  0.00           N  
ATOM   2897  H   GLN   189     330.801 323.451 318.939  1.00  0.00           H  
ATOM   2898  CA  GLN   189     329.219 322.052 318.890  1.00  0.00           C  
ATOM   2899  HA  GLN   189     328.139 322.178 318.965  1.00  0.00           H  
ATOM   2900  CB  GLN   189     329.543 321.049 317.773  1.00  0.00           C  
ATOM   2901  HB2 GLN   189     329.319 321.521 316.817  1.00  0.00           H  
ATOM   2902  HB3 GLN   189     330.602 320.825 317.805  1.00  0.00           H  
ATOM   2903  CG  GLN   189     328.777 319.726 317.836  1.00  0.00           C  
ATOM   2904  HG2 GLN   189     327.717 319.961 317.844  1.00  0.00           H  
ATOM   2905  HG3 GLN   189     329.001 319.143 316.942  1.00  0.00           H  
ATOM   2906  CD  GLN   189     329.094 318.851 319.037  1.00  0.00           C  
ATOM   2907  OE1 GLN   189     330.217 318.461 319.308  1.00  0.00           O  
ATOM   2908  NE2 GLN   189     328.098 318.524 319.825  1.00  0.00           N  
ATOM   2909 HE21 GLN   189     328.337 317.985 320.636  1.00  0.00           H  
ATOM   2910 HE22 GLN   189     327.158 318.852 319.654  1.00  0.00           H  
ATOM   2911  C   GLN   189     329.776 321.569 320.232  1.00  0.00           C  
ATOM   2912  O   GLN   189     330.993 321.545 320.385  1.00  0.00           O  
ATOM   2913  N   LEU   190     328.918 321.266 321.210  1.00  0.00           N  
ATOM   2914  H   LEU   190     327.920 321.277 321.017  1.00  0.00           H  
ATOM   2915  CA  LEU   190     329.331 320.948 322.579  1.00  0.00           C  
ATOM   2916  HA  LEU   190     330.389 320.687 322.594  1.00  0.00           H  
ATOM   2917  CB  LEU   190     329.103 322.178 323.466  1.00  0.00           C  
ATOM   2918  HB2 LEU   190     328.114 322.587 323.257  1.00  0.00           H  
ATOM   2919  HB3 LEU   190     329.096 321.846 324.503  1.00  0.00           H  
ATOM   2920  CG  LEU   190     330.152 323.296 323.353  1.00  0.00           C  
ATOM   2921  HG  LEU   190     329.984 323.967 324.169  1.00  0.00           H  
ATOM   2922  CD1 LEU   190     331.559 322.799 323.583  1.00  0.00           C  
ATOM   2923 HD11 LEU   190     331.912 322.234 322.726  1.00  0.00           H  
ATOM   2924 HD12 LEU   190     332.191 323.664 323.763  1.00  0.00           H  
ATOM   2925 HD13 LEU   190     331.575 322.154 324.455  1.00  0.00           H  
ATOM   2926  CD2 LEU   190     330.075 324.164 322.101  1.00  0.00           C  
ATOM   2927 HD21 LEU   190     329.082 324.093 321.658  1.00  0.00           H  
ATOM   2928 HD22 LEU   190     330.268 325.202 322.380  1.00  0.00           H  
ATOM   2929 HD23 LEU   190     330.832 323.865 321.379  1.00  0.00           H  
ATOM   2930  C   LEU   190     328.579 319.740 323.135  1.00  0.00           C  
ATOM   2931  O   LEU   190     327.358 319.782 323.293  1.00  0.00           O  
ATOM   2932  N   LEU   191     329.312 318.660 323.427  1.00  0.00           N  
ATOM   2933  H   LEU   191     330.316 318.713 323.301  1.00  0.00           H  
ATOM   2934  CA  LEU   191     328.732 317.357 323.766  1.00  0.00           C  
ATOM   2935  HA  LEU   191     327.986 317.496 324.552  1.00  0.00           H  
ATOM   2936  CB  LEU   191     328.037 316.831 322.493  1.00  0.00           C  
ATOM   2937  HB2 LEU   191     327.409 317.622 322.094  1.00  0.00           H  
ATOM   2938  HB3 LEU   191     328.809 316.637 321.748  1.00  0.00           H  
ATOM   2939  CG  LEU   191     327.158 315.580 322.566  1.00  0.00           C  
ATOM   2940  HG  LEU   191     327.373 315.026 321.662  1.00  0.00           H  
ATOM   2941  CD1 LEU   191     327.315 314.678 323.786  1.00  0.00           C  
ATOM   2942 HD11 LEU   191     327.191 315.246 324.706  1.00  0.00           H  
ATOM   2943 HD12 LEU   191     326.571 313.881 323.781  1.00  0.00           H  
ATOM   2944 HD13 LEU   191     328.301 314.216 323.763  1.00  0.00           H  
ATOM   2945  CD2 LEU   191     325.700 315.972 322.490  1.00  0.00           C  
ATOM   2946 HD21 LEU   191     325.516 316.412 321.513  1.00  0.00           H  
ATOM   2947 HD22 LEU   191     325.064 315.092 322.594  1.00  0.00           H  
ATOM   2948 HD23 LEU   191     325.494 316.692 323.276  1.00  0.00           H  
ATOM   2949  C   LEU   191     329.798 316.355 324.242  1.00  0.00           C  
ATOM   2950  O   LEU   191     330.571 315.861 323.423  1.00  0.00           O  
ATOM   2951  N   GLY   192     329.771 316.001 325.531  1.00  0.00           N  
ATOM   2952  H   GLY   192     329.191 316.562 326.147  1.00  0.00           H  
ATOM   2953  CA  GLY   192     330.547 314.909 326.138  1.00  0.00           C  
ATOM   2954  HA2 GLY   192     331.191 314.452 325.386  1.00  0.00           H  
ATOM   2955  HA3 GLY   192     331.186 315.317 326.917  1.00  0.00           H  
ATOM   2956  C   GLY   192     329.673 313.787 326.723  1.00  0.00           C  
ATOM   2957  O   GLY   192     328.863 313.197 326.018  1.00  0.00           O  
ATOM   2958  N   GLN   193     329.862 313.449 328.003  1.00  0.00           N  
ATOM   2959  H   GLN   193     330.583 313.936 328.517  1.00  0.00           H  
ATOM   2960  CA  GLN   193     329.274 312.264 328.657  1.00  0.00           C  
ATOM   2961  HA  GLN   193     328.933 311.597 327.873  1.00  0.00           H  
ATOM   2962  CB  GLN   193     330.358 311.500 329.443  1.00  0.00           C  
ATOM   2963  HB2 GLN   193     330.730 312.110 330.267  1.00  0.00           H  
ATOM   2964  HB3 GLN   193     329.897 310.612 329.879  1.00  0.00           H  
ATOM   2965  CG  GLN   193     331.530 311.019 328.562  1.00  0.00           C  
ATOM   2966  HG2 GLN   193     332.033 310.202 329.080  1.00  0.00           H  
ATOM   2967  HG3 GLN   193     331.135 310.614 327.628  1.00  0.00           H  
ATOM   2968  CD  GLN   193     332.587 312.082 328.244  1.00  0.00           C  
ATOM   2969  OE1 GLN   193     332.588 313.197 328.757  1.00  0.00           O  
ATOM   2970  NE2 GLN   193     333.512 311.787 327.357  1.00  0.00           N  
ATOM   2971 HE21 GLN   193     334.220 312.475 327.155  1.00  0.00           H  
ATOM   2972 HE22 GLN   193     333.531 310.876 326.919  1.00  0.00           H  
ATOM   2973  C   GLN   193     328.053 312.577 329.546  1.00  0.00           C  
ATOM   2974  O   GLN   193     327.840 313.729 329.928  1.00  0.00           O  
ATOM   2975  N   LYS   194     327.230 311.554 329.850  1.00  0.00           N  
ATOM   2976  H   LYS   194     327.501 310.629 329.541  1.00  0.00           H  
ATOM   2977  CA  LYS   194     326.050 311.633 330.743  1.00  0.00           C  
ATOM   2978  HA  LYS   194     325.439 312.467 330.396  1.00  0.00           H  
ATOM   2979  CB  LYS   194     325.207 310.335 330.648  1.00  0.00           C  
ATOM   2980  HB2 LYS   194     324.909 310.194 329.611  1.00  0.00           H  
ATOM   2981  HB3 LYS   194     325.814 309.476 330.938  1.00  0.00           H  
ATOM   2982  CG  LYS   194     323.939 310.366 331.531  1.00  0.00           C  
ATOM   2983  HG2 LYS   194     324.227 310.204 332.570  1.00  0.00           H  
ATOM   2984  HG3 LYS   194     323.483 311.352 331.466  1.00  0.00           H  
ATOM   2985  CD  LYS   194     322.882 309.315 331.144  1.00  0.00           C  
ATOM   2986  HD2 LYS   194     322.633 309.411 330.086  1.00  0.00           H  
ATOM   2987  HD3 LYS   194     323.286 308.316 331.315  1.00  0.00           H  
ATOM   2988  CE  LYS   194     321.617 309.526 331.997  1.00  0.00           C  
ATOM   2989  HE2 LYS   194     321.899 309.463 333.054  1.00  0.00           H  
ATOM   2990  HE3 LYS   194     321.234 310.537 331.820  1.00  0.00           H  
ATOM   2991  NZ  LYS   194     320.556 308.517 331.702  1.00  0.00           N  
ATOM   2992  HZ1 LYS   194     320.885 307.575 331.887  1.00  0.00           H  
ATOM   2993  HZ2 LYS   194     319.739 308.660 332.288  1.00  0.00           H  
ATOM   2994  HZ3 LYS   194     320.245 308.557 330.738  1.00  0.00           H  
ATOM   2995  C   LYS   194     326.446 311.942 332.192  1.00  0.00           C  
ATOM   2996  O   LYS   194     327.486 311.492 332.673  1.00  0.00           O  
ATOM   2997  N   LEU   195     325.585 312.696 332.880  1.00  0.00           N  
ATOM   2998  H   LEU   195     324.727 312.979 332.425  1.00  0.00           H  
ATOM   2999  CA  LEU   195     325.716 313.028 334.299  1.00  0.00           C  
ATOM   3000  HA  LEU   195     326.703 312.747 334.667  1.00  0.00           H  
ATOM   3001  CB  LEU   195     325.526 314.543 334.536  1.00  0.00           C  
ATOM   3002  HB2 LEU   195     324.579 314.856 334.091  1.00  0.00           H  
ATOM   3003  HB3 LEU   195     325.438 314.700 335.611  1.00  0.00           H  
ATOM   3004  CG  LEU   195     326.631 315.495 334.047  1.00  0.00           C  
ATOM   3005  HG  LEU   195     326.295 316.508 334.266  1.00  0.00           H  
ATOM   3006  CD1 LEU   195     327.955 315.271 334.775  1.00  0.00           C  
ATOM   3007 HD11 LEU   195     328.367 314.293 334.528  1.00  0.00           H  
ATOM   3008 HD12 LEU   195     328.664 316.039 334.467  1.00  0.00           H  
ATOM   3009 HD13 LEU   195     327.804 315.344 335.851  1.00  0.00           H  
ATOM   3010  CD2 LEU   195     326.872 315.387 332.546  1.00  0.00           C  
ATOM   3011 HD21 LEU   195     325.932 315.210 332.041  1.00  0.00           H  
ATOM   3012 HD22 LEU   195     327.314 316.312 332.182  1.00  0.00           H  
ATOM   3013 HD23 LEU   195     327.555 314.567 332.329  1.00  0.00           H  
ATOM   3014  C   LEU   195     324.678 312.226 335.084  1.00  0.00           C  
ATOM   3015  O   LEU   195     323.478 312.497 335.003  1.00  0.00           O  
ATOM   3016  N   GLU   196     325.134 311.218 335.819  1.00  0.00           N  
ATOM   3017  H   GLU   196     326.129 311.040 335.836  1.00  0.00           H  
ATOM   3018  CA  GLU   196     324.298 310.540 336.812  1.00  0.00           C  
ATOM   3019  HA  GLU   196     323.315 310.361 336.376  1.00  0.00           H  
ATOM   3020  CB  GLU   196     324.904 309.182 337.199  1.00  0.00           C  
ATOM   3021  HB2 GLU   196     325.869 309.348 337.680  1.00  0.00           H  
ATOM   3022  HB3 GLU   196     324.248 308.697 337.923  1.00  0.00           H  
ATOM   3023  CG  GLU   196     325.113 308.235 336.000  1.00  0.00           C  
ATOM   3024  HG2 GLU   196     325.866 308.674 335.339  1.00  0.00           H  
ATOM   3025  HG3 GLU   196     325.529 307.298 336.375  1.00  0.00           H  
ATOM   3026  CD  GLU   196     323.837 307.922 335.183  1.00  0.00           C  
ATOM   3027  OE1 GLU   196     323.966 307.561 333.989  1.00  0.00           O  
ATOM   3028  OE2 GLU   196     322.705 307.990 335.722  1.00  0.00           O  
ATOM   3029  C   GLU   196     324.091 311.485 338.009  1.00  0.00           C  
ATOM   3030  O   GLU   196     325.006 312.205 338.414  1.00  0.00           O  
ATOM   3031  N   HIS   197     322.880 311.482 338.567  1.00  0.00           N  
ATOM   3032  H   HIS   197     322.190 310.874 338.138  1.00  0.00           H  
ATOM   3033  CA  HIS   197     322.318 312.460 339.519  1.00  0.00           C  
ATOM   3034  HA  HIS   197     322.097 313.368 338.956  1.00  0.00           H  
ATOM   3035  CB  HIS   197     320.970 311.939 340.064  1.00  0.00           C  
ATOM   3036  HB2 HIS   197     321.166 311.365 340.970  1.00  0.00           H  
ATOM   3037  HB3 HIS   197     320.352 312.791 340.348  1.00  0.00           H  
ATOM   3038  CG  HIS   197     320.174 311.039 339.134  1.00  0.00           C  
ATOM   3039  ND1 HIS   197     320.157 311.095 337.735  1.00  0.00           N  
ATOM   3040  CE1 HIS   197     319.400 310.063 337.328  1.00  0.00           C  
ATOM   3041  HE1 HIS   197     319.198 309.812 336.293  1.00  0.00           H  
ATOM   3042  NE2 HIS   197     318.923 309.389 338.386  1.00  0.00           N  
ATOM   3043  HE2 HIS   197     318.316 308.577 338.333  1.00  0.00           H  
ATOM   3044  CD2 HIS   197     319.402 309.986 339.532  1.00  0.00           C  
ATOM   3045  HD2 HIS   197     319.225 309.672 340.553  1.00  0.00           H  
ATOM   3046  C   HIS   197     323.246 312.874 340.673  1.00  0.00           C  
ATOM   3047  O   HIS   197     323.275 314.043 341.060  1.00  0.00           O  
ATOM   3048  N   HIS   198     324.025 311.923 341.198  1.00  0.00           N  
ATOM   3049  H   HIS   198     323.936 310.996 340.805  1.00  0.00           H  
ATOM   3050  CA  HIS   198     325.009 312.117 342.273  1.00  0.00           C  
ATOM   3051  HA  HIS   198     324.483 312.449 343.170  1.00  0.00           H  
ATOM   3052  CB  HIS   198     325.648 310.746 342.566  1.00  0.00           C  
ATOM   3053  HB2 HIS   198     324.866 309.984 342.545  1.00  0.00           H  
ATOM   3054  HB3 HIS   198     326.359 310.505 341.775  1.00  0.00           H  
ATOM   3055  CG  HIS   198     326.347 310.630 343.901  1.00  0.00           C  
ATOM   3056  ND1 HIS   198     327.582 311.192 344.244  1.00  0.00           N  
ATOM   3057  CE1 HIS   198     327.831 310.797 345.506  1.00  0.00           C  
ATOM   3058  HE1 HIS   198     328.714 311.062 346.079  1.00  0.00           H  
ATOM   3059  NE2 HIS   198     326.833 310.018 345.959  1.00  0.00           N  
ATOM   3060  HE2 HIS   198     326.800 309.584 346.877  1.00  0.00           H  
ATOM   3061  CD2 HIS   198     325.891 309.899 344.961  1.00  0.00           C  
ATOM   3062  HD2 HIS   198     324.973 309.324 344.995  1.00  0.00           H  
ATOM   3063  C   HIS   198     326.080 313.181 341.946  1.00  0.00           C  
ATOM   3064  O   HIS   198     326.514 313.915 342.837  1.00  0.00           O  
ATOM   3065  N   HIS   199     326.483 313.296 340.670  1.00  0.00           N  
ATOM   3066  H   HIS   199     326.030 312.703 339.981  1.00  0.00           H  
ATOM   3067  CA  HIS   199     327.595 314.146 340.203  1.00  0.00           C  
ATOM   3068  HA  HIS   199     328.127 314.527 341.075  1.00  0.00           H  
ATOM   3069  CB  HIS   199     328.597 313.266 339.432  1.00  0.00           C  
ATOM   3070  HB2 HIS   199     328.706 312.313 339.953  1.00  0.00           H  
ATOM   3071  HB3 HIS   199     328.202 313.057 338.436  1.00  0.00           H  
ATOM   3072  CG  HIS   199     329.981 313.871 339.313  1.00  0.00           C  
ATOM   3073  ND1 HIS   199     330.836 314.150 340.387  1.00  0.00           N  
ATOM   3074  CE1 HIS   199     331.968 314.632 339.844  1.00  0.00           C  
ATOM   3075  HE1 HIS   199     332.844 314.943 340.405  1.00  0.00           H  
ATOM   3076  NE2 HIS   199     331.869 314.662 338.503  1.00  0.00           N  
ATOM   3077  HE2 HIS   199     332.607 314.952 337.868  1.00  0.00           H  
ATOM   3078  CD2 HIS   199     330.624 314.183 338.149  1.00  0.00           C  
ATOM   3079  HD2 HIS   199     330.230 314.062 337.148  1.00  0.00           H  
ATOM   3080  C   HIS   199     327.163 315.399 339.407  1.00  0.00           C  
ATOM   3081  O   HIS   199     327.998 316.059 338.786  1.00  0.00           O  
ATOM   3082  N   HIS   200     325.872 315.764 339.409  1.00  0.00           N  
ATOM   3083  H   HIS   200     325.223 315.207 339.948  1.00  0.00           H  
ATOM   3084  CA  HIS   200     325.414 317.060 338.870  1.00  0.00           C  
ATOM   3085  HA  HIS   200     325.778 317.157 337.845  1.00  0.00           H  
ATOM   3086  CB  HIS   200     323.879 317.141 338.833  1.00  0.00           C  
ATOM   3087  HB2 HIS   200     323.468 316.781 339.777  1.00  0.00           H  
ATOM   3088  HB3 HIS   200     323.611 318.190 338.734  1.00  0.00           H  
ATOM   3089  CG  HIS   200     323.202 316.414 337.695  1.00  0.00           C  
ATOM   3090  ND1 HIS   200     322.230 316.972 336.857  1.00  0.00           N  
ATOM   3091  CE1 HIS   200     321.861 315.990 336.016  1.00  0.00           C  
ATOM   3092  HE1 HIS   200     321.120 316.093 335.232  1.00  0.00           H  
ATOM   3093  NE2 HIS   200     322.546 314.865 336.282  1.00  0.00           N  
ATOM   3094  HE2 HIS   200     322.481 313.988 335.764  1.00  0.00           H  
ATOM   3095  CD2 HIS   200     323.393 315.114 337.339  1.00  0.00           C  
ATOM   3096  HD2 HIS   200     324.077 314.418 337.801  1.00  0.00           H  
ATOM   3097  C   HIS   200     325.978 318.245 339.686  1.00  0.00           C  
ATOM   3098  O   HIS   200     325.964 318.219 340.919  1.00  0.00           O  
ATOM   3099  N   HIS   201     326.422 319.308 338.999  1.00  0.00           N  
ATOM   3100  H   HIS   201     326.402 319.252 337.992  1.00  0.00           H  
ATOM   3101  CA  HIS   201     326.993 320.536 339.594  1.00  0.00           C  
ATOM   3102  HA  HIS   201     327.111 320.398 340.670  1.00  0.00           H  
ATOM   3103  CB  HIS   201     328.406 320.785 339.026  1.00  0.00           C  
ATOM   3104  HB2 HIS   201     328.347 320.931 337.947  1.00  0.00           H  
ATOM   3105  HB3 HIS   201     328.799 321.705 339.459  1.00  0.00           H  
ATOM   3106  CG  HIS   201     329.405 319.690 339.307  1.00  0.00           C  
ATOM   3107  ND1 HIS   201     329.970 319.407 340.556  1.00  0.00           N  
ATOM   3108  CE1 HIS   201     330.841 318.404 340.344  1.00  0.00           C  
ATOM   3109  HE1 HIS   201     331.456 317.944 341.111  1.00  0.00           H  
ATOM   3110  NE2 HIS   201     330.854 318.060 339.045  1.00  0.00           N  
ATOM   3111  HE2 HIS   201     331.425 317.325 338.640  1.00  0.00           H  
ATOM   3112  CD2 HIS   201     329.958 318.862 338.373  1.00  0.00           C  
ATOM   3113  HD2 HIS   201     329.739 318.852 337.312  1.00  0.00           H  
ATOM   3114  C   HIS   201     326.080 321.772 339.418  1.00  0.00           C  
ATOM   3115  O   HIS   201     326.452 322.750 338.760  1.00  0.00           O  
ATOM   3116  N   HIS   202     324.874 321.734 340.000  1.00  0.00           N  
ATOM   3117  H   HIS   202     324.641 320.915 340.542  1.00  0.00           H  
ATOM   3118  CA  HIS   202     323.945 322.885 340.049  1.00  0.00           C  
ATOM   3119  HA  HIS   202     323.921 323.354 339.066  1.00  0.00           H  
ATOM   3120  CB  HIS   202     322.515 322.411 340.368  1.00  0.00           C  
ATOM   3121  HB2 HIS   202     322.510 321.893 341.327  1.00  0.00           H  
ATOM   3122  HB3 HIS   202     321.876 323.289 340.467  1.00  0.00           H  
ATOM   3123  CG  HIS   202     321.908 321.514 339.314  1.00  0.00           C  
ATOM   3124  ND1 HIS   202     321.309 321.939 338.124  1.00  0.00           N  
ATOM   3125  CE1 HIS   202     320.930 320.818 337.485  1.00  0.00           C  
ATOM   3126  HE1 HIS   202     320.417 320.790 336.532  1.00  0.00           H  
ATOM   3127  NE2 HIS   202     321.276 319.729 338.191  1.00  0.00           N  
ATOM   3128  HE2 HIS   202     321.159 318.765 337.882  1.00  0.00           H  
ATOM   3129  CD2 HIS   202     321.878 320.151 339.358  1.00  0.00           C  
ATOM   3130  HD2 HIS   202     322.271 319.533 340.154  1.00  0.00           H  
ATOM   3131  C   HIS   202     324.405 323.982 341.025  1.00  0.00           C  
ATOM   3132  O   HIS   202     324.950 323.656 342.106  1.00  0.00           O  
ATOM   3133  OXT HIS   202     324.206 325.177 340.707  1.00  0.00           O  
TER    3134      HIS   202 
ENDMDL
REMARK 2kw5                 ENERGY     1.02018E+03 RMS    6.88
ATOM      1  N   MET     1     320.304 324.491 309.038  1.00  0.00           N  
ATOM      2  H1  MET     1     320.140 323.680 308.456  1.00  0.00           H  
ATOM      3  H2  MET     1     320.709 324.210 309.921  1.00  0.00           H  
ATOM      4  H3  MET     1     320.985 325.072 308.565  1.00  0.00           H  
ATOM      5  CA  MET     1     319.028 325.234 309.247  1.00  0.00           C  
ATOM      6  HA  MET     1     319.273 326.130 309.824  1.00  0.00           H  
ATOM      7  CB  MET     1     318.426 325.676 307.886  1.00  0.00           C  
ATOM      8  HB2 MET     1     319.175 325.612 307.095  1.00  0.00           H  
ATOM      9  HB3 MET     1     317.594 325.029 307.600  1.00  0.00           H  
ATOM     10  CG  MET     1     317.950 327.126 307.949  1.00  0.00           C  
ATOM     11  HG2 MET     1     317.625 327.439 306.957  1.00  0.00           H  
ATOM     12  HG3 MET     1     317.088 327.178 308.617  1.00  0.00           H  
ATOM     13  SD  MET     1     319.213 328.286 308.554  1.00  0.00           S  
ATOM     14  CE  MET     1     320.502 328.283 307.290  1.00  0.00           C  
ATOM     15  HE1 MET     1     320.098 328.671 306.356  1.00  0.00           H  
ATOM     16  HE2 MET     1     321.315 328.928 307.628  1.00  0.00           H  
ATOM     17  HE3 MET     1     320.889 327.276 307.142  1.00  0.00           H  
ATOM     18  C   MET     1     317.989 324.458 310.079  1.00  0.00           C  
ATOM     19  O   MET     1     317.802 323.262 309.869  1.00  0.00           O  
ATOM     20  N   TRP     2     317.332 325.167 311.005  1.00  0.00           N  
ATOM     21  H   TRP     2     317.614 326.132 311.139  1.00  0.00           H  
ATOM     22  CA  TRP     2     316.134 324.798 311.789  1.00  0.00           C  
ATOM     23  HA  TRP     2     315.376 324.440 311.100  1.00  0.00           H  
ATOM     24  CB  TRP     2     316.369 323.683 312.825  1.00  0.00           C  
ATOM     25  HB2 TRP     2     316.805 322.813 312.332  1.00  0.00           H  
ATOM     26  HB3 TRP     2     317.081 324.031 313.570  1.00  0.00           H  
ATOM     27  CG  TRP     2     315.119 323.231 313.535  1.00  0.00           C  
ATOM     28  CD1 TRP     2     314.532 323.884 314.563  1.00  0.00           C  
ATOM     29  HD1 TRP     2     314.881 324.810 314.999  1.00  0.00           H  
ATOM     30  NE1 TRP     2     313.354 323.275 314.908  1.00  0.00           N  
ATOM     31  HE1 TRP     2     312.711 323.699 315.570  1.00  0.00           H  
ATOM     32  CE2 TRP     2     313.121 322.156 314.149  1.00  0.00           C  
ATOM     33  CZ2 TRP     2     312.084 321.215 314.140  1.00  0.00           C  
ATOM     34  HZ2 TRP     2     311.265 321.286 314.836  1.00  0.00           H  
ATOM     35  CH2 TRP     2     312.130 320.172 313.208  1.00  0.00           C  
ATOM     36  HH2 TRP     2     311.349 319.431 313.206  1.00  0.00           H  
ATOM     37  CZ3 TRP     2     313.188 320.095 312.284  1.00  0.00           C  
ATOM     38  HZ3 TRP     2     313.209 319.289 311.564  1.00  0.00           H  
ATOM     39  CE3 TRP     2     314.227 321.047 312.305  1.00  0.00           C  
ATOM     40  HE3 TRP     2     315.042 320.969 311.602  1.00  0.00           H  
ATOM     41  CD2 TRP     2     314.228 322.104 313.243  1.00  0.00           C  
ATOM     42  C   TRP     2     315.586 326.078 312.450  1.00  0.00           C  
ATOM     43  O   TRP     2     316.351 327.020 312.689  1.00  0.00           O  
ATOM     44  N   ASP     3     314.279 326.142 312.719  1.00  0.00           N  
ATOM     45  H   ASP     3     313.725 325.303 312.603  1.00  0.00           H  
ATOM     46  CA  ASP     3     313.580 327.363 313.132  1.00  0.00           C  
ATOM     47  HA  ASP     3     314.299 328.012 313.631  1.00  0.00           H  
ATOM     48  CB  ASP     3     313.145 328.077 311.844  1.00  0.00           C  
ATOM     49  HB2 ASP     3     314.005 328.130 311.171  1.00  0.00           H  
ATOM     50  HB3 ASP     3     312.384 327.471 311.355  1.00  0.00           H  
ATOM     51  CG  ASP     3     312.632 329.511 312.054  1.00  0.00           C  
ATOM     52  OD1 ASP     3     311.971 330.031 311.123  1.00  0.00           O  
ATOM     53  OD2 ASP     3     312.905 330.105 313.122  1.00  0.00           O  
ATOM     54  C   ASP     3     312.403 327.133 314.123  1.00  0.00           C  
ATOM     55  O   ASP     3     311.752 326.090 314.133  1.00  0.00           O  
ATOM     56  N   GLU     4     312.136 328.148 314.946  1.00  0.00           N  
ATOM     57  H   GLU     4     312.581 329.020 314.665  1.00  0.00           H  
ATOM     58  CA  GLU     4     311.183 328.277 316.063  1.00  0.00           C  
ATOM     59  HA  GLU     4     310.513 327.418 316.056  1.00  0.00           H  
ATOM     60  CB  GLU     4     311.884 328.365 317.447  1.00  0.00           C  
ATOM     61  HB2 GLU     4     312.427 327.450 317.652  1.00  0.00           H  
ATOM     62  HB3 GLU     4     312.607 329.166 317.429  1.00  0.00           H  
ATOM     63  CG  GLU     4     311.029 328.705 318.677  1.00  0.00           C  
ATOM     64  HG2 GLU     4     311.701 328.767 319.537  1.00  0.00           H  
ATOM     65  HG3 GLU     4     310.597 329.701 318.552  1.00  0.00           H  
ATOM     66  CD  GLU     4     309.907 327.690 318.957  1.00  0.00           C  
ATOM     67  OE1 GLU     4     309.051 327.466 318.070  1.00  0.00           O  
ATOM     68  OE2 GLU     4     309.868 327.147 320.082  1.00  0.00           O  
ATOM     69  C   GLU     4     310.376 329.564 315.857  1.00  0.00           C  
ATOM     70  O   GLU     4     310.909 330.593 315.427  1.00  0.00           O  
ATOM     71  N   ARG     5     309.089 329.515 316.200  1.00  0.00           N  
ATOM     72  H   ARG     5     308.777 328.691 316.717  1.00  0.00           H  
ATOM     73  CA  ARG     5     308.133 330.599 315.994  1.00  0.00           C  
ATOM     74  HA  ARG     5     308.653 331.487 315.635  1.00  0.00           H  
ATOM     75  CB  ARG     5     307.093 330.194 314.932  1.00  0.00           C  
ATOM     76  HB2 ARG     5     306.588 329.272 315.227  1.00  0.00           H  
ATOM     77  HB3 ARG     5     306.343 330.985 314.888  1.00  0.00           H  
ATOM     78  CG  ARG     5     307.690 330.036 313.520  1.00  0.00           C  
ATOM     79  HG2 ARG     5     306.899 330.236 312.795  1.00  0.00           H  
ATOM     80  HG3 ARG     5     308.470 330.783 313.383  1.00  0.00           H  
ATOM     81  CD  ARG     5     308.268 328.645 313.212  1.00  0.00           C  
ATOM     82  HD2 ARG     5     309.053 328.404 313.925  1.00  0.00           H  
ATOM     83  HD3 ARG     5     307.472 327.903 313.301  1.00  0.00           H  
ATOM     84  NE  ARG     5     308.837 328.597 311.851  1.00  0.00           N  
ATOM     85  HE  ARG     5     308.713 329.417 311.275  1.00  0.00           H  
ATOM     86  CZ  ARG     5     309.491 327.593 311.297  1.00  0.00           C  
ATOM     87  NH1 ARG     5     309.915 327.683 310.069  1.00  0.00           N  
ATOM     88 HH11 ARG     5     309.799 328.549 309.564  1.00  0.00           H  
ATOM     89 HH12 ARG     5     310.417 326.931 309.630  1.00  0.00           H  
ATOM     90  NH2 ARG     5     309.744 326.490 311.946  1.00  0.00           N  
ATOM     91 HH21 ARG     5     309.490 326.412 312.916  1.00  0.00           H  
ATOM     92 HH22 ARG     5     310.276 325.750 311.528  1.00  0.00           H  
ATOM     93  C   ARG     5     307.489 330.950 317.333  1.00  0.00           C  
ATOM     94  O   ARG     5     306.823 330.122 317.956  1.00  0.00           O  
ATOM     95  N   PHE     6     307.709 332.188 317.768  1.00  0.00           N  
ATOM     96  H   PHE     6     308.222 332.814 317.160  1.00  0.00           H  
ATOM     97  CA  PHE     6     307.318 332.690 319.087  1.00  0.00           C  
ATOM     98  HA  PHE     6     306.702 331.949 319.599  1.00  0.00           H  
ATOM     99  CB  PHE     6     308.581 332.936 319.945  1.00  0.00           C  
ATOM    100  HB2 PHE     6     309.404 332.337 319.551  1.00  0.00           H  
ATOM    101  HB3 PHE     6     308.897 333.977 319.871  1.00  0.00           H  
ATOM    102  CG  PHE     6     308.403 332.587 321.412  1.00  0.00           C  
ATOM    103  CD1 PHE     6     307.565 333.364 322.237  1.00  0.00           C  
ATOM    104  HD1 PHE     6     307.058 334.232 321.837  1.00  0.00           H  
ATOM    105  CE1 PHE     6     307.371 333.006 323.584  1.00  0.00           C  
ATOM    106  HE1 PHE     6     306.718 333.596 324.213  1.00  0.00           H  
ATOM    107  CZ  PHE     6     308.016 331.874 324.111  1.00  0.00           C  
ATOM    108  HZ  PHE     6     307.856 331.591 325.142  1.00  0.00           H  
ATOM    109  CE2 PHE     6     308.864 331.107 323.296  1.00  0.00           C  
ATOM    110  HE2 PHE     6     309.365 330.247 323.715  1.00  0.00           H  
ATOM    111  CD2 PHE     6     309.062 331.464 321.949  1.00  0.00           C  
ATOM    112  HD2 PHE     6     309.717 330.873 321.323  1.00  0.00           H  
ATOM    113  C   PHE     6     306.491 333.964 318.892  1.00  0.00           C  
ATOM    114  O   PHE     6     307.037 334.976 318.459  1.00  0.00           O  
ATOM    115  N   SER     7     305.182 333.893 319.159  1.00  0.00           N  
ATOM    116  H   SER     7     304.831 333.014 319.515  1.00  0.00           H  
ATOM    117  CA  SER     7     304.219 335.015 319.162  1.00  0.00           C  
ATOM    118  HA  SER     7     303.246 334.608 318.886  1.00  0.00           H  
ATOM    119  CB  SER     7     304.066 335.571 320.586  1.00  0.00           C  
ATOM    120  HB2 SER     7     305.016 335.995 320.917  1.00  0.00           H  
ATOM    121  HB3 SER     7     303.306 336.356 320.583  1.00  0.00           H  
ATOM    122  OG  SER     7     303.668 334.533 321.476  1.00  0.00           O  
ATOM    123  HG  SER     7     303.579 334.909 322.376  1.00  0.00           H  
ATOM    124  C   SER     7     304.525 336.125 318.137  1.00  0.00           C  
ATOM    125  O   SER     7     304.991 337.206 318.501  1.00  0.00           O  
ATOM    126  N   GLN     8     304.323 335.813 316.846  1.00  0.00           N  
ATOM    127  H   GLN     8     303.967 334.884 316.660  1.00  0.00           H  
ATOM    128  CA  GLN     8     304.470 336.697 315.668  1.00  0.00           C  
ATOM    129  HA  GLN     8     304.213 336.057 314.822  1.00  0.00           H  
ATOM    130  CB  GLN     8     303.395 337.820 315.585  1.00  0.00           C  
ATOM    131  HB2 GLN     8     303.596 338.419 314.697  1.00  0.00           H  
ATOM    132  HB3 GLN     8     302.433 337.333 315.420  1.00  0.00           H  
ATOM    133  CG  GLN     8     303.218 338.773 316.782  1.00  0.00           C  
ATOM    134  HG2 GLN     8     302.892 338.189 317.641  1.00  0.00           H  
ATOM    135  HG3 GLN     8     304.170 339.253 317.012  1.00  0.00           H  
ATOM    136  CD  GLN     8     302.160 339.862 316.589  1.00  0.00           C  
ATOM    137  OE1 GLN     8     301.671 340.145 315.501  1.00  0.00           O  
ATOM    138  NE2 GLN     8     301.749 340.514 317.660  1.00  0.00           N  
ATOM    139 HE21 GLN     8     301.037 341.223 317.556  1.00  0.00           H  
ATOM    140 HE22 GLN     8     302.132 340.292 318.569  1.00  0.00           H  
ATOM    141  C   GLN     8     305.934 337.088 315.325  1.00  0.00           C  
ATOM    142  O   GLN     8     306.176 338.101 314.662  1.00  0.00           O  
ATOM    143  N   SER     9     306.900 336.228 315.687  1.00  0.00           N  
ATOM    144  H   SER     9     306.631 335.453 316.275  1.00  0.00           H  
ATOM    145  CA  SER     9     308.341 336.337 315.365  1.00  0.00           C  
ATOM    146  HA  SER     9     308.489 337.049 314.553  1.00  0.00           H  
ATOM    147  CB  SER     9     309.129 336.823 316.594  1.00  0.00           C  
ATOM    148  HB2 SER     9     309.114 336.040 317.354  1.00  0.00           H  
ATOM    149  HB3 SER     9     310.169 336.993 316.307  1.00  0.00           H  
ATOM    150  OG  SER     9     308.591 338.020 317.138  1.00  0.00           O  
ATOM    151  HG  SER     9     308.927 338.125 318.049  1.00  0.00           H  
ATOM    152  C   SER     9     308.953 334.990 314.936  1.00  0.00           C  
ATOM    153  O   SER     9     308.390 333.926 315.207  1.00  0.00           O  
ATOM    154  N   GLU    10     310.141 335.025 314.323  1.00  0.00           N  
ATOM    155  H   GLU    10     310.563 335.930 314.137  1.00  0.00           H  
ATOM    156  CA  GLU    10     310.923 333.857 313.877  1.00  0.00           C  
ATOM    157  HA  GLU    10     310.520 332.939 314.308  1.00  0.00           H  
ATOM    158  CB  GLU    10     310.881 333.739 312.342  1.00  0.00           C  
ATOM    159  HB2 GLU    10     311.252 334.670 311.916  1.00  0.00           H  
ATOM    160  HB3 GLU    10     311.551 332.932 312.046  1.00  0.00           H  
ATOM    161  CG  GLU    10     309.491 333.460 311.753  1.00  0.00           C  
ATOM    162  HG2 GLU    10     309.135 332.509 312.148  1.00  0.00           H  
ATOM    163  HG3 GLU    10     308.803 334.241 312.084  1.00  0.00           H  
ATOM    164  CD  GLU    10     309.466 333.404 310.206  1.00  0.00           C  
ATOM    165  OE1 GLU    10     308.351 333.294 309.637  1.00  0.00           O  
ATOM    166  OE2 GLU    10     310.523 333.468 309.531  1.00  0.00           O  
ATOM    167  C   GLU    10     312.401 333.986 314.300  1.00  0.00           C  
ATOM    168  O   GLU    10     312.980 335.075 314.233  1.00  0.00           O  
ATOM    169  N   TYR    11     313.027 332.893 314.747  1.00  0.00           N  
ATOM    170  H   TYR    11     312.520 332.015 314.740  1.00  0.00           H  
ATOM    171  CA  TYR    11     314.487 332.838 314.931  1.00  0.00           C  
ATOM    172  HA  TYR    11     314.858 333.858 314.995  1.00  0.00           H  
ATOM    173  CB  TYR    11     314.812 332.196 316.307  1.00  0.00           C  
ATOM    174  HB2 TYR    11     315.510 332.832 316.832  1.00  0.00           H  
ATOM    175  HB3 TYR    11     313.912 332.186 316.926  1.00  0.00           H  
ATOM    176  CG  TYR    11     315.407 330.813 316.339  1.00  0.00           C  
ATOM    177  CD1 TYR    11     314.584 329.733 316.044  1.00  0.00           C  
ATOM    178  HD1 TYR    11     313.564 329.957 315.789  1.00  0.00           H  
ATOM    179  CE1 TYR    11     315.068 328.415 316.119  1.00  0.00           C  
ATOM    180  HE1 TYR    11     314.415 327.564 316.003  1.00  0.00           H  
ATOM    181  CZ  TYR    11     316.432 328.199 316.343  1.00  0.00           C  
ATOM    182  OH  TYR    11     316.906 326.931 316.410  1.00  0.00           O  
ATOM    183  HH  TYR    11     316.368 326.316 315.893  1.00  0.00           H  
ATOM    184  CE2 TYR    11     317.296 329.303 316.477  1.00  0.00           C  
ATOM    185  HE2 TYR    11     318.354 329.125 316.523  1.00  0.00           H  
ATOM    186  CD2 TYR    11     316.781 330.610 316.556  1.00  0.00           C  
ATOM    187  HD2 TYR    11     317.435 331.459 316.713  1.00  0.00           H  
ATOM    188  C   TYR    11     315.150 332.261 313.646  1.00  0.00           C  
ATOM    189  O   TYR    11     314.674 332.544 312.542  1.00  0.00           O  
ATOM    190  N   VAL    12     316.273 331.541 313.787  1.00  0.00           N  
ATOM    191  H   VAL    12     316.602 331.478 314.735  1.00  0.00           H  
ATOM    192  CA  VAL    12     316.983 330.654 312.849  1.00  0.00           C  
ATOM    193  HA  VAL    12     316.411 329.726 312.825  1.00  0.00           H  
ATOM    194  CB  VAL    12     317.015 331.166 311.391  1.00  0.00           C  
ATOM    195  HB  VAL    12     315.999 331.217 311.005  1.00  0.00           H  
ATOM    196  CG1 VAL    12     317.692 332.520 311.157  1.00  0.00           C  
ATOM    197 HG11 VAL    12     318.704 332.501 311.550  1.00  0.00           H  
ATOM    198 HG12 VAL    12     317.723 332.743 310.091  1.00  0.00           H  
ATOM    199 HG13 VAL    12     317.118 333.302 311.645  1.00  0.00           H  
ATOM    200  CG2 VAL    12     317.721 330.151 310.512  1.00  0.00           C  
ATOM    201 HG21 VAL    12     317.267 329.169 310.646  1.00  0.00           H  
ATOM    202 HG22 VAL    12     317.610 330.448 309.469  1.00  0.00           H  
ATOM    203 HG23 VAL    12     318.783 330.104 310.757  1.00  0.00           H  
ATOM    204  C   VAL    12     318.375 330.296 313.411  1.00  0.00           C  
ATOM    205  O   VAL    12     319.183 331.187 313.687  1.00  0.00           O  
ATOM    206  N   TYR    13     318.672 329.002 313.622  1.00  0.00           N  
ATOM    207  H   TYR    13     317.966 328.304 313.411  1.00  0.00           H  
ATOM    208  CA  TYR    13     320.034 328.533 313.964  1.00  0.00           C  
ATOM    209  HA  TYR    13     320.536 329.347 314.487  1.00  0.00           H  
ATOM    210  CB  TYR    13     320.029 327.336 314.943  1.00  0.00           C  
ATOM    211  HB2 TYR    13     320.640 327.602 315.805  1.00  0.00           H  
ATOM    212  HB3 TYR    13     319.026 327.175 315.311  1.00  0.00           H  
ATOM    213  CG  TYR    13     320.536 326.012 314.401  1.00  0.00           C  
ATOM    214  CD1 TYR    13     319.703 325.259 313.558  1.00  0.00           C  
ATOM    215  HD1 TYR    13     318.705 325.616 313.351  1.00  0.00           H  
ATOM    216  CE1 TYR    13     320.165 324.053 312.995  1.00  0.00           C  
ATOM    217  HE1 TYR    13     319.509 323.452 312.383  1.00  0.00           H  
ATOM    218  CZ  TYR    13     321.467 323.595 313.287  1.00  0.00           C  
ATOM    219  OH  TYR    13     321.901 322.422 312.752  1.00  0.00           O  
ATOM    220  HH  TYR    13     321.186 321.767 312.699  1.00  0.00           H  
ATOM    221  CE2 TYR    13     322.297 324.339 314.149  1.00  0.00           C  
ATOM    222  HE2 TYR    13     323.287 323.973 314.379  1.00  0.00           H  
ATOM    223  CD2 TYR    13     321.831 325.546 314.709  1.00  0.00           C  
ATOM    224  HD2 TYR    13     322.480 326.117 315.361  1.00  0.00           H  
ATOM    225  C   TYR    13     320.875 328.239 312.712  1.00  0.00           C  
ATOM    226  O   TYR    13     320.348 327.843 311.669  1.00  0.00           O  
ATOM    227  N   GLY    14     322.195 328.381 312.844  1.00  0.00           N  
ATOM    228  H   GLY    14     322.560 328.675 313.741  1.00  0.00           H  
ATOM    229  CA  GLY    14     323.174 327.950 311.844  1.00  0.00           C  
ATOM    230  HA2 GLY    14     322.776 327.111 311.274  1.00  0.00           H  
ATOM    231  HA3 GLY    14     323.369 328.779 311.163  1.00  0.00           H  
ATOM    232  C   GLY    14     324.496 327.502 312.474  1.00  0.00           C  
ATOM    233  O   GLY    14     324.560 327.203 313.668  1.00  0.00           O  
ATOM    234  N   THR    15     325.556 327.458 311.661  1.00  0.00           N  
ATOM    235  H   THR    15     325.428 327.704 310.689  1.00  0.00           H  
ATOM    236  CA  THR    15     326.928 327.196 312.121  1.00  0.00           C  
ATOM    237  HA  THR    15     326.950 327.412 313.185  1.00  0.00           H  
ATOM    238  CB  THR    15     327.324 325.714 311.966  1.00  0.00           C  
ATOM    239  HB  THR    15     326.664 325.120 312.597  1.00  0.00           H  
ATOM    240  CG2 THR    15     327.241 325.149 310.547  1.00  0.00           C  
ATOM    241 HG21 THR    15     327.964 325.640 309.896  1.00  0.00           H  
ATOM    242 HG22 THR    15     327.454 324.080 310.570  1.00  0.00           H  
ATOM    243 HG23 THR    15     326.237 325.290 310.148  1.00  0.00           H  
ATOM    244  OG1 THR    15     328.653 325.544 312.413  1.00  0.00           O  
ATOM    245  HG1 THR    15     328.856 324.590 312.420  1.00  0.00           H  
ATOM    246  C   THR    15     327.937 328.151 311.480  1.00  0.00           C  
ATOM    247  O   THR    15     328.083 328.215 310.257  1.00  0.00           O  
ATOM    248  N   GLU    16     328.604 328.940 312.326  1.00  0.00           N  
ATOM    249  H   GLU    16     328.308 328.924 313.291  1.00  0.00           H  
ATOM    250  CA  GLU    16     329.568 329.981 311.947  1.00  0.00           C  
ATOM    251  HA  GLU    16     329.939 329.737 310.951  1.00  0.00           H  
ATOM    252  CB  GLU    16     328.792 331.313 311.834  1.00  0.00           C  
ATOM    253  HB2 GLU    16     327.816 331.095 311.395  1.00  0.00           H  
ATOM    254  HB3 GLU    16     328.609 331.721 312.827  1.00  0.00           H  
ATOM    255  CG  GLU    16     329.432 332.375 310.921  1.00  0.00           C  
ATOM    256  HG2 GLU    16     329.908 331.872 310.075  1.00  0.00           H  
ATOM    257  HG3 GLU    16     328.621 332.980 310.509  1.00  0.00           H  
ATOM    258  CD  GLU    16     330.426 333.336 311.612  1.00  0.00           C  
ATOM    259  OE1 GLU    16     331.390 333.784 310.942  1.00  0.00           O  
ATOM    260  OE2 GLU    16     330.225 333.719 312.791  1.00  0.00           O  
ATOM    261  C   GLU    16     330.835 330.126 312.844  1.00  0.00           C  
ATOM    262  O   GLU    16     331.817 330.673 312.332  1.00  0.00           O  
ATOM    263  N   PRO    17     330.921 329.634 314.109  1.00  0.00           N  
ATOM    264  CD  PRO    17     329.891 328.967 314.902  1.00  0.00           C  
ATOM    265  HD2 PRO    17     329.751 327.933 314.581  1.00  0.00           H  
ATOM    266  HD3 PRO    17     328.962 329.512 314.799  1.00  0.00           H  
ATOM    267  CG  PRO    17     330.346 329.008 316.365  1.00  0.00           C  
ATOM    268  HG2 PRO    17     330.842 328.072 316.625  1.00  0.00           H  
ATOM    269  HG3 PRO    17     329.519 329.196 317.050  1.00  0.00           H  
ATOM    270  CB  PRO    17     331.364 330.144 316.370  1.00  0.00           C  
ATOM    271  HB2 PRO    17     332.062 330.056 317.204  1.00  0.00           H  
ATOM    272  HB3 PRO    17     330.842 331.101 316.412  1.00  0.00           H  
ATOM    273  CA  PRO    17     332.041 329.974 315.002  1.00  0.00           C  
ATOM    274  HA  PRO    17     332.507 330.919 314.720  1.00  0.00           H  
ATOM    275  C   PRO    17     333.126 328.883 315.096  1.00  0.00           C  
ATOM    276  O   PRO    17     334.173 329.112 315.698  1.00  0.00           O  
ATOM    277  N   ASN    18     332.841 327.676 314.582  1.00  0.00           N  
ATOM    278  H   ASN    18     331.973 327.613 314.067  1.00  0.00           H  
ATOM    279  CA  ASN    18     333.579 326.409 314.738  1.00  0.00           C  
ATOM    280  HA  ASN    18     333.011 325.686 314.148  1.00  0.00           H  
ATOM    281  CB  ASN    18     334.976 326.435 314.069  1.00  0.00           C  
ATOM    282  HB2 ASN    18     335.237 325.413 313.795  1.00  0.00           H  
ATOM    283  HB3 ASN    18     334.895 326.998 313.139  1.00  0.00           H  
ATOM    284  CG  ASN    18     336.153 326.976 314.879  1.00  0.00           C  
ATOM    285  OD1 ASN    18     336.300 326.767 316.075  1.00  0.00           O  
ATOM    286  ND2 ASN    18     337.088 327.633 314.226  1.00  0.00           N  
ATOM    287 HD21 ASN    18     337.889 327.968 314.741  1.00  0.00           H  
ATOM    288 HD22 ASN    18     337.014 327.774 313.230  1.00  0.00           H  
ATOM    289  C   ASN    18     333.508 325.833 316.170  1.00  0.00           C  
ATOM    290  O   ASN    18     333.374 324.623 316.335  1.00  0.00           O  
ATOM    291  N   ASP    19     333.501 326.694 317.192  1.00  0.00           N  
ATOM    292  H   ASP    19     333.711 327.656 316.950  1.00  0.00           H  
ATOM    293  CA  ASP    19     333.485 326.375 318.626  1.00  0.00           C  
ATOM    294  HA  ASP    19     334.475 326.010 318.902  1.00  0.00           H  
ATOM    295  CB  ASP    19     333.229 327.686 319.395  1.00  0.00           C  
ATOM    296  HB2 ASP    19     333.932 328.439 319.031  1.00  0.00           H  
ATOM    297  HB3 ASP    19     332.222 328.042 319.166  1.00  0.00           H  
ATOM    298  CG  ASP    19     333.393 327.590 320.924  1.00  0.00           C  
ATOM    299  OD1 ASP    19     333.084 328.593 321.611  1.00  0.00           O  
ATOM    300  OD2 ASP    19     333.838 326.540 321.443  1.00  0.00           O  
ATOM    301  C   ASP    19     332.474 325.274 318.995  1.00  0.00           C  
ATOM    302  O   ASP    19     332.856 324.216 319.490  1.00  0.00           O  
ATOM    303  N   PHE    20     331.190 325.446 318.654  1.00  0.00           N  
ATOM    304  H   PHE    20     330.921 326.312 318.210  1.00  0.00           H  
ATOM    305  CA  PHE    20     330.141 324.487 319.036  1.00  0.00           C  
ATOM    306  HA  PHE    20     330.373 324.184 320.057  1.00  0.00           H  
ATOM    307  CB  PHE    20     328.759 325.149 319.111  1.00  0.00           C  
ATOM    308  HB2 PHE    20     328.210 324.599 319.871  1.00  0.00           H  
ATOM    309  HB3 PHE    20     328.849 326.183 319.449  1.00  0.00           H  
ATOM    310  CG  PHE    20     327.925 325.091 317.849  1.00  0.00           C  
ATOM    311  CD1 PHE    20     328.276 325.860 316.733  1.00  0.00           C  
ATOM    312  HD1 PHE    20     329.138 326.503 316.766  1.00  0.00           H  
ATOM    313  CE1 PHE    20     327.504 325.786 315.566  1.00  0.00           C  
ATOM    314  HE1 PHE    20     327.794 326.376 314.718  1.00  0.00           H  
ATOM    315  CZ  PHE    20     326.374 324.951 315.506  1.00  0.00           C  
ATOM    316  HZ  PHE    20     325.772 324.905 314.611  1.00  0.00           H  
ATOM    317  CE2 PHE    20     326.025 324.173 316.619  1.00  0.00           C  
ATOM    318  HE2 PHE    20     325.162 323.525 316.580  1.00  0.00           H  
ATOM    319  CD2 PHE    20     326.804 324.243 317.785  1.00  0.00           C  
ATOM    320  HD2 PHE    20     326.540 323.646 318.639  1.00  0.00           H  
ATOM    321  C   PHE    20     330.129 323.167 318.243  1.00  0.00           C  
ATOM    322  O   PHE    20     329.223 322.367 318.442  1.00  0.00           O  
ATOM    323  N   LEU    21     331.116 322.915 317.376  1.00  0.00           N  
ATOM    324  H   LEU    21     331.799 323.649 317.226  1.00  0.00           H  
ATOM    325  CA  LEU    21     331.378 321.597 316.773  1.00  0.00           C  
ATOM    326  HA  LEU    21     330.673 320.869 317.173  1.00  0.00           H  
ATOM    327  CB  LEU    21     331.229 321.656 315.238  1.00  0.00           C  
ATOM    328  HB2 LEU    21     331.426 322.672 314.890  1.00  0.00           H  
ATOM    329  HB3 LEU    21     331.994 321.021 314.790  1.00  0.00           H  
ATOM    330  CG  LEU    21     329.879 321.186 314.664  1.00  0.00           C  
ATOM    331  HG  LEU    21     329.954 321.261 313.580  1.00  0.00           H  
ATOM    332  CD1 LEU    21     329.589 319.719 315.003  1.00  0.00           C  
ATOM    333 HD11 LEU    21     329.309 319.606 316.051  1.00  0.00           H  
ATOM    334 HD12 LEU    21     328.775 319.359 314.374  1.00  0.00           H  
ATOM    335 HD13 LEU    21     330.473 319.113 314.803  1.00  0.00           H  
ATOM    336  CD2 LEU    21     328.699 322.047 315.101  1.00  0.00           C  
ATOM    337 HD21 LEU    21     328.956 323.103 315.024  1.00  0.00           H  
ATOM    338 HD22 LEU    21     327.853 321.850 314.447  1.00  0.00           H  
ATOM    339 HD23 LEU    21     328.415 321.823 316.127  1.00  0.00           H  
ATOM    340  C   LEU    21     332.775 321.082 317.167  1.00  0.00           C  
ATOM    341  O   LEU    21     332.923 319.921 317.538  1.00  0.00           O  
ATOM    342  N   VAL    22     333.805 321.930 317.122  1.00  0.00           N  
ATOM    343  H   VAL    22     333.631 322.880 316.805  1.00  0.00           H  
ATOM    344  CA  VAL    22     335.197 321.547 317.416  1.00  0.00           C  
ATOM    345  HA  VAL    22     335.362 320.563 316.972  1.00  0.00           H  
ATOM    346  CB  VAL    22     336.197 322.499 316.728  1.00  0.00           C  
ATOM    347  HB  VAL    22     336.067 323.508 317.121  1.00  0.00           H  
ATOM    348  CG1 VAL    22     337.649 322.060 316.953  1.00  0.00           C  
ATOM    349 HG11 VAL    22     337.786 321.031 316.616  1.00  0.00           H  
ATOM    350 HG12 VAL    22     338.324 322.709 316.394  1.00  0.00           H  
ATOM    351 HG13 VAL    22     337.908 322.129 318.009  1.00  0.00           H  
ATOM    352  CG2 VAL    22     335.958 322.518 315.209  1.00  0.00           C  
ATOM    353 HG21 VAL    22     334.973 322.922 314.979  1.00  0.00           H  
ATOM    354 HG22 VAL    22     336.702 323.149 314.721  1.00  0.00           H  
ATOM    355 HG23 VAL    22     336.028 321.507 314.805  1.00  0.00           H  
ATOM    356  C   VAL    22     335.456 321.367 318.920  1.00  0.00           C  
ATOM    357  O   VAL    22     336.108 320.400 319.309  1.00  0.00           O  
ATOM    358  N   SER    23     334.874 322.198 319.793  1.00  0.00           N  
ATOM    359  H   SER    23     334.336 322.989 319.446  1.00  0.00           H  
ATOM    360  CA  SER    23     334.944 322.016 321.261  1.00  0.00           C  
ATOM    361  HA  SER    23     335.977 321.801 321.538  1.00  0.00           H  
ATOM    362  CB  SER    23     334.531 323.300 321.997  1.00  0.00           C  
ATOM    363  HB2 SER    23     333.488 323.525 321.775  1.00  0.00           H  
ATOM    364  HB3 SER    23     334.625 323.151 323.075  1.00  0.00           H  
ATOM    365  OG  SER    23     335.343 324.391 321.607  1.00  0.00           O  
ATOM    366  HG  SER    23     334.757 325.187 321.582  1.00  0.00           H  
ATOM    367  C   SER    23     334.092 320.839 321.763  1.00  0.00           C  
ATOM    368  O   SER    23     334.238 320.402 322.903  1.00  0.00           O  
ATOM    369  N   VAL    24     333.211 320.297 320.912  1.00  0.00           N  
ATOM    370  H   VAL    24     333.125 320.732 320.002  1.00  0.00           H  
ATOM    371  CA  VAL    24     332.421 319.072 321.154  1.00  0.00           C  
ATOM    372  HA  VAL    24     332.028 319.111 322.171  1.00  0.00           H  
ATOM    373  CB  VAL    24     331.216 318.986 320.197  1.00  0.00           C  
ATOM    374  HB  VAL    24     331.568 318.772 319.198  1.00  0.00           H  
ATOM    375  CG1 VAL    24     330.184 317.917 320.560  1.00  0.00           C  
ATOM    376 HG11 VAL    24     329.786 318.097 321.558  1.00  0.00           H  
ATOM    377 HG12 VAL    24     329.359 317.932 319.844  1.00  0.00           H  
ATOM    378 HG13 VAL    24     330.632 316.930 320.515  1.00  0.00           H  
ATOM    379  CG2 VAL    24     330.474 320.306 320.147  1.00  0.00           C  
ATOM    380 HG21 VAL    24     331.110 321.092 319.749  1.00  0.00           H  
ATOM    381 HG22 VAL    24     329.625 320.190 319.475  1.00  0.00           H  
ATOM    382 HG23 VAL    24     330.144 320.582 321.146  1.00  0.00           H  
ATOM    383  C   VAL    24     333.250 317.794 321.030  1.00  0.00           C  
ATOM    384  O   VAL    24     332.852 316.797 321.621  1.00  0.00           O  
ATOM    385  N   ALA    25     334.387 317.834 320.313  1.00  0.00           N  
ATOM    386  H   ALA    25     334.630 318.737 319.925  1.00  0.00           H  
ATOM    387  CA  ALA    25     335.237 316.719 319.842  1.00  0.00           C  
ATOM    388  HA  ALA    25     335.011 316.559 318.786  1.00  0.00           H  
ATOM    389  CB  ALA    25     336.704 317.160 319.925  1.00  0.00           C  
ATOM    390  HB1 ALA    25     336.948 317.500 320.933  1.00  0.00           H  
ATOM    391  HB2 ALA    25     337.357 316.328 319.657  1.00  0.00           H  
ATOM    392  HB3 ALA    25     336.885 317.972 319.221  1.00  0.00           H  
ATOM    393  C   ALA    25     335.015 315.366 320.540  1.00  0.00           C  
ATOM    394  O   ALA    25     334.663 314.402 319.864  1.00  0.00           O  
ATOM    395  N   ASN    26     335.234 315.347 321.862  1.00  0.00           N  
ATOM    396  H   ASN    26     335.598 316.233 322.181  1.00  0.00           H  
ATOM    397  CA  ASN    26     334.951 314.410 322.980  1.00  0.00           C  
ATOM    398  HA  ASN    26     335.913 314.018 323.317  1.00  0.00           H  
ATOM    399  CB  ASN    26     334.370 315.289 324.118  1.00  0.00           C  
ATOM    400  HB2 ASN    26     333.352 315.580 323.854  1.00  0.00           H  
ATOM    401  HB3 ASN    26     334.297 314.712 325.037  1.00  0.00           H  
ATOM    402  CG  ASN    26     335.175 316.546 324.414  1.00  0.00           C  
ATOM    403  OD1 ASN    26     336.315 316.499 324.845  1.00  0.00           O  
ATOM    404  ND2 ASN    26     334.609 317.699 324.148  1.00  0.00           N  
ATOM    405 HD21 ASN    26     335.127 318.554 324.304  1.00  0.00           H  
ATOM    406 HD22 ASN    26     333.677 317.736 323.766  1.00  0.00           H  
ATOM    407  C   ASN    26     334.029 313.166 322.842  1.00  0.00           C  
ATOM    408  O   ASN    26     333.885 312.471 323.842  1.00  0.00           O  
ATOM    409  N   GLN    27     333.403 312.915 321.687  1.00  0.00           N  
ATOM    410  H   GLN    27     333.717 313.527 320.952  1.00  0.00           H  
ATOM    411  CA  GLN    27     332.457 311.868 321.228  1.00  0.00           C  
ATOM    412  HA  GLN    27     333.061 311.150 320.670  1.00  0.00           H  
ATOM    413  CB  GLN    27     331.829 311.043 322.392  1.00  0.00           C  
ATOM    414  HB2 GLN    27     332.633 310.696 323.032  1.00  0.00           H  
ATOM    415  HB3 GLN    27     331.203 311.683 322.995  1.00  0.00           H  
ATOM    416  CG  GLN    27     331.035 309.764 322.067  1.00  0.00           C  
ATOM    417  HG2 GLN    27     330.535 309.428 322.975  1.00  0.00           H  
ATOM    418  HG3 GLN    27     330.258 309.947 321.326  1.00  0.00           H  
ATOM    419  CD  GLN    27     331.963 308.641 321.620  1.00  0.00           C  
ATOM    420  OE1 GLN    27     332.686 308.043 322.402  1.00  0.00           O  
ATOM    421  NE2 GLN    27     332.001 308.346 320.341  1.00  0.00           N  
ATOM    422 HE21 GLN    27     332.660 307.635 320.046  1.00  0.00           H  
ATOM    423 HE22 GLN    27     331.401 308.821 319.690  1.00  0.00           H  
ATOM    424  C   GLN    27     331.463 312.448 320.173  1.00  0.00           C  
ATOM    425  O   GLN    27     330.285 312.108 320.169  1.00  0.00           O  
ATOM    426  N   ILE    28     331.950 313.269 319.219  1.00  0.00           N  
ATOM    427  H   ILE    28     332.923 313.555 319.293  1.00  0.00           H  
ATOM    428  CA  ILE    28     331.246 313.670 317.964  1.00  0.00           C  
ATOM    429  HA  ILE    28     330.262 313.195 317.945  1.00  0.00           H  
ATOM    430  CB  ILE    28     330.965 315.201 317.916  1.00  0.00           C  
ATOM    431  HB  ILE    28     330.313 315.387 318.771  1.00  0.00           H  
ATOM    432  CG2 ILE    28     332.215 316.058 318.145  1.00  0.00           C  
ATOM    433 HG21 ILE    28     333.036 315.756 317.499  1.00  0.00           H  
ATOM    434 HG22 ILE    28     331.993 317.102 317.933  1.00  0.00           H  
ATOM    435 HG23 ILE    28     332.518 315.955 319.181  1.00  0.00           H  
ATOM    436  CG1 ILE    28     330.159 315.728 316.696  1.00  0.00           C  
ATOM    437 HG12 ILE    28     329.406 314.995 316.453  1.00  0.00           H  
ATOM    438 HG13 ILE    28     329.646 316.636 317.021  1.00  0.00           H  
ATOM    439  CD1 ILE    28     330.837 316.064 315.360  1.00  0.00           C  
ATOM    440 HD11 ILE    28     331.020 315.152 314.795  1.00  0.00           H  
ATOM    441 HD12 ILE    28     330.158 316.676 314.766  1.00  0.00           H  
ATOM    442 HD13 ILE    28     331.766 316.611 315.510  1.00  0.00           H  
ATOM    443  C   ILE    28     332.023 313.113 316.739  1.00  0.00           C  
ATOM    444  O   ILE    28     332.702 313.845 316.023  1.00  0.00           O  
ATOM    445  N   PRO    29     331.976 311.790 316.489  1.00  0.00           N  
ATOM    446  CD  PRO    29     331.602 310.800 317.485  1.00  0.00           C  
ATOM    447  HD2 PRO    29     330.555 310.865 317.779  1.00  0.00           H  
ATOM    448  HD3 PRO    29     332.255 310.905 318.348  1.00  0.00           H  
ATOM    449  CG  PRO    29     331.924 309.466 316.867  1.00  0.00           C  
ATOM    450  HG2 PRO    29     331.109 309.177 316.212  1.00  0.00           H  
ATOM    451  HG3 PRO    29     332.123 308.724 317.638  1.00  0.00           H  
ATOM    452  CB  PRO    29     333.168 309.788 316.047  1.00  0.00           C  
ATOM    453  HB2 PRO    29     333.375 309.037 315.284  1.00  0.00           H  
ATOM    454  HB3 PRO    29     334.028 309.900 316.710  1.00  0.00           H  
ATOM    455  CA  PRO    29     332.802 311.146 315.454  1.00  0.00           C  
ATOM    456  HA  PRO    29     333.730 311.705 315.326  1.00  0.00           H  
ATOM    457  C   PRO    29     332.163 311.024 314.053  1.00  0.00           C  
ATOM    458  O   PRO    29     332.836 310.542 313.142  1.00  0.00           O  
ATOM    459  N   GLN    30     330.911 311.478 313.862  1.00  0.00           N  
ATOM    460  H   GLN    30     330.384 311.717 314.697  1.00  0.00           H  
ATOM    461  CA  GLN    30     330.243 311.721 312.555  1.00  0.00           C  
ATOM    462  HA  GLN    30     329.453 312.435 312.767  1.00  0.00           H  
ATOM    463  CB  GLN    30     331.157 312.439 311.533  1.00  0.00           C  
ATOM    464  HB2 GLN    30     331.892 311.739 311.136  1.00  0.00           H  
ATOM    465  HB3 GLN    30     330.537 312.764 310.695  1.00  0.00           H  
ATOM    466  CG  GLN    30     331.886 313.673 312.105  1.00  0.00           C  
ATOM    467  HG2 GLN    30     331.154 314.392 312.471  1.00  0.00           H  
ATOM    468  HG3 GLN    30     332.509 313.376 312.947  1.00  0.00           H  
ATOM    469  CD  GLN    30     332.791 314.370 311.087  1.00  0.00           C  
ATOM    470  OE1 GLN    30     332.544 314.401 309.888  1.00  0.00           O  
ATOM    471  NE2 GLN    30     333.880 314.968 311.528  1.00  0.00           N  
ATOM    472 HE21 GLN    30     334.480 315.431 310.861  1.00  0.00           H  
ATOM    473 HE22 GLN    30     334.114 314.948 312.511  1.00  0.00           H  
ATOM    474  C   GLN    30     329.538 310.499 311.925  1.00  0.00           C  
ATOM    475  O   GLN    30     330.067 309.388 311.932  1.00  0.00           O  
ATOM    476  N   GLY    31     328.345 310.717 311.344  1.00  0.00           N  
ATOM    477  H   GLY    31     328.013 311.673 311.293  1.00  0.00           H  
ATOM    478  CA  GLY    31     327.596 309.713 310.560  1.00  0.00           C  
ATOM    479  HA2 GLY    31     327.839 309.848 309.505  1.00  0.00           H  
ATOM    480  HA3 GLY    31     327.906 308.705 310.840  1.00  0.00           H  
ATOM    481  C   GLY    31     326.068 309.776 310.702  1.00  0.00           C  
ATOM    482  O   GLY    31     325.365 309.696 309.695  1.00  0.00           O  
ATOM    483  N   LYS    32     325.540 309.963 311.926  1.00  0.00           N  
ATOM    484  H   LYS    32     326.180 310.024 312.710  1.00  0.00           H  
ATOM    485  CA  LYS    32     324.089 310.138 312.197  1.00  0.00           C  
ATOM    486  HA  LYS    32     323.723 310.762 311.376  1.00  0.00           H  
ATOM    487  CB  LYS    32     323.378 308.772 312.084  1.00  0.00           C  
ATOM    488  HB2 LYS    32     323.731 308.261 311.187  1.00  0.00           H  
ATOM    489  HB3 LYS    32     323.684 308.156 312.918  1.00  0.00           H  
ATOM    490  CG  LYS    32     321.843 308.811 311.994  1.00  0.00           C  
ATOM    491  HG2 LYS    32     321.507 307.776 311.929  1.00  0.00           H  
ATOM    492  HG3 LYS    32     321.425 309.198 312.923  1.00  0.00           H  
ATOM    493  CD  LYS    32     321.278 309.579 310.768  1.00  0.00           C  
ATOM    494  HD2 LYS    32     322.093 309.905 310.118  1.00  0.00           H  
ATOM    495  HD3 LYS    32     320.681 308.871 310.191  1.00  0.00           H  
ATOM    496  CE  LYS    32     320.370 310.781 311.131  1.00  0.00           C  
ATOM    497  HE2 LYS    32     319.485 310.405 311.656  1.00  0.00           H  
ATOM    498  HE3 LYS    32     320.882 311.439 311.838  1.00  0.00           H  
ATOM    499  NZ  LYS    32     319.957 311.578 309.931  1.00  0.00           N  
ATOM    500  HZ1 LYS    32     319.476 311.010 309.236  1.00  0.00           H  
ATOM    501  HZ2 LYS    32     319.334 312.343 310.193  1.00  0.00           H  
ATOM    502  HZ3 LYS    32     320.755 312.007 309.467  1.00  0.00           H  
ATOM    503  C   LYS    32     323.819 310.989 313.453  1.00  0.00           C  
ATOM    504  O   LYS    32     324.748 311.342 314.176  1.00  0.00           O  
ATOM    505  N   ILE    33     322.561 311.417 313.629  1.00  0.00           N  
ATOM    506  H   ILE    33     321.827 310.957 313.116  1.00  0.00           H  
ATOM    507  CA  ILE    33     322.166 312.575 314.461  1.00  0.00           C  
ATOM    508  HA  ILE    33     322.602 312.469 315.458  1.00  0.00           H  
ATOM    509  CB  ILE    33     322.799 313.782 313.726  1.00  0.00           C  
ATOM    510  HB  ILE    33     323.865 313.633 313.703  1.00  0.00           H  
ATOM    511  CG2 ILE    33     322.388 313.888 312.237  1.00  0.00           C  
ATOM    512 HG21 ILE    33     321.363 314.250 312.138  1.00  0.00           H  
ATOM    513 HG22 ILE    33     323.075 314.555 311.716  1.00  0.00           H  
ATOM    514 HG23 ILE    33     322.481 312.948 311.700  1.00  0.00           H  
ATOM    515  CG1 ILE    33     322.572 315.121 314.418  1.00  0.00           C  
ATOM    516 HG12 ILE    33     323.202 315.840 313.913  1.00  0.00           H  
ATOM    517 HG13 ILE    33     321.525 315.401 314.351  1.00  0.00           H  
ATOM    518  CD1 ILE    33     322.950 315.185 315.877  1.00  0.00           C  
ATOM    519 HD11 ILE    33     323.902 314.691 316.047  1.00  0.00           H  
ATOM    520 HD12 ILE    33     322.998 316.231 316.174  1.00  0.00           H  
ATOM    521 HD13 ILE    33     322.186 314.704 316.465  1.00  0.00           H  
ATOM    522  C   ILE    33     320.641 312.815 314.589  1.00  0.00           C  
ATOM    523  O   ILE    33     319.903 312.513 313.661  1.00  0.00           O  
ATOM    524  N   LEU    34     320.196 313.394 315.713  1.00  0.00           N  
ATOM    525  H   LEU    34     320.900 313.645 316.393  1.00  0.00           H  
ATOM    526  CA  LEU    34     318.825 313.806 316.083  1.00  0.00           C  
ATOM    527  HA  LEU    34     318.162 312.993 315.843  1.00  0.00           H  
ATOM    528  CB  LEU    34     318.840 313.975 317.626  1.00  0.00           C  
ATOM    529  HB2 LEU    34     319.657 313.382 318.043  1.00  0.00           H  
ATOM    530  HB3 LEU    34     319.125 314.990 317.870  1.00  0.00           H  
ATOM    531  CG  LEU    34     317.580 313.591 318.430  1.00  0.00           C  
ATOM    532  HG  LEU    34     317.707 313.971 319.444  1.00  0.00           H  
ATOM    533  CD1 LEU    34     316.223 314.053 317.884  1.00  0.00           C  
ATOM    534 HD11 LEU    34     316.136 313.879 316.818  1.00  0.00           H  
ATOM    535 HD12 LEU    34     315.416 313.509 318.373  1.00  0.00           H  
ATOM    536 HD13 LEU    34     316.076 315.100 318.120  1.00  0.00           H  
ATOM    537  CD2 LEU    34     317.503 312.076 318.511  1.00  0.00           C  
ATOM    538 HD21 LEU    34     318.485 311.620 318.640  1.00  0.00           H  
ATOM    539 HD22 LEU    34     316.911 311.799 319.373  1.00  0.00           H  
ATOM    540 HD23 LEU    34     316.992 311.684 317.637  1.00  0.00           H  
ATOM    541  C   LEU    34     318.325 315.091 315.355  1.00  0.00           C  
ATOM    542  O   LEU    34     318.960 316.135 315.492  1.00  0.00           O  
ATOM    543  N   CYS    35     317.178 315.058 314.640  1.00  0.00           N  
ATOM    544  H   CYS    35     316.726 314.164 314.522  1.00  0.00           H  
ATOM    545  CA  CYS    35     316.741 316.179 313.761  1.00  0.00           C  
ATOM    546  HA  CYS    35     317.388 317.038 313.935  1.00  0.00           H  
ATOM    547  CB  CYS    35     316.954 315.751 312.301  1.00  0.00           C  
ATOM    548  HB2 CYS    35     316.242 314.969 312.064  1.00  0.00           H  
ATOM    549  HB3 CYS    35     316.760 316.604 311.646  1.00  0.00           H  
ATOM    550  SG  CYS    35     318.621 315.124 311.954  1.00  0.00           S  
ATOM    551  HG  CYS    35     319.018 316.190 311.236  1.00  0.00           H  
ATOM    552  C   CYS    35     315.282 316.720 313.886  1.00  0.00           C  
ATOM    553  O   CYS    35     315.010 317.792 313.359  1.00  0.00           O  
ATOM    554  N   LEU    36     314.332 316.007 314.514  1.00  0.00           N  
ATOM    555  H   LEU    36     314.621 315.115 314.886  1.00  0.00           H  
ATOM    556  CA  LEU    36     312.971 316.458 314.926  1.00  0.00           C  
ATOM    557  HA  LEU    36     312.591 315.625 315.504  1.00  0.00           H  
ATOM    558  CB  LEU    36     312.973 317.688 315.875  1.00  0.00           C  
ATOM    559  HB2 LEU    36     313.569 318.495 315.447  1.00  0.00           H  
ATOM    560  HB3 LEU    36     311.959 318.081 315.943  1.00  0.00           H  
ATOM    561  CG  LEU    36     313.410 317.431 317.328  1.00  0.00           C  
ATOM    562  HG  LEU    36     312.984 318.225 317.943  1.00  0.00           H  
ATOM    563  CD1 LEU    36     312.945 316.085 317.901  1.00  0.00           C  
ATOM    564 HD11 LEU    36     313.321 315.246 317.326  1.00  0.00           H  
ATOM    565 HD12 LEU    36     313.339 315.927 318.893  1.00  0.00           H  
ATOM    566 HD13 LEU    36     311.860 316.091 317.966  1.00  0.00           H  
ATOM    567  CD2 LEU    36     314.908 317.545 317.445  1.00  0.00           C  
ATOM    568 HD21 LEU    36     315.221 318.548 317.172  1.00  0.00           H  
ATOM    569 HD22 LEU    36     315.183 317.369 318.482  1.00  0.00           H  
ATOM    570 HD23 LEU    36     315.399 316.816 316.811  1.00  0.00           H  
ATOM    571  C   LEU    36     311.804 316.554 313.929  1.00  0.00           C  
ATOM    572  O   LEU    36     310.677 316.575 314.416  1.00  0.00           O  
ATOM    573  N   ALA    37     311.972 316.535 312.603  1.00  0.00           N  
ATOM    574  H   ALA    37     312.910 316.577 312.232  1.00  0.00           H  
ATOM    575  CA  ALA    37     310.835 316.414 311.666  1.00  0.00           C  
ATOM    576  HA  ALA    37     311.247 316.461 310.657  1.00  0.00           H  
ATOM    577  CB  ALA    37     310.190 315.017 311.805  1.00  0.00           C  
ATOM    578  HB1 ALA    37     309.761 314.871 312.798  1.00  0.00           H  
ATOM    579  HB2 ALA    37     309.400 314.897 311.062  1.00  0.00           H  
ATOM    580  HB3 ALA    37     310.947 314.250 311.641  1.00  0.00           H  
ATOM    581  C   ALA    37     309.844 317.611 311.763  1.00  0.00           C  
ATOM    582  O   ALA    37     310.134 318.680 311.227  1.00  0.00           O  
ATOM    583  N   GLU    38     308.653 317.424 312.362  1.00  0.00           N  
ATOM    584  H   GLU    38     308.510 316.512 312.772  1.00  0.00           H  
ATOM    585  CA  GLU    38     307.672 318.468 312.762  1.00  0.00           C  
ATOM    586  HA  GLU    38     306.733 317.964 312.998  1.00  0.00           H  
ATOM    587  CB  GLU    38     308.137 319.160 314.067  1.00  0.00           C  
ATOM    588  HB2 GLU    38     309.173 319.473 313.949  1.00  0.00           H  
ATOM    589  HB3 GLU    38     307.549 320.057 314.251  1.00  0.00           H  
ATOM    590  CG  GLU    38     308.029 318.267 315.316  1.00  0.00           C  
ATOM    591  HG2 GLU    38     308.329 317.248 315.071  1.00  0.00           H  
ATOM    592  HG3 GLU    38     308.735 318.641 316.060  1.00  0.00           H  
ATOM    593  CD  GLU    38     306.613 318.257 315.935  1.00  0.00           C  
ATOM    594  OE1 GLU    38     306.031 317.156 316.093  1.00  0.00           O  
ATOM    595  OE2 GLU    38     306.067 319.333 316.281  1.00  0.00           O  
ATOM    596  C   GLU    38     307.299 319.475 311.643  1.00  0.00           C  
ATOM    597  O   GLU    38     306.932 320.625 311.900  1.00  0.00           O  
ATOM    598  N   GLY    39     307.330 319.031 310.381  1.00  0.00           N  
ATOM    599  H   GLY    39     307.615 318.073 310.228  1.00  0.00           H  
ATOM    600  CA  GLY    39     307.003 319.851 309.209  1.00  0.00           C  
ATOM    601  HA2 GLY    39     306.841 319.193 308.356  1.00  0.00           H  
ATOM    602  HA3 GLY    39     306.066 320.377 309.396  1.00  0.00           H  
ATOM    603  C   GLY    39     308.062 320.895 308.803  1.00  0.00           C  
ATOM    604  O   GLY    39     307.755 321.748 307.966  1.00  0.00           O  
ATOM    605  N   GLU    40     309.282 320.860 309.361  1.00  0.00           N  
ATOM    606  H   GLU    40     309.469 320.138 310.051  1.00  0.00           H  
ATOM    607  CA  GLU    40     310.377 321.796 309.033  1.00  0.00           C  
ATOM    608  HA  GLU    40     309.948 322.582 308.411  1.00  0.00           H  
ATOM    609  CB  GLU    40     310.878 322.524 310.300  1.00  0.00           C  
ATOM    610  HB2 GLU    40     310.030 322.647 310.976  1.00  0.00           H  
ATOM    611  HB3 GLU    40     311.622 321.928 310.823  1.00  0.00           H  
ATOM    612  CG  GLU    40     311.413 323.943 310.025  1.00  0.00           C  
ATOM    613  HG2 GLU    40     310.652 324.497 309.469  1.00  0.00           H  
ATOM    614  HG3 GLU    40     311.534 324.453 310.984  1.00  0.00           H  
ATOM    615  CD  GLU    40     312.756 324.002 309.272  1.00  0.00           C  
ATOM    616  OE1 GLU    40     312.832 324.703 308.234  1.00  0.00           O  
ATOM    617  OE2 GLU    40     313.740 323.384 309.731  1.00  0.00           O  
ATOM    618  C   GLU    40     311.459 321.150 308.128  1.00  0.00           C  
ATOM    619  O   GLU    40     311.164 320.873 306.962  1.00  0.00           O  
ATOM    620  N   GLY    41     312.695 320.933 308.608  1.00  0.00           N  
ATOM    621  H   GLY    41     312.886 321.220 309.560  1.00  0.00           H  
ATOM    622  CA  GLY    41     313.860 320.576 307.776  1.00  0.00           C  
ATOM    623  HA2 GLY    41     313.519 320.222 306.802  1.00  0.00           H  
ATOM    624  HA3 GLY    41     314.430 321.489 307.601  1.00  0.00           H  
ATOM    625  C   GLY    41     314.823 319.502 308.317  1.00  0.00           C  
ATOM    626  O   GLY    41     314.424 318.596 309.054  1.00  0.00           O  
ATOM    627  N   ARG    42     316.098 319.586 307.886  1.00  0.00           N  
ATOM    628  H   ARG    42     316.313 320.371 307.284  1.00  0.00           H  
ATOM    629  CA  ARG    42     317.131 318.530 308.028  1.00  0.00           C  
ATOM    630  HA  ARG    42     316.630 317.592 308.285  1.00  0.00           H  
ATOM    631  CB  ARG    42     317.816 318.329 306.647  1.00  0.00           C  
ATOM    632  HB2 ARG    42     317.071 318.009 305.919  1.00  0.00           H  
ATOM    633  HB3 ARG    42     318.219 319.284 306.304  1.00  0.00           H  
ATOM    634  CG  ARG    42     318.972 317.300 306.686  1.00  0.00           C  
ATOM    635  HG2 ARG    42     319.709 317.589 307.433  1.00  0.00           H  
ATOM    636  HG3 ARG    42     318.578 316.328 306.982  1.00  0.00           H  
ATOM    637  CD  ARG    42     319.767 317.161 305.385  1.00  0.00           C  
ATOM    638  HD2 ARG    42     319.122 316.791 304.588  1.00  0.00           H  
ATOM    639  HD3 ARG    42     320.136 318.141 305.080  1.00  0.00           H  
ATOM    640  NE  ARG    42     320.886 316.216 305.609  1.00  0.00           N  
ATOM    641  HE  ARG    42     320.640 315.237 305.641  1.00  0.00           H  
ATOM    642  CZ  ARG    42     322.147 316.507 305.891  1.00  0.00           C  
ATOM    643  NH1 ARG    42     322.984 315.565 306.220  1.00  0.00           N  
ATOM    644 HH11 ARG    42     322.680 314.608 306.299  1.00  0.00           H  
ATOM    645 HH12 ARG    42     323.938 315.793 306.451  1.00  0.00           H  
ATOM    646  NH2 ARG    42     322.602 317.726 305.873  1.00  0.00           N  
ATOM    647 HH21 ARG    42     321.994 318.475 305.591  1.00  0.00           H  
ATOM    648 HH22 ARG    42     323.565 317.922 306.091  1.00  0.00           H  
ATOM    649  C   ARG    42     318.240 318.705 309.077  1.00  0.00           C  
ATOM    650  O   ARG    42     318.489 317.767 309.831  1.00  0.00           O  
ATOM    651  N   ASN    43     319.002 319.805 308.980  1.00  0.00           N  
ATOM    652  H   ASN    43     318.668 320.534 308.367  1.00  0.00           H  
ATOM    653  CA  ASN    43     320.344 319.959 309.585  1.00  0.00           C  
ATOM    654  HA  ASN    43     320.951 319.233 309.036  1.00  0.00           H  
ATOM    655  CB  ASN    43     320.946 321.335 309.284  1.00  0.00           C  
ATOM    656  HB2 ASN    43     320.564 321.685 308.324  1.00  0.00           H  
ATOM    657  HB3 ASN    43     320.651 322.011 310.086  1.00  0.00           H  
ATOM    658  CG  ASN    43     322.469 321.277 309.160  1.00  0.00           C  
ATOM    659  OD1 ASN    43     323.002 320.744 308.201  1.00  0.00           O  
ATOM    660  ND2 ASN    43     323.211 321.767 310.127  1.00  0.00           N  
ATOM    661 HD21 ASN    43     324.215 321.694 310.031  1.00  0.00           H  
ATOM    662 HD22 ASN    43     322.818 322.151 310.982  1.00  0.00           H  
ATOM    663  C   ASN    43     320.526 319.555 311.054  1.00  0.00           C  
ATOM    664  O   ASN    43     319.582 319.502 311.834  1.00  0.00           O  
ATOM    665  N   ALA    44     321.792 319.305 311.418  1.00  0.00           N  
ATOM    666  H   ALA    44     322.538 319.448 310.749  1.00  0.00           H  
ATOM    667  CA  ALA    44     322.145 318.545 312.607  1.00  0.00           C  
ATOM    668  HA  ALA    44     321.573 318.889 313.471  1.00  0.00           H  
ATOM    669  CB  ALA    44     321.682 317.137 312.193  1.00  0.00           C  
ATOM    670  HB1 ALA    44     321.152 317.092 311.238  1.00  0.00           H  
ATOM    671  HB2 ALA    44     322.559 316.526 312.036  1.00  0.00           H  
ATOM    672  HB3 ALA    44     320.986 316.751 312.929  1.00  0.00           H  
ATOM    673  C   ALA    44     323.673 318.554 312.944  1.00  0.00           C  
ATOM    674  O   ALA    44     324.486 318.797 312.050  1.00  0.00           O  
ATOM    675  N   CYS    45     324.072 318.221 314.191  1.00  0.00           N  
ATOM    676  H   CYS    45     323.354 318.059 314.885  1.00  0.00           H  
ATOM    677  CA  CYS    45     325.486 318.098 314.646  1.00  0.00           C  
ATOM    678  HA  CYS    45     326.142 318.153 313.775  1.00  0.00           H  
ATOM    679  CB  CYS    45     325.854 319.287 315.561  1.00  0.00           C  
ATOM    680  HB2 CYS    45     325.443 319.132 316.559  1.00  0.00           H  
ATOM    681  HB3 CYS    45     326.936 319.327 315.677  1.00  0.00           H  
ATOM    682  SG  CYS    45     325.262 320.879 314.905  1.00  0.00           S  
ATOM    683  HG  CYS    45     325.842 321.658 315.832  1.00  0.00           H  
ATOM    684  C   CYS    45     325.772 316.747 315.366  1.00  0.00           C  
ATOM    685  O   CYS    45     325.512 316.611 316.552  1.00  0.00           O  
ATOM    686  N   PHE    46     326.323 315.763 314.645  1.00  0.00           N  
ATOM    687  H   PHE    46     326.537 316.016 313.690  1.00  0.00           H  
ATOM    688  CA  PHE    46     326.475 314.309 314.936  1.00  0.00           C  
ATOM    689  HA  PHE    46     325.519 313.860 314.719  1.00  0.00           H  
ATOM    690  CB  PHE    46     327.464 313.751 313.895  1.00  0.00           C  
ATOM    691  HB2 PHE    46     328.467 314.095 314.153  1.00  0.00           H  
ATOM    692  HB3 PHE    46     327.468 312.660 313.947  1.00  0.00           H  
ATOM    693  CG  PHE    46     327.157 314.151 312.463  1.00  0.00           C  
ATOM    694  CD1 PHE    46     326.141 313.488 311.753  1.00  0.00           C  
ATOM    695  HD1 PHE    46     325.609 312.673 312.211  1.00  0.00           H  
ATOM    696  CE1 PHE    46     325.799 313.893 310.452  1.00  0.00           C  
ATOM    697  HE1 PHE    46     325.012 313.383 309.910  1.00  0.00           H  
ATOM    698  CZ  PHE    46     326.473 314.973 309.859  1.00  0.00           C  
ATOM    699  HZ  PHE    46     326.204 315.297 308.862  1.00  0.00           H  
ATOM    700  CE2 PHE    46     327.497 315.633 310.560  1.00  0.00           C  
ATOM    701  HE2 PHE    46     328.014 316.466 310.101  1.00  0.00           H  
ATOM    702  CD2 PHE    46     327.846 315.219 311.858  1.00  0.00           C  
ATOM    703  HD2 PHE    46     328.633 315.737 312.391  1.00  0.00           H  
ATOM    704  C   PHE    46     326.839 313.721 316.328  1.00  0.00           C  
ATOM    705  O   PHE    46     327.326 314.377 317.240  1.00  0.00           O  
ATOM    706  N   LEU    47     326.573 312.405 316.446  1.00  0.00           N  
ATOM    707  H   LEU    47     326.062 311.978 315.675  1.00  0.00           H  
ATOM    708  CA  LEU    47     327.065 311.458 317.473  1.00  0.00           C  
ATOM    709  HA  LEU    47     327.790 311.957 318.121  1.00  0.00           H  
ATOM    710  CB  LEU    47     325.866 310.942 318.328  1.00  0.00           C  
ATOM    711  HB2 LEU    47     324.931 311.188 317.817  1.00  0.00           H  
ATOM    712  HB3 LEU    47     325.875 309.857 318.428  1.00  0.00           H  
ATOM    713  CG  LEU    47     325.774 311.488 319.764  1.00  0.00           C  
ATOM    714  HG  LEU    47     324.795 311.209 320.153  1.00  0.00           H  
ATOM    715  CD1 LEU    47     326.834 310.868 320.672  1.00  0.00           C  
ATOM    716 HD11 LEU    47     327.829 311.233 320.417  1.00  0.00           H  
ATOM    717 HD12 LEU    47     326.610 311.130 321.705  1.00  0.00           H  
ATOM    718 HD13 LEU    47     326.811 309.783 320.581  1.00  0.00           H  
ATOM    719  CD2 LEU    47     325.893 313.006 319.817  1.00  0.00           C  
ATOM    720 HD21 LEU    47     325.571 313.436 318.878  1.00  0.00           H  
ATOM    721 HD22 LEU    47     325.250 313.383 320.607  1.00  0.00           H  
ATOM    722 HD23 LEU    47     326.922 313.320 319.999  1.00  0.00           H  
ATOM    723  C   LEU    47     327.858 310.399 316.665  1.00  0.00           C  
ATOM    724  O   LEU    47     328.861 310.759 316.056  1.00  0.00           O  
ATOM    725  N   ALA    48     327.394 309.142 316.607  1.00  0.00           N  
ATOM    726  H   ALA    48     326.593 308.940 317.192  1.00  0.00           H  
ATOM    727  CA  ALA    48     327.781 308.042 315.700  1.00  0.00           C  
ATOM    728  HA  ALA    48     326.837 307.522 315.573  1.00  0.00           H  
ATOM    729  CB  ALA    48     328.135 308.558 314.299  1.00  0.00           C  
ATOM    730  HB1 ALA    48     329.112 309.040 314.312  1.00  0.00           H  
ATOM    731  HB2 ALA    48     328.156 307.733 313.583  1.00  0.00           H  
ATOM    732  HB3 ALA    48     327.386 309.283 313.981  1.00  0.00           H  
ATOM    733  C   ALA    48     328.708 306.932 316.247  1.00  0.00           C  
ATOM    734  O   ALA    48     328.215 306.058 316.951  1.00  0.00           O  
ATOM    735  N   SER    49     330.011 306.917 315.906  1.00  0.00           N  
ATOM    736  H   SER    49     330.299 307.643 315.261  1.00  0.00           H  
ATOM    737  CA  SER    49     331.007 305.824 316.144  1.00  0.00           C  
ATOM    738  HA  SER    49     330.767 305.002 315.469  1.00  0.00           H  
ATOM    739  CB  SER    49     332.411 306.325 315.765  1.00  0.00           C  
ATOM    740  HB2 SER    49     332.409 306.670 314.730  1.00  0.00           H  
ATOM    741  HB3 SER    49     332.664 307.152 316.409  1.00  0.00           H  
ATOM    742  OG  SER    49     333.432 305.367 315.960  1.00  0.00           O  
ATOM    743  HG  SER    49     334.305 305.803 315.882  1.00  0.00           H  
ATOM    744  C   SER    49     331.045 305.241 317.574  1.00  0.00           C  
ATOM    745  O   SER    49     331.507 304.118 317.779  1.00  0.00           O  
ATOM    746  N   LEU    50     330.486 305.985 318.541  1.00  0.00           N  
ATOM    747  H   LEU    50     330.149 306.887 318.242  1.00  0.00           H  
ATOM    748  CA  LEU    50     330.150 305.610 319.925  1.00  0.00           C  
ATOM    749  HA  LEU    50     330.959 305.913 320.591  1.00  0.00           H  
ATOM    750  CB  LEU    50     328.875 306.424 320.267  1.00  0.00           C  
ATOM    751  HB2 LEU    50     329.141 307.477 320.380  1.00  0.00           H  
ATOM    752  HB3 LEU    50     328.190 306.355 319.422  1.00  0.00           H  
ATOM    753  CG  LEU    50     328.077 305.973 321.497  1.00  0.00           C  
ATOM    754  HG  LEU    50     327.847 304.916 321.412  1.00  0.00           H  
ATOM    755  CD1 LEU    50     328.844 306.221 322.785  1.00  0.00           C  
ATOM    756 HD11 LEU    50     329.046 307.286 322.899  1.00  0.00           H  
ATOM    757 HD12 LEU    50     328.251 305.868 323.628  1.00  0.00           H  
ATOM    758 HD13 LEU    50     329.787 305.676 322.775  1.00  0.00           H  
ATOM    759  CD2 LEU    50     326.758 306.736 321.556  1.00  0.00           C  
ATOM    760 HD21 LEU    50     326.179 306.563 320.645  1.00  0.00           H  
ATOM    761 HD22 LEU    50     326.168 306.397 322.407  1.00  0.00           H  
ATOM    762 HD23 LEU    50     326.941 307.803 321.665  1.00  0.00           H  
ATOM    763  C   LEU    50     329.931 304.095 320.131  1.00  0.00           C  
ATOM    764  O   LEU    50     330.510 303.516 321.051  1.00  0.00           O  
ATOM    765  N   GLY    51     329.090 303.473 319.293  1.00  0.00           N  
ATOM    766  H   GLY    51     328.706 304.024 318.534  1.00  0.00           H  
ATOM    767  CA  GLY    51     328.907 302.010 319.255  1.00  0.00           C  
ATOM    768  HA2 GLY    51     329.354 301.628 318.337  1.00  0.00           H  
ATOM    769  HA3 GLY    51     329.434 301.542 320.086  1.00  0.00           H  
ATOM    770  C   GLY    51     327.453 301.530 319.313  1.00  0.00           C  
ATOM    771  O   GLY    51     327.203 300.332 319.169  1.00  0.00           O  
ATOM    772  N   TYR    52     326.501 302.449 319.498  1.00  0.00           N  
ATOM    773  H   TYR    52     326.786 303.412 319.590  1.00  0.00           H  
ATOM    774  CA  TYR    52     325.061 302.174 319.546  1.00  0.00           C  
ATOM    775  HA  TYR    52     324.885 301.098 319.527  1.00  0.00           H  
ATOM    776  CB  TYR    52     324.484 302.729 320.849  1.00  0.00           C  
ATOM    777  HB2 TYR    52     324.562 303.818 320.826  1.00  0.00           H  
ATOM    778  HB3 TYR    52     323.426 302.473 320.853  1.00  0.00           H  
ATOM    779  CG  TYR    52     325.066 302.221 322.158  1.00  0.00           C  
ATOM    780  CD1 TYR    52     324.650 300.977 322.672  1.00  0.00           C  
ATOM    781  HD1 TYR    52     323.964 300.360 322.107  1.00  0.00           H  
ATOM    782  CE1 TYR    52     325.089 300.554 323.943  1.00  0.00           C  
ATOM    783  HE1 TYR    52     324.748 299.610 324.345  1.00  0.00           H  
ATOM    784  CZ  TYR    52     325.953 301.374 324.704  1.00  0.00           C  
ATOM    785  OH  TYR    52     326.369 300.985 325.942  1.00  0.00           O  
ATOM    786  HH  TYR    52     325.950 300.154 326.233  1.00  0.00           H  
ATOM    787  CE2 TYR    52     326.381 302.614 324.181  1.00  0.00           C  
ATOM    788  HE2 TYR    52     327.033 303.242 324.770  1.00  0.00           H  
ATOM    789  CD2 TYR    52     325.926 303.037 322.917  1.00  0.00           C  
ATOM    790  HD2 TYR    52     326.211 304.008 322.548  1.00  0.00           H  
ATOM    791  C   TYR    52     324.305 302.793 318.354  1.00  0.00           C  
ATOM    792  O   TYR    52     324.884 303.506 317.532  1.00  0.00           O  
ATOM    793  N   GLU    53     323.001 302.524 318.250  1.00  0.00           N  
ATOM    794  H   GLU    53     322.583 301.907 318.931  1.00  0.00           H  
ATOM    795  CA  GLU    53     322.137 303.088 317.207  1.00  0.00           C  
ATOM    796  HA  GLU    53     322.738 303.055 316.307  1.00  0.00           H  
ATOM    797  CB  GLU    53     320.879 302.235 316.924  1.00  0.00           C  
ATOM    798  HB2 GLU    53     320.016 302.836 317.190  1.00  0.00           H  
ATOM    799  HB3 GLU    53     320.812 302.070 315.848  1.00  0.00           H  
ATOM    800  CG  GLU    53     320.705 300.886 317.641  1.00  0.00           C  
ATOM    801  HG2 GLU    53     320.934 300.993 318.704  1.00  0.00           H  
ATOM    802  HG3 GLU    53     319.647 300.621 317.581  1.00  0.00           H  
ATOM    803  CD  GLU    53     321.537 299.752 317.008  1.00  0.00           C  
ATOM    804  OE1 GLU    53     322.718 299.569 317.389  1.00  0.00           O  
ATOM    805  OE2 GLU    53     320.994 299.009 316.154  1.00  0.00           O  
ATOM    806  C   GLU    53     321.758 304.574 317.426  1.00  0.00           C  
ATOM    807  O   GLU    53     321.811 305.090 318.544  1.00  0.00           O  
ATOM    808  N   VAL    54     321.318 305.244 316.351  1.00  0.00           N  
ATOM    809  H   VAL    54     321.335 304.742 315.466  1.00  0.00           H  
ATOM    810  CA  VAL    54     321.021 306.695 316.259  1.00  0.00           C  
ATOM    811  HA  VAL    54     320.549 307.013 317.190  1.00  0.00           H  
ATOM    812  CB  VAL    54     322.317 307.526 316.062  1.00  0.00           C  
ATOM    813  HB  VAL    54     322.056 308.483 315.611  1.00  0.00           H  
ATOM    814  CG1 VAL    54     323.068 307.845 317.359  1.00  0.00           C  
ATOM    815 HG11 VAL    54     323.472 306.934 317.803  1.00  0.00           H  
ATOM    816 HG12 VAL    54     323.897 308.520 317.145  1.00  0.00           H  
ATOM    817 HG13 VAL    54     322.401 308.328 318.074  1.00  0.00           H  
ATOM    818  CG2 VAL    54     323.312 306.824 315.140  1.00  0.00           C  
ATOM    819 HG21 VAL    54     322.828 306.550 314.200  1.00  0.00           H  
ATOM    820 HG22 VAL    54     324.169 307.472 314.953  1.00  0.00           H  
ATOM    821 HG23 VAL    54     323.668 305.914 315.619  1.00  0.00           H  
ATOM    822  C   VAL    54     320.028 306.995 315.110  1.00  0.00           C  
ATOM    823  O   VAL    54     319.908 306.236 314.168  1.00  0.00           O  
ATOM    824  N   THR    55     319.348 308.133 315.194  1.00  0.00           N  
ATOM    825  H   THR    55     319.523 308.657 316.045  1.00  0.00           H  
ATOM    826  CA  THR    55     318.180 308.685 314.446  1.00  0.00           C  
ATOM    827  HA  THR    55     317.290 308.217 314.845  1.00  0.00           H  
ATOM    828  CB  THR    55     318.192 310.159 314.879  1.00  0.00           C  
ATOM    829  HB  THR    55     319.129 310.558 314.523  1.00  0.00           H  
ATOM    830  CG2 THR    55     317.062 311.109 314.480  1.00  0.00           C  
ATOM    831 HG21 THR    55     316.186 310.567 314.165  1.00  0.00           H  
ATOM    832 HG22 THR    55     316.736 311.706 315.327  1.00  0.00           H  
ATOM    833 HG23 THR    55     317.391 311.763 313.669  1.00  0.00           H  
ATOM    834  OG1 THR    55     318.247 310.181 316.280  1.00  0.00           O  
ATOM    835  HG1 THR    55     318.887 310.854 316.584  1.00  0.00           H  
ATOM    836  C   THR    55     318.090 308.623 312.895  1.00  0.00           C  
ATOM    837  O   THR    55     319.007 308.206 312.206  1.00  0.00           O  
ATOM    838  N   ALA    56     316.975 309.120 312.332  1.00  0.00           N  
ATOM    839  H   ALA    56     316.208 309.337 312.957  1.00  0.00           H  
ATOM    840  CA  ALA    56     316.684 309.492 310.932  1.00  0.00           C  
ATOM    841  HA  ALA    56     317.548 310.004 310.515  1.00  0.00           H  
ATOM    842  CB  ALA    56     316.434 308.229 310.102  1.00  0.00           C  
ATOM    843  HB1 ALA    56     315.534 307.725 310.449  1.00  0.00           H  
ATOM    844  HB2 ALA    56     316.312 308.493 309.055  1.00  0.00           H  
ATOM    845  HB3 ALA    56     317.284 307.551 310.189  1.00  0.00           H  
ATOM    846  C   ALA    56     315.485 310.491 310.913  1.00  0.00           C  
ATOM    847  O   ALA    56     314.843 310.653 311.946  1.00  0.00           O  
ATOM    848  N   VAL    57     315.177 311.201 309.812  1.00  0.00           N  
ATOM    849  H   VAL    57     315.735 311.077 308.977  1.00  0.00           H  
ATOM    850  CA  VAL    57     313.919 311.995 309.684  1.00  0.00           C  
ATOM    851  HA  VAL    57     313.162 311.456 310.244  1.00  0.00           H  
ATOM    852  CB  VAL    57     313.947 313.423 310.294  1.00  0.00           C  
ATOM    853  HB  VAL    57     312.987 313.879 310.052  1.00  0.00           H  
ATOM    854  CG1 VAL    57     314.027 313.451 311.826  1.00  0.00           C  
ATOM    855 HG11 VAL    57     315.012 313.127 312.163  1.00  0.00           H  
ATOM    856 HG12 VAL    57     313.841 314.462 312.186  1.00  0.00           H  
ATOM    857 HG13 VAL    57     313.271 312.792 312.254  1.00  0.00           H  
ATOM    858  CG2 VAL    57     315.026 314.354 309.729  1.00  0.00           C  
ATOM    859 HG21 VAL    57     314.892 314.483 308.656  1.00  0.00           H  
ATOM    860 HG22 VAL    57     314.931 315.342 310.183  1.00  0.00           H  
ATOM    861 HG23 VAL    57     316.019 313.951 309.923  1.00  0.00           H  
ATOM    862  C   VAL    57     313.394 312.100 308.243  1.00  0.00           C  
ATOM    863  O   VAL    57     314.132 312.467 307.330  1.00  0.00           O  
ATOM    864  N   ASP    58     312.101 311.814 308.044  1.00  0.00           N  
ATOM    865  H   ASP    58     311.590 311.419 308.816  1.00  0.00           H  
ATOM    866  CA  ASP    58     311.367 312.093 306.794  1.00  0.00           C  
ATOM    867  HA  ASP    58     311.929 311.660 305.976  1.00  0.00           H  
ATOM    868  CB  ASP    58     309.979 311.425 306.765  1.00  0.00           C  
ATOM    869  HB2 ASP    58     309.373 311.829 307.577  1.00  0.00           H  
ATOM    870  HB3 ASP    58     309.481 311.705 305.835  1.00  0.00           H  
ATOM    871  CG  ASP    58     310.002 309.884 306.818  1.00  0.00           C  
ATOM    872  OD1 ASP    58     309.017 309.294 307.321  1.00  0.00           O  
ATOM    873  OD2 ASP    58     310.964 309.256 306.317  1.00  0.00           O  
ATOM    874  C   ASP    58     311.267 313.597 306.470  1.00  0.00           C  
ATOM    875  O   ASP    58     311.476 314.455 307.330  1.00  0.00           O  
ATOM    876  N   GLN    59     310.991 313.888 305.190  1.00  0.00           N  
ATOM    877  H   GLN    59     310.805 313.101 304.578  1.00  0.00           H  
ATOM    878  CA  GLN    59     310.956 315.214 304.532  1.00  0.00           C  
ATOM    879  HA  GLN    59     310.432 315.069 303.587  1.00  0.00           H  
ATOM    880  CB  GLN    59     310.144 316.273 305.316  1.00  0.00           C  
ATOM    881  HB2 GLN    59     310.732 316.632 306.161  1.00  0.00           H  
ATOM    882  HB3 GLN    59     309.981 317.128 304.658  1.00  0.00           H  
ATOM    883  CG  GLN    59     308.769 315.805 305.836  1.00  0.00           C  
ATOM    884  HG2 GLN    59     308.919 315.122 306.672  1.00  0.00           H  
ATOM    885  HG3 GLN    59     308.228 316.668 306.224  1.00  0.00           H  
ATOM    886  CD  GLN    59     307.893 315.121 304.782  1.00  0.00           C  
ATOM    887  OE1 GLN    59     307.835 315.502 303.619  1.00  0.00           O  
ATOM    888  NE2 GLN    59     307.165 314.083 305.145  1.00  0.00           N  
ATOM    889 HE21 GLN    59     306.586 313.634 304.449  1.00  0.00           H  
ATOM    890 HE22 GLN    59     307.173 313.757 306.100  1.00  0.00           H  
ATOM    891  C   GLN    59     312.360 315.716 304.122  1.00  0.00           C  
ATOM    892  O   GLN    59     312.500 316.791 303.535  1.00  0.00           O  
ATOM    893  N   SER    60     313.394 314.905 304.372  1.00  0.00           N  
ATOM    894  H   SER    60     313.196 314.059 304.889  1.00  0.00           H  
ATOM    895  CA  SER    60     314.784 315.088 303.942  1.00  0.00           C  
ATOM    896  HA  SER    60     314.855 315.878 303.195  1.00  0.00           H  
ATOM    897  CB  SER    60     315.626 315.502 305.151  1.00  0.00           C  
ATOM    898  HB2 SER    60     315.335 316.502 305.474  1.00  0.00           H  
ATOM    899  HB3 SER    60     315.447 314.803 305.970  1.00  0.00           H  
ATOM    900  OG  SER    60     317.003 315.478 304.811  1.00  0.00           O  
ATOM    901  HG  SER    60     317.514 315.322 305.625  1.00  0.00           H  
ATOM    902  C   SER    60     315.310 313.788 303.327  1.00  0.00           C  
ATOM    903  O   SER    60     315.784 312.911 304.045  1.00  0.00           O  
ATOM    904  N   SER    61     315.218 313.624 302.003  1.00  0.00           N  
ATOM    905  H   SER    61     314.822 314.367 301.442  1.00  0.00           H  
ATOM    906  CA  SER    61     315.658 312.394 301.316  1.00  0.00           C  
ATOM    907  HA  SER    61     315.042 311.568 301.674  1.00  0.00           H  
ATOM    908  CB  SER    61     315.435 312.504 299.804  1.00  0.00           C  
ATOM    909  HB2 SER    61     315.740 311.568 299.331  1.00  0.00           H  
ATOM    910  HB3 SER    61     314.372 312.658 299.612  1.00  0.00           H  
ATOM    911  OG  SER    61     316.182 313.583 299.258  1.00  0.00           O  
ATOM    912  HG  SER    61     316.039 313.600 298.288  1.00  0.00           H  
ATOM    913  C   SER    61     317.117 312.028 301.625  1.00  0.00           C  
ATOM    914  O   SER    61     317.404 310.867 301.908  1.00  0.00           O  
ATOM    915  N   VAL    62     318.019 313.017 301.678  1.00  0.00           N  
ATOM    916  H   VAL    62     317.695 313.931 301.387  1.00  0.00           H  
ATOM    917  CA  VAL    62     319.416 312.891 302.152  1.00  0.00           C  
ATOM    918  HA  VAL    62     319.961 312.268 301.442  1.00  0.00           H  
ATOM    919  CB  VAL    62     320.113 314.271 302.201  1.00  0.00           C  
ATOM    920  HB  VAL    62     319.560 314.921 302.879  1.00  0.00           H  
ATOM    921  CG1 VAL    62     321.565 314.184 302.697  1.00  0.00           C  
ATOM    922 HG11 VAL    62     322.144 313.524 302.049  1.00  0.00           H  
ATOM    923 HG12 VAL    62     322.018 315.177 302.688  1.00  0.00           H  
ATOM    924 HG13 VAL    62     321.606 313.807 303.718  1.00  0.00           H  
ATOM    925  CG2 VAL    62     320.139 314.931 300.817  1.00  0.00           C  
ATOM    926 HG21 VAL    62     319.125 315.101 300.455  1.00  0.00           H  
ATOM    927 HG22 VAL    62     320.641 315.897 300.878  1.00  0.00           H  
ATOM    928 HG23 VAL    62     320.671 314.295 300.108  1.00  0.00           H  
ATOM    929  C   VAL    62     319.498 312.191 303.513  1.00  0.00           C  
ATOM    930  O   VAL    62     320.291 311.269 303.692  1.00  0.00           O  
ATOM    931  N   GLY    63     318.647 312.598 304.461  1.00  0.00           N  
ATOM    932  H   GLY    63     317.955 313.298 304.207  1.00  0.00           H  
ATOM    933  CA  GLY    63     318.599 312.086 305.836  1.00  0.00           C  
ATOM    934  HA2 GLY    63     319.600 312.146 306.268  1.00  0.00           H  
ATOM    935  HA3 GLY    63     317.937 312.717 306.429  1.00  0.00           H  
ATOM    936  C   GLY    63     318.117 310.640 305.976  1.00  0.00           C  
ATOM    937  O   GLY    63     318.275 310.073 307.057  1.00  0.00           O  
ATOM    938  N   LEU    64     317.562 310.039 304.914  1.00  0.00           N  
ATOM    939  H   LEU    64     317.389 310.613 304.096  1.00  0.00           H  
ATOM    940  CA  LEU    64     317.268 308.601 304.818  1.00  0.00           C  
ATOM    941  HA  LEU    64     317.359 308.143 305.804  1.00  0.00           H  
ATOM    942  CB  LEU    64     315.841 308.319 304.302  1.00  0.00           C  
ATOM    943  HB2 LEU    64     315.751 308.693 303.281  1.00  0.00           H  
ATOM    944  HB3 LEU    64     315.729 307.235 304.246  1.00  0.00           H  
ATOM    945  CG  LEU    64     314.645 308.838 305.118  1.00  0.00           C  
ATOM    946  HG  LEU    64     313.758 308.323 304.752  1.00  0.00           H  
ATOM    947  CD1 LEU    64     314.762 308.572 306.618  1.00  0.00           C  
ATOM    948 HD11 LEU    64     315.592 309.143 307.030  1.00  0.00           H  
ATOM    949 HD12 LEU    64     313.843 308.883 307.116  1.00  0.00           H  
ATOM    950 HD13 LEU    64     314.919 307.509 306.799  1.00  0.00           H  
ATOM    951  CD2 LEU    64     314.424 310.323 304.901  1.00  0.00           C  
ATOM    952 HD21 LEU    64     314.471 310.567 303.841  1.00  0.00           H  
ATOM    953 HD22 LEU    64     313.443 310.574 305.272  1.00  0.00           H  
ATOM    954 HD23 LEU    64     315.163 310.904 305.449  1.00  0.00           H  
ATOM    955  C   LEU    64     318.277 307.890 303.908  1.00  0.00           C  
ATOM    956  O   LEU    64     318.765 306.830 304.274  1.00  0.00           O  
ATOM    957  N   ALA    65     318.607 308.453 302.743  1.00  0.00           N  
ATOM    958  H   ALA    65     318.151 309.320 302.483  1.00  0.00           H  
ATOM    959  CA  ALA    65     319.527 307.860 301.770  1.00  0.00           C  
ATOM    960  HA  ALA    65     319.135 306.879 301.490  1.00  0.00           H  
ATOM    961  CB  ALA    65     319.546 308.732 300.509  1.00  0.00           C  
ATOM    962  HB1 ALA    65     319.913 309.732 300.745  1.00  0.00           H  
ATOM    963  HB2 ALA    65     320.199 308.278 299.762  1.00  0.00           H  
ATOM    964  HB3 ALA    65     318.539 308.805 300.097  1.00  0.00           H  
ATOM    965  C   ALA    65     320.937 307.636 302.341  1.00  0.00           C  
ATOM    966  O   ALA    65     321.458 306.521 302.250  1.00  0.00           O  
ATOM    967  N   LYS    66     321.531 308.654 302.990  1.00  0.00           N  
ATOM    968  H   LYS    66     321.054 309.552 303.028  1.00  0.00           H  
ATOM    969  CA  LYS    66     322.777 308.479 303.760  1.00  0.00           C  
ATOM    970  HA  LYS    66     323.533 308.027 303.113  1.00  0.00           H  
ATOM    971  CB  LYS    66     323.330 309.816 304.292  1.00  0.00           C  
ATOM    972  HB2 LYS    66     322.524 310.442 304.677  1.00  0.00           H  
ATOM    973  HB3 LYS    66     324.006 309.599 305.123  1.00  0.00           H  
ATOM    974  CG  LYS    66     324.134 310.576 303.227  1.00  0.00           C  
ATOM    975  HG2 LYS    66     324.894 309.905 302.825  1.00  0.00           H  
ATOM    976  HG3 LYS    66     323.474 310.887 302.416  1.00  0.00           H  
ATOM    977  CD  LYS    66     324.831 311.806 303.833  1.00  0.00           C  
ATOM    978  HD2 LYS    66     324.087 312.579 304.040  1.00  0.00           H  
ATOM    979  HD3 LYS    66     325.315 311.523 304.770  1.00  0.00           H  
ATOM    980  CE  LYS    66     325.899 312.343 302.869  1.00  0.00           C  
ATOM    981  HE2 LYS    66     326.593 311.529 302.636  1.00  0.00           H  
ATOM    982  HE3 LYS    66     325.416 312.645 301.934  1.00  0.00           H  
ATOM    983  NZ  LYS    66     326.652 313.488 303.454  1.00  0.00           N  
ATOM    984  HZ1 LYS    66     327.100 313.233 304.326  1.00  0.00           H  
ATOM    985  HZ2 LYS    66     327.382 313.800 302.825  1.00  0.00           H  
ATOM    986  HZ3 LYS    66     326.050 314.282 303.631  1.00  0.00           H  
ATOM    987  C   LYS    66     322.572 307.494 304.907  1.00  0.00           C  
ATOM    988  O   LYS    66     323.362 306.572 305.060  1.00  0.00           O  
ATOM    989  N   ALA    67     321.505 307.672 305.689  1.00  0.00           N  
ATOM    990  H   ALA    67     320.897 308.451 305.485  1.00  0.00           H  
ATOM    991  CA  ALA    67     321.254 306.880 306.892  1.00  0.00           C  
ATOM    992  HA  ALA    67     322.124 306.996 307.541  1.00  0.00           H  
ATOM    993  CB  ALA    67     320.042 307.471 307.627  1.00  0.00           C  
ATOM    994  HB1 ALA    67     319.149 307.405 307.008  1.00  0.00           H  
ATOM    995  HB2 ALA    67     319.858 306.930 308.556  1.00  0.00           H  
ATOM    996  HB3 ALA    67     320.237 308.517 307.865  1.00  0.00           H  
ATOM    997  C   ALA    67     321.097 305.372 306.612  1.00  0.00           C  
ATOM    998  O   ALA    67     321.886 304.574 307.102  1.00  0.00           O  
ATOM    999  N   LYS    68     320.109 304.963 305.809  1.00  0.00           N  
ATOM   1000  H   LYS    68     319.528 305.678 305.381  1.00  0.00           H  
ATOM   1001  CA  LYS    68     319.768 303.550 305.548  1.00  0.00           C  
ATOM   1002  HA  LYS    68     319.546 303.060 306.497  1.00  0.00           H  
ATOM   1003  CB  LYS    68     318.513 303.471 304.663  1.00  0.00           C  
ATOM   1004  HB2 LYS    68     318.651 304.092 303.775  1.00  0.00           H  
ATOM   1005  HB3 LYS    68     318.379 302.437 304.338  1.00  0.00           H  
ATOM   1006  CG  LYS    68     317.241 303.907 305.410  1.00  0.00           C  
ATOM   1007  HG2 LYS    68     317.088 303.244 306.263  1.00  0.00           H  
ATOM   1008  HG3 LYS    68     317.351 304.929 305.775  1.00  0.00           H  
ATOM   1009  CD  LYS    68     316.021 303.831 304.481  1.00  0.00           C  
ATOM   1010  HD2 LYS    68     316.143 304.553 303.670  1.00  0.00           H  
ATOM   1011  HD3 LYS    68     315.960 302.828 304.053  1.00  0.00           H  
ATOM   1012  CE  LYS    68     314.727 304.130 305.251  1.00  0.00           C  
ATOM   1013  HE2 LYS    68     314.649 303.428 306.088  1.00  0.00           H  
ATOM   1014  HE3 LYS    68     314.786 305.140 305.670  1.00  0.00           H  
ATOM   1015  NZ  LYS    68     313.528 304.004 304.374  1.00  0.00           N  
ATOM   1016  HZ1 LYS    68     313.445 303.069 303.994  1.00  0.00           H  
ATOM   1017  HZ2 LYS    68     312.675 304.191 304.888  1.00  0.00           H  
ATOM   1018  HZ3 LYS    68     313.561 304.648 303.594  1.00  0.00           H  
ATOM   1019  C   LYS    68     320.925 302.763 304.924  1.00  0.00           C  
ATOM   1020  O   LYS    68     321.184 301.627 305.325  1.00  0.00           O  
ATOM   1021  N   GLN    69     321.628 303.366 303.961  1.00  0.00           N  
ATOM   1022  H   GLN    69     321.345 304.296 303.679  1.00  0.00           H  
ATOM   1023  CA  GLN    69     322.836 302.789 303.353  1.00  0.00           C  
ATOM   1024  HA  GLN    69     322.656 301.723 303.209  1.00  0.00           H  
ATOM   1025  CB  GLN    69     323.094 303.403 301.967  1.00  0.00           C  
ATOM   1026  HB2 GLN    69     323.200 304.484 302.061  1.00  0.00           H  
ATOM   1027  HB3 GLN    69     324.033 303.010 301.574  1.00  0.00           H  
ATOM   1028  CG  GLN    69     321.972 303.077 300.964  1.00  0.00           C  
ATOM   1029  HG2 GLN    69     321.048 303.555 301.291  1.00  0.00           H  
ATOM   1030  HG3 GLN    69     322.232 303.497 299.992  1.00  0.00           H  
ATOM   1031  CD  GLN    69     321.742 301.571 300.792  1.00  0.00           C  
ATOM   1032  OE1 GLN    69     322.663 300.782 300.616  1.00  0.00           O  
ATOM   1033  NE2 GLN    69     320.512 301.101 300.852  1.00  0.00           N  
ATOM   1034 HE21 GLN    69     320.374 300.104 300.758  1.00  0.00           H  
ATOM   1035 HE22 GLN    69     319.729 301.722 300.991  1.00  0.00           H  
ATOM   1036  C   GLN    69     324.084 302.850 304.248  1.00  0.00           C  
ATOM   1037  O   GLN    69     325.041 302.111 304.002  1.00  0.00           O  
ATOM   1038  N   LEU    70     324.080 303.662 305.313  1.00  0.00           N  
ATOM   1039  H   LEU    70     323.278 304.255 305.481  1.00  0.00           H  
ATOM   1040  CA  LEU    70     325.119 303.641 306.337  1.00  0.00           C  
ATOM   1041  HA  LEU    70     326.064 303.442 305.831  1.00  0.00           H  
ATOM   1042  CB  LEU    70     325.254 305.026 307.011  1.00  0.00           C  
ATOM   1043  HB2 LEU    70     325.441 305.747 306.216  1.00  0.00           H  
ATOM   1044  HB3 LEU    70     324.318 305.304 307.492  1.00  0.00           H  
ATOM   1045  CG  LEU    70     326.403 305.209 308.020  1.00  0.00           C  
ATOM   1046  HG  LEU    70     326.630 306.275 308.033  1.00  0.00           H  
ATOM   1047  CD1 LEU    70     326.080 304.830 309.467  1.00  0.00           C  
ATOM   1048 HD11 LEU    70     326.075 303.750 309.600  1.00  0.00           H  
ATOM   1049 HD12 LEU    70     326.835 305.259 310.123  1.00  0.00           H  
ATOM   1050 HD13 LEU    70     325.108 305.237 309.750  1.00  0.00           H  
ATOM   1051  CD2 LEU    70     327.656 304.462 307.568  1.00  0.00           C  
ATOM   1052 HD21 LEU    70     327.937 304.791 306.567  1.00  0.00           H  
ATOM   1053 HD22 LEU    70     328.476 304.672 308.238  1.00  0.00           H  
ATOM   1054 HD23 LEU    70     327.497 303.389 307.573  1.00  0.00           H  
ATOM   1055  C   LEU    70     324.858 302.483 307.307  1.00  0.00           C  
ATOM   1056  O   LEU    70     324.202 302.629 308.339  1.00  0.00           O  
ATOM   1057  N   ALA    71     325.390 301.309 306.959  1.00  0.00           N  
ATOM   1058  H   ALA    71     325.823 301.225 306.048  1.00  0.00           H  
ATOM   1059  CA  ALA    71     325.430 300.167 307.862  1.00  0.00           C  
ATOM   1060  HA  ALA    71     324.410 299.943 308.183  1.00  0.00           H  
ATOM   1061  CB  ALA    71     325.967 298.944 307.110  1.00  0.00           C  
ATOM   1062  HB1 ALA    71     326.980 299.128 306.749  1.00  0.00           H  
ATOM   1063  HB2 ALA    71     325.978 298.081 307.778  1.00  0.00           H  
ATOM   1064  HB3 ALA    71     325.319 298.720 306.261  1.00  0.00           H  
ATOM   1065  C   ALA    71     326.251 300.505 309.120  1.00  0.00           C  
ATOM   1066  O   ALA    71     325.733 300.377 310.226  1.00  0.00           O  
ATOM   1067  N   GLN    72     327.499 300.974 308.940  1.00  0.00           N  
ATOM   1068  H   GLN    72     327.840 301.039 307.991  1.00  0.00           H  
ATOM   1069  CA  GLN    72     328.449 301.315 310.012  1.00  0.00           C  
ATOM   1070  HA  GLN    72     327.888 301.644 310.886  1.00  0.00           H  
ATOM   1071  CB  GLN    72     329.278 300.066 310.393  1.00  0.00           C  
ATOM   1072  HB2 GLN    72     329.676 299.625 309.477  1.00  0.00           H  
ATOM   1073  HB3 GLN    72     330.125 300.378 311.004  1.00  0.00           H  
ATOM   1074  CG  GLN    72     328.513 298.979 311.170  1.00  0.00           C  
ATOM   1075  HG2 GLN    72     328.281 299.341 312.172  1.00  0.00           H  
ATOM   1076  HG3 GLN    72     327.579 298.758 310.664  1.00  0.00           H  
ATOM   1077  CD  GLN    72     329.290 297.667 311.285  1.00  0.00           C  
ATOM   1078  OE1 GLN    72     330.506 297.623 311.426  1.00  0.00           O  
ATOM   1079  NE2 GLN    72     328.616 296.534 311.229  1.00  0.00           N  
ATOM   1080 HE21 GLN    72     329.127 295.664 311.289  1.00  0.00           H  
ATOM   1081 HE22 GLN    72     327.617 296.539 311.093  1.00  0.00           H  
ATOM   1082  C   GLN    72     329.430 302.448 309.616  1.00  0.00           C  
ATOM   1083  O   GLN    72     330.160 302.327 308.631  1.00  0.00           O  
ATOM   1084  N   GLU    73     329.480 303.535 310.398  1.00  0.00           N  
ATOM   1085  H   GLU    73     328.887 303.514 311.218  1.00  0.00           H  
ATOM   1086  CA  GLU    73     330.520 304.590 310.356  1.00  0.00           C  
ATOM   1087  HA  GLU    73     331.154 304.454 309.481  1.00  0.00           H  
ATOM   1088  CB  GLU    73     329.947 306.042 310.347  1.00  0.00           C  
ATOM   1089  HB2 GLU    73     328.986 306.060 310.859  1.00  0.00           H  
ATOM   1090  HB3 GLU    73     330.617 306.655 310.949  1.00  0.00           H  
ATOM   1091  CG  GLU    73     329.813 306.841 309.031  1.00  0.00           C  
ATOM   1092  HG2 GLU    73     328.793 306.755 308.663  1.00  0.00           H  
ATOM   1093  HG3 GLU    73     329.934 307.900 309.271  1.00  0.00           H  
ATOM   1094  CD  GLU    73     330.820 306.483 307.919  1.00  0.00           C  
ATOM   1095  OE1 GLU    73     330.413 306.301 306.747  1.00  0.00           O  
ATOM   1096  OE2 GLU    73     332.040 306.450 308.203  1.00  0.00           O  
ATOM   1097  C   GLU    73     331.412 304.386 311.599  1.00  0.00           C  
ATOM   1098  O   GLU    73     331.129 304.920 312.674  1.00  0.00           O  
ATOM   1099  N   LYS    74     332.458 303.549 311.474  1.00  0.00           N  
ATOM   1100  H   LYS    74     332.598 303.113 310.569  1.00  0.00           H  
ATOM   1101  CA  LYS    74     333.477 303.271 312.520  1.00  0.00           C  
ATOM   1102  HA  LYS    74     334.218 302.586 312.104  1.00  0.00           H  
ATOM   1103  CB  LYS    74     334.225 304.568 312.922  1.00  0.00           C  
ATOM   1104  HB2 LYS    74     333.533 305.231 313.428  1.00  0.00           H  
ATOM   1105  HB3 LYS    74     334.992 304.292 313.648  1.00  0.00           H  
ATOM   1106  CG  LYS    74     334.930 305.386 311.823  1.00  0.00           C  
ATOM   1107  HG2 LYS    74     335.683 306.003 312.315  1.00  0.00           H  
ATOM   1108  HG3 LYS    74     335.442 304.712 311.135  1.00  0.00           H  
ATOM   1109  CD  LYS    74     334.000 306.327 311.038  1.00  0.00           C  
ATOM   1110  HD2 LYS    74     333.387 305.734 310.365  1.00  0.00           H  
ATOM   1111  HD3 LYS    74     333.354 306.872 311.731  1.00  0.00           H  
ATOM   1112  CE  LYS    74     334.795 307.333 310.198  1.00  0.00           C  
ATOM   1113  HE2 LYS    74     335.377 307.978 310.864  1.00  0.00           H  
ATOM   1114  HE3 LYS    74     335.495 306.780 309.565  1.00  0.00           H  
ATOM   1115  NZ  LYS    74     333.891 308.154 309.348  1.00  0.00           N  
ATOM   1116  HZ1 LYS    74     333.290 308.747 309.905  1.00  0.00           H  
ATOM   1117  HZ2 LYS    74     334.414 308.748 308.716  1.00  0.00           H  
ATOM   1118  HZ3 LYS    74     333.290 307.549 308.781  1.00  0.00           H  
ATOM   1119  C   LYS    74     332.883 302.543 313.757  1.00  0.00           C  
ATOM   1120  O   LYS    74     333.504 302.449 314.816  1.00  0.00           O  
ATOM   1121  N   GLY    75     331.691 301.973 313.580  1.00  0.00           N  
ATOM   1122  H   GLY    75     331.302 302.068 312.655  1.00  0.00           H  
ATOM   1123  CA  GLY    75     330.752 301.451 314.581  1.00  0.00           C  
ATOM   1124  HA2 GLY    75     330.799 300.362 314.614  1.00  0.00           H  
ATOM   1125  HA3 GLY    75     330.970 301.865 315.566  1.00  0.00           H  
ATOM   1126  C   GLY    75     329.352 301.889 314.127  1.00  0.00           C  
ATOM   1127  O   GLY    75     329.159 302.025 312.922  1.00  0.00           O  
ATOM   1128  N   VAL    76     328.410 302.145 315.047  1.00  0.00           N  
ATOM   1129  H   VAL    76     328.656 301.944 316.006  1.00  0.00           H  
ATOM   1130  CA  VAL    76     327.086 302.796 314.821  1.00  0.00           C  
ATOM   1131  HA  VAL    76     326.623 302.850 315.807  1.00  0.00           H  
ATOM   1132  CB  VAL    76     327.246 304.268 314.347  1.00  0.00           C  
ATOM   1133  HB  VAL    76     328.065 304.697 314.911  1.00  0.00           H  
ATOM   1134  CG1 VAL    76     327.562 304.518 312.871  1.00  0.00           C  
ATOM   1135 HG11 VAL    76     326.959 303.880 312.224  1.00  0.00           H  
ATOM   1136 HG12 VAL    76     327.397 305.561 312.598  1.00  0.00           H  
ATOM   1137 HG13 VAL    76     328.618 304.339 312.725  1.00  0.00           H  
ATOM   1138  CG2 VAL    76     325.998 305.107 314.624  1.00  0.00           C  
ATOM   1139 HG21 VAL    76     325.794 305.112 315.696  1.00  0.00           H  
ATOM   1140 HG22 VAL    76     326.148 306.128 314.288  1.00  0.00           H  
ATOM   1141 HG23 VAL    76     325.136 304.749 314.067  1.00  0.00           H  
ATOM   1142  C   VAL    76     326.089 302.022 313.934  1.00  0.00           C  
ATOM   1143  O   VAL    76     326.482 301.219 313.095  1.00  0.00           O  
ATOM   1144  N   LYS    77     324.785 302.297 314.102  1.00  0.00           N  
ATOM   1145  H   LYS    77     324.548 302.937 314.851  1.00  0.00           H  
ATOM   1146  CA  LYS    77     323.674 301.913 313.200  1.00  0.00           C  
ATOM   1147  HA  LYS    77     324.060 301.865 312.178  1.00  0.00           H  
ATOM   1148  CB  LYS    77     323.070 300.543 313.559  1.00  0.00           C  
ATOM   1149  HB2 LYS    77     322.744 300.543 314.598  1.00  0.00           H  
ATOM   1150  HB3 LYS    77     322.199 300.373 312.923  1.00  0.00           H  
ATOM   1151  CG  LYS    77     324.070 299.405 313.326  1.00  0.00           C  
ATOM   1152  HG2 LYS    77     324.606 299.606 312.402  1.00  0.00           H  
ATOM   1153  HG3 LYS    77     324.781 299.381 314.153  1.00  0.00           H  
ATOM   1154  CD  LYS    77     323.421 298.029 313.177  1.00  0.00           C  
ATOM   1155  HD2 LYS    77     322.921 297.749 314.105  1.00  0.00           H  
ATOM   1156  HD3 LYS    77     322.696 298.059 312.361  1.00  0.00           H  
ATOM   1157  CE  LYS    77     324.538 297.031 312.843  1.00  0.00           C  
ATOM   1158  HE2 LYS    77     325.093 297.410 311.978  1.00  0.00           H  
ATOM   1159  HE3 LYS    77     325.232 296.989 313.690  1.00  0.00           H  
ATOM   1160  NZ  LYS    77     324.004 295.675 312.546  1.00  0.00           N  
ATOM   1161  HZ1 LYS    77     323.392 295.686 311.740  1.00  0.00           H  
ATOM   1162  HZ2 LYS    77     324.752 295.022 312.350  1.00  0.00           H  
ATOM   1163  HZ3 LYS    77     323.479 295.306 313.329  1.00  0.00           H  
ATOM   1164  C   LYS    77     322.585 302.988 313.209  1.00  0.00           C  
ATOM   1165  O   LYS    77     322.477 303.746 314.169  1.00  0.00           O  
ATOM   1166  N   ILE    78     321.792 303.086 312.148  1.00  0.00           N  
ATOM   1167  H   ILE    78     321.939 302.453 311.378  1.00  0.00           H  
ATOM   1168  CA  ILE    78     320.668 304.037 312.069  1.00  0.00           C  
ATOM   1169  HA  ILE    78     320.936 304.867 312.711  1.00  0.00           H  
ATOM   1170  CB  ILE    78     320.542 304.663 310.670  1.00  0.00           C  
ATOM   1171  HB  ILE    78     319.880 305.525 310.780  1.00  0.00           H  
ATOM   1172  CG2 ILE    78     321.912 305.233 310.251  1.00  0.00           C  
ATOM   1173 HG21 ILE    78     322.602 304.441 309.962  1.00  0.00           H  
ATOM   1174 HG22 ILE    78     321.790 305.910 309.416  1.00  0.00           H  
ATOM   1175 HG23 ILE    78     322.355 305.796 311.073  1.00  0.00           H  
ATOM   1176  CG1 ILE    78     319.870 303.746 309.622  1.00  0.00           C  
ATOM   1177 HG12 ILE    78     318.866 303.492 309.962  1.00  0.00           H  
ATOM   1178 HG13 ILE    78     319.742 304.316 308.705  1.00  0.00           H  
ATOM   1179  CD1 ILE    78     320.602 302.438 309.286  1.00  0.00           C  
ATOM   1180 HD11 ILE    78     320.605 301.772 310.148  1.00  0.00           H  
ATOM   1181 HD12 ILE    78     320.086 301.934 308.470  1.00  0.00           H  
ATOM   1182 HD13 ILE    78     321.624 302.640 308.977  1.00  0.00           H  
ATOM   1183  C   ILE    78     319.331 303.476 312.600  1.00  0.00           C  
ATOM   1184  O   ILE    78     319.171 302.264 312.756  1.00  0.00           O  
ATOM   1185  N   THR    79     318.358 304.363 312.834  1.00  0.00           N  
ATOM   1186  H   THR    79     318.619 305.343 312.804  1.00  0.00           H  
ATOM   1187  CA  THR    79     316.990 304.069 313.312  1.00  0.00           C  
ATOM   1188  HA  THR    79     316.782 303.010 313.166  1.00  0.00           H  
ATOM   1189  CB  THR    79     316.842 304.369 314.817  1.00  0.00           C  
ATOM   1190  HB  THR    79     315.888 303.969 315.156  1.00  0.00           H  
ATOM   1191  CG2 THR    79     317.944 303.781 315.689  1.00  0.00           C  
ATOM   1192 HG21 THR    79     318.898 304.249 315.460  1.00  0.00           H  
ATOM   1193 HG22 THR    79     317.708 303.951 316.739  1.00  0.00           H  
ATOM   1194 HG23 THR    79     318.017 302.709 315.511  1.00  0.00           H  
ATOM   1195  OG1 THR    79     316.844 305.760 315.044  1.00  0.00           O  
ATOM   1196  HG1 THR    79     316.738 305.913 315.998  1.00  0.00           H  
ATOM   1197  C   THR    79     315.943 304.848 312.490  1.00  0.00           C  
ATOM   1198  O   THR    79     316.246 305.323 311.395  1.00  0.00           O  
ATOM   1199  N   THR    80     314.693 304.941 312.965  1.00  0.00           N  
ATOM   1200  H   THR    80     314.479 304.500 313.850  1.00  0.00           H  
ATOM   1201  CA  THR    80     313.580 305.651 312.302  1.00  0.00           C  
ATOM   1202  HA  THR    80     313.814 305.780 311.245  1.00  0.00           H  
ATOM   1203  CB  THR    80     312.274 304.844 312.380  1.00  0.00           C  
ATOM   1204  HB  THR    80     311.455 305.462 312.011  1.00  0.00           H  
ATOM   1205  CG2 THR    80     312.349 303.577 311.535  1.00  0.00           C  
ATOM   1206 HG21 THR    80     313.125 302.913 311.917  1.00  0.00           H  
ATOM   1207 HG22 THR    80     311.388 303.064 311.561  1.00  0.00           H  
ATOM   1208 HG23 THR    80     312.578 303.841 310.501  1.00  0.00           H  
ATOM   1209  OG1 THR    80     312.015 304.476 313.722  1.00  0.00           O  
ATOM   1210  HG1 THR    80     311.168 303.991 313.750  1.00  0.00           H  
ATOM   1211  C   THR    80     313.378 307.056 312.868  1.00  0.00           C  
ATOM   1212  O   THR    80     313.619 308.028 312.167  1.00  0.00           O  
ATOM   1213  N   VAL    81     312.883 307.177 314.105  1.00  0.00           N  
ATOM   1214  H   VAL    81     312.659 306.304 314.574  1.00  0.00           H  
ATOM   1215  CA  VAL    81     312.613 308.426 314.847  1.00  0.00           C  
ATOM   1216  HA  VAL    81     312.405 308.125 315.874  1.00  0.00           H  
ATOM   1217  CB  VAL    81     313.825 309.381 314.939  1.00  0.00           C  
ATOM   1218  HB  VAL    81     314.243 309.540 313.962  1.00  0.00           H  
ATOM   1219  CG1 VAL    81     313.590 310.760 315.566  1.00  0.00           C  
ATOM   1220 HG11 VAL    81     313.327 310.656 316.618  1.00  0.00           H  
ATOM   1221 HG12 VAL    81     314.497 311.359 315.519  1.00  0.00           H  
ATOM   1222 HG13 VAL    81     312.829 311.311 315.013  1.00  0.00           H  
ATOM   1223  CG2 VAL    81     314.858 308.678 315.804  1.00  0.00           C  
ATOM   1224 HG21 VAL    81     315.246 307.812 315.271  1.00  0.00           H  
ATOM   1225 HG22 VAL    81     315.671 309.347 316.088  1.00  0.00           H  
ATOM   1226 HG23 VAL    81     314.369 308.327 316.705  1.00  0.00           H  
ATOM   1227  C   VAL    81     311.307 309.070 314.419  1.00  0.00           C  
ATOM   1228  O   VAL    81     310.322 308.821 315.098  1.00  0.00           O  
ATOM   1229  N   GLN    82     311.244 309.805 313.299  1.00  0.00           N  
ATOM   1230  H   GLN    82     312.095 309.864 312.744  1.00  0.00           H  
ATOM   1231  CA  GLN    82     310.123 310.708 312.937  1.00  0.00           C  
ATOM   1232  HA  GLN    82     310.223 311.582 313.577  1.00  0.00           H  
ATOM   1233  CB  GLN    82     310.285 311.230 311.499  1.00  0.00           C  
ATOM   1234  HB2 GLN    82     309.645 312.108 311.400  1.00  0.00           H  
ATOM   1235  HB3 GLN    82     311.308 311.571 311.351  1.00  0.00           H  
ATOM   1236  CG  GLN    82     309.882 310.256 310.377  1.00  0.00           C  
ATOM   1237  HG2 GLN    82     308.878 309.868 310.539  1.00  0.00           H  
ATOM   1238  HG3 GLN    82     309.834 310.835 309.464  1.00  0.00           H  
ATOM   1239  CD  GLN    82     310.868 309.114 310.144  1.00  0.00           C  
ATOM   1240  OE1 GLN    82     312.043 309.335 309.910  1.00  0.00           O  
ATOM   1241  NE2 GLN    82     310.440 307.870 310.176  1.00  0.00           N  
ATOM   1242 HE21 GLN    82     311.105 307.155 309.925  1.00  0.00           H  
ATOM   1243 HE22 GLN    82     309.452 307.667 310.200  1.00  0.00           H  
ATOM   1244  C   GLN    82     308.688 310.186 313.166  1.00  0.00           C  
ATOM   1245  O   GLN    82     307.801 310.966 313.505  1.00  0.00           O  
ATOM   1246  N   SER    83     308.457 308.880 312.999  1.00  0.00           N  
ATOM   1247  H   SER    83     309.250 308.302 312.756  1.00  0.00           H  
ATOM   1248  CA  SER    83     307.170 308.212 313.268  1.00  0.00           C  
ATOM   1249  HA  SER    83     306.426 308.596 312.569  1.00  0.00           H  
ATOM   1250  CB  SER    83     307.361 306.715 312.994  1.00  0.00           C  
ATOM   1251  HB2 SER    83     307.708 306.584 311.967  1.00  0.00           H  
ATOM   1252  HB3 SER    83     308.126 306.326 313.670  1.00  0.00           H  
ATOM   1253  OG  SER    83     306.159 305.987 313.174  1.00  0.00           O  
ATOM   1254  HG  SER    83     306.345 305.036 313.024  1.00  0.00           H  
ATOM   1255  C   SER    83     306.636 308.431 314.702  1.00  0.00           C  
ATOM   1256  O   SER    83     305.425 308.502 314.923  1.00  0.00           O  
ATOM   1257  N   ASN    84     307.540 308.598 315.675  1.00  0.00           N  
ATOM   1258  H   ASN    84     308.518 308.577 315.401  1.00  0.00           H  
ATOM   1259  CA  ASN    84     307.266 308.639 317.118  1.00  0.00           C  
ATOM   1260  HA  ASN    84     306.268 308.247 317.323  1.00  0.00           H  
ATOM   1261  CB  ASN    84     308.312 307.726 317.804  1.00  0.00           C  
ATOM   1262  HB2 ASN    84     309.292 308.201 317.721  1.00  0.00           H  
ATOM   1263  HB3 ASN    84     308.080 307.639 318.866  1.00  0.00           H  
ATOM   1264  CG  ASN    84     308.404 306.316 317.239  1.00  0.00           C  
ATOM   1265  OD1 ASN    84     307.412 305.646 316.987  1.00  0.00           O  
ATOM   1266  ND2 ASN    84     309.603 305.814 317.030  1.00  0.00           N  
ATOM   1267 HD21 ASN    84     309.674 304.873 316.673  1.00  0.00           H  
ATOM   1268 HD22 ASN    84     310.427 306.356 317.241  1.00  0.00           H  
ATOM   1269  C   ASN    84     307.350 310.065 317.713  1.00  0.00           C  
ATOM   1270  O   ASN    84     307.551 310.216 318.922  1.00  0.00           O  
ATOM   1271  N   LEU    85     307.218 311.122 316.897  1.00  0.00           N  
ATOM   1272  H   LEU    85     306.996 310.961 315.923  1.00  0.00           H  
ATOM   1273  CA  LEU    85     307.619 312.477 317.309  1.00  0.00           C  
ATOM   1274  HA  LEU    85     308.299 312.369 318.153  1.00  0.00           H  
ATOM   1275  CB  LEU    85     308.445 313.148 316.191  1.00  0.00           C  
ATOM   1276  HB2 LEU    85     308.049 312.854 315.221  1.00  0.00           H  
ATOM   1277  HB3 LEU    85     308.333 314.233 316.253  1.00  0.00           H  
ATOM   1278  CG  LEU    85     309.951 312.823 316.245  1.00  0.00           C  
ATOM   1279  HG  LEU    85     310.367 312.920 315.245  1.00  0.00           H  
ATOM   1280  CD1 LEU    85     310.682 313.811 317.130  1.00  0.00           C  
ATOM   1281 HD11 LEU    85     310.193 313.884 318.101  1.00  0.00           H  
ATOM   1282 HD12 LEU    85     311.720 313.500 317.257  1.00  0.00           H  
ATOM   1283 HD13 LEU    85     310.651 314.788 316.650  1.00  0.00           H  
ATOM   1284  CD2 LEU    85     310.263 311.426 316.773  1.00  0.00           C  
ATOM   1285 HD21 LEU    85     309.649 310.716 316.239  1.00  0.00           H  
ATOM   1286 HD22 LEU    85     311.296 311.185 316.611  1.00  0.00           H  
ATOM   1287 HD23 LEU    85     310.077 311.335 317.843  1.00  0.00           H  
ATOM   1288  C   LEU    85     306.510 313.389 317.829  1.00  0.00           C  
ATOM   1289  O   LEU    85     305.496 313.667 317.187  1.00  0.00           O  
ATOM   1290  N   ALA    86     306.815 313.860 319.036  1.00  0.00           N  
ATOM   1291  H   ALA    86     307.675 313.503 319.426  1.00  0.00           H  
ATOM   1292  CA  ALA    86     306.198 314.929 319.798  1.00  0.00           C  
ATOM   1293  HA  ALA    86     305.885 315.725 319.119  1.00  0.00           H  
ATOM   1294  CB  ALA    86     304.969 314.408 320.556  1.00  0.00           C  
ATOM   1295  HB1 ALA    86     305.236 313.567 321.196  1.00  0.00           H  
ATOM   1296  HB2 ALA    86     304.554 315.210 321.168  1.00  0.00           H  
ATOM   1297  HB3 ALA    86     304.211 314.083 319.842  1.00  0.00           H  
ATOM   1298  C   ALA    86     307.301 315.486 320.714  1.00  0.00           C  
ATOM   1299  O   ALA    86     307.713 316.627 320.547  1.00  0.00           O  
ATOM   1300  N   ASP    87     307.795 314.642 321.637  1.00  0.00           N  
ATOM   1301  H   ASP    87     307.348 313.739 321.701  1.00  0.00           H  
ATOM   1302  CA  ASP    87     308.866 314.898 322.624  1.00  0.00           C  
ATOM   1303  HA  ASP    87     308.483 315.592 323.365  1.00  0.00           H  
ATOM   1304  CB  ASP    87     309.153 313.579 323.361  1.00  0.00           C  
ATOM   1305  HB2 ASP    87     309.127 312.780 322.628  1.00  0.00           H  
ATOM   1306  HB3 ASP    87     310.150 313.622 323.782  1.00  0.00           H  
ATOM   1307  CG  ASP    87     308.170 313.189 324.484  1.00  0.00           C  
ATOM   1308  OD1 ASP    87     308.235 312.023 324.941  1.00  0.00           O  
ATOM   1309  OD2 ASP    87     307.341 314.019 324.918  1.00  0.00           O  
ATOM   1310  C   ASP    87     310.130 315.581 322.032  1.00  0.00           C  
ATOM   1311  O   ASP    87     310.518 315.328 320.891  1.00  0.00           O  
ATOM   1312  N   PHE    88     310.770 316.465 322.818  1.00  0.00           N  
ATOM   1313  H   PHE    88     310.426 316.601 323.757  1.00  0.00           H  
ATOM   1314  CA  PHE    88     311.761 317.439 322.323  1.00  0.00           C  
ATOM   1315  HA  PHE    88     311.269 317.969 321.512  1.00  0.00           H  
ATOM   1316  CB  PHE    88     312.050 318.504 323.390  1.00  0.00           C  
ATOM   1317  HB2 PHE    88     311.131 319.050 323.604  1.00  0.00           H  
ATOM   1318  HB3 PHE    88     312.336 317.986 324.293  1.00  0.00           H  
ATOM   1319  CG  PHE    88     313.155 319.505 323.077  1.00  0.00           C  
ATOM   1320  CD1 PHE    88     312.854 320.822 322.676  1.00  0.00           C  
ATOM   1321  HD1 PHE    88     311.828 321.136 322.561  1.00  0.00           H  
ATOM   1322  CE1 PHE    88     313.897 321.740 322.453  1.00  0.00           C  
ATOM   1323  HE1 PHE    88     313.685 322.758 322.186  1.00  0.00           H  
ATOM   1324  CZ  PHE    88     315.237 321.353 322.603  1.00  0.00           C  
ATOM   1325  HZ  PHE    88     316.032 322.062 322.428  1.00  0.00           H  
ATOM   1326  CE2 PHE    88     315.538 320.047 323.005  1.00  0.00           C  
ATOM   1327  HE2 PHE    88     316.564 319.740 323.129  1.00  0.00           H  
ATOM   1328  CD2 PHE    88     314.501 319.135 323.258  1.00  0.00           C  
ATOM   1329  HD2 PHE    88     314.748 318.143 323.601  1.00  0.00           H  
ATOM   1330  C   PHE    88     313.041 316.897 321.672  1.00  0.00           C  
ATOM   1331  O   PHE    88     313.378 317.445 320.632  1.00  0.00           O  
ATOM   1332  N   ASP    89     313.704 315.857 322.220  1.00  0.00           N  
ATOM   1333  H   ASP    89     313.377 315.522 323.108  1.00  0.00           H  
ATOM   1334  CA  ASP    89     314.891 315.213 321.594  1.00  0.00           C  
ATOM   1335  HA  ASP    89     314.930 315.488 320.539  1.00  0.00           H  
ATOM   1336  CB  ASP    89     316.223 315.677 322.220  1.00  0.00           C  
ATOM   1337  HB2 ASP    89     316.144 315.604 323.307  1.00  0.00           H  
ATOM   1338  HB3 ASP    89     316.976 314.964 321.887  1.00  0.00           H  
ATOM   1339  CG  ASP    89     316.786 317.065 321.832  1.00  0.00           C  
ATOM   1340  OD1 ASP    89     317.889 317.417 322.323  1.00  0.00           O  
ATOM   1341  OD2 ASP    89     316.180 317.784 321.020  1.00  0.00           O  
ATOM   1342  C   ASP    89     314.891 313.663 321.612  1.00  0.00           C  
ATOM   1343  O   ASP    89     315.554 313.065 320.786  1.00  0.00           O  
ATOM   1344  N   ILE    90     314.140 312.979 322.481  1.00  0.00           N  
ATOM   1345  H   ILE    90     313.657 313.521 323.177  1.00  0.00           H  
ATOM   1346  CA  ILE    90     313.918 311.507 322.540  1.00  0.00           C  
ATOM   1347  HA  ILE    90     314.279 311.214 323.529  1.00  0.00           H  
ATOM   1348  CB  ILE    90     312.402 311.189 322.506  1.00  0.00           C  
ATOM   1349  HB  ILE    90     312.240 310.165 322.165  1.00  0.00           H  
ATOM   1350  CG2 ILE    90     311.860 311.233 323.940  1.00  0.00           C  
ATOM   1351 HG21 ILE    90     312.122 312.173 324.418  1.00  0.00           H  
ATOM   1352 HG22 ILE    90     310.775 311.115 323.939  1.00  0.00           H  
ATOM   1353 HG23 ILE    90     312.281 310.411 324.519  1.00  0.00           H  
ATOM   1354  CG1 ILE    90     311.567 312.126 321.607  1.00  0.00           C  
ATOM   1355 HG12 ILE    90     310.560 311.720 321.577  1.00  0.00           H  
ATOM   1356 HG13 ILE    90     311.544 313.110 322.069  1.00  0.00           H  
ATOM   1357  CD1 ILE    90     311.975 312.325 320.144  1.00  0.00           C  
ATOM   1358 HD11 ILE    90     311.793 311.415 319.574  1.00  0.00           H  
ATOM   1359 HD12 ILE    90     311.371 313.126 319.735  1.00  0.00           H  
ATOM   1360 HD13 ILE    90     313.014 312.628 320.047  1.00  0.00           H  
ATOM   1361  C   ILE    90     314.660 310.506 321.611  1.00  0.00           C  
ATOM   1362  O   ILE    90     315.614 309.900 322.055  1.00  0.00           O  
ATOM   1363  N   VAL    91     314.120 310.200 320.420  1.00  0.00           N  
ATOM   1364  H   VAL    91     313.390 310.838 320.144  1.00  0.00           H  
ATOM   1365  CA  VAL    91     314.350 309.092 319.446  1.00  0.00           C  
ATOM   1366  HA  VAL    91     314.334 309.536 318.453  1.00  0.00           H  
ATOM   1367  CB  VAL    91     315.659 308.258 319.569  1.00  0.00           C  
ATOM   1368  HB  VAL    91     315.658 307.798 320.544  1.00  0.00           H  
ATOM   1369  CG1 VAL    91     315.785 307.090 318.571  1.00  0.00           C  
ATOM   1370 HG11 VAL    91     314.832 306.602 318.365  1.00  0.00           H  
ATOM   1371 HG12 VAL    91     316.211 307.428 317.626  1.00  0.00           H  
ATOM   1372 HG13 VAL    91     316.482 306.356 318.969  1.00  0.00           H  
ATOM   1373  CG2 VAL    91     316.961 309.029 319.362  1.00  0.00           C  
ATOM   1374 HG21 VAL    91     317.100 309.773 320.141  1.00  0.00           H  
ATOM   1375 HG22 VAL    91     317.820 308.358 319.389  1.00  0.00           H  
ATOM   1376 HG23 VAL    91     316.937 309.507 318.385  1.00  0.00           H  
ATOM   1377  C   VAL    91     313.147 308.134 319.557  1.00  0.00           C  
ATOM   1378  O   VAL    91     312.441 307.914 318.577  1.00  0.00           O  
ATOM   1379  N   ALA    92     312.969 307.544 320.751  1.00  0.00           N  
ATOM   1380  H   ALA    92     313.602 307.830 321.485  1.00  0.00           H  
ATOM   1381  CA  ALA    92     311.994 306.502 321.139  1.00  0.00           C  
ATOM   1382  HA  ALA    92     312.005 306.458 322.230  1.00  0.00           H  
ATOM   1383  CB  ALA    92     310.561 306.905 320.758  1.00  0.00           C  
ATOM   1384  HB1 ALA    92     310.417 306.816 319.683  1.00  0.00           H  
ATOM   1385  HB2 ALA    92     309.851 306.242 321.257  1.00  0.00           H  
ATOM   1386  HB3 ALA    92     310.361 307.929 321.075  1.00  0.00           H  
ATOM   1387  C   ALA    92     312.382 305.069 320.689  1.00  0.00           C  
ATOM   1388  O   ALA    92     311.598 304.132 320.847  1.00  0.00           O  
ATOM   1389  N   ASP    93     313.610 304.888 320.181  1.00  0.00           N  
ATOM   1390  H   ASP    93     314.191 305.703 320.091  1.00  0.00           H  
ATOM   1391  CA  ASP    93     314.195 303.593 319.801  1.00  0.00           C  
ATOM   1392  HA  ASP    93     313.505 302.800 320.094  1.00  0.00           H  
ATOM   1393  CB  ASP    93     314.335 303.511 318.268  1.00  0.00           C  
ATOM   1394  HB2 ASP    93     313.392 303.823 317.812  1.00  0.00           H  
ATOM   1395  HB3 ASP    93     315.104 304.204 317.922  1.00  0.00           H  
ATOM   1396  CG  ASP    93     314.648 302.081 317.793  1.00  0.00           C  
ATOM   1397  OD1 ASP    93     315.639 301.892 317.052  1.00  0.00           O  
ATOM   1398  OD2 ASP    93     313.893 301.142 318.143  1.00  0.00           O  
ATOM   1399  C   ASP    93     315.515 303.327 320.564  1.00  0.00           C  
ATOM   1400  O   ASP    93     315.523 302.535 321.508  1.00  0.00           O  
ATOM   1401  N   ALA    94     316.618 304.003 320.196  1.00  0.00           N  
ATOM   1402  H   ALA    94     316.553 304.574 319.366  1.00  0.00           H  
ATOM   1403  CA  ALA    94     317.960 303.803 320.775  1.00  0.00           C  
ATOM   1404  HA  ALA    94     317.976 302.832 321.273  1.00  0.00           H  
ATOM   1405  CB  ALA    94     318.952 303.698 319.610  1.00  0.00           C  
ATOM   1406  HB1 ALA    94     318.982 304.623 319.031  1.00  0.00           H  
ATOM   1407  HB2 ALA    94     319.951 303.480 319.991  1.00  0.00           H  
ATOM   1408  HB3 ALA    94     318.640 302.879 318.960  1.00  0.00           H  
ATOM   1409  C   ALA    94     318.391 304.842 321.847  1.00  0.00           C  
ATOM   1410  O   ALA    94     318.658 304.450 322.981  1.00  0.00           O  
ATOM   1411  N   TRP    95     318.479 306.137 321.485  1.00  0.00           N  
ATOM   1412  H   TRP    95     318.323 306.322 320.505  1.00  0.00           H  
ATOM   1413  CA  TRP    95     318.671 307.342 322.342  1.00  0.00           C  
ATOM   1414  HA  TRP    95     318.816 308.165 321.639  1.00  0.00           H  
ATOM   1415  CB  TRP    95     317.376 307.726 323.078  1.00  0.00           C  
ATOM   1416  HB2 TRP    95     317.503 308.731 323.482  1.00  0.00           H  
ATOM   1417  HB3 TRP    95     316.624 307.777 322.315  1.00  0.00           H  
ATOM   1418  CG  TRP    95     316.745 306.892 324.148  1.00  0.00           C  
ATOM   1419  CD1 TRP    95     317.365 306.073 325.020  1.00  0.00           C  
ATOM   1420  HD1 TRP    95     318.432 305.898 325.029  1.00  0.00           H  
ATOM   1421  NE1 TRP    95     316.433 305.489 325.858  1.00  0.00           N  
ATOM   1422  HE1 TRP    95     316.665 304.845 326.601  1.00  0.00           H  
ATOM   1423  CE2 TRP    95     315.163 305.943 325.597  1.00  0.00           C  
ATOM   1424  CZ2 TRP    95     313.916 305.682 326.181  1.00  0.00           C  
ATOM   1425  HZ2 TRP    95     313.834 304.970 326.990  1.00  0.00           H  
ATOM   1426  CH2 TRP    95     312.783 306.366 325.709  1.00  0.00           C  
ATOM   1427  HH2 TRP    95     311.814 306.184 326.157  1.00  0.00           H  
ATOM   1428  CZ3 TRP    95     312.915 307.304 324.670  1.00  0.00           C  
ATOM   1429  HZ3 TRP    95     312.043 307.848 324.329  1.00  0.00           H  
ATOM   1430  CE3 TRP    95     314.176 307.548 324.089  1.00  0.00           C  
ATOM   1431  HE3 TRP    95     314.277 308.292 323.320  1.00  0.00           H  
ATOM   1432  CD2 TRP    95     315.333 306.867 324.527  1.00  0.00           C  
ATOM   1433  C   TRP    95     319.945 307.439 323.201  1.00  0.00           C  
ATOM   1434  O   TRP    95     319.931 307.935 324.329  1.00  0.00           O  
ATOM   1435  N   GLU    96     321.083 307.036 322.640  1.00  0.00           N  
ATOM   1436  H   GLU    96     321.047 306.691 321.690  1.00  0.00           H  
ATOM   1437  CA  GLU    96     322.386 306.996 323.326  1.00  0.00           C  
ATOM   1438  HA  GLU    96     322.234 306.929 324.404  1.00  0.00           H  
ATOM   1439  CB  GLU    96     323.136 305.721 322.898  1.00  0.00           C  
ATOM   1440  HB2 GLU    96     323.373 305.814 321.837  1.00  0.00           H  
ATOM   1441  HB3 GLU    96     324.081 305.645 323.435  1.00  0.00           H  
ATOM   1442  CG  GLU    96     322.310 304.425 323.073  1.00  0.00           C  
ATOM   1443  HG2 GLU    96     321.253 304.608 322.895  1.00  0.00           H  
ATOM   1444  HG3 GLU    96     322.596 303.754 322.278  1.00  0.00           H  
ATOM   1445  CD  GLU    96     322.467 303.668 324.408  1.00  0.00           C  
ATOM   1446  OE1 GLU    96     321.897 302.551 324.510  1.00  0.00           O  
ATOM   1447  OE2 GLU    96     323.107 304.171 325.361  1.00  0.00           O  
ATOM   1448  C   GLU    96     323.162 308.305 323.053  1.00  0.00           C  
ATOM   1449  O   GLU    96     324.086 308.358 322.240  1.00  0.00           O  
ATOM   1450  N   GLY    97     322.738 309.390 323.711  1.00  0.00           N  
ATOM   1451  H   GLY    97     321.961 309.260 324.349  1.00  0.00           H  
ATOM   1452  CA  GLY    97     323.161 310.773 323.435  1.00  0.00           C  
ATOM   1453  HA2 GLY    97     323.428 311.256 324.375  1.00  0.00           H  
ATOM   1454  HA3 GLY    97     324.035 310.793 322.782  1.00  0.00           H  
ATOM   1455  C   GLY    97     322.029 311.561 322.757  1.00  0.00           C  
ATOM   1456  O   GLY    97     321.335 311.042 321.882  1.00  0.00           O  
ATOM   1457  N   ILE    98     321.834 312.821 323.163  1.00  0.00           N  
ATOM   1458  H   ILE    98     322.472 313.204 323.848  1.00  0.00           H  
ATOM   1459  CA  ILE    98     320.644 313.630 322.830  1.00  0.00           C  
ATOM   1460  HA  ILE    98     320.106 313.177 322.000  1.00  0.00           H  
ATOM   1461  CB  ILE    98     319.737 313.621 324.079  1.00  0.00           C  
ATOM   1462  HB  ILE    98     320.404 313.631 324.938  1.00  0.00           H  
ATOM   1463  CG2 ILE    98     318.838 314.843 324.273  1.00  0.00           C  
ATOM   1464 HG21 ILE    98     318.536 315.208 323.305  1.00  0.00           H  
ATOM   1465 HG22 ILE    98     317.962 314.603 324.875  1.00  0.00           H  
ATOM   1466 HG23 ILE    98     319.395 315.637 324.774  1.00  0.00           H  
ATOM   1467  CG1 ILE    98     318.914 312.314 324.132  1.00  0.00           C  
ATOM   1468 HG12 ILE    98     319.588 311.459 324.173  1.00  0.00           H  
ATOM   1469 HG13 ILE    98     318.333 312.309 325.051  1.00  0.00           H  
ATOM   1470  CD1 ILE    98     317.926 312.098 322.984  1.00  0.00           C  
ATOM   1471 HD11 ILE    98     318.437 311.923 322.039  1.00  0.00           H  
ATOM   1472 HD12 ILE    98     317.331 311.222 323.217  1.00  0.00           H  
ATOM   1473 HD13 ILE    98     317.265 312.956 322.899  1.00  0.00           H  
ATOM   1474  C   ILE    98     321.067 315.016 322.350  1.00  0.00           C  
ATOM   1475  O   ILE    98     321.357 315.918 323.128  1.00  0.00           O  
ATOM   1476  N   VAL    99     321.097 315.162 321.026  1.00  0.00           N  
ATOM   1477  H   VAL    99     320.782 314.385 320.463  1.00  0.00           H  
ATOM   1478  CA  VAL    99     321.777 316.258 320.327  1.00  0.00           C  
ATOM   1479  HA  VAL    99     321.977 317.074 321.023  1.00  0.00           H  
ATOM   1480  CB  VAL    99     323.133 315.716 319.834  1.00  0.00           C  
ATOM   1481  HB  VAL    99     323.686 315.397 320.698  1.00  0.00           H  
ATOM   1482  CG1 VAL    99     323.008 314.415 319.025  1.00  0.00           C  
ATOM   1483 HG11 VAL    99     322.037 314.329 318.549  1.00  0.00           H  
ATOM   1484 HG12 VAL    99     323.789 314.379 318.273  1.00  0.00           H  
ATOM   1485 HG13 VAL    99     323.104 313.555 319.689  1.00  0.00           H  
ATOM   1486  CG2 VAL    99     323.998 316.803 319.190  1.00  0.00           C  
ATOM   1487 HG21 VAL    99     323.997 317.702 319.803  1.00  0.00           H  
ATOM   1488 HG22 VAL    99     325.022 316.442 319.088  1.00  0.00           H  
ATOM   1489 HG23 VAL    99     323.621 317.068 318.206  1.00  0.00           H  
ATOM   1490  C   VAL    99     320.968 316.854 319.181  1.00  0.00           C  
ATOM   1491  O   VAL    99     321.201 316.535 318.019  1.00  0.00           O  
ATOM   1492  N   SER   100     320.033 317.749 319.479  1.00  0.00           N  
ATOM   1493  H   SER   100     319.732 317.876 320.436  1.00  0.00           H  
ATOM   1494  CA  SER   100     319.379 318.496 318.398  1.00  0.00           C  
ATOM   1495  HA  SER   100     319.736 318.152 317.428  1.00  0.00           H  
ATOM   1496  CB  SER   100     317.890 318.284 318.360  1.00  0.00           C  
ATOM   1497  HB2 SER   100     317.456 318.619 319.293  1.00  0.00           H  
ATOM   1498  HB3 SER   100     317.456 318.856 317.539  1.00  0.00           H  
ATOM   1499  OG  SER   100     317.713 316.912 318.127  1.00  0.00           O  
ATOM   1500  HG  SER   100     318.115 316.717 317.266  1.00  0.00           H  
ATOM   1501  C   SER   100     319.643 319.970 318.371  1.00  0.00           C  
ATOM   1502  O   SER   100     319.406 320.527 317.320  1.00  0.00           O  
ATOM   1503  N   ILE   101     320.192 320.618 319.402  1.00  0.00           N  
ATOM   1504  H   ILE   101     320.412 320.098 320.240  1.00  0.00           H  
ATOM   1505  CA  ILE   101     320.663 322.011 319.290  1.00  0.00           C  
ATOM   1506  HA  ILE   101     321.196 322.229 320.213  1.00  0.00           H  
ATOM   1507  CB  ILE   101     321.682 322.232 318.129  1.00  0.00           C  
ATOM   1508  HB  ILE   101     321.148 322.294 317.181  1.00  0.00           H  
ATOM   1509  CG2 ILE   101     322.371 323.600 318.313  1.00  0.00           C  
ATOM   1510 HG21 ILE   101     322.876 323.657 319.276  1.00  0.00           H  
ATOM   1511 HG22 ILE   101     323.098 323.767 317.519  1.00  0.00           H  
ATOM   1512 HG23 ILE   101     321.644 324.406 318.238  1.00  0.00           H  
ATOM   1513  CG1 ILE   101     322.770 321.135 318.006  1.00  0.00           C  
ATOM   1514 HG12 ILE   101     323.701 321.601 317.685  1.00  0.00           H  
ATOM   1515 HG13 ILE   101     322.938 320.666 318.972  1.00  0.00           H  
ATOM   1516  CD1 ILE   101     322.500 320.021 316.990  1.00  0.00           C  
ATOM   1517 HD11 ILE   101     322.115 320.432 316.057  1.00  0.00           H  
ATOM   1518 HD12 ILE   101     323.422 319.490 316.798  1.00  0.00           H  
ATOM   1519 HD13 ILE   101     321.821 319.280 317.393  1.00  0.00           H  
ATOM   1520  C   ILE   101     319.511 323.035 319.209  1.00  0.00           C  
ATOM   1521  O   ILE   101     319.659 324.113 319.759  1.00  0.00           O  
ATOM   1522  N   PHE   102     318.407 322.735 318.525  1.00  0.00           N  
ATOM   1523  H   PHE   102     318.407 321.836 318.062  1.00  0.00           H  
ATOM   1524  CA  PHE   102     317.330 323.635 318.115  1.00  0.00           C  
ATOM   1525  HA  PHE   102     317.498 324.623 318.534  1.00  0.00           H  
ATOM   1526  CB  PHE   102     317.416 323.756 316.587  1.00  0.00           C  
ATOM   1527  HB2 PHE   102     316.531 324.261 316.229  1.00  0.00           H  
ATOM   1528  HB3 PHE   102     318.264 324.401 316.353  1.00  0.00           H  
ATOM   1529  CG  PHE   102     317.577 322.452 315.819  1.00  0.00           C  
ATOM   1530  CD1 PHE   102     318.790 322.199 315.155  1.00  0.00           C  
ATOM   1531  HD1 PHE   102     319.595 322.913 315.226  1.00  0.00           H  
ATOM   1532  CE1 PHE   102     319.000 320.975 314.500  1.00  0.00           C  
ATOM   1533  HE1 PHE   102     319.959 320.755 314.061  1.00  0.00           H  
ATOM   1534  CZ  PHE   102     317.993 319.997 314.498  1.00  0.00           C  
ATOM   1535  HZ  PHE   102     318.175 319.047 314.020  1.00  0.00           H  
ATOM   1536  CE2 PHE   102     316.769 320.250 315.136  1.00  0.00           C  
ATOM   1537  HE2 PHE   102     315.993 319.500 315.129  1.00  0.00           H  
ATOM   1538  CD2 PHE   102     316.560 321.474 315.795  1.00  0.00           C  
ATOM   1539  HD2 PHE   102     315.616 321.655 316.284  1.00  0.00           H  
ATOM   1540  C   PHE   102     315.914 323.190 318.551  1.00  0.00           C  
ATOM   1541  O   PHE   102     315.687 322.036 318.928  1.00  0.00           O  
ATOM   1542  N   CYS   103     314.944 324.114 318.437  1.00  0.00           N  
ATOM   1543  H   CYS   103     315.207 325.027 318.098  1.00  0.00           H  
ATOM   1544  CA  CYS   103     313.575 323.972 318.949  1.00  0.00           C  
ATOM   1545  HA  CYS   103     313.396 322.924 319.189  1.00  0.00           H  
ATOM   1546  CB  CYS   103     313.471 324.780 320.251  1.00  0.00           C  
ATOM   1547  HB2 CYS   103     314.303 324.510 320.902  1.00  0.00           H  
ATOM   1548  HB3 CYS   103     313.532 325.848 320.036  1.00  0.00           H  
ATOM   1549  SG  CYS   103     311.915 324.410 321.111  1.00  0.00           S  
ATOM   1550  HG  CYS   103     312.258 324.966 322.288  1.00  0.00           H  
ATOM   1551  C   CYS   103     312.494 324.410 317.938  1.00  0.00           C  
ATOM   1552  O   CYS   103     312.764 325.144 316.993  1.00  0.00           O  
ATOM   1553  N   HIS   104     311.272 323.906 318.127  1.00  0.00           N  
ATOM   1554  H   HIS   104     311.182 323.404 318.993  1.00  0.00           H  
ATOM   1555  CA  HIS   104     310.008 324.306 317.467  1.00  0.00           C  
ATOM   1556  HA  HIS   104     309.977 325.386 317.370  1.00  0.00           H  
ATOM   1557  CB  HIS   104     309.955 323.694 316.058  1.00  0.00           C  
ATOM   1558  HB2 HIS   104     310.785 324.075 315.469  1.00  0.00           H  
ATOM   1559  HB3 HIS   104     310.074 322.616 316.160  1.00  0.00           H  
ATOM   1560  CG  HIS   104     308.685 323.945 315.275  1.00  0.00           C  
ATOM   1561  ND1 HIS   104     307.994 322.967 314.557  1.00  0.00           N  
ATOM   1562  CE1 HIS   104     306.906 323.571 314.054  1.00  0.00           C  
ATOM   1563  HE1 HIS   104     306.138 323.076 313.468  1.00  0.00           H  
ATOM   1564  NE2 HIS   104     306.890 324.871 314.401  1.00  0.00           N  
ATOM   1565  HE2 HIS   104     306.141 325.520 314.180  1.00  0.00           H  
ATOM   1566  CD2 HIS   104     308.011 325.130 315.163  1.00  0.00           C  
ATOM   1567  HD2 HIS   104     308.272 326.064 315.643  1.00  0.00           H  
ATOM   1568  C   HIS   104     308.761 323.857 318.270  1.00  0.00           C  
ATOM   1569  O   HIS   104     307.640 324.324 318.064  1.00  0.00           O  
ATOM   1570  N   LEU   105     308.972 322.912 319.188  1.00  0.00           N  
ATOM   1571  H   LEU   105     309.910 322.571 319.278  1.00  0.00           H  
ATOM   1572  CA  LEU   105     307.974 322.156 319.932  1.00  0.00           C  
ATOM   1573  HA  LEU   105     307.346 321.651 319.198  1.00  0.00           H  
ATOM   1574  CB  LEU   105     308.735 321.094 320.752  1.00  0.00           C  
ATOM   1575  HB2 LEU   105     309.402 321.602 321.449  1.00  0.00           H  
ATOM   1576  HB3 LEU   105     308.003 320.555 321.350  1.00  0.00           H  
ATOM   1577  CG  LEU   105     309.564 320.037 319.986  1.00  0.00           C  
ATOM   1578  HG  LEU   105     309.853 319.296 320.724  1.00  0.00           H  
ATOM   1579  CD1 LEU   105     308.752 319.322 318.911  1.00  0.00           C  
ATOM   1580 HD11 LEU   105     308.530 319.994 318.084  1.00  0.00           H  
ATOM   1581 HD12 LEU   105     309.317 318.468 318.539  1.00  0.00           H  
ATOM   1582 HD13 LEU   105     307.818 318.960 319.338  1.00  0.00           H  
ATOM   1583  CD2 LEU   105     310.860 320.555 319.347  1.00  0.00           C  
ATOM   1584 HD21 LEU   105     311.389 321.214 320.035  1.00  0.00           H  
ATOM   1585 HD22 LEU   105     311.506 319.703 319.133  1.00  0.00           H  
ATOM   1586 HD23 LEU   105     310.662 321.060 318.402  1.00  0.00           H  
ATOM   1587  C   LEU   105     307.042 323.016 320.831  1.00  0.00           C  
ATOM   1588  O   LEU   105     307.421 324.115 321.243  1.00  0.00           O  
ATOM   1589  N   PRO   106     305.836 322.519 321.181  1.00  0.00           N  
ATOM   1590  CD  PRO   106     305.212 321.336 320.600  1.00  0.00           C  
ATOM   1591  HD2 PRO   106     305.871 320.469 320.628  1.00  0.00           H  
ATOM   1592  HD3 PRO   106     304.927 321.552 319.569  1.00  0.00           H  
ATOM   1593  CG  PRO   106     303.961 321.060 321.426  1.00  0.00           C  
ATOM   1594  HG2 PRO   106     304.198 320.364 322.225  1.00  0.00           H  
ATOM   1595  HG3 PRO   106     303.157 320.658 320.807  1.00  0.00           H  
ATOM   1596  CB  PRO   106     303.594 322.421 322.018  1.00  0.00           C  
ATOM   1597  HB2 PRO   106     303.097 322.310 322.982  1.00  0.00           H  
ATOM   1598  HB3 PRO   106     302.937 322.942 321.319  1.00  0.00           H  
ATOM   1599  CA  PRO   106     304.923 323.186 322.121  1.00  0.00           C  
ATOM   1600  HA  PRO   106     304.752 324.204 321.767  1.00  0.00           H  
ATOM   1601  C   PRO   106     305.472 323.291 323.563  1.00  0.00           C  
ATOM   1602  O   PRO   106     306.413 322.598 323.945  1.00  0.00           O  
ATOM   1603  N   SER   107     304.909 324.187 324.382  1.00  0.00           N  
ATOM   1604  H   SER   107     304.134 324.729 324.019  1.00  0.00           H  
ATOM   1605  CA  SER   107     305.432 324.536 325.722  1.00  0.00           C  
ATOM   1606  HA  SER   107     306.462 324.873 325.593  1.00  0.00           H  
ATOM   1607  CB  SER   107     304.643 325.716 326.305  1.00  0.00           C  
ATOM   1608  HB2 SER   107     304.665 326.550 325.601  1.00  0.00           H  
ATOM   1609  HB3 SER   107     303.605 325.416 326.454  1.00  0.00           H  
ATOM   1610  OG  SER   107     305.195 326.123 327.550  1.00  0.00           O  
ATOM   1611  HG  SER   107     305.851 326.831 327.387  1.00  0.00           H  
ATOM   1612  C   SER   107     305.473 323.368 326.723  1.00  0.00           C  
ATOM   1613  O   SER   107     306.531 323.061 327.271  1.00  0.00           O  
ATOM   1614  N   SER   108     304.350 322.673 326.946  1.00  0.00           N  
ATOM   1615  H   SER   108     303.504 322.968 326.476  1.00  0.00           H  
ATOM   1616  CA  SER   108     304.285 321.512 327.863  1.00  0.00           C  
ATOM   1617  HA  SER   108     304.549 321.841 328.867  1.00  0.00           H  
ATOM   1618  CB  SER   108     302.854 320.962 327.904  1.00  0.00           C  
ATOM   1619  HB2 SER   108     302.178 321.753 328.232  1.00  0.00           H  
ATOM   1620  HB3 SER   108     302.563 320.643 326.901  1.00  0.00           H  
ATOM   1621  OG  SER   108     302.757 319.859 328.793  1.00  0.00           O  
ATOM   1622  HG  SER   108     301.831 319.538 328.798  1.00  0.00           H  
ATOM   1623  C   SER   108     305.269 320.405 327.462  1.00  0.00           C  
ATOM   1624  O   SER   108     305.905 319.762 328.299  1.00  0.00           O  
ATOM   1625  N   LEU   109     305.441 320.232 326.151  1.00  0.00           N  
ATOM   1626  H   LEU   109     304.888 320.806 325.530  1.00  0.00           H  
ATOM   1627  CA  LEU   109     306.423 319.341 325.550  1.00  0.00           C  
ATOM   1628  HA  LEU   109     306.259 318.345 325.964  1.00  0.00           H  
ATOM   1629  CB  LEU   109     306.108 319.329 324.042  1.00  0.00           C  
ATOM   1630  HB2 LEU   109     305.027 319.244 323.923  1.00  0.00           H  
ATOM   1631  HB3 LEU   109     306.412 320.263 323.582  1.00  0.00           H  
ATOM   1632  CG  LEU   109     306.730 318.207 323.228  1.00  0.00           C  
ATOM   1633  HG  LEU   109     306.379 318.319 322.202  1.00  0.00           H  
ATOM   1634  CD1 LEU   109     308.256 318.325 323.238  1.00  0.00           C  
ATOM   1635 HD11 LEU   109     308.675 317.833 324.114  1.00  0.00           H  
ATOM   1636 HD12 LEU   109     308.656 317.879 322.338  1.00  0.00           H  
ATOM   1637 HD13 LEU   109     308.566 319.369 323.231  1.00  0.00           H  
ATOM   1638  CD2 LEU   109     306.208 316.885 323.788  1.00  0.00           C  
ATOM   1639 HD21 LEU   109     305.148 316.962 324.028  1.00  0.00           H  
ATOM   1640 HD22 LEU   109     306.301 316.099 323.055  1.00  0.00           H  
ATOM   1641 HD23 LEU   109     306.756 316.606 324.687  1.00  0.00           H  
ATOM   1642  C   LEU   109     307.865 319.747 325.898  1.00  0.00           C  
ATOM   1643  O   LEU   109     308.631 318.948 326.439  1.00  0.00           O  
ATOM   1644  N   ARG   110     308.214 321.015 325.639  1.00  0.00           N  
ATOM   1645  H   ARG   110     307.511 321.598 325.189  1.00  0.00           H  
ATOM   1646  CA  ARG   110     309.518 321.634 325.950  1.00  0.00           C  
ATOM   1647  HA  ARG   110     310.304 321.138 325.372  1.00  0.00           H  
ATOM   1648  CB  ARG   110     309.452 323.124 325.552  1.00  0.00           C  
ATOM   1649  HB2 ARG   110     308.466 323.523 325.778  1.00  0.00           H  
ATOM   1650  HB3 ARG   110     310.163 323.716 326.125  1.00  0.00           H  
ATOM   1651  CG  ARG   110     309.725 323.285 324.051  1.00  0.00           C  
ATOM   1652  HG2 ARG   110     310.768 323.057 323.827  1.00  0.00           H  
ATOM   1653  HG3 ARG   110     309.102 322.577 323.508  1.00  0.00           H  
ATOM   1654  CD  ARG   110     309.383 324.685 323.542  1.00  0.00           C  
ATOM   1655  HD2 ARG   110     309.412 324.647 322.453  1.00  0.00           H  
ATOM   1656  HD3 ARG   110     308.368 324.938 323.855  1.00  0.00           H  
ATOM   1657  NE  ARG   110     310.336 325.727 323.973  1.00  0.00           N  
ATOM   1658  HE  ARG   110     311.205 325.422 324.397  1.00  0.00           H  
ATOM   1659  CZ  ARG   110     310.280 326.989 323.583  1.00  0.00           C  
ATOM   1660  NH1 ARG   110     311.269 327.814 323.797  1.00  0.00           N  
ATOM   1661 HH11 ARG   110     312.097 327.525 324.304  1.00  0.00           H  
ATOM   1662 HH12 ARG   110     311.252 328.733 323.391  1.00  0.00           H  
ATOM   1663  NH2 ARG   110     309.236 327.447 322.959  1.00  0.00           N  
ATOM   1664 HH21 ARG   110     308.530 326.785 322.688  1.00  0.00           H  
ATOM   1665 HH22 ARG   110     309.276 328.316 322.461  1.00  0.00           H  
ATOM   1666  C   ARG   110     309.921 321.447 327.413  1.00  0.00           C  
ATOM   1667  O   ARG   110     311.080 321.164 327.691  1.00  0.00           O  
ATOM   1668  N   GLN   111     308.970 321.530 328.341  1.00  0.00           N  
ATOM   1669  H   GLN   111     308.042 321.796 328.030  1.00  0.00           H  
ATOM   1670  CA  GLN   111     309.207 321.320 329.778  1.00  0.00           C  
ATOM   1671  HA  GLN   111     309.933 322.063 330.107  1.00  0.00           H  
ATOM   1672  CB  GLN   111     307.911 321.586 330.564  1.00  0.00           C  
ATOM   1673  HB2 GLN   111     307.126 320.946 330.166  1.00  0.00           H  
ATOM   1674  HB3 GLN   111     308.061 321.317 331.610  1.00  0.00           H  
ATOM   1675  CG  GLN   111     307.453 323.058 330.500  1.00  0.00           C  
ATOM   1676  HG2 GLN   111     308.063 323.654 331.179  1.00  0.00           H  
ATOM   1677  HG3 GLN   111     307.611 323.455 329.500  1.00  0.00           H  
ATOM   1678  CD  GLN   111     305.978 323.244 330.867  1.00  0.00           C  
ATOM   1679  OE1 GLN   111     305.409 322.540 331.693  1.00  0.00           O  
ATOM   1680  NE2 GLN   111     305.290 324.205 330.282  1.00  0.00           N  
ATOM   1681 HE21 GLN   111     304.325 324.332 330.544  1.00  0.00           H  
ATOM   1682 HE22 GLN   111     305.707 324.782 329.563  1.00  0.00           H  
ATOM   1683  C   GLN   111     309.803 319.931 330.127  1.00  0.00           C  
ATOM   1684  O   GLN   111     310.590 319.830 331.068  1.00  0.00           O  
ATOM   1685  N   GLN   112     309.447 318.862 329.398  1.00  0.00           N  
ATOM   1686  H   GLN   112     308.828 319.004 328.607  1.00  0.00           H  
ATOM   1687  CA  GLN   112     309.872 317.478 329.696  1.00  0.00           C  
ATOM   1688  HA  GLN   112     309.813 317.333 330.777  1.00  0.00           H  
ATOM   1689  CB  GLN   112     308.909 316.471 329.044  1.00  0.00           C  
ATOM   1690  HB2 GLN   112     308.814 316.678 327.977  1.00  0.00           H  
ATOM   1691  HB3 GLN   112     309.337 315.474 329.158  1.00  0.00           H  
ATOM   1692  CG  GLN   112     307.522 316.478 329.705  1.00  0.00           C  
ATOM   1693  HG2 GLN   112     307.644 316.425 330.788  1.00  0.00           H  
ATOM   1694  HG3 GLN   112     307.017 317.413 329.467  1.00  0.00           H  
ATOM   1695  CD  GLN   112     306.637 315.301 329.282  1.00  0.00           C  
ATOM   1696  OE1 GLN   112     307.077 314.278 328.771  1.00  0.00           O  
ATOM   1697  NE2 GLN   112     305.343 315.385 329.506  1.00  0.00           N  
ATOM   1698 HE21 GLN   112     304.758 314.609 329.235  1.00  0.00           H  
ATOM   1699 HE22 GLN   112     304.951 316.210 329.937  1.00  0.00           H  
ATOM   1700  C   GLN   112     311.313 317.099 329.308  1.00  0.00           C  
ATOM   1701  O   GLN   112     311.854 316.148 329.873  1.00  0.00           O  
ATOM   1702  N   LEU   113     311.913 317.777 328.321  1.00  0.00           N  
ATOM   1703  H   LEU   113     311.411 318.557 327.912  1.00  0.00           H  
ATOM   1704  CA  LEU   113     313.182 317.378 327.690  1.00  0.00           C  
ATOM   1705  HA  LEU   113     313.810 316.841 328.398  1.00  0.00           H  
ATOM   1706  CB  LEU   113     312.862 316.453 326.493  1.00  0.00           C  
ATOM   1707  HB2 LEU   113     311.943 316.834 326.047  1.00  0.00           H  
ATOM   1708  HB3 LEU   113     313.640 316.563 325.735  1.00  0.00           H  
ATOM   1709  CG  LEU   113     312.687 314.953 326.778  1.00  0.00           C  
ATOM   1710  HG  LEU   113     312.478 314.765 327.826  1.00  0.00           H  
ATOM   1711  CD1 LEU   113     311.519 314.437 325.946  1.00  0.00           C  
ATOM   1712 HD11 LEU   113     311.755 314.556 324.889  1.00  0.00           H  
ATOM   1713 HD12 LEU   113     311.336 313.388 326.181  1.00  0.00           H  
ATOM   1714 HD13 LEU   113     310.611 314.994 326.187  1.00  0.00           H  
ATOM   1715  CD2 LEU   113     313.930 314.169 326.344  1.00  0.00           C  
ATOM   1716 HD21 LEU   113     314.732 314.332 327.062  1.00  0.00           H  
ATOM   1717 HD22 LEU   113     313.707 313.102 326.324  1.00  0.00           H  
ATOM   1718 HD23 LEU   113     314.269 314.464 325.352  1.00  0.00           H  
ATOM   1719  C   LEU   113     313.949 318.609 327.187  1.00  0.00           C  
ATOM   1720  O   LEU   113     313.692 319.038 326.080  1.00  0.00           O  
ATOM   1721  N   TYR   114     314.892 319.118 327.987  1.00  0.00           N  
ATOM   1722  H   TYR   114     314.949 318.659 328.884  1.00  0.00           H  
ATOM   1723  CA  TYR   114     315.929 320.163 327.752  1.00  0.00           C  
ATOM   1724  HA  TYR   114     316.849 319.593 327.819  1.00  0.00           H  
ATOM   1725  CB  TYR   114     316.064 320.761 326.342  1.00  0.00           C  
ATOM   1726  HB2 TYR   114     317.120 320.972 326.206  1.00  0.00           H  
ATOM   1727  HB3 TYR   114     315.853 319.999 325.601  1.00  0.00           H  
ATOM   1728  CG  TYR   114     315.310 322.034 326.005  1.00  0.00           C  
ATOM   1729  CD1 TYR   114     315.987 323.151 325.466  1.00  0.00           C  
ATOM   1730  HD1 TYR   114     317.062 323.146 325.366  1.00  0.00           H  
ATOM   1731  CE1 TYR   114     315.257 324.251 324.974  1.00  0.00           C  
ATOM   1732  HE1 TYR   114     315.765 325.079 324.506  1.00  0.00           H  
ATOM   1733  CZ  TYR   114     313.850 324.224 325.028  1.00  0.00           C  
ATOM   1734  OH  TYR   114     313.103 325.215 324.491  1.00  0.00           O  
ATOM   1735  HH  TYR   114     313.572 326.066 324.574  1.00  0.00           H  
ATOM   1736  CE2 TYR   114     313.189 323.160 325.643  1.00  0.00           C  
ATOM   1737  HE2 TYR   114     312.125 323.154 325.712  1.00  0.00           H  
ATOM   1738  CD2 TYR   114     313.913 322.068 326.112  1.00  0.00           C  
ATOM   1739  HD2 TYR   114     313.361 321.236 326.498  1.00  0.00           H  
ATOM   1740  C   TYR   114     316.107 321.182 328.891  1.00  0.00           C  
ATOM   1741  O   TYR   114     317.231 321.645 329.070  1.00  0.00           O  
ATOM   1742  N   PRO   115     315.091 321.492 329.727  1.00  0.00           N  
ATOM   1743  CD  PRO   115     313.659 321.321 329.552  1.00  0.00           C  
ATOM   1744  HD2 PRO   115     313.330 320.375 329.984  1.00  0.00           H  
ATOM   1745  HD3 PRO   115     313.373 321.367 328.513  1.00  0.00           H  
ATOM   1746  CG  PRO   115     313.041 322.484 330.314  1.00  0.00           C  
ATOM   1747  HG2 PRO   115     312.029 322.258 330.641  1.00  0.00           H  
ATOM   1748  HG3 PRO   115     313.053 323.374 329.683  1.00  0.00           H  
ATOM   1749  CB  PRO   115     313.985 322.668 331.505  1.00  0.00           C  
ATOM   1750  HB2 PRO   115     313.623 322.080 332.351  1.00  0.00           H  
ATOM   1751  HB3 PRO   115     314.050 323.720 331.785  1.00  0.00           H  
ATOM   1752  CA  PRO   115     315.343 322.138 331.015  1.00  0.00           C  
ATOM   1753  HA  PRO   115     316.050 322.961 330.904  1.00  0.00           H  
ATOM   1754  C   PRO   115     315.934 321.037 331.923  1.00  0.00           C  
ATOM   1755  O   PRO   115     316.955 321.209 332.582  1.00  0.00           O  
ATOM   1756  N   LYS   116     315.322 319.844 331.836  1.00  0.00           N  
ATOM   1757  H   LYS   116     314.437 319.834 331.344  1.00  0.00           H  
ATOM   1758  CA  LYS   116     315.760 318.555 332.373  1.00  0.00           C  
ATOM   1759  HA  LYS   116     316.820 318.603 332.638  1.00  0.00           H  
ATOM   1760  CB  LYS   116     314.891 318.290 333.625  1.00  0.00           C  
ATOM   1761  HB2 LYS   116     314.722 319.231 334.152  1.00  0.00           H  
ATOM   1762  HB3 LYS   116     313.905 317.929 333.326  1.00  0.00           H  
ATOM   1763  CG  LYS   116     315.494 317.299 334.625  1.00  0.00           C  
ATOM   1764  HG2 LYS   116     314.729 317.074 335.369  1.00  0.00           H  
ATOM   1765  HG3 LYS   116     315.778 316.375 334.121  1.00  0.00           H  
ATOM   1766  CD  LYS   116     316.714 317.911 335.325  1.00  0.00           C  
ATOM   1767  HD2 LYS   116     317.591 317.834 334.679  1.00  0.00           H  
ATOM   1768  HD3 LYS   116     316.521 318.967 335.531  1.00  0.00           H  
ATOM   1769  CE  LYS   116     316.985 317.198 336.651  1.00  0.00           C  
ATOM   1770  HE2 LYS   116     316.055 317.158 337.230  1.00  0.00           H  
ATOM   1771  HE3 LYS   116     317.300 316.168 336.449  1.00  0.00           H  
ATOM   1772  NZ  LYS   116     318.027 317.928 337.419  1.00  0.00           N  
ATOM   1773  HZ1 LYS   116     317.731 318.875 337.633  1.00  0.00           H  
ATOM   1774  HZ2 LYS   116     318.211 317.466 338.302  1.00  0.00           H  
ATOM   1775  HZ3 LYS   116     318.891 317.983 336.878  1.00  0.00           H  
ATOM   1776  C   LYS   116     315.535 317.498 331.283  1.00  0.00           C  
ATOM   1777  O   LYS   116     314.396 317.294 330.888  1.00  0.00           O  
ATOM   1778  N   VAL   117     316.568 316.862 330.721  1.00  0.00           N  
ATOM   1779  H   VAL   117     317.502 317.093 331.033  1.00  0.00           H  
ATOM   1780  CA  VAL   117     316.380 315.676 329.841  1.00  0.00           C  
ATOM   1781  HA  VAL   117     315.391 315.704 329.383  1.00  0.00           H  
ATOM   1782  CB  VAL   117     317.375 315.577 328.655  1.00  0.00           C  
ATOM   1783  HB  VAL   117     317.343 314.561 328.270  1.00  0.00           H  
ATOM   1784  CG1 VAL   117     316.988 316.493 327.495  1.00  0.00           C  
ATOM   1785 HG11 VAL   117     317.108 317.528 327.792  1.00  0.00           H  
ATOM   1786 HG12 VAL   117     317.644 316.306 326.643  1.00  0.00           H  
ATOM   1787 HG13 VAL   117     315.963 316.309 327.179  1.00  0.00           H  
ATOM   1788  CG2 VAL   117     318.822 315.923 329.003  1.00  0.00           C  
ATOM   1789 HG21 VAL   117     319.163 315.264 329.790  1.00  0.00           H  
ATOM   1790 HG22 VAL   117     319.462 315.784 328.128  1.00  0.00           H  
ATOM   1791 HG23 VAL   117     318.904 316.956 329.336  1.00  0.00           H  
ATOM   1792  C   VAL   117     316.369 314.427 330.727  1.00  0.00           C  
ATOM   1793  O   VAL   117     317.372 313.735 330.863  1.00  0.00           O  
ATOM   1794  N   TYR   118     315.238 314.182 331.400  1.00  0.00           N  
ATOM   1795  H   TYR   118     314.451 314.808 331.274  1.00  0.00           H  
ATOM   1796  CA  TYR   118     315.096 313.050 332.325  1.00  0.00           C  
ATOM   1797  HA  TYR   118     316.083 312.800 332.703  1.00  0.00           H  
ATOM   1798  CB  TYR   118     314.243 313.443 333.539  1.00  0.00           C  
ATOM   1799  HB2 TYR   118     314.627 314.377 333.948  1.00  0.00           H  
ATOM   1800  HB3 TYR   118     313.212 313.623 333.231  1.00  0.00           H  
ATOM   1801  CG  TYR   118     314.270 312.394 334.636  1.00  0.00           C  
ATOM   1802  CD1 TYR   118     315.243 312.469 335.652  1.00  0.00           C  
ATOM   1803  HD1 TYR   118     315.941 313.298 335.676  1.00  0.00           H
[truncated: 4,677,444 more chars]
