# Supplementary material for: Implementation of Time-Averaged Restraints with UNRES Coarse-Grained Model of Polypeptide Chains
Source: J Chem Theory Comput. 2025 Jan 24;21(3):1476–93. doi: 10.1021/acs.jctc.4c01504 (PMC11823420; doi:10.1021/acs.jctc.4c01504)
Supplement: Supplementary file 2 — ct4c01504_si_002.zip [file ct4c01504_si_002.zip › Suppdata/Structures/Ensembles_20/2KZN_20_noave.pdb]

REMARK 2kzn                 ENERGY     8.74746E+02 RMS   15.23
ATOM      1  N   MET     1     316.492 322.061 335.433  1.00  0.00           N  
ATOM      2  H1  MET     1     317.392 322.082 335.896  1.00  0.00           H  
ATOM      3  H2  MET     1     315.895 321.432 335.952  1.00  0.00           H  
ATOM      4  H3  MET     1     316.080 322.981 335.501  1.00  0.00           H  
ATOM      5  CA  MET     1     316.637 321.638 334.000  1.00  0.00           C  
ATOM      6  HA  MET     1     315.650 321.642 333.526  1.00  0.00           H  
ATOM      7  CB  MET     1     317.527 322.635 333.204  1.00  0.00           C  
ATOM      8  HB2 MET     1     318.388 322.911 333.811  1.00  0.00           H  
ATOM      9  HB3 MET     1     317.906 322.168 332.295  1.00  0.00           H  
ATOM     10  CG  MET     1     316.799 323.921 332.783  1.00  0.00           C  
ATOM     11  HG2 MET     1     316.489 324.465 333.673  1.00  0.00           H  
ATOM     12  HG3 MET     1     317.506 324.553 332.242  1.00  0.00           H  
ATOM     13  SD  MET     1     315.342 323.681 331.727  1.00  0.00           S  
ATOM     14  CE  MET     1     316.134 322.888 330.307  1.00  0.00           C  
ATOM     15  HE1 MET     1     316.512 321.907 330.588  1.00  0.00           H  
ATOM     16  HE2 MET     1     315.403 322.764 329.510  1.00  0.00           H  
ATOM     17  HE3 MET     1     316.961 323.504 329.954  1.00  0.00           H  
ATOM     18  C   MET     1     317.143 320.183 333.892  1.00  0.00           C  
ATOM     19  O   MET     1     318.240 319.928 333.398  1.00  0.00           O  
ATOM     20  N   ALA     2     316.336 319.214 334.354  1.00  0.00           N  
ATOM     21  H   ALA     2     315.444 319.466 334.769  1.00  0.00           H  
ATOM     22  CA  ALA     2     316.650 317.772 334.317  1.00  0.00           C  
ATOM     23  HA  ALA     2     317.266 317.564 333.438  1.00  0.00           H  
ATOM     24  CB  ALA     2     317.490 317.439 335.558  1.00  0.00           C  
ATOM     25  HB1 ALA     2     316.908 317.617 336.463  1.00  0.00           H  
ATOM     26  HB2 ALA     2     317.804 316.395 335.529  1.00  0.00           H  
ATOM     27  HB3 ALA     2     318.383 318.064 335.577  1.00  0.00           H  
ATOM     28  C   ALA     2     315.375 316.902 334.168  1.00  0.00           C  
ATOM     29  O   ALA     2     315.246 315.827 334.750  1.00  0.00           O  
ATOM     30  N   TYR     3     314.489 317.359 333.280  1.00  0.00           N  
ATOM     31  H   TYR     3     314.714 318.260 332.879  1.00  0.00           H  
ATOM     32  CA  TYR     3     313.233 316.781 332.774  1.00  0.00           C  
ATOM     33  HA  TYR     3     312.406 317.268 333.295  1.00  0.00           H  
ATOM     34  CB  TYR     3     313.183 317.224 331.284  1.00  0.00           C  
ATOM     35  HB2 TYR     3     312.187 317.019 330.887  1.00  0.00           H  
ATOM     36  HB3 TYR     3     313.338 318.301 331.207  1.00  0.00           H  
ATOM     37  CG  TYR     3     314.227 316.510 330.434  1.00  0.00           C  
ATOM     38  CD1 TYR     3     315.606 316.749 330.623  1.00  0.00           C  
ATOM     39  HD1 TYR     3     315.946 317.630 331.149  1.00  0.00           H  
ATOM     40  CE1 TYR     3     316.557 315.830 330.140  1.00  0.00           C  
ATOM     41  HE1 TYR     3     317.613 316.008 330.286  1.00  0.00           H  
ATOM     42  CZ  TYR     3     316.136 314.689 329.425  1.00  0.00           C  
ATOM     43  OH  TYR     3     317.053 313.832 328.914  1.00  0.00           O  
ATOM     44  HH  TYR     3     317.526 314.294 328.201  1.00  0.00           H  
ATOM     45  CE2 TYR     3     314.766 314.482 329.178  1.00  0.00           C  
ATOM     46  HE2 TYR     3     314.466 313.631 328.593  1.00  0.00           H  
ATOM     47  CD2 TYR     3     313.819 315.404 329.669  1.00  0.00           C  
ATOM     48  HD2 TYR     3     312.772 315.243 329.517  1.00  0.00           H  
ATOM     49  C   TYR     3     313.019 315.238 332.909  1.00  0.00           C  
ATOM     50  O   TYR     3     312.020 314.801 333.479  1.00  0.00           O  
ATOM     51  N   ASN     4     313.902 314.428 332.307  1.00  0.00           N  
ATOM     52  H   ASN     4     314.676 314.921 331.876  1.00  0.00           H  
ATOM     53  CA  ASN     4     313.875 312.984 331.990  1.00  0.00           C  
ATOM     54  HA  ASN     4     314.683 312.894 331.264  1.00  0.00           H  
ATOM     55  CB  ASN     4     314.310 312.117 333.186  1.00  0.00           C  
ATOM     56  HB2 ASN     4     314.801 312.750 333.924  1.00  0.00           H  
ATOM     57  HB3 ASN     4     313.439 311.666 333.659  1.00  0.00           H  
ATOM     58  CG  ASN     4     315.299 311.013 332.791  1.00  0.00           C  
ATOM     59  OD1 ASN     4     315.518 310.684 331.632  1.00  0.00           O  
ATOM     60  ND2 ASN     4     315.957 310.400 333.746  1.00  0.00           N  
ATOM     61 HD21 ASN     4     316.640 309.708 333.480  1.00  0.00           H  
ATOM     62 HD22 ASN     4     315.830 310.664 334.710  1.00  0.00           H  
ATOM     63  C   ASN     4     312.649 312.451 331.189  1.00  0.00           C  
ATOM     64  O   ASN     4     312.804 311.560 330.353  1.00  0.00           O  
ATOM     65  N   LYS     5     311.442 313.021 331.347  1.00  0.00           N  
ATOM     66  H   LYS     5     311.361 313.701 332.097  1.00  0.00           H  
ATOM     67  CA  LYS     5     310.193 312.603 330.651  1.00  0.00           C  
ATOM     68  HA  LYS     5     310.010 311.555 330.900  1.00  0.00           H  
ATOM     69  CB  LYS     5     309.003 313.423 331.197  1.00  0.00           C  
ATOM     70  HB2 LYS     5     308.071 312.940 330.895  1.00  0.00           H  
ATOM     71  HB3 LYS     5     309.042 313.415 332.288  1.00  0.00           H  
ATOM     72  CG  LYS     5     308.983 314.878 330.692  1.00  0.00           C  
ATOM     73  HG2 LYS     5     309.986 315.299 330.775  1.00  0.00           H  
ATOM     74  HG3 LYS     5     308.682 314.882 329.644  1.00  0.00           H  
ATOM     75  CD  LYS     5     308.028 315.779 331.481  1.00  0.00           C  
ATOM     76  HD2 LYS     5     307.016 315.370 331.450  1.00  0.00           H  
ATOM     77  HD3 LYS     5     308.366 315.819 332.518  1.00  0.00           H  
ATOM     78  CE  LYS     5     308.033 317.188 330.863  1.00  0.00           C  
ATOM     79  HE2 LYS     5     309.027 317.396 330.453  1.00  0.00           H  
ATOM     80  HE3 LYS     5     307.327 317.205 330.025  1.00  0.00           H  
ATOM     81  NZ  LYS     5     307.678 318.236 331.859  1.00  0.00           N  
ATOM     82  HZ1 LYS     5     308.353 318.275 332.613  1.00  0.00           H  
ATOM     83  HZ2 LYS     5     307.655 319.154 331.431  1.00  0.00           H  
ATOM     84  HZ3 LYS     5     306.768 318.069 332.268  1.00  0.00           H  
ATOM     85  C   LYS     5     310.261 312.668 329.116  1.00  0.00           C  
ATOM     86  O   LYS     5     309.663 311.855 328.417  1.00  0.00           O  
ATOM     87  N   GLU     6     311.037 313.619 328.600  1.00  0.00           N  
ATOM     88  H   GLU     6     311.488 314.224 329.261  1.00  0.00           H  
ATOM     89  CA  GLU     6     311.271 313.870 327.170  1.00  0.00           C  
ATOM     90  HA  GLU     6     310.392 313.551 326.613  1.00  0.00           H  
ATOM     91  CB  GLU     6     311.462 315.373 326.900  1.00  0.00           C  
ATOM     92  HB2 GLU     6     312.416 315.646 327.338  1.00  0.00           H  
ATOM     93  HB3 GLU     6     311.534 315.538 325.825  1.00  0.00           H  
ATOM     94  CG  GLU     6     310.413 316.351 327.454  1.00  0.00           C  
ATOM     95  HG2 GLU     6     310.341 316.223 328.534  1.00  0.00           H  
ATOM     96  HG3 GLU     6     310.795 317.361 327.285  1.00  0.00           H  
ATOM     97  CD  GLU     6     309.006 316.253 326.821  1.00  0.00           C  
ATOM     98  OE1 GLU     6     308.142 317.093 327.174  1.00  0.00           O  
ATOM     99  OE2 GLU     6     308.740 315.364 325.979  1.00  0.00           O  
ATOM    100  C   GLU     6     312.464 313.060 326.611  1.00  0.00           C  
ATOM    101  O   GLU     6     312.998 313.378 325.556  1.00  0.00           O  
ATOM    102  N   GLU     7     312.925 312.012 327.301  1.00  0.00           N  
ATOM    103  H   GLU     7     312.580 311.837 328.237  1.00  0.00           H  
ATOM    104  CA  GLU     7     313.856 311.044 326.704  1.00  0.00           C  
ATOM    105  HA  GLU     7     314.492 311.553 325.977  1.00  0.00           H  
ATOM    106  CB  GLU     7     314.780 310.448 327.778  1.00  0.00           C  
ATOM    107  HB2 GLU     7     315.302 311.263 328.281  1.00  0.00           H  
ATOM    108  HB3 GLU     7     314.179 309.922 328.520  1.00  0.00           H  
ATOM    109  CG  GLU     7     315.822 309.468 327.219  1.00  0.00           C  
ATOM    110  HG2 GLU     7     316.485 309.167 328.033  1.00  0.00           H  
ATOM    111  HG3 GLU     7     315.308 308.570 326.871  1.00  0.00           H  
ATOM    112  CD  GLU     7     316.670 310.079 326.079  1.00  0.00           C  
ATOM    113  OE1 GLU     7     316.833 309.421 325.025  1.00  0.00           O  
ATOM    114  OE2 GLU     7     317.197 311.201 326.254  1.00  0.00           O  
ATOM    115  C   GLU     7     313.062 309.970 325.940  1.00  0.00           C  
ATOM    116  O   GLU     7     313.373 309.642 324.797  1.00  0.00           O  
ATOM    117  N   LYS     8     311.974 309.460 326.540  1.00  0.00           N  
ATOM    118  H   LYS     8     311.757 309.798 327.470  1.00  0.00           H  
ATOM    119  CA  LYS     8     311.242 308.278 326.050  1.00  0.00           C  
ATOM    120  HA  LYS     8     311.972 307.561 325.666  1.00  0.00           H  
ATOM    121  CB  LYS     8     310.514 307.605 327.235  1.00  0.00           C  
ATOM    122  HB2 LYS     8     310.150 306.635 326.892  1.00  0.00           H  
ATOM    123  HB3 LYS     8     311.219 307.416 328.047  1.00  0.00           H  
ATOM    124  CG  LYS     8     309.323 308.434 327.773  1.00  0.00           C  
ATOM    125  HG2 LYS     8     309.687 309.154 328.505  1.00  0.00           H  
ATOM    126  HG3 LYS     8     308.855 308.993 326.965  1.00  0.00           H  
ATOM    127  CD  LYS     8     308.232 307.562 328.408  1.00  0.00           C  
ATOM    128  HD2 LYS     8     308.021 306.712 327.755  1.00  0.00           H  
ATOM    129  HD3 LYS     8     308.574 307.195 329.377  1.00  0.00           H  
ATOM    130  CE  LYS     8     306.949 308.392 328.568  1.00  0.00           C  
ATOM    131  HE2 LYS     8     307.150 309.234 329.237  1.00  0.00           H  
ATOM    132  HE3 LYS     8     306.677 308.804 327.590  1.00  0.00           H  
ATOM    133  NZ  LYS     8     305.822 307.572 329.090  1.00  0.00           N  
ATOM    134  HZ1 LYS     8     306.028 307.202 330.009  1.00  0.00           H  
ATOM    135  HZ2 LYS     8     304.976 308.123 329.168  1.00  0.00           H  
ATOM    136  HZ3 LYS     8     305.616 306.792 328.480  1.00  0.00           H  
ATOM    137  C   LYS     8     310.228 308.507 324.922  1.00  0.00           C  
ATOM    138  O   LYS     8     309.771 307.512 324.370  1.00  0.00           O  
ATOM    139  N   ILE     9     309.892 309.763 324.581  1.00  0.00           N  
ATOM    140  H   ILE     9     310.381 310.482 325.096  1.00  0.00           H  
ATOM    141  CA  ILE     9     308.743 310.210 323.736  1.00  0.00           C  
ATOM    142  HA  ILE     9     307.925 310.442 324.420  1.00  0.00           H  
ATOM    143  CB  ILE     9     309.083 311.520 322.987  1.00  0.00           C  
ATOM    144  HB  ILE     9     309.814 311.285 322.217  1.00  0.00           H  
ATOM    145  CG2 ILE     9     307.835 312.071 322.292  1.00  0.00           C  
ATOM    146 HG21 ILE     9     307.023 312.194 323.010  1.00  0.00           H  
ATOM    147 HG22 ILE     9     308.062 313.050 321.870  1.00  0.00           H  
ATOM    148 HG23 ILE     9     307.512 311.412 321.485  1.00  0.00           H  
ATOM    149  CG1 ILE     9     309.655 312.649 323.876  1.00  0.00           C  
ATOM    150 HG12 ILE     9     308.990 313.513 323.887  1.00  0.00           H  
ATOM    151 HG13 ILE     9     309.766 312.318 324.907  1.00  0.00           H  
ATOM    152  CD1 ILE     9     311.012 313.108 323.346  1.00  0.00           C  
ATOM    153 HD11 ILE     9     310.955 313.331 322.282  1.00  0.00           H  
ATOM    154 HD12 ILE     9     311.314 314.012 323.869  1.00  0.00           H  
ATOM    155 HD13 ILE     9     311.745 312.323 323.524  1.00  0.00           H  
ATOM    156  C   ILE     9     308.209 309.125 322.769  1.00  0.00           C  
ATOM    157  O   ILE     9     307.085 308.644 322.911  1.00  0.00           O  
ATOM    158  N   LYS    10     309.077 308.711 321.841  1.00  0.00           N  
ATOM    159  H   LYS    10     309.903 309.284 321.729  1.00  0.00           H  
ATOM    160  CA  LYS    10     309.008 307.534 320.951  1.00  0.00           C  
ATOM    161  HA  LYS    10     308.430 306.749 321.442  1.00  0.00           H  
ATOM    162  CB  LYS    10     308.281 307.938 319.644  1.00  0.00           C  
ATOM    163  HB2 LYS    10     307.364 308.466 319.912  1.00  0.00           H  
ATOM    164  HB3 LYS    10     308.898 308.623 319.062  1.00  0.00           H  
ATOM    165  CG  LYS    10     307.903 306.740 318.758  1.00  0.00           C  
ATOM    166  HG2 LYS    10     308.806 306.322 318.314  1.00  0.00           H  
ATOM    167  HG3 LYS    10     307.425 305.975 319.371  1.00  0.00           H  
ATOM    168  CD  LYS    10     306.943 307.141 317.628  1.00  0.00           C  
ATOM    169  HD2 LYS    10     305.980 307.431 318.055  1.00  0.00           H  
ATOM    170  HD3 LYS    10     307.354 307.991 317.092  1.00  0.00           H  
ATOM    171  CE  LYS    10     306.758 305.959 316.663  1.00  0.00           C  
ATOM    172  HE2 LYS    10     307.741 305.652 316.289  1.00  0.00           H  
ATOM    173  HE3 LYS    10     306.344 305.119 317.229  1.00  0.00           H  
ATOM    174  NZ  LYS    10     305.861 306.288 315.518  1.00  0.00           N  
ATOM    175  HZ1 LYS    10     306.278 306.960 314.888  1.00  0.00           H  
ATOM    176  HZ2 LYS    10     305.668 305.461 314.965  1.00  0.00           H  
ATOM    177  HZ3 LYS    10     304.967 306.649 315.833  1.00  0.00           H  
ATOM    178  C   LYS    10     310.456 307.002 320.777  1.00  0.00           C  
ATOM    179  O   LYS    10     310.903 306.686 319.680  1.00  0.00           O  
ATOM    180  N   SER    11     311.212 307.067 321.890  1.00  0.00           N  
ATOM    181  H   SER    11     310.679 307.231 322.735  1.00  0.00           H  
ATOM    182  CA  SER    11     312.680 306.893 322.095  1.00  0.00           C  
ATOM    183  HA  SER    11     312.814 306.642 323.147  1.00  0.00           H  
ATOM    184  CB  SER    11     313.241 305.698 321.325  1.00  0.00           C  
ATOM    185  HB2 SER    11     313.138 305.878 320.259  1.00  0.00           H  
ATOM    186  HB3 SER    11     314.295 305.576 321.577  1.00  0.00           H  
ATOM    187  OG  SER    11     312.538 304.510 321.670  1.00  0.00           O  
ATOM    188  HG  SER    11     312.818 303.791 321.067  1.00  0.00           H  
ATOM    189  C   SER    11     313.480 308.216 321.898  1.00  0.00           C  
ATOM    190  O   SER    11     314.604 308.373 322.365  1.00  0.00           O  
ATOM    191  N   LEU    12     312.771 309.168 321.290  1.00  0.00           N  
ATOM    192  H   LEU    12     311.944 308.770 320.871  1.00  0.00           H  
ATOM    193  CA  LEU    12     312.821 310.619 321.026  1.00  0.00           C  
ATOM    194  HA  LEU    12     312.679 311.102 321.987  1.00  0.00           H  
ATOM    195  CB  LEU    12     314.117 311.157 320.368  1.00  0.00           C  
ATOM    196  HB2 LEU    12     314.977 310.753 320.900  1.00  0.00           H  
ATOM    197  HB3 LEU    12     314.129 310.835 319.337  1.00  0.00           H  
ATOM    198  CG  LEU    12     314.264 312.691 320.333  1.00  0.00           C  
ATOM    199  HG  LEU    12     313.402 313.150 319.860  1.00  0.00           H  
ATOM    200  CD1 LEU    12     314.394 313.251 321.726  1.00  0.00           C  
ATOM    201 HD11 LEU    12     315.400 313.031 322.060  1.00  0.00           H  
ATOM    202 HD12 LEU    12     314.223 314.320 321.703  1.00  0.00           H  
ATOM    203 HD13 LEU    12     313.691 312.828 322.431  1.00  0.00           H  
ATOM    204  CD2 LEU    12     315.499 313.170 319.567  1.00  0.00           C  
ATOM    205 HD21 LEU    12     315.368 313.044 318.501  1.00  0.00           H  
ATOM    206 HD22 LEU    12     315.694 314.221 319.781  1.00  0.00           H  
ATOM    207 HD23 LEU    12     316.375 312.608 319.873  1.00  0.00           H  
ATOM    208  C   LEU    12     311.549 310.844 320.177  1.00  0.00           C  
ATOM    209  O   LEU    12     310.794 309.897 319.986  1.00  0.00           O  
ATOM    210  N   ASN    13     311.183 312.037 319.716  1.00  0.00           N  
ATOM    211  H   ASN    13     311.771 312.842 319.862  1.00  0.00           H  
ATOM    212  CA  ASN    13     309.966 312.151 318.892  1.00  0.00           C  
ATOM    213  HA  ASN    13     309.160 311.696 319.471  1.00  0.00           H  
ATOM    214  CB  ASN    13     309.636 313.645 318.675  1.00  0.00           C  
ATOM    215  HB2 ASN    13     310.383 314.230 319.188  1.00  0.00           H  
ATOM    216  HB3 ASN    13     309.674 313.892 317.618  1.00  0.00           H  
ATOM    217  CG  ASN    13     308.292 314.110 319.216  1.00  0.00           C  
ATOM    218  OD1 ASN    13     307.397 313.333 319.487  1.00  0.00           O  
ATOM    219  ND2 ASN    13     308.127 315.404 319.392  1.00  0.00           N  
ATOM    220 HD21 ASN    13     307.221 315.711 319.715  1.00  0.00           H  
ATOM    221 HD22 ASN    13     308.809 316.072 319.082  1.00  0.00           H  
ATOM    222  C   ASN    13     310.079 311.317 317.588  1.00  0.00           C  
ATOM    223  O   ASN    13     311.177 311.020 317.114  1.00  0.00           O  
ATOM    224  N   ARG    14     308.929 310.940 317.007  1.00  0.00           N  
ATOM    225  H   ARG    14     308.085 311.196 317.510  1.00  0.00           H  
ATOM    226  CA  ARG    14     308.753 310.092 315.795  1.00  0.00           C  
ATOM    227  HA  ARG    14     308.888 309.042 316.065  1.00  0.00           H  
ATOM    228  CB  ARG    14     307.313 310.333 315.287  1.00  0.00           C  
ATOM    229  HB2 ARG    14     306.607 309.962 316.031  1.00  0.00           H  
ATOM    230  HB3 ARG    14     307.170 311.401 315.222  1.00  0.00           H  
ATOM    231  CG  ARG    14     306.908 309.805 313.902  1.00  0.00           C  
ATOM    232  HG2 ARG    14     307.643 310.081 313.146  1.00  0.00           H  
ATOM    233  HG3 ARG    14     306.811 308.722 313.929  1.00  0.00           H  
ATOM    234  CD  ARG    14     305.565 310.461 313.537  1.00  0.00           C  
ATOM    235  HD2 ARG    14     304.840 310.247 314.325  1.00  0.00           H  
ATOM    236  HD3 ARG    14     305.684 311.547 313.498  1.00  0.00           H  
ATOM    237  NE  ARG    14     305.039 309.960 312.256  1.00  0.00           N  
ATOM    238  HE  ARG    14     304.437 309.151 312.309  1.00  0.00           H  
ATOM    239  CZ  ARG    14     305.227 310.458 311.045  1.00  0.00           C  
ATOM    240  NH1 ARG    14     304.670 309.887 310.018  1.00  0.00           N  
ATOM    241 HH11 ARG    14     304.095 309.070 310.148  1.00  0.00           H  
ATOM    242 HH12 ARG    14     304.799 310.260 309.093  1.00  0.00           H  
ATOM    243  NH2 ARG    14     305.954 311.519 310.823  1.00  0.00           N  
ATOM    244 HH21 ARG    14     306.348 312.019 311.597  1.00  0.00           H  
ATOM    245 HH22 ARG    14     306.086 311.859 309.883  1.00  0.00           H  
ATOM    246  C   ARG    14     309.767 310.342 314.688  1.00  0.00           C  
ATOM    247  O   ARG    14     310.472 309.425 314.285  1.00  0.00           O  
ATOM    248  N   MET    15     309.889 311.593 314.252  1.00  0.00           N  
ATOM    249  H   MET    15     309.379 312.317 314.735  1.00  0.00           H  
ATOM    250  CA  MET    15     310.755 312.004 313.140  1.00  0.00           C  
ATOM    251  HA  MET    15     310.538 311.386 312.267  1.00  0.00           H  
ATOM    252  CB  MET    15     310.467 313.469 312.765  1.00  0.00           C  
ATOM    253  HB2 MET    15     310.531 314.101 313.647  1.00  0.00           H  
ATOM    254  HB3 MET    15     311.210 313.833 312.054  1.00  0.00           H  
ATOM    255  CG  MET    15     309.077 313.614 312.139  1.00  0.00           C  
ATOM    256  HG2 MET    15     309.194 313.609 311.055  1.00  0.00           H  
ATOM    257  HG3 MET    15     308.459 312.760 312.410  1.00  0.00           H  
ATOM    258  SD  MET    15     308.190 315.108 312.642  1.00  0.00           S  
ATOM    259  CE  MET    15     307.322 315.482 311.099  1.00  0.00           C  
ATOM    260  HE1 MET    15     306.652 314.663 310.844  1.00  0.00           H  
ATOM    261  HE2 MET    15     306.743 316.397 311.218  1.00  0.00           H  
ATOM    262  HE3 MET    15     308.050 315.621 310.300  1.00  0.00           H  
ATOM    263  C   MET    15     312.235 311.793 313.447  1.00  0.00           C  
ATOM    264  O   MET    15     313.045 311.994 312.564  1.00  0.00           O  
ATOM    265  N   GLN    16     312.598 311.381 314.667  1.00  0.00           N  
ATOM    266  H   GLN    16     311.873 311.345 315.375  1.00  0.00           H  
ATOM    267  CA  GLN    16     313.969 311.219 315.131  1.00  0.00           C  
ATOM    268  HA  GLN    16     314.662 311.426 314.314  1.00  0.00           H  
ATOM    269  CB  GLN    16     314.243 312.230 316.236  1.00  0.00           C  
ATOM    270  HB2 GLN    16     313.742 311.929 317.158  1.00  0.00           H  
ATOM    271  HB3 GLN    16     315.319 312.245 316.414  1.00  0.00           H  
ATOM    272  CG  GLN    16     313.798 313.635 315.836  1.00  0.00           C  
ATOM    273  HG2 GLN    16     314.539 314.314 316.211  1.00  0.00           H  
ATOM    274  HG3 GLN    16     313.764 313.757 314.755  1.00  0.00           H  
ATOM    275  CD  GLN    16     312.456 314.023 316.412  1.00  0.00           C  
ATOM    276  OE1 GLN    16     311.400 313.767 315.878  1.00  0.00           O  
ATOM    277  NE2 GLN    16     312.443 314.682 317.544  1.00  0.00           N  
ATOM    278 HE21 GLN    16     311.569 315.136 317.747  1.00  0.00           H  
ATOM    279 HE22 GLN    16     313.301 314.912 318.018  1.00  0.00           H  
ATOM    280  C   GLN    16     314.316 309.827 315.636  1.00  0.00           C  
ATOM    281  O   GLN    16     315.496 309.538 315.667  1.00  0.00           O  
ATOM    282  N   TYR    17     313.369 308.954 316.001  1.00  0.00           N  
ATOM    283  H   TYR    17     312.409 309.267 316.084  1.00  0.00           H  
ATOM    284  CA  TYR    17     313.692 307.531 316.244  1.00  0.00           C  
ATOM    285  HA  TYR    17     314.759 307.416 316.127  1.00  0.00           H  
ATOM    286  CB  TYR    17     313.461 307.101 317.693  1.00  0.00           C  
ATOM    287  HB2 TYR    17     312.703 307.746 318.137  1.00  0.00           H  
ATOM    288  HB3 TYR    17     313.083 306.079 317.719  1.00  0.00           H  
ATOM    289  CG  TYR    17     314.725 307.174 318.545  1.00  0.00           C  
ATOM    290  CD1 TYR    17     315.344 306.018 319.065  1.00  0.00           C  
ATOM    291  HD1 TYR    17     314.981 305.037 318.788  1.00  0.00           H  
ATOM    292  CE1 TYR    17     316.382 306.137 320.015  1.00  0.00           C  
ATOM    293  HE1 TYR    17     316.823 305.253 320.453  1.00  0.00           H  
ATOM    294  CZ  TYR    17     316.818 307.416 320.429  1.00  0.00           C  
ATOM    295  OH  TYR    17     317.754 307.560 321.410  1.00  0.00           O  
ATOM    296  HH  TYR    17     317.743 306.825 322.045  1.00  0.00           H  
ATOM    297  CE2 TYR    17     316.288 308.559 319.805  1.00  0.00           C  
ATOM    298  HE2 TYR    17     316.664 309.529 320.081  1.00  0.00           H  
ATOM    299  CD2 TYR    17     315.270 308.429 318.846  1.00  0.00           C  
ATOM    300  HD2 TYR    17     314.899 309.291 318.328  1.00  0.00           H  
ATOM    301  C   TYR    17     313.132 306.580 315.177  1.00  0.00           C  
ATOM    302  O   TYR    17     313.529 305.420 315.125  1.00  0.00           O  
ATOM    303  N   GLU    18     312.294 307.077 314.260  1.00  0.00           N  
ATOM    304  H   GLU    18     311.894 307.999 314.405  1.00  0.00           H  
ATOM    305  CA  GLU    18     311.938 306.370 313.022  1.00  0.00           C  
ATOM    306  HA  GLU    18     311.914 305.296 313.209  1.00  0.00           H  
ATOM    307  CB  GLU    18     310.534 306.807 312.575  1.00  0.00           C  
ATOM    308  HB2 GLU    18     309.858 306.683 313.421  1.00  0.00           H  
ATOM    309  HB3 GLU    18     310.554 307.860 312.294  1.00  0.00           H  
ATOM    310  CG  GLU    18     310.001 306.003 311.384  1.00  0.00           C  
ATOM    311  HG2 GLU    18     310.684 306.130 310.540  1.00  0.00           H  
ATOM    312  HG3 GLU    18     309.988 304.944 311.652  1.00  0.00           H  
ATOM    313  CD  GLU    18     308.576 306.445 310.981  1.00  0.00           C  
ATOM    314  OE1 GLU    18     308.305 306.567 309.762  1.00  0.00           O  
ATOM    315  OE2 GLU    18     307.710 306.650 311.868  1.00  0.00           O  
ATOM    316  C   GLU    18     313.025 306.640 311.965  1.00  0.00           C  
ATOM    317  O   GLU    18     313.633 305.721 311.420  1.00  0.00           O  
ATOM    318  N   VAL    19     313.349 307.920 311.741  1.00  0.00           N  
ATOM    319  H   VAL    19     312.794 308.628 312.208  1.00  0.00           H  
ATOM    320  CA  VAL    19     314.400 308.372 310.806  1.00  0.00           C  
ATOM    321  HA  VAL    19     314.171 307.988 309.813  1.00  0.00           H  
ATOM    322  CB  VAL    19     314.409 309.905 310.722  1.00  0.00           C  
ATOM    323  HB  VAL    19     314.498 310.292 311.732  1.00  0.00           H  
ATOM    324  CG1 VAL    19     315.566 310.480 309.910  1.00  0.00           C  
ATOM    325 HG11 VAL    19     315.543 310.053 308.909  1.00  0.00           H  
ATOM    326 HG12 VAL    19     315.473 311.563 309.854  1.00  0.00           H  
ATOM    327 HG13 VAL    19     316.524 310.267 310.387  1.00  0.00           H  
ATOM    328  CG2 VAL    19     313.121 310.401 310.057  1.00  0.00           C  
ATOM    329 HG21 VAL    19     312.245 310.098 310.630  1.00  0.00           H  
ATOM    330 HG22 VAL    19     313.136 311.489 310.015  1.00  0.00           H  
ATOM    331 HG23 VAL    19     313.040 310.007 309.042  1.00  0.00           H  
ATOM    332  C   VAL    19     315.796 307.869 311.174  1.00  0.00           C  
ATOM    333  O   VAL    19     316.566 307.532 310.284  1.00  0.00           O  
ATOM    334  N   THR    20     316.140 307.802 312.463  1.00  0.00           N  
ATOM    335  H   THR    20     315.477 308.126 313.153  1.00  0.00           H  
ATOM    336  CA  THR    20     317.493 307.404 312.905  1.00  0.00           C  
ATOM    337  HA  THR    20     318.211 308.069 312.423  1.00  0.00           H  
ATOM    338  CB  THR    20     317.634 307.612 314.414  1.00  0.00           C  
ATOM    339  HB  THR    20     317.218 308.581 314.637  1.00  0.00           H  
ATOM    340  CG2 THR    20     316.991 306.522 315.272  1.00  0.00           C  
ATOM    341 HG21 THR    20     317.586 305.612 315.233  1.00  0.00           H  
ATOM    342 HG22 THR    20     316.921 306.851 316.308  1.00  0.00           H  
ATOM    343 HG23 THR    20     316.000 306.293 314.898  1.00  0.00           H  
ATOM    344  OG1 THR    20     318.963 307.661 314.808  1.00  0.00           O  
ATOM    345  HG1 THR    20     318.924 308.045 315.700  1.00  0.00           H  
ATOM    346  C   THR    20     317.858 305.971 312.505  1.00  0.00           C  
ATOM    347  O   THR    20     318.958 305.714 312.022  1.00  0.00           O  
ATOM    348  N   GLN    21     316.903 305.041 312.641  1.00  0.00           N  
ATOM    349  H   GLN    21     316.020 305.327 313.039  1.00  0.00           H  
ATOM    350  CA  GLN    21     317.041 303.644 312.218  1.00  0.00           C  
ATOM    351  HA  GLN    21     318.058 303.326 312.455  1.00  0.00           H  
ATOM    352  CB  GLN    21     316.106 302.751 313.061  1.00  0.00           C  
ATOM    353  HB2 GLN    21     316.266 301.709 312.783  1.00  0.00           H  
ATOM    354  HB3 GLN    21     316.404 302.866 314.105  1.00  0.00           H  
ATOM    355  CG  GLN    21     314.604 303.070 312.947  1.00  0.00           C  
ATOM    356  HG2 GLN    21     314.455 304.126 313.143  1.00  0.00           H  
ATOM    357  HG3 GLN    21     314.265 302.860 311.933  1.00  0.00           H  
ATOM    358  CD  GLN    21     313.721 302.307 313.943  1.00  0.00           C  
ATOM    359  OE1 GLN    21     314.169 301.684 314.899  1.00  0.00           O  
ATOM    360  NE2 GLN    21     312.416 302.323 313.759  1.00  0.00           N  
ATOM    361 HE21 GLN    21     311.832 301.839 314.426  1.00  0.00           H  
ATOM    362 HE22 GLN    21     312.015 302.803 312.968  1.00  0.00           H  
ATOM    363  C   GLN    21     316.888 303.487 310.690  1.00  0.00           C  
ATOM    364  O   GLN    21     317.492 302.592 310.095  1.00  0.00           O  
ATOM    365  N   ASN    22     316.133 304.385 310.041  1.00  0.00           N  
ATOM    366  H   ASN    22     315.599 305.042 310.596  1.00  0.00           H  
ATOM    367  CA  ASN    22     316.012 304.493 308.579  1.00  0.00           C  
ATOM    368  HA  ASN    22     315.910 303.483 308.176  1.00  0.00           H  
ATOM    369  CB  ASN    22     314.704 305.262 308.295  1.00  0.00           C  
ATOM    370  HB2 ASN    22     313.921 304.908 308.966  1.00  0.00           H  
ATOM    371  HB3 ASN    22     314.871 306.319 308.492  1.00  0.00           H  
ATOM    372  CG  ASN    22     314.155 305.110 306.883  1.00  0.00           C  
ATOM    373  OD1 ASN    22     314.480 304.201 306.132  1.00  0.00           O  
ATOM    374  ND2 ASN    22     313.260 305.991 306.488  1.00  0.00           N  
ATOM    375 HD21 ASN    22     312.862 305.892 305.565  1.00  0.00           H  
ATOM    376 HD22 ASN    22     312.943 306.717 307.112  1.00  0.00           H  
ATOM    377  C   ASN    22     317.241 305.145 307.881  1.00  0.00           C  
ATOM    378  O   ASN    22     317.430 304.960 306.679  1.00  0.00           O  
ATOM    379  N   ASN    23     318.067 305.907 308.617  1.00  0.00           N  
ATOM    380  H   ASN    23     317.795 306.052 309.581  1.00  0.00           H  
ATOM    381  CA  ASN    23     319.192 306.733 308.135  1.00  0.00           C  
ATOM    382  HA  ASN    23     319.549 307.309 308.992  1.00  0.00           H  
ATOM    383  CB  ASN    23     320.382 305.858 307.669  1.00  0.00           C  
ATOM    384  HB2 ASN    23     320.046 305.180 306.886  1.00  0.00           H  
ATOM    385  HB3 ASN    23     321.146 306.502 307.235  1.00  0.00           H  
ATOM    386  CG  ASN    23     321.061 305.059 308.773  1.00  0.00           C  
ATOM    387  OD1 ASN    23     321.214 305.497 309.902  1.00  0.00           O  
ATOM    388  ND2 ASN    23     321.541 303.871 308.470  1.00  0.00           N  
ATOM    389 HD21 ASN    23     322.021 303.352 309.190  1.00  0.00           H  
ATOM    390 HD22 ASN    23     321.455 303.506 307.534  1.00  0.00           H  
ATOM    391  C   ASN    23     318.765 307.797 307.087  1.00  0.00           C  
ATOM    392  O   ASN    23     319.148 307.711 305.916  1.00  0.00           O  
ATOM    393  N   GLY    24     317.965 308.798 307.489  1.00  0.00           N  
ATOM    394  H   GLY    24     317.689 308.827 308.463  1.00  0.00           H  
ATOM    395  CA  GLY    24     317.480 309.869 306.589  1.00  0.00           C  
ATOM    396  HA2 GLY    24     318.208 310.029 305.793  1.00  0.00           H  
ATOM    397  HA3 GLY    24     316.548 309.539 306.130  1.00  0.00           H  
ATOM    398  C   GLY    24     317.248 311.239 307.250  1.00  0.00           C  
ATOM    399  O   GLY    24     317.966 311.606 308.179  1.00  0.00           O  
ATOM    400  N   THR    25     316.249 312.001 306.771  1.00  0.00           N  
ATOM    401  H   THR    25     315.712 311.646 305.990  1.00  0.00           H  
ATOM    402  CA  THR    25     315.875 313.335 307.298  1.00  0.00           C  
ATOM    403  HA  THR    25     315.940 313.280 308.384  1.00  0.00           H  
ATOM    404  CB  THR    25     316.913 314.399 306.886  1.00  0.00           C  
ATOM    405  HB  THR    25     317.830 314.149 307.406  1.00  0.00           H  
ATOM    406  CG2 THR    25     317.262 314.470 305.401  1.00  0.00           C  
ATOM    407 HG21 THR    25     316.370 314.655 304.806  1.00  0.00           H  
ATOM    408 HG22 THR    25     317.976 315.279 305.239  1.00  0.00           H  
ATOM    409 HG23 THR    25     317.730 313.537 305.087  1.00  0.00           H  
ATOM    410  OG1 THR    25     316.523 315.704 307.268  1.00  0.00           O  
ATOM    411  HG1 THR    25     316.473 315.755 308.237  1.00  0.00           H  
ATOM    412  C   THR    25     314.428 313.757 306.954  1.00  0.00           C  
ATOM    413  O   THR    25     314.046 313.880 305.791  1.00  0.00           O  
ATOM    414  N   GLU    26     313.610 313.960 307.996  1.00  0.00           N  
ATOM    415  H   GLU    26     314.002 313.816 308.909  1.00  0.00           H  
ATOM    416  CA  GLU    26     312.259 314.565 307.988  1.00  0.00           C  
ATOM    417  HA  GLU    26     311.830 314.513 306.987  1.00  0.00           H  
ATOM    418  CB  GLU    26     311.382 313.747 308.966  1.00  0.00           C  
ATOM    419  HB2 GLU    26     311.958 313.574 309.875  1.00  0.00           H  
ATOM    420  HB3 GLU    26     310.502 314.311 309.264  1.00  0.00           H  
ATOM    421  CG  GLU    26     310.920 312.389 308.419  1.00  0.00           C  
ATOM    422  HG2 GLU    26     311.765 311.878 307.954  1.00  0.00           H  
ATOM    423  HG3 GLU    26     310.595 311.779 309.267  1.00  0.00           H  
ATOM    424  CD  GLU    26     309.744 312.501 307.426  1.00  0.00           C  
ATOM    425  OE1 GLU    26     309.851 311.967 306.295  1.00  0.00           O  
ATOM    426  OE2 GLU    26     308.690 313.087 307.773  1.00  0.00           O  
ATOM    427  C   GLU    26     312.300 316.062 308.427  1.00  0.00           C  
ATOM    428  O   GLU    26     313.382 316.608 308.637  1.00  0.00           O  
ATOM    429  N   PRO    27     311.153 316.760 308.568  1.00  0.00           N  
ATOM    430  CD  PRO    27     309.944 316.534 307.800  1.00  0.00           C  
ATOM    431  HD2 PRO    27     309.174 316.102 308.440  1.00  0.00           H  
ATOM    432  HD3 PRO    27     310.115 315.899 306.930  1.00  0.00           H  
ATOM    433  CG  PRO    27     309.525 317.928 307.351  1.00  0.00           C  
ATOM    434  HG2 PRO    27     308.462 317.975 307.113  1.00  0.00           H  
ATOM    435  HG3 PRO    27     310.131 318.237 306.498  1.00  0.00           H  
ATOM    436  CB  PRO    27     309.875 318.784 308.568  1.00  0.00           C  
ATOM    437  HB2 PRO    27     309.018 318.802 309.244  1.00  0.00           H  
ATOM    438  HB3 PRO    27     310.136 319.799 308.271  1.00  0.00           H  
ATOM    439  CA  PRO    27     311.065 318.072 309.235  1.00  0.00           C  
ATOM    440  HA  PRO    27     311.976 318.646 309.067  1.00  0.00           H  
ATOM    441  C   PRO    27     310.817 317.911 310.762  1.00  0.00           C  
ATOM    442  O   PRO    27     310.701 316.780 311.243  1.00  0.00           O  
ATOM    443  N   PRO    28     310.679 319.016 311.533  1.00  0.00           N  
ATOM    444  CD  PRO    28     311.150 320.345 311.190  1.00  0.00           C  
ATOM    445  HD2 PRO    28     310.564 320.769 310.380  1.00  0.00           H  
ATOM    446  HD3 PRO    28     312.190 320.299 310.877  1.00  0.00           H  
ATOM    447  CG  PRO    28     311.025 321.207 312.451  1.00  0.00           C  
ATOM    448  HG2 PRO    28     310.236 321.942 312.331  1.00  0.00           H  
ATOM    449  HG3 PRO    28     311.960 321.718 312.661  1.00  0.00           H  
ATOM    450  CB  PRO    28     310.664 320.258 313.592  1.00  0.00           C  
ATOM    451  HB2 PRO    28     309.904 320.688 314.241  1.00  0.00           H  
ATOM    452  HB3 PRO    28     311.543 320.050 314.196  1.00  0.00           H  
ATOM    453  CA  PRO    28     310.211 318.960 312.918  1.00  0.00           C  
ATOM    454  HA  PRO    28     310.721 318.137 313.420  1.00  0.00           H  
ATOM    455  C   PRO    28     308.693 318.691 313.032  1.00  0.00           C  
ATOM    456  O   PRO    28     307.967 318.602 312.043  1.00  0.00           O  
ATOM    457  N   PHE    29     308.246 318.536 314.287  1.00  0.00           N  
ATOM    458  H   PHE    29     308.935 318.665 315.013  1.00  0.00           H  
ATOM    459  CA  PHE    29     306.943 318.004 314.732  1.00  0.00           C  
ATOM    460  HA  PHE    29     306.796 317.090 314.155  1.00  0.00           H  
ATOM    461  CB  PHE    29     307.132 317.577 316.207  1.00  0.00           C  
ATOM    462  HB2 PHE    29     308.172 317.708 316.515  1.00  0.00           H  
ATOM    463  HB3 PHE    29     306.551 318.192 316.883  1.00  0.00           H  
ATOM    464  CG  PHE    29     306.788 316.136 316.426  1.00  0.00           C  
ATOM    465  CD1 PHE    29     305.570 315.745 317.013  1.00  0.00           C  
ATOM    466  HD1 PHE    29     304.863 316.480 317.363  1.00  0.00           H  
ATOM    467  CE1 PHE    29     305.275 314.380 317.158  1.00  0.00           C  
ATOM    468  HE1 PHE    29     304.347 314.070 317.618  1.00  0.00           H  
ATOM    469  CZ  PHE    29     306.197 313.417 316.720  1.00  0.00           C  
ATOM    470  HZ  PHE    29     305.969 312.370 316.863  1.00  0.00           H  
ATOM    471  CE2 PHE    29     307.417 313.823 316.145  1.00  0.00           C  
ATOM    472  HE2 PHE    29     308.158 313.117 315.827  1.00  0.00           H  
ATOM    473  CD2 PHE    29     307.714 315.178 316.001  1.00  0.00           C  
ATOM    474  HD2 PHE    29     308.654 315.483 315.557  1.00  0.00           H  
ATOM    475  C   PHE    29     305.636 318.819 314.471  1.00  0.00           C  
ATOM    476  O   PHE    29     305.495 319.516 313.472  1.00  0.00           O  
ATOM    477  N   GLN    30     304.640 318.679 315.365  1.00  0.00           N  
ATOM    478  H   GLN    30     304.855 318.157 316.203  1.00  0.00           H  
ATOM    479  CA  GLN    30     303.232 319.088 315.218  1.00  0.00           C  
ATOM    480  HA  GLN    30     302.872 318.578 314.322  1.00  0.00           H  
ATOM    481  CB  GLN    30     302.405 318.524 316.398  1.00  0.00           C  
ATOM    482  HB2 GLN    30     301.385 318.383 316.036  1.00  0.00           H  
ATOM    483  HB3 GLN    30     302.776 317.534 316.667  1.00  0.00           H  
ATOM    484  CG  GLN    30     302.304 319.396 317.673  1.00  0.00           C  
ATOM    485  HG2 GLN    30     301.832 320.347 317.425  1.00  0.00           H  
ATOM    486  HG3 GLN    30     301.641 318.895 318.379  1.00  0.00           H  
ATOM    487  CD  GLN    30     303.626 319.661 318.394  1.00  0.00           C  
ATOM    488  OE1 GLN    30     304.578 318.900 318.313  1.00  0.00           O  
ATOM    489  NE2 GLN    30     303.742 320.747 319.128  1.00  0.00           N  
ATOM    490 HE21 GLN    30     304.623 320.915 319.590  1.00  0.00           H  
ATOM    491 HE22 GLN    30     302.979 321.406 319.206  1.00  0.00           H  
ATOM    492  C   GLN    30     302.907 320.578 315.005  1.00  0.00           C  
ATOM    493  O   GLN    30     301.869 320.868 314.402  1.00  0.00           O  
ATOM    494  N   ASN    31     303.693 321.520 315.546  1.00  0.00           N  
ATOM    495  H   ASN    31     304.536 321.239 316.027  1.00  0.00           H  
ATOM    496  CA  ASN    31     303.391 322.955 315.405  1.00  0.00           C  
ATOM    497  HA  ASN    31     302.397 323.129 315.820  1.00  0.00           H  
ATOM    498  CB  ASN    31     304.402 323.813 316.190  1.00  0.00           C  
ATOM    499  HB2 ASN    31     305.387 323.378 316.081  1.00  0.00           H  
ATOM    500  HB3 ASN    31     304.442 324.816 315.764  1.00  0.00           H  
ATOM    501  CG  ASN    31     304.096 323.971 317.674  1.00  0.00           C  
ATOM    502  OD1 ASN    31     303.004 323.713 318.161  1.00  0.00           O  
ATOM    503  ND2 ASN    31     305.055 324.437 318.442  1.00  0.00           N  
ATOM    504 HD21 ASN    31     304.866 324.572 319.423  1.00  0.00           H  
ATOM    505 HD22 ASN    31     305.970 324.615 318.058  1.00  0.00           H  
ATOM    506  C   ASN    31     303.313 323.372 313.923  1.00  0.00           C  
ATOM    507  O   ASN    31     304.046 322.856 313.081  1.00  0.00           O  
ATOM    508  N   GLU    32     302.429 324.325 313.606  1.00  0.00           N  
ATOM    509  H   GLU    32     301.865 324.722 314.346  1.00  0.00           H  
ATOM    510  CA  GLU    32     302.112 324.716 312.222  1.00  0.00           C  
ATOM    511  HA  GLU    32     301.624 323.867 311.741  1.00  0.00           H  
ATOM    512  CB  GLU    32     301.111 325.882 312.235  1.00  0.00           C  
ATOM    513  HB2 GLU    32     300.232 325.563 312.796  1.00  0.00           H  
ATOM    514  HB3 GLU    32     301.560 326.740 312.740  1.00  0.00           H  
ATOM    515  CG  GLU    32     300.682 326.297 310.818  1.00  0.00           C  
ATOM    516  HG2 GLU    32     301.548 326.710 310.295  1.00  0.00           H  
ATOM    517  HG3 GLU    32     300.362 325.400 310.282  1.00  0.00           H  
ATOM    518  CD  GLU    32     299.536 327.333 310.784  1.00  0.00           C  
ATOM    519  OE1 GLU    32     299.176 327.783 309.668  1.00  0.00           O  
ATOM    520  OE2 GLU    32     298.974 327.709 311.843  1.00  0.00           O  
ATOM    521  C   GLU    32     303.361 325.039 311.384  1.00  0.00           C  
ATOM    522  O   GLU    32     303.530 324.506 310.287  1.00  0.00           O  
ATOM    523  N   TYR    33     304.252 325.884 311.917  1.00  0.00           N  
ATOM    524  H   TYR    33     304.032 326.310 312.807  1.00  0.00           H  
ATOM    525  CA  TYR    33     305.534 326.206 311.283  1.00  0.00           C  
ATOM    526  HA  TYR    33     305.346 326.446 310.239  1.00  0.00           H  
ATOM    527  CB  TYR    33     306.135 327.462 311.928  1.00  0.00           C  
ATOM    528  HB2 TYR    33     306.253 327.298 313.000  1.00  0.00           H  
ATOM    529  HB3 TYR    33     307.124 327.637 311.502  1.00  0.00           H  
ATOM    530  CG  TYR    33     305.300 328.705 311.688  1.00  0.00           C  
ATOM    531  CD1 TYR    33     305.349 329.332 310.428  1.00  0.00           C  
ATOM    532  HD1 TYR    33     306.016 328.953 309.664  1.00  0.00           H  
ATOM    533  CE1 TYR    33     304.527 330.441 310.155  1.00  0.00           C  
ATOM    534  HE1 TYR    33     304.557 330.912 309.182  1.00  0.00           H  
ATOM    535  CZ  TYR    33     303.658 330.936 311.153  1.00  0.00           C  
ATOM    536  OH  TYR    33     302.845 332.000 310.897  1.00  0.00           O  
ATOM    537  HH  TYR    33     302.887 332.285 309.965  1.00  0.00           H  
ATOM    538  CE2 TYR    33     303.631 330.324 312.426  1.00  0.00           C  
ATOM    539  HE2 TYR    33     302.971 330.712 313.188  1.00  0.00           H  
ATOM    540  CD2 TYR    33     304.450 329.209 312.693  1.00  0.00           C  
ATOM    541  HD2 TYR    33     304.416 328.738 313.667  1.00  0.00           H  
ATOM    542  C   TYR    33     306.531 325.040 311.274  1.00  0.00           C  
ATOM    543  O   TYR    33     307.290 324.908 310.317  1.00  0.00           O  
ATOM    544  N   TRP    34     306.558 324.194 312.317  1.00  0.00           N  
ATOM    545  H   TRP    34     305.846 324.279 313.030  1.00  0.00           H  
ATOM    546  CA  TRP    34     307.495 323.062 312.403  1.00  0.00           C  
ATOM    547  HA  TRP    34     308.508 323.456 312.396  1.00  0.00           H  
ATOM    548  CB  TRP    34     307.334 322.276 313.715  1.00  0.00           C  
ATOM    549  HB2 TRP    34     306.297 321.965 313.796  1.00  0.00           H  
ATOM    550  HB3 TRP    34     307.911 321.362 313.614  1.00  0.00           H  
ATOM    551  CG  TRP    34     307.710 322.897 315.039  1.00  0.00           C  
ATOM    552  CD1 TRP    34     307.984 324.197 315.305  1.00  0.00           C  
ATOM    553  HD1 TRP    34     308.015 324.990 314.569  1.00  0.00           H  
ATOM    554  NE1 TRP    34     308.141 324.371 316.673  1.00  0.00           N  
ATOM    555  HE1 TRP    34     308.389 325.254 317.115  1.00  0.00           H  
ATOM    556  CE2 TRP    34     307.947 323.197 317.365  1.00  0.00           C  
ATOM    557  CZ2 TRP    34     307.885 322.869 318.730  1.00  0.00           C  
ATOM    558  HZ2 TRP    34     307.945 323.636 319.483  1.00  0.00           H  
ATOM    559  CH2 TRP    34     307.719 321.532 319.120  1.00  0.00           C  
ATOM    560  HH2 TRP    34     307.699 321.262 320.169  1.00  0.00           H  
ATOM    561  CZ3 TRP    34     307.567 320.549 318.135  1.00  0.00           C  
ATOM    562  HZ3 TRP    34     307.438 319.518 318.435  1.00  0.00           H  
ATOM    563  CE3 TRP    34     307.554 320.909 316.773  1.00  0.00           C  
ATOM    564  HE3 TRP    34     307.393 320.174 316.022  1.00  0.00           H  
ATOM    565  CD2 TRP    34     307.748 322.232 316.343  1.00  0.00           C  
ATOM    566  C   TRP    34     307.369 322.128 311.180  1.00  0.00           C  
ATOM    567  O   TRP    34     308.386 321.744 310.612  1.00  0.00           O  
ATOM    568  N   ASP    35     306.157 321.853 310.686  1.00  0.00           N  
ATOM    569  H   ASP    35     305.350 322.195 311.192  1.00  0.00           H  
ATOM    570  CA  ASP    35     305.945 321.023 309.485  1.00  0.00           C  
ATOM    571  HA  ASP    35     306.334 320.027 309.702  1.00  0.00           H  
ATOM    572  CB  ASP    35     304.445 320.888 309.178  1.00  0.00           C  
ATOM    573  HB2 ASP    35     303.977 321.872 309.233  1.00  0.00           H  
ATOM    574  HB3 ASP    35     304.334 320.536 308.150  1.00  0.00           H  
ATOM    575  CG  ASP    35     303.709 319.886 310.087  1.00  0.00           C  
ATOM    576  OD1 ASP    35     302.586 320.202 310.548  1.00  0.00           O  
ATOM    577  OD2 ASP    35     304.189 318.738 310.255  1.00  0.00           O  
ATOM    578  C   ASP    35     306.694 321.497 308.216  1.00  0.00           C  
ATOM    579  O   ASP    35     307.066 320.659 307.389  1.00  0.00           O  
ATOM    580  N   HIS    36     306.912 322.810 308.033  1.00  0.00           N  
ATOM    581  H   HIS    36     306.613 323.447 308.762  1.00  0.00           H  
ATOM    582  CA  HIS    36     307.641 323.382 306.882  1.00  0.00           C  
ATOM    583  HA  HIS    36     307.933 322.570 306.216  1.00  0.00           H  
ATOM    584  CB  HIS    36     306.711 324.282 306.047  1.00  0.00           C  
ATOM    585  HB2 HIS    36     307.283 324.727 305.232  1.00  0.00           H  
ATOM    586  HB3 HIS    36     305.959 323.644 305.583  1.00  0.00           H  
ATOM    587  CG  HIS    36     305.979 325.388 306.775  1.00  0.00           C  
ATOM    588  ND1 HIS    36     306.267 326.756 306.700  1.00  0.00           N  
ATOM    589  CE1 HIS    36     305.266 327.380 307.349  1.00  0.00           C  
ATOM    590  HE1 HIS    36     305.167 328.455 307.455  1.00  0.00           H  
ATOM    591  NE2 HIS    36     304.385 326.483 307.824  1.00  0.00           N  
ATOM    592  HE2 HIS    36     303.534 326.704 308.332  1.00  0.00           H  
ATOM    593  CD2 HIS    36     304.816 325.225 307.469  1.00  0.00           C  
ATOM    594  HD2 HIS    36     304.308 324.287 307.656  1.00  0.00           H  
ATOM    595  C   HIS    36     308.981 324.053 307.242  1.00  0.00           C  
ATOM    596  O   HIS    36     309.629 324.649 306.376  1.00  0.00           O  
ATOM    597  N   LYS    37     309.450 323.902 308.487  1.00  0.00           N  
ATOM    598  H   LYS    37     308.877 323.385 309.144  1.00  0.00           H  
ATOM    599  CA  LYS    37     310.785 324.333 308.924  1.00  0.00           C  
ATOM    600  HA  LYS    37     310.991 325.302 308.466  1.00  0.00           H  
ATOM    601  CB  LYS    37     310.782 324.539 310.447  1.00  0.00           C  
ATOM    602  HB2 LYS    37     310.076 323.855 310.911  1.00  0.00           H  
ATOM    603  HB3 LYS    37     311.777 324.297 310.810  1.00  0.00           H  
ATOM    604  CG  LYS    37     310.446 326.003 310.819  1.00  0.00           C  
ATOM    605  HG2 LYS    37     311.360 326.588 310.701  1.00  0.00           H  
ATOM    606  HG3 LYS    37     309.713 326.394 310.112  1.00  0.00           H  
ATOM    607  CD  LYS    37     309.881 326.233 312.239  1.00  0.00           C  
ATOM    608  HD2 LYS    37     308.832 325.954 312.252  1.00  0.00           H  
ATOM    609  HD3 LYS    37     310.386 325.607 312.967  1.00  0.00           H  
ATOM    610  CE  LYS    37     310.026 327.714 312.637  1.00  0.00           C  
ATOM    611  HE2 LYS    37     311.091 327.973 312.630  1.00  0.00           H  
ATOM    612  HE3 LYS    37     309.541 328.329 311.870  1.00  0.00           H  
ATOM    613  NZ  LYS    37     309.441 328.027 313.981  1.00  0.00           N  
ATOM    614  HZ1 LYS    37     309.881 327.505 314.730  1.00  0.00           H  
ATOM    615  HZ2 LYS    37     309.568 329.011 314.201  1.00  0.00           H  
ATOM    616  HZ3 LYS    37     308.442 327.859 314.021  1.00  0.00           H  
ATOM    617  C   LYS    37     311.895 323.390 308.421  1.00  0.00           C  
ATOM    618  O   LYS    37     311.782 322.166 308.447  1.00  0.00           O  
ATOM    619  N   GLU    38     312.964 324.007 307.933  1.00  0.00           N  
ATOM    620  H   GLU    38     312.945 325.019 308.006  1.00  0.00           H  
ATOM    621  CA  GLU    38     314.123 323.438 307.226  1.00  0.00           C  
ATOM    622  HA  GLU    38     313.742 322.864 306.380  1.00  0.00           H  
ATOM    623  CB  GLU    38     314.955 324.600 306.646  1.00  0.00           C  
ATOM    624  HB2 GLU    38     315.738 324.179 306.016  1.00  0.00           H  
ATOM    625  HB3 GLU    38     314.301 325.186 305.999  1.00  0.00           H  
ATOM    626  CG  GLU    38     315.622 325.568 307.646  1.00  0.00           C  
ATOM    627  HG2 GLU    38     316.490 325.068 308.077  1.00  0.00           H  
ATOM    628  HG3 GLU    38     315.974 326.430 307.079  1.00  0.00           H  
ATOM    629  CD  GLU    38     314.700 326.072 308.774  1.00  0.00           C  
ATOM    630  OE1 GLU    38     314.907 325.695 309.951  1.00  0.00           O  
ATOM    631  OE2 GLU    38     313.702 326.767 308.463  1.00  0.00           O  
ATOM    632  C   GLU    38     315.008 322.465 308.035  1.00  0.00           C  
ATOM    633  O   GLU    38     315.272 321.350 307.579  1.00  0.00           O  
ATOM    634  N   GLU    39     315.458 322.879 309.224  1.00  0.00           N  
ATOM    635  H   GLU    39     315.264 323.842 309.488  1.00  0.00           H  
ATOM    636  CA  GLU    39     316.181 322.070 310.214  1.00  0.00           C  
ATOM    637  HA  GLU    39     316.307 322.729 311.073  1.00  0.00           H  
ATOM    638  CB  GLU    39     315.248 320.906 310.629  1.00  0.00           C  
ATOM    639  HB2 GLU    39     314.215 321.253 310.592  1.00  0.00           H  
ATOM    640  HB3 GLU    39     315.362 320.054 309.957  1.00  0.00           H  
ATOM    641  CG  GLU    39     315.521 320.479 312.058  1.00  0.00           C  
ATOM    642  HG2 GLU    39     316.373 319.800 312.069  1.00  0.00           H  
ATOM    643  HG3 GLU    39     315.777 321.384 312.606  1.00  0.00           H  
ATOM    644  CD  GLU    39     314.334 319.809 312.762  1.00  0.00           C  
ATOM    645  OE1 GLU    39     313.995 320.277 313.873  1.00  0.00           O  
ATOM    646  OE2 GLU    39     313.798 318.813 312.226  1.00  0.00           O  
ATOM    647  C   GLU    39     317.634 321.655 309.818  1.00  0.00           C  
ATOM    648  O   GLU    39     318.256 322.278 308.961  1.00  0.00           O  
ATOM    649  N   GLY    40     318.209 320.620 310.461  1.00  0.00           N  
ATOM    650  H   GLY    40     317.666 320.152 311.169  1.00  0.00           H  
ATOM    651  CA  GLY    40     319.493 319.993 310.106  1.00  0.00           C  
ATOM    652  HA2 GLY    40     319.533 318.993 310.544  1.00  0.00           H  
ATOM    653  HA3 GLY    40     319.537 319.867 309.024  1.00  0.00           H  
ATOM    654  C   GLY    40     320.749 320.765 310.542  1.00  0.00           C  
ATOM    655  O   GLY    40     321.305 321.489 309.725  1.00  0.00           O  
ATOM    656  N   LEU    41     321.224 320.529 311.779  1.00  0.00           N  
ATOM    657  H   LEU    41     320.642 319.921 312.346  1.00  0.00           H  
ATOM    658  CA  LEU    41     322.446 320.996 312.503  1.00  0.00           C  
ATOM    659  HA  LEU    41     323.243 320.319 312.210  1.00  0.00           H  
ATOM    660  CB  LEU    41     322.959 322.386 312.029  1.00  0.00           C  
ATOM    661  HB2 LEU    41     323.913 322.595 312.514  1.00  0.00           H  
ATOM    662  HB3 LEU    41     323.210 322.293 310.977  1.00  0.00           H  
ATOM    663  CG  LEU    41     322.016 323.599 312.162  1.00  0.00           C  
ATOM    664  HG  LEU    41     320.992 323.322 311.918  1.00  0.00           H  
ATOM    665  CD1 LEU    41     322.125 324.102 313.568  1.00  0.00           C  
ATOM    666 HD11 LEU    41     323.175 324.182 313.819  1.00  0.00           H  
ATOM    667 HD12 LEU    41     321.625 325.060 313.702  1.00  0.00           H  
ATOM    668 HD13 LEU    41     321.649 323.383 314.187  1.00  0.00           H  
ATOM    669  CD2 LEU    41     322.419 324.831 311.362  1.00  0.00           C  
ATOM    670 HD21 LEU    41     322.772 324.549 310.382  1.00  0.00           H  
ATOM    671 HD22 LEU    41     321.556 325.476 311.298  1.00  0.00           H  
ATOM    672 HD23 LEU    41     323.190 325.411 311.862  1.00  0.00           H  
ATOM    673  C   LEU    41     322.240 320.699 314.030  1.00  0.00           C  
ATOM    674  O   LEU    41     321.446 319.802 314.289  1.00  0.00           O  
ATOM    675  N   TYR    42     322.926 321.263 315.052  1.00  0.00           N  
ATOM    676  H   TYR    42     323.540 322.042 314.867  1.00  0.00           H  
ATOM    677  CA  TYR    42     322.464 321.053 316.467  1.00  0.00           C  
ATOM    678  HA  TYR    42     322.426 319.979 316.650  1.00  0.00           H  
ATOM    679  CB  TYR    42     323.385 321.668 317.546  1.00  0.00           C  
ATOM    680  HB2 TYR    42     322.894 321.626 318.514  1.00  0.00           H  
ATOM    681  HB3 TYR    42     324.299 321.077 317.591  1.00  0.00           H  
ATOM    682  CG  TYR    42     323.737 323.098 317.277  1.00  0.00           C  
ATOM    683  CD1 TYR    42     324.973 323.372 316.694  1.00  0.00           C  
ATOM    684  HD1 TYR    42     325.775 322.655 316.778  1.00  0.00           H  
ATOM    685  CE1 TYR    42     325.105 324.517 315.903  1.00  0.00           C  
ATOM    686  HE1 TYR    42     325.978 324.658 315.320  1.00  0.00           H  
ATOM    687  CZ  TYR    42     324.034 325.407 315.739  1.00  0.00           C  
ATOM    688  OH  TYR    42     324.126 326.415 314.831  1.00  0.00           O  
ATOM    689  HH  TYR    42     323.266 326.783 314.579  1.00  0.00           H  
ATOM    690  CE2 TYR    42     322.823 325.143 316.404  1.00  0.00           C  
ATOM    691  HE2 TYR    42     321.945 325.726 316.185  1.00  0.00           H  
ATOM    692  CD2 TYR    42     322.718 324.058 317.278  1.00  0.00           C  
ATOM    693  HD2 TYR    42     321.777 323.859 317.771  1.00  0.00           H  
ATOM    694  C   TYR    42     321.019 321.575 316.564  1.00  0.00           C  
ATOM    695  O   TYR    42     320.700 322.631 316.025  1.00  0.00           O  
ATOM    696  N   VAL    43     320.092 320.910 317.238  1.00  0.00           N  
ATOM    697  H   VAL    43     320.334 320.122 317.826  1.00  0.00           H  
ATOM    698  CA  VAL    43     318.687 321.209 316.886  1.00  0.00           C  
ATOM    699  HA  VAL    43     318.536 322.285 316.934  1.00  0.00           H  
ATOM    700  CB  VAL    43     318.474 320.759 315.426  1.00  0.00           C  
ATOM    701  HB  VAL    43     319.171 321.259 314.755  1.00  0.00           H  
ATOM    702  CG1 VAL    43     318.735 319.278 315.313  1.00  0.00           C  
ATOM    703 HG11 VAL    43     317.880 318.779 315.757  1.00  0.00           H  
ATOM    704 HG12 VAL    43     318.853 319.028 314.261  1.00  0.00           H  
ATOM    705 HG13 VAL    43     319.652 318.981 315.813  1.00  0.00           H  
ATOM    706  CG2 VAL    43     317.104 320.948 314.807  1.00  0.00           C  
ATOM    707 HG21 VAL    43     316.297 320.883 315.527  1.00  0.00           H  
ATOM    708 HG22 VAL    43     317.095 321.903 314.290  1.00  0.00           H  
ATOM    709 HG23 VAL    43     316.933 320.163 314.089  1.00  0.00           H  
ATOM    710  C   VAL    43     317.667 320.595 317.815  1.00  0.00           C  
ATOM    711  O   VAL    43     317.821 319.478 318.308  1.00  0.00           O  
ATOM    712  N   ASP    44     316.572 321.325 317.973  1.00  0.00           N  
ATOM    713  H   ASP    44     316.523 322.203 317.469  1.00  0.00           H  
ATOM    714  CA  ASP    44     315.650 321.144 319.066  1.00  0.00           C  
ATOM    715  HA  ASP    44     316.209 320.609 319.833  1.00  0.00           H  
ATOM    716  CB  ASP    44     315.329 322.506 319.639  1.00  0.00           C  
ATOM    717  HB2 ASP    44     315.242 323.255 318.856  1.00  0.00           H  
ATOM    718  HB3 ASP    44     314.396 322.494 320.200  1.00  0.00           H  
ATOM    719  CG  ASP    44     316.531 322.787 320.526  1.00  0.00           C  
ATOM    720  OD1 ASP    44     317.621 323.056 319.952  1.00  0.00           O  
ATOM    721  OD2 ASP    44     316.341 322.585 321.751  1.00  0.00           O  
ATOM    722  C   ASP    44     314.454 320.267 318.873  1.00  0.00           C  
ATOM    723  O   ASP    44     314.109 319.615 319.855  1.00  0.00           O  
ATOM    724  N   ILE    45     313.902 320.167 317.660  1.00  0.00           N  
ATOM    725  H   ILE    45     314.227 320.823 316.959  1.00  0.00           H  
ATOM    726  CA  ILE    45     312.949 319.139 317.208  1.00  0.00           C  
ATOM    727  HA  ILE    45     312.614 319.474 316.226  1.00  0.00           H  
ATOM    728  CB  ILE    45     313.667 317.763 317.014  1.00  0.00           C  
ATOM    729  HB  ILE    45     313.098 317.042 317.582  1.00  0.00           H  
ATOM    730  CG2 ILE    45     313.578 317.351 315.539  1.00  0.00           C  
ATOM    731 HG21 ILE    45     314.203 318.010 314.940  1.00  0.00           H  
ATOM    732 HG22 ILE    45     313.929 316.338 315.385  1.00  0.00           H  
ATOM    733 HG23 ILE    45     312.550 317.419 315.180  1.00  0.00           H  
ATOM    734  CG1 ILE    45     315.140 317.630 317.498  1.00  0.00           C  
ATOM    735 HG12 ILE    45     315.802 318.222 316.866  1.00  0.00           H  
ATOM    736 HG13 ILE    45     315.227 317.992 318.511  1.00  0.00           H  
ATOM    737  CD1 ILE    45     315.677 316.210 317.647  1.00  0.00           C  
ATOM    738 HD11 ILE    45     315.901 315.753 316.696  1.00  0.00           H  
ATOM    739 HD12 ILE    45     316.603 316.246 318.204  1.00  0.00           H  
ATOM    740 HD13 ILE    45     314.960 315.610 318.198  1.00  0.00           H  
ATOM    741  C   ILE    45     311.654 318.999 318.049  1.00  0.00           C  
ATOM    742  O   ILE    45     310.549 319.238 317.572  1.00  0.00           O  
ATOM    743  N   VAL    46     311.825 318.531 319.288  1.00  0.00           N  
ATOM    744  H   VAL    46     312.805 318.421 319.527  1.00  0.00           H  
ATOM    745  CA  VAL    46     310.904 318.352 320.424  1.00  0.00           C  
ATOM    746  HA  VAL    46     309.904 318.118 320.058  1.00  0.00           H  
ATOM    747  CB  VAL    46     311.427 317.198 321.323  1.00  0.00           C  
ATOM    748  HB  VAL    46     312.225 317.576 321.957  1.00  0.00           H  
ATOM    749  CG1 VAL    46     310.335 316.654 322.242  1.00  0.00           C  
ATOM    750 HG11 VAL    46     309.579 316.119 321.670  1.00  0.00           H  
ATOM    751 HG12 VAL    46     310.787 315.978 322.965  1.00  0.00           H  
ATOM    752 HG13 VAL    46     309.864 317.464 322.799  1.00  0.00           H  
ATOM    753  CG2 VAL    46     312.054 316.054 320.525  1.00  0.00           C  
ATOM    754 HG21 VAL    46     313.089 316.306 320.280  1.00  0.00           H  
ATOM    755 HG22 VAL    46     312.061 315.138 321.114  1.00  0.00           H  
ATOM    756 HG23 VAL    46     311.488 315.924 319.613  1.00  0.00           H  
ATOM    757  C   VAL    46     310.833 319.595 321.327  1.00  0.00           C  
ATOM    758  O   VAL    46     309.763 320.019 321.753  1.00  0.00           O  
ATOM    759  N   SER    47     312.014 320.130 321.655  1.00  0.00           N  
ATOM    760  H   SER    47     312.826 319.744 321.184  1.00  0.00           H  
ATOM    761  CA  SER    47     312.289 321.144 322.681  1.00  0.00           C  
ATOM    762  HA  SER    47     311.905 320.780 323.632  1.00  0.00           H  
ATOM    763  CB  SER    47     313.817 321.233 322.804  1.00  0.00           C  
ATOM    764  HB2 SER    47     314.206 320.346 323.294  1.00  0.00           H  
ATOM    765  HB3 SER    47     314.236 321.225 321.805  1.00  0.00           H  
ATOM    766  OG  SER    47     314.315 322.348 323.490  1.00  0.00           O  
ATOM    767  HG  SER    47     315.110 322.613 322.969  1.00  0.00           H  
ATOM    768  C   SER    47     311.597 322.491 322.444  1.00  0.00           C  
ATOM    769  O   SER    47     311.138 323.109 323.413  1.00  0.00           O  
ATOM    770  N   GLY    48     311.391 322.886 321.181  1.00  0.00           N  
ATOM    771  H   GLY    48     311.700 322.285 320.431  1.00  0.00           H  
ATOM    772  CA  GLY    48     310.530 324.036 320.878  1.00  0.00           C  
ATOM    773  HA2 GLY    48     309.498 323.739 321.059  1.00  0.00           H  
ATOM    774  HA3 GLY    48     310.755 324.838 321.579  1.00  0.00           H  
ATOM    775  C   GLY    48     310.613 324.637 319.473  1.00  0.00           C  
ATOM    776  O   GLY    48     309.647 325.270 319.045  1.00  0.00           O  
ATOM    777  N   LYS    49     311.734 324.481 318.755  1.00  0.00           N  
ATOM    778  H   LYS    49     312.479 323.937 319.170  1.00  0.00           H  
ATOM    779  CA  LYS    49     312.010 325.056 317.411  1.00  0.00           C  
ATOM    780  HA  LYS    49     311.076 325.054 316.844  1.00  0.00           H  
ATOM    781  CB  LYS    49     312.518 326.527 317.555  1.00  0.00           C  
ATOM    782  HB2 LYS    49     313.479 326.536 318.064  1.00  0.00           H  
ATOM    783  HB3 LYS    49     312.662 326.981 316.578  1.00  0.00           H  
ATOM    784  CG  LYS    49     311.513 327.403 318.324  1.00  0.00           C  
ATOM    785  HG2 LYS    49     310.538 327.274 317.853  1.00  0.00           H  
ATOM    786  HG3 LYS    49     311.467 327.039 319.345  1.00  0.00           H  
ATOM    787  CD  LYS    49     311.760 328.908 318.431  1.00  0.00           C  
ATOM    788  HD2 LYS    49     312.729 329.099 318.894  1.00  0.00           H  
ATOM    789  HD3 LYS    49     311.711 329.362 317.440  1.00  0.00           H  
ATOM    790  CE  LYS    49     310.637 329.441 319.341  1.00  0.00           C  
ATOM    791  HE2 LYS    49     309.685 329.000 319.023  1.00  0.00           H  
ATOM    792  HE3 LYS    49     310.825 329.089 320.362  1.00  0.00           H  
ATOM    793  NZ  LYS    49     310.526 330.925 319.319  1.00  0.00           N  
ATOM    794  HZ1 LYS    49     310.275 331.264 318.399  1.00  0.00           H  
ATOM    795  HZ2 LYS    49     309.804 331.240 319.957  1.00  0.00           H  
ATOM    796  HZ3 LYS    49     311.392 331.369 319.594  1.00  0.00           H  
ATOM    797  C   LYS    49     312.986 324.125 316.650  1.00  0.00           C  
ATOM    798  O   LYS    49     313.387 323.113 317.220  1.00  0.00           O  
ATOM    799  N   PRO    50     313.370 324.410 315.385  1.00  0.00           N  
ATOM    800  CD  PRO    50     312.868 325.436 314.500  1.00  0.00           C  
ATOM    801  HD2 PRO    50     313.537 326.299 314.520  1.00  0.00           H  
ATOM    802  HD3 PRO    50     311.852 325.736 314.751  1.00  0.00           H  
ATOM    803  CG  PRO    50     312.905 324.784 313.127  1.00  0.00           C  
ATOM    804  HG2 PRO    50     312.997 325.531 312.338  1.00  0.00           H  
ATOM    805  HG3 PRO    50     312.009 324.177 313.014  1.00  0.00           H  
ATOM    806  CB  PRO    50     314.094 323.835 313.144  1.00  0.00           C  
ATOM    807  HB2 PRO    50     314.939 324.278 312.619  1.00  0.00           H  
ATOM    808  HB3 PRO    50     313.840 322.901 312.650  1.00  0.00           H  
ATOM    809  CA  PRO    50     314.349 323.612 314.646  1.00  0.00           C  
ATOM    810  HA  PRO    50     314.211 322.556 314.873  1.00  0.00           H  
ATOM    811  C   PRO    50     315.740 324.028 315.109  1.00  0.00           C  
ATOM    812  O   PRO    50     316.244 323.402 316.032  1.00  0.00           O  
ATOM    813  N   LEU    51     316.278 325.107 314.513  1.00  0.00           N  
ATOM    814  H   LEU    51     315.697 325.522 313.800  1.00  0.00           H  
ATOM    815  CA  LEU    51     317.567 325.791 314.699  1.00  0.00           C  
ATOM    816  HA  LEU    51     317.334 326.828 314.938  1.00  0.00           H  
ATOM    817  CB  LEU    51     318.420 325.245 315.867  1.00  0.00           C  
ATOM    818  HB2 LEU    51     318.445 324.162 315.857  1.00  0.00           H  
ATOM    819  HB3 LEU    51     319.460 325.522 315.693  1.00  0.00           H  
ATOM    820  CG  LEU    51     318.013 325.776 317.259  1.00  0.00           C  
ATOM    821  HG  LEU    51     318.459 325.139 318.023  1.00  0.00           H  
ATOM    822  CD1 LEU    51     318.658 327.146 317.387  1.00  0.00           C  
ATOM    823 HD11 LEU    51     318.318 327.822 316.606  1.00  0.00           H  
ATOM    824 HD12 LEU    51     318.426 327.564 318.352  1.00  0.00           H  
ATOM    825 HD13 LEU    51     319.729 327.008 317.311  1.00  0.00           H  
ATOM    826  CD2 LEU    51     316.520 325.945 317.576  1.00  0.00           C  
ATOM    827 HD21 LEU    51     316.084 324.982 317.805  1.00  0.00           H  
ATOM    828 HD22 LEU    51     316.386 326.559 318.452  1.00  0.00           H  
ATOM    829 HD23 LEU    51     315.979 326.417 316.762  1.00  0.00           H  
ATOM    830  C   LEU    51     318.350 325.840 313.378  1.00  0.00           C  
ATOM    831  O   LEU    51     319.175 324.974 313.106  1.00  0.00           O  
ATOM    832  N   PHE    52     318.085 326.886 312.581  1.00  0.00           N  
ATOM    833  H   PHE    52     317.347 327.514 312.867  1.00  0.00           H  
ATOM    834  CA  PHE    52     318.858 327.287 311.390  1.00  0.00           C  
ATOM    835  HA  PHE    52     318.278 328.049 310.867  1.00  0.00           H  
ATOM    836  CB  PHE    52     320.158 327.975 311.874  1.00  0.00           C  
ATOM    837  HB2 PHE    52     320.699 327.308 312.546  1.00  0.00           H  
ATOM    838  HB3 PHE    52     320.809 328.172 311.023  1.00  0.00           H  
ATOM    839  CG  PHE    52     319.919 329.299 312.588  1.00  0.00           C  
ATOM    840  CD1 PHE    52     320.178 330.513 311.922  1.00  0.00           C  
ATOM    841  HD1 PHE    52     320.564 330.507 310.911  1.00  0.00           H  
ATOM    842  CE1 PHE    52     319.937 331.741 312.564  1.00  0.00           C  
ATOM    843  HE1 PHE    52     320.142 332.671 312.049  1.00  0.00           H  
ATOM    844  CZ  PHE    52     319.417 331.763 313.868  1.00  0.00           C  
ATOM    845  HZ  PHE    52     319.222 332.709 314.358  1.00  0.00           H  
ATOM    846  CE2 PHE    52     319.154 330.557 314.538  1.00  0.00           C  
ATOM    847  HE2 PHE    52     318.755 330.578 315.540  1.00  0.00           H  
ATOM    848  CD2 PHE    52     319.426 329.329 313.909  1.00  0.00           C  
ATOM    849  HD2 PHE    52     319.249 328.409 314.443  1.00  0.00           H  
ATOM    850  C   PHE    52     319.045 326.146 310.354  1.00  0.00           C  
ATOM    851  O   PHE    52     318.247 325.204 310.325  1.00  0.00           O  
ATOM    852  N   THR    53     320.065 326.229 309.480  1.00  0.00           N  
ATOM    853  H   THR    53     320.665 327.040 309.507  1.00  0.00           H  
ATOM    854  CA  THR    53     320.272 325.258 308.386  1.00  0.00           C  
ATOM    855  HA  THR    53     319.791 324.317 308.652  1.00  0.00           H  
ATOM    856  CB  THR    53     319.663 325.759 307.057  1.00  0.00           C  
ATOM    857  HB  THR    53     320.401 326.363 306.528  1.00  0.00           H  
ATOM    858  CG2 THR    53     319.279 324.578 306.165  1.00  0.00           C  
ATOM    859 HG21 THR    53     318.551 323.946 306.673  1.00  0.00           H  
ATOM    860 HG22 THR    53     318.860 324.938 305.226  1.00  0.00           H  
ATOM    861 HG23 THR    53     320.166 323.991 305.942  1.00  0.00           H  
ATOM    862  OG1 THR    53     318.528 326.575 307.233  1.00  0.00           O  
ATOM    863  HG1 THR    53     318.295 326.963 306.370  1.00  0.00           H  
ATOM    864  C   THR    53     321.739 324.961 308.060  1.00  0.00           C  
ATOM    865  O   THR    53     322.508 325.878 307.766  1.00  0.00           O  
ATOM    866  N   SER    54     322.135 323.680 308.102  1.00  0.00           N  
ATOM    867  H   SER    54     321.505 322.985 308.498  1.00  0.00           H  
ATOM    868  CA  SER    54     323.371 323.201 307.463  1.00  0.00           C  
ATOM    869  HA  SER    54     324.077 324.025 307.352  1.00  0.00           H  
ATOM    870  CB  SER    54     324.096 322.106 308.268  1.00  0.00           C  
ATOM    871  HB2 SER    54     324.533 322.542 309.166  1.00  0.00           H  
ATOM    872  HB3 SER    54     323.399 321.327 308.565  1.00  0.00           H  
ATOM    873  OG  SER    54     325.115 321.505 307.487  1.00  0.00           O  
ATOM    874  HG  SER    54     325.912 322.074 307.497  1.00  0.00           H  
ATOM    875  C   SER    54     322.899 322.804 306.055  1.00  0.00           C  
ATOM    876  O   SER    54     322.697 323.688 305.224  1.00  0.00           O  
ATOM    877  N   LYS    55     322.674 321.505 305.793  1.00  0.00           N  
ATOM    878  H   LYS    55     322.928 320.877 306.543  1.00  0.00           H  
ATOM    879  CA  LYS    55     321.981 320.898 304.620  1.00  0.00           C  
ATOM    880  HA  LYS    55     322.051 319.820 304.716  1.00  0.00           H  
ATOM    881  CB  LYS    55     320.460 321.175 304.660  1.00  0.00           C  
ATOM    882  HB2 LYS    55     320.269 322.233 304.479  1.00  0.00           H  
ATOM    883  HB3 LYS    55     319.984 320.605 303.861  1.00  0.00           H  
ATOM    884  CG  LYS    55     319.834 320.754 306.010  1.00  0.00           C  
ATOM    885  HG2 LYS    55     320.209 319.771 306.301  1.00  0.00           H  
ATOM    886  HG3 LYS    55     320.151 321.465 306.774  1.00  0.00           H  
ATOM    887  CD  LYS    55     318.295 320.712 306.019  1.00  0.00           C  
ATOM    888  HD2 LYS    55     317.968 320.740 307.056  1.00  0.00           H  
ATOM    889  HD3 LYS    55     317.899 321.595 305.513  1.00  0.00           H  
ATOM    890  CE  LYS    55     317.710 319.431 305.406  1.00  0.00           C  
ATOM    891  HE2 LYS    55     318.023 319.349 304.360  1.00  0.00           H  
ATOM    892  HE3 LYS    55     318.121 318.570 305.946  1.00  0.00           H  
ATOM    893  NZ  LYS    55     316.222 319.418 305.507  1.00  0.00           N  
ATOM    894  HZ1 LYS    55     315.805 320.096 304.880  1.00  0.00           H  
ATOM    895  HZ2 LYS    55     315.844 318.508 305.266  1.00  0.00           H  
ATOM    896  HZ3 LYS    55     315.904 319.651 306.445  1.00  0.00           H  
ATOM    897  C   LYS    55     322.645 321.105 303.245  1.00  0.00           C  
ATOM    898  O   LYS    55     322.387 320.340 302.317  1.00  0.00           O  
ATOM    899  N   ASP    56     323.540 322.081 303.132  1.00  0.00           N  
ATOM    900  H   ASP    56     323.571 322.740 303.899  1.00  0.00           H  
ATOM    901  CA  ASP    56     324.439 322.322 301.999  1.00  0.00           C  
ATOM    902  HA  ASP    56     323.849 322.349 301.082  1.00  0.00           H  
ATOM    903  CB  ASP    56     325.079 323.705 302.218  1.00  0.00           C  
ATOM    904  HB2 ASP    56     324.282 324.435 302.382  1.00  0.00           H  
ATOM    905  HB3 ASP    56     325.685 323.676 303.127  1.00  0.00           H  
ATOM    906  CG  ASP    56     325.937 324.188 301.037  1.00  0.00           C  
ATOM    907  OD1 ASP    56     326.944 324.897 301.279  1.00  0.00           O  
ATOM    908  OD2 ASP    56     325.599 323.902 299.863  1.00  0.00           O  
ATOM    909  C   ASP    56     325.515 321.220 301.856  1.00  0.00           C  
ATOM    910  O   ASP    56     325.727 320.665 300.773  1.00  0.00           O  
ATOM    911  N   LYS    57     326.182 320.895 302.974  1.00  0.00           N  
ATOM    912  H   LYS    57     325.920 321.405 303.807  1.00  0.00           H  
ATOM    913  CA  LYS    57     327.165 319.802 303.143  1.00  0.00           C  
ATOM    914  HA  LYS    57     327.782 319.728 302.245  1.00  0.00           H  
ATOM    915  CB  LYS    57     328.053 320.188 304.338  1.00  0.00           C  
ATOM    916  HB2 LYS    57     327.430 320.711 305.062  1.00  0.00           H  
ATOM    917  HB3 LYS    57     328.414 319.292 304.825  1.00  0.00           H  
ATOM    918  CG  LYS    57     329.267 321.075 303.999  1.00  0.00           C  
ATOM    919  HG2 LYS    57     329.163 321.490 302.996  1.00  0.00           H  
ATOM    920  HG3 LYS    57     329.305 321.902 304.710  1.00  0.00           H  
ATOM    921  CD  LYS    57     330.582 320.279 304.106  1.00  0.00           C  
ATOM    922  HD2 LYS    57     330.673 319.879 305.116  1.00  0.00           H  
ATOM    923  HD3 LYS    57     330.559 319.448 303.397  1.00  0.00           H  
ATOM    924  CE  LYS    57     331.803 321.163 303.822  1.00  0.00           C  
ATOM    925  HE2 LYS    57     331.723 321.555 302.804  1.00  0.00           H  
ATOM    926  HE3 LYS    57     331.790 322.014 304.511  1.00  0.00           H  
ATOM    927  NZ  LYS    57     333.077 320.403 303.979  1.00  0.00           N  
ATOM    928  HZ1 LYS    57     333.115 319.606 303.356  1.00  0.00           H  
ATOM    929  HZ2 LYS    57     333.877 320.986 303.766  1.00  0.00           H  
ATOM    930  HZ3 LYS    57     333.200 320.064 304.924  1.00  0.00           H  
ATOM    931  C   LYS    57     326.498 318.419 303.327  1.00  0.00           C  
ATOM    932  O   LYS    57     325.272 318.319 303.323  1.00  0.00           O  
ATOM    933  N   PHE    58     327.297 317.358 303.523  1.00  0.00           N  
ATOM    934  H   PHE    58     328.295 317.507 303.506  1.00  0.00           H  
ATOM    935  CA  PHE    58     326.836 315.956 303.584  1.00  0.00           C  
ATOM    936  HA  PHE    58     325.861 315.930 304.059  1.00  0.00           H  
ATOM    937  CB  PHE    58     326.668 315.474 302.135  1.00  0.00           C  
ATOM    938  HB2 PHE    58     325.909 316.090 301.651  1.00  0.00           H  
ATOM    939  HB3 PHE    58     327.607 315.649 301.606  1.00  0.00           H  
ATOM    940  CG  PHE    58     326.275 314.021 301.945  1.00  0.00           C  
ATOM    941  CD1 PHE    58     324.952 313.608 302.194  1.00  0.00           C  
ATOM    942  HD1 PHE    58     324.226 314.314 302.573  1.00  0.00           H  
ATOM    943  CE1 PHE    58     324.568 312.278 301.938  1.00  0.00           C  
ATOM    944  HE1 PHE    58     323.550 311.965 302.123  1.00  0.00           H  
ATOM    945  CZ  PHE    58     325.507 311.358 301.437  1.00  0.00           C  
ATOM    946  HZ  PHE    58     325.213 310.335 301.242  1.00  0.00           H  
ATOM    947  CE2 PHE    58     326.832 311.766 301.197  1.00  0.00           C  
ATOM    948  HE2 PHE    58     327.557 311.056 300.819  1.00  0.00           H  
ATOM    949  CD2 PHE    58     327.216 313.095 301.452  1.00  0.00           C  
ATOM    950  HD2 PHE    58     328.234 313.405 301.258  1.00  0.00           H  
ATOM    951  C   PHE    58     327.775 315.011 304.377  1.00  0.00           C  
ATOM    952  O   PHE    58     328.997 315.071 304.210  1.00  0.00           O  
ATOM    953  N   ASP    59     327.213 314.112 305.196  1.00  0.00           N  
ATOM    954  H   ASP    59     326.207 314.159 305.314  1.00  0.00           H  
ATOM    955  CA  ASP    59     327.912 313.005 305.879  1.00  0.00           C  
ATOM    956  HA  ASP    59     328.949 313.306 306.033  1.00  0.00           H  
ATOM    957  CB  ASP    59     327.312 312.726 307.278  1.00  0.00           C  
ATOM    958  HB2 ASP    59     328.143 312.608 307.977  1.00  0.00           H  
ATOM    959  HB3 ASP    59     326.740 313.588 307.621  1.00  0.00           H  
ATOM    960  CG  ASP    59     326.450 311.446 307.352  1.00  0.00           C  
ATOM    961  OD1 ASP    59     327.036 310.347 307.506  1.00  0.00           O  
ATOM    962  OD2 ASP    59     325.205 311.528 307.252  1.00  0.00           O  
ATOM    963  C   ASP    59     327.908 311.725 305.015  1.00  0.00           C  
ATOM    964  O   ASP    59     326.894 311.396 304.394  1.00  0.00           O  
ATOM    965  N   SER    60     329.023 310.982 304.997  1.00  0.00           N  
ATOM    966  H   SER    60     329.812 311.276 305.558  1.00  0.00           H  
ATOM    967  CA  SER    60     329.187 309.790 304.144  1.00  0.00           C  
ATOM    968  HA  SER    60     328.296 309.681 303.526  1.00  0.00           H  
ATOM    969  CB  SER    60     330.344 310.031 303.162  1.00  0.00           C  
ATOM    970  HB2 SER    60     330.284 311.059 302.798  1.00  0.00           H  
ATOM    971  HB3 SER    60     331.297 309.900 303.679  1.00  0.00           H  
ATOM    972  OG  SER    60     330.263 309.154 302.045  1.00  0.00           O  
ATOM    973  HG  SER    60     331.000 309.358 301.432  1.00  0.00           H  
ATOM    974  C   SER    60     329.292 308.466 304.933  1.00  0.00           C  
ATOM    975  O   SER    60     329.999 307.534 304.539  1.00  0.00           O  
ATOM    976  N   GLN    61     328.557 308.358 306.049  1.00  0.00           N  
ATOM    977  H   GLN    61     328.051 309.183 306.366  1.00  0.00           H  
ATOM    978  CA  GLN    61     328.347 307.107 306.799  1.00  0.00           C  
ATOM    979  HA  GLN    61     328.829 306.288 306.267  1.00  0.00           H  
ATOM    980  CB  GLN    61     329.005 307.215 308.189  1.00  0.00           C  
ATOM    981  HB2 GLN    61     330.070 307.412 308.061  1.00  0.00           H  
ATOM    982  HB3 GLN    61     328.571 308.063 308.720  1.00  0.00           H  
ATOM    983  CG  GLN    61     328.837 305.963 309.076  1.00  0.00           C  
ATOM    984  HG2 GLN    61     329.346 306.136 310.025  1.00  0.00           H  
ATOM    985  HG3 GLN    61     327.780 305.825 309.304  1.00  0.00           H  
ATOM    986  CD  GLN    61     329.395 304.669 308.470  1.00  0.00           C  
ATOM    987  OE1 GLN    61     330.329 304.653 307.677  1.00  0.00           O  
ATOM    988  NE2 GLN    61     328.859 303.520 308.833  1.00  0.00           N  
ATOM    989 HE21 GLN    61     329.223 302.669 308.430  1.00  0.00           H  
ATOM    990 HE22 GLN    61     328.084 303.498 309.480  1.00  0.00           H  
ATOM    991  C   GLN    61     326.854 306.740 306.898  1.00  0.00           C  
ATOM    992  O   GLN    61     326.507 305.559 306.818  1.00  0.00           O  
ATOM    993  N   CYS    62     325.977 307.741 307.020  1.00  0.00           N  
ATOM    994  H   CYS    62     326.354 308.682 307.121  1.00  0.00           H  
ATOM    995  CA  CYS    62     324.533 307.593 307.210  1.00  0.00           C  
ATOM    996  HA  CYS    62     324.283 306.531 307.185  1.00  0.00           H  
ATOM    997  CB  CYS    62     324.139 308.086 308.608  1.00  0.00           C  
ATOM    998  HB2 CYS    62     324.490 309.107 308.775  1.00  0.00           H  
ATOM    999  HB3 CYS    62     323.053 308.060 308.716  1.00  0.00           H  
ATOM   1000  SG  CYS    62     324.881 306.947 309.821  1.00  0.00           S  
ATOM   1001  HG  CYS    62     325.955 307.698 310.124  1.00  0.00           H  
ATOM   1002  C   CYS    62     323.750 308.216 306.038  1.00  0.00           C  
ATOM   1003  O   CYS    62     323.253 307.464 305.194  1.00  0.00           O  
ATOM   1004  N   GLY    63     323.614 309.546 305.967  1.00  0.00           N  
ATOM   1005  H   GLY    63     324.113 310.122 306.646  1.00  0.00           H  
ATOM   1006  CA  GLY    63     323.009 310.241 304.818  1.00  0.00           C  
ATOM   1007  HA2 GLY    63     323.803 310.518 304.127  1.00  0.00           H  
ATOM   1008  HA3 GLY    63     322.325 309.574 304.293  1.00  0.00           H  
ATOM   1009  C   GLY    63     322.234 311.509 305.191  1.00  0.00           C  
ATOM   1010  O   GLY    63     321.019 311.588 304.989  1.00  0.00           O  
ATOM   1011  N   TRP    64     322.947 312.497 305.733  1.00  0.00           N  
ATOM   1012  H   TRP    64     323.928 312.294 305.914  1.00  0.00           H  
ATOM   1013  CA  TRP    64     322.427 313.723 306.369  1.00  0.00           C  
ATOM   1014  HA  TRP    64     321.519 314.024 305.845  1.00  0.00           H  
ATOM   1015  CB  TRP    64     322.040 313.262 307.790  1.00  0.00           C  
ATOM   1016  HB2 TRP    64     321.803 312.196 307.763  1.00  0.00           H  
ATOM   1017  HB3 TRP    64     322.915 313.338 308.411  1.00  0.00           H  
ATOM   1018  CG  TRP    64     320.890 313.845 308.545  1.00  0.00           C  
ATOM   1019  CD1 TRP    64     320.078 314.871 308.202  1.00  0.00           C  
ATOM   1020  HD1 TRP    64     320.098 315.412 307.267  1.00  0.00           H  
ATOM   1021  NE1 TRP    64     319.234 315.160 309.254  1.00  0.00           N  
ATOM   1022  HE1 TRP    64     318.600 315.950 309.268  1.00  0.00           H  
ATOM   1023  CE2 TRP    64     319.253 314.148 310.177  1.00  0.00           C  
ATOM   1024  CZ2 TRP    64     318.465 313.871 311.287  1.00  0.00           C  
ATOM   1025  HZ2 TRP    64     317.706 314.567 311.563  1.00  0.00           H  
ATOM   1026  CH2 TRP    64     318.649 312.675 311.987  1.00  0.00           C  
ATOM   1027  HH2 TRP    64     317.988 312.432 312.800  1.00  0.00           H  
ATOM   1028  CZ3 TRP    64     319.670 311.794 311.597  1.00  0.00           C  
ATOM   1029  HZ3 TRP    64     319.797 310.857 312.118  1.00  0.00           H  
ATOM   1030  CE3 TRP    64     320.512 312.118 310.516  1.00  0.00           C  
ATOM   1031  HE3 TRP    64     321.280 311.429 310.207  1.00  0.00           H  
ATOM   1032  CD2 TRP    64     320.311 313.297 309.766  1.00  0.00           C  
ATOM   1033  C   TRP    64     323.491 314.868 306.172  1.00  0.00           C  
ATOM   1034  O   TRP    64     324.379 314.656 305.344  1.00  0.00           O  
ATOM   1035  N   PRO    65     323.479 316.077 306.799  1.00  0.00           N  
ATOM   1036  CD  PRO    65     322.511 316.587 307.759  1.00  0.00           C  
ATOM   1037  HD2 PRO    65     322.445 315.978 308.655  1.00  0.00           H  
ATOM   1038  HD3 PRO    65     321.557 316.674 307.252  1.00  0.00           H  
ATOM   1039  CG  PRO    65     322.924 318.011 308.108  1.00  0.00           C  
ATOM   1040  HG2 PRO    65     323.713 318.024 308.857  1.00  0.00           H  
ATOM   1041  HG3 PRO    65     322.071 318.620 308.411  1.00  0.00           H  
ATOM   1042  CB  PRO    65     323.473 318.429 306.760  1.00  0.00           C  
ATOM   1043  HB2 PRO    65     324.030 319.358 306.802  1.00  0.00           H  
ATOM   1044  HB3 PRO    65     322.636 318.507 306.075  1.00  0.00           H  
ATOM   1045  CA  PRO    65     324.310 317.221 306.345  1.00  0.00           C  
ATOM   1046  HA  PRO    65     324.356 317.205 305.260  1.00  0.00           H  
ATOM   1047  C   PRO    65     325.763 317.271 306.876  1.00  0.00           C  
ATOM   1048  O   PRO    65     326.316 316.225 307.185  1.00  0.00           O  
ATOM   1049  N   SER    66     326.410 318.458 306.984  1.00  0.00           N  
ATOM   1050  H   SER    66     325.923 319.308 306.720  1.00  0.00           H  
ATOM   1051  CA  SER    66     327.716 318.610 307.675  1.00  0.00           C  
ATOM   1052  HA  SER    66     327.612 318.049 308.589  1.00  0.00           H  
ATOM   1053  CB  SER    66     328.850 317.875 306.938  1.00  0.00           C  
ATOM   1054  HB2 SER    66     328.462 317.379 306.048  1.00  0.00           H  
ATOM   1055  HB3 SER    66     329.619 318.584 306.637  1.00  0.00           H  
ATOM   1056  OG  SER    66     329.430 316.896 307.782  1.00  0.00           O  
ATOM   1057  HG  SER    66     328.770 316.191 307.929  1.00  0.00           H  
ATOM   1058  C   SER    66     328.114 320.044 308.131  1.00  0.00           C  
ATOM   1059  O   SER    66     328.261 320.972 307.334  1.00  0.00           O  
ATOM   1060  N   PHE    67     328.332 320.197 309.435  1.00  0.00           N  
ATOM   1061  H   PHE    67     328.208 319.344 309.957  1.00  0.00           H  
ATOM   1062  CA  PHE    67     328.896 321.331 310.209  1.00  0.00           C  
ATOM   1063  HA  PHE    67     328.914 320.995 311.245  1.00  0.00           H  
ATOM   1064  CB  PHE    67     330.377 321.554 309.845  1.00  0.00           C  
ATOM   1065  HB2 PHE    67     330.434 322.102 308.904  1.00  0.00           H  
ATOM   1066  HB3 PHE    67     330.843 322.167 310.620  1.00  0.00           H  
ATOM   1067  CG  PHE    67     331.184 320.275 309.719  1.00  0.00           C  
ATOM   1068  CD1 PHE    67     331.581 319.557 310.865  1.00  0.00           C  
ATOM   1069  HD1 PHE    67     331.336 319.923 311.854  1.00  0.00           H  
ATOM   1070  CE1 PHE    67     332.292 318.350 310.726  1.00  0.00           C  
ATOM   1071  HE1 PHE    67     332.592 317.792 311.603  1.00  0.00           H  
ATOM   1072  CZ  PHE    67     332.590 317.852 309.445  1.00  0.00           C  
ATOM   1073  HZ  PHE    67     333.115 316.912 309.337  1.00  0.00           H  
ATOM   1074  CE2 PHE    67     332.202 318.573 308.303  1.00  0.00           C  
ATOM   1075  HE2 PHE    67     332.423 318.184 307.318  1.00  0.00           H  
ATOM   1076  CD2 PHE    67     331.505 319.785 308.441  1.00  0.00           C  
ATOM   1077  HD2 PHE    67     331.196 320.334 307.562  1.00  0.00           H  
ATOM   1078  C   PHE    67     328.027 322.609 310.272  1.00  0.00           C  
ATOM   1079  O   PHE    67     326.811 322.480 310.391  1.00  0.00           O  
ATOM   1080  N   THR    68     328.657 323.798 310.325  1.00  0.00           N  
ATOM   1081  H   THR    68     329.664 323.745 310.232  1.00  0.00           H  
ATOM   1082  CA  THR    68     328.161 325.196 310.522  1.00  0.00           C  
ATOM   1083  HA  THR    68     328.657 325.784 309.748  1.00  0.00           H  
ATOM   1084  CB  THR    68     326.654 325.377 310.238  1.00  0.00           C  
ATOM   1085  HB  THR    68     326.380 324.781 309.367  1.00  0.00           H  
ATOM   1086  CG2 THR    68     325.769 325.001 311.428  1.00  0.00           C  
ATOM   1087 HG21 THR    68     325.338 325.888 311.896  1.00  0.00           H  
ATOM   1088 HG22 THR    68     324.988 324.343 311.058  1.00  0.00           H  
ATOM   1089 HG23 THR    68     326.324 324.448 312.183  1.00  0.00           H  
ATOM   1090  OG1 THR    68     326.402 326.736 309.939  1.00  0.00           O  
ATOM   1091  HG1 THR    68     325.584 326.793 309.408  1.00  0.00           H  
ATOM   1092  C   THR    68     328.630 325.835 311.861  1.00  0.00           C  
ATOM   1093  O   THR    68     329.540 325.315 312.511  1.00  0.00           O  
ATOM   1094  N   LYS    69     328.035 326.971 312.263  1.00  0.00           N  
ATOM   1095  H   LYS    69     327.257 327.267 311.679  1.00  0.00           H  
ATOM   1096  CA  LYS    69     328.409 327.883 313.375  1.00  0.00           C  
ATOM   1097  HA  LYS    69     329.465 327.733 313.601  1.00  0.00           H  
ATOM   1098  CB  LYS    69     328.159 329.298 312.789  1.00  0.00           C  
ATOM   1099  HB2 LYS    69     328.591 329.330 311.788  1.00  0.00           H  
ATOM   1100  HB3 LYS    69     327.080 329.428 312.672  1.00  0.00           H  
ATOM   1101  CG  LYS    69     328.695 330.530 313.537  1.00  0.00           C  
ATOM   1102  HG2 LYS    69     328.483 331.411 312.932  1.00  0.00           H  
ATOM   1103  HG3 LYS    69     328.147 330.661 314.465  1.00  0.00           H  
ATOM   1104  CD  LYS    69     330.203 330.483 313.825  1.00  0.00           C  
ATOM   1105  HD2 LYS    69     330.489 329.505 314.204  1.00  0.00           H  
ATOM   1106  HD3 LYS    69     330.752 330.663 312.899  1.00  0.00           H  
ATOM   1107  CE  LYS    69     330.562 331.547 314.872  1.00  0.00           C  
ATOM   1108  HE2 LYS    69     330.449 332.537 314.420  1.00  0.00           H  
ATOM   1109  HE3 LYS    69     329.849 331.485 315.701  1.00  0.00           H  
ATOM   1110  NZ  LYS    69     331.948 331.360 315.386  1.00  0.00           N  
ATOM   1111  HZ1 LYS    69     332.629 331.433 314.640  1.00  0.00           H  
ATOM   1112  HZ2 LYS    69     332.179 332.065 316.075  1.00  0.00           H  
ATOM   1113  HZ3 LYS    69     332.072 330.456 315.826  1.00  0.00           H  
ATOM   1114  C   LYS    69     327.591 327.610 314.663  1.00  0.00           C  
ATOM   1115  O   LYS    69     327.155 326.480 314.817  1.00  0.00           O  
ATOM   1116  N   PRO    70     327.543 328.528 315.656  1.00  0.00           N  
ATOM   1117  CD  PRO    70     328.799 328.739 316.373  1.00  0.00           C  
ATOM   1118  HD2 PRO    70     328.955 329.805 316.539  1.00  0.00           H  
ATOM   1119  HD3 PRO    70     329.657 328.302 315.862  1.00  0.00           H  
ATOM   1120  CG  PRO    70     328.622 328.049 317.717  1.00  0.00           C  
ATOM   1121  HG2 PRO    70     329.346 328.386 318.458  1.00  0.00           H  
ATOM   1122  HG3 PRO    70     328.671 326.965 317.593  1.00  0.00           H  
ATOM   1123  CB  PRO    70     327.205 328.475 318.059  1.00  0.00           C  
ATOM   1124  HB2 PRO    70     327.222 329.445 318.556  1.00  0.00           H  
ATOM   1125  HB3 PRO    70     326.744 327.707 318.674  1.00  0.00           H  
ATOM   1126  CA  PRO    70     326.494 328.568 316.706  1.00  0.00           C  
ATOM   1127  HA  PRO    70     325.872 327.676 316.610  1.00  0.00           H  
ATOM   1128  C   PRO    70     325.550 329.807 316.515  1.00  0.00           C  
ATOM   1129  O   PRO    70     325.829 330.676 315.687  1.00  0.00           O  
ATOM   1130  N   ILE    71     324.419 329.896 317.240  1.00  0.00           N  
ATOM   1131  H   ILE    71     324.338 329.265 318.029  1.00  0.00           H  
ATOM   1132  CA  ILE    71     323.197 330.728 316.945  1.00  0.00           C  
ATOM   1133  HA  ILE    71     323.510 331.674 316.505  1.00  0.00           H  
ATOM   1134  CB  ILE    71     322.353 329.950 315.905  1.00  0.00           C  
ATOM   1135  HB  ILE    71     321.542 330.617 315.626  1.00  0.00           H  
ATOM   1136  CG2 ILE    71     323.076 329.666 314.578  1.00  0.00           C  
ATOM   1137 HG21 ILE    71     323.883 328.952 314.711  1.00  0.00           H  
ATOM   1138 HG22 ILE    71     322.376 329.261 313.850  1.00  0.00           H  
ATOM   1139 HG23 ILE    71     323.483 330.595 314.180  1.00  0.00           H  
ATOM   1140  CG1 ILE    71     321.693 328.667 316.477  1.00  0.00           C  
ATOM   1141 HG12 ILE    71     320.757 328.960 316.945  1.00  0.00           H  
ATOM   1142 HG13 ILE    71     321.430 328.002 315.654  1.00  0.00           H  
ATOM   1143  CD1 ILE    71     322.494 327.860 317.518  1.00  0.00           C  
ATOM   1144 HD11 ILE    71     322.749 328.452 318.384  1.00  0.00           H  
ATOM   1145 HD12 ILE    71     321.916 327.017 317.884  1.00  0.00           H  
ATOM   1146 HD13 ILE    71     323.434 327.523 317.099  1.00  0.00           H  
ATOM   1147  C   ILE    71     322.304 331.065 318.189  1.00  0.00           C  
ATOM   1148  O   ILE    71     322.862 331.127 319.265  1.00  0.00           O  
ATOM   1149  N   GLU    72     320.954 331.269 318.139  1.00  0.00           N  
ATOM   1150  H   GLU    72     320.506 331.332 317.238  1.00  0.00           H  
ATOM   1151  CA  GLU    72     320.144 331.546 319.375  1.00  0.00           C  
ATOM   1152  HA  GLU    72     320.723 331.171 320.218  1.00  0.00           H  
ATOM   1153  CB  GLU    72     320.082 333.056 319.672  1.00  0.00           C  
ATOM   1154  HB2 GLU    72     319.948 333.172 320.749  1.00  0.00           H  
ATOM   1155  HB3 GLU    72     321.035 333.520 319.422  1.00  0.00           H  
ATOM   1156  CG  GLU    72     318.935 333.815 318.993  1.00  0.00           C  
ATOM   1157  HG2 GLU    72     317.980 333.409 319.337  1.00  0.00           H  
ATOM   1158  HG3 GLU    72     318.972 334.855 319.324  1.00  0.00           H  
ATOM   1159  CD  GLU    72     319.019 333.765 317.456  1.00  0.00           C  
ATOM   1160  OE1 GLU    72     318.025 333.354 316.815  1.00  0.00           O  
ATOM   1161  OE2 GLU    72     320.068 334.147 316.883  1.00  0.00           O  
ATOM   1162  C   GLU    72     318.743 330.903 319.645  1.00  0.00           C  
ATOM   1163  O   GLU    72     318.334 330.967 320.793  1.00  0.00           O  
ATOM   1164  N   GLU    73     317.998 330.230 318.753  1.00  0.00           N  
ATOM   1165  H   GLU    73     318.317 330.170 317.798  1.00  0.00           H  
ATOM   1166  CA  GLU    73     316.569 329.880 319.048  1.00  0.00           C  
ATOM   1167  HA  GLU    73     316.084 330.807 319.361  1.00  0.00           H  
ATOM   1168  CB  GLU    73     315.829 329.429 317.774  1.00  0.00           C  
ATOM   1169  HB2 GLU    73     316.373 328.610 317.325  1.00  0.00           H  
ATOM   1170  HB3 GLU    73     314.840 329.064 318.046  1.00  0.00           H  
ATOM   1171  CG  GLU    73     315.651 330.532 316.725  1.00  0.00           C  
ATOM   1172  HG2 GLU    73     315.095 331.353 317.184  1.00  0.00           H  
ATOM   1173  HG3 GLU    73     316.633 330.904 316.436  1.00  0.00           H  
ATOM   1174  CD  GLU    73     314.916 330.038 315.458  1.00  0.00           C  
ATOM   1175  OE1 GLU    73     314.110 330.817 314.891  1.00  0.00           O  
ATOM   1176  OE2 GLU    73     315.143 328.888 315.009  1.00  0.00           O  
ATOM   1177  C   GLU    73     316.246 328.889 320.212  1.00  0.00           C  
ATOM   1178  O   GLU    73     315.206 329.048 320.845  1.00  0.00           O  
ATOM   1179  N   GLU    74     317.073 327.878 320.504  1.00  0.00           N  
ATOM   1180  H   GLU    74     317.904 327.820 319.943  1.00  0.00           H  
ATOM   1181  CA  GLU    74     316.902 326.781 321.505  1.00  0.00           C  
ATOM   1182  HA  GLU    74     316.642 327.201 322.471  1.00  0.00           H  
ATOM   1183  CB  GLU    74     315.825 325.747 321.098  1.00  0.00           C  
ATOM   1184  HB2 GLU    74     316.229 325.265 320.217  1.00  0.00           H  
ATOM   1185  HB3 GLU    74     315.791 325.010 321.890  1.00  0.00           H  
ATOM   1186  CG  GLU    74     314.368 326.047 320.720  1.00  0.00           C  
ATOM   1187  HG2 GLU    74     314.313 326.926 320.086  1.00  0.00           H  
ATOM   1188  HG3 GLU    74     314.037 325.211 320.099  1.00  0.00           H  
ATOM   1189  CD  GLU    74     313.376 326.130 321.899  1.00  0.00           C  
ATOM   1190  OE1 GLU    74     312.370 326.869 321.765  1.00  0.00           O  
ATOM   1191  OE2 GLU    74     313.557 325.433 322.927  1.00  0.00           O  
ATOM   1192  C   GLU    74     318.252 325.997 321.642  1.00  0.00           C  
ATOM   1193  O   GLU    74     318.351 324.806 321.875  1.00  0.00           O  
ATOM   1194  N   VAL    75     319.355 326.691 321.469  1.00  0.00           N  
ATOM   1195  H   VAL    75     319.235 327.686 321.436  1.00  0.00           H  
ATOM   1196  CA  VAL    75     320.716 326.221 321.179  1.00  0.00           C  
ATOM   1197  HA  VAL    75     320.646 325.654 320.250  1.00  0.00           H  
ATOM   1198  CB  VAL    75     321.515 327.484 320.882  1.00  0.00           C  
ATOM   1199  HB  VAL    75     322.397 327.190 320.325  1.00  0.00           H  
ATOM   1200  CG1 VAL    75     320.742 328.486 320.048  1.00  0.00           C  
ATOM   1201 HG11 VAL    75     319.932 328.930 320.611  1.00  0.00           H  
ATOM   1202 HG12 VAL    75     321.440 329.257 319.799  1.00  0.00           H  
ATOM   1203 HG13 VAL    75     320.371 328.018 319.155  1.00  0.00           H  
ATOM   1204  CG2 VAL    75     321.902 328.277 322.118  1.00  0.00           C  
ATOM   1205 HG21 VAL    75     322.193 327.608 322.916  1.00  0.00           H  
ATOM   1206 HG22 VAL    75     322.731 328.933 321.866  1.00  0.00           H  
ATOM   1207 HG23 VAL    75     321.072 328.871 322.492  1.00  0.00           H  
ATOM   1208  C   VAL    75     321.550 325.338 322.140  1.00  0.00           C  
ATOM   1209  O   VAL    75     321.144 324.940 323.231  1.00  0.00           O  
ATOM   1210  N   GLU    76     322.783 325.058 321.684  1.00  0.00           N  
ATOM   1211  H   GLU    76     323.033 325.469 320.797  1.00  0.00           H  
ATOM   1212  CA  GLU    76     323.917 324.484 322.424  1.00  0.00           C  
ATOM   1213  HA  GLU    76     323.577 323.638 323.013  1.00  0.00           H  
ATOM   1214  CB  GLU    76     324.943 323.970 321.387  1.00  0.00           C  
ATOM   1215  HB2 GLU    76     324.491 323.158 320.814  1.00  0.00           H  
ATOM   1216  HB3 GLU    76     325.138 324.790 320.700  1.00  0.00           H  
ATOM   1217  CG  GLU    76     326.293 323.469 321.936  1.00  0.00           C  
ATOM   1218  HG2 GLU    76     326.689 324.176 322.664  1.00  0.00           H  
ATOM   1219  HG3 GLU    76     326.125 322.518 322.449  1.00  0.00           H  
ATOM   1220  CD  GLU    76     327.371 323.314 320.834  1.00  0.00           C  
ATOM   1221  OE1 GLU    76     328.179 322.363 320.929  1.00  0.00           O  
ATOM   1222  OE2 GLU    76     327.448 324.155 319.905  1.00  0.00           O  
ATOM   1223  C   GLU    76     324.581 325.490 323.402  1.00  0.00           C  
ATOM   1224  O   GLU    76     325.113 325.070 324.425  1.00  0.00           O  
ATOM   1225  N   GLU    77     324.572 326.793 323.084  1.00  0.00           N  
ATOM   1226  H   GLU    77     324.153 327.034 322.192  1.00  0.00           H  
ATOM   1227  CA  GLU    77     325.325 327.877 323.743  1.00  0.00           C  
ATOM   1228  HA  GLU    77     325.604 327.526 324.733  1.00  0.00           H  
ATOM   1229  CB  GLU    77     326.674 328.028 323.040  1.00  0.00           C  
ATOM   1230  HB2 GLU    77     327.213 328.818 323.550  1.00  0.00           H  
ATOM   1231  HB3 GLU    77     327.208 327.098 323.236  1.00  0.00           H  
ATOM   1232  CG  GLU    77     326.812 328.288 321.536  1.00  0.00           C  
ATOM   1233  HG2 GLU    77     327.472 329.150 321.407  1.00  0.00           H  
ATOM   1234  HG3 GLU    77     327.340 327.440 321.094  1.00  0.00           H  
ATOM   1235  CD  GLU    77     325.505 328.520 320.764  1.00  0.00           C  
ATOM   1236  OE1 GLU    77     325.266 329.689 320.398  1.00  0.00           O  
ATOM   1237  OE2 GLU    77     324.795 327.538 320.442  1.00  0.00           O  
ATOM   1238  C   GLU    77     324.534 329.204 324.004  1.00  0.00           C  
ATOM   1239  O   GLU    77     323.378 329.145 324.401  1.00  0.00           O  
ATOM   1240  N   LYS    78     325.133 330.405 323.900  1.00  0.00           N  
ATOM   1241  H   LYS    78     326.133 330.403 323.728  1.00  0.00           H  
ATOM   1242  CA  LYS    78     324.557 331.727 324.290  1.00  0.00           C  
ATOM   1243  HA  LYS    78     325.305 332.460 323.994  1.00  0.00           H  
ATOM   1244  CB  LYS    78     323.244 332.096 323.552  1.00  0.00           C  
ATOM   1245  HB2 LYS    78     322.463 331.372 323.782  1.00  0.00           H  
ATOM   1246  HB3 LYS    78     322.882 333.063 323.900  1.00  0.00           H  
ATOM   1247  CG  LYS    78     323.389 332.200 322.032  1.00  0.00           C  
ATOM   1248  HG2 LYS    78     323.723 331.236 321.664  1.00  0.00           H  
ATOM   1249  HG3 LYS    78     322.400 332.398 321.616  1.00  0.00           H  
ATOM   1250  CD  LYS    78     324.354 333.307 321.556  1.00  0.00           C  
ATOM   1251  HD2 LYS    78     323.994 334.274 321.911  1.00  0.00           H  
ATOM   1252  HD3 LYS    78     325.354 333.124 321.950  1.00  0.00           H  
ATOM   1253  CE  LYS    78     324.436 333.318 320.025  1.00  0.00           C  
ATOM   1254  HE2 LYS    78     324.795 332.334 319.701  1.00  0.00           H  
ATOM   1255  HE3 LYS    78     323.424 333.440 319.625  1.00  0.00           H  
ATOM   1256  NZ  LYS    78     325.326 334.385 319.494  1.00  0.00           N  
ATOM   1257  HZ1 LYS    78     326.272 334.285 319.838  1.00  0.00           H  
ATOM   1258  HZ2 LYS    78     325.368 334.348 318.482  1.00  0.00           H  
ATOM   1259  HZ3 LYS    78     324.993 335.307 319.747  1.00  0.00           H  
ATOM   1260  C   LYS    78     324.463 331.937 325.814  1.00  0.00           C  
ATOM   1261  O   LYS    78     324.786 331.047 326.601  1.00  0.00           O  
ATOM   1262  N   LEU    79     324.036 333.149 326.214  1.00  0.00           N  
ATOM   1263  H   LEU    79     323.736 333.802 325.506  1.00  0.00           H  
ATOM   1264  CA  LEU    79     324.154 333.664 327.583  1.00  0.00           C  
ATOM   1265  HA  LEU    79     324.309 332.817 328.247  1.00  0.00           H  
ATOM   1266  CB  LEU    79     325.383 334.610 327.615  1.00  0.00           C  
ATOM   1267  HB2 LEU    79     325.794 334.735 326.610  1.00  0.00           H  
ATOM   1268  HB3 LEU    79     325.075 335.610 327.928  1.00  0.00           H  
ATOM   1269  CG  LEU    79     326.522 334.183 328.539  1.00  0.00           C  
ATOM   1270  HG  LEU    79     327.269 334.976 328.534  1.00  0.00           H  
ATOM   1271  CD1 LEU    79     326.070 333.930 329.970  1.00  0.00           C  
ATOM   1272 HD11 LEU    79     325.402 333.077 330.017  1.00  0.00           H  
ATOM   1273 HD12 LEU    79     326.950 333.719 330.575  1.00  0.00           H  
ATOM   1274 HD13 LEU    79     325.557 334.808 330.356  1.00  0.00           H  
ATOM   1275  CD2 LEU    79     327.188 332.917 328.047  1.00  0.00           C  
ATOM   1276 HD21 LEU    79     327.439 333.042 326.998  1.00  0.00           H  
ATOM   1277 HD22 LEU    79     328.091 332.744 328.630  1.00  0.00           H  
ATOM   1278 HD23 LEU    79     326.523 332.064 328.165  1.00  0.00           H  
ATOM   1279  C   LEU    79     322.962 334.472 328.132  1.00  0.00           C  
ATOM   1280  O   LEU    79     322.314 335.233 327.406  1.00  0.00           O  
ATOM   1281  N   ASP    80     322.776 334.363 329.451  1.00  0.00           N  
ATOM   1282  H   ASP    80     323.308 333.646 329.923  1.00  0.00           H  
ATOM   1283  CA  ASP    80     321.933 335.226 330.294  1.00  0.00           C  
ATOM   1284  HA  ASP    80     321.307 335.857 329.661  1.00  0.00           H  
ATOM   1285  CB  ASP    80     320.991 334.370 331.172  1.00  0.00           C  
ATOM   1286  HB2 ASP    80     321.569 333.570 331.641  1.00  0.00           H  
ATOM   1287  HB3 ASP    80     320.584 334.990 331.972  1.00  0.00           H  
ATOM   1288  CG  ASP    80     319.764 333.777 330.453  1.00  0.00           C  
ATOM   1289  OD1 ASP    80     318.840 333.345 331.183  1.00  0.00           O  
ATOM   1290  OD2 ASP    80     319.660 333.804 329.203  1.00  0.00           O  
ATOM   1291  C   ASP    80     322.834 336.197 331.114  1.00  0.00           C  
ATOM   1292  O   ASP    80     323.763 336.796 330.566  1.00  0.00           O  
ATOM   1293  N   THR    81     322.569 336.378 332.415  1.00  0.00           N  
ATOM   1294  H   THR    81     321.774 335.884 332.794  1.00  0.00           H  
ATOM   1295  CA  THR    81     323.309 337.221 333.375  1.00  0.00           C  
ATOM   1296  HA  THR    81     324.299 337.437 332.975  1.00  0.00           H  
ATOM   1297  CB  THR    81     322.599 338.582 333.581  1.00  0.00           C  
ATOM   1298  HB  THR    81     323.151 339.150 334.332  1.00  0.00           H  
ATOM   1299  CG2 THR    81     322.535 339.425 332.307  1.00  0.00           C  
ATOM   1300 HG21 THR    81     321.918 338.933 331.554  1.00  0.00           H  
ATOM   1301 HG22 THR    81     322.108 340.402 332.533  1.00  0.00           H  
ATOM   1302 HG23 THR    81     323.541 339.567 331.911  1.00  0.00           H  
ATOM   1303  OG1 THR    81     321.269 338.395 334.034  1.00  0.00           O  
ATOM   1304  HG1 THR    81     320.832 339.268 334.083  1.00  0.00           H  
ATOM   1305  C   THR    81     323.533 336.420 334.677  1.00  0.00           C  
ATOM   1306  O   THR    81     324.239 335.410 334.626  1.00  0.00           O  
ATOM   1307  N   SER    82     322.906 336.844 335.787  1.00  0.00           N  
ATOM   1308  H   SER    82     322.304 337.644 335.629  1.00  0.00           H  
ATOM   1309  CA  SER    82     322.837 336.324 337.172  1.00  0.00           C  
ATOM   1310  HA  SER    82     321.882 335.807 337.259  1.00  0.00           H  
ATOM   1311  CB  SER    82     323.908 335.278 337.547  1.00  0.00           C  
ATOM   1312  HB2 SER    82     323.685 334.898 338.545  1.00  0.00           H  
ATOM   1313  HB3 SER    82     323.848 334.434 336.860  1.00  0.00           H  
ATOM   1314  OG  SER    82     325.226 335.807 337.550  1.00  0.00           O  
ATOM   1315  HG  SER    82     325.850 335.058 337.591  1.00  0.00           H  
ATOM   1316  C   SER    82     322.750 337.524 338.142  1.00  0.00           C  
ATOM   1317  O   SER    82     321.808 338.315 338.036  1.00  0.00           O  
ATOM   1318  N   HIS    83     323.698 337.686 339.071  1.00  0.00           N  
ATOM   1319  H   HIS    83     324.453 337.009 339.060  1.00  0.00           H  
ATOM   1320  CA  HIS    83     323.870 338.867 339.934  1.00  0.00           C  
ATOM   1321  HA  HIS    83     322.924 339.406 340.000  1.00  0.00           H  
ATOM   1322  CB  HIS    83     324.227 338.432 341.373  1.00  0.00           C  
ATOM   1323  HB2 HIS    83     324.616 339.286 341.931  1.00  0.00           H  
ATOM   1324  HB3 HIS    83     323.300 338.133 341.865  1.00  0.00           H  
ATOM   1325  CG  HIS    83     325.197 337.275 341.489  1.00  0.00           C  
ATOM   1326  ND1 HIS    83     326.494 337.233 340.968  1.00  0.00           N  
ATOM   1327  CE1 HIS    83     326.985 336.024 341.291  1.00  0.00           C  
ATOM   1328  HE1 HIS    83     327.974 335.666 341.031  1.00  0.00           H  
ATOM   1329  NE2 HIS    83     326.078 335.324 341.993  1.00  0.00           N  
ATOM   1330  HE2 HIS    83     326.220 334.391 342.368  1.00  0.00           H  
ATOM   1331  CD2 HIS    83     324.945 336.096 342.128  1.00  0.00           C  
ATOM   1332  HD2 HIS    83     324.029 335.829 342.643  1.00  0.00           H  
ATOM   1333  C   HIS    83     324.857 339.854 339.278  1.00  0.00           C  
ATOM   1334  O   HIS    83     324.476 340.579 338.356  1.00  0.00           O  
ATOM   1335  N   GLY    84     326.117 339.883 339.722  1.00  0.00           N  
ATOM   1336  H   GLY    84     326.359 339.218 340.449  1.00  0.00           H  
ATOM   1337  CA  GLY    84     327.228 340.642 339.126  1.00  0.00           C  
ATOM   1338  HA2 GLY    84     326.843 341.499 338.572  1.00  0.00           H  
ATOM   1339  HA3 GLY    84     327.866 341.021 339.925  1.00  0.00           H  
ATOM   1340  C   GLY    84     328.099 339.810 338.169  1.00  0.00           C  
ATOM   1341  O   GLY    84     329.236 340.190 337.879  1.00  0.00           O  
ATOM   1342  N   MET    85     327.582 338.669 337.701  1.00  0.00           N  
ATOM   1343  H   MET    85     326.631 338.454 337.965  1.00  0.00           H  
ATOM   1344  CA  MET    85     328.252 337.692 336.834  1.00  0.00           C  
ATOM   1345  HA  MET    85     329.185 338.117 336.460  1.00  0.00           H  
ATOM   1346  CB  MET    85     328.598 336.433 337.660  1.00  0.00           C  
ATOM   1347  HB2 MET    85     327.746 336.144 338.274  1.00  0.00           H  
ATOM   1348  HB3 MET    85     328.830 335.605 336.994  1.00  0.00           H  
ATOM   1349  CG  MET    85     329.813 336.656 338.568  1.00  0.00           C  
ATOM   1350  HG2 MET    85     330.647 337.005 337.958  1.00  0.00           H  
ATOM   1351  HG3 MET    85     329.570 337.441 339.285  1.00  0.00           H  
ATOM   1352  SD  MET    85     330.359 335.190 339.495  1.00  0.00           S  
ATOM   1353  CE  MET    85     330.890 334.096 338.145  1.00  0.00           C  
ATOM   1354  HE1 MET    85     331.580 334.625 337.487  1.00  0.00           H  
ATOM   1355  HE2 MET    85     331.395 333.224 338.561  1.00  0.00           H  
ATOM   1356  HE3 MET    85     330.025 333.762 337.572  1.00  0.00           H  
ATOM   1357  C   MET    85     327.410 337.367 335.583  1.00  0.00           C  
ATOM   1358  O   MET    85     326.375 337.987 335.316  1.00  0.00           O  
ATOM   1359  N   ILE    86     327.915 336.441 334.762  1.00  0.00           N  
ATOM   1360  H   ILE    86     328.776 335.987 335.039  1.00  0.00           H  
ATOM   1361  CA  ILE    86     327.397 336.102 333.435  1.00  0.00           C  
ATOM   1362  HA  ILE    86     326.336 336.344 333.404  1.00  0.00           H  
ATOM   1363  CB  ILE    86     328.103 337.009 332.386  1.00  0.00           C  
ATOM   1364  HB  ILE    86     327.923 338.038 332.702  1.00  0.00           H  
ATOM   1365  CG2 ILE    86     329.634 336.829 332.294  1.00  0.00           C  
ATOM   1366 HG21 ILE    86     329.885 335.885 331.810  1.00  0.00           H  
ATOM   1367 HG22 ILE    86     330.071 337.639 331.710  1.00  0.00           H  
ATOM   1368 HG23 ILE    86     330.088 336.852 333.284  1.00  0.00           H  
ATOM   1369  CG1 ILE    86     327.472 336.850 330.993  1.00  0.00           C  
ATOM   1370 HG12 ILE    86     327.821 335.919 330.554  1.00  0.00           H  
ATOM   1371 HG13 ILE    86     326.390 336.810 331.106  1.00  0.00           H  
ATOM   1372  CD1 ILE    86     327.786 337.995 330.021  1.00  0.00           C  
ATOM   1373 HD11 ILE    86     328.851 338.019 329.789  1.00  0.00           H  
ATOM   1374 HD12 ILE    86     327.233 337.841 329.095  1.00  0.00           H  
ATOM   1375 HD13 ILE    86     327.486 338.948 330.458  1.00  0.00           H  
ATOM   1376  C   ILE    86     327.522 334.582 333.212  1.00  0.00           C  
ATOM   1377  O   ILE    86     328.629 334.061 333.064  1.00  0.00           O  
ATOM   1378  N   ARG    87     326.395 333.846 333.227  1.00  0.00           N  
ATOM   1379  H   ARG    87     325.519 334.314 333.446  1.00  0.00           H  
ATOM   1380  CA  ARG    87     326.387 332.371 333.106  1.00  0.00           C  
ATOM   1381  HA  ARG    87     327.293 332.048 332.586  1.00  0.00           H  
ATOM   1382  CB  ARG    87     326.352 331.687 334.486  1.00  0.00           C  
ATOM   1383  HB2 ARG    87     325.466 332.031 335.024  1.00  0.00           H  
ATOM   1384  HB3 ARG    87     326.228 330.615 334.311  1.00  0.00           H  
ATOM   1385  CG  ARG    87     327.570 331.851 335.399  1.00  0.00           C  
ATOM   1386  HG2 ARG    87     328.488 331.646 334.848  1.00  0.00           H  
ATOM   1387  HG3 ARG    87     327.593 332.864 335.801  1.00  0.00           H  
ATOM   1388  CD  ARG    87     327.409 330.827 336.533  1.00  0.00           C  
ATOM   1389  HD2 ARG    87     326.376 330.844 336.883  1.00  0.00           H  
ATOM   1390  HD3 ARG    87     327.593 329.828 336.130  1.00  0.00           H  
ATOM   1391  NE  ARG    87     328.340 331.071 337.651  1.00  0.00           N  
ATOM   1392  HE  ARG    87     329.320 330.923 337.458  1.00  0.00           H  
ATOM   1393  CZ  ARG    87     328.023 331.363 338.902  1.00  0.00           C  
ATOM   1394  NH1 ARG    87     328.952 331.454 339.808  1.00  0.00           N  
ATOM   1395 HH11 ARG    87     329.912 331.267 339.572  1.00  0.00           H  
ATOM   1396 HH12 ARG    87     328.713 331.672 340.762  1.00  0.00           H  
ATOM   1397  NH2 ARG    87     326.792 331.564 339.286  1.00  0.00           N  
ATOM   1398 HH21 ARG    87     326.048 331.488 338.614  1.00  0.00           H  
ATOM   1399 HH22 ARG    87     326.577 331.758 340.249  1.00  0.00           H  
ATOM   1400  C   ARG    87     325.186 331.765 332.379  1.00  0.00           C  
ATOM   1401  O   ARG    87     324.031 332.109 332.626  1.00  0.00           O  
ATOM   1402  N   THR    88     325.527 330.776 331.558  1.00  0.00           N  
ATOM   1403  H   THR    88     326.517 330.635 331.411  1.00  0.00           H  
ATOM   1404  CA  THR    88     324.694 329.734 330.950  1.00  0.00           C  
ATOM   1405  HA  THR    88     325.208 329.432 330.037  1.00  0.00           H  
ATOM   1406  CB  THR    88     324.750 328.511 331.898  1.00  0.00           C  
ATOM   1407  HB  THR    88     324.210 328.746 332.815  1.00  0.00           H  
ATOM   1408  CG2 THR    88     324.210 327.199 331.319  1.00  0.00           C  
ATOM   1409 HG21 THR    88     324.762 326.360 331.725  1.00  0.00           H  
ATOM   1410 HG22 THR    88     323.175 327.038 331.615  1.00  0.00           H  
ATOM   1411 HG23 THR    88     324.285 327.204 330.234  1.00  0.00           H  
ATOM   1412  OG1 THR    88     326.105 328.263 332.230  1.00  0.00           O  
ATOM   1413  HG1 THR    88     326.130 327.607 332.951  1.00  0.00           H  
ATOM   1414  C   THR    88     323.283 330.150 330.482  1.00  0.00           C  
ATOM   1415  O   THR    88     323.121 331.227 329.912  1.00  0.00           O  
ATOM   1416  N   GLU    89     322.295 329.267 330.688  1.00  0.00           N  
ATOM   1417  H   GLU    89     322.521 328.469 331.253  1.00  0.00           H  
ATOM   1418  CA  GLU    89     320.958 329.221 330.095  1.00  0.00           C  
ATOM   1419  HA  GLU    89     320.630 328.192 330.208  1.00  0.00           H  
ATOM   1420  CB  GLU    89     319.892 330.055 330.795  1.00  0.00           C  
ATOM   1421  HB2 GLU    89     320.085 331.102 330.584  1.00  0.00           H  
ATOM   1422  HB3 GLU    89     318.933 329.788 330.348  1.00  0.00           H  
ATOM   1423  CG  GLU    89     319.795 329.856 332.321  1.00  0.00           C  
ATOM   1424  HG2 GLU    89     320.634 330.392 332.770  1.00  0.00           H  
ATOM   1425  HG3 GLU    89     318.878 330.342 332.660  1.00  0.00           H  
ATOM   1426  CD  GLU    89     319.807 328.400 332.859  1.00  0.00           C  
ATOM   1427  OE1 GLU    89     319.955 328.229 334.094  1.00  0.00           O  
ATOM   1428  OE2 GLU    89     319.651 327.423 332.092  1.00  0.00           O  
ATOM   1429  C   GLU    89     321.049 329.396 328.586  1.00  0.00           C  
ATOM   1430  O   GLU    89     321.107 330.495 328.040  1.00  0.00           O  
ATOM   1431  N   VAL    90     321.101 328.238 327.925  1.00  0.00           N  
ATOM   1432  H   VAL    90     320.978 327.395 328.464  1.00  0.00           H  
ATOM   1433  CA  VAL    90     321.478 328.042 326.526  1.00  0.00           C  
ATOM   1434  HA  VAL    90     322.281 328.744 326.342  1.00  0.00           H  
ATOM   1435  CB  VAL    90     322.066 326.612 326.383  1.00  0.00           C  
ATOM   1436  HB  VAL    90     321.930 326.229 325.373  1.00  0.00           H  
ATOM   1437  CG1 VAL    90     323.559 326.696 326.677  1.00  0.00           C  
ATOM   1438 HG11 VAL    90     323.732 327.136 327.656  1.00  0.00           H  
ATOM   1439 HG12 VAL    90     324.004 325.703 326.623  1.00  0.00           H  
ATOM   1440 HG13 VAL    90     324.023 327.330 325.949  1.00  0.00           H  
ATOM   1441  CG2 VAL    90     321.631 325.550 327.423  1.00  0.00           C  
ATOM   1442 HG21 VAL    90     320.600 325.670 327.729  1.00  0.00           H  
ATOM   1443 HG22 VAL    90     321.774 324.559 326.989  1.00  0.00           H  
ATOM   1444 HG23 VAL    90     322.218 325.616 328.337  1.00  0.00           H  
ATOM   1445  C   VAL    90     320.368 328.437 325.529  1.00  0.00           C  
ATOM   1446  O   VAL    90     320.011 327.714 324.602  1.00  0.00           O  
ATOM   1447  N   ARG    91     319.856 329.652 325.776  1.00  0.00           N  
ATOM   1448  H   ARG    91     320.368 330.129 326.509  1.00  0.00           H  
ATOM   1449  CA  ARG    91     318.654 330.373 325.329  1.00  0.00           C  
ATOM   1450  HA  ARG    91     318.892 331.439 325.335  1.00  0.00           H  
ATOM   1451  CB  ARG    91     318.214 330.032 323.892  1.00  0.00           C  
ATOM   1452  HB2 ARG    91     318.987 330.341 323.189  1.00  0.00           H  
ATOM   1453  HB3 ARG    91     318.088 328.955 323.797  1.00  0.00           H  
ATOM   1454  CG  ARG    91     316.861 330.636 323.488  1.00  0.00           C  
ATOM   1455  HG2 ARG    91     316.550 330.104 322.598  1.00  0.00           H  
ATOM   1456  HG3 ARG    91     316.141 330.416 324.266  1.00  0.00           H  
ATOM   1457  CD  ARG    91     316.720 332.131 323.190  1.00  0.00           C  
ATOM   1458  HD2 ARG    91     316.925 332.707 324.093  1.00  0.00           H  
ATOM   1459  HD3 ARG    91     317.426 332.424 322.414  1.00  0.00           H  
ATOM   1460  NE  ARG    91     315.333 332.380 322.736  1.00  0.00           N  
ATOM   1461  HE  ARG    91     314.694 331.595 322.805  1.00  0.00           H  
ATOM   1462  CZ  ARG    91     314.828 333.491 322.228  1.00  0.00           C  
ATOM   1463  NH1 ARG    91     313.567 333.553 321.910  1.00  0.00           N  
ATOM   1464 HH11 ARG    91     312.961 332.766 322.079  1.00  0.00           H  
ATOM   1465 HH12 ARG    91     313.176 334.405 321.541  1.00  0.00           H  
ATOM   1466  NH2 ARG    91     315.552 334.555 322.028  1.00  0.00           N  
ATOM   1467 HH21 ARG    91     316.529 334.536 322.264  1.00  0.00           H  
ATOM   1468 HH22 ARG    91     315.142 335.392 321.647  1.00  0.00           H  
ATOM   1469  C   ARG    91     317.557 330.140 326.381  1.00  0.00           C  
ATOM   1470  O   ARG    91     316.998 329.051 326.479  1.00  0.00           O  
ATOM   1471  N   SER    92     317.252 331.164 327.176  1.00  0.00           N  
ATOM   1472  H   SER    92     317.830 331.992 327.110  1.00  0.00           H  
ATOM   1473  CA  SER    92     316.074 331.254 328.059  1.00  0.00           C  
ATOM   1474  HA  SER    92     316.043 332.293 328.389  1.00  0.00           H  
ATOM   1475  CB  SER    92     314.760 331.066 327.269  1.00  0.00           C  
ATOM   1476  HB2 SER    92     314.582 331.972 326.689  1.00  0.00           H  
ATOM   1477  HB3 SER    92     314.847 330.237 326.569  1.00  0.00           H  
ATOM   1478  OG  SER    92     313.633 330.827 328.107  1.00  0.00           O  
ATOM   1479  HG  SER    92     313.491 329.861 328.172  1.00  0.00           H  
ATOM   1480  C   SER    92     316.100 330.450 329.372  1.00  0.00           C  
ATOM   1481  O   SER    92     316.371 331.032 330.420  1.00  0.00           O  
ATOM   1482  N   ARG    93     315.728 329.156 329.331  1.00  0.00           N  
ATOM   1483  H   ARG    93     315.623 328.750 328.406  1.00  0.00           H  
ATOM   1484  CA  ARG    93     315.317 328.310 330.479  1.00  0.00           C  
ATOM   1485  HA  ARG    93     315.226 327.285 330.110  1.00  0.00           H  
ATOM   1486  CB  ARG    93     316.296 328.258 331.679  1.00  0.00           C  
ATOM   1487  HB2 ARG    93     317.210 327.768 331.348  1.00  0.00           H  
ATOM   1488  HB3 ARG    93     316.545 329.254 332.040  1.00  0.00           H  
ATOM   1489  CG  ARG    93     315.696 327.473 332.862  1.00  0.00           C  
ATOM   1490  HG2 ARG    93     314.807 327.986 333.229  1.00  0.00           H  
ATOM   1491  HG3 ARG    93     315.403 326.480 332.524  1.00  0.00           H  
ATOM   1492  CD  ARG    93     316.667 327.341 334.038  1.00  0.00           C  
ATOM   1493  HD2 ARG    93     317.538 326.772 333.709  1.00  0.00           H  
ATOM   1494  HD3 ARG    93     316.986 328.337 334.349  1.00  0.00           H  
ATOM   1495  NE  ARG    93     316.022 326.658 335.180  1.00  0.00           N  
ATOM   1496  HE  ARG    93     315.020 326.530 335.133  1.00  0.00           H  
ATOM   1497  CZ  ARG    93     316.612 326.236 336.284  1.00  0.00           C  
ATOM   1498  NH1 ARG    93     315.922 325.626 337.205  1.00  0.00           N  
ATOM   1499 HH11 ARG    93     314.920 325.538 337.117  1.00  0.00           H  
ATOM   1500 HH12 ARG    93     316.361 325.333 338.064  1.00  0.00           H  
ATOM   1501  NH2 ARG    93     317.890 326.388 336.480  1.00  0.00           N  
ATOM   1502 HH21 ARG    93     318.429 326.913 335.808  1.00  0.00           H  
ATOM   1503 HH22 ARG    93     318.320 326.076 337.337  1.00  0.00           H  
ATOM   1504  C   ARG    93     313.891 328.740 330.849  1.00  0.00           C  
ATOM   1505  O   ARG    93     312.941 328.074 330.445  1.00  0.00           O  
ATOM   1506  N   THR    94     313.784 329.875 331.555  1.00  0.00           N  
ATOM   1507  H   THR    94     314.666 330.335 331.748  1.00  0.00           H  
ATOM   1508  CA  THR    94     312.589 330.685 331.896  1.00  0.00           C  
ATOM   1509  HA  THR    94     312.581 330.776 332.982  1.00  0.00           H  
ATOM   1510  CB  THR    94     312.768 332.127 331.364  1.00  0.00           C  
ATOM   1511  HB  THR    94     312.818 332.107 330.275  1.00  0.00           H  
ATOM   1512  CG2 THR    94     311.684 333.116 331.806  1.00  0.00           C  
ATOM   1513 HG21 THR    94     311.625 333.142 332.894  1.00  0.00           H  
ATOM   1514 HG22 THR    94     311.929 334.113 331.437  1.00  0.00           H  
ATOM   1515 HG23 THR    94     310.710 332.844 331.404  1.00  0.00           H  
ATOM   1516  OG1 THR    94     313.983 332.643 331.872  1.00  0.00           O  
ATOM   1517  HG1 THR    94     314.209 333.447 331.368  1.00  0.00           H  
ATOM   1518  C   THR    94     311.248 330.012 331.546  1.00  0.00           C  
ATOM   1519  O   THR    94     310.813 329.116 332.277  1.00  0.00           O  
ATOM   1520  N   ALA    95     310.588 330.427 330.457  1.00  0.00           N  
ATOM   1521  H   ALA    95     310.953 331.222 329.955  1.00  0.00           H  
ATOM   1522  CA  ALA    95     309.419 329.753 329.878  1.00  0.00           C  
ATOM   1523  HA  ALA    95     309.528 328.680 330.051  1.00  0.00           H  
ATOM   1524  CB  ALA    95     308.151 330.215 330.609  1.00  0.00           C  
ATOM   1525  HB1 ALA    95     307.983 331.278 330.433  1.00  0.00           H  
ATOM   1526  HB2 ALA    95     307.293 329.649 330.243  1.00  0.00           H  
ATOM   1527  HB3 ALA    95     308.250 330.032 331.679  1.00  0.00           H  
ATOM   1528  C   ALA    95     309.313 329.918 328.342  1.00  0.00           C  
ATOM   1529  O   ALA    95     308.284 329.580 327.750  1.00  0.00           O  
ATOM   1530  N   ASP    96     310.376 330.408 327.688  1.00  0.00           N  
ATOM   1531  H   ASP    96     311.207 330.635 328.214  1.00  0.00           H  
ATOM   1532  CA  ASP    96     310.521 330.376 326.231  1.00  0.00           C  
ATOM   1533  HA  ASP    96     309.536 330.390 325.762  1.00  0.00           H  
ATOM   1534  CB  ASP    96     311.283 331.618 325.710  1.00  0.00           C  
ATOM   1535  HB2 ASP    96     312.314 331.584 326.056  1.00  0.00           H  
ATOM   1536  HB3 ASP    96     311.312 331.575 324.620  1.00  0.00           H  
ATOM   1537  CG  ASP    96     310.664 332.965 326.125  1.00  0.00           C  
ATOM   1538  OD1 ASP    96     311.426 333.900 326.472  1.00  0.00           O  
ATOM   1539  OD2 ASP    96     309.420 333.122 326.058  1.00  0.00           O  
ATOM   1540  C   ASP    96     311.173 329.018 325.882  1.00  0.00           C  
ATOM   1541  O   ASP    96     310.622 327.955 326.186  1.00  0.00           O  
ATOM   1542  N   SER    97     312.336 329.033 325.240  1.00  0.00           N  
ATOM   1543  H   SER    97     312.710 329.918 324.932  1.00  0.00           H  
ATOM   1544  CA  SER    97     313.125 327.859 324.873  1.00  0.00           C  
ATOM   1545  HA  SER    97     312.511 327.256 324.214  1.00  0.00           H  
ATOM   1546  CB  SER    97     314.347 328.362 324.106  1.00  0.00           C  
ATOM   1547  HB2 SER    97     315.090 328.678 324.832  1.00  0.00           H  
ATOM   1548  HB3 SER    97     314.777 327.563 323.511  1.00  0.00           H  
ATOM   1549  OG  SER    97     314.023 329.464 323.260  1.00  0.00           O  
ATOM   1550  HG  SER    97     314.183 329.199 322.328  1.00  0.00           H  
ATOM   1551  C   SER    97     313.544 326.975 326.072  1.00  0.00           C  
ATOM   1552  O   SER    97     313.846 327.498 327.149  1.00  0.00           O  
ATOM   1553  N   HIS    98     313.592 325.643 325.889  1.00  0.00           N  
ATOM   1554  H   HIS    98     313.417 325.313 324.941  1.00  0.00           H  
ATOM   1555  CA  HIS    98     313.845 324.627 326.942  1.00  0.00           C  
ATOM   1556  HA  HIS    98     313.699 325.094 327.918  1.00  0.00           H  
ATOM   1557  CB  HIS    98     312.792 323.517 326.797  1.00  0.00           C  
ATOM   1558  HB2 HIS    98     311.803 323.973 326.849  1.00  0.00           H  
ATOM   1559  HB3 HIS    98     312.885 323.057 325.813  1.00  0.00           H  
ATOM   1560  CG  HIS    98     312.842 322.431 327.843  1.00  0.00           C  
ATOM   1561  ND1 HIS    98     312.916 321.062 327.577  1.00  0.00           N  
ATOM   1562  CE1 HIS    98     312.725 320.443 328.754  1.00  0.00           C  
ATOM   1563  HE1 HIS    98     312.723 319.368 328.894  1.00  0.00           H  
ATOM   1564  NE2 HIS    98     312.606 321.348 329.741  1.00  0.00           N  
ATOM   1565  HE2 HIS    98     312.466 321.130 330.722  1.00  0.00           H  
ATOM   1566  CD2 HIS    98     312.656 322.608 329.183  1.00  0.00           C  
ATOM   1567  HD2 HIS    98     312.513 323.551 329.696  1.00  0.00           H  
ATOM   1568  C   HIS    98     315.299 324.097 326.933  1.00  0.00           C  
ATOM   1569  O   HIS    98     316.081 324.480 327.794  1.00  0.00           O  
ATOM   1570  N   LEU    99     315.650 323.212 325.993  1.00  0.00           N  
ATOM   1571  H   LEU    99     314.902 322.953 325.358  1.00  0.00           H  
ATOM   1572  CA  LEU    99     316.993 322.794 325.534  1.00  0.00           C  
ATOM   1573  HA  LEU    99     316.728 321.986 324.852  1.00  0.00           H  
ATOM   1574  CB  LEU    99     317.572 323.825 324.562  1.00  0.00           C  
ATOM   1575  HB2 LEU    99     318.498 323.408 324.169  1.00  0.00           H  
ATOM   1576  HB3 LEU    99     316.872 323.873 323.738  1.00  0.00           H  
ATOM   1577  CG  LEU    99     317.850 325.287 324.940  1.00  0.00           C  
ATOM   1578  HG  LEU    99     318.464 325.697 324.150  1.00  0.00           H  
ATOM   1579  CD1 LEU    99     316.645 326.210 325.008  1.00  0.00           C  
ATOM   1580 HD11 LEU    99     316.290 326.311 326.026  1.00  0.00           H  
ATOM   1581 HD12 LEU    99     316.952 327.194 324.674  1.00  0.00           H  
ATOM   1582 HD13 LEU    99     315.864 325.832 324.356  1.00  0.00           H  
ATOM   1583  CD2 LEU    99     318.697 325.424 326.174  1.00  0.00           C  
ATOM   1584 HD21 LEU    99     319.626 324.907 325.953  1.00  0.00           H  
ATOM   1585 HD22 LEU    99     318.868 326.472 326.381  1.00  0.00           H  
ATOM   1586 HD23 LEU    99     318.223 325.014 327.044  1.00  0.00           H  
ATOM   1587  C   LEU    99     318.072 322.064 326.382  1.00  0.00           C  
ATOM   1588  O   LEU    99     318.484 320.972 325.975  1.00  0.00           O  
ATOM   1589  N   GLY   100     318.595 322.583 327.501  1.00  0.00           N  
ATOM   1590  H   GLY   100     318.204 323.443 327.867  1.00  0.00           H  
ATOM   1591  CA  GLY   100     319.782 321.991 328.164  1.00  0.00           C  
ATOM   1592  HA2 GLY   100     319.482 321.105 328.722  1.00  0.00           H  
ATOM   1593  HA3 GLY   100     320.480 321.665 327.394  1.00  0.00           H  
ATOM   1594  C   GLY   100     320.555 322.899 329.133  1.00  0.00           C  
ATOM   1595  O   GLY   100     319.950 323.684 329.861  1.00  0.00           O  
ATOM   1596  N   HIS   101     321.890 322.761 329.157  1.00  0.00           N  
ATOM   1597  H   HIS   101     322.318 322.127 328.485  1.00  0.00           H  
ATOM   1598  CA  HIS   101     322.830 323.428 330.082  1.00  0.00           C  
ATOM   1599  HA  HIS   101     322.449 324.431 330.282  1.00  0.00           H  
ATOM   1600  CB  HIS   101     322.875 322.661 331.421  1.00  0.00           C  
ATOM   1601  HB2 HIS   101     322.299 321.737 331.351  1.00  0.00           H  
ATOM   1602  HB3 HIS   101     323.896 322.381 331.683  1.00  0.00           H  
ATOM   1603  CG  HIS   101     322.314 323.507 332.529  1.00  0.00           C  
ATOM   1604  ND1 HIS   101     322.912 324.658 333.045  1.00  0.00           N  
ATOM   1605  CE1 HIS   101     322.000 325.204 333.868  1.00  0.00           C  
ATOM   1606  HE1 HIS   101     322.128 326.135 334.410  1.00  0.00           H  
ATOM   1607  NE2 HIS   101     320.886 324.453 333.898  1.00  0.00           N  
ATOM   1608  HE2 HIS   101     320.042 324.694 334.405  1.00  0.00           H  
ATOM   1609  CD2 HIS   101     321.066 323.378 333.054  1.00  0.00           C  
ATOM   1610  HD2 HIS   101     320.349 322.616 332.783  1.00  0.00           H  
ATOM   1611  C   HIS   101     324.237 323.628 329.477  1.00  0.00           C  
ATOM   1612  O   HIS   101     324.470 323.339 328.309  1.00  0.00           O  
ATOM   1613  N   VAL   102     325.191 324.154 330.253  1.00  0.00           N  
ATOM   1614  H   VAL   102     324.956 324.358 331.219  1.00  0.00           H  
ATOM   1615  CA  VAL   102     326.532 324.595 329.797  1.00  0.00           C  
ATOM   1616  HA  VAL   102     327.025 323.749 329.320  1.00  0.00           H  
ATOM   1617  CB  VAL   102     326.364 325.741 328.751  1.00  0.00           C  
ATOM   1618  HB  VAL   102     325.309 325.986 328.699  1.00  0.00           H  
ATOM   1619  CG1 VAL   102     327.075 327.066 329.021  1.00  0.00           C  
ATOM   1620 HG11 VAL   102     328.149 326.960 328.880  1.00  0.00           H  
ATOM   1621 HG12 VAL   102     326.703 327.820 328.327  1.00  0.00           H  
ATOM   1622 HG13 VAL   102     326.859 327.416 330.023  1.00  0.00           H  
ATOM   1623  CG2 VAL   102     326.780 325.316 327.344  1.00  0.00           C  
ATOM   1624 HG21 VAL   102     326.320 324.372 327.068  1.00  0.00           H  
ATOM   1625 HG22 VAL   102     326.417 326.053 326.630  1.00  0.00           H  
ATOM   1626 HG23 VAL   102     327.865 325.255 327.265  1.00  0.00           H  
ATOM   1627  C   VAL   102     327.399 324.991 331.009  1.00  0.00           C  
ATOM   1628  O   VAL   102     326.881 325.202 332.105  1.00  0.00           O  
ATOM   1629  N   PHE   103     328.717 325.102 330.829  1.00  0.00           N  
ATOM   1630  H   PHE   103     329.116 324.800 329.944  1.00  0.00           H  
ATOM   1631  CA  PHE   103     329.654 325.609 331.845  1.00  0.00           C  
ATOM   1632  HA  PHE   103     329.124 325.839 332.771  1.00  0.00           H  
ATOM   1633  CB  PHE   103     330.683 324.508 332.176  1.00  0.00           C  
ATOM   1634  HB2 PHE   103     331.142 324.152 331.253  1.00  0.00           H  
ATOM   1635  HB3 PHE   103     331.479 324.947 332.779  1.00  0.00           H  
ATOM   1636  CG  PHE   103     330.131 323.316 332.943  1.00  0.00           C  
ATOM   1637  CD1 PHE   103     330.342 323.221 334.333  1.00  0.00           C  
ATOM   1638  HD1 PHE   103     330.885 323.998 334.854  1.00  0.00           H  
ATOM   1639  CE1 PHE   103     329.861 322.111 335.051  1.00  0.00           C  
ATOM   1640  HE1 PHE   103     330.036 322.039 336.117  1.00  0.00           H  
ATOM   1641  CZ  PHE   103     329.158 321.093 334.383  1.00  0.00           C  
ATOM   1642  HZ  PHE   103     328.789 320.238 334.936  1.00  0.00           H  
ATOM   1643  CE2 PHE   103     328.942 321.183 332.996  1.00  0.00           C  
ATOM   1644  HE2 PHE   103     328.403 320.397 332.484  1.00  0.00           H  
ATOM   1645  CD2 PHE   103     329.433 322.288 332.276  1.00  0.00           C  
ATOM   1646  HD2 PHE   103     329.277 322.344 331.208  1.00  0.00           H  
ATOM   1647  C   PHE   103     330.298 326.931 331.374  1.00  0.00           C  
ATOM   1648  O   PHE   103     331.508 326.973 331.164  1.00  0.00           O  
ATOM   1649  N   ASN   104     329.466 327.971 331.154  1.00  0.00           N  
ATOM   1650  H   ASN   104     328.496 327.792 331.392  1.00  0.00           H  
ATOM   1651  CA  ASN   104     329.731 329.371 330.722  1.00  0.00           C  
ATOM   1652  HA  ASN   104     329.309 329.991 331.516  1.00  0.00           H  
ATOM   1653  CB  ASN   104     331.226 329.786 330.667  1.00  0.00           C  
ATOM   1654  HB2 ASN   104     331.757 329.144 329.975  1.00  0.00           H  
ATOM   1655  HB3 ASN   104     331.304 330.810 330.300  1.00  0.00           H  
ATOM   1656  CG  ASN   104     331.948 329.741 332.014  1.00  0.00           C  
ATOM   1657  OD1 ASN   104     331.379 329.981 333.070  1.00  0.00           O  
ATOM   1658  ND2 ASN   104     333.231 329.444 332.022  1.00  0.00           N  
ATOM   1659 HD21 ASN   104     333.704 329.377 332.910  1.00  0.00           H  
ATOM   1660 HD22 ASN   104     333.705 329.195 331.167  1.00  0.00           H  
ATOM   1661  C   ASN   104     328.893 329.781 329.474  1.00  0.00           C  
ATOM   1662  O   ASN   104     327.778 330.257 329.659  1.00  0.00           O  
ATOM   1663  N   ASP   105     329.401 329.622 328.236  1.00  0.00           N  
ATOM   1664  H   ASP   105     330.301 329.174 328.177  1.00  0.00           H  
ATOM   1665  CA  ASP   105     328.750 329.980 326.943  1.00  0.00           C  
ATOM   1666  HA  ASP   105     327.711 330.252 327.141  1.00  0.00           H  
ATOM   1667  CB  ASP   105     329.442 331.215 326.336  1.00  0.00           C  
ATOM   1668  HB2 ASP   105     329.538 331.988 327.095  1.00  0.00           H  
ATOM   1669  HB3 ASP   105     330.447 330.928 326.062  1.00  0.00           H  
ATOM   1670  CG  ASP   105     328.771 331.806 325.076  1.00  0.00           C  
ATOM   1671  OD1 ASP   105     329.257 332.858 324.600  1.00  0.00           O  
ATOM   1672  OD2 ASP   105     327.799 331.224 324.548  1.00  0.00           O  
ATOM   1673  C   ASP   105     328.700 328.804 325.929  1.00  0.00           C  
ATOM   1674  O   ASP   105     327.794 327.984 326.004  1.00  0.00           O  
ATOM   1675  N   GLY   106     329.654 328.697 324.983  1.00  0.00           N  
ATOM   1676  H   GLY   106     330.374 329.403 324.956  1.00  0.00           H  
ATOM   1677  CA  GLY   106     329.749 327.634 323.969  1.00  0.00           C  
ATOM   1678  HA2 GLY   106     329.229 326.744 324.327  1.00  0.00           H  
ATOM   1679  HA3 GLY   106     329.272 327.989 323.059  1.00  0.00           H  
ATOM   1680  C   GLY   106     331.175 327.225 323.577  1.00  0.00           C  
ATOM   1681  O   GLY   106     332.126 327.829 324.073  1.00  0.00           O  
ATOM   1682  N   PRO   107     331.323 326.247 322.653  1.00  0.00           N  
ATOM   1683  CD  PRO   107     330.223 325.679 321.872  1.00  0.00           C  
ATOM   1684  HD2 PRO   107     329.895 326.405 321.126  1.00  0.00           H  
ATOM   1685  HD3 PRO   107     329.381 325.389 322.502  1.00  0.00           H  
ATOM   1686  CG  PRO   107     330.768 324.441 321.168  1.00  0.00           C  
ATOM   1687  HG2 PRO   107     330.361 324.348 320.161  1.00  0.00           H  
ATOM   1688  HG3 PRO   107     330.525 323.556 321.747  1.00  0.00           H  
ATOM   1689  CB  PRO   107     332.278 324.647 321.133  1.00  0.00           C  
ATOM   1690  HB2 PRO   107     332.523 325.123 320.184  1.00  0.00           H  
ATOM   1691  HB3 PRO   107     332.807 323.696 321.208  1.00  0.00           H  
ATOM   1692  CA  PRO   107     332.587 325.563 322.334  1.00  0.00           C  
ATOM   1693  HA  PRO   107     332.828 324.932 323.188  1.00  0.00           H  
ATOM   1694  C   PRO   107     333.804 326.479 322.099  1.00  0.00           C  
ATOM   1695  O   PRO   107     334.644 326.634 322.984  1.00  0.00           O  
ATOM   1696  N   GLY   108     333.876 327.116 320.925  1.00  0.00           N  
ATOM   1697  H   GLY   108     333.199 326.864 320.218  1.00  0.00           H  
ATOM   1698  CA  GLY   108     334.841 328.165 320.573  1.00  0.00           C  
ATOM   1699  HA2 GLY   108     335.778 327.979 321.101  1.00  0.00           H  
ATOM   1700  HA3 GLY   108     335.060 328.095 319.507  1.00  0.00           H  
ATOM   1701  C   GLY   108     334.413 329.619 320.867  1.00  0.00           C  
ATOM   1702  O   GLY   108     335.312 330.445 321.044  1.00  0.00           O  
ATOM   1703  N   PRO   109     333.105 329.972 320.980  1.00  0.00           N  
ATOM   1704  CD  PRO   109     331.949 329.216 320.501  1.00  0.00           C  
ATOM   1705  HD2 PRO   109     331.640 328.504 321.261  1.00  0.00           H  
ATOM   1706  HD3 PRO   109     332.168 328.701 319.564  1.00  0.00           H  
ATOM   1707  CG  PRO   109     330.824 330.221 320.277  1.00  0.00           C  
ATOM   1708  HG2 PRO   109     329.843 329.773 320.443  1.00  0.00           H  
ATOM   1709  HG3 PRO   109     330.896 330.638 319.272  1.00  0.00           H  
ATOM   1710  CB  PRO   109     331.140 331.293 321.312  1.00  0.00           C  
ATOM   1711  HB2 PRO   109     330.794 330.963 322.294  1.00  0.00           H  
ATOM   1712  HB3 PRO   109     330.692 332.251 321.046  1.00  0.00           H  
ATOM   1713  CA  PRO   109     332.670 331.345 321.273  1.00  0.00           C  
ATOM   1714  HA  PRO   109     332.967 331.974 320.431  1.00  0.00           H  
ATOM   1715  C   PRO   109     333.249 331.962 322.558  1.00  0.00           C  
ATOM   1716  O   PRO   109     333.503 333.169 322.590  1.00  0.00           O  
ATOM   1717  N   ASN   110     333.496 331.149 323.598  1.00  0.00           N  
ATOM   1718  H   ASN   110     333.175 330.192 323.529  1.00  0.00           H  
ATOM   1719  CA  ASN   110     334.122 331.600 324.856  1.00  0.00           C  
ATOM   1720  HA  ASN   110     334.723 332.489 324.651  1.00  0.00           H  
ATOM   1721  CB  ASN   110     332.972 332.007 325.801  1.00  0.00           C  
ATOM   1722  HB2 ASN   110     332.217 332.569 325.247  1.00  0.00           H  
ATOM   1723  HB3 ASN   110     332.522 331.095 326.163  1.00  0.00           H  
ATOM   1724  CG  ASN   110     333.348 332.851 327.013  1.00  0.00           C  
ATOM   1725  OD1 ASN   110     334.345 333.559 327.049  1.00  0.00           O  
ATOM   1726  ND2 ASN   110     332.528 332.823 328.044  1.00  0.00           N  
ATOM   1727 HD21 ASN   110     332.751 333.393 328.848  1.00  0.00           H  
ATOM   1728 HD22 ASN   110     331.662 332.312 328.002  1.00  0.00           H  
ATOM   1729  C   ASN   110     335.083 330.556 325.495  1.00  0.00           C  
ATOM   1730  O   ASN   110     335.669 330.826 326.543  1.00  0.00           O  
ATOM   1731  N   GLY   111     335.280 329.379 324.873  1.00  0.00           N  
ATOM   1732  H   GLY   111     334.772 329.197 324.020  1.00  0.00           H  
ATOM   1733  CA  GLY   111     336.284 328.372 325.269  1.00  0.00           C  
ATOM   1734  HA2 GLY   111     336.450 327.686 324.439  1.00  0.00           H  
ATOM   1735  HA3 GLY   111     337.231 328.877 325.460  1.00  0.00           H  
ATOM   1736  C   GLY   111     335.918 327.547 326.516  1.00  0.00           C  
ATOM   1737  O   GLY   111     336.439 327.814 327.601  1.00  0.00           O  
ATOM   1738  N   LEU   112     335.033 326.545 326.377  1.00  0.00           N  
ATOM   1739  H   LEU   112     334.685 326.356 325.442  1.00  0.00           H  
ATOM   1740  CA  LEU   112     334.431 325.784 327.500  1.00  0.00           C  
ATOM   1741  HA  LEU   112     335.228 325.498 328.189  1.00  0.00           H  
ATOM   1742  CB  LEU   112     333.454 326.712 328.249  1.00  0.00           C  
ATOM   1743  HB2 LEU   112     333.067 326.204 329.133  1.00  0.00           H  
ATOM   1744  HB3 LEU   112     333.999 327.578 328.627  1.00  0.00           H  
ATOM   1745  CG  LEU   112     332.295 327.151 327.333  1.00  0.00           C  
ATOM   1746  HG  LEU   112     332.354 326.643 326.373  1.00  0.00           H  
ATOM   1747  CD1 LEU   112     330.931 326.810 327.908  1.00  0.00           C  
ATOM   1748 HD11 LEU   112     330.727 327.417 328.777  1.00  0.00           H  
ATOM   1749 HD12 LEU   112     330.158 326.946 327.155  1.00  0.00           H  
ATOM   1750 HD13 LEU   112     330.917 325.769 328.207  1.00  0.00           H  
ATOM   1751  CD2 LEU   112     332.409 328.646 327.082  1.00  0.00           C  
ATOM   1752 HD21 LEU   112     333.277 328.807 326.454  1.00  0.00           H  
ATOM   1753 HD22 LEU   112     331.545 328.998 326.545  1.00  0.00           H  
ATOM   1754 HD23 LEU   112     332.544 329.212 328.000  1.00  0.00           H  
ATOM   1755  C   LEU   112     333.724 324.480 327.063  1.00  0.00           C  
ATOM   1756  O   LEU   112     333.877 324.041 325.923  1.00  0.00           O  
ATOM   1757  N   ARG   113     332.924 323.867 327.956  1.00  0.00           N  
ATOM   1758  H   ARG   113     332.858 324.273 328.882  1.00  0.00           H  
ATOM   1759  CA  ARG   113     332.151 322.630 327.706  1.00  0.00           C  
ATOM   1760  HA  ARG   113     332.239 322.390 326.647  1.00  0.00           H  
ATOM   1761  CB  ARG   113     332.753 321.463 328.514  1.00  0.00           C  
ATOM   1762  HB2 ARG   113     332.735 321.719 329.575  1.00  0.00           H  
ATOM   1763  HB3 ARG   113     332.143 320.569 328.373  1.00  0.00           H  
ATOM   1764  CG  ARG   113     334.205 321.140 328.103  1.00  0.00           C  
ATOM   1765  HG2 ARG   113     334.829 322.021 328.254  1.00  0.00           H  
ATOM   1766  HG3 ARG   113     334.582 320.354 328.758  1.00  0.00           H  
ATOM   1767  CD  ARG   113     334.337 320.666 326.644  1.00  0.00           C  
ATOM   1768  HD2 ARG   113     333.852 319.692 326.551  1.00  0.00           H  
ATOM   1769  HD3 ARG   113     333.824 321.346 325.969  1.00  0.00           H  
ATOM   1770  NE  ARG   113     335.750 320.544 326.233  1.00  0.00           N  
ATOM   1771  HE  ARG   113     336.245 319.732 326.573  1.00  0.00           H  
ATOM   1772  CZ  ARG   113     336.425 321.325 325.402  1.00  0.00           C  
ATOM   1773  NH1 ARG   113     337.633 321.004 325.041  1.00  0.00           N  
ATOM   1774 HH11 ARG   113     338.058 320.159 325.390  1.00  0.00           H  
ATOM   1775 HH12 ARG   113     338.149 321.591 324.408  1.00  0.00           H  
ATOM   1776  NH2 ARG   113     335.942 322.432 324.908  1.00  0.00           N  
ATOM   1777 HH21 ARG   113     335.059 322.798 325.247  1.00  0.00           H  
ATOM   1778 HH22 ARG   113     336.488 322.989 324.272  1.00  0.00           H  
ATOM   1779  C   ARG   113     330.639 322.803 327.921  1.00  0.00           C  
ATOM   1780  O   ARG   113     330.168 323.552 328.774  1.00  0.00           O  
ATOM   1781  N   TYR   114     329.889 322.104 327.078  1.00  0.00           N  
ATOM   1782  H   TYR   114     330.376 321.464 326.464  1.00  0.00           H  
ATOM   1783  CA  TYR   114     328.461 322.276 326.789  1.00  0.00           C  
ATOM   1784  HA  TYR   114     328.056 323.026 327.460  1.00  0.00           H  
ATOM   1785  CB  TYR   114     328.352 322.794 325.328  1.00  0.00           C  
ATOM   1786  HB2 TYR   114     327.381 322.522 324.910  1.00  0.00           H  
ATOM   1787  HB3 TYR   114     328.394 323.884 325.341  1.00  0.00           H  
ATOM   1788  CG  TYR   114     329.469 322.309 324.406  1.00  0.00           C  
ATOM   1789  CD1 TYR   114     330.723 322.960 324.410  1.00  0.00           C  
ATOM   1790  HD1 TYR   114     330.858 323.874 324.975  1.00  0.00           H  
ATOM   1791  CE1 TYR   114     331.824 322.386 323.741  1.00  0.00           C  
ATOM   1792  HE1 TYR   114     332.796 322.850 323.792  1.00  0.00           H  
ATOM   1793  CZ  TYR   114     331.653 321.208 322.984  1.00  0.00           C  
ATOM   1794  OH  TYR   114     332.700 320.649 322.315  1.00  0.00           O  
ATOM   1795  HH  TYR   114     333.536 321.130 322.442  1.00  0.00           H  
ATOM   1796  CE2 TYR   114     330.385 320.601 322.924  1.00  0.00           C  
ATOM   1797  HE2 TYR   114     330.266 319.722 322.313  1.00  0.00           H  
ATOM   1798  CD2 TYR   114     329.303 321.134 323.655  1.00  0.00           C  
ATOM   1799  HD2 TYR   114     328.338 320.649 323.637  1.00  0.00           H  
ATOM   1800  C   TYR   114     327.662 320.982 327.025  1.00  0.00           C  
ATOM   1801  O   TYR   114     328.184 319.884 326.846  1.00  0.00           O  
ATOM   1802  N   CYS   115     326.395 321.109 327.458  1.00  0.00           N  
ATOM   1803  H   CYS   115     325.979 322.033 327.521  1.00  0.00           H  
ATOM   1804  CA  CYS   115     325.575 319.987 327.931  1.00  0.00           C  
ATOM   1805  HA  CYS   115     326.036 319.037 327.654  1.00  0.00           H  
ATOM   1806  CB  CYS   115     325.523 320.055 329.467  1.00  0.00           C  
ATOM   1807  HB2 CYS   115     326.533 319.962 329.869  1.00  0.00           H  
ATOM   1808  HB3 CYS   115     325.112 321.016 329.778  1.00  0.00           H  
ATOM   1809  SG  CYS   115     324.486 318.720 330.139  1.00  0.00           S  
ATOM   1810  HG  CYS   115     323.474 319.497 330.570  1.00  0.00           H  
ATOM   1811  C   CYS   115     324.173 320.029 327.310  1.00  0.00           C  
ATOM   1812  O   CYS   115     323.365 320.904 327.614  1.00  0.00           O  
ATOM   1813  N   ILE   116     323.846 319.070 326.449  1.00  0.00           N  
ATOM   1814  H   ILE   116     324.510 318.325 326.276  1.00  0.00           H  
ATOM   1815  CA  ILE   116     322.598 319.106 325.676  1.00  0.00           C  
ATOM   1816  HA  ILE   116     321.915 319.818 326.130  1.00  0.00           H  
ATOM   1817  CB  ILE   116     322.883 319.600 324.237  1.00  0.00           C  
ATOM   1818  HB  ILE   116     323.777 319.109 323.866  1.00  0.00           H  
ATOM   1819  CG2 ILE   116     321.736 319.239 323.293  1.00  0.00           C  
ATOM   1820 HG21 ILE   116     320.802 319.559 323.748  1.00  0.00           H  
ATOM   1821 HG22 ILE   116     321.879 319.739 322.336  1.00  0.00           H  
ATOM   1822 HG23 ILE   116     321.699 318.168 323.101  1.00  0.00           H  
ATOM   1823  CG1 ILE   116     323.155 321.119 324.173  1.00  0.00           C  
ATOM   1824 HG12 ILE   116     323.986 321.360 324.835  1.00  0.00           H  
ATOM   1825 HG13 ILE   116     323.477 321.363 323.160  1.00  0.00           H  
ATOM   1826  CD1 ILE   116     321.965 322.028 324.526  1.00  0.00           C  
ATOM   1827 HD11 ILE   116     321.478 321.713 325.442  1.00  0.00           H  
ATOM   1828 HD12 ILE   116     322.323 323.044 324.683  1.00  0.00           H  
ATOM   1829 HD13 ILE   116     321.235 322.024 323.717  1.00  0.00           H  
ATOM   1830  C   ILE   116     321.876 317.768 325.757  1.00  0.00           C  
ATOM   1831  O   ILE   116     322.287 316.780 325.155  1.00  0.00           O  
ATOM   1832  N   ASN   117     320.772 317.757 326.492  1.00  0.00           N  
ATOM   1833  H   ASN   117     320.573 318.574 327.053  1.00  0.00           H  
ATOM   1834  CA  ASN   117     319.956 316.565 326.703  1.00  0.00           C  
ATOM   1835  HA  ASN   117     319.930 315.974 325.785  1.00  0.00           H  
ATOM   1836  CB  ASN   117     320.629 315.703 327.803  1.00  0.00           C  
ATOM   1837  HB2 ASN   117     319.967 314.891 328.100  1.00  0.00           H  
ATOM   1838  HB3 ASN   117     321.522 315.251 327.382  1.00  0.00           H  
ATOM   1839  CG  ASN   117     321.023 316.456 329.065  1.00  0.00           C  
ATOM   1840  OD1 ASN   117     320.349 317.368 329.517  1.00  0.00           O  
ATOM   1841  ND2 ASN   117     322.146 316.114 329.656  1.00  0.00           N  
ATOM   1842 HD21 ASN   117     322.421 316.610 330.486  1.00  0.00           H  
ATOM   1843 HD22 ASN   117     322.720 315.360 329.302  1.00  0.00           H  
ATOM   1844  C   ASN   117     318.494 316.869 327.071  1.00  0.00           C  
ATOM   1845  O   ASN   117     317.758 315.901 327.220  1.00  0.00           O  
ATOM   1846  N   SER   118     318.028 318.131 327.133  1.00  0.00           N  
ATOM   1847  H   SER   118     318.622 318.898 326.841  1.00  0.00           H  
ATOM   1848  CA  SER   118     316.745 318.467 327.796  1.00  0.00           C  
ATOM   1849  HA  SER   118     316.815 317.996 328.770  1.00  0.00           H  
ATOM   1850  CB  SER   118     316.597 319.942 328.120  1.00  0.00           C  
ATOM   1851  HB2 SER   118     317.536 320.315 328.519  1.00  0.00           H  
ATOM   1852  HB3 SER   118     316.307 320.494 327.230  1.00  0.00           H  
ATOM   1853  OG  SER   118     315.609 320.086 329.109  1.00  0.00           O  
ATOM   1854  HG  SER   118     314.836 320.541 328.725  1.00  0.00           H  
ATOM   1855  C   SER   118     315.485 317.884 327.158  1.00  0.00           C  
ATOM   1856  O   SER   118     315.105 316.789 327.545  1.00  0.00           O  
ATOM   1857  N   ALA   119     314.849 318.443 326.130  1.00  0.00           N  
ATOM   1858  H   ALA   119     315.104 319.358 325.776  1.00  0.00           H  
ATOM   1859  CA  ALA   119     313.786 317.657 325.467  1.00  0.00           C  
ATOM   1860  HA  ALA   119     313.218 317.166 326.247  1.00  0.00           H  
ATOM   1861  CB  ALA   119     312.768 318.543 324.768  1.00  0.00           C  
ATOM   1862  HB1 ALA   119     313.093 318.702 323.748  1.00  0.00           H  
ATOM   1863  HB2 ALA   119     311.807 318.030 324.739  1.00  0.00           H  
ATOM   1864  HB3 ALA   119     312.648 319.484 325.305  1.00  0.00           H  
ATOM   1865  C   ALA   119     314.361 316.538 324.558  1.00  0.00           C  
ATOM   1866  O   ALA   119     313.638 315.970 323.744  1.00  0.00           O  
ATOM   1867  N   ALA   120     315.682 316.313 324.689  1.00  0.00           N  
ATOM   1868  H   ALA   120     316.085 316.684 325.533  1.00  0.00           H  
ATOM   1869  CA  ALA   120     316.583 315.506 323.887  1.00  0.00           C  
ATOM   1870  HA  ALA   120     317.576 315.718 324.287  1.00  0.00           H  
ATOM   1871  CB  ALA   120     316.386 314.024 324.190  1.00  0.00           C  
ATOM   1872  HB1 ALA   120     315.335 313.755 324.132  1.00  0.00           H  
ATOM   1873  HB2 ALA   120     316.987 313.416 323.517  1.00  0.00           H  
ATOM   1874  HB3 ALA   120     316.720 313.831 325.209  1.00  0.00           H  
ATOM   1875  C   ALA   120     316.629 316.022 322.428  1.00  0.00           C  
ATOM   1876  O   ALA   120     315.625 316.220 321.744  1.00  0.00           O  
ATOM   1877  N   LEU   121     317.828 316.399 321.990  1.00  0.00           N  
ATOM   1878  H   LEU   121     318.643 316.167 322.539  1.00  0.00           H  
ATOM   1879  CA  LEU   121     318.009 317.210 320.781  1.00  0.00           C  
ATOM   1880  HA  LEU   121     317.051 317.567 320.400  1.00  0.00           H  
ATOM   1881  CB  LEU   121     318.836 318.443 321.215  1.00  0.00           C  
ATOM   1882  HB2 LEU   121     319.844 318.112 321.459  1.00  0.00           H  
ATOM   1883  HB3 LEU   121     318.939 319.110 320.367  1.00  0.00           H  
ATOM   1884  CG  LEU   121     318.331 319.283 322.409  1.00  0.00           C  
ATOM   1885  HG  LEU   121     318.727 318.856 323.331  1.00  0.00           H  
ATOM   1886  CD1 LEU   121     318.878 320.694 322.237  1.00  0.00           C  
ATOM   1887 HD11 LEU   121     318.404 321.142 321.374  1.00  0.00           H  
ATOM   1888 HD12 LEU   121     318.672 321.295 323.119  1.00  0.00           H  
ATOM   1889 HD13 LEU   121     319.939 320.697 322.030  1.00  0.00           H  
ATOM   1890  CD2 LEU   121     316.815 319.402 322.580  1.00  0.00           C  
ATOM   1891 HD21 LEU   121     316.411 318.515 323.051  1.00  0.00           H  
ATOM   1892 HD22 LEU   121     316.588 320.246 323.228  1.00  0.00           H  
ATOM   1893 HD23 LEU   121     316.336 319.549 321.617  1.00  0.00           H  
ATOM   1894  C   LEU   121     318.672 316.407 319.650  1.00  0.00           C  
ATOM   1895  O   LEU   121     318.568 315.180 319.602  1.00  0.00           O  
ATOM   1896  N   ARG   122     319.378 317.105 318.752  1.00  0.00           N  
ATOM   1897  H   ARG   122     319.332 318.116 318.835  1.00  0.00           H  
ATOM   1898  CA  ARG   122     320.353 316.543 317.807  1.00  0.00           C  
ATOM   1899  HA  ARG   122     320.912 317.398 317.418  1.00  0.00           H  
ATOM   1900  CB  ARG   122     321.408 315.699 318.571  1.00  0.00           C  
ATOM   1901  HB2 ARG   122     321.189 314.635 318.469  1.00  0.00           H  
ATOM   1902  HB3 ARG   122     322.343 315.905 318.065  1.00  0.00           H  
ATOM   1903  CG  ARG   122     321.626 315.990 320.077  1.00  0.00           C  
ATOM   1904  HG2 ARG   122     321.548 317.055 320.271  1.00  0.00           H  
ATOM   1905  HG3 ARG   122     320.874 315.474 320.667  1.00  0.00           H  
ATOM   1906  CD  ARG   122     322.996 315.529 320.549  1.00  0.00           C  
ATOM   1907  HD2 ARG   122     323.083 314.451 320.412  1.00  0.00           H  
ATOM   1908  HD3 ARG   122     323.717 316.036 319.912  1.00  0.00           H  
ATOM   1909  NE  ARG   122     323.250 315.880 321.965  1.00  0.00           N  
ATOM   1910  HE  ARG   122     322.469 315.880 322.612  1.00  0.00           H  
ATOM   1911  CZ  ARG   122     324.409 316.291 322.442  1.00  0.00           C  
ATOM   1912  NH1 ARG   122     324.551 316.712 323.653  1.00  0.00           N  
ATOM   1913 HH11 ARG   122     323.779 316.632 324.310  1.00  0.00           H  
ATOM   1914 HH12 ARG   122     325.429 317.088 323.978  1.00  0.00           H  
ATOM   1915  NH2 ARG   122     325.482 316.253 321.727  1.00  0.00           N  
ATOM   1916 HH21 ARG   122     325.492 315.813 320.828  1.00  0.00           H  
ATOM   1917 HH22 ARG   122     326.338 316.637 322.078  1.00  0.00           H  
ATOM   1918  C   ARG   122     319.790 315.853 316.547  1.00  0.00           C  
ATOM   1919  O   ARG   122     320.214 314.773 316.177  1.00  0.00           O  
ATOM   1920  N   PHE   123     318.860 316.482 315.835  1.00  0.00           N  
ATOM   1921  H   PHE   123     318.544 317.366 316.198  1.00  0.00           H  
ATOM   1922  CA  PHE   123     318.354 316.065 314.511  1.00  0.00           C  
ATOM   1923  HA  PHE   123     318.193 314.990 314.569  1.00  0.00           H  
ATOM   1924  CB  PHE   123     317.004 316.748 314.202  1.00  0.00           C  
ATOM   1925  HB2 PHE   123     316.406 316.863 315.088  1.00  0.00           H  
ATOM   1926  HB3 PHE   123     317.147 317.754 313.816  1.00  0.00           H  
ATOM   1927  CG  PHE   123     316.226 315.969 313.188  1.00  0.00           C  
ATOM   1928  CD1 PHE   123     315.917 314.629 313.465  1.00  0.00           C  
ATOM   1929  HD1 PHE   123     316.161 314.197 314.423  1.00  0.00           H  
ATOM   1930  CE1 PHE   123     315.380 313.821 312.458  1.00  0.00           C  
ATOM   1931  HE1 PHE   123     315.242 312.769 312.637  1.00  0.00           H  
ATOM   1932  CZ  PHE   123     315.092 314.362 311.199  1.00  0.00           C  
ATOM   1933  HZ  PHE   123     314.673 313.725 310.443  1.00  0.00           H  
ATOM   1934  CE2 PHE   123     315.405 315.704 310.924  1.00  0.00           C  
ATOM   1935  HE2 PHE   123     315.250 316.119 309.946  1.00  0.00           H  
ATOM   1936  CD2 PHE   123     315.978 316.508 311.917  1.00  0.00           C  
ATOM   1937  HD2 PHE   123     316.262 317.523 311.685  1.00  0.00           H  
ATOM   1938  C   PHE   123     319.333 316.282 313.333  1.00  0.00           C  
ATOM   1939  O   PHE   123     319.149 317.157 312.482  1.00  0.00           O  
ATOM   1940  N   VAL   124     320.380 315.459 313.283  1.00  0.00           N  
ATOM   1941  H   VAL   124     320.447 314.757 314.016  1.00  0.00           H  
ATOM   1942  CA  VAL   124     321.564 315.537 312.398  1.00  0.00           C  
ATOM   1943  HA  VAL   124     321.233 315.518 311.361  1.00  0.00           H  
ATOM   1944  CB  VAL   124     322.232 316.906 312.682  1.00  0.00           C  
ATOM   1945  HB  VAL   124     321.461 317.638 312.887  1.00  0.00           H  
ATOM   1946  CG1 VAL   124     323.050 316.893 313.954  1.00  0.00           C  
ATOM   1947 HG11 VAL   124     323.967 316.322 313.814  1.00  0.00           H  
ATOM   1948 HG12 VAL   124     323.262 317.911 314.265  1.00  0.00           H  
ATOM   1949 HG13 VAL   124     322.429 316.462 314.737  1.00  0.00           H  
ATOM   1950  CG2 VAL   124     322.966 317.542 311.509  1.00  0.00           C  
ATOM   1951 HG21 VAL   124     322.228 318.003 310.851  1.00  0.00           H  
ATOM   1952 HG22 VAL   124     323.652 318.304 311.867  1.00  0.00           H  
ATOM   1953 HG23 VAL   124     323.516 316.818 310.940  1.00  0.00           H  
ATOM   1954  C   VAL   124     322.402 314.245 312.692  1.00  0.00           C  
ATOM   1955  O   VAL   124     322.183 313.664 313.743  1.00  0.00           O  
ATOM   1956  N   PRO   125     323.344 313.723 311.877  1.00  0.00           N  
ATOM   1957  CD  PRO   125     324.011 314.360 310.778  1.00  0.00           C  
ATOM   1958  HD2 PRO   125     324.619 315.140 311.216  1.00  0.00           H  
ATOM   1959  HD3 PRO   125     323.284 314.742 310.067  1.00  0.00           H  
ATOM   1960  CG  PRO   125     324.939 313.332 310.123  1.00  0.00           C  
ATOM   1961  HG2 PRO   125     325.967 313.489 310.442  1.00  0.00           H  
ATOM   1962  HG3 PRO   125     324.910 313.395 309.040  1.00  0.00           H  
ATOM   1963  CB  PRO   125     324.427 311.996 310.653  1.00  0.00           C  
ATOM   1964  HB2 PRO   125     325.214 311.242 310.695  1.00  0.00           H  
ATOM   1965  HB3 PRO   125     323.604 311.645 310.030  1.00  0.00           H  
ATOM   1966  CA  PRO   125     323.898 312.374 312.040  1.00  0.00           C  
ATOM   1967  HA  PRO   125     323.084 311.689 312.281  1.00  0.00           H  
ATOM   1968  C   PRO   125     324.974 312.215 313.135  1.00  0.00           C  
ATOM   1969  O   PRO   125     324.755 311.490 314.100  1.00  0.00           O  
ATOM   1970  N   LYS   126     326.166 312.821 312.959  1.00  0.00           N  
ATOM   1971  H   LYS   126     326.257 313.423 312.156  1.00  0.00           H  
ATOM   1972  CA  LYS   126     327.365 312.554 313.787  1.00  0.00           C  
ATOM   1973  HA  LYS   126     327.042 312.283 314.794  1.00  0.00           H  
ATOM   1974  CB  LYS   126     328.070 311.326 313.162  1.00  0.00           C  
ATOM   1975  HB2 LYS   126     327.346 310.511 313.109  1.00  0.00           H  
ATOM   1976  HB3 LYS   126     328.378 311.564 312.141  1.00  0.00           H  
ATOM   1977  CG  LYS   126     329.294 310.823 313.946  1.00  0.00           C  
ATOM   1978  HG2 LYS   126     330.084 311.576 313.919  1.00  0.00           H  
ATOM   1979  HG3 LYS   126     329.006 310.662 314.981  1.00  0.00           H  
ATOM   1980  CD  LYS   126     329.845 309.510 313.362  1.00  0.00           C  
ATOM   1981  HD2 LYS   126     329.023 308.815 313.179  1.00  0.00           H  
ATOM   1982  HD3 LYS   126     330.343 309.724 312.413  1.00  0.00           H  
ATOM   1983  CE  LYS   126     330.837 308.864 314.344  1.00  0.00           C  
ATOM   1984  HE2 LYS   126     331.594 309.605 314.624  1.00  0.00           H  
ATOM   1985  HE3 LYS   126     330.294 308.584 315.251  1.00  0.00           H  
ATOM   1986  NZ  LYS   126     331.497 307.658 313.768  1.00  0.00           N  
ATOM   1987  HZ1 LYS   126     332.081 307.894 312.976  1.00  0.00           H  
ATOM   1988  HZ2 LYS   126     332.093 307.206 314.453  1.00  0.00           H  
ATOM   1989  HZ3 LYS   126     330.822 306.968 313.462  1.00  0.00           H  
ATOM   1990  C   LYS   126     328.336 313.734 313.958  1.00  0.00           C  
ATOM   1991  O   LYS   126     328.935 313.871 315.024  1.00  0.00           O  
ATOM   1992  N   HIS   127     328.485 314.597 312.944  1.00  0.00           N  
ATOM   1993  H   HIS   127     327.988 314.412 312.083  1.00  0.00           H  
ATOM   1994  CA  HIS   127     329.346 315.799 312.978  1.00  0.00           C  
ATOM   1995  HA  HIS   127     330.355 315.506 313.274  1.00  0.00           H  
ATOM   1996  CB  HIS   127     329.416 316.383 311.557  1.00  0.00           C  
ATOM   1997  HB2 HIS   127     330.042 317.270 311.573  1.00  0.00           H  
ATOM   1998  HB3 HIS   127     329.880 315.652 310.893  1.00  0.00           H  
ATOM   1999  CG  HIS   127     328.079 316.755 310.982  1.00  0.00           C  
ATOM   2000  ND1 HIS   127     327.180 315.898 310.368  1.00  0.00           N  
ATOM   2001  CE1 HIS   127     326.106 316.646 310.078  1.00  0.00           C  
ATOM   2002  HE1 HIS   127     325.266 316.294 309.496  1.00  0.00           H  
ATOM   2003  NE2 HIS   127     326.233 317.890 310.569  1.00  0.00           N  
ATOM   2004  HE2 HIS   127     325.561 318.648 310.463  1.00  0.00           H  
ATOM   2005  CD2 HIS   127     327.489 317.971 311.124  1.00  0.00           C  
ATOM   2006  HD2 HIS   127     327.943 318.820 311.612  1.00  0.00           H  
ATOM   2007  C   HIS   127     328.849 316.795 314.042  1.00  0.00           C  
ATOM   2008  O   HIS   127     329.504 317.046 315.047  1.00  0.00           O  
ATOM   2009  N   LYS   128     327.649 317.350 313.851  1.00  0.00           N  
ATOM   2010  H   LYS   128     327.129 317.003 313.050  1.00  0.00           H  
ATOM   2011  CA  LYS   128     326.861 317.990 314.913  1.00  0.00           C  
ATOM   2012  HA  LYS   128     327.516 318.560 315.570  1.00  0.00           H  
ATOM   2013  CB  LYS   128     325.802 318.941 314.312  1.00  0.00           C  
ATOM   2014  HB2 LYS   128     325.268 318.390 313.542  1.00  0.00           H  
ATOM   2015  HB3 LYS   128     325.094 319.257 315.081  1.00  0.00           H  
ATOM   2016  CG  LYS   128     326.429 320.182 313.631  1.00  0.00           C  
ATOM   2017  HG2 LYS   128     327.401 319.899 313.246  1.00  0.00           H  
ATOM   2018  HG3 LYS   128     325.804 320.471 312.784  1.00  0.00           H  
ATOM   2019  CD  LYS   128     326.637 321.420 314.518  1.00  0.00           C  
ATOM   2020  HD2 LYS   128     325.718 322.006 314.510  1.00  0.00           H  
ATOM   2021  HD3 LYS   128     326.840 321.085 315.531  1.00  0.00           H  
ATOM   2022  CE  LYS   128     327.814 322.284 314.002  1.00  0.00           C  
ATOM   2023  HE2 LYS   128     328.672 321.620 313.840  1.00  0.00           H  
ATOM   2024  HE3 LYS   128     327.541 322.702 313.026  1.00  0.00           H  
ATOM   2025  NZ  LYS   128     328.229 323.385 314.937  1.00  0.00           N  
ATOM   2026  HZ1 LYS   128     328.299 323.078 315.905  1.00  0.00           H  
ATOM   2027  HZ2 LYS   128     329.143 323.755 314.677  1.00  0.00           H  
ATOM   2028  HZ3 LYS   128     327.605 324.188 314.909  1.00  0.00           H  
ATOM   2029  C   LYS   128     326.385 316.757 315.704  1.00  0.00           C  
ATOM   2030  O   LYS   128     326.278 315.682 315.129  1.00  0.00           O  
ATOM   2031  N   LEU   129     326.220 316.898 317.013  1.00  0.00           N  
ATOM   2032  H   LEU   129     326.195 317.854 317.342  1.00  0.00           H  
ATOM   2033  CA  LEU   129     326.156 315.853 318.059  1.00  0.00           C  
ATOM   2034  HA  LEU   129     325.406 316.159 318.776  1.00  0.00           H  
ATOM   2035  CB  LEU   129     325.829 314.392 317.651  1.00  0.00           C  
ATOM   2036  HB2 LEU   129     326.477 314.044 316.847  1.00  0.00           H  
ATOM   2037  HB3 LEU   129     326.093 313.792 318.518  1.00  0.00           H  
ATOM   2038  CG  LEU   129     324.359 314.048 317.345  1.00  0.00           C  
ATOM   2039  HG  LEU   129     323.776 314.265 318.232  1.00  0.00           H  
ATOM   2040  CD1 LEU   129     323.748 314.788 316.187  1.00  0.00           C  
ATOM   2041 HD11 LEU   129     324.220 314.467 315.260  1.00  0.00           H  
ATOM   2042 HD12 LEU   129     322.691 314.544 316.121  1.00  0.00           H  
ATOM   2043 HD13 LEU   129     323.852 315.858 316.338  1.00  0.00           H  
ATOM   2044  CD2 LEU   129     324.171 312.577 317.039  1.00  0.00           C  
ATOM   2045 HD21 LEU   129     323.993 312.056 317.962  1.00  0.00           H  
ATOM   2046 HD22 LEU   129     323.305 312.406 316.401  1.00  0.00           H  
ATOM   2047 HD23 LEU   129     325.053 312.185 316.537  1.00  0.00           H  
ATOM   2048  C   LEU   129     327.520 315.929 318.753  1.00  0.00           C  
ATOM   2049  O   LEU   129     327.566 316.331 319.914  1.00  0.00           O  
ATOM   2050  N   LYS   130     328.622 315.668 318.037  1.00  0.00           N  
ATOM   2051  H   LYS   130     328.522 315.300 317.095  1.00  0.00           H  
ATOM   2052  CA  LYS   130     329.972 316.000 318.531  1.00  0.00           C  
ATOM   2053  HA  LYS   130     330.120 315.547 319.514  1.00  0.00           H  
ATOM   2054  CB  LYS   130     331.060 315.473 317.585  1.00  0.00           C  
ATOM   2055  HB2 LYS   130     330.808 315.694 316.552  1.00  0.00           H  
ATOM   2056  HB3 LYS   130     331.996 315.982 317.822  1.00  0.00           H  
ATOM   2057  CG  LYS   130     331.276 313.964 317.732  1.00  0.00           C  
ATOM   2058  HG2 LYS   130     331.533 313.743 318.769  1.00  0.00           H  
ATOM   2059  HG3 LYS   130     330.366 313.425 317.465  1.00  0.00           H  
ATOM   2060  CD  LYS   130     332.430 313.538 316.813  1.00  0.00           C  
ATOM   2061  HD2 LYS   130     332.111 313.621 315.771  1.00  0.00           H  
ATOM   2062  HD3 LYS   130     333.275 314.210 316.974  1.00  0.00           H  
ATOM   2063  CE  LYS   130     332.878 312.102 317.108  1.00  0.00           C  
ATOM   2064  HE2 LYS   130     333.026 311.997 318.188  1.00  0.00           H  
ATOM   2065  HE3 LYS   130     332.083 311.411 316.808  1.00  0.00           H  
ATOM   2066  NZ  LYS   130     334.148 311.780 316.397  1.00  0.00           N  
ATOM   2067  HZ1 LYS   130     334.897 312.397 316.685  1.00  0.00           H  
ATOM   2068  HZ2 LYS   130     334.453 310.834 316.595  1.00  0.00           H  
ATOM   2069  HZ3 LYS   130     334.051 311.869 315.393  1.00  0.00           H  
ATOM   2070  C   LYS   130     330.079 317.512 318.736  1.00  0.00           C  
ATOM   2071  O   LYS   130     330.293 317.962 319.861  1.00  0.00           O  
ATOM   2072  N   GLU   131     329.717 318.296 317.717  1.00  0.00           N  
ATOM   2073  H   GLU   131     329.604 317.852 316.808  1.00  0.00           H  
ATOM   2074  CA  GLU   131     329.529 319.758 317.820  1.00  0.00           C  
ATOM   2075  HA  GLU   131     330.284 320.172 318.491  1.00  0.00           H  
ATOM   2076  CB  GLU   131     329.718 320.427 316.442  1.00  0.00           C  
ATOM   2077  HB2 GLU   131     328.894 320.143 315.795  1.00  0.00           H  
ATOM   2078  HB3 GLU   131     329.668 321.505 316.585  1.00  0.00           H  
ATOM   2079  CG  GLU   131     331.012 320.115 315.677  1.00  0.00           C  
ATOM   2080  HG2 GLU   131     330.969 319.087 315.318  1.00  0.00           H  
ATOM   2081  HG3 GLU   131     331.041 320.756 314.792  1.00  0.00           H  
ATOM   2082  CD  GLU   131     332.292 320.329 316.507  1.00  0.00           C  
ATOM   2083  OE1 GLU   131     333.215 319.482 316.429  1.00  0.00           O  
ATOM   2084  OE2 GLU   131     332.400 321.359 317.215  1.00  0.00           O  
ATOM   2085  C   GLU   131     328.149 320.101 318.444  1.00  0.00           C  
ATOM   2086  O   GLU   131     327.396 320.930 317.939  1.00  0.00           O  
ATOM   2087  N   GLU   132     327.802 319.390 319.522  1.00  0.00           N  
ATOM   2088  H   GLU   132     328.498 318.726 319.826  1.00  0.00           H  
ATOM   2089  CA  GLU   132     326.656 319.620 320.422  1.00  0.00           C  
ATOM   2090  HA  GLU   132     326.516 320.690 320.548  1.00  0.00           H  
ATOM   2091  CB  GLU   132     325.379 319.095 319.748  1.00  0.00           C  
ATOM   2092  HB2 GLU   132     325.381 319.451 318.719  1.00  0.00           H  
ATOM   2093  HB3 GLU   132     325.427 318.015 319.726  1.00  0.00           H  
ATOM   2094  CG  GLU   132     324.030 319.498 320.363  1.00  0.00           C  
ATOM   2095  HG2 GLU   132     323.902 318.973 321.309  1.00  0.00           H  
ATOM   2096  HG3 GLU   132     324.034 320.573 320.557  1.00  0.00           H  
ATOM   2097  CD  GLU   132     322.860 319.140 319.419  1.00  0.00           C  
ATOM   2098  OE1 GLU   132     321.721 319.613 319.640  1.00  0.00           O  
ATOM   2099  OE2 GLU   132     323.081 318.371 318.456  1.00  0.00           O  
ATOM   2100  C   GLU   132     326.895 319.024 321.834  1.00  0.00           C  
ATOM   2101  O   GLU   132     326.096 319.246 322.740  1.00  0.00           O  
ATOM   2102  N   GLY   133     327.974 318.246 322.064  1.00  0.00           N  
ATOM   2103  H   GLY   133     328.603 318.064 321.290  1.00  0.00           H  
ATOM   2104  CA  GLY   133     328.433 317.817 323.405  1.00  0.00           C  
ATOM   2105  HA2 GLY   133     329.491 318.057 323.491  1.00  0.00           H  
ATOM   2106  HA3 GLY   133     327.925 318.406 324.171  1.00  0.00           H  
ATOM   2107  C   GLY   133     328.317 316.336 323.801  1.00  0.00           C  
ATOM   2108  O   GLY   133     328.220 316.070 324.993  1.00  0.00           O  
ATOM   2109  N   TYR   134     328.299 315.387 322.852  1.00  0.00           N  
ATOM   2110  H   TYR   134     328.446 315.664 321.884  1.00  0.00           H  
ATOM   2111  CA  TYR   134     328.312 313.926 323.106  1.00  0.00           C  
ATOM   2112  HA  TYR   134     329.010 313.719 323.917  1.00  0.00           H  
ATOM   2113  CB  TYR   134     326.913 313.431 323.548  1.00  0.00           C  
ATOM   2114  HB2 TYR   134     326.192 313.835 322.842  1.00  0.00           H  
ATOM   2115  HB3 TYR   134     326.929 312.354 323.482  1.00  0.00           H  
ATOM   2116  CG  TYR   134     326.342 313.691 324.934  1.00  0.00           C  
ATOM   2117  CD1 TYR   134     327.078 313.414 326.102  1.00  0.00           C  
ATOM   2118  HD1 TYR   134     328.095 313.054 326.026  1.00  0.00           H  
ATOM   2119  CE1 TYR   134     326.489 313.598 327.372  1.00  0.00           C  
ATOM   2120  HE1 TYR   134     327.059 313.386 328.266  1.00  0.00           H  
ATOM   2121  CZ  TYR   134     325.158 314.062 327.480  1.00  0.00           C  
ATOM   2122  OH  TYR   134     324.572 314.272 328.693  1.00  0.00           O  
ATOM   2123  HH  TYR   134     325.161 314.048 329.435  1.00  0.00           H  
ATOM   2124  CE2 TYR   134     324.408 314.285 326.310  1.00  0.00           C  
ATOM   2125  HE2 TYR   134     323.382 314.607 326.387  1.00  0.00           H  
ATOM   2126  CD2 TYR   134     324.986 314.057 325.050  1.00  0.00           C  
ATOM   2127  HD2 TYR   134     324.369 314.154 324.171  1.00  0.00           H  
ATOM   2128  C   TYR   134     328.851 313.171 321.845  1.00  0.00           C  
ATOM   2129  O   TYR   134     328.929 313.755 320.767  1.00  0.00           O  
ATOM   2130  N   GLU   135     329.212 311.883 321.942  1.00  0.00           N  
ATOM   2131  H   GLU   135     329.136 311.469 322.868  1.00  0.00           H  
ATOM   2132  CA  GLU   135     329.995 311.079 320.959  1.00  0.00           C  
ATOM   2133  HA  GLU   135     330.449 311.760 320.238  1.00  0.00           H  
ATOM   2134  CB  GLU   135     331.138 310.400 321.748  1.00  0.00           C  
ATOM   2135  HB2 GLU   135     330.722 309.622 322.390  1.00  0.00           H  
ATOM   2136  HB3 GLU   135     331.790 309.905 321.028  1.00  0.00           H  
ATOM   2137  CG  GLU   135     332.015 311.328 322.613  1.00  0.00           C  
ATOM   2138  HG2 GLU   135     332.893 310.756 322.922  1.00  0.00           H  
ATOM   2139  HG3 GLU   135     332.362 312.151 321.985  1.00  0.00           H  
ATOM   2140  CD  GLU   135     331.339 311.885 323.892  1.00  0.00           C  
ATOM   2141  OE1 GLU   135     331.700 313.009 324.316  1.00  0.00           O  
ATOM   2142  OE2 GLU   135     330.435 311.231 324.468  1.00  0.00           O  
ATOM   2143  C   GLU   135     329.251 309.954 320.159  1.00  0.00           C  
ATOM   2144  O   GLU   135     328.710 309.027 320.758  1.00  0.00           O  
ATOM   2145  N   SER   136     329.241 310.010 318.803  1.00  0.00           N  
ATOM   2146  H   SER   136     329.691 310.816 318.389  1.00  0.00           H  
ATOM   2147  CA  SER   136     328.608 309.068 317.815  1.00  0.00           C  
ATOM   2148  HA  SER   136     329.220 309.173 316.920  1.00  0.00           H  
ATOM   2149  CB  SER   136     328.736 307.569 318.157  1.00  0.00           C  
ATOM   2150  HB2 SER   136     328.166 307.319 319.052  1.00  0.00           H  
ATOM   2151  HB3 SER   136     328.335 306.986 317.325  1.00  0.00           H  
ATOM   2152  OG  SER   136     330.100 307.209 318.322  1.00  0.00           O  
ATOM   2153  HG  SER   136     330.387 307.480 319.217  1.00  0.00           H  
ATOM   2154  C   SER   136     327.201 309.495 317.309  1.00  0.00           C  
ATOM   2155  O   SER   136     327.117 310.557 316.700  1.00  0.00           O  
ATOM   2156  N   TYR   137     326.106 308.736 317.538  1.00  0.00           N  
ATOM   2157  H   TYR   137     326.227 307.839 317.990  1.00  0.00           H  
ATOM   2158  CA  TYR   137     324.730 309.072 317.059  1.00  0.00           C  
ATOM   2159  HA  TYR   137     324.816 309.917 316.376  1.00  0.00           H  
ATOM   2160  CB  TYR   137     324.215 307.908 316.193  1.00  0.00           C  
ATOM   2161  HB2 TYR   137     325.039 307.229 315.969  1.00  0.00           H  
ATOM   2162  HB3 TYR   137     323.490 307.330 316.755  1.00  0.00           H  
ATOM   2163  CG  TYR   137     323.607 308.314 314.859  1.00  0.00           C  
ATOM   2164  CD1 TYR   137     324.427 308.433 313.719  1.00  0.00           C  
ATOM   2165  HD1 TYR   137     325.495 308.289 313.802  1.00  0.00           H  
ATOM   2166  CE1 TYR   137     323.859 308.760 312.473  1.00  0.00           C  
ATOM   2167  HE1 TYR   137     324.482 308.889 311.607  1.00  0.00           H  
ATOM   2168  CZ  TYR   137     322.464 308.907 312.342  1.00  0.00           C  
ATOM   2169  OH  TYR   137     321.915 309.126 311.115  1.00  0.00           O  
ATOM   2170  HH  TYR   137     320.970 308.908 311.086  1.00  0.00           H  
ATOM   2171  CE2 TYR   137     321.649 308.819 313.487  1.00  0.00           C  
ATOM   2172  HE2 TYR   137     320.586 308.973 313.403  1.00  0.00           H  
ATOM   2173  CD2 TYR   137     322.225 308.547 314.741  1.00  0.00           C  
ATOM   2174  HD2 TYR   137     321.602 308.522 315.617  1.00  0.00           H  
ATOM   2175  C   TYR   137     323.716 309.550 318.153  1.00  0.00           C  
ATOM   2176  O   TYR   137     322.564 309.864 317.862  1.00  0.00           O  
ATOM   2177  N   LEU   138     324.178 309.658 319.410  1.00  0.00           N  
ATOM   2178  H   LEU   138     325.113 309.301 319.520  1.00  0.00           H  
ATOM   2179  CA  LEU   138     323.638 310.327 320.629  1.00  0.00           C  
ATOM   2180  HA  LEU   138     323.905 309.666 321.453  1.00  0.00           H  
ATOM   2181  CB  LEU   138     324.357 311.677 320.859  1.00  0.00           C  
ATOM   2182  HB2 LEU   138     324.097 312.388 320.079  1.00  0.00           H  
ATOM   2183  HB3 LEU   138     324.037 312.104 321.812  1.00  0.00           H  
ATOM   2184  CG  LEU   138     325.866 311.568 320.968  1.00  0.00           C  
ATOM   2185  HG  LEU   138     326.219 312.524 321.300  1.00  0.00           H  
ATOM   2186  CD1 LEU   138     326.197 310.460 321.973  1.00  0.00           C  
ATOM   2187 HD11 LEU   138     326.042 309.464 321.555  1.00  0.00           H  
ATOM   2188 HD12 LEU   138     327.234 310.497 322.274  1.00  0.00           H  
ATOM   2189 HD13 LEU   138     325.573 310.572 322.858  1.00  0.00           H  
ATOM   2190  CD2 LEU   138     326.556 311.351 319.655  1.00  0.00           C  
ATOM   2191 HD21 LEU   138     325.941 311.654 318.818  1.00  0.00           H  
ATOM   2192 HD22 LEU   138     327.480 311.925 319.613  1.00  0.00           H  
ATOM   2193 HD23 LEU   138     326.757 310.296 319.579  1.00  0.00           H  
ATOM   2194  C   LEU   138     322.137 310.427 320.872  1.00  0.00           C  
ATOM   2195  O   LEU   138     321.443 309.480 320.593  1.00  0.00           O  
ATOM   2196  N   HIS   139     321.615 311.533 321.423  1.00  0.00           N  
ATOM   2197  H   HIS   139     322.245 312.297 321.608  1.00  0.00           H  
ATOM   2198  CA  HIS   139     320.240 311.667 321.959  1.00  0.00           C  
ATOM   2199  HA  HIS   139     320.088 310.893 322.715  1.00  0.00           H  
ATOM   2200  CB  HIS   139     320.135 313.029 322.675  1.00  0.00           C  
ATOM   2201  HB2 HIS   139     320.710 313.785 322.143  1.00  0.00           H  
ATOM   2202  HB3 HIS   139     319.098 313.360 322.674  1.00  0.00           H  
ATOM   2203  CG  HIS   139     320.605 312.972 324.111  1.00  0.00           C  
ATOM   2204  ND1 HIS   139     319.788 313.232 325.208  1.00  0.00           N  
ATOM   2205  CE1 HIS   139     320.479 312.833 326.287  1.00  0.00           C  
ATOM   2206  HE1 HIS   139     320.092 312.805 327.298  1.00  0.00           H  
ATOM   2207  NE2 HIS   139     321.706 312.424 325.933  1.00  0.00           N  
ATOM   2208  HE2 HIS   139     322.374 312.004 326.571  1.00  0.00           H  
ATOM   2209  CD2 HIS   139     321.803 312.488 324.560  1.00  0.00           C  
ATOM   2210  HD2 HIS   139     322.626 312.118 323.966  1.00  0.00           H  
ATOM   2211  C   HIS   139     319.114 311.432 320.929  1.00  0.00           C  
ATOM   2212  O   HIS   139     317.939 311.380 321.275  1.00  0.00           O  
ATOM   2213  N   LEU   140     319.519 311.262 319.673  1.00  0.00           N  
ATOM   2214  H   LEU   140     320.519 311.294 319.561  1.00  0.00           H  
ATOM   2215  CA  LEU   140     318.815 310.845 318.466  1.00  0.00           C  
ATOM   2216  HA  LEU   140     317.785 311.204 318.486  1.00  0.00           H  
ATOM   2217  CB  LEU   140     319.596 311.604 317.376  1.00  0.00           C  
ATOM   2218  HB2 LEU   140     319.281 312.649 317.394  1.00  0.00           H  
ATOM   2219  HB3 LEU   140     320.655 311.597 317.639  1.00  0.00           H  
ATOM   2220  CG  LEU   140     319.502 311.072 315.943  1.00  0.00           C  
ATOM   2221  HG  LEU   140     319.598 309.994 315.909  1.00  0.00           H  
ATOM   2222  CD1 LEU   140     318.187 311.505 315.309  1.00  0.00           C  
ATOM   2223 HD11 LEU   140     318.196 312.580 315.133  1.00  0.00           H  
ATOM   2224 HD12 LEU   140     318.053 310.957 314.379  1.00  0.00           H  
ATOM   2225 HD13 LEU   140     317.369 311.250 315.976  1.00  0.00           H  
ATOM   2226  CD2 LEU   140     320.685 311.593 315.167  1.00  0.00           C  
ATOM   2227 HD21 LEU   140     321.597 311.118 315.523  1.00  0.00           H  
ATOM   2228 HD22 LEU   140     320.576 311.394 314.110  1.00  0.00           H  
ATOM   2229 HD23 LEU   140     320.768 312.653 315.331  1.00  0.00           H  
ATOM   2230  C   LEU   140     318.781 309.305 318.217  1.00  0.00           C  
ATOM   2231  O   LEU   140     318.059 308.850 317.336  1.00  0.00           O  
ATOM   2232  N   PHE   141     319.550 308.490 318.944  1.00  0.00           N  
ATOM   2233  H   PHE   141     320.111 308.932 319.654  1.00  0.00           H  
ATOM   2234  CA  PHE   141     319.697 307.029 318.775  1.00  0.00           C  
ATOM   2235  HA  PHE   141     318.750 306.619 318.421  1.00  0.00           H  
ATOM   2236  CB  PHE   141     320.756 306.796 317.697  1.00  0.00           C  
ATOM   2237  HB2 PHE   141     320.403 307.251 316.783  1.00  0.00           H  
ATOM   2238  HB3 PHE   141     321.661 307.317 318.001  1.00  0.00           H  
ATOM   2239  CG  PHE   141     321.097 305.353 317.384  1.00  0.00           C  
ATOM   2240  CD1 PHE   141     320.141 304.519 316.776  1.00  0.00           C  
ATOM   2241  HD1 PHE   141     319.157 304.902 316.561  1.00  0.00           H  
ATOM   2242  CE1 PHE   141     320.465 303.192 316.447  1.00  0.00           C  
ATOM   2243  HE1 PHE   141     319.727 302.555 315.976  1.00  0.00           H  
ATOM   2244  CZ  PHE   141     321.750 302.693 316.727  1.00  0.00           C  
ATOM   2245  HZ  PHE   141     322.001 301.671 316.474  1.00  0.00           H  
ATOM   2246  CE2 PHE   141     322.709 303.523 317.334  1.00  0.00           C  
ATOM   2247  HE2 PHE   141     323.698 303.140 317.547  1.00  0.00           H  
ATOM   2248  CD2 PHE   141     322.383 304.851 317.660  1.00  0.00           C  
ATOM   2249  HD2 PHE   141     323.125 305.486 318.120  1.00  0.00           H  
ATOM   2250  C   PHE   141     320.090 306.254 320.059  1.00  0.00           C  
ATOM   2251  O   PHE   141     319.623 305.136 320.283  1.00  0.00           O  
ATOM   2252  N   ASN   142     320.928 306.861 320.909  1.00  0.00           N  
ATOM   2253  H   ASN   142     321.225 307.788 320.645  1.00  0.00           H  
ATOM   2254  CA  ASN   142     321.425 306.392 322.205  1.00  0.00           C  
ATOM   2255  HA  ASN   142     320.886 305.489 322.499  1.00  0.00           H  
ATOM   2256  CB  ASN   142     322.930 306.070 322.092  1.00  0.00           C  
ATOM   2257  HB2 ASN   142     323.455 306.971 321.769  1.00  0.00           H  
ATOM   2258  HB3 ASN   142     323.315 305.803 323.076  1.00  0.00           H  
ATOM   2259  CG  ASN   142     323.281 304.931 321.148  1.00  0.00           C  
ATOM   2260  OD1 ASN   142     322.571 303.946 321.012  1.00  0.00           O  
ATOM   2261  ND2 ASN   142     324.418 305.018 320.493  1.00  0.00           N  
ATOM   2262 HD21 ASN   142     324.685 304.246 319.900  1.00  0.00           H  
ATOM   2263 HD22 ASN   142     325.048 305.787 320.657  1.00  0.00           H  
ATOM   2264  C   ASN   142     321.237 307.467 323.302  1.00  0.00           C  
ATOM   2265  O   ASN   142     321.820 308.551 323.241  1.00  0.00           O  
ATOM   2266  N   LYS   143     320.495 307.138 324.361  1.00  0.00           N  
ATOM   2267  H   LYS   143     320.041 306.233 324.348  1.00  0.00           H  
ATOM   2268  CA  LYS   143     320.171 308.047 325.481  1.00  0.00           C  
ATOM   2269  HA  LYS   143     319.711 308.942 325.056  1.00  0.00           H  
ATOM   2270  CB  LYS   143     319.106 307.384 326.372  1.00  0.00           C  
ATOM   2271  HB2 LYS   143     318.803 308.083 327.154  1.00  0.00           H  
ATOM   2272  HB3 LYS   143     318.233 307.185 325.749  1.00  0.00           H  
ATOM   2273  CG  LYS   143     319.558 306.066 327.024  1.00  0.00           C  
ATOM   2274  HG2 LYS   143     320.074 305.446 326.291  1.00  0.00           H  
ATOM   2275  HG3 LYS   143     320.245 306.279 327.844  1.00  0.00           H  
ATOM   2276  CD  LYS   143     318.350 305.279 327.550  1.00  0.00           C  
ATOM   2277  HD2 LYS   143     317.891 305.823 328.378  1.00  0.00           H  
ATOM   2278  HD3 LYS   143     317.617 305.169 326.747  1.00  0.00           H  
ATOM   2279  CE  LYS   143     318.795 303.886 328.014  1.00  0.00           C  
ATOM   2280  HE2 LYS   143     319.337 303.402 327.195  1.00  0.00           H  
ATOM   2281  HE3 LYS   143     319.489 303.997 328.853  1.00  0.00           H  
ATOM   2282  NZ  LYS   143     317.633 303.045 328.412  1.00  0.00           N  
ATOM   2283  HZ1 LYS   143     316.987 302.917 327.644  1.00  0.00           H  
ATOM   2284  HZ2 LYS   143     317.935 302.124 328.706  1.00  0.00           H  
ATOM   2285  HZ3 LYS   143     317.123 303.457 329.183  1.00  0.00           H  
ATOM   2286  C   LYS   143     321.367 308.565 326.300  1.00  0.00           C  
ATOM   2287  O   LYS   143     321.263 309.633 326.897  1.00  0.00           O  
ATOM   2288  N   LEU   144     322.480 307.817 326.347  1.00  0.00           N  
ATOM   2289  H   LEU   144     322.467 306.959 325.818  1.00  0.00           H  
ATOM   2290  CA  LEU   144     323.641 308.060 327.228  1.00  0.00           C  
ATOM   2291  HA  LEU   144     324.144 307.100 327.359  1.00  0.00           H  
ATOM   2292  CB  LEU   144     324.674 309.019 326.582  1.00  0.00           C  
ATOM   2293  HB2 LEU   144     324.209 309.996 326.430  1.00  0.00           H  
ATOM   2294  HB3 LEU   144     325.482 309.146 327.304  1.00  0.00           H  
ATOM   2295  CG  LEU   144     325.343 308.598 325.259  1.00  0.00           C  
ATOM   2296  HG  LEU   144     324.668 308.797 324.428  1.00  0.00           H  
ATOM   2297  CD1 LEU   144     326.621 309.428 325.096  1.00  0.00           C  
ATOM   2298 HD11 LEU   144     327.306 309.246 325.925  1.00  0.00           H  
ATOM   2299 HD12 LEU   144     327.132 309.153 324.174  1.00  0.00           H  
ATOM   2300 HD13 LEU   144     326.375 310.490 325.075  1.00  0.00           H  
ATOM   2301  CD2 LEU   144     325.772 307.130 325.210  1.00  0.00           C  
ATOM   2302 HD21 LEU   144     324.898 306.481 325.241  1.00  0.00           H  
ATOM   2303 HD22 LEU   144     326.305 306.935 324.278  1.00  0.00           H  
ATOM   2304 HD23 LEU   144     326.428 306.902 326.050  1.00  0.00           H  
ATOM   2305  C   LEU   144     323.220 308.461 328.668  1.00  0.00           C  
ATOM   2306  O   LEU   144     322.379 307.800 329.277  1.00  0.00           O  
ATOM   2307  N   GLU   145     323.861 309.487 329.240  1.00  0.00           N  
ATOM   2308  H   GLU   145     324.512 310.004 328.674  1.00  0.00           H  
ATOM   2309  CA  GLU   145     323.655 309.970 330.614  1.00  0.00           C  
ATOM   2310  HA  GLU   145     323.364 309.125 331.238  1.00  0.00           H  
ATOM   2311  CB  GLU   145     324.987 310.519 331.160  1.00  0.00           C  
ATOM   2312  HB2 GLU   145     325.321 311.346 330.532  1.00  0.00           H  
ATOM   2313  HB3 GLU   145     324.819 310.893 332.171  1.00  0.00           H  
ATOM   2314  CG  GLU   145     326.085 309.440 331.215  1.00  0.00           C  
ATOM   2315  HG2 GLU   145     325.710 308.599 331.804  1.00  0.00           H  
ATOM   2316  HG3 GLU   145     326.280 309.078 330.202  1.00  0.00           H  
ATOM   2317  CD  GLU   145     327.419 309.925 331.828  1.00  0.00           C  
ATOM   2318  OE1 GLU   145     328.400 309.140 331.812  1.00  0.00           O  
ATOM   2319  OE2 GLU   145     327.519 311.070 332.334  1.00  0.00           O  
ATOM   2320  C   GLU   145     322.530 311.028 330.725  1.00  0.00           C  
ATOM   2321  O   GLU   145     322.075 311.610 329.754  1.00  0.00           O  
ATOM   2322  N   HIS   146     322.109 311.276 331.987  1.00  0.00           N  
ATOM   2323  H   HIS   146     322.538 310.755 332.729  1.00  0.00           H  
ATOM   2324  CA  HIS   146     321.167 312.340 332.373  1.00  0.00           C  
ATOM   2325  HA  HIS   146     320.474 312.518 331.550  1.00  0.00           H  
ATOM   2326  CB  HIS   146     320.370 311.796 333.577  1.00  0.00           C  
ATOM   2327  HB2 HIS   146     320.015 310.796 333.323  1.00  0.00           H  
ATOM   2328  HB3 HIS   146     321.051 311.691 334.424  1.00  0.00           H  
ATOM   2329  CG  HIS   146     319.155 312.571 334.045  1.00  0.00           C  
ATOM   2330  ND1 HIS   146     318.549 312.382 335.289  1.00  0.00           N  
ATOM   2331  CE1 HIS   146     317.499 313.219 335.325  1.00  0.00           C  
ATOM   2332  HE1 HIS   146     316.814 313.323 336.160  1.00  0.00           H  
ATOM   2333  NE2 HIS   146     317.413 313.903 334.176  1.00  0.00           N  
ATOM   2334  HE2 HIS   146     316.693 314.594 333.980  1.00  0.00           H  
ATOM   2335  CD2 HIS   146     318.444 313.510 333.347  1.00  0.00           C  
ATOM   2336  HD2 HIS   146     318.643 313.866 332.344  1.00  0.00           H  
ATOM   2337  C   HIS   146     321.938 313.668 332.621  1.00  0.00           C  
ATOM   2338  O   HIS   146     322.924 313.950 331.966  1.00  0.00           O  
ATOM   2339  N   HIS   147     321.462 314.507 333.580  1.00  0.00           N  
ATOM   2340  H   HIS   147     320.677 314.195 334.116  1.00  0.00           H  
ATOM   2341  CA  HIS   147     322.088 315.777 333.980  1.00  0.00           C  
ATOM   2342  HA  HIS   147     322.737 316.133 333.183  1.00  0.00           H  
ATOM   2343  CB  HIS   147     320.980 316.828 334.180  1.00  0.00           C  
ATOM   2344  HB2 HIS   147     320.433 316.950 333.244  1.00  0.00           H  
ATOM   2345  HB3 HIS   147     320.282 316.461 334.931  1.00  0.00           H  
ATOM   2346  CG  HIS   147     321.477 318.187 334.619  1.00  0.00           C  
ATOM   2347  ND1 HIS   147     321.527 318.647 335.942  1.00  0.00           N  
ATOM   2348  CE1 HIS   147     322.041 319.886 335.880  1.00  0.00           C  
ATOM   2349  HE1 HIS   147     322.218 320.530 336.736  1.00  0.00           H  
ATOM   2350  NE2 HIS   147     322.314 320.224 334.604  1.00  0.00           N  
ATOM   2351  HE2 HIS   147     322.717 321.104 334.310  1.00  0.00           H  
ATOM   2352  CD2 HIS   147     321.963 319.158 333.798  1.00  0.00           C  
ATOM   2353  HD2 HIS   147     322.057 319.095 332.720  1.00  0.00           H  
ATOM   2354  C   HIS   147     322.995 315.622 335.215  1.00  0.00           C  
ATOM   2355  O   HIS   147     324.167 316.056 335.148  1.00  0.00           O  
ATOM   2356  OXT HIS   147     322.550 315.033 336.230  1.00  0.00           O  
TER    2357      HIS   147 
ENDMDL
REMARK 2kzn                 ENERGY     8.74776E+02 RMS   13.29
ATOM      1  N   MET     1     331.102 323.868 333.039  1.00  0.00           N  
ATOM      2  H1  MET     1     331.470 323.219 332.354  1.00  0.00           H  
ATOM      3  H2  MET     1     330.215 324.232 332.710  1.00  0.00           H  
ATOM      4  H3  MET     1     330.914 323.358 333.893  1.00  0.00           H  
ATOM      5  CA  MET     1     332.076 324.973 333.295  1.00  0.00           C  
ATOM      6  HA  MET     1     331.578 325.716 333.923  1.00  0.00           H  
ATOM      7  CB  MET     1     333.287 324.431 334.106  1.00  0.00           C  
ATOM      8  HB2 MET     1     332.952 323.665 334.806  1.00  0.00           H  
ATOM      9  HB3 MET     1     333.998 323.952 333.429  1.00  0.00           H  
ATOM     10  CG  MET     1     334.021 325.509 334.921  1.00  0.00           C  
ATOM     11  HG2 MET     1     334.946 325.075 335.305  1.00  0.00           H  
ATOM     12  HG3 MET     1     334.301 326.334 334.268  1.00  0.00           H  
ATOM     13  SD  MET     1     333.093 326.188 336.330  1.00  0.00           S  
ATOM     14  CE  MET     1     333.186 324.797 337.496  1.00  0.00           C  
ATOM     15  HE1 MET     1     334.230 324.547 337.689  1.00  0.00           H  
ATOM     16  HE2 MET     1     332.708 325.077 338.435  1.00  0.00           H  
ATOM     17  HE3 MET     1     332.676 323.925 337.087  1.00  0.00           H  
ATOM     18  C   MET     1     332.510 325.710 331.999  1.00  0.00           C  
ATOM     19  O   MET     1     333.666 326.117 331.879  1.00  0.00           O  
ATOM     20  N   ALA     2     331.612 325.910 331.016  1.00  0.00           N  
ATOM     21  H   ALA     2     330.658 325.589 331.125  1.00  0.00           H  
ATOM     22  CA  ALA     2     331.937 326.494 329.704  1.00  0.00           C  
ATOM     23  HA  ALA     2     332.514 327.407 329.863  1.00  0.00           H  
ATOM     24  CB  ALA     2     332.825 325.529 328.895  1.00  0.00           C  
ATOM     25  HB1 ALA     2     332.347 324.555 328.811  1.00  0.00           H  
ATOM     26  HB2 ALA     2     332.989 325.933 327.894  1.00  0.00           H  
ATOM     27  HB3 ALA     2     333.795 325.407 329.375  1.00  0.00           H  
ATOM     28  C   ALA     2     330.675 326.913 328.920  1.00  0.00           C  
ATOM     29  O   ALA     2     330.299 326.294 327.919  1.00  0.00           O  
ATOM     30  N   TYR     3     330.008 327.970 329.396  1.00  0.00           N  
ATOM     31  H   TYR     3     330.374 328.446 330.209  1.00  0.00           H  
ATOM     32  CA  TYR     3     328.974 328.659 328.620  1.00  0.00           C  
ATOM     33  HA  TYR     3     328.391 327.913 328.080  1.00  0.00           H  
ATOM     34  CB  TYR     3     328.000 329.425 329.530  1.00  0.00           C  
ATOM     35  HB2 TYR     3     327.223 329.855 328.900  1.00  0.00           H  
ATOM     36  HB3 TYR     3     327.510 328.710 330.192  1.00  0.00           H  
ATOM     37  CG  TYR     3     328.571 330.557 330.364  1.00  0.00           C  
ATOM     38  CD1 TYR     3     328.999 330.313 331.684  1.00  0.00           C  
ATOM     39  HD1 TYR     3     328.942 329.313 332.097  1.00  0.00           H  
ATOM     40  CE1 TYR     3     329.478 331.373 332.479  1.00  0.00           C  
ATOM     41  HE1 TYR     3     329.800 331.185 333.494  1.00  0.00           H  
ATOM     42  CZ  TYR     3     329.525 332.685 331.956  1.00  0.00           C  
ATOM     43  OH  TYR     3     329.972 333.720 332.721  1.00  0.00           O  
ATOM     44  HH  TYR     3     330.178 333.448 333.634  1.00  0.00           H  
ATOM     45  CE2 TYR     3     329.092 332.928 330.634  1.00  0.00           C  
ATOM     46  HE2 TYR     3     329.123 333.934 330.240  1.00  0.00           H  
ATOM     47  CD2 TYR     3     328.611 331.867 329.843  1.00  0.00           C  
ATOM     48  HD2 TYR     3     328.266 332.062 328.835  1.00  0.00           H  
ATOM     49  C   TYR     3     329.653 329.571 327.585  1.00  0.00           C  
ATOM     50  O   TYR     3     330.651 330.234 327.889  1.00  0.00           O  
ATOM     51  N   ASN     4     329.116 329.615 326.365  1.00  0.00           N  
ATOM     52  H   ASN     4     328.283 329.072 326.187  1.00  0.00           H  
ATOM     53  CA  ASN     4     329.649 330.440 325.272  1.00  0.00           C  
ATOM     54  HA  ASN     4     330.611 330.873 325.554  1.00  0.00           H  
ATOM     55  CB  ASN     4     329.867 329.551 324.023  1.00  0.00           C  
ATOM     56  HB2 ASN     4     328.934 329.043 323.767  1.00  0.00           H  
ATOM     57  HB3 ASN     4     330.138 330.176 323.172  1.00  0.00           H  
ATOM     58  CG  ASN     4     330.970 328.507 324.174  1.00  0.00           C  
ATOM     59  OD1 ASN     4     331.606 328.337 325.204  1.00  0.00           O  
ATOM     60  ND2 ASN     4     331.246 327.769 323.129  1.00  0.00           N  
ATOM     61 HD21 ASN     4     331.873 326.989 323.252  1.00  0.00           H  
ATOM     62 HD22 ASN     4     330.711 327.843 322.267  1.00  0.00           H  
ATOM     63  C   ASN     4     328.697 331.603 324.964  1.00  0.00           C  
ATOM     64  O   ASN     4     327.526 331.577 325.349  1.00  0.00           O  
ATOM     65  N   LYS     5     329.157 332.585 324.173  1.00  0.00           N  
ATOM     66  H   LYS     5     330.139 332.590 323.921  1.00  0.00           H  
ATOM     67  CA  LYS     5     328.270 333.620 323.598  1.00  0.00           C  
ATOM     68  HA  LYS     5     327.856 334.208 324.418  1.00  0.00           H  
ATOM     69  CB  LYS     5     329.072 334.523 322.641  1.00  0.00           C  
ATOM     70  HB2 LYS     5     329.996 334.836 323.130  1.00  0.00           H  
ATOM     71  HB3 LYS     5     329.347 333.949 321.753  1.00  0.00           H  
ATOM     72  CG  LYS     5     328.308 335.780 322.189  1.00  0.00           C  
ATOM     73  HG2 LYS     5     328.914 336.293 321.441  1.00  0.00           H  
ATOM     74  HG3 LYS     5     327.363 335.499 321.723  1.00  0.00           H  
ATOM     75  CD  LYS     5     328.043 336.740 323.360  1.00  0.00           C  
ATOM     76  HD2 LYS     5     327.321 336.295 324.046  1.00  0.00           H  
ATOM     77  HD3 LYS     5     328.981 336.913 323.892  1.00  0.00           H  
ATOM     78  CE  LYS     5     327.493 338.080 322.859  1.00  0.00           C  
ATOM     79  HE2 LYS     5     328.189 338.491 322.121  1.00  0.00           H  
ATOM     80  HE3 LYS     5     326.536 337.906 322.356  1.00  0.00           H  
ATOM     81  NZ  LYS     5     327.319 339.042 323.982  1.00  0.00           N  
ATOM     82  HZ1 LYS     5     328.198 339.224 324.452  1.00  0.00           H  
ATOM     83  HZ2 LYS     5     326.968 339.932 323.651  1.00  0.00           H  
ATOM     84  HZ3 LYS     5     326.666 338.697 324.674  1.00  0.00           H  
ATOM     85  C   LYS     5     327.100 332.962 322.866  1.00  0.00           C  
ATOM     86  O   LYS     5     325.956 333.389 322.993  1.00  0.00           O  
ATOM     87  N   GLU     6     327.414 331.841 322.218  1.00  0.00           N  
ATOM     88  H   GLU     6     328.393 331.613 322.173  1.00  0.00           H  
ATOM     89  CA  GLU     6     326.512 331.006 321.435  1.00  0.00           C  
ATOM     90  HA  GLU     6     326.023 331.663 320.730  1.00  0.00           H  
ATOM     91  CB  GLU     6     327.312 330.019 320.568  1.00  0.00           C  
ATOM     92  HB2 GLU     6     327.669 329.225 321.220  1.00  0.00           H  
ATOM     93  HB3 GLU     6     326.633 329.580 319.835  1.00  0.00           H  
ATOM     94  CG  GLU     6     328.545 330.558 319.814  1.00  0.00           C  
ATOM     95  HG2 GLU     6     329.296 330.857 320.548  1.00  0.00           H  
ATOM     96  HG3 GLU     6     328.968 329.717 319.260  1.00  0.00           H  
ATOM     97  CD  GLU     6     328.311 331.733 318.832  1.00  0.00           C  
ATOM     98  OE1 GLU     6     329.011 331.782 317.792  1.00  0.00           O  
ATOM     99  OE2 GLU     6     327.480 332.638 319.085  1.00  0.00           O  
ATOM    100  C   GLU     6     325.405 330.303 322.271  1.00  0.00           C  
ATOM    101  O   GLU     6     324.516 329.691 321.687  1.00  0.00           O  
ATOM    102  N   GLU     7     325.389 330.423 323.613  1.00  0.00           N  
ATOM    103  H   GLU     7     326.156 330.903 324.070  1.00  0.00           H  
ATOM    104  CA  GLU     7     324.268 329.964 324.462  1.00  0.00           C  
ATOM    105  HA  GLU     7     323.569 329.423 323.829  1.00  0.00           H  
ATOM    106  CB  GLU     7     324.748 328.917 325.483  1.00  0.00           C  
ATOM    107  HB2 GLU     7     323.903 328.257 325.688  1.00  0.00           H  
ATOM    108  HB3 GLU     7     325.531 328.327 325.020  1.00  0.00           H  
ATOM    109  CG  GLU     7     325.288 329.405 326.830  1.00  0.00           C  
ATOM    110  HG2 GLU     7     326.280 329.827 326.685  1.00  0.00           H  
ATOM    111  HG3 GLU     7     324.647 330.188 327.237  1.00  0.00           H  
ATOM    112  CD  GLU     7     325.367 328.235 327.831  1.00  0.00           C  
ATOM    113  OE1 GLU     7     324.799 328.354 328.942  1.00  0.00           O  
ATOM    114  OE2 GLU     7     325.987 327.192 327.521  1.00  0.00           O  
ATOM    115  C   GLU     7     323.419 331.081 325.111  1.00  0.00           C  
ATOM    116  O   GLU     7     322.482 330.761 325.849  1.00  0.00           O  
ATOM    117  N   LYS     8     323.684 332.370 324.822  1.00  0.00           N  
ATOM    118  H   LYS     8     324.467 332.553 324.202  1.00  0.00           H  
ATOM    119  CA  LYS     8     323.023 333.518 325.490  1.00  0.00           C  
ATOM    120  HA  LYS     8     322.163 333.140 326.045  1.00  0.00           H  
ATOM    121  CB  LYS     8     324.010 334.090 326.531  1.00  0.00           C  
ATOM    122  HB2 LYS     8     324.361 333.269 327.160  1.00  0.00           H  
ATOM    123  HB3 LYS     8     324.871 334.525 326.021  1.00  0.00           H  
ATOM    124  CG  LYS     8     323.354 335.150 327.433  1.00  0.00           C  
ATOM    125  HG2 LYS     8     323.179 336.054 326.850  1.00  0.00           H  
ATOM    126  HG3 LYS     8     322.399 334.761 327.787  1.00  0.00           H  
ATOM    127  CD  LYS     8     324.216 335.543 328.636  1.00  0.00           C  
ATOM    128  HD2 LYS     8     324.363 334.681 329.290  1.00  0.00           H  
ATOM    129  HD3 LYS     8     325.191 335.874 328.274  1.00  0.00           H  
ATOM    130  CE  LYS     8     323.568 336.699 329.419  1.00  0.00           C  
ATOM    131  HE2 LYS     8     324.289 337.058 330.160  1.00  0.00           H  
ATOM    132  HE3 LYS     8     323.376 337.525 328.725  1.00  0.00           H  
ATOM    133  NZ  LYS     8     322.304 336.301 330.103  1.00  0.00           N  
ATOM    134  HZ1 LYS     8     322.456 335.537 330.751  1.00  0.00           H  
ATOM    135  HZ2 LYS     8     321.923 337.074 330.635  1.00  0.00           H  
ATOM    136  HZ3 LYS     8     321.589 336.017 329.445  1.00  0.00           H  
ATOM    137  C   LYS     8     322.438 334.615 324.572  1.00  0.00           C  
ATOM    138  O   LYS     8     321.622 335.403 325.043  1.00  0.00           O  
ATOM    139  N   ILE     9     322.742 334.614 323.270  1.00  0.00           N  
ATOM    140  H   ILE     9     323.415 333.918 322.990  1.00  0.00           H  
ATOM    141  CA  ILE     9     322.286 335.559 322.211  1.00  0.00           C  
ATOM    142  HA  ILE     9     322.930 336.439 322.230  1.00  0.00           H  
ATOM    143  CB  ILE     9     322.396 334.895 320.809  1.00  0.00           C  
ATOM    144  HB  ILE     9     321.550 334.220 320.675  1.00  0.00           H  
ATOM    145  CG2 ILE     9     322.277 335.908 319.661  1.00  0.00           C  
ATOM    146 HG21 ILE     9     323.123 336.596 319.675  1.00  0.00           H  
ATOM    147 HG22 ILE     9     322.264 335.378 318.705  1.00  0.00           H  
ATOM    148 HG23 ILE     9     321.346 336.470 319.740  1.00  0.00           H  
ATOM    149  CG1 ILE     9     323.675 334.059 320.616  1.00  0.00           C  
ATOM    150 HG12 ILE     9     323.876 333.953 319.550  1.00  0.00           H  
ATOM    151 HG13 ILE     9     324.539 334.548 321.066  1.00  0.00           H  
ATOM    152  CD1 ILE     9     323.488 332.648 321.184  1.00  0.00           C  
ATOM    153 HD11 ILE     9     322.472 332.308 321.027  1.00  0.00           H  
ATOM    154 HD12 ILE     9     324.120 331.970 320.645  1.00  0.00           H  
ATOM    155 HD13 ILE     9     323.735 332.564 322.231  1.00  0.00           H  
ATOM    156  C   ILE     9     320.829 336.008 322.427  1.00  0.00           C  
ATOM    157  O   ILE     9     320.539 337.200 322.511  1.00  0.00           O  
ATOM    158  N   LYS    10     319.970 334.992 322.574  1.00  0.00           N  
ATOM    159  H   LYS    10     320.416 334.087 322.470  1.00  0.00           H  
ATOM    160  CA  LYS    10     318.562 334.924 323.007  1.00  0.00           C  
ATOM    161  HA  LYS    10     318.395 335.501 323.918  1.00  0.00           H  
ATOM    162  CB  LYS    10     317.600 335.382 321.888  1.00  0.00           C  
ATOM    163  HB2 LYS    10     317.831 334.774 321.025  1.00  0.00           H  
ATOM    164  HB3 LYS    10     316.576 335.168 322.199  1.00  0.00           H  
ATOM    165  CG  LYS    10     317.647 336.813 321.341  1.00  0.00           C  
ATOM    166  HG2 LYS    10     318.605 336.967 320.845  1.00  0.00           H  
ATOM    167  HG3 LYS    10     316.881 336.888 320.567  1.00  0.00           H  
ATOM    168  CD  LYS    10     317.401 337.935 322.354  1.00  0.00           C  
ATOM    169  HD2 LYS    10     316.406 337.828 322.791  1.00  0.00           H  
ATOM    170  HD3 LYS    10     318.149 337.896 323.146  1.00  0.00           H  
ATOM    171  CE  LYS    10     317.506 339.262 321.587  1.00  0.00           C  
ATOM    172  HE2 LYS    10     318.457 339.275 321.044  1.00  0.00           H  
ATOM    173  HE3 LYS    10     316.703 339.299 320.843  1.00  0.00           H  
ATOM    174  NZ  LYS    10     317.425 340.443 322.485  1.00  0.00           N  
ATOM    175  HZ1 LYS    10     318.186 340.452 323.152  1.00  0.00           H  
ATOM    176  HZ2 LYS    10     317.481 341.304 321.954  1.00  0.00           H  
ATOM    177  HZ3 LYS    10     316.554 340.462 322.999  1.00  0.00           H  
ATOM    178  C   LYS    10     318.406 333.421 323.312  1.00  0.00           C  
ATOM    179  O   LYS    10     317.808 332.672 322.550  1.00  0.00           O  
ATOM    180  N   SER    11     319.117 332.952 324.340  1.00  0.00           N  
ATOM    181  H   SER    11     319.566 333.630 324.939  1.00  0.00           H  
ATOM    182  CA  SER    11     319.425 331.524 324.563  1.00  0.00           C  
ATOM    183  HA  SER    11     320.005 331.474 325.483  1.00  0.00           H  
ATOM    184  CB  SER    11     318.170 330.672 324.830  1.00  0.00           C  
ATOM    185  HB2 SER    11     318.447 329.848 325.488  1.00  0.00           H  
ATOM    186  HB3 SER    11     317.430 331.280 325.353  1.00  0.00           H  
ATOM    187  OG  SER    11     317.581 330.122 323.662  1.00  0.00           O  
ATOM    188  HG  SER    11     317.140 330.844 323.175  1.00  0.00           H  
ATOM    189  C   SER    11     320.378 331.034 323.437  1.00  0.00           C  
ATOM    190  O   SER    11     321.247 331.800 323.035  1.00  0.00           O  
ATOM    191  N   LEU    12     320.229 329.824 322.894  1.00  0.00           N  
ATOM    192  H   LEU    12     319.407 329.327 323.220  1.00  0.00           H  
ATOM    193  CA  LEU    12     321.122 329.088 321.963  1.00  0.00           C  
ATOM    194  HA  LEU    12     322.099 328.989 322.428  1.00  0.00           H  
ATOM    195  CB  LEU    12     320.533 327.675 321.809  1.00  0.00           C  
ATOM    196  HB2 LEU    12     321.122 327.118 321.079  1.00  0.00           H  
ATOM    197  HB3 LEU    12     320.690 327.155 322.751  1.00  0.00           H  
ATOM    198  CG  LEU    12     319.033 327.596 321.429  1.00  0.00           C  
ATOM    199  HG  LEU    12     318.449 327.601 322.340  1.00  0.00           H  
ATOM    200  CD1 LEU    12     318.410 328.679 320.565  1.00  0.00           C  
ATOM    201 HD11 LEU    12     318.864 328.693 319.575  1.00  0.00           H  
ATOM    202 HD12 LEU    12     317.346 328.463 320.470  1.00  0.00           H  
ATOM    203 HD13 LEU    12     318.477 329.647 321.050  1.00  0.00           H  
ATOM    204  CD2 LEU    12     318.784 326.309 320.659  1.00  0.00           C  
ATOM    205 HD21 LEU    12     319.070 325.456 321.270  1.00  0.00           H  
ATOM    206 HD22 LEU    12     317.727 326.226 320.403  1.00  0.00           H  
ATOM    207 HD23 LEU    12     319.374 326.312 319.742  1.00  0.00           H  
ATOM    208  C   LEU    12     321.380 329.612 320.525  1.00  0.00           C  
ATOM    209  O   LEU    12     322.123 328.978 319.779  1.00  0.00           O  
ATOM    210  N   ASN    13     320.693 330.657 320.068  1.00  0.00           N  
ATOM    211  H   ASN    13     320.114 331.142 320.737  1.00  0.00           H  
ATOM    212  CA  ASN    13     320.645 331.083 318.657  1.00  0.00           C  
ATOM    213  HA  ASN    13     320.235 330.242 318.095  1.00  0.00           H  
ATOM    214  CB  ASN    13     319.593 332.211 318.623  1.00  0.00           C  
ATOM    215  HB2 ASN    13     318.652 331.706 318.829  1.00  0.00           H  
ATOM    216  HB3 ASN    13     319.798 332.918 319.427  1.00  0.00           H  
ATOM    217  CG  ASN    13     319.376 333.045 317.365  1.00  0.00           C  
ATOM    218  OD1 ASN    13     320.262 333.353 316.593  1.00  0.00           O  
ATOM    219  ND2 ASN    13     318.160 333.474 317.140  1.00  0.00           N  
ATOM    220 HD21 ASN    13     318.105 334.350 316.607  1.00  0.00           H  
ATOM    221 HD22 ASN    13     317.424 333.286 317.802  1.00  0.00           H  
ATOM    222  C   ASN    13     322.013 331.408 318.000  1.00  0.00           C  
ATOM    223  O   ASN    13     322.989 331.759 318.629  1.00  0.00           O  
ATOM    224  N   ARG    14     322.112 331.289 316.681  1.00  0.00           N  
ATOM    225  H   ARG    14     321.241 331.117 316.201  1.00  0.00           H  
ATOM    226  CA  ARG    14     323.238 331.824 315.884  1.00  0.00           C  
ATOM    227  HA  ARG    14     323.568 332.739 316.376  1.00  0.00           H  
ATOM    228  CB  ARG    14     324.425 330.842 315.787  1.00  0.00           C  
ATOM    229  HB2 ARG    14     324.722 330.544 316.794  1.00  0.00           H  
ATOM    230  HB3 ARG    14     324.107 329.949 315.253  1.00  0.00           H  
ATOM    231  CG  ARG    14     325.673 331.397 315.075  1.00  0.00           C  
ATOM    232  HG2 ARG    14     326.390 330.581 314.990  1.00  0.00           H  
ATOM    233  HG3 ARG    14     325.423 331.722 314.064  1.00  0.00           H  
ATOM    234  CD  ARG    14     326.359 332.533 315.843  1.00  0.00           C  
ATOM    235  HD2 ARG    14     326.407 332.242 316.890  1.00  0.00           H  
ATOM    236  HD3 ARG    14     327.378 332.644 315.468  1.00  0.00           H  
ATOM    237  NE  ARG    14     325.662 333.827 315.701  1.00  0.00           N  
ATOM    238  HE  ARG    14     325.209 334.008 314.816  1.00  0.00           H  
ATOM    239  CZ  ARG    14     325.590 334.790 316.602  1.00  0.00           C  
ATOM    240  NH1 ARG    14     324.893 335.861 316.346  1.00  0.00           N  
ATOM    241 HH11 ARG    14     324.393 335.943 315.474  1.00  0.00           H  
ATOM    242 HH12 ARG    14     324.834 336.610 317.015  1.00  0.00           H  
ATOM    243  NH2 ARG    14     326.178 334.721 317.764  1.00  0.00           N  
ATOM    244 HH21 ARG    14     326.679 333.871 318.040  1.00  0.00           H  
ATOM    245 HH22 ARG    14     326.140 335.489 318.406  1.00  0.00           H  
ATOM    246  C   ARG    14     322.659 332.224 314.544  1.00  0.00           C  
ATOM    247  O   ARG    14     322.799 333.357 314.092  1.00  0.00           O  
ATOM    248  N   MET    15     321.934 331.252 313.990  1.00  0.00           N  
ATOM    249  H   MET    15     322.100 330.315 314.335  1.00  0.00           H  
ATOM    250  CA  MET    15     321.025 331.424 312.874  1.00  0.00           C  
ATOM    251  HA  MET    15     321.075 332.464 312.543  1.00  0.00           H  
ATOM    252  CB  MET    15     321.558 330.559 311.713  1.00  0.00           C  
ATOM    253  HB2 MET    15     322.635 330.723 311.644  1.00  0.00           H  
ATOM    254  HB3 MET    15     321.398 329.502 311.928  1.00  0.00           H  
ATOM    255  CG  MET    15     320.950 330.909 310.350  1.00  0.00           C  
ATOM    256  HG2 MET    15     320.277 330.102 310.059  1.00  0.00           H  
ATOM    257  HG3 MET    15     320.368 331.824 310.458  1.00  0.00           H  
ATOM    258  SD  MET    15     322.111 331.224 308.987  1.00  0.00           S  
ATOM    259  CE  MET    15     322.976 329.636 308.854  1.00  0.00           C  
ATOM    260  HE1 MET    15     322.256 328.828 308.729  1.00  0.00           H  
ATOM    261  HE2 MET    15     323.639 329.654 307.989  1.00  0.00           H  
ATOM    262  HE3 MET    15     323.572 329.469 309.750  1.00  0.00           H  
ATOM    263  C   MET    15     319.555 331.191 313.313  1.00  0.00           C  
ATOM    264  O   MET    15     318.738 332.057 313.054  1.00  0.00           O  
ATOM    265  N   GLN    16     319.204 330.161 314.107  1.00  0.00           N  
ATOM    266  H   GLN    16     319.929 329.492 314.322  1.00  0.00           H  
ATOM    267  CA  GLN    16     317.808 329.679 314.332  1.00  0.00           C  
ATOM    268  HA  GLN    16     317.622 329.136 313.422  1.00  0.00           H  
ATOM    269  CB  GLN    16     317.722 328.634 315.464  1.00  0.00           C  
ATOM    270  HB2 GLN    16     318.372 327.813 315.179  1.00  0.00           H  
ATOM    271  HB3 GLN    16     318.117 329.106 316.364  1.00  0.00           H  
ATOM    272  CG  GLN    16     316.334 327.981 315.756  1.00  0.00           C  
ATOM    273  HG2 GLN    16     315.505 328.588 315.431  1.00  0.00           H  
ATOM    274  HG3 GLN    16     316.259 327.046 315.205  1.00  0.00           H  
ATOM    275  CD  GLN    16     316.030 327.717 317.223  1.00  0.00           C  
ATOM    276  OE1 GLN    16     316.783 328.059 318.111  1.00  0.00           O  
ATOM    277  NE2 GLN    16     314.904 327.118 317.538  1.00  0.00           N  
ATOM    278 HE21 GLN    16     314.681 326.993 318.514  1.00  0.00           H  
ATOM    279 HE22 GLN    16     314.169 326.965 316.858  1.00  0.00           H  
ATOM    280  C   GLN    16     316.608 330.640 314.390  1.00  0.00           C  
ATOM    281  O   GLN    16     315.576 330.253 313.854  1.00  0.00           O  
ATOM    282  N   TYR    17     316.651 331.820 315.011  1.00  0.00           N  
ATOM    283  H   TYR    17     317.485 332.098 315.508  1.00  0.00           H  
ATOM    284  CA  TYR    17     315.522 332.771 314.896  1.00  0.00           C  
ATOM    285  HA  TYR    17     314.779 332.333 314.240  1.00  0.00           H  
ATOM    286  CB  TYR    17     314.814 332.941 316.234  1.00  0.00           C  
ATOM    287  HB2 TYR    17     315.402 332.437 316.999  1.00  0.00           H  
ATOM    288  HB3 TYR    17     314.787 333.999 316.495  1.00  0.00           H  
ATOM    289  CG  TYR    17     313.400 332.370 316.290  1.00  0.00           C  
ATOM    290  CD1 TYR    17     312.298 333.220 316.527  1.00  0.00           C  
ATOM    291  HD1 TYR    17     312.442 334.291 316.567  1.00  0.00           H  
ATOM    292  CE1 TYR    17     311.025 332.675 316.795  1.00  0.00           C  
ATOM    293  HE1 TYR    17     310.194 333.328 317.022  1.00  0.00           H  
ATOM    294  CZ  TYR    17     310.844 331.273 316.811  1.00  0.00           C  
ATOM    295  OH  TYR    17     309.636 330.727 317.129  1.00  0.00           O  
ATOM    296  HH  TYR    17     308.978 331.395 317.393  1.00  0.00           H  
ATOM    297  CE2 TYR    17     311.934 330.428 316.522  1.00  0.00           C  
ATOM    298  HE2 TYR    17     311.790 329.361 316.529  1.00  0.00           H  
ATOM    299  CD2 TYR    17     313.205 330.975 316.260  1.00  0.00           C  
ATOM    300  HD2 TYR    17     314.042 330.317 316.080  1.00  0.00           H  
ATOM    301  C   TYR    17     315.858 334.097 314.197  1.00  0.00           C  
ATOM    302  O   TYR    17     314.963 334.872 313.858  1.00  0.00           O  
ATOM    303  N   GLU    18     317.136 334.339 313.900  1.00  0.00           N  
ATOM    304  H   GLU    18     317.832 333.660 314.176  1.00  0.00           H  
ATOM    305  CA  GLU    18     317.549 335.396 312.965  1.00  0.00           C  
ATOM    306  HA  GLU    18     316.952 336.296 313.123  1.00  0.00           H  
ATOM    307  CB  GLU    18     319.033 335.741 313.202  1.00  0.00           C  
ATOM    308  HB2 GLU    18     319.595 334.809 313.288  1.00  0.00           H  
ATOM    309  HB3 GLU    18     319.412 336.258 312.321  1.00  0.00           H  
ATOM    310  CG  GLU    18     319.359 336.619 314.432  1.00  0.00           C  
ATOM    311  HG2 GLU    18     320.172 336.149 314.991  1.00  0.00           H  
ATOM    312  HG3 GLU    18     319.751 337.572 314.067  1.00  0.00           H  
ATOM    313  CD  GLU    18     318.176 336.905 315.384  1.00  0.00           C  
ATOM    314  OE1 GLU    18     317.492 337.944 315.209  1.00  0.00           O  
ATOM    315  OE2 GLU    18     317.949 336.109 316.325  1.00  0.00           O  
ATOM    316  C   GLU    18     317.277 334.932 311.511  1.00  0.00           C  
ATOM    317  O   GLU    18     316.991 335.736 310.623  1.00  0.00           O  
ATOM    318  N   VAL    19     317.293 333.608 311.296  1.00  0.00           N  
ATOM    319  H   VAL    19     317.602 333.048 312.083  1.00  0.00           H  
ATOM    320  CA  VAL    19     316.959 332.861 310.072  1.00  0.00           C  
ATOM    321  HA  VAL    19     317.501 333.312 309.242  1.00  0.00           H  
ATOM    322  CB  VAL    19     317.435 331.396 310.242  1.00  0.00           C  
ATOM    323  HB  VAL    19     318.332 331.387 310.837  1.00  0.00           H  
ATOM    324  CG1 VAL    19     316.409 330.527 310.946  1.00  0.00           C  
ATOM    325 HG11 VAL    19     315.579 330.288 310.285  1.00  0.00           H  
ATOM    326 HG12 VAL    19     316.864 329.603 311.289  1.00  0.00           H  
ATOM    327 HG13 VAL    19     316.020 331.091 311.778  1.00  0.00           H  
ATOM    328  CG2 VAL    19     317.799 330.686 308.956  1.00  0.00           C  
ATOM    329 HG21 VAL    19     318.737 331.086 308.579  1.00  0.00           H  
ATOM    330 HG22 VAL    19     317.932 329.616 309.128  1.00  0.00           H  
ATOM    331 HG23 VAL    19     316.993 330.848 308.253  1.00  0.00           H  
ATOM    332  C   VAL    19     315.460 332.875 309.734  1.00  0.00           C  
ATOM    333  O   VAL    19     315.116 332.700 308.566  1.00  0.00           O  
ATOM    334  N   THR    20     314.582 333.060 310.739  1.00  0.00           N  
ATOM    335  H   THR    20     314.964 333.191 311.665  1.00  0.00           H  
ATOM    336  CA  THR    20     313.110 332.886 310.676  1.00  0.00           C  
ATOM    337  HA  THR    20     312.882 331.821 310.676  1.00  0.00           H  
ATOM    338  CB  THR    20     312.438 333.514 311.914  1.00  0.00           C  
ATOM    339  HB  THR    20     312.802 334.535 312.041  1.00  0.00           H  
ATOM    340  CG2 THR    20     310.909 333.545 311.892  1.00  0.00           C  
ATOM    341 HG21 THR    20     310.521 332.551 311.671  1.00  0.00           H  
ATOM    342 HG22 THR    20     310.530 333.872 312.861  1.00  0.00           H  
ATOM    343 HG23 THR    20     310.559 334.249 311.139  1.00  0.00           H  
ATOM    344  OG1 THR    20     312.792 332.760 313.040  1.00  0.00           O  
ATOM    345  HG1 THR    20     312.383 333.166 313.822  1.00  0.00           H  
ATOM    346  C   THR    20     312.489 333.495 309.426  1.00  0.00           C  
ATOM    347  O   THR    20     311.575 332.931 308.821  1.00  0.00           O  
ATOM    348  N   GLN    21     313.005 334.661 309.039  1.00  0.00           N  
ATOM    349  H   GLN    21     313.769 335.039 309.585  1.00  0.00           H  
ATOM    350  CA  GLN    21     312.502 335.463 307.938  1.00  0.00           C  
ATOM    351  HA  GLN    21     311.434 335.593 308.113  1.00  0.00           H  
ATOM    352  CB  GLN    21     313.178 336.844 308.047  1.00  0.00           C  
ATOM    353  HB2 GLN    21     313.120 337.179 309.086  1.00  0.00           H  
ATOM    354  HB3 GLN    21     314.235 336.735 307.797  1.00  0.00           H  
ATOM    355  CG  GLN    21     312.577 337.955 307.173  1.00  0.00           C  
ATOM    356  HG2 GLN    21     313.182 338.853 307.312  1.00  0.00           H  
ATOM    357  HG3 GLN    21     312.644 337.678 306.122  1.00  0.00           H  
ATOM    358  CD  GLN    21     311.121 338.279 307.525  1.00  0.00           C  
ATOM    359  OE1 GLN    21     310.182 337.590 307.143  1.00  0.00           O  
ATOM    360  NE2 GLN    21     310.860 339.339 308.264  1.00  0.00           N  
ATOM    361 HE21 GLN    21     309.896 339.544 308.484  1.00  0.00           H  
ATOM    362 HE22 GLN    21     311.607 339.935 308.591  1.00  0.00           H  
ATOM    363  C   GLN    21     312.648 334.799 306.546  1.00  0.00           C  
ATOM    364  O   GLN    21     311.866 335.146 305.659  1.00  0.00           O  
ATOM    365  N   ASN    22     313.559 333.821 306.345  1.00  0.00           N  
ATOM    366  H   ASN    22     314.111 333.523 307.144  1.00  0.00           H  
ATOM    367  CA  ASN    22     313.818 333.174 305.032  1.00  0.00           C  
ATOM    368  HA  ASN    22     312.895 332.675 304.730  1.00  0.00           H  
ATOM    369  CB  ASN    22     314.157 334.236 303.950  1.00  0.00           C  
ATOM    370  HB2 ASN    22     314.428 333.721 303.027  1.00  0.00           H  
ATOM    371  HB3 ASN    22     313.272 334.819 303.707  1.00  0.00           H  
ATOM    372  CG  ASN    22     315.288 335.208 304.287  1.00  0.00           C  
ATOM    373  OD1 ASN    22     315.935 335.166 305.326  1.00  0.00           O  
ATOM    374  ND2 ASN    22     315.567 336.132 303.396  1.00  0.00           N  
ATOM    375 HD21 ASN    22     316.318 336.777 303.594  1.00  0.00           H  
ATOM    376 HD22 ASN    22     315.047 336.181 302.532  1.00  0.00           H  
ATOM    377  C   ASN    22     314.932 332.100 304.930  1.00  0.00           C  
ATOM    378  O   ASN    22     314.788 331.173 304.130  1.00  0.00           O  
ATOM    379  N   ASN    23     316.036 332.185 305.680  1.00  0.00           N  
ATOM    380  H   ASN    23     316.106 332.960 306.326  1.00  0.00           H  
ATOM    381  CA  ASN    23     317.248 331.380 305.422  1.00  0.00           C  
ATOM    382  HA  ASN    23     317.420 331.394 304.344  1.00  0.00           H  
ATOM    383  CB  ASN    23     318.461 332.094 306.071  1.00  0.00           C  
ATOM    384  HB2 ASN    23     318.161 332.508 307.031  1.00  0.00           H  
ATOM    385  HB3 ASN    23     319.263 331.374 306.239  1.00  0.00           H  
ATOM    386  CG  ASN    23     319.059 333.245 305.273  1.00  0.00           C  
ATOM    387  OD1 ASN    23     318.757 333.486 304.112  1.00  0.00           O  
ATOM    388  ND2 ASN    23     319.957 333.991 305.882  1.00  0.00           N  
ATOM    389 HD21 ASN    23     320.376 334.756 305.375  1.00  0.00           H  
ATOM    390 HD22 ASN    23     320.236 333.788 306.831  1.00  0.00           H  
ATOM    391  C   ASN    23     317.173 329.860 305.753  1.00  0.00           C  
ATOM    392  O   ASN    23     318.086 329.123 305.371  1.00  0.00           O  
ATOM    393  N   GLY    24     316.126 329.366 306.432  1.00  0.00           N  
ATOM    394  H   GLY    24     315.413 330.012 306.740  1.00  0.00           H  
ATOM    395  CA  GLY    24     315.977 327.947 306.812  1.00  0.00           C  
ATOM    396  HA2 GLY    24     315.752 327.364 305.919  1.00  0.00           H  
ATOM    397  HA3 GLY    24     316.921 327.583 307.221  1.00  0.00           H  
ATOM    398  C   GLY    24     314.885 327.695 307.868  1.00  0.00           C  
ATOM    399  O   GLY    24     314.755 328.460 308.821  1.00  0.00           O  
ATOM    400  N   THR    25     314.094 326.629 307.696  1.00  0.00           N  
ATOM    401  H   THR    25     314.240 326.068 306.868  1.00  0.00           H  
ATOM    402  CA  THR    25     312.975 326.223 308.580  1.00  0.00           C  
ATOM    403  HA  THR    25     312.160 326.939 308.478  1.00  0.00           H  
ATOM    404  CB  THR    25     312.470 324.837 308.136  1.00  0.00           C  
ATOM    405  HB  THR    25     313.323 324.156 308.085  1.00  0.00           H  
ATOM    406  CG2 THR    25     311.419 324.207 309.056  1.00  0.00           C  
ATOM    407 HG21 THR    25     310.602 324.907 309.230  1.00  0.00           H  
ATOM    408 HG22 THR    25     311.027 323.296 308.603  1.00  0.00           H  
ATOM    409 HG23 THR    25     311.871 323.933 310.010  1.00  0.00           H  
ATOM    410  OG1 THR    25     311.903 324.950 306.845  1.00  0.00           O  
ATOM    411  HG1 THR    25     311.714 324.050 306.515  1.00  0.00           H  
ATOM    412  C   THR    25     313.358 326.139 310.063  1.00  0.00           C  
ATOM    413  O   THR    25     314.345 325.483 310.395  1.00  0.00           O  
ATOM    414  N   GLU    26     312.524 326.684 310.961  1.00  0.00           N  
ATOM    415  H   GLU    26     311.809 327.318 310.622  1.00  0.00           H  
ATOM    416  CA  GLU    26     312.814 326.754 312.397  1.00  0.00           C  
ATOM    417  HA  GLU    26     313.652 326.091 312.555  1.00  0.00           H  
ATOM    418  CB  GLU    26     313.359 328.144 312.774  1.00  0.00           C  
ATOM    419  HB2 GLU    26     313.940 328.014 313.687  1.00  0.00           H  
ATOM    420  HB3 GLU    26     314.055 328.476 312.003  1.00  0.00           H  
ATOM    421  CG  GLU    26     312.344 329.266 313.049  1.00  0.00           C  
ATOM    422  HG2 GLU    26     311.855 329.046 314.000  1.00  0.00           H  
ATOM    423  HG3 GLU    26     312.908 330.186 313.194  1.00  0.00           H  
ATOM    424  CD  GLU    26     311.272 329.494 311.955  1.00  0.00           C  
ATOM    425  OE1 GLU    26     310.119 329.858 312.301  1.00  0.00           O  
ATOM    426  OE2 GLU    26     311.551 329.339 310.739  1.00  0.00           O  
ATOM    427  C   GLU    26     311.668 326.318 313.354  1.00  0.00           C  
ATOM    428  O   GLU    26     310.532 326.788 313.230  1.00  0.00           O  
ATOM    429  N   PRO    27     311.956 325.428 314.325  1.00  0.00           N  
ATOM    430  CD  PRO    27     313.124 324.569 314.318  1.00  0.00           C  
ATOM    431  HD2 PRO    27     314.029 325.160 314.399  1.00  0.00           H  
ATOM    432  HD3 PRO    27     313.126 323.958 313.415  1.00  0.00           H  
ATOM    433  CG  PRO    27     313.018 323.701 315.548  1.00  0.00           C  
ATOM    434  HG2 PRO    27     313.525 324.217 316.361  1.00  0.00           H  
ATOM    435  HG3 PRO    27     313.433 322.709 315.387  1.00  0.00           H  
ATOM    436  CB  PRO    27     311.531 323.672 315.846  1.00  0.00           C  
ATOM    437  HB2 PRO    27     311.372 323.421 316.890  1.00  0.00           H  
ATOM    438  HB3 PRO    27     311.031 322.954 315.192  1.00  0.00           H  
ATOM    439  CA  PRO    27     311.106 325.100 315.481  1.00  0.00           C  
ATOM    440  HA  PRO    27     310.050 325.117 315.210  1.00  0.00           H  
ATOM    441  C   PRO    27     311.362 326.122 316.626  1.00  0.00           C  
ATOM    442  O   PRO    27     312.283 326.937 316.500  1.00  0.00           O  
ATOM    443  N   PRO    28     310.589 326.121 317.735  1.00  0.00           N  
ATOM    444  CD  PRO    28     309.501 325.201 318.051  1.00  0.00           C  
ATOM    445  HD2 PRO    28     309.732 324.161 317.841  1.00  0.00           H  
ATOM    446  HD3 PRO    28     308.604 325.496 317.504  1.00  0.00           H  
ATOM    447  CG  PRO    28     309.268 325.368 319.547  1.00  0.00           C  
ATOM    448  HG2 PRO    28     310.043 324.847 320.106  1.00  0.00           H  
ATOM    449  HG3 PRO    28     308.273 325.045 319.853  1.00  0.00           H  
ATOM    450  CB  PRO    28     309.475 326.860 319.731  1.00  0.00           C  
ATOM    451  HB2 PRO    28     309.742 327.082 320.761  1.00  0.00           H  
ATOM    452  HB3 PRO    28     308.567 327.394 319.446  1.00  0.00           H  
ATOM    453  CA  PRO    28     310.603 327.193 318.747  1.00  0.00           C  
ATOM    454  HA  PRO    28     310.325 328.117 318.239  1.00  0.00           H  
ATOM    455  C   PRO    28     311.929 327.485 319.481  1.00  0.00           C  
ATOM    456  O   PRO    28     312.841 326.659 319.592  1.00  0.00           O  
ATOM    457  N   PHE    29     311.985 328.711 320.004  1.00  0.00           N  
ATOM    458  H   PHE    29     311.134 329.259 319.945  1.00  0.00           H  
ATOM    459  CA  PHE    29     313.107 329.416 320.630  1.00  0.00           C  
ATOM    460  HA  PHE    29     313.575 328.770 321.371  1.00  0.00           H  
ATOM    461  CB  PHE    29     314.164 329.775 319.566  1.00  0.00           C  
ATOM    462  HB2 PHE    29     315.001 329.092 319.702  1.00  0.00           H  
ATOM    463  HB3 PHE    29     313.766 329.586 318.571  1.00  0.00           H  
ATOM    464  CG  PHE    29     314.690 331.203 319.580  1.00  0.00           C  
ATOM    465  CD1 PHE    29     316.022 331.460 319.923  1.00  0.00           C  
ATOM    466  HD1 PHE    29     316.673 330.652 320.201  1.00  0.00           H  
ATOM    467  CE1 PHE    29     316.509 332.773 319.894  1.00  0.00           C  
ATOM    468  HE1 PHE    29     317.533 332.947 320.164  1.00  0.00           H  
ATOM    469  CZ  PHE    29     315.677 333.851 319.553  1.00  0.00           C  
ATOM    470  HZ  PHE    29     316.058 334.862 319.523  1.00  0.00           H  
ATOM    471  CE2 PHE    29     314.335 333.606 319.249  1.00  0.00           C  
ATOM    472  HE2 PHE    29     313.678 334.423 318.984  1.00  0.00           H  
ATOM    473  CD2 PHE    29     313.859 332.286 319.239  1.00  0.00           C  
ATOM    474  HD2 PHE    29     312.841 332.103 318.940  1.00  0.00           H  
ATOM    475  C   PHE    29     312.564 330.674 321.340  1.00  0.00           C  
ATOM    476  O   PHE    29     311.630 331.301 320.835  1.00  0.00           O  
ATOM    477  N   GLN    30     313.147 331.047 322.489  1.00  0.00           N  
ATOM    478  H   GLN    30     313.899 330.469 322.838  1.00  0.00           H  
ATOM    479  CA  GLN    30     312.875 332.288 323.243  1.00  0.00           C  
ATOM    480  HA  GLN    30     313.074 332.061 324.284  1.00  0.00           H  
ATOM    481  CB  GLN    30     313.907 333.367 322.853  1.00  0.00           C  
ATOM    482  HB2 GLN    30     314.901 332.920 322.791  1.00  0.00           H  
ATOM    483  HB3 GLN    30     313.653 333.717 321.855  1.00  0.00           H  
ATOM    484  CG  GLN    30     313.947 334.594 323.794  1.00  0.00           C  
ATOM    485  HG2 GLN    30     314.035 335.483 323.169  1.00  0.00           H  
ATOM    486  HG3 GLN    30     313.015 334.684 324.347  1.00  0.00           H  
ATOM    487  CD  GLN    30     315.091 334.638 324.811  1.00  0.00           C  
ATOM    488  OE1 GLN    30     315.847 333.702 325.030  1.00  0.00           O  
ATOM    489  NE2 GLN    30     315.268 335.758 325.482  1.00  0.00           N  
ATOM    490 HE21 GLN    30     316.003 335.800 326.169  1.00  0.00           H  
ATOM    491 HE22 GLN    30     314.609 336.517 325.382  1.00  0.00           H  
ATOM    492  C   GLN    30     311.389 332.743 323.205  1.00  0.00           C  
ATOM    493  O   GLN    30     311.070 333.915 322.979  1.00  0.00           O  
ATOM    494  N   ASN    31     310.467 331.803 323.450  1.00  0.00           N  
ATOM    495  H   ASN    31     310.796 330.849 323.530  1.00  0.00           H  
ATOM    496  CA  ASN    31     309.024 332.027 323.578  1.00  0.00           C  
ATOM    497  HA  ASN    31     308.838 333.102 323.556  1.00  0.00           H  
ATOM    498  CB  ASN    31     308.257 331.452 322.361  1.00  0.00           C  
ATOM    499  HB2 ASN    31     307.193 331.642 322.494  1.00  0.00           H  
ATOM    500  HB3 ASN    31     308.570 332.006 321.475  1.00  0.00           H  
ATOM    501  CG  ASN    31     308.455 329.972 322.050  1.00  0.00           C  
ATOM    502  OD1 ASN    31     309.353 329.572 321.328  1.00  0.00           O  
ATOM    503  ND2 ASN    31     307.578 329.110 322.512  1.00  0.00           N  
ATOM    504 HD21 ASN    31     307.700 328.137 322.289  1.00  0.00           H  
ATOM    505 HD22 ASN    31     306.872 329.414 323.163  1.00  0.00           H  
ATOM    506  C   ASN    31     308.533 331.569 324.968  1.00  0.00           C  
ATOM    507  O   ASN    31     307.770 330.616 325.102  1.00  0.00           O  
ATOM    508  N   GLU    32     309.039 332.258 326.000  1.00  0.00           N  
ATOM    509  H   GLU    32     309.691 332.993 325.755  1.00  0.00           H  
ATOM    510  CA  GLU    32     308.761 332.142 327.447  1.00  0.00           C  
ATOM    511  HA  GLU    32     309.007 333.118 327.870  1.00  0.00           H  
ATOM    512  CB  GLU    32     307.290 331.894 327.823  1.00  0.00           C  
ATOM    513  HB2 GLU    32     306.932 330.947 327.422  1.00  0.00           H  
ATOM    514  HB3 GLU    32     307.249 331.824 328.911  1.00  0.00           H  
ATOM    515  CG  GLU    32     306.375 333.047 327.389  1.00  0.00           C  
ATOM    516  HG2 GLU    32     306.900 333.989 327.569  1.00  0.00           H  
ATOM    517  HG3 GLU    32     306.181 332.973 326.317  1.00  0.00           H  
ATOM    518  CD  GLU    32     305.042 333.060 328.168  1.00  0.00           C  
ATOM    519  OE1 GLU    32     304.541 334.166 328.489  1.00  0.00           O  
ATOM    520  OE2 GLU    32     304.470 331.981 328.461  1.00  0.00           O  
ATOM    521  C   GLU    32     309.681 331.171 328.189  1.00  0.00           C  
ATOM    522  O   GLU    32     310.338 331.588 329.142  1.00  0.00           O  
ATOM    523  N   TYR    33     309.774 329.903 327.764  1.00  0.00           N  
ATOM    524  H   TYR    33     309.205 329.625 326.972  1.00  0.00           H  
ATOM    525  CA  TYR    33     310.530 328.843 328.459  1.00  0.00           C  
ATOM    526  HA  TYR    33     310.384 329.010 329.523  1.00  0.00           H  
ATOM    527  CB  TYR    33     309.920 327.446 328.174  1.00  0.00           C  
ATOM    528  HB2 TYR    33     310.709 326.762 327.897  1.00  0.00           H  
ATOM    529  HB3 TYR    33     309.503 327.086 329.112  1.00  0.00           H  
ATOM    530  CG  TYR    33     308.825 327.262 327.140  1.00  0.00           C  
ATOM    531  CD1 TYR    33     307.520 327.718 327.402  1.00  0.00           C  
ATOM    532  HD1 TYR    33     307.312 328.267 328.313  1.00  0.00           H  
ATOM    533  CE1 TYR    33     306.481 327.449 326.491  1.00  0.00           C  
ATOM    534  HE1 TYR    33     305.481 327.803 326.694  1.00  0.00           H  
ATOM    535  CZ  TYR    33     306.744 326.713 325.314  1.00  0.00           C  
ATOM    536  OH  TYR    33     305.747 326.432 324.430  1.00  0.00           O  
ATOM    537  HH  TYR    33     304.881 326.765 324.726  1.00  0.00           H  
ATOM    538  CE2 TYR    33     308.049 326.239 325.063  1.00  0.00           C  
ATOM    539  HE2 TYR    33     308.247 325.675 324.164  1.00  0.00           H  
ATOM    540  CD2 TYR    33     309.083 326.504 325.980  1.00  0.00           C  
ATOM    541  HD2 TYR    33     310.082 326.134 325.781  1.00  0.00           H  
ATOM    542  C   TYR    33     312.076 328.927 328.273  1.00  0.00           C  
ATOM    543  O   TYR    33     312.784 327.932 328.106  1.00  0.00           O  
ATOM    544  N   TRP    34     312.596 330.154 328.347  1.00  0.00           N  
ATOM    545  H   TRP    34     311.940 330.887 328.588  1.00  0.00           H  
ATOM    546  CA  TRP    34     313.972 330.570 328.059  1.00  0.00           C  
ATOM    547  HA  TRP    34     314.672 329.752 328.235  1.00  0.00           H  
ATOM    548  CB  TRP    34     314.052 331.002 326.598  1.00  0.00           C  
ATOM    549  HB2 TRP    34     313.246 331.706 326.394  1.00  0.00           H  
ATOM    550  HB3 TRP    34     314.995 331.527 326.441  1.00  0.00           H  
ATOM    551  CG  TRP    34     313.982 329.901 325.607  1.00  0.00           C  
ATOM    552  CD1 TRP    34     315.061 329.250 325.154  1.00  0.00           C  
ATOM    553  HD1 TRP    34     316.072 329.428 325.488  1.00  0.00           H  
ATOM    554  NE1 TRP    34     314.685 328.351 324.193  1.00  0.00           N  
ATOM    555  HE1 TRP    34     315.365 327.805 323.691  1.00  0.00           H  
ATOM    556  CE2 TRP    34     313.324 328.241 324.094  1.00  0.00           C  
ATOM    557  CZ2 TRP    34     312.482 327.430 323.327  1.00  0.00           C  
ATOM    558  HZ2 TRP    34     312.890 326.678 322.668  1.00  0.00           H  
ATOM    559  CH2 TRP    34     311.096 327.602 323.439  1.00  0.00           C  
ATOM    560  HH2 TRP    34     310.425 326.961 322.887  1.00  0.00           H  
ATOM    561  CZ3 TRP    34     310.585 328.607 324.276  1.00  0.00           C  
ATOM    562  HZ3 TRP    34     309.516 328.732 324.362  1.00  0.00           H  
ATOM    563  CE3 TRP    34     311.449 329.427 325.025  1.00  0.00           C  
ATOM    564  HE3 TRP    34     311.057 330.209 325.649  1.00  0.00           H  
ATOM    565  CD2 TRP    34     312.840 329.250 324.974  1.00  0.00           C  
ATOM    566  C   TRP    34     314.392 331.763 328.917  1.00  0.00           C  
ATOM    567  O   TRP    34     315.410 331.724 329.604  1.00  0.00           O  
ATOM    568  N   ASP    35     313.583 332.823 328.877  1.00  0.00           N  
ATOM    569  H   ASP    35     312.802 332.797 328.227  1.00  0.00           H  
ATOM    570  CA  ASP    35     313.804 334.108 329.537  1.00  0.00           C  
ATOM    571  HA  ASP    35     314.717 334.545 329.128  1.00  0.00           H  
ATOM    572  CB  ASP    35     312.642 335.067 329.209  1.00  0.00           C  
ATOM    573  HB2 ASP    35     311.759 334.740 329.763  1.00  0.00           H  
ATOM    574  HB3 ASP    35     312.903 336.062 329.576  1.00  0.00           H  
ATOM    575  CG  ASP    35     312.268 335.145 327.711  1.00  0.00           C  
ATOM    576  OD1 ASP    35     311.833 334.122 327.125  1.00  0.00           O  
ATOM    577  OD2 ASP    35     312.376 336.251 327.125  1.00  0.00           O  
ATOM    578  C   ASP    35     313.999 333.971 331.062  1.00  0.00           C  
ATOM    579  O   ASP    35     314.676 334.798 331.678  1.00  0.00           O  
ATOM    580  N   HIS    36     313.441 332.910 331.667  1.00  0.00           N  
ATOM    581  H   HIS    36     312.867 332.300 331.099  1.00  0.00           H  
ATOM    582  CA  HIS    36     313.562 332.594 333.096  1.00  0.00           C  
ATOM    583  HA  HIS    36     313.840 333.505 333.628  1.00  0.00           H  
ATOM    584  CB  HIS    36     312.181 332.177 333.642  1.00  0.00           C  
ATOM    585  HB2 HIS    36     312.230 332.156 334.731  1.00  0.00           H  
ATOM    586  HB3 HIS    36     311.460 332.952 333.378  1.00  0.00           H  
ATOM    587  CG  HIS    36     311.631 330.844 333.177  1.00  0.00           C  
ATOM    588  ND1 HIS    36     310.701 330.662 332.150  1.00  0.00           N  
ATOM    589  CE1 HIS    36     310.347 329.367 332.188  1.00  0.00           C  
ATOM    590  HE1 HIS    36     309.590 328.910 331.560  1.00  0.00           H  
ATOM    591  NE2 HIS    36     311.018 328.726 333.160  1.00  0.00           N  
ATOM    592  HE2 HIS    36     310.863 327.760 333.430  1.00  0.00           H  
ATOM    593  CD2 HIS    36     311.826 329.644 333.800  1.00  0.00           C  
ATOM    594  HD2 HIS    36     312.440 329.477 334.676  1.00  0.00           H  
ATOM    595  C   HIS    36     314.656 331.563 333.449  1.00  0.00           C  
ATOM    596  O   HIS    36     314.717 331.144 334.608  1.00  0.00           O  
ATOM    597  N   LYS    37     315.532 331.157 332.510  1.00  0.00           N  
ATOM    598  H   LYS    37     315.454 331.551 331.576  1.00  0.00           H  
ATOM    599  CA  LYS    37     316.535 330.089 332.724  1.00  0.00           C  
ATOM    600  HA  LYS    37     316.582 329.862 333.786  1.00  0.00           H  
ATOM    601  CB  LYS    37     316.123 328.812 331.970  1.00  0.00           C  
ATOM    602  HB2 LYS    37     315.799 329.071 330.959  1.00  0.00           H  
ATOM    603  HB3 LYS    37     317.003 328.183 331.857  1.00  0.00           H  
ATOM    604  CG  LYS    37     315.036 327.959 332.635  1.00  0.00           C  
ATOM    605  HG2 LYS    37     314.071 328.448 332.500  1.00  0.00           H  
ATOM    606  HG3 LYS    37     315.032 327.016 332.100  1.00  0.00           H  
ATOM    607  CD  LYS    37     315.246 327.640 334.126  1.00  0.00           C  
ATOM    608  HD2 LYS    37     316.242 327.214 334.271  1.00  0.00           H  
ATOM    609  HD3 LYS    37     315.160 328.555 334.709  1.00  0.00           H  
ATOM    610  CE  LYS    37     314.187 326.645 334.621  1.00  0.00           C  
ATOM    611  HE2 LYS    37     313.200 326.998 334.303  1.00  0.00           H  
ATOM    612  HE3 LYS    37     314.368 325.673 334.148  1.00  0.00           H  
ATOM    613  NZ  LYS    37     314.215 326.507 336.107  1.00  0.00           N  
ATOM    614  HZ1 LYS    37     314.049 327.395 336.568  1.00  0.00           H  
ATOM    615  HZ2 LYS    37     313.499 325.868 336.434  1.00  0.00           H  
ATOM    616  HZ3 LYS    37     315.107 326.157 336.434  1.00  0.00           H  
ATOM    617  C   LYS    37     317.978 330.419 332.326  1.00  0.00           C  
ATOM    618  O   LYS    37     318.279 330.757 331.182  1.00  0.00           O  
ATOM    619  N   GLU    38     318.878 330.226 333.294  1.00  0.00           N  
ATOM    620  H   GLU    38     318.531 330.027 334.221  1.00  0.00           H  
ATOM    621  CA  GLU    38     320.334 330.190 333.089  1.00  0.00           C  
ATOM    622  HA  GLU    38     320.603 330.853 332.265  1.00  0.00           H  
ATOM    623  CB  GLU    38     321.062 330.672 334.354  1.00  0.00           C  
ATOM    624  HB2 GLU    38     320.785 330.029 335.190  1.00  0.00           H  
ATOM    625  HB3 GLU    38     322.137 330.574 334.202  1.00  0.00           H  
ATOM    626  CG  GLU    38     320.739 332.130 334.724  1.00  0.00           C  
ATOM    627  HG2 GLU    38     319.682 332.196 334.994  1.00  0.00           H  
ATOM    628  HG3 GLU    38     321.315 332.392 335.614  1.00  0.00           H  
ATOM    629  CD  GLU    38     321.058 333.140 333.599  1.00  0.00           C  
ATOM    630  OE1 GLU    38     320.240 334.061 333.356  1.00  0.00           O  
ATOM    631  OE2 GLU    38     322.137 333.049 332.963  1.00  0.00           O  
ATOM    632  C   GLU    38     320.797 328.774 332.685  1.00  0.00           C  
ATOM    633  O   GLU    38     321.638 328.634 331.799  1.00  0.00           O  
ATOM    634  N   GLU    39     320.236 327.722 333.305  1.00  0.00           N  
ATOM    635  H   GLU    39     319.558 327.904 334.030  1.00  0.00           H  
ATOM    636  CA  GLU    39     320.381 326.322 332.867  1.00  0.00           C  
ATOM    637  HA  GLU    39     321.283 326.235 332.265  1.00  0.00           H  
ATOM    638  CB  GLU    39     320.526 325.368 334.068  1.00  0.00           C  
ATOM    639  HB2 GLU    39     321.126 325.872 334.824  1.00  0.00           H  
ATOM    640  HB3 GLU    39     319.550 325.177 334.515  1.00  0.00           H  
ATOM    641  CG  GLU    39     321.225 324.026 333.760  1.00  0.00           C  
ATOM    642  HG2 GLU    39     322.231 324.247 333.403  1.00  0.00           H  
ATOM    643  HG3 GLU    39     321.340 323.490 334.704  1.00  0.00           H  
ATOM    644  CD  GLU    39     320.514 323.085 332.757  1.00  0.00           C  
ATOM    645  OE1 GLU    39     321.214 322.329 332.040  1.00  0.00           O  
ATOM    646  OE2 GLU    39     319.264 323.040 332.720  1.00  0.00           O  
ATOM    647  C   GLU    39     319.176 325.939 331.998  1.00  0.00           C  
ATOM    648  O   GLU    39     318.032 325.996 332.460  1.00  0.00           O  
ATOM    649  N   GLY    40     319.426 325.562 330.744  1.00  0.00           N  
ATOM    650  H   GLY    40     320.385 325.545 330.425  1.00  0.00           H  
ATOM    651  CA  GLY    40     318.414 324.986 329.862  1.00  0.00           C  
ATOM    652  HA2 GLY    40     317.589 324.582 330.450  1.00  0.00           H  
ATOM    653  HA3 GLY    40     318.020 325.761 329.208  1.00  0.00           H  
ATOM    654  C   GLY    40     318.978 323.859 328.998  1.00  0.00           C  
ATOM    655  O   GLY    40     320.185 323.800 328.734  1.00  0.00           O  
ATOM    656  N   LEU    41     318.110 322.954 328.544  1.00  0.00           N  
ATOM    657  H   LEU    41     317.126 323.126 328.717  1.00  0.00           H  
ATOM    658  CA  LEU    41     318.486 321.984 327.523  1.00  0.00           C  
ATOM    659  HA  LEU    41     319.498 321.647 327.748  1.00  0.00           H  
ATOM    660  CB  LEU    41     317.558 320.755 327.512  1.00  0.00           C  
ATOM    661  HB2 LEU    41     317.298 320.460 328.530  1.00  0.00           H  
ATOM    662  HB3 LEU    41     316.647 321.002 326.993  1.00  0.00           H  
ATOM    663  CG  LEU    41     318.254 319.603 326.767  1.00  0.00           C  
ATOM    664  HG  LEU    41     318.960 320.009 326.054  1.00  0.00           H  
ATOM    665  CD1 LEU    41     319.032 318.818 327.806  1.00  0.00           C  
ATOM    666 HD11 LEU    41     318.374 318.361 328.538  1.00  0.00           H  
ATOM    667 HD12 LEU    41     319.620 318.048 327.326  1.00  0.00           H  
ATOM    668 HD13 LEU    41     319.679 319.522 328.316  1.00  0.00           H  
ATOM    669  CD2 LEU    41     317.369 318.685 325.935  1.00  0.00           C  
ATOM    670 HD21 LEU    41     316.433 319.171 325.663  1.00  0.00           H  
ATOM    671 HD22 LEU    41     317.895 318.473 325.022  1.00  0.00           H  
ATOM    672 HD23 LEU    41     317.202 317.729 326.425  1.00  0.00           H  
ATOM    673  C   LEU    41     318.509 322.647 326.145  1.00  0.00           C  
ATOM    674  O   LEU    41     317.564 323.335 325.766  1.00  0.00           O  
ATOM    675  N   TYR    42     319.542 322.367 325.364  1.00  0.00           N  
ATOM    676  H   TYR    42     320.267 321.755 325.729  1.00  0.00           H  
ATOM    677  CA  TYR    42     319.635 322.698 323.955  1.00  0.00           C  
ATOM    678  HA  TYR    42     318.714 323.184 323.631  1.00  0.00           H  
ATOM    679  CB  TYR    42     320.787 323.662 323.729  1.00  0.00           C  
ATOM    680  HB2 TYR    42     320.797 323.982 322.690  1.00  0.00           H  
ATOM    681  HB3 TYR    42     320.589 324.538 324.325  1.00  0.00           H  
ATOM    682  CG  TYR    42     322.169 323.215 324.119  1.00  0.00           C  
ATOM    683  CD1 TYR    42     322.785 323.879 325.186  1.00  0.00           C  
ATOM    684  HD1 TYR    42     322.223 324.575 325.790  1.00  0.00           H  
ATOM    685  CE1 TYR    42     324.144 323.668 325.437  1.00  0.00           C  
ATOM    686  HE1 TYR    42     324.643 324.192 326.228  1.00  0.00           H  
ATOM    687  CZ  TYR    42     324.893 322.832 324.603  1.00  0.00           C  
ATOM    688  OH  TYR    42     326.211 322.661 324.812  1.00  0.00           O  
ATOM    689  HH  TYR    42     326.479 322.873 325.718  1.00  0.00           H  
ATOM    690  CE2 TYR    42     324.272 322.156 323.548  1.00  0.00           C  
ATOM    691  HE2 TYR    42     324.872 321.559 322.896  1.00  0.00           H  
ATOM    692  CD2 TYR    42     322.896 322.281 323.354  1.00  0.00           C  
ATOM    693  HD2 TYR    42     322.424 321.662 322.614  1.00  0.00           H  
ATOM    694  C   TYR    42     319.830 321.446 323.120  1.00  0.00           C  
ATOM    695  O   TYR    42     320.431 320.466 323.558  1.00  0.00           O  
ATOM    696  N   VAL    43     319.328 321.494 321.888  1.00  0.00           N  
ATOM    697  H   VAL    43     318.809 322.317 321.607  1.00  0.00           H  
ATOM    698  CA  VAL    43     319.422 320.398 320.920  1.00  0.00           C  
ATOM    699  HA  VAL    43     320.326 319.826 321.131  1.00  0.00           H  
ATOM    700  CB  VAL    43     318.217 319.448 321.071  1.00  0.00           C  
ATOM    701  HB  VAL    43     318.438 318.543 320.513  1.00  0.00           H  
ATOM    702  CG1 VAL    43     317.976 319.023 322.510  1.00  0.00           C  
ATOM    703 HG11 VAL    43     317.549 319.839 323.097  1.00  0.00           H  
ATOM    704 HG12 VAL    43     317.300 318.170 322.544  1.00  0.00           H  
ATOM    705 HG13 VAL    43     318.929 318.764 322.933  1.00  0.00           H  
ATOM    706  CG2 VAL    43     316.897 320.031 320.597  1.00  0.00           C  
ATOM    707 HG21 VAL    43     317.004 321.050 320.238  1.00  0.00           H  
ATOM    708 HG22 VAL    43     316.462 319.380 319.849  1.00  0.00           H  
ATOM    709 HG23 VAL    43     316.184 320.068 321.410  1.00  0.00           H  
ATOM    710  C   VAL    43     319.561 320.983 319.516  1.00  0.00           C  
ATOM    711  O   VAL    43     318.986 322.020 319.241  1.00  0.00           O  
ATOM    712  N   ASP    44     320.412 320.400 318.691  1.00  0.00           N  
ATOM    713  H   ASP    44     320.913 319.616 319.106  1.00  0.00           H  
ATOM    714  CA  ASP    44     320.975 320.703 317.353  1.00  0.00           C  
ATOM    715  HA  ASP    44     321.943 321.149 317.570  1.00  0.00           H  
ATOM    716  CB  ASP    44     321.354 319.360 316.718  1.00  0.00           C  
ATOM    717  HB2 ASP    44     320.431 318.808 316.538  1.00  0.00           H  
ATOM    718  HB3 ASP    44     321.866 319.550 315.776  1.00  0.00           H  
ATOM    719  CG  ASP    44     322.282 318.486 317.589  1.00  0.00           C  
ATOM    720  OD1 ASP    44     322.604 317.354 317.166  1.00  0.00           O  
ATOM    721  OD2 ASP    44     322.599 318.900 318.731  1.00  0.00           O  
ATOM    722  C   ASP    44     320.388 321.727 316.330  1.00  0.00           C  
ATOM    723  O   ASP    44     320.924 321.832 315.226  1.00  0.00           O  
ATOM    724  N   ILE    45     319.368 322.542 316.637  1.00  0.00           N  
ATOM    725  H   ILE    45     318.916 322.420 317.535  1.00  0.00           H  
ATOM    726  CA  ILE    45     318.962 323.698 315.796  1.00  0.00           C  
ATOM    727  HA  ILE    45     318.686 323.328 314.807  1.00  0.00           H  
ATOM    728  CB  ILE    45     317.758 324.484 316.374  1.00  0.00           C  
ATOM    729  HB  ILE    45     317.846 325.479 315.940  1.00  0.00           H  
ATOM    730  CG2 ILE    45     316.398 324.016 315.851  1.00  0.00           C  
ATOM    731 HG21 ILE    45     316.048 323.136 316.371  1.00  0.00           H  
ATOM    732 HG22 ILE    45     315.674 324.811 316.013  1.00  0.00           H  
ATOM    733 HG23 ILE    45     316.454 323.794 314.786  1.00  0.00           H  
ATOM    734  CG1 ILE    45     317.812 324.720 317.902  1.00  0.00           C  
ATOM    735 HG12 ILE    45     318.817 324.530 318.268  1.00  0.00           H  
ATOM    736 HG13 ILE    45     317.635 325.772 318.079  1.00  0.00           H  
ATOM    737  CD1 ILE    45     316.815 323.954 318.780  1.00  0.00           C  
ATOM    738 HD11 ILE    45     317.104 324.038 319.827  1.00  0.00           H  
ATOM    739 HD12 ILE    45     315.810 324.354 318.651  1.00  0.00           H  
ATOM    740 HD13 ILE    45     316.820 322.905 318.514  1.00  0.00           H  
ATOM    741  C   ILE    45     320.101 324.726 315.586  1.00  0.00           C  
ATOM    742  O   ILE    45     320.121 325.399 314.559  1.00  0.00           O  
ATOM    743  N   VAL    46     320.980 324.884 316.591  1.00  0.00           N  
ATOM    744  H   VAL    46     320.821 324.281 317.384  1.00  0.00           H  
ATOM    745  CA  VAL    46     322.225 325.702 316.627  1.00  0.00           C  
ATOM    746  HA  VAL    46     322.711 325.685 315.657  1.00  0.00           H  
ATOM    747  CB  VAL    46     322.004 327.164 317.040  1.00  0.00           C  
ATOM    748  HB  VAL    46     321.545 327.194 318.027  1.00  0.00           H  
ATOM    749  CG1 VAL    46     323.341 327.906 317.081  1.00  0.00           C  
ATOM    750 HG11 VAL    46     323.830 327.844 316.110  1.00  0.00           H  
ATOM    751 HG12 VAL    46     323.166 328.941 317.350  1.00  0.00           H  
ATOM    752 HG13 VAL    46     323.996 327.495 317.849  1.00  0.00           H  
ATOM    753  CG2 VAL    46     321.067 327.888 316.092  1.00  0.00           C  
ATOM    754 HG21 VAL    46     320.097 327.424 316.212  1.00  0.00           H  
ATOM    755 HG22 VAL    46     320.980 328.929 316.373  1.00  0.00           H  
ATOM    756 HG23 VAL    46     321.419 327.784 315.063  1.00  0.00           H  
ATOM    757  C   VAL    46     323.167 325.073 317.639  1.00  0.00           C  
ATOM    758  O   VAL    46     324.288 324.696 317.328  1.00  0.00           O  
ATOM    759  N   SER    47     322.642 324.981 318.857  1.00  0.00           N  
ATOM    760  H   SER    47     321.741 325.423 318.988  1.00  0.00           H  
ATOM    761  CA  SER    47     323.031 324.186 320.011  1.00  0.00           C  
ATOM    762  HA  SER    47     323.060 324.822 320.895  1.00  0.00           H  
ATOM    763  CB  SER    47     321.845 323.240 320.164  1.00  0.00           C  
ATOM    764  HB2 SER    47     321.817 322.559 319.320  1.00  0.00           H  
ATOM    765  HB3 SER    47     321.904 322.680 321.074  1.00  0.00           H  
ATOM    766  OG  SER    47     320.656 324.007 320.159  1.00  0.00           O  
ATOM    767  HG  SER    47     319.874 323.452 319.956  1.00  0.00           H  
ATOM    768  C   SER    47     324.368 323.432 319.911  1.00  0.00           C  
ATOM    769  O   SER    47     325.362 323.830 320.514  1.00  0.00           O  
ATOM    770  N   GLY    48     324.368 322.289 319.214  1.00  0.00           N  
ATOM    771  H   GLY    48     323.534 322.033 318.712  1.00  0.00           H  
ATOM    772  CA  GLY    48     325.528 321.422 319.029  1.00  0.00           C  
ATOM    773  HA2 GLY    48     325.746 321.312 317.972  1.00  0.00           H  
ATOM    774  HA3 GLY    48     326.405 321.863 319.500  1.00  0.00           H  
ATOM    775  C   GLY    48     325.336 320.031 319.613  1.00  0.00           C  
ATOM    776  O   GLY    48     325.697 319.045 318.993  1.00  0.00           O  
ATOM    777  N   LYS    49     324.797 319.911 320.823  1.00  0.00           N  
ATOM    778  H   LYS    49     324.427 320.735 321.271  1.00  0.00           H  
ATOM    779  CA  LYS    49     324.741 318.623 321.524  1.00  0.00           C  
ATOM    780  HA  LYS    49     325.446 317.922 321.080  1.00  0.00           H  
ATOM    781  CB  LYS    49     325.156 318.809 322.983  1.00  0.00           C  
ATOM    782  HB2 LYS    49     324.356 319.360 323.479  1.00  0.00           H  
ATOM    783  HB3 LYS    49     325.234 317.811 323.411  1.00  0.00           H  
ATOM    784  CG  LYS    49     326.462 319.562 323.274  1.00  0.00           C  
ATOM    785  HG2 LYS    49     326.743 320.204 322.440  1.00  0.00           H  
ATOM    786  HG3 LYS    49     326.291 320.203 324.133  1.00  0.00           H  
ATOM    787  CD  LYS    49     327.624 318.644 323.627  1.00  0.00           C  
ATOM    788  HD2 LYS    49     327.355 318.000 324.468  1.00  0.00           H  
ATOM    789  HD3 LYS    49     327.844 318.033 322.759  1.00  0.00           H  
ATOM    790  CE  LYS    49     328.812 319.535 324.013  1.00  0.00           C  
ATOM    791  HE2 LYS    49     328.893 320.351 323.286  1.00  0.00           H  
ATOM    792  HE3 LYS    49     328.584 319.994 324.981  1.00  0.00           H  
ATOM    793  NZ  LYS    49     330.096 318.782 324.088  1.00  0.00           N  
ATOM    794  HZ1 LYS    49     330.301 318.310 323.205  1.00  0.00           H  
ATOM    795  HZ2 LYS    49     330.873 319.407 324.276  1.00  0.00           H  
ATOM    796  HZ3 LYS    49     330.080 318.087 324.826  1.00  0.00           H  
ATOM    797  C   LYS    49     323.326 318.030 321.426  1.00  0.00           C  
ATOM    798  O   LYS    49     322.406 318.646 321.974  1.00  0.00           O  
ATOM    799  N   PRO    50     323.107 316.849 320.811  1.00  0.00           N  
ATOM    800  CD  PRO    50     324.032 316.091 319.980  1.00  0.00           C  
ATOM    801  HD2 PRO    50     324.888 315.754 320.555  1.00  0.00           H  
ATOM    802  HD3 PRO    50     324.367 316.712 319.149  1.00  0.00           H  
ATOM    803  CG  PRO    50     323.257 314.884 319.441  1.00  0.00           C  
ATOM    804  HG2 PRO    50     323.468 314.004 320.042  1.00  0.00           H  
ATOM    805  HG3 PRO    50     323.509 314.683 318.399  1.00  0.00           H  
ATOM    806  CB  PRO    50     321.781 315.240 319.606  1.00  0.00           C  
ATOM    807  HB2 PRO    50     321.188 314.371 319.891  1.00  0.00           H  
ATOM    808  HB3 PRO    50     321.391 315.650 318.675  1.00  0.00           H  
ATOM    809  CA  PRO    50     321.758 316.319 320.689  1.00  0.00           C  
ATOM    810  HA  PRO    50     321.083 317.108 320.354  1.00  0.00           H  
ATOM    811  C   PRO    50     321.296 315.811 322.051  1.00  0.00           C  
ATOM    812  O   PRO    50     321.713 314.753 322.521  1.00  0.00           O  
ATOM    813  N   LEU    51     320.428 316.623 322.658  1.00  0.00           N  
ATOM    814  H   LEU    51     320.294 317.523 322.220  1.00  0.00           H  
ATOM    815  CA  LEU    51     319.710 316.393 323.910  1.00  0.00           C  
ATOM    816  HA  LEU    51     318.912 317.108 323.972  1.00  0.00           H  
ATOM    817  CB  LEU    51     318.909 315.060 323.863  1.00  0.00           C  
ATOM    818  HB2 LEU    51     319.557 314.229 323.612  1.00  0.00           H  
ATOM    819  HB3 LEU    51     318.507 314.877 324.859  1.00  0.00           H  
ATOM    820  CG  LEU    51     317.696 315.052 322.891  1.00  0.00           C  
ATOM    821  HG  LEU    51     316.981 315.787 323.248  1.00  0.00           H  
ATOM    822  CD1 LEU    51     317.984 315.344 321.411  1.00  0.00           C  
ATOM    823 HD11 LEU    51     318.758 314.677 321.031  1.00  0.00           H  
ATOM    824 HD12 LEU    51     317.070 315.206 320.829  1.00  0.00           H  
ATOM    825 HD13 LEU    51     318.279 316.379 321.277  1.00  0.00           H  
ATOM    826  CD2 LEU    51     317.009 313.687 322.868  1.00  0.00           C  
ATOM    827 HD21 LEU    51     316.949 313.269 323.873  1.00  0.00           H  
ATOM    828 HD22 LEU    51     316.001 313.797 322.466  1.00  0.00           H  
ATOM    829 HD23 LEU    51     317.555 313.007 322.224  1.00  0.00           H  
ATOM    830  C   LEU    51     320.573 316.751 325.150  1.00  0.00           C  
ATOM    831  O   LEU    51     320.525 316.047 326.149  1.00  0.00           O  
ATOM    832  N   PHE    52     321.331 317.872 325.139  1.00  0.00           N  
ATOM    833  H   PHE    52     321.290 318.490 324.333  1.00  0.00           H  
ATOM    834  CA  PHE    52     322.276 318.234 326.232  1.00  0.00           C  
ATOM    835  HA  PHE    52     321.933 317.682 327.093  1.00  0.00           H  
ATOM    836  CB  PHE    52     323.632 317.595 325.920  1.00  0.00           C  
ATOM    837  HB2 PHE    52     323.474 316.527 325.808  1.00  0.00           H  
ATOM    838  HB3 PHE    52     323.905 317.944 324.952  1.00  0.00           H  
ATOM    839  CG  PHE    52     324.816 317.779 326.853  1.00  0.00           C  
ATOM    840  CD1 PHE    52     325.152 316.775 327.782  1.00  0.00           C  
ATOM    841  HD1 PHE    52     324.536 315.892 327.880  1.00  0.00           H  
ATOM    842  CE1 PHE    52     326.312 316.899 328.567  1.00  0.00           C  
ATOM    843  HE1 PHE    52     326.577 316.119 329.269  1.00  0.00           H  
ATOM    844  CZ  PHE    52     327.143 318.025 328.426  1.00  0.00           C  
ATOM    845  HZ  PHE    52     328.040 318.113 329.026  1.00  0.00           H  
ATOM    846  CE2 PHE    52     326.807 319.032 327.506  1.00  0.00           C  
ATOM    847  HE2 PHE    52     327.441 319.901 327.395  1.00  0.00           H  
ATOM    848  CD2 PHE    52     325.647 318.908 326.724  1.00  0.00           C  
ATOM    849  HD2 PHE    52     325.390 319.693 326.028  1.00  0.00           H  
ATOM    850  C   PHE    52     322.242 319.717 326.731  1.00  0.00           C  
ATOM    851  O   PHE    52     321.379 320.493 326.348  1.00  0.00           O  
ATOM    852  N   THR    53     323.094 320.101 327.693  1.00  0.00           N  
ATOM    853  H   THR    53     323.841 319.463 327.925  1.00  0.00           H  
ATOM    854  CA  THR    53     322.962 321.297 328.568  1.00  0.00           C  
ATOM    855  HA  THR    53     321.909 321.579 328.592  1.00  0.00           H  
ATOM    856  CB  THR    53     323.346 320.893 330.010  1.00  0.00           C  
ATOM    857  HB  THR    53     322.556 320.277 330.412  1.00  0.00           H  
ATOM    858  CG2 THR    53     324.659 320.111 330.071  1.00  0.00           C  
ATOM    859 HG21 THR    53     325.397 320.590 329.443  1.00  0.00           H  
ATOM    860 HG22 THR    53     325.012 320.074 331.097  1.00  0.00           H  
ATOM    861 HG23 THR    53     324.531 319.092 329.722  1.00  0.00           H  
ATOM    862  OG1 THR    53     323.505 321.967 330.903  1.00  0.00           O  
ATOM    863  HG1 THR    53     322.624 322.130 331.320  1.00  0.00           H  
ATOM    864  C   THR    53     323.765 322.569 328.285  1.00  0.00           C  
ATOM    865  O   THR    53     324.971 322.544 328.019  1.00  0.00           O  
ATOM    866  N   SER    54     323.079 323.697 328.495  1.00  0.00           N  
ATOM    867  H   SER    54     322.098 323.602 328.736  1.00  0.00           H  
ATOM    868  CA  SER    54     323.630 325.046 328.637  1.00  0.00           C  
ATOM    869  HA  SER    54     324.562 325.128 328.084  1.00  0.00           H  
ATOM    870  CB  SER    54     322.639 326.079 328.059  1.00  0.00           C  
ATOM    871  HB2 SER    54     322.975 326.349 327.057  1.00  0.00           H  
ATOM    872  HB3 SER    54     321.654 325.625 327.962  1.00  0.00           H  
ATOM    873  OG  SER    54     322.485 327.261 328.812  1.00  0.00           O  
ATOM    874  HG  SER    54     323.372 327.690 328.895  1.00  0.00           H  
ATOM    875  C   SER    54     323.952 325.234 330.128  1.00  0.00           C  
ATOM    876  O   SER    54     323.039 325.215 330.958  1.00  0.00           O  
ATOM    877  N   LYS    55     325.267 325.313 330.421  1.00  0.00           N  
ATOM    878  H   LYS    55     325.853 325.403 329.601  1.00  0.00           H  
ATOM    879  CA  LYS    55     326.005 325.294 331.717  1.00  0.00           C  
ATOM    880  HA  LYS    55     326.360 326.309 331.902  1.00  0.00           H  
ATOM    881  CB  LYS    55     325.118 324.900 332.926  1.00  0.00           C  
ATOM    882  HB2 LYS    55     324.317 325.633 333.012  1.00  0.00           H  
ATOM    883  HB3 LYS    55     324.682 323.915 332.746  1.00  0.00           H  
ATOM    884  CG  LYS    55     325.848 324.873 334.283  1.00  0.00           C  
ATOM    885  HG2 LYS    55     326.644 324.129 334.245  1.00  0.00           H  
ATOM    886  HG3 LYS    55     326.299 325.848 334.473  1.00  0.00           H  
ATOM    887  CD  LYS    55     324.926 324.502 335.460  1.00  0.00           C  
ATOM    888  HD2 LYS    55     324.396 323.578 335.221  1.00  0.00           H  
ATOM    889  HD3 LYS    55     325.553 324.317 336.334  1.00  0.00           H  
ATOM    890  CE  LYS    55     323.917 325.609 335.807  1.00  0.00           C  
ATOM    891  HE2 LYS    55     324.468 326.531 336.020  1.00  0.00           H  
ATOM    892  HE3 LYS    55     323.283 325.801 334.935  1.00  0.00           H  
ATOM    893  NZ  LYS    55     323.079 325.240 336.987  1.00  0.00           N  
ATOM    894  HZ1 LYS    55     323.649 325.103 337.814  1.00  0.00           H  
ATOM    895  HZ2 LYS    55     322.411 325.969 337.211  1.00  0.00           H  
ATOM    896  HZ3 LYS    55     322.560 324.383 336.836  1.00  0.00           H  
ATOM    897  C   LYS    55     327.271 324.420 331.639  1.00  0.00           C  
ATOM    898  O   LYS    55     328.314 324.819 332.165  1.00  0.00           O  
ATOM    899  N   ASP    56     327.239 323.274 330.947  1.00  0.00           N  
ATOM    900  H   ASP    56     326.355 322.980 330.553  1.00  0.00           H  
ATOM    901  CA  ASP    56     328.406 322.371 330.868  1.00  0.00           C  
ATOM    902  HA  ASP    56     328.950 322.477 331.804  1.00  0.00           H  
ATOM    903  CB  ASP    56     328.049 320.874 330.836  1.00  0.00           C  
ATOM    904  HB2 ASP    56     327.391 320.684 329.996  1.00  0.00           H  
ATOM    905  HB3 ASP    56     328.962 320.312 330.642  1.00  0.00           H  
ATOM    906  CG  ASP    56     327.448 320.316 332.147  1.00  0.00           C  
ATOM    907  OD1 ASP    56     327.236 319.082 332.218  1.00  0.00           O  
ATOM    908  OD2 ASP    56     327.256 321.070 333.131  1.00  0.00           O  
ATOM    909  C   ASP    56     329.419 322.777 329.783  1.00  0.00           C  
ATOM    910  O   ASP    56     330.439 323.362 330.142  1.00  0.00           O  
ATOM    911  N   LYS    57     329.206 322.421 328.507  1.00  0.00           N  
ATOM    912  H   LYS    57     328.323 321.973 328.292  1.00  0.00           H  
ATOM    913  CA  LYS    57     330.169 322.599 327.392  1.00  0.00           C  
ATOM    914  HA  LYS    57     330.879 323.393 327.625  1.00  0.00           H  
ATOM    915  CB  LYS    57     330.941 321.280 327.131  1.00  0.00           C  
ATOM    916  HB2 LYS    57     330.235 320.447 327.080  1.00  0.00           H  
ATOM    917  HB3 LYS    57     331.394 321.367 326.141  1.00  0.00           H  
ATOM    918  CG  LYS    57     332.092 320.909 328.078  1.00  0.00           C  
ATOM    919  HG2 LYS    57     332.770 320.265 327.515  1.00  0.00           H  
ATOM    920  HG3 LYS    57     332.639 321.810 328.355  1.00  0.00           H  
ATOM    921  CD  LYS    57     331.672 320.140 329.340  1.00  0.00           C  
ATOM    922  HD2 LYS    57     331.139 320.807 330.010  1.00  0.00           H  
ATOM    923  HD3 LYS    57     331.022 319.305 329.066  1.00  0.00           H  
ATOM    924  CE  LYS    57     332.919 319.603 330.056  1.00  0.00           C  
ATOM    925  HE2 LYS    57     333.409 318.873 329.403  1.00  0.00           H  
ATOM    926  HE3 LYS    57     333.619 320.431 330.208  1.00  0.00           H  
ATOM    927  NZ  LYS    57     332.586 318.970 331.364  1.00  0.00           N  
ATOM    928  HZ1 LYS    57     331.948 318.192 331.253  1.00  0.00           H  
ATOM    929  HZ2 LYS    57     333.420 318.609 331.813  1.00  0.00           H  
ATOM    930  HZ3 LYS    57     332.168 319.629 332.008  1.00  0.00           H  
ATOM    931  C   LYS    57     329.454 322.980 326.086  1.00  0.00           C  
ATOM    932  O   LYS    57     328.808 322.105 325.524  1.00  0.00           O  
ATOM    933  N   PHE    58     329.575 324.210 325.576  1.00  0.00           N  
ATOM    934  H   PHE    58     330.120 324.888 326.092  1.00  0.00           H  
ATOM    935  CA  PHE    58     328.899 324.658 324.333  1.00  0.00           C  
ATOM    936  HA  PHE    58     328.145 323.919 324.070  1.00  0.00           H  
ATOM    937  CB  PHE    58     328.139 325.970 324.615  1.00  0.00           C  
ATOM    938  HB2 PHE    58     327.728 325.912 325.624  1.00  0.00           H  
ATOM    939  HB3 PHE    58     328.841 326.800 324.608  1.00  0.00           H  
ATOM    940  CG  PHE    58     326.985 326.264 323.663  1.00  0.00           C  
ATOM    941  CD1 PHE    58     327.208 326.780 322.380  1.00  0.00           C  
ATOM    942  HD1 PHE    58     328.203 327.043 322.085  1.00  0.00           H  
ATOM    943  CE1 PHE    58     326.147 326.947 321.474  1.00  0.00           C  
ATOM    944  HE1 PHE    58     326.340 327.303 320.474  1.00  0.00           H  
ATOM    945  CZ  PHE    58     324.831 326.677 321.876  1.00  0.00           C  
ATOM    946  HZ  PHE    58     324.014 326.851 321.190  1.00  0.00           H  
ATOM    947  CE2 PHE    58     324.584 326.226 323.181  1.00  0.00           C  
ATOM    948  HE2 PHE    58     323.570 326.043 323.508  1.00  0.00           H  
ATOM    949  CD2 PHE    58     325.662 326.022 324.063  1.00  0.00           C  
ATOM    950  HD2 PHE    58     325.480 325.736 325.080  1.00  0.00           H  
ATOM    951  C   PHE    58     329.836 324.738 323.099  1.00  0.00           C  
ATOM    952  O   PHE    58     331.058 324.837 323.227  1.00  0.00           O  
ATOM    953  N   ASP    59     329.259 324.650 321.892  1.00  0.00           N  
ATOM    954  H   ASP    59     328.249 324.591 321.868  1.00  0.00           H  
ATOM    955  CA  ASP    59     329.936 324.717 320.582  1.00  0.00           C  
ATOM    956  HA  ASP    59     330.818 324.081 320.647  1.00  0.00           H  
ATOM    957  CB  ASP    59     328.992 324.120 319.518  1.00  0.00           C  
ATOM    958  HB2 ASP    59     328.500 323.240 319.934  1.00  0.00           H  
ATOM    959  HB3 ASP    59     328.214 324.851 319.291  1.00  0.00           H  
ATOM    960  CG  ASP    59     329.715 323.694 318.219  1.00  0.00           C  
ATOM    961  OD1 ASP    59     329.054 323.599 317.158  1.00  0.00           O  
ATOM    962  OD2 ASP    59     330.948 323.453 318.254  1.00  0.00           O  
ATOM    963  C   ASP    59     330.418 326.127 320.140  1.00  0.00           C  
ATOM    964  O   ASP    59     330.056 327.156 320.709  1.00  0.00           O  
ATOM    965  N   SER    60     331.214 326.192 319.073  1.00  0.00           N  
ATOM    966  H   SER    60     331.444 325.314 318.614  1.00  0.00           H  
ATOM    967  CA  SER    60     331.603 327.424 318.368  1.00  0.00           C  
ATOM    968  HA  SER    60     330.799 328.154 318.468  1.00  0.00           H  
ATOM    969  CB  SER    60     332.867 328.027 318.996  1.00  0.00           C  
ATOM    970  HB2 SER    60     332.672 328.246 320.048  1.00  0.00           H  
ATOM    971  HB3 SER    60     333.687 327.310 318.933  1.00  0.00           H  
ATOM    972  OG  SER    60     333.233 329.228 318.328  1.00  0.00           O  
ATOM    973  HG  SER    60     333.916 329.688 318.860  1.00  0.00           H  
ATOM    974  C   SER    60     331.789 327.126 316.871  1.00  0.00           C  
ATOM    975  O   SER    60     332.096 325.991 316.502  1.00  0.00           O  
ATOM    976  N   GLN    61     331.533 328.122 316.009  1.00  0.00           N  
ATOM    977  H   GLN    61     331.378 329.039 316.410  1.00  0.00           H  
ATOM    978  CA  GLN    61     331.431 328.002 314.536  1.00  0.00           C  
ATOM    979  HA  GLN    61     331.376 329.017 314.141  1.00  0.00           H  
ATOM    980  CB  GLN    61     332.691 327.362 313.896  1.00  0.00           C  
ATOM    981  HB2 GLN    61     332.710 326.289 314.081  1.00  0.00           H  
ATOM    982  HB3 GLN    61     332.605 327.484 312.815  1.00  0.00           H  
ATOM    983  CG  GLN    61     334.028 328.006 314.325  1.00  0.00           C  
ATOM    984  HG2 GLN    61     334.621 328.192 313.430  1.00  0.00           H  
ATOM    985  HG3 GLN    61     333.843 328.976 314.787  1.00  0.00           H  
ATOM    986  CD  GLN    61     334.886 327.135 315.252  1.00  0.00           C  
ATOM    987  OE1 GLN    61     335.136 325.958 315.015  1.00  0.00           O  
ATOM    988  NE2 GLN    61     335.434 327.691 316.315  1.00  0.00           N  
ATOM    989 HE21 GLN    61     336.029 327.126 316.903  1.00  0.00           H  
ATOM    990 HE22 GLN    61     335.245 328.657 316.540  1.00  0.00           H  
ATOM    991  C   GLN    61     330.104 327.317 314.104  1.00  0.00           C  
ATOM    992  O   GLN    61     330.049 326.601 313.101  1.00  0.00           O  
ATOM    993  N   CYS    62     329.027 327.529 314.875  1.00  0.00           N  
ATOM    994  H   CYS    62     329.148 328.116 315.687  1.00  0.00           H  
ATOM    995  CA  CYS    62     327.758 326.789 314.790  1.00  0.00           C  
ATOM    996  HA  CYS    62     327.979 325.731 314.942  1.00  0.00           H  
ATOM    997  CB  CYS    62     326.854 327.243 315.953  1.00  0.00           C  
ATOM    998  HB2 CYS    62     326.477 328.248 315.759  1.00  0.00           H  
ATOM    999  HB3 CYS    62     326.000 326.567 316.019  1.00  0.00           H  
ATOM   1000  SG  CYS    62     327.737 327.242 317.545  1.00  0.00           S  
ATOM   1001  HG  CYS    62     326.672 327.526 318.314  1.00  0.00           H  
ATOM   1002  C   CYS    62     326.975 326.899 313.460  1.00  0.00           C  
ATOM   1003  O   CYS    62     326.573 325.883 312.891  1.00  0.00           O  
ATOM   1004  N   GLY    63     326.758 328.114 312.934  1.00  0.00           N  
ATOM   1005  H   GLY    63     327.160 328.920 313.392  1.00  0.00           H  
ATOM   1006  CA  GLY    63     325.814 328.335 311.820  1.00  0.00           C  
ATOM   1007  HA2 GLY    63     325.782 329.397 311.576  1.00  0.00           H  
ATOM   1008  HA3 GLY    63     326.161 327.790 310.941  1.00  0.00           H  
ATOM   1009  C   GLY    63     324.384 327.880 312.171  1.00  0.00           C  
ATOM   1010  O   GLY    63     323.892 328.195 313.257  1.00  0.00           O  
ATOM   1011  N   TRP    64     323.694 327.190 311.249  1.00  0.00           N  
ATOM   1012  H   TRP    64     324.146 326.984 310.368  1.00  0.00           H  
ATOM   1013  CA  TRP    64     322.423 326.506 311.544  1.00  0.00           C  
ATOM   1014  HA  TRP    64     321.931 327.046 312.355  1.00  0.00           H  
ATOM   1015  CB  TRP    64     321.418 326.603 310.369  1.00  0.00           C  
ATOM   1016  HB2 TRP    64     321.073 327.634 310.307  1.00  0.00           H  
ATOM   1017  HB3 TRP    64     321.914 326.389 309.424  1.00  0.00           H  
ATOM   1018  CG  TRP    64     320.201 325.732 310.495  1.00  0.00           C  
ATOM   1019  CD1 TRP    64     320.114 324.468 310.026  1.00  0.00           C  
ATOM   1020  HD1 TRP    64     320.861 323.950 309.446  1.00  0.00           H  
ATOM   1021  NE1 TRP    64     319.010 323.859 310.564  1.00  0.00           N  
ATOM   1022  HE1 TRP    64     318.928 322.854 310.660  1.00  0.00           H  
ATOM   1023  CE2 TRP    64     318.264 324.717 311.314  1.00  0.00           C  
ATOM   1024  CZ2 TRP    64     317.110 324.523 312.075  1.00  0.00           C  
ATOM   1025  HZ2 TRP    64     316.686 323.537 312.195  1.00  0.00           H  
ATOM   1026  CH2 TRP    64     316.489 325.645 312.623  1.00  0.00           C  
ATOM   1027  HH2 TRP    64     315.581 325.533 313.177  1.00  0.00           H  
ATOM   1028  CZ3 TRP    64     317.010 326.922 312.382  1.00  0.00           C  
ATOM   1029  HZ3 TRP    64     316.423 327.765 312.708  1.00  0.00           H  
ATOM   1030  CE3 TRP    64     318.251 327.087 311.728  1.00  0.00           C  
ATOM   1031  HE3 TRP    64     318.677 328.069 311.589  1.00  0.00           H  
ATOM   1032  CD2 TRP    64     318.931 325.969 311.192  1.00  0.00           C  
ATOM   1033  C   TRP    64     322.689 325.101 312.155  1.00  0.00           C  
ATOM   1034  O   TRP    64     322.674 325.007 313.382  1.00  0.00           O  
ATOM   1035  N   PRO    65     322.989 324.012 311.416  1.00  0.00           N  
ATOM   1036  CD  PRO    65     323.421 323.930 310.025  1.00  0.00           C  
ATOM   1037  HD2 PRO    65     324.458 324.255 309.943  1.00  0.00           H  
ATOM   1038  HD3 PRO    65     322.813 324.531 309.360  1.00  0.00           H  
ATOM   1039  CG  PRO    65     323.310 322.452 309.628  1.00  0.00           C  
ATOM   1040  HG2 PRO    65     324.306 322.037 309.474  1.00  0.00           H  
ATOM   1041  HG3 PRO    65     322.709 322.328 308.726  1.00  0.00           H  
ATOM   1042  CB  PRO    65     322.644 321.765 310.826  1.00  0.00           C  
ATOM   1043  HB2 PRO    65     323.008 320.750 310.968  1.00  0.00           H  
ATOM   1044  HB3 PRO    65     321.562 321.770 310.702  1.00  0.00           H  
ATOM   1045  CA  PRO    65     322.997 322.668 311.999  1.00  0.00           C  
ATOM   1046  HA  PRO    65     322.219 322.574 312.758  1.00  0.00           H  
ATOM   1047  C   PRO    65     324.361 322.304 312.618  1.00  0.00           C  
ATOM   1048  O   PRO    65     325.413 322.519 312.003  1.00  0.00           O  
ATOM   1049  N   SER    66     324.351 321.718 313.822  1.00  0.00           N  
ATOM   1050  H   SER    66     323.459 321.524 314.253  1.00  0.00           H  
ATOM   1051  CA  SER    66     325.567 321.500 314.630  1.00  0.00           C  
ATOM   1052  HA  SER    66     326.446 321.490 313.986  1.00  0.00           H  
ATOM   1053  CB  SER    66     325.735 322.620 315.657  1.00  0.00           C  
ATOM   1054  HB2 SER    66     324.920 322.531 316.375  1.00  0.00           H  
ATOM   1055  HB3 SER    66     326.678 322.486 316.188  1.00  0.00           H  
ATOM   1056  OG  SER    66     325.691 323.913 315.097  1.00  0.00           O  
ATOM   1057  HG  SER    66     325.276 324.473 315.777  1.00  0.00           H  
ATOM   1058  C   SER    66     325.534 320.198 315.435  1.00  0.00           C  
ATOM   1059  O   SER    66     324.509 319.882 316.038  1.00  0.00           O  
ATOM   1060  N   PHE    67     326.676 319.499 315.505  1.00  0.00           N  
ATOM   1061  H   PHE    67     327.479 319.856 315.007  1.00  0.00           H  
ATOM   1062  CA  PHE    67     326.863 318.238 316.243  1.00  0.00           C  
ATOM   1063  HA  PHE    67     326.012 318.074 316.900  1.00  0.00           H  
ATOM   1064  CB  PHE    67     326.865 317.094 315.230  1.00  0.00           C  
ATOM   1065  HB2 PHE    67     326.093 317.296 314.486  1.00  0.00           H  
ATOM   1066  HB3 PHE    67     327.819 317.106 314.714  1.00  0.00           H  
ATOM   1067  CG  PHE    67     326.636 315.699 315.778  1.00  0.00           C  
ATOM   1068  CD1 PHE    67     325.497 314.989 315.367  1.00  0.00           C  
ATOM   1069  HD1 PHE    67     324.752 315.476 314.755  1.00  0.00           H  
ATOM   1070  CE1 PHE    67     325.355 313.630 315.684  1.00  0.00           C  
ATOM   1071  HE1 PHE    67     324.528 313.071 315.283  1.00  0.00           H  
ATOM   1072  CZ  PHE    67     326.311 312.989 316.485  1.00  0.00           C  
ATOM   1073  HZ  PHE    67     326.204 311.938 316.719  1.00  0.00           H  
ATOM   1074  CE2 PHE    67     327.413 313.715 316.964  1.00  0.00           C  
ATOM   1075  HE2 PHE    67     328.156 313.216 317.571  1.00  0.00           H  
ATOM   1076  CD2 PHE    67     327.591 315.061 316.593  1.00  0.00           C  
ATOM   1077  HD2 PHE    67     328.483 315.584 316.905  1.00  0.00           H  
ATOM   1078  C   PHE    67     328.168 318.281 317.075  1.00  0.00           C  
ATOM   1079  O   PHE    67     329.247 318.516 316.524  1.00  0.00           O  
ATOM   1080  N   THR    68     328.082 318.037 318.392  1.00  0.00           N  
ATOM   1081  H   THR    68     327.130 318.011 318.745  1.00  0.00           H  
ATOM   1082  CA  THR    68     329.157 318.331 319.374  1.00  0.00           C  
ATOM   1083  HA  THR    68     330.122 318.278 318.869  1.00  0.00           H  
ATOM   1084  CB  THR    68     328.975 319.792 319.889  1.00  0.00           C  
ATOM   1085  HB  THR    68     328.211 319.787 320.665  1.00  0.00           H  
ATOM   1086  CG2 THR    68     330.223 320.490 320.437  1.00  0.00           C  
ATOM   1087 HG21 THR    68     330.982 320.565 319.658  1.00  0.00           H  
ATOM   1088 HG22 THR    68     329.956 321.492 320.773  1.00  0.00           H  
ATOM   1089 HG23 THR    68     330.641 319.957 321.286  1.00  0.00           H  
ATOM   1090  OG1 THR    68     328.527 320.664 318.874  1.00  0.00           O  
ATOM   1091  HG1 THR    68     329.230 320.754 318.208  1.00  0.00           H  
ATOM   1092  C   THR    68     329.239 317.356 320.576  1.00  0.00           C  
ATOM   1093  O   THR    68     330.014 317.626 321.489  1.00  0.00           O  
ATOM   1094  N   LYS    69     328.452 316.257 320.609  1.00  0.00           N  
ATOM   1095  H   LYS    69     327.865 316.147 319.791  1.00  0.00           H  
ATOM   1096  CA  LYS    69     328.423 315.100 321.572  1.00  0.00           C  
ATOM   1097  HA  LYS    69     328.916 314.278 321.054  1.00  0.00           H  
ATOM   1098  CB  LYS    69     329.269 315.270 322.859  1.00  0.00           C  
ATOM   1099  HB2 LYS    69     330.304 315.480 322.587  1.00  0.00           H  
ATOM   1100  HB3 LYS    69     328.875 316.088 323.460  1.00  0.00           H  
ATOM   1101  CG  LYS    69     329.275 313.989 323.715  1.00  0.00           C  
ATOM   1102  HG2 LYS    69     328.262 313.761 324.043  1.00  0.00           H  
ATOM   1103  HG3 LYS    69     329.645 313.160 323.110  1.00  0.00           H  
ATOM   1104  CD  LYS    69     330.149 314.129 324.967  1.00  0.00           C  
ATOM   1105  HD2 LYS    69     331.180 314.337 324.672  1.00  0.00           H  
ATOM   1106  HD3 LYS    69     329.773 314.951 325.580  1.00  0.00           H  
ATOM   1107  CE  LYS    69     330.088 312.818 325.764  1.00  0.00           C  
ATOM   1108  HE2 LYS    69     329.041 312.595 325.994  1.00  0.00           H  
ATOM   1109  HE3 LYS    69     330.467 312.007 325.134  1.00  0.00           H  
ATOM   1110  NZ  LYS    69     330.879 312.898 327.022  1.00  0.00           N  
ATOM   1111  HZ1 LYS    69     330.529 313.621 327.638  1.00  0.00           H  
ATOM   1112  HZ2 LYS    69     330.839 312.023 327.532  1.00  0.00           H  
ATOM   1113  HZ3 LYS    69     331.855 313.092 326.836  1.00  0.00           H  
ATOM   1114  C   LYS    69     326.983 314.659 321.956  1.00  0.00           C  
ATOM   1115  O   LYS    69     326.280 315.428 322.611  1.00  0.00           O  
ATOM   1116  N   PRO    70     326.553 313.432 321.594  1.00  0.00           N  
ATOM   1117  CD  PRO    70     327.153 312.630 320.538  1.00  0.00           C  
ATOM   1118  HD2 PRO    70     327.809 311.874 320.974  1.00  0.00           H  
ATOM   1119  HD3 PRO    70     327.694 313.229 319.807  1.00  0.00           H  
ATOM   1120  CG  PRO    70     325.979 311.971 319.846  1.00  0.00           C  
ATOM   1121  HG2 PRO    70     326.313 311.098 319.295  1.00  0.00           H  
ATOM   1122  HG3 PRO    70     325.483 312.685 319.188  1.00  0.00           H  
ATOM   1123  CB  PRO    70     325.072 311.634 321.028  1.00  0.00           C  
ATOM   1124  HB2 PRO    70     325.424 310.709 321.491  1.00  0.00           H  
ATOM   1125  HB3 PRO    70     324.031 311.527 320.720  1.00  0.00           H  
ATOM   1126  CA  PRO    70     325.269 312.817 321.990  1.00  0.00           C  
ATOM   1127  HA  PRO    70     324.476 313.546 321.834  1.00  0.00           H  
ATOM   1128  C   PRO    70     325.174 312.321 323.447  1.00  0.00           C  
ATOM   1129  O   PRO    70     326.186 312.007 324.076  1.00  0.00           O  
ATOM   1130  N   ILE    71     323.937 312.207 323.958  1.00  0.00           N  
ATOM   1131  H   ILE    71     323.164 312.516 323.384  1.00  0.00           H  
ATOM   1132  CA  ILE    71     323.607 311.579 325.262  1.00  0.00           C  
ATOM   1133  HA  ILE    71     324.506 311.563 325.881  1.00  0.00           H  
ATOM   1134  CB  ILE    71     322.560 312.449 326.002  1.00  0.00           C  
ATOM   1135  HB  ILE    71     322.485 312.063 327.020  1.00  0.00           H  
ATOM   1136  CG2 ILE    71     323.028 313.903 326.124  1.00  0.00           C  
ATOM   1137 HG21 ILE    71     322.958 314.404 325.157  1.00  0.00           H  
ATOM   1138 HG22 ILE    71     322.403 314.431 326.845  1.00  0.00           H  
ATOM   1139 HG23 ILE    71     324.063 313.934 326.469  1.00  0.00           H  
ATOM   1140  CG1 ILE    71     321.160 312.380 325.347  1.00  0.00           C  
ATOM   1141 HG12 ILE    71     321.140 313.021 324.470  1.00  0.00           H  
ATOM   1142 HG13 ILE    71     320.948 311.371 325.004  1.00  0.00           H  
ATOM   1143  CD1 ILE    71     320.015 312.749 326.291  1.00  0.00           C  
ATOM   1144 HD11 ILE    71     319.950 313.817 326.423  1.00  0.00           H  
ATOM   1145 HD12 ILE    71     319.071 312.399 325.875  1.00  0.00           H  
ATOM   1146 HD13 ILE    71     320.182 312.307 327.266  1.00  0.00           H  
ATOM   1147  C   ILE    71     323.147 310.103 325.115  1.00  0.00           C  
ATOM   1148  O   ILE    71     323.396 309.476 324.086  1.00  0.00           O  
ATOM   1149  N   GLU    72     322.413 309.568 326.111  1.00  0.00           N  
ATOM   1150  H   GLU    72     322.373 310.077 326.982  1.00  0.00           H  
ATOM   1151  CA  GLU    72     321.807 308.217 326.083  1.00  0.00           C  
ATOM   1152  HA  GLU    72     321.814 307.832 325.062  1.00  0.00           H  
ATOM   1153  CB  GLU    72     322.658 307.275 326.949  1.00  0.00           C  
ATOM   1154  HB2 GLU    72     322.753 307.705 327.947  1.00  0.00           H  
ATOM   1155  HB3 GLU    72     322.152 306.314 327.043  1.00  0.00           H  
ATOM   1156  CG  GLU    72     324.046 307.005 326.365  1.00  0.00           C  
ATOM   1157  HG2 GLU    72     323.930 306.583 325.362  1.00  0.00           H  
ATOM   1158  HG3 GLU    72     324.601 307.941 326.279  1.00  0.00           H  
ATOM   1159  CD  GLU    72     324.821 306.034 327.271  1.00  0.00           C  
ATOM   1160  OE1 GLU    72     325.180 306.425 328.409  1.00  0.00           O  
ATOM   1161  OE2 GLU    72     325.084 304.882 326.846  1.00  0.00           O  
ATOM   1162  C   GLU    72     320.342 308.099 326.571  1.00  0.00           C  
ATOM   1163  O   GLU    72     319.757 307.034 326.384  1.00  0.00           O  
ATOM   1164  N   GLU    73     319.731 309.137 327.178  1.00  0.00           N  
ATOM   1165  H   GLU    73     320.240 310.001 327.262  1.00  0.00           H  
ATOM   1166  CA  GLU    73     318.407 309.052 327.859  1.00  0.00           C  
ATOM   1167  HA  GLU    73     318.518 308.491 328.787  1.00  0.00           H  
ATOM   1168  CB  GLU    73     317.863 310.449 328.190  1.00  0.00           C  
ATOM   1169  HB2 GLU    73     317.859 311.048 327.281  1.00  0.00           H  
ATOM   1170  HB3 GLU    73     316.830 310.380 328.530  1.00  0.00           H  
ATOM   1171  CG  GLU    73     318.704 311.165 329.244  1.00  0.00           C  
ATOM   1172  HG2 GLU    73     319.754 311.031 329.007  1.00  0.00           H  
ATOM   1173  HG3 GLU    73     318.501 312.226 329.142  1.00  0.00           H  
ATOM   1174  CD  GLU    73     318.445 310.724 330.699  1.00  0.00           C  
ATOM   1175  OE1 GLU    73     319.063 311.337 331.598  1.00  0.00           O  
ATOM   1176  OE2 GLU    73     317.640 309.796 330.957  1.00  0.00           O  
ATOM   1177  C   GLU    73     317.356 308.328 327.016  1.00  0.00           C  
ATOM   1178  O   GLU    73     316.704 307.382 327.464  1.00  0.00           O  
ATOM   1179  N   GLU    74     317.237 308.781 325.770  1.00  0.00           N  
ATOM   1180  H   GLU    74     317.765 309.604 325.522  1.00  0.00           H  
ATOM   1181  CA  GLU    74     316.528 308.093 324.705  1.00  0.00           C  
ATOM   1182  HA  GLU    74     316.681 307.025 324.842  1.00  0.00           H  
ATOM   1183  CB  GLU    74     315.014 308.395 324.777  1.00  0.00           C  
ATOM   1184  HB2 GLU    74     314.698 308.444 325.819  1.00  0.00           H  
ATOM   1185  HB3 GLU    74     314.802 309.368 324.332  1.00  0.00           H  
ATOM   1186  CG  GLU    74     314.166 307.321 324.086  1.00  0.00           C  
ATOM   1187  HG2 GLU    74     313.121 307.629 324.140  1.00  0.00           H  
ATOM   1188  HG3 GLU    74     314.445 307.263 323.032  1.00  0.00           H  
ATOM   1189  CD  GLU    74     314.311 305.940 324.756  1.00  0.00           C  
ATOM   1190  OE1 GLU    74     315.092 305.096 324.255  1.00  0.00           O  
ATOM   1191  OE2 GLU    74     313.635 305.681 325.782  1.00  0.00           O  
ATOM   1192  C   GLU    74     317.213 308.479 323.390  1.00  0.00           C  
ATOM   1193  O   GLU    74     316.647 309.197 322.583  1.00  0.00           O  
ATOM   1194  N   VAL    75     318.493 308.118 323.221  1.00  0.00           N  
ATOM   1195  H   VAL    75     318.915 307.536 323.935  1.00  0.00           H  
ATOM   1196  CA  VAL    75     319.331 308.493 322.060  1.00  0.00           C  
ATOM   1197  HA  VAL    75     318.670 308.653 321.210  1.00  0.00           H  
ATOM   1198  CB  VAL    75     320.129 309.802 322.287  1.00  0.00           C  
ATOM   1199  HB  VAL    75     320.903 309.634 323.032  1.00  0.00           H  
ATOM   1200  CG1 VAL    75     320.784 310.297 320.986  1.00  0.00           C  
ATOM   1201 HG11 VAL    75     320.018 310.504 320.238  1.00  0.00           H  
ATOM   1202 HG12 VAL    75     321.342 311.217 321.176  1.00  0.00           H  
ATOM   1203 HG13 VAL    75     321.487 309.560 320.596  1.00  0.00           H  
ATOM   1204  CG2 VAL    75     319.247 310.955 322.764  1.00  0.00           C  
ATOM   1205 HG21 VAL    75     318.886 310.765 323.775  1.00  0.00           H  
ATOM   1206 HG22 VAL    75     319.808 311.891 322.768  1.00  0.00           H  
ATOM   1207 HG23 VAL    75     318.396 311.048 322.090  1.00  0.00           H  
ATOM   1208  C   VAL    75     320.301 307.360 321.708  1.00  0.00           C  
ATOM   1209  O   VAL    75     320.972 306.823 322.587  1.00  0.00           O  
ATOM   1210  N   GLU    76     320.392 307.011 320.419  1.00  0.00           N  
ATOM   1211  H   GLU    76     319.810 307.490 319.748  1.00  0.00           H  
ATOM   1212  CA  GLU    76     321.329 306.003 319.891  1.00  0.00           C  
ATOM   1213  HA  GLU    76     322.080 305.762 320.644  1.00  0.00           H  
ATOM   1214  CB  GLU    76     320.590 304.700 319.528  1.00  0.00           C  
ATOM   1215  HB2 GLU    76     319.870 304.909 318.741  1.00  0.00           H  
ATOM   1216  HB3 GLU    76     321.308 303.988 319.120  1.00  0.00           H  
ATOM   1217  CG  GLU    76     319.833 304.033 320.686  1.00  0.00           C  
ATOM   1218  HG2 GLU    76     319.103 304.739 321.088  1.00  0.00           H  
ATOM   1219  HG3 GLU    76     319.270 303.194 320.270  1.00  0.00           H  
ATOM   1220  CD  GLU    76     320.741 303.503 321.819  1.00  0.00           C  
ATOM   1221  OE1 GLU    76     320.211 303.204 322.918  1.00  0.00           O  
ATOM   1222  OE2 GLU    76     321.969 303.320 321.621  1.00  0.00           O  
ATOM   1223  C   GLU    76     322.088 306.568 318.680  1.00  0.00           C  
ATOM   1224  O   GLU    76     321.797 306.243 317.532  1.00  0.00           O  
ATOM   1225  N   GLU    77     323.040 307.469 318.934  1.00  0.00           N  
ATOM   1226  H   GLU    77     323.227 307.709 319.898  1.00  0.00           H  
ATOM   1227  CA  GLU    77     323.894 308.071 317.897  1.00  0.00           C  
ATOM   1228  HA  GLU    77     323.274 308.758 317.317  1.00  0.00           H  
ATOM   1229  CB  GLU    77     324.994 308.907 318.560  1.00  0.00           C  
ATOM   1230  HB2 GLU    77     325.545 309.446 317.789  1.00  0.00           H  
ATOM   1231  HB3 GLU    77     324.480 309.654 319.162  1.00  0.00           H  
ATOM   1232  CG  GLU    77     325.975 308.157 319.487  1.00  0.00           C  
ATOM   1233  HG2 GLU    77     326.442 308.895 320.141  1.00  0.00           H  
ATOM   1234  HG3 GLU    77     325.413 307.482 320.136  1.00  0.00           H  
ATOM   1235  CD  GLU    77     327.112 307.383 318.778  1.00  0.00           C  
ATOM   1236  OE1 GLU    77     327.668 306.441 319.397  1.00  0.00           O  
ATOM   1237  OE2 GLU    77     327.506 307.735 317.640  1.00  0.00           O  
ATOM   1238  C   GLU    77     324.489 307.050 316.910  1.00  0.00           C  
ATOM   1239  O   GLU    77     324.920 305.956 317.298  1.00  0.00           O  
ATOM   1240  N   LYS    78     324.516 307.435 315.627  1.00  0.00           N  
ATOM   1241  H   LYS    78     324.125 308.345 315.393  1.00  0.00           H  
ATOM   1242  CA  LYS    78     325.059 306.652 314.508  1.00  0.00           C  
ATOM   1243  HA  LYS    78     325.803 305.953 314.893  1.00  0.00           H  
ATOM   1244  CB  LYS    78     323.927 305.856 313.831  1.00  0.00           C  
ATOM   1245  HB2 LYS    78     323.045 306.486 313.732  1.00  0.00           H  
ATOM   1246  HB3 LYS    78     324.251 305.546 312.836  1.00  0.00           H  
ATOM   1247  CG  LYS    78     323.545 304.605 314.635  1.00  0.00           C  
ATOM   1248  HG2 LYS    78     324.427 303.976 314.759  1.00  0.00           H  
ATOM   1249  HG3 LYS    78     323.174 304.899 315.615  1.00  0.00           H  
ATOM   1250  CD  LYS    78     322.448 303.808 313.925  1.00  0.00           C  
ATOM   1251  HD2 LYS    78     321.554 304.427 313.844  1.00  0.00           H  
ATOM   1252  HD3 LYS    78     322.795 303.534 312.927  1.00  0.00           H  
ATOM   1253  CE  LYS    78     322.111 302.544 314.722  1.00  0.00           C  
ATOM   1254  HE2 LYS    78     323.038 301.996 314.920  1.00  0.00           H  
ATOM   1255  HE3 LYS    78     321.686 302.841 315.686  1.00  0.00           H  
ATOM   1256  NZ  LYS    78     321.156 301.676 313.980  1.00  0.00           N  
ATOM   1257  HZ1 LYS    78     321.554 301.356 313.106  1.00  0.00           H  
ATOM   1258  HZ2 LYS    78     320.915 300.854 314.519  1.00  0.00           H  
ATOM   1259  HZ3 LYS    78     320.296 302.165 313.765  1.00  0.00           H  
ATOM   1260  C   LYS    78     325.790 307.573 313.529  1.00  0.00           C  
ATOM   1261  O   LYS    78     325.459 308.752 313.398  1.00  0.00           O  
ATOM   1262  N   LEU    79     326.809 307.042 312.852  1.00  0.00           N  
ATOM   1263  H   LEU    79     327.019 306.063 312.982  1.00  0.00           H  
ATOM   1264  CA  LEU    79     327.744 307.848 312.063  1.00  0.00           C  
ATOM   1265  HA  LEU    79     327.163 308.559 311.472  1.00  0.00           H  
ATOM   1266  CB  LEU    79     328.679 308.611 313.045  1.00  0.00           C  
ATOM   1267  HB2 LEU    79     328.234 308.641 314.040  1.00  0.00           H  
ATOM   1268  HB3 LEU    79     329.613 308.058 313.151  1.00  0.00           H  
ATOM   1269  CG  LEU    79     329.022 310.065 312.679  1.00  0.00           C  
ATOM   1270  HG  LEU    79     329.817 310.395 313.337  1.00  0.00           H  
ATOM   1271  CD1 LEU    79     329.570 310.204 311.273  1.00  0.00           C  
ATOM   1272 HD11 LEU    79     328.844 309.873 310.556  1.00  0.00           H  
ATOM   1273 HD12 LEU    79     329.781 311.245 311.050  1.00  0.00           H  
ATOM   1274 HD13 LEU    79     330.462 309.604 311.168  1.00  0.00           H  
ATOM   1275  CD2 LEU    79     327.822 310.991 312.865  1.00  0.00           C  
ATOM   1276 HD21 LEU    79     327.608 311.106 313.927  1.00  0.00           H  
ATOM   1277 HD22 LEU    79     328.022 311.967 312.426  1.00  0.00           H  
ATOM   1278 HD23 LEU    79     326.957 310.552 312.383  1.00  0.00           H  
ATOM   1279  C   LEU    79     328.588 306.993 311.102  1.00  0.00           C  
ATOM   1280  O   LEU    79     329.084 305.926 311.467  1.00  0.00           O  
ATOM   1281  N   ASP    80     328.808 307.505 309.892  1.00  0.00           N  
ATOM   1282  H   ASP    80     328.365 308.383 309.658  1.00  0.00           H  
ATOM   1283  CA  ASP    80     329.804 307.001 308.946  1.00  0.00           C  
ATOM   1284  HA  ASP    80     329.882 305.916 309.039  1.00  0.00           H  
ATOM   1285  CB  ASP    80     329.341 307.323 307.512  1.00  0.00           C  
ATOM   1286  HB2 ASP    80     328.327 306.938 307.383  1.00  0.00           H  
ATOM   1287  HB3 ASP    80     329.303 308.406 307.381  1.00  0.00           H  
ATOM   1288  CG  ASP    80     330.229 306.708 306.413  1.00  0.00           C  
ATOM   1289  OD1 ASP    80     330.057 307.089 305.229  1.00  0.00           O  
ATOM   1290  OD2 ASP    80     331.054 305.807 306.700  1.00  0.00           O  
ATOM   1291  C   ASP    80     331.177 307.629 309.302  1.00  0.00           C  
ATOM   1292  O   ASP    80     331.623 308.588 308.681  1.00  0.00           O  
ATOM   1293  N   THR    81     331.765 307.167 310.416  1.00  0.00           N  
ATOM   1294  H   THR    81     331.242 306.447 310.899  1.00  0.00           H  
ATOM   1295  CA  THR    81     333.150 307.383 310.915  1.00  0.00           C  
ATOM   1296  HA  THR    81     333.266 306.613 311.678  1.00  0.00           H  
ATOM   1297  CB  THR    81     334.279 307.054 309.905  1.00  0.00           C  
ATOM   1298  HB  THR    81     335.205 306.976 310.477  1.00  0.00           H  
ATOM   1299  CG2 THR    81     334.073 305.704 309.210  1.00  0.00           C  
ATOM   1300 HG21 THR    81     333.197 305.735 308.564  1.00  0.00           H  
ATOM   1301 HG22 THR    81     334.949 305.468 308.606  1.00  0.00           H  
ATOM   1302 HG23 THR    81     333.943 304.922 309.957  1.00  0.00           H  
ATOM   1303  OG1 THR    81     334.494 308.031 308.902  1.00  0.00           O  
ATOM   1304  HG1 THR    81     334.907 308.813 309.312  1.00  0.00           H  
ATOM   1305  C   THR    81     333.454 308.686 311.685  1.00  0.00           C  
ATOM   1306  O   THR    81     334.149 308.609 312.702  1.00  0.00           O  
ATOM   1307  N   SER    82     332.961 309.861 311.265  1.00  0.00           N  
ATOM   1308  H   SER    82     332.407 309.851 310.417  1.00  0.00           H  
ATOM   1309  CA  SER    82     333.383 311.182 311.806  1.00  0.00           C  
ATOM   1310  HA  SER    82     333.982 311.034 312.704  1.00  0.00           H  
ATOM   1311  CB  SER    82     334.287 311.887 310.781  1.00  0.00           C  
ATOM   1312  HB2 SER    82     333.725 312.054 309.859  1.00  0.00           H  
ATOM   1313  HB3 SER    82     334.593 312.855 311.183  1.00  0.00           H  
ATOM   1314  OG  SER    82     335.441 311.105 310.494  1.00  0.00           O  
ATOM   1315  HG  SER    82     335.993 311.591 309.848  1.00  0.00           H  
ATOM   1316  C   SER    82     332.233 312.136 312.189  1.00  0.00           C  
ATOM   1317  O   SER    82     331.658 312.790 311.321  1.00  0.00           O  
ATOM   1318  N   HIS    83     331.910 312.268 313.487  1.00  0.00           N  
ATOM   1319  H   HIS    83     332.422 311.719 314.164  1.00  0.00           H  
ATOM   1320  CA  HIS    83     330.765 313.070 313.979  1.00  0.00           C  
ATOM   1321  HA  HIS    83     329.855 312.600 313.618  1.00  0.00           H  
ATOM   1322  CB  HIS    83     330.700 313.055 315.516  1.00  0.00           C  
ATOM   1323  HB2 HIS    83     331.552 313.607 315.913  1.00  0.00           H  
ATOM   1324  HB3 HIS    83     329.802 313.586 315.819  1.00  0.00           H  
ATOM   1325  CG  HIS    83     330.669 311.687 316.157  1.00  0.00           C  
ATOM   1326  ND1 HIS    83     329.748 310.676 315.875  1.00  0.00           N  
ATOM   1327  CE1 HIS    83     330.080 309.638 316.660  1.00  0.00           C  
ATOM   1328  HE1 HIS    83     329.585 308.674 316.656  1.00  0.00           H  
ATOM   1329  NE2 HIS    83     331.125 309.960 317.440  1.00  0.00           N  
ATOM   1330  HE2 HIS    83     331.551 309.345 318.127  1.00  0.00           H  
ATOM   1331  CD2 HIS    83     331.506 311.251 317.142  1.00  0.00           C  
ATOM   1332  HD2 HIS    83     332.307 311.818 317.600  1.00  0.00           H  
ATOM   1333  C   HIS    83     330.743 314.529 313.481  1.00  0.00           C  
ATOM   1334  O   HIS    83     331.772 315.207 313.448  1.00  0.00           O  
ATOM   1335  N   GLY    84     329.547 315.024 313.124  1.00  0.00           N  
ATOM   1336  H   GLY    84     328.736 314.427 313.212  1.00  0.00           H  
ATOM   1337  CA  GLY    84     329.326 316.398 312.638  1.00  0.00           C  
ATOM   1338  HA2 GLY    84     328.255 316.603 312.644  1.00  0.00           H  
ATOM   1339  HA3 GLY    84     329.810 317.104 313.315  1.00  0.00           H  
ATOM   1340  C   GLY    84     329.817 316.684 311.213  1.00  0.00           C  
ATOM   1341  O   GLY    84     329.881 317.844 310.803  1.00  0.00           O  
ATOM   1342  N   MET    85     330.153 315.635 310.460  1.00  0.00           N  
ATOM   1343  H   MET    85     330.056 314.716 310.871  1.00  0.00           H  
ATOM   1344  CA  MET    85     330.670 315.659 309.088  1.00  0.00           C  
ATOM   1345  HA  MET    85     330.340 316.569 308.584  1.00  0.00           H  
ATOM   1346  CB  MET    85     332.210 315.601 309.087  1.00  0.00           C  
ATOM   1347  HB2 MET    85     332.525 314.628 309.465  1.00  0.00           H  
ATOM   1348  HB3 MET    85     332.566 315.694 308.060  1.00  0.00           H  
ATOM   1349  CG  MET    85     332.884 316.684 309.940  1.00  0.00           C  
ATOM   1350  HG2 MET    85     332.629 317.668 309.546  1.00  0.00           H  
ATOM   1351  HG3 MET    85     332.500 316.614 310.957  1.00  0.00           H  
ATOM   1352  SD  MET    85     334.687 316.529 310.038  1.00  0.00           S  
ATOM   1353  CE  MET    85     334.963 317.403 311.604  1.00  0.00           C  
ATOM   1354  HE1 MET    85     334.417 316.902 312.405  1.00  0.00           H  
ATOM   1355  HE2 MET    85     336.026 317.403 311.843  1.00  0.00           H  
ATOM   1356  HE3 MET    85     334.612 318.433 311.521  1.00  0.00           H  
ATOM   1357  C   MET    85     330.116 314.440 308.334  1.00  0.00           C  
ATOM   1358  O   MET    85     329.827 313.417 308.956  1.00  0.00           O  
ATOM   1359  N   ILE    86     329.966 314.542 307.004  1.00  0.00           N  
ATOM   1360  H   ILE    86     330.234 315.409 306.559  1.00  0.00           H  
ATOM   1361  CA  ILE    86     329.354 313.496 306.153  1.00  0.00           C  
ATOM   1362  HA  ILE    86     329.024 314.002 305.245  1.00  0.00           H  
ATOM   1363  CB  ILE    86     330.410 312.452 305.682  1.00  0.00           C  
ATOM   1364  HB  ILE    86     329.895 311.707 305.073  1.00  0.00           H  
ATOM   1365  CG2 ILE    86     331.416 313.174 304.758  1.00  0.00           C  
ATOM   1366 HG21 ILE    86     332.084 313.807 305.345  1.00  0.00           H  
ATOM   1367 HG22 ILE    86     332.011 312.451 304.202  1.00  0.00           H  
ATOM   1368 HG23 ILE    86     330.891 313.791 304.028  1.00  0.00           H  
ATOM   1369  CG1 ILE    86     331.167 311.711 306.812  1.00  0.00           C  
ATOM   1370 HG12 ILE    86     331.735 312.432 307.399  1.00  0.00           H  
ATOM   1371 HG13 ILE    86     330.444 311.226 307.469  1.00  0.00           H  
ATOM   1372  CD1 ILE    86     332.162 310.645 306.331  1.00  0.00           C  
ATOM   1373 HD11 ILE    86     332.896 311.066 305.647  1.00  0.00           H  
ATOM   1374 HD12 ILE    86     332.716 310.265 307.188  1.00  0.00           H  
ATOM   1375 HD13 ILE    86     331.630 309.826 305.847  1.00  0.00           H  
ATOM   1376  C   ILE    86     328.022 312.981 306.765  1.00  0.00           C  
ATOM   1377  O   ILE    86     327.254 313.802 307.269  1.00  0.00           O  
ATOM   1378  N   ARG    87     327.665 311.688 306.687  1.00  0.00           N  
ATOM   1379  H   ARG    87     328.307 311.038 306.258  1.00  0.00           H  
ATOM   1380  CA  ARG    87     326.410 311.161 307.284  1.00  0.00           C  
ATOM   1381  HA  ARG    87     325.572 311.661 306.807  1.00  0.00           H  
ATOM   1382  CB  ARG    87     326.332 309.653 306.994  1.00  0.00           C  
ATOM   1383  HB2 ARG    87     326.574 309.478 305.943  1.00  0.00           H  
ATOM   1384  HB3 ARG    87     327.080 309.148 307.605  1.00  0.00           H  
ATOM   1385  CG  ARG    87     324.958 309.030 307.278  1.00  0.00           C  
ATOM   1386  HG2 ARG    87     324.662 309.228 308.309  1.00  0.00           H  
ATOM   1387  HG3 ARG    87     324.216 309.455 306.600  1.00  0.00           H  
ATOM   1388  CD  ARG    87     325.035 307.517 307.052  1.00  0.00           C  
ATOM   1389  HD2 ARG    87     325.273 307.336 306.001  1.00  0.00           H  
ATOM   1390  HD3 ARG    87     325.834 307.104 307.671  1.00  0.00           H  
ATOM   1391  NE  ARG    87     323.772 306.849 307.410  1.00  0.00           N  
ATOM   1392  HE  ARG    87     323.144 307.333 308.043  1.00  0.00           H  
ATOM   1393  CZ  ARG    87     323.391 305.634 307.063  1.00  0.00           C  
ATOM   1394  NH1 ARG    87     322.265 305.179 307.515  1.00  0.00           N  
ATOM   1395 HH11 ARG    87     321.856 305.689 308.302  1.00  0.00           H  
ATOM   1396 HH12 ARG    87     321.940 304.258 307.275  1.00  0.00           H  
ATOM   1397  NH2 ARG    87     324.111 304.859 306.299  1.00  0.00           N  
ATOM   1398 HH21 ARG    87     325.015 305.172 305.987  1.00  0.00           H  
ATOM   1399 HH22 ARG    87     323.808 303.922 306.086  1.00  0.00           H  
ATOM   1400  C   ARG    87     326.332 311.456 308.798  1.00  0.00           C  
ATOM   1401  O   ARG    87     327.307 311.205 309.488  1.00  0.00           O  
ATOM   1402  N   THR    88     325.195 311.905 309.343  1.00  0.00           N  
ATOM   1403  H   THR    88     324.392 312.005 308.735  1.00  0.00           H  
ATOM   1404  CA  THR    88     325.083 312.368 310.749  1.00  0.00           C  
ATOM   1405  HA  THR    88     325.867 311.910 311.332  1.00  0.00           H  
ATOM   1406  CB  THR    88     325.313 313.891 310.840  1.00  0.00           C  
ATOM   1407  HB  THR    88     324.447 314.417 310.436  1.00  0.00           H  
ATOM   1408  CG2 THR    88     325.578 314.324 312.276  1.00  0.00           C  
ATOM   1409 HG21 THR    88     326.553 313.959 312.601  1.00  0.00           H  
ATOM   1410 HG22 THR    88     325.566 315.413 312.343  1.00  0.00           H  
ATOM   1411 HG23 THR    88     324.823 313.903 312.935  1.00  0.00           H  
ATOM   1412  OG1 THR    88     326.469 314.295 310.145  1.00  0.00           O  
ATOM   1413  HG1 THR    88     326.431 315.250 309.962  1.00  0.00           H  
ATOM   1414  C   THR    88     323.743 311.948 311.379  1.00  0.00           C  
ATOM   1415  O   THR    88     322.771 312.687 311.289  1.00  0.00           O  
ATOM   1416  N   GLU    89     323.663 310.799 312.060  1.00  0.00           N  
ATOM   1417  H   GLU    89     324.509 310.268 312.238  1.00  0.00           H  
ATOM   1418  CA  GLU    89     322.389 310.128 312.412  1.00  0.00           C  
ATOM   1419  HA  GLU    89     321.578 310.619 311.871  1.00  0.00           H  
ATOM   1420  CB  GLU    89     322.534 308.714 311.819  1.00  0.00           C  
ATOM   1421  HB2 GLU    89     322.879 308.813 310.791  1.00  0.00           H  
ATOM   1422  HB3 GLU    89     323.306 308.172 312.349  1.00  0.00           H  
ATOM   1423  CG  GLU    89     321.266 307.869 311.833  1.00  0.00           C  
ATOM   1424  HG2 GLU    89     321.017 307.613 312.866  1.00  0.00           H  
ATOM   1425  HG3 GLU    89     320.467 308.493 311.444  1.00  0.00           H  
ATOM   1426  CD  GLU    89     321.418 306.592 310.966  1.00  0.00           C  
ATOM   1427  OE1 GLU    89     321.116 305.480 311.461  1.00  0.00           O  
ATOM   1428  OE2 GLU    89     321.849 306.674 309.788  1.00  0.00           O  
ATOM   1429  C   GLU    89     322.002 310.098 313.921  1.00  0.00           C  
ATOM   1430  O   GLU    89     322.819 309.732 314.767  1.00  0.00           O  
ATOM   1431  N   VAL    90     320.748 310.469 314.279  1.00  0.00           N  
ATOM   1432  H   VAL    90     320.089 310.699 313.544  1.00  0.00           H  
ATOM   1433  CA  VAL    90     320.275 310.669 315.688  1.00  0.00           C  
ATOM   1434  HA  VAL    90     320.817 309.949 316.304  1.00  0.00           H  
ATOM   1435  CB  VAL    90     320.630 312.097 316.205  1.00  0.00           C  
ATOM   1436  HB  VAL    90     319.829 312.783 315.941  1.00  0.00           H  
ATOM   1437  CG1 VAL    90     320.826 312.114 317.730  1.00  0.00           C  
ATOM   1438 HG11 VAL    90     321.511 311.319 318.038  1.00  0.00           H  
ATOM   1439 HG12 VAL    90     321.266 313.063 318.033  1.00  0.00           H  
ATOM   1440 HG13 VAL    90     319.881 312.027 318.262  1.00  0.00           H  
ATOM   1441  CG2 VAL    90     321.920 312.698 315.642  1.00  0.00           C  
ATOM   1442 HG21 VAL    90     321.861 312.809 314.559  1.00  0.00           H  
ATOM   1443 HG22 VAL    90     322.094 313.690 316.062  1.00  0.00           H  
ATOM   1444 HG23 VAL    90     322.755 312.051 315.909  1.00  0.00           H  
ATOM   1445  C   VAL    90     318.757 310.357 315.878  1.00  0.00           C  
ATOM   1446  O   VAL    90     318.072 310.055 314.903  1.00  0.00           O  
ATOM   1447  N   ARG    91     318.219 310.388 317.120  1.00  0.00           N  
ATOM   1448  H   ARG    91     318.842 310.674 317.863  1.00  0.00           H  
ATOM   1449  CA  ARG    91     316.852 309.945 317.556  1.00  0.00           C  
ATOM   1450  HA  ARG    91     316.591 309.092 316.937  1.00  0.00           H  
ATOM   1451  CB  ARG    91     317.004 309.460 319.017  1.00  0.00           C  
ATOM   1452  HB2 ARG    91     317.778 308.693 319.026  1.00  0.00           H  
ATOM   1453  HB3 ARG    91     317.364 310.284 319.639  1.00  0.00           H  
ATOM   1454  CG  ARG    91     315.747 308.858 319.680  1.00  0.00           C  
ATOM   1455  HG2 ARG    91     315.153 308.323 318.944  1.00  0.00           H  
ATOM   1456  HG3 ARG    91     316.083 308.121 320.409  1.00  0.00           H  
ATOM   1457  CD  ARG    91     314.860 309.884 320.411  1.00  0.00           C  
ATOM   1458  HD2 ARG    91     315.475 310.501 321.068  1.00  0.00           H  
ATOM   1459  HD3 ARG    91     314.401 310.556 319.694  1.00  0.00           H  
ATOM   1460  NE  ARG    91     313.796 309.207 321.183  1.00  0.00           N  
ATOM   1461  HE  ARG    91     313.772 308.201 321.138  1.00  0.00           H  
ATOM   1462  CZ  ARG    91     312.822 309.776 321.859  1.00  0.00           C  
ATOM   1463  NH1 ARG    91     311.838 309.082 322.344  1.00  0.00           N  
ATOM   1464 HH11 ARG    91     311.775 308.078 322.185  1.00  0.00           H  
ATOM   1465 HH12 ARG    91     311.096 309.510 322.871  1.00  0.00           H  
ATOM   1466  NH2 ARG    91     312.789 311.064 322.052  1.00  0.00           N  
ATOM   1467 HH21 ARG    91     313.588 311.617 321.777  1.00  0.00           H  
ATOM   1468 HH22 ARG    91     312.012 311.477 322.544  1.00  0.00           H  
ATOM   1469  C   ARG    91     315.649 310.925 317.472  1.00  0.00           C  
ATOM   1470  O   ARG    91     315.668 311.960 318.124  1.00  0.00           O  
ATOM   1471  N   SER    92     314.551 310.568 316.798  1.00  0.00           N  
ATOM   1472  H   SER    92     314.572 309.653 316.361  1.00  0.00           H  
ATOM   1473  CA  SER    92     313.231 311.252 316.846  1.00  0.00           C  
ATOM   1474  HA  SER    92     313.409 312.301 317.090  1.00  0.00           H  
ATOM   1475  CB  SER    92     312.524 311.217 315.488  1.00  0.00           C  
ATOM   1476  HB2 SER    92     312.858 310.355 314.912  1.00  0.00           H  
ATOM   1477  HB3 SER    92     311.444 311.144 315.624  1.00  0.00           H  
ATOM   1478  OG  SER    92     312.804 312.431 314.811  1.00  0.00           O  
ATOM   1479  HG  SER    92     312.247 312.466 314.007  1.00  0.00           H  
ATOM   1480  C   SER    92     312.299 310.707 317.948  1.00  0.00           C  
ATOM   1481  O   SER    92     312.493 309.612 318.468  1.00  0.00           O  
ATOM   1482  N   ARG    93     311.280 311.503 318.313  1.00  0.00           N  
ATOM   1483  H   ARG    93     311.059 312.277 317.695  1.00  0.00           H  
ATOM   1484  CA  ARG    93     310.441 311.351 319.526  1.00  0.00           C  
ATOM   1485  HA  ARG    93     311.026 310.869 320.302  1.00  0.00           H  
ATOM   1486  CB  ARG    93     309.953 312.728 320.070  1.00  0.00           C  
ATOM   1487  HB2 ARG    93     309.376 313.227 319.290  1.00  0.00           H  
ATOM   1488  HB3 ARG    93     309.267 312.548 320.901  1.00  0.00           H  
ATOM   1489  CG  ARG    93     311.017 313.738 320.566  1.00  0.00           C  
ATOM   1490  HG2 ARG    93     310.527 314.709 320.640  1.00  0.00           H  
ATOM   1491  HG3 ARG    93     311.370 313.464 321.559  1.00  0.00           H  
ATOM   1492  CD  ARG    93     312.209 313.850 319.611  1.00  0.00           C  
ATOM   1493  HD2 ARG    93     312.864 312.987 319.737  1.00  0.00           H  
ATOM   1494  HD3 ARG    93     311.789 313.846 318.610  1.00  0.00           H  
ATOM   1495  NE  ARG    93     313.006 315.070 319.748  1.00  0.00           N  
ATOM   1496  HE  ARG    93     313.109 315.488 320.667  1.00  0.00           H  
ATOM   1497  CZ  ARG    93     313.355 315.855 318.756  1.00  0.00           C  
ATOM   1498  NH1 ARG    93     314.033 316.924 318.976  1.00  0.00           N  
ATOM   1499 HH11 ARG    93     314.308 317.169 319.936  1.00  0.00           H  
ATOM   1500 HH12 ARG    93     313.972 317.660 318.298  1.00  0.00           H  
ATOM   1501  NH2 ARG    93     313.025 315.633 317.512  1.00  0.00           N  
ATOM   1502 HH21 ARG    93     312.456 314.843 317.263  1.00  0.00           H  
ATOM   1503 HH22 ARG    93     313.111 316.399 316.859  1.00  0.00           H  
ATOM   1504  C   ARG    93     309.301 310.379 319.251  1.00  0.00           C  
ATOM   1505  O   ARG    93     309.363 309.225 319.670  1.00  0.00           O  
ATOM   1506  N   THR    94     308.303 310.852 318.508  1.00  0.00           N  
ATOM   1507  H   THR    94     308.367 311.811 318.201  1.00  0.00           H  
ATOM   1508  CA  THR    94     307.230 310.035 317.918  1.00  0.00           C  
ATOM   1509  HA  THR    94     306.442 310.722 317.607  1.00  0.00           H  
ATOM   1510  CB  THR    94     307.750 309.350 316.632  1.00  0.00           C  
ATOM   1511  HB  THR    94     308.392 308.510 316.899  1.00  0.00           H  
ATOM   1512  CG2 THR    94     306.619 308.876 315.719  1.00  0.00           C  
ATOM   1513 HG21 THR    94     306.033 309.732 315.383  1.00  0.00           H  
ATOM   1514 HG22 THR    94     307.041 308.368 314.850  1.00  0.00           H  
ATOM   1515 HG23 THR    94     305.962 308.181 316.239  1.00  0.00           H  
ATOM   1516  OG1 THR    94     308.510 310.272 315.868  1.00  0.00           O  
ATOM   1517  HG1 THR    94     308.818 309.823 315.059  1.00  0.00           H  
ATOM   1518  C   THR    94     306.589 309.111 318.977  1.00  0.00           C  
ATOM   1519  O   THR    94     306.027 309.620 319.950  1.00  0.00           O  
ATOM   1520  N   ALA    95     306.628 307.783 318.806  1.00  0.00           N  
ATOM   1521  H   ALA    95     307.117 307.411 318.006  1.00  0.00           H  
ATOM   1522  CA  ALA    95     306.031 306.815 319.730  1.00  0.00           C  
ATOM   1523  HA  ALA    95     305.153 307.268 320.196  1.00  0.00           H  
ATOM   1524  CB  ALA    95     305.538 305.622 318.904  1.00  0.00           C  
ATOM   1525  HB1 ALA    95     306.376 305.133 318.403  1.00  0.00           H  
ATOM   1526  HB2 ALA    95     305.046 304.902 319.559  1.00  0.00           H  
ATOM   1527  HB3 ALA    95     304.822 305.963 318.155  1.00  0.00           H  
ATOM   1528  C   ALA    95     306.971 306.369 320.875  1.00  0.00           C  
ATOM   1529  O   ALA    95     306.579 306.421 322.044  1.00  0.00           O  
ATOM   1530  N   ASP    96     308.188 305.907 320.553  1.00  0.00           N  
ATOM   1531  H   ASP    96     308.436 305.880 319.575  1.00  0.00           H  
ATOM   1532  CA  ASP    96     309.098 305.230 321.495  1.00  0.00           C  
ATOM   1533  HA  ASP    96     308.855 305.564 322.505  1.00  0.00           H  
ATOM   1534  CB  ASP    96     308.846 303.700 321.482  1.00  0.00           C  
ATOM   1535  HB2 ASP    96     309.550 303.236 322.175  1.00  0.00           H  
ATOM   1536  HB3 ASP    96     307.845 303.529 321.884  1.00  0.00           H  
ATOM   1537  CG  ASP    96     308.932 302.966 320.122  1.00  0.00           C  
ATOM   1538  OD1 ASP    96     308.765 301.722 320.117  1.00  0.00           O  
ATOM   1539  OD2 ASP    96     309.197 303.591 319.066  1.00  0.00           O  
ATOM   1540  C   ASP    96     310.592 305.589 321.309  1.00  0.00           C  
ATOM   1541  O   ASP    96     311.147 306.384 322.070  1.00  0.00           O  
ATOM   1542  N   SER    97     311.267 304.980 320.332  1.00  0.00           N  
ATOM   1543  H   SER    97     310.722 304.395 319.702  1.00  0.00           H  
ATOM   1544  CA  SER    97     312.720 305.004 320.128  1.00  0.00           C  
ATOM   1545  HA  SER    97     313.122 305.939 320.516  1.00  0.00           H  
ATOM   1546  CB  SER    97     313.372 303.867 320.927  1.00  0.00           C  
ATOM   1547  HB2 SER    97     313.105 303.975 321.981  1.00  0.00           H  
ATOM   1548  HB3 SER    97     312.993 302.907 320.572  1.00  0.00           H  
ATOM   1549  OG  SER    97     314.786 303.908 320.796  1.00  0.00           O  
ATOM   1550  HG  SER    97     315.167 303.185 321.334  1.00  0.00           H  
ATOM   1551  C   SER    97     313.042 304.947 318.627  1.00  0.00           C  
ATOM   1552  O   SER    97     313.324 303.887 318.060  1.00  0.00           O  
ATOM   1553  N   HIS    98     312.899 306.093 317.952  1.00  0.00           N  
ATOM   1554  H   HIS    98     312.677 306.934 318.471  1.00  0.00           H  
ATOM   1555  CA  HIS    98     312.964 306.210 316.488  1.00  0.00           C  
ATOM   1556  HA  HIS    98     312.876 305.223 316.030  1.00  0.00           H  
ATOM   1557  CB  HIS    98     311.786 307.082 316.012  1.00  0.00           C  
ATOM   1558  HB2 HIS    98     311.229 307.484 316.862  1.00  0.00           H  
ATOM   1559  HB3 HIS    98     312.157 307.936 315.442  1.00  0.00           H  
ATOM   1560  CG  HIS    98     310.839 306.307 315.139  1.00  0.00           C  
ATOM   1561  ND1 HIS    98     310.892 306.245 313.744  1.00  0.00           N  
ATOM   1562  CE1 HIS    98     309.960 305.346 313.383  1.00  0.00           C  
ATOM   1563  HE1 HIS    98     309.745 305.051 312.362  1.00  0.00           H  
ATOM   1564  NE2 HIS    98     309.349 304.841 314.470  1.00  0.00           N  
ATOM   1565  HE2 HIS    98     308.635 304.118 314.457  1.00  0.00           H  
ATOM   1566  CD2 HIS    98     309.896 305.430 315.589  1.00  0.00           C  
ATOM   1567  HD2 HIS    98     309.672 305.204 316.625  1.00  0.00           H  
ATOM   1568  C   HIS    98     314.298 306.810 316.054  1.00  0.00           C  
ATOM   1569  O   HIS    98     314.649 307.877 316.534  1.00  0.00           O  
ATOM   1570  N   LEU    99     315.051 306.173 315.156  1.00  0.00           N  
ATOM   1571  H   LEU    99     314.702 305.312 314.757  1.00  0.00           H  
ATOM   1572  CA  LEU    99     316.373 306.647 314.708  1.00  0.00           C  
ATOM   1573  HA  LEU    99     316.627 307.550 315.261  1.00  0.00           H  
ATOM   1574  CB  LEU    99     317.446 305.569 315.011  1.00  0.00           C  
ATOM   1575  HB2 LEU    99     316.963 304.600 315.143  1.00  0.00           H  
ATOM   1576  HB3 LEU    99     318.110 305.475 314.151  1.00  0.00           H  
ATOM   1577  CG  LEU    99     318.328 305.843 316.248  1.00  0.00           C  
ATOM   1578  HG  LEU    99     318.944 304.964 316.429  1.00  0.00           H  
ATOM   1579  CD1 LEU    99     319.271 307.014 315.966  1.00  0.00           C  
ATOM   1580 HD11 LEU    99     318.781 307.768 315.369  1.00  0.00           H  
ATOM   1581 HD12 LEU    99     319.628 307.457 316.895  1.00  0.00           H  
ATOM   1582 HD13 LEU    99     320.130 306.652 315.399  1.00  0.00           H  
ATOM   1583  CD2 LEU    99     317.517 306.102 317.522  1.00  0.00           C  
ATOM   1584 HD21 LEU    99     316.898 305.232 317.743  1.00  0.00           H  
ATOM   1585 HD22 LEU    99     318.182 306.275 318.366  1.00  0.00           H  
ATOM   1586 HD23 LEU    99     316.877 306.969 317.412  1.00  0.00           H  
ATOM   1587  C   LEU    99     316.355 307.065 313.227  1.00  0.00           C  
ATOM   1588  O   LEU    99     315.748 306.399 312.385  1.00  0.00           O  
ATOM   1589  N   GLY   100     317.001 308.202 312.935  1.00  0.00           N  
ATOM   1590  H   GLY   100     317.435 308.712 313.697  1.00  0.00           H  
ATOM   1591  CA  GLY   100     317.041 308.840 311.614  1.00  0.00           C  
ATOM   1592  HA2 GLY   100     316.051 308.792 311.163  1.00  0.00           H  
ATOM   1593  HA3 GLY   100     317.303 309.889 311.762  1.00  0.00           H  
ATOM   1594  C   GLY   100     318.031 308.226 310.616  1.00  0.00           C  
ATOM   1595  O   GLY   100     318.379 307.049 310.705  1.00  0.00           O  
ATOM   1596  N   HIS   101     318.475 309.053 309.654  1.00  0.00           N  
ATOM   1597  H   HIS   101     318.097 309.989 309.646  1.00  0.00           H  
ATOM   1598  CA  HIS   101     319.363 308.673 308.533  1.00  0.00           C  
ATOM   1599  HA  HIS   101     319.917 307.781 308.819  1.00  0.00           H  
ATOM   1600  CB  HIS   101     318.503 308.294 307.310  1.00  0.00           C  
ATOM   1601  HB2 HIS   101     318.119 309.203 306.860  1.00  0.00           H  
ATOM   1602  HB3 HIS   101     319.122 307.773 306.578  1.00  0.00           H  
ATOM   1603  CG  HIS   101     317.294 307.445 307.649  1.00  0.00           C  
ATOM   1604  ND1 HIS   101     316.037 307.957 307.991  1.00  0.00           N  
ATOM   1605  CE1 HIS   101     315.305 306.905 308.396  1.00  0.00           C  
ATOM   1606  HE1 HIS   101     314.287 306.962 308.768  1.00  0.00           H  
ATOM   1607  NE2 HIS   101     316.026 305.774 308.306  1.00  0.00           N  
ATOM   1608  HE2 HIS   101     315.705 304.855 308.596  1.00  0.00           H  
ATOM   1609  CD2 HIS   101     317.284 306.094 307.838  1.00  0.00           C  
ATOM   1610  HD2 HIS   101     318.127 305.423 307.725  1.00  0.00           H  
ATOM   1611  C   HIS   101     320.413 309.786 308.306  1.00  0.00           C  
ATOM   1612  O   HIS   101     321.482 309.728 308.899  1.00  0.00           O  
ATOM   1613  N   VAL   102     320.108 310.812 307.488  1.00  0.00           N  
ATOM   1614  H   VAL   102     319.239 310.734 306.980  1.00  0.00           H  
ATOM   1615  CA  VAL   102     320.806 312.132 307.429  1.00  0.00           C  
ATOM   1616  HA  VAL   102     320.181 312.782 306.821  1.00  0.00           H  
ATOM   1617  CB  VAL   102     320.804 312.754 308.851  1.00  0.00           C  
ATOM   1618  HB  VAL   102     321.445 312.142 309.464  1.00  0.00           H  
ATOM   1619  CG1 VAL   102     321.315 314.194 308.916  1.00  0.00           C  
ATOM   1620 HG11 VAL   102     320.580 314.862 308.470  1.00  0.00           H  
ATOM   1621 HG12 VAL   102     321.427 314.487 309.958  1.00  0.00           H  
ATOM   1622 HG13 VAL   102     322.287 314.282 308.433  1.00  0.00           H  
ATOM   1623  CG2 VAL   102     319.418 312.775 309.520  1.00  0.00           C  
ATOM   1624 HG21 VAL   102     319.080 311.765 309.738  1.00  0.00           H  
ATOM   1625 HG22 VAL   102     319.465 313.306 310.473  1.00  0.00           H  
ATOM   1626 HG23 VAL   102     318.689 313.266 308.877  1.00  0.00           H  
ATOM   1627  C   VAL   102     322.223 312.147 306.787  1.00  0.00           C  
ATOM   1628  O   VAL   102     323.186 311.733 307.414  1.00  0.00           O  
ATOM   1629  N   PHE   103     322.409 312.711 305.580  1.00  0.00           N  
ATOM   1630  H   PHE   103     321.582 312.974 305.061  1.00  0.00           H  
ATOM   1631  CA  PHE   103     323.682 312.641 304.805  1.00  0.00           C  
ATOM   1632  HA  PHE   103     324.181 311.708 305.068  1.00  0.00           H  
ATOM   1633  CB  PHE   103     323.326 312.532 303.311  1.00  0.00           C  
ATOM   1634  HB2 PHE   103     322.812 313.443 302.998  1.00  0.00           H  
ATOM   1635  HB3 PHE   103     324.245 312.463 302.726  1.00  0.00           H  
ATOM   1636  CG  PHE   103     322.478 311.321 302.973  1.00  0.00           C  
ATOM   1637  CD1 PHE   103     323.009 310.030 303.156  1.00  0.00           C  
ATOM   1638  HD1 PHE   103     324.020 309.903 303.517  1.00  0.00           H  
ATOM   1639  CE1 PHE   103     322.229 308.897 302.864  1.00  0.00           C  
ATOM   1640  HE1 PHE   103     322.641 307.906 303.005  1.00  0.00           H  
ATOM   1641  CZ  PHE   103     320.919 309.053 302.379  1.00  0.00           C  
ATOM   1642  HZ  PHE   103     320.325 308.180 302.145  1.00  0.00           H  
ATOM   1643  CE2 PHE   103     320.391 310.342 302.184  1.00  0.00           C  
ATOM   1644  HE2 PHE   103     319.391 310.463 301.792  1.00  0.00           H  
ATOM   1645  CD2 PHE   103     321.167 311.476 302.482  1.00  0.00           C  
ATOM   1646  HD2 PHE   103     320.757 312.463 302.316  1.00  0.00           H  
ATOM   1647  C   PHE   103     324.757 313.749 305.001  1.00  0.00           C  
ATOM   1648  O   PHE   103     325.877 313.577 304.526  1.00  0.00           O  
ATOM   1649  N   ASN   104     324.449 314.869 305.674  1.00  0.00           N  
ATOM   1650  H   ASN   104     323.534 314.885 306.083  1.00  0.00           H  
ATOM   1651  CA  ASN   104     325.384 315.987 305.985  1.00  0.00           C  
ATOM   1652  HA  ASN   104     326.397 315.600 306.073  1.00  0.00           H  
ATOM   1653  CB  ASN   104     325.416 317.026 304.845  1.00  0.00           C  
ATOM   1654  HB2 ASN   104     324.435 317.472 304.729  1.00  0.00           H  
ATOM   1655  HB3 ASN   104     326.093 317.832 305.137  1.00  0.00           H  
ATOM   1656  CG  ASN   104     325.923 316.508 303.509  1.00  0.00           C  
ATOM   1657  OD1 ASN   104     327.116 316.352 303.293  1.00  0.00           O  
ATOM   1658  ND2 ASN   104     325.048 316.276 302.553  1.00  0.00           N  
ATOM   1659 HD21 ASN   104     325.399 315.966 301.658  1.00  0.00           H  
ATOM   1660 HD22 ASN   104     324.062 316.412 302.695  1.00  0.00           H  
ATOM   1661  C   ASN   104     325.084 316.738 307.306  1.00  0.00           C  
ATOM   1662  O   ASN   104     325.983 317.377 307.847  1.00  0.00           O  
ATOM   1663  N   ASP   105     323.826 316.679 307.778  1.00  0.00           N  
ATOM   1664  H   ASP   105     323.185 316.147 307.222  1.00  0.00           H  
ATOM   1665  CA  ASP   105     323.201 317.369 308.929  1.00  0.00           C  
ATOM   1666  HA  ASP   105     322.471 316.670 309.334  1.00  0.00           H  
ATOM   1667  CB  ASP   105     324.165 317.646 310.100  1.00  0.00           C  
ATOM   1668  HB2 ASP   105     324.725 316.737 310.317  1.00  0.00           H  
ATOM   1669  HB3 ASP   105     324.867 318.431 309.817  1.00  0.00           H  
ATOM   1670  CG  ASP   105     323.452 318.093 311.389  1.00  0.00           C  
ATOM   1671  OD1 ASP   105     324.176 318.430 312.356  1.00  0.00           O  
ATOM   1672  OD2 ASP   105     322.199 318.091 311.425  1.00  0.00           O  
ATOM   1673  C   ASP   105     322.415 318.643 308.534  1.00  0.00           C  
ATOM   1674  O   ASP   105     322.993 319.627 308.071  1.00  0.00           O  
ATOM   1675  N   GLY   106     321.089 318.616 308.731  1.00  0.00           N  
ATOM   1676  H   GLY   106     320.695 317.772 309.123  1.00  0.00           H  
ATOM   1677  CA  GLY   106     320.215 319.798 308.721  1.00  0.00           C  
ATOM   1678  HA2 GLY   106     319.506 319.621 309.517  1.00  0.00           H  
ATOM   1679  HA3 GLY   106     320.808 320.670 308.988  1.00  0.00           H  
ATOM   1680  C   GLY   106     319.415 320.187 307.465  1.00  0.00           C  
ATOM   1681  O   GLY   106     319.796 319.860 306.346  1.00  0.00           O  
ATOM   1682  N   PRO   107     318.335 320.981 307.644  1.00  0.00           N  
ATOM   1683  CD  PRO   107     317.646 321.198 308.914  1.00  0.00           C  
ATOM   1684  HD2 PRO   107     318.315 321.604 309.667  1.00  0.00           H  
ATOM   1685  HD3 PRO   107     317.232 320.250 309.260  1.00  0.00           H  
ATOM   1686  CG  PRO   107     316.507 322.173 308.630  1.00  0.00           C  
ATOM   1687  HG2 PRO   107     316.866 323.200 308.703  1.00  0.00           H  
ATOM   1688  HG3 PRO   107     315.659 322.023 309.296  1.00  0.00           H  
ATOM   1689  CB  PRO   107     316.169 321.825 307.182  1.00  0.00           C  
ATOM   1690  HB2 PRO   107     315.601 322.619 306.694  1.00  0.00           H  
ATOM   1691  HB3 PRO   107     315.598 320.895 307.157  1.00  0.00           H  
ATOM   1692  CA  PRO   107     317.557 321.594 306.559  1.00  0.00           C  
ATOM   1693  HA  PRO   107     317.460 320.910 305.716  1.00  0.00           H  
ATOM   1694  C   PRO   107     318.224 322.901 306.064  1.00  0.00           C  
ATOM   1695  O   PRO   107     317.660 323.995 306.152  1.00  0.00           O  
ATOM   1696  N   GLY   108     319.453 322.784 305.546  1.00  0.00           N  
ATOM   1697  H   GLY   108     319.852 321.851 305.492  1.00  0.00           H  
ATOM   1698  CA  GLY   108     320.229 323.875 304.934  1.00  0.00           C  
ATOM   1699  HA2 GLY   108     319.811 324.845 305.206  1.00  0.00           H  
ATOM   1700  HA3 GLY   108     321.237 323.818 305.338  1.00  0.00           H  
ATOM   1701  C   GLY   108     320.284 323.791 303.396  1.00  0.00           C  
ATOM   1702  O   GLY   108     319.389 323.197 302.784  1.00  0.00           O  
ATOM   1703  N   PRO   109     321.341 324.328 302.745  1.00  0.00           N  
ATOM   1704  CD  PRO   109     322.425 325.102 303.340  1.00  0.00           C  
ATOM   1705  HD2 PRO   109     322.817 324.639 304.246  1.00  0.00           H  
ATOM   1706  HD3 PRO   109     322.070 326.111 303.555  1.00  0.00           H  
ATOM   1707  CG  PRO   109     323.527 325.159 302.284  1.00  0.00           C  
ATOM   1708  HG2 PRO   109     324.171 324.283 302.376  1.00  0.00           H  
ATOM   1709  HG3 PRO   109     324.116 326.073 302.362  1.00  0.00           H  
ATOM   1710  CB  PRO   109     322.747 325.095 300.971  1.00  0.00           C  
ATOM   1711  HB2 PRO   109     323.363 324.706 300.158  1.00  0.00           H  
ATOM   1712  HB3 PRO   109     322.377 326.089 300.721  1.00  0.00           H  
ATOM   1713  CA  PRO   109     321.563 324.176 301.297  1.00  0.00           C  
ATOM   1714  HA  PRO   109     320.685 324.511 300.743  1.00  0.00           H  
ATOM   1715  C   PRO   109     321.866 322.720 300.900  1.00  0.00           C  
ATOM   1716  O   PRO   109     321.573 322.289 299.783  1.00  0.00           O  
ATOM   1717  N   ASN   110     322.423 321.954 301.841  1.00  0.00           N  
ATOM   1718  H   ASN   110     322.637 322.402 302.721  1.00  0.00           H  
ATOM   1719  CA  ASN   110     322.612 320.506 301.777  1.00  0.00           C  
ATOM   1720  HA  ASN   110     323.192 320.282 300.879  1.00  0.00           H  
ATOM   1721  CB  ASN   110     323.471 320.081 302.993  1.00  0.00           C  
ATOM   1722  HB2 ASN   110     323.550 318.996 303.007  1.00  0.00           H  
ATOM   1723  HB3 ASN   110     324.481 320.469 302.842  1.00  0.00           H  
ATOM   1724  CG  ASN   110     323.000 320.565 304.365  1.00  0.00           C  
ATOM   1725  OD1 ASN   110     321.930 321.131 304.529  1.00  0.00           O  
ATOM   1726  ND2 ASN   110     323.795 320.365 305.388  1.00  0.00           N  
ATOM   1727 HD21 ASN   110     323.426 320.533 306.320  1.00  0.00           H  
ATOM   1728 HD22 ASN   110     324.720 319.989 305.267  1.00  0.00           H  
ATOM   1729  C   ASN   110     321.279 319.726 301.626  1.00  0.00           C  
ATOM   1730  O   ASN   110     321.236 318.729 300.903  1.00  0.00           O  
ATOM   1731  N   GLY   111     320.193 320.168 302.277  1.00  0.00           N  
ATOM   1732  H   GLY   111     320.323 320.951 302.905  1.00  0.00           H  
ATOM   1733  CA  GLY   111     318.813 319.686 302.077  1.00  0.00           C  
ATOM   1734  HA2 GLY   111     318.127 320.431 302.483  1.00  0.00           H  
ATOM   1735  HA3 GLY   111     318.606 319.594 301.011  1.00  0.00           H  
ATOM   1736  C   GLY   111     318.504 318.344 302.756  1.00  0.00           C  
ATOM   1737  O   GLY   111     317.801 318.300 303.767  1.00  0.00           O  
ATOM   1738  N   LEU   112     319.048 317.261 302.183  1.00  0.00           N  
ATOM   1739  H   LEU   112     319.614 317.449 301.363  1.00  0.00           H  
ATOM   1740  CA  LEU   112     319.114 315.885 302.706  1.00  0.00           C  
ATOM   1741  HA  LEU   112     319.260 315.241 301.836  1.00  0.00           H  
ATOM   1742  CB  LEU   112     320.408 315.758 303.545  1.00  0.00           C  
ATOM   1743  HB2 LEU   112     320.555 314.701 303.773  1.00  0.00           H  
ATOM   1744  HB3 LEU   112     321.252 316.029 302.908  1.00  0.00           H  
ATOM   1745  CG  LEU   112     320.453 316.595 304.848  1.00  0.00           C  
ATOM   1746  HG  LEU   112     319.466 316.936 305.145  1.00  0.00           H  
ATOM   1747  CD1 LEU   112     321.021 315.766 305.983  1.00  0.00           C  
ATOM   1748 HD11 LEU   112     322.038 315.493 305.747  1.00  0.00           H  
ATOM   1749 HD12 LEU   112     320.969 316.363 306.897  1.00  0.00           H  
ATOM   1750 HD13 LEU   112     320.424 314.871 306.125  1.00  0.00           H  
ATOM   1751  CD2 LEU   112     321.408 317.770 304.728  1.00  0.00           C  
ATOM   1752 HD21 LEU   112     320.939 318.536 304.123  1.00  0.00           H  
ATOM   1753 HD22 LEU   112     321.612 318.208 305.706  1.00  0.00           H  
ATOM   1754 HD23 LEU   112     322.338 317.454 304.271  1.00  0.00           H  
ATOM   1755  C   LEU   112     317.814 315.341 303.366  1.00  0.00           C  
ATOM   1756  O   LEU   112     316.719 315.487 302.819  1.00  0.00           O  
ATOM   1757  N   ARG   113     317.954 314.666 304.520  1.00  0.00           N  
ATOM   1758  H   ARG   113     318.891 314.596 304.882  1.00  0.00           H  
ATOM   1759  CA  ARG   113     316.895 314.147 305.409  1.00  0.00           C  
ATOM   1760  HA  ARG   113     315.908 314.437 305.037  1.00  0.00           H  
ATOM   1761  CB  ARG   113     316.987 312.610 305.517  1.00  0.00           C  
ATOM   1762  HB2 ARG   113     317.941 312.353 305.979  1.00  0.00           H  
ATOM   1763  HB3 ARG   113     316.193 312.259 306.182  1.00  0.00           H  
ATOM   1764  CG  ARG   113     316.871 311.850 304.185  1.00  0.00           C  
ATOM   1765  HG2 ARG   113     315.902 312.053 303.729  1.00  0.00           H  
ATOM   1766  HG3 ARG   113     317.666 312.169 303.510  1.00  0.00           H  
ATOM   1767  CD  ARG   113     317.015 310.345 304.452  1.00  0.00           C  
ATOM   1768  HD2 ARG   113     317.970 310.184 304.954  1.00  0.00           H  
ATOM   1769  HD3 ARG   113     316.202 310.020 305.106  1.00  0.00           H  
ATOM   1770  NE  ARG   113     317.021 309.542 303.215  1.00  0.00           N  
ATOM   1771  HE  ARG   113     316.965 310.043 302.340  1.00  0.00           H  
ATOM   1772  CZ  ARG   113     317.181 308.230 303.136  1.00  0.00           C  
ATOM   1773  NH1 ARG   113     317.392 307.659 301.987  1.00  0.00           N  
ATOM   1774 HH11 ARG   113     317.433 308.210 301.145  1.00  0.00           H  
ATOM   1775 HH12 ARG   113     317.522 306.662 301.930  1.00  0.00           H  
ATOM   1776  NH2 ARG   113     317.142 307.459 304.188  1.00  0.00           N  
ATOM   1777 HH21 ARG   113     316.850 307.842 305.069  1.00  0.00           H  
ATOM   1778 HH22 ARG   113     317.272 306.464 304.096  1.00  0.00           H  
ATOM   1779  C   ARG   113     317.094 314.754 306.799  1.00  0.00           C  
ATOM   1780  O   ARG   113     318.220 315.081 307.159  1.00  0.00           O  
ATOM   1781  N   TYR   114     316.042 314.875 307.598  1.00  0.00           N  
ATOM   1782  H   TYR   114     315.135 314.606 307.238  1.00  0.00           H  
ATOM   1783  CA  TYR   114     316.094 315.619 308.866  1.00  0.00           C  
ATOM   1784  HA  TYR   114     317.110 315.568 309.266  1.00  0.00           H  
ATOM   1785  CB  TYR   114     315.819 317.107 308.583  1.00  0.00           C  
ATOM   1786  HB2 TYR   114     315.751 317.645 309.525  1.00  0.00           H  
ATOM   1787  HB3 TYR   114     316.687 317.517 308.063  1.00  0.00           H  
ATOM   1788  CG  TYR   114     314.585 317.360 307.735  1.00  0.00           C  
ATOM   1789  CD1 TYR   114     314.735 317.654 306.365  1.00  0.00           C  
ATOM   1790  HD1 TYR   114     315.724 317.769 305.937  1.00  0.00           H  
ATOM   1791  CE1 TYR   114     313.601 317.770 305.539  1.00  0.00           C  
ATOM   1792  HE1 TYR   114     313.721 317.980 304.485  1.00  0.00           H  
ATOM   1793  CZ  TYR   114     312.309 317.595 306.082  1.00  0.00           C  
ATOM   1794  OH  TYR   114     311.205 317.667 305.288  1.00  0.00           O  
ATOM   1795  HH  TYR   114     311.431 317.746 304.343  1.00  0.00           H  
ATOM   1796  CE2 TYR   114     312.159 317.330 307.460  1.00  0.00           C  
ATOM   1797  HE2 TYR   114     311.170 317.196 307.875  1.00  0.00           H  
ATOM   1798  CD2 TYR   114     313.294 317.218 308.282  1.00  0.00           C  
ATOM   1799  HD2 TYR   114     313.161 317.003 309.333  1.00  0.00           H  
ATOM   1800  C   TYR   114     315.226 315.004 309.976  1.00  0.00           C  
ATOM   1801  O   TYR   114     314.629 315.714 310.785  1.00  0.00           O  
ATOM   1802  N   CYS   115     315.163 313.666 310.040  1.00  0.00           N  
ATOM   1803  H   CYS   115     315.646 313.124 309.337  1.00  0.00           H  
ATOM   1804  CA  CYS   115     314.642 312.983 311.233  1.00  0.00           C  
ATOM   1805  HA  CYS   115     313.616 313.297 311.433  1.00  0.00           H  
ATOM   1806  CB  CYS   115     314.674 311.468 310.980  1.00  0.00           C  
ATOM   1807  HB2 CYS   115     313.983 311.221 310.171  1.00  0.00           H  
ATOM   1808  HB3 CYS   115     315.681 311.169 310.687  1.00  0.00           H  
ATOM   1809  SG  CYS   115     314.191 310.567 312.480  1.00  0.00           S  
ATOM   1810  HG  CYS   115     314.100 309.343 311.930  1.00  0.00           H  
ATOM   1811  C   CYS   115     315.559 313.435 312.387  1.00  0.00           C  
ATOM   1812  O   CYS   115     316.771 313.209 312.309  1.00  0.00           O  
ATOM   1813  N   ILE   116     315.002 314.108 313.409  1.00  0.00           N  
ATOM   1814  H   ILE   116     313.992 314.161 313.442  1.00  0.00           H  
ATOM   1815  CA  ILE   116     315.761 314.889 314.409  1.00  0.00           C  
ATOM   1816  HA  ILE   116     315.086 315.688 314.719  1.00  0.00           H  
ATOM   1817  CB  ILE   116     316.057 314.083 315.705  1.00  0.00           C  
ATOM   1818  HB  ILE   116     315.109 313.673 316.056  1.00  0.00           H  
ATOM   1819  CG2 ILE   116     316.940 312.888 315.354  1.00  0.00           C  
ATOM   1820 HG21 ILE   116     317.772 313.119 314.696  1.00  0.00           H  
ATOM   1821 HG22 ILE   116     317.336 312.493 316.269  1.00  0.00           H  
ATOM   1822 HG23 ILE   116     316.331 312.120 314.869  1.00  0.00           H  
ATOM   1823  CG1 ILE   116     316.594 314.972 316.873  1.00  0.00           C  
ATOM   1824 HG12 ILE   116     317.057 315.847 316.461  1.00  0.00           H  
ATOM   1825 HG13 ILE   116     315.738 315.338 317.432  1.00  0.00           H  
ATOM   1826  CD1 ILE   116     317.620 314.457 317.900  1.00  0.00           C  
ATOM   1827 HD11 ILE   116     318.483 314.016 317.406  1.00  0.00           H  
ATOM   1828 HD12 ILE   116     317.979 315.300 318.491  1.00  0.00           H  
ATOM   1829 HD13 ILE   116     317.172 313.748 318.589  1.00  0.00           H  
ATOM   1830  C   ILE   116     316.946 315.631 313.729  1.00  0.00           C  
ATOM   1831  O   ILE   116     316.739 316.351 312.759  1.00  0.00           O  
ATOM   1832  N   ASN   117     318.151 315.542 314.300  1.00  0.00           N  
ATOM   1833  H   ASN   117     318.194 314.873 315.053  1.00  0.00           H  
ATOM   1834  CA  ASN   117     319.426 316.224 314.064  1.00  0.00           C  
ATOM   1835  HA  ASN   117     319.929 316.135 315.029  1.00  0.00           H  
ATOM   1836  CB  ASN   117     320.263 315.408 313.064  1.00  0.00           C  
ATOM   1837  HB2 ASN   117     320.017 314.348 313.137  1.00  0.00           H  
ATOM   1838  HB3 ASN   117     320.043 315.743 312.050  1.00  0.00           H  
ATOM   1839  CG  ASN   117     321.757 315.553 313.338  1.00  0.00           C  
ATOM   1840  OD1 ASN   117     322.214 315.907 314.407  1.00  0.00           O  
ATOM   1841  ND2 ASN   117     322.602 315.180 312.420  1.00  0.00           N  
ATOM   1842 HD21 ASN   117     323.567 315.329 312.649  1.00  0.00           H  
ATOM   1843 HD22 ASN   117     322.315 314.577 311.664  1.00  0.00           H  
ATOM   1844  C   ASN   117     319.459 317.751 313.800  1.00  0.00           C  
ATOM   1845  O   ASN   117     320.480 318.358 314.075  1.00  0.00           O  
ATOM   1846  N   SER   118     318.386 318.412 313.351  1.00  0.00           N  
ATOM   1847  H   SER   118     317.583 317.860 313.071  1.00  0.00           H  
ATOM   1848  CA  SER   118     318.292 319.882 313.310  1.00  0.00           C  
ATOM   1849  HA  SER   118     318.642 320.269 314.267  1.00  0.00           H  
ATOM   1850  CB  SER   118     319.246 320.436 312.262  1.00  0.00           C  
ATOM   1851  HB2 SER   118     320.254 320.045 312.378  1.00  0.00           H  
ATOM   1852  HB3 SER   118     318.865 320.168 311.286  1.00  0.00           H  
ATOM   1853  OG  SER   118     319.286 321.829 312.385  1.00  0.00           O  
ATOM   1854  HG  SER   118     319.838 322.066 313.156  1.00  0.00           H  
ATOM   1855  C   SER   118     316.865 320.428 313.120  1.00  0.00           C  
ATOM   1856  O   SER   118     316.418 321.250 313.913  1.00  0.00           O  
ATOM   1857  N   ALA   119     316.116 319.956 312.111  1.00  0.00           N  
ATOM   1858  H   ALA   119     316.506 319.241 311.512  1.00  0.00           H  
ATOM   1859  CA  ALA   119     314.791 320.501 311.748  1.00  0.00           C  
ATOM   1860  HA  ALA   119     314.920 321.545 311.458  1.00  0.00           H  
ATOM   1861  CB  ALA   119     314.250 319.730 310.539  1.00  0.00           C  
ATOM   1862  HB1 ALA   119     314.108 318.680 310.800  1.00  0.00           H  
ATOM   1863  HB2 ALA   119     313.286 320.145 310.237  1.00  0.00           H  
ATOM   1864  HB3 ALA   119     314.934 319.809 309.696  1.00  0.00           H  
ATOM   1865  C   ALA   119     313.749 320.482 312.881  1.00  0.00           C  
ATOM   1866  O   ALA   119     313.066 321.476 313.113  1.00  0.00           O  
ATOM   1867  N   ALA   120     313.615 319.352 313.581  1.00  0.00           N  
ATOM   1868  H   ALA   120     314.163 318.552 313.288  1.00  0.00           H  
ATOM   1869  CA  ALA   120     312.616 319.151 314.636  1.00  0.00           C  
ATOM   1870  HA  ALA   120     311.861 319.936 314.580  1.00  0.00           H  
ATOM   1871  CB  ALA   120     311.907 317.815 314.340  1.00  0.00           C  
ATOM   1872  HB1 ALA   120     312.618 316.986 314.364  1.00  0.00           H  
ATOM   1873  HB2 ALA   120     311.123 317.631 315.078  1.00  0.00           H  
ATOM   1874  HB3 ALA   120     311.446 317.852 313.351  1.00  0.00           H  
ATOM   1875  C   ALA   120     313.236 319.210 316.047  1.00  0.00           C  
ATOM   1876  O   ALA   120     313.068 318.276 316.815  1.00  0.00           O  
ATOM   1877  N   LEU   121     314.011 320.235 316.409  1.00  0.00           N  
ATOM   1878  H   LEU   121     314.134 320.988 315.739  1.00  0.00           H  
ATOM   1879  CA  LEU   121     314.827 320.302 317.649  1.00  0.00           C  
ATOM   1880  HA  LEU   121     314.693 319.408 318.255  1.00  0.00           H  
ATOM   1881  CB  LEU   121     316.322 320.393 317.232  1.00  0.00           C  
ATOM   1882  HB2 LEU   121     316.390 321.115 316.429  1.00  0.00           H  
ATOM   1883  HB3 LEU   121     316.910 320.799 318.045  1.00  0.00           H  
ATOM   1884  CG  LEU   121     317.083 319.161 316.716  1.00  0.00           C  
ATOM   1885  HG  LEU   121     317.937 319.537 316.162  1.00  0.00           H  
ATOM   1886  CD1 LEU   121     317.660 318.233 317.773  1.00  0.00           C  
ATOM   1887 HD11 LEU   121     316.873 317.749 318.357  1.00  0.00           H  
ATOM   1888 HD12 LEU   121     318.291 317.480 317.303  1.00  0.00           H  
ATOM   1889 HD13 LEU   121     318.312 318.810 318.411  1.00  0.00           H  
ATOM   1890  CD2 LEU   121     316.270 318.287 315.786  1.00  0.00           C  
ATOM   1891 HD21 LEU   121     315.802 318.891 315.018  1.00  0.00           H  
ATOM   1892 HD22 LEU   121     316.955 317.614 315.306  1.00  0.00           H  
ATOM   1893 HD23 LEU   121     315.526 317.717 316.341  1.00  0.00           H  
ATOM   1894  C   LEU   121     314.371 321.502 318.517  1.00  0.00           C  
ATOM   1895  O   LEU   121     313.959 322.511 317.974  1.00  0.00           O  
ATOM   1896  N   ARG   122     314.364 321.411 319.851  1.00  0.00           N  
ATOM   1897  H   ARG   122     314.571 320.498 320.261  1.00  0.00           H  
ATOM   1898  CA  ARG   122     313.844 322.433 320.789  1.00  0.00           C  
ATOM   1899  HA  ARG   122     313.521 323.326 320.244  1.00  0.00           H  
ATOM   1900  CB  ARG   122     312.642 321.827 321.555  1.00  0.00           C  
ATOM   1901  HB2 ARG   122     313.022 321.073 322.247  1.00  0.00           H  
ATOM   1902  HB3 ARG   122     312.184 322.606 322.168  1.00  0.00           H  
ATOM   1903  CG  ARG   122     311.545 321.131 320.736  1.00  0.00           C  
ATOM   1904  HG2 ARG   122     311.969 320.395 320.055  1.00  0.00           H  
ATOM   1905  HG3 ARG   122     310.907 320.598 321.435  1.00  0.00           H  
ATOM   1906  CD  ARG   122     310.668 322.113 319.970  1.00  0.00           C  
ATOM   1907  HD2 ARG   122     310.277 322.828 320.694  1.00  0.00           H  
ATOM   1908  HD3 ARG   122     311.264 322.661 319.239  1.00  0.00           H  
ATOM   1909  NE  ARG   122     309.523 321.423 319.334  1.00  0.00           N  
ATOM   1910  HE  ARG   122     308.659 321.405 319.858  1.00  0.00           H  
ATOM   1911  CZ  ARG   122     309.468 320.846 318.148  1.00  0.00           C  
ATOM   1912  NH1 ARG   122     308.358 320.326 317.718  1.00  0.00           N  
ATOM   1913 HH11 ARG   122     307.525 320.352 318.285  1.00  0.00           H  
ATOM   1914 HH12 ARG   122     308.307 319.888 316.811  1.00  0.00           H  
ATOM   1915  NH2 ARG   122     310.504 320.778 317.365  1.00  0.00           N  
ATOM   1916 HH21 ARG   122     311.389 321.127 317.689  1.00  0.00           H  
ATOM   1917 HH22 ARG   122     310.399 320.373 316.450  1.00  0.00           H  
ATOM   1918  C   ARG   122     314.849 322.858 321.874  1.00  0.00           C  
ATOM   1919  O   ARG   122     315.397 321.995 322.554  1.00  0.00           O  
ATOM   1920  N   PHE   123     315.119 324.154 322.074  1.00  0.00           N  
ATOM   1921  H   PHE   123     314.661 324.850 321.502  1.00  0.00           H  
ATOM   1922  CA  PHE   123     315.717 324.555 323.369  1.00  0.00           C  
ATOM   1923  HA  PHE   123     316.418 323.780 323.675  1.00  0.00           H  
ATOM   1924  CB  PHE   123     316.547 325.830 323.310  1.00  0.00           C  
ATOM   1925  HB2 PHE   123     317.270 325.600 322.545  1.00  0.00           H  
ATOM   1926  HB3 PHE   123     315.962 326.641 322.900  1.00  0.00           H  
ATOM   1927  CG  PHE   123     317.349 326.256 324.560  1.00  0.00           C  
ATOM   1928  CD1 PHE   123     318.749 326.236 324.480  1.00  0.00           C  
ATOM   1929  HD1 PHE   123     319.200 325.880 323.574  1.00  0.00           H  
ATOM   1930  CE1 PHE   123     319.571 326.672 325.535  1.00  0.00           C  
ATOM   1931  HE1 PHE   123     320.648 326.665 325.430  1.00  0.00           H  
ATOM   1932  CZ  PHE   123     318.989 327.111 326.730  1.00  0.00           C  
ATOM   1933  HZ  PHE   123     319.615 327.438 327.551  1.00  0.00           H  
ATOM   1934  CE2 PHE   123     317.590 327.121 326.847  1.00  0.00           C  
ATOM   1935  HE2 PHE   123     317.134 327.456 327.768  1.00  0.00           H  
ATOM   1936  CD2 PHE   123     316.779 326.704 325.772  1.00  0.00           C  
ATOM   1937  HD2 PHE   123     315.710 326.741 325.908  1.00  0.00           H  
ATOM   1938  C   PHE   123     314.589 324.538 324.404  1.00  0.00           C  
ATOM   1939  O   PHE   123     313.408 324.630 324.067  1.00  0.00           O  
ATOM   1940  N   VAL   124     314.952 324.353 325.661  1.00  0.00           N  
ATOM   1941  H   VAL   124     315.949 324.302 325.865  1.00  0.00           H  
ATOM   1942  CA  VAL   124     314.044 323.946 326.724  1.00  0.00           C  
ATOM   1943  HA  VAL   124     313.048 324.351 326.549  1.00  0.00           H  
ATOM   1944  CB  VAL   124     314.033 322.404 326.589  1.00  0.00           C  
ATOM   1945  HB  VAL   124     315.058 322.100 326.432  1.00  0.00           H  
ATOM   1946  CG1 VAL   124     313.581 321.651 327.816  1.00  0.00           C  
ATOM   1947 HG11 VAL   124     312.557 321.884 328.071  1.00  0.00           H  
ATOM   1948 HG12 VAL   124     313.680 320.592 327.614  1.00  0.00           H  
ATOM   1949 HG13 VAL   124     314.251 321.884 328.635  1.00  0.00           H  
ATOM   1950  CG2 VAL   124     313.267 321.855 325.378  1.00  0.00           C  
ATOM   1951 HG21 VAL   124     313.896 321.928 324.498  1.00  0.00           H  
ATOM   1952 HG22 VAL   124     313.021 320.800 325.493  1.00  0.00           H  
ATOM   1953 HG23 VAL   124     312.371 322.435 325.196  1.00  0.00           H  
ATOM   1954  C   VAL   124     314.569 324.403 328.104  1.00  0.00           C  
ATOM   1955  O   VAL   124     315.778 324.550 328.263  1.00  0.00           O  
ATOM   1956  N   PRO   125     313.709 324.551 329.135  1.00  0.00           N  
ATOM   1957  CD  PRO   125     312.256 324.609 329.048  1.00  0.00           C  
ATOM   1958  HD2 PRO   125     311.837 323.611 328.968  1.00  0.00           H  
ATOM   1959  HD3 PRO   125     311.960 325.200 328.188  1.00  0.00           H  
ATOM   1960  CG  PRO   125     311.755 325.245 330.349  1.00  0.00           C  
ATOM   1961  HG2 PRO   125     311.210 324.510 330.938  1.00  0.00           H  
ATOM   1962  HG3 PRO   125     311.120 326.105 330.171  1.00  0.00           H  
ATOM   1963  CB  PRO   125     313.026 325.686 331.067  1.00  0.00           C  
ATOM   1964  HB2 PRO   125     312.924 325.648 332.151  1.00  0.00           H  
ATOM   1965  HB3 PRO   125     313.246 326.707 330.751  1.00  0.00           H  
ATOM   1966  CA  PRO   125     314.120 324.757 330.524  1.00  0.00           C  
ATOM   1967  HA  PRO   125     315.095 325.243 330.587  1.00  0.00           H  
ATOM   1968  C   PRO   125     314.205 323.346 331.141  1.00  0.00           C  
ATOM   1969  O   PRO   125     315.121 322.601 330.796  1.00  0.00           O  
ATOM   1970  N   LYS   126     313.250 322.949 332.003  1.00  0.00           N  
ATOM   1971  H   LYS   126     312.668 323.658 332.428  1.00  0.00           H  
ATOM   1972  CA  LYS   126     313.026 321.531 332.363  1.00  0.00           C  
ATOM   1973  HA  LYS   126     313.817 320.947 331.897  1.00  0.00           H  
ATOM   1974  CB  LYS   126     313.211 321.266 333.868  1.00  0.00           C  
ATOM   1975  HB2 LYS   126     313.144 320.190 334.013  1.00  0.00           H  
ATOM   1976  HB3 LYS   126     314.223 321.563 334.153  1.00  0.00           H  
ATOM   1977  CG  LYS   126     312.216 321.968 334.807  1.00  0.00           C  
ATOM   1978  HG2 LYS   126     312.504 323.016 334.895  1.00  0.00           H  
ATOM   1979  HG3 LYS   126     311.208 321.921 334.398  1.00  0.00           H  
ATOM   1980  CD  LYS   126     312.201 321.334 336.208  1.00  0.00           C  
ATOM   1981  HD2 LYS   126     313.226 321.211 336.566  1.00  0.00           H  
ATOM   1982  HD3 LYS   126     311.679 322.013 336.884  1.00  0.00           H  
ATOM   1983  CE  LYS   126     311.472 319.978 336.204  1.00  0.00           C  
ATOM   1984  HE2 LYS   126     310.464 320.127 335.802  1.00  0.00           H  
ATOM   1985  HE3 LYS   126     311.992 319.288 335.530  1.00  0.00           H  
ATOM   1986  NZ  LYS   126     311.385 319.397 337.576  1.00  0.00           N  
ATOM   1987  HZ1 LYS   126     310.908 320.026 338.211  1.00  0.00           H  
ATOM   1988  HZ2 LYS   126     310.861 318.530 337.581  1.00  0.00           H  
ATOM   1989  HZ3 LYS   126     312.301 319.210 337.968  1.00  0.00           H  
ATOM   1990  C   LYS   126     311.718 320.966 331.762  1.00  0.00           C  
ATOM   1991  O   LYS   126     311.709 319.866 331.228  1.00  0.00           O  
ATOM   1992  N   HIS   127     310.631 321.749 331.736  1.00  0.00           N  
ATOM   1993  H   HIS   127     310.686 322.626 332.233  1.00  0.00           H  
ATOM   1994  CA  HIS   127     309.288 321.327 331.267  1.00  0.00           C  
ATOM   1995  HA  HIS   127     308.973 320.491 331.897  1.00  0.00           H  
ATOM   1996  CB  HIS   127     308.280 322.479 331.514  1.00  0.00           C  
ATOM   1997  HB2 HIS   127     307.517 322.115 332.203  1.00  0.00           H  
ATOM   1998  HB3 HIS   127     308.776 323.310 332.018  1.00  0.00           H  
ATOM   1999  CG  HIS   127     307.572 323.029 330.293  1.00  0.00           C  
ATOM   2000  ND1 HIS   127     306.506 322.416 329.629  1.00  0.00           N  
ATOM   2001  CE1 HIS   127     306.218 323.207 328.581  1.00  0.00           C  
ATOM   2002  HE1 HIS   127     305.427 323.020 327.863  1.00  0.00           H  
ATOM   2003  NE2 HIS   127     307.045 324.269 328.553  1.00  0.00           N  
ATOM   2004  HE2 HIS   127     307.018 325.015 327.863  1.00  0.00           H  
ATOM   2005  CD2 HIS   127     307.908 324.172 329.624  1.00  0.00           C  
ATOM   2006  HD2 HIS   127     308.695 324.867 329.887  1.00  0.00           H  
ATOM   2007  C   HIS   127     309.246 320.783 329.821  1.00  0.00           C  
ATOM   2008  O   HIS   127     308.749 319.683 329.577  1.00  0.00           O  
ATOM   2009  N   LYS   128     309.829 321.523 328.862  1.00  0.00           N  
ATOM   2010  H   LYS   128     310.189 322.421 329.153  1.00  0.00           H  
ATOM   2011  CA  LYS   128     309.716 321.256 327.407  1.00  0.00           C  
ATOM   2012  HA  LYS   128     308.688 320.933 327.219  1.00  0.00           H  
ATOM   2013  CB  LYS   128     309.915 322.590 326.642  1.00  0.00           C  
ATOM   2014  HB2 LYS   128     309.259 323.340 327.086  1.00  0.00           H  
ATOM   2015  HB3 LYS   128     310.930 322.944 326.801  1.00  0.00           H  
ATOM   2016  CG  LYS   128     309.635 322.596 325.124  1.00  0.00           C  
ATOM   2017  HG2 LYS   128     309.907 323.582 324.743  1.00  0.00           H  
ATOM   2018  HG3 LYS   128     310.269 321.871 324.615  1.00  0.00           H  
ATOM   2019  CD  LYS   128     308.169 322.322 324.758  1.00  0.00           C  
ATOM   2020  HD2 LYS   128     307.894 321.312 325.069  1.00  0.00           H  
ATOM   2021  HD3 LYS   128     307.532 323.044 325.275  1.00  0.00           H  
ATOM   2022  CE  LYS   128     307.977 322.459 323.238  1.00  0.00           C  
ATOM   2023  HE2 LYS   128     308.373 323.430 322.918  1.00  0.00           H  
ATOM   2024  HE3 LYS   128     308.570 321.682 322.741  1.00  0.00           H  
ATOM   2025  NZ  LYS   128     306.538 322.349 322.851  1.00  0.00           N  
ATOM   2026  HZ1 LYS   128     305.982 323.082 323.279  1.00  0.00           H  
ATOM   2027  HZ2 LYS   128     306.407 322.437 321.848  1.00  0.00           H  
ATOM   2028  HZ3 LYS   128     306.133 321.462 323.130  1.00  0.00           H  
ATOM   2029  C   LYS   128     310.592 320.083 326.925  1.00  0.00           C  
ATOM   2030  O   LYS   128     310.512 319.693 325.764  1.00  0.00           O  
ATOM   2031  N   LEU   129     311.356 319.441 327.824  1.00  0.00           N  
ATOM   2032  H   LEU   129     311.342 319.777 328.778  1.00  0.00           H  
ATOM   2033  CA  LEU   129     312.137 318.221 327.542  1.00  0.00           C  
ATOM   2034  HA  LEU   129     312.870 318.437 326.766  1.00  0.00           H  
ATOM   2035  CB  LEU   129     312.856 317.702 328.809  1.00  0.00           C  
ATOM   2036  HB2 LEU   129     312.212 317.873 329.668  1.00  0.00           H  
ATOM   2037  HB3 LEU   129     312.929 316.638 328.629  1.00  0.00           H  
ATOM   2038  CG  LEU   129     314.303 317.978 329.227  1.00  0.00           C  
ATOM   2039  HG  LEU   129     314.619 317.120 329.822  1.00  0.00           H  
ATOM   2040  CD1 LEU   129     315.232 318.021 328.046  1.00  0.00           C  
ATOM   2041 HD11 LEU   129     315.065 318.922 327.464  1.00  0.00           H  
ATOM   2042 HD12 LEU   129     316.247 318.014 328.434  1.00  0.00           H  
ATOM   2043 HD13 LEU   129     315.089 317.137 327.423  1.00  0.00           H  
ATOM   2044  CD2 LEU   129     314.511 319.173 330.130  1.00  0.00           C  
ATOM   2045 HD21 LEU   129     314.050 318.952 331.086  1.00  0.00           H  
ATOM   2046 HD22 LEU   129     315.574 319.369 330.282  1.00  0.00           H  
ATOM   2047 HD23 LEU   129     314.026 320.047 329.729  1.00  0.00           H  
ATOM   2048  C   LEU   129     311.242 317.075 327.011  1.00  0.00           C  
ATOM   2049  O   LEU   129     311.770 316.130 326.434  1.00  0.00           O  
ATOM   2050  N   LYS   130     309.912 317.140 327.170  1.00  0.00           N  
ATOM   2051  H   LYS   130     309.549 317.886 327.750  1.00  0.00           H  
ATOM   2052  CA  LYS   130     308.940 316.191 326.591  1.00  0.00           C  
ATOM   2053  HA  LYS   130     309.092 315.230 327.073  1.00  0.00           H  
ATOM   2054  CB  LYS   130     307.508 316.688 326.873  1.00  0.00           C  
ATOM   2055  HB2 LYS   130     307.509 317.292 327.782  1.00  0.00           H  
ATOM   2056  HB3 LYS   130     307.149 317.309 326.049  1.00  0.00           H  
ATOM   2057  CG  LYS   130     306.560 315.500 327.083  1.00  0.00           C  
ATOM   2058  HG2 LYS   130     306.456 314.934 326.157  1.00  0.00           H  
ATOM   2059  HG3 LYS   130     307.016 314.843 327.812  1.00  0.00           H  
ATOM   2060  CD  LYS   130     305.172 315.902 327.606  1.00  0.00           C  
ATOM   2061  HD2 LYS   130     305.202 316.908 328.031  1.00  0.00           H  
ATOM   2062  HD3 LYS   130     304.465 315.889 326.775  1.00  0.00           H  
ATOM   2063  CE  LYS   130     304.738 314.912 328.699  1.00  0.00           C  
ATOM   2064  HE2 LYS   130     304.872 313.891 328.327  1.00  0.00           H  
ATOM   2065  HE3 LYS   130     305.404 315.039 329.560  1.00  0.00           H  
ATOM   2066  NZ  LYS   130     303.326 315.119 329.116  1.00  0.00           N  
ATOM   2067  HZ1 LYS   130     302.686 314.934 328.355  1.00  0.00           H  
ATOM   2068  HZ2 LYS   130     303.079 314.497 329.876  1.00  0.00           H  
ATOM   2069  HZ3 LYS   130     303.167 316.066 329.437  1.00  0.00           H  
ATOM   2070  C   LYS   130     309.152 315.930 325.100  1.00  0.00           C  
ATOM   2071  O   LYS   130     309.064 314.792 324.641  1.00  0.00           O  
ATOM   2072  N   GLU   131     309.529 316.978 324.372  1.00  0.00           N  
ATOM   2073  H   GLU   131     309.613 317.872 324.842  1.00  0.00           H  
ATOM   2074  CA  GLU   131     309.853 316.921 322.945  1.00  0.00           C  
ATOM   2075  HA  GLU   131     309.289 316.117 322.472  1.00  0.00           H  
ATOM   2076  CB  GLU   131     309.421 318.246 322.291  1.00  0.00           C  
ATOM   2077  HB2 GLU   131     310.073 319.025 322.682  1.00  0.00           H  
ATOM   2078  HB3 GLU   131     309.571 318.181 321.213  1.00  0.00           H  
ATOM   2079  CG  GLU   131     307.971 318.700 322.551  1.00  0.00           C  
ATOM   2080  HG2 GLU   131     307.831 318.871 323.621  1.00  0.00           H  
ATOM   2081  HG3 GLU   131     307.848 319.670 322.065  1.00  0.00           H  
ATOM   2082  CD  GLU   131     306.874 317.738 322.038  1.00  0.00           C  
ATOM   2083  OE1 GLU   131     306.003 318.192 321.257  1.00  0.00           O  
ATOM   2084  OE2 GLU   131     306.834 316.548 322.431  1.00  0.00           O  
ATOM   2085  C   GLU   131     311.342 316.598 322.694  1.00  0.00           C  
ATOM   2086  O   GLU   131     311.828 316.742 321.583  1.00  0.00           O  
ATOM   2087  N   GLU   132     312.083 316.135 323.708  1.00  0.00           N  
ATOM   2088  H   GLU   132     311.630 316.062 324.613  1.00  0.00           H  
ATOM   2089  CA  GLU   132     313.534 315.881 323.708  1.00  0.00           C  
ATOM   2090  HA  GLU   132     313.844 315.674 322.689  1.00  0.00           H  
ATOM   2091  CB  GLU   132     314.289 317.144 324.196  1.00  0.00           C  
ATOM   2092  HB2 GLU   132     313.962 317.386 325.204  1.00  0.00           H  
ATOM   2093  HB3 GLU   132     315.355 316.931 324.250  1.00  0.00           H  
ATOM   2094  CG  GLU   132     314.133 318.396 323.316  1.00  0.00           C  
ATOM   2095  HG2 GLU   132     313.112 318.772 323.415  1.00  0.00           H  
ATOM   2096  HG3 GLU   132     314.803 319.170 323.695  1.00  0.00           H  
ATOM   2097  CD  GLU   132     314.447 318.143 321.832  1.00  0.00           C  
ATOM   2098  OE1 GLU   132     313.988 318.911 320.962  1.00  0.00           O  
ATOM   2099  OE2 GLU   132     315.150 317.168 321.484  1.00  0.00           O  
ATOM   2100  C   GLU   132     313.949 314.601 324.477  1.00  0.00           C  
ATOM   2101  O   GLU   132     315.012 314.565 325.091  1.00  0.00           O  
ATOM   2102  N   GLY   133     313.131 313.534 324.421  1.00  0.00           N  
ATOM   2103  H   GLY   133     312.214 313.678 324.016  1.00  0.00           H  
ATOM   2104  CA  GLY   133     313.495 312.166 324.872  1.00  0.00           C  
ATOM   2105  HA2 GLY   133     312.658 311.486 324.717  1.00  0.00           H  
ATOM   2106  HA3 GLY   133     314.340 311.811 324.280  1.00  0.00           H  
ATOM   2107  C   GLY   133     313.882 312.079 326.344  1.00  0.00           C  
ATOM   2108  O   GLY   133     315.064 311.945 326.664  1.00  0.00           O  
ATOM   2109  N   TYR   134     312.881 312.127 327.232  1.00  0.00           N  
ATOM   2110  H   TYR   134     311.930 312.154 326.893  1.00  0.00           H  
ATOM   2111  CA  TYR   134     313.132 312.413 328.647  1.00  0.00           C  
ATOM   2112  HA  TYR   134     314.188 312.230 328.820  1.00  0.00           H  
ATOM   2113  CB  TYR   134     312.877 313.934 328.782  1.00  0.00           C  
ATOM   2114  HB2 TYR   134     313.595 314.347 329.482  1.00  0.00           H  
ATOM   2115  HB3 TYR   134     313.103 314.426 327.834  1.00  0.00           H  
ATOM   2116  CG  TYR   134     311.490 314.378 329.236  1.00  0.00           C  
ATOM   2117  CD1 TYR   134     310.321 313.711 328.823  1.00  0.00           C  
ATOM   2118  HD1 TYR   134     310.370 312.853 328.168  1.00  0.00           H  
ATOM   2119  CE1 TYR   134     309.069 314.137 329.301  1.00  0.00           C  
ATOM   2120  HE1 TYR   134     308.181 313.583 329.044  1.00  0.00           H  
ATOM   2121  CZ  TYR   134     308.960 315.325 330.055  1.00  0.00           C  
ATOM   2122  OH  TYR   134     307.739 315.834 330.376  1.00  0.00           O  
ATOM   2123  HH  TYR   134     307.800 316.730 330.749  1.00  0.00           H  
ATOM   2124  CE2 TYR   134     310.131 315.988 330.468  1.00  0.00           C  
ATOM   2125  HE2 TYR   134     310.063 316.888 331.064  1.00  0.00           H  
ATOM   2126  CD2 TYR   134     311.383 315.437 330.154  1.00  0.00           C  
ATOM   2127  HD2 TYR   134     312.273 315.876 330.581  1.00  0.00           H  
ATOM   2128  C   TYR   134     312.390 311.586 329.731  1.00  0.00           C  
ATOM   2129  O   TYR   134     311.962 310.453 329.521  1.00  0.00           O  
ATOM   2130  N   GLU   135     312.285 312.207 330.914  1.00  0.00           N  
ATOM   2131  H   GLU   135     312.615 313.157 330.906  1.00  0.00           H  
ATOM   2132  CA  GLU   135     311.485 311.872 332.094  1.00  0.00           C  
ATOM   2133  HA  GLU   135     310.651 311.233 331.798  1.00  0.00           H  
ATOM   2134  CB  GLU   135     312.355 311.116 333.115  1.00  0.00           C  
ATOM   2135  HB2 GLU   135     312.483 310.095 332.758  1.00  0.00           H  
ATOM   2136  HB3 GLU   135     313.345 311.575 333.146  1.00  0.00           H  
ATOM   2137  CG  GLU   135     311.815 311.078 334.557  1.00  0.00           C  
ATOM   2138  HG2 GLU   135     312.408 310.356 335.122  1.00  0.00           H  
ATOM   2139  HG3 GLU   135     311.994 312.056 335.010  1.00  0.00           H  
ATOM   2140  CD  GLU   135     310.317 310.719 334.683  1.00  0.00           C  
ATOM   2141  OE1 GLU   135     309.644 311.252 335.599  1.00  0.00           O  
ATOM   2142  OE2 GLU   135     309.807 309.880 333.901  1.00  0.00           O  
ATOM   2143  C   GLU   135     310.896 313.193 332.643  1.00  0.00           C  
ATOM   2144  O   GLU   135     309.693 313.416 332.508  1.00  0.00           O  
ATOM   2145  N   SER   136     311.763 314.079 333.182  1.00  0.00           N  
ATOM   2146  H   SER   136     312.695 313.746 333.376  1.00  0.00           H  
ATOM   2147  CA  SER   136     311.428 315.473 333.567  1.00  0.00           C  
ATOM   2148  HA  SER   136     310.640 315.834 332.914  1.00  0.00           H  
ATOM   2149  CB  SER   136     310.840 315.514 334.991  1.00  0.00           C  
ATOM   2150  HB2 SER   136     311.472 314.924 335.657  1.00  0.00           H  
ATOM   2151  HB3 SER   136     310.821 316.546 335.346  1.00  0.00           H  
ATOM   2152  OG  SER   136     309.510 315.022 335.032  1.00  0.00           O  
ATOM   2153  HG  SER   136     309.228 314.935 335.964  1.00  0.00           H  
ATOM   2154  C   SER   136     312.573 316.511 333.465  1.00  0.00           C  
ATOM   2155  O   SER   136     312.288 317.698 333.608  1.00  0.00           O  
ATOM   2156  N   TYR   137     313.843 316.130 333.215  1.00  0.00           N  
ATOM   2157  H   TYR   137     314.022 315.153 333.047  1.00  0.00           H  
ATOM   2158  CA  TYR   137     315.016 317.047 333.310  1.00  0.00           C  
ATOM   2159  HA  TYR   137     314.820 317.889 332.654  1.00  0.00           H  
ATOM   2160  CB  TYR   137     315.138 317.655 334.716  1.00  0.00           C  
ATOM   2161  HB2 TYR   137     316.076 318.186 334.775  1.00  0.00           H  
ATOM   2162  HB3 TYR   137     314.375 318.420 334.841  1.00  0.00           H  
ATOM   2163  CG  TYR   137     315.026 316.682 335.869  1.00  0.00           C  
ATOM   2164  CD1 TYR   137     313.777 316.492 336.489  1.00  0.00           C  
ATOM   2165  HD1 TYR   137     312.927 317.073 336.168  1.00  0.00           H  
ATOM   2166  CE1 TYR   137     313.624 315.544 337.518  1.00  0.00           C  
ATOM   2167  HE1 TYR   137     312.657 315.378 337.970  1.00  0.00           H  
ATOM   2168  CZ  TYR   137     314.745 314.817 337.966  1.00  0.00           C  
ATOM   2169  OH  TYR   137     314.624 313.890 338.955  1.00  0.00           O  
ATOM   2170  HH  TYR   137     313.696 313.733 339.207  1.00  0.00           H  
ATOM   2171  CE2 TYR   137     316.007 315.060 337.386  1.00  0.00           C  
ATOM   2172  HE2 TYR   137     316.857 314.534 337.774  1.00  0.00           H  
ATOM   2173  CD2 TYR   137     316.151 315.971 336.326  1.00  0.00           C  
ATOM   2174  HD2 TYR   137     317.124 316.126 335.878  1.00  0.00           H  
ATOM   2175  C   TYR   137     316.369 316.480 332.817  1.00  0.00           C  
ATOM   2176  O   TYR   137     317.085 317.199 332.126  1.00  0.00           O  
ATOM   2177  N   LEU   138     316.698 315.209 333.112  1.00  0.00           N  
ATOM   2178  H   LEU   138     316.125 314.738 333.802  1.00  0.00           H  
ATOM   2179  CA  LEU   138     317.800 314.403 332.516  1.00  0.00           C  
ATOM   2180  HA  LEU   138     317.588 313.368 332.780  1.00  0.00           H  
ATOM   2181  CB  LEU   138     317.779 314.509 330.963  1.00  0.00           C  
ATOM   2182  HB2 LEU   138     318.140 315.491 330.666  1.00  0.00           H  
ATOM   2183  HB3 LEU   138     318.478 313.795 330.544  1.00  0.00           H  
ATOM   2184  CG  LEU   138     316.417 314.299 330.293  1.00  0.00           C  
ATOM   2185  HG  LEU   138     315.745 315.087 330.626  1.00  0.00           H  
ATOM   2186  CD1 LEU   138     316.535 314.433 328.769  1.00  0.00           C  
ATOM   2187 HD11 LEU   138     316.891 313.509 328.316  1.00  0.00           H  
ATOM   2188 HD12 LEU   138     315.568 314.671 328.331  1.00  0.00           H  
ATOM   2189 HD13 LEU   138     317.226 315.235 328.509  1.00  0.00           H  
ATOM   2190  CD2 LEU   138     315.802 312.951 330.687  1.00  0.00           C  
ATOM   2191 HD21 LEU   138     316.090 312.619 331.678  1.00  0.00           H  
ATOM   2192 HD22 LEU   138     314.731 313.048 330.737  1.00  0.00           H  
ATOM   2193 HD23 LEU   138     316.084 312.172 329.981  1.00  0.00           H  
ATOM   2194  C   LEU   138     319.228 314.583 333.062  1.00  0.00           C  
ATOM   2195  O   LEU   138     319.493 315.464 333.875  1.00  0.00           O  
ATOM   2196  N   HIS   139     320.129 313.737 332.534  1.00  0.00           N  
ATOM   2197  H   HIS   139     319.699 313.002 331.969  1.00  0.00           H  
ATOM   2198  CA  HIS   139     321.584 313.508 332.714  1.00  0.00           C  
ATOM   2199  HA  HIS   139     321.737 312.576 333.260  1.00  0.00           H  
ATOM   2200  CB  HIS   139     322.181 313.343 331.281  1.00  0.00           C  
ATOM   2201  HB2 HIS   139     321.382 313.354 330.538  1.00  0.00           H  
ATOM   2202  HB3 HIS   139     322.810 314.200 331.032  1.00  0.00           H  
ATOM   2203  CG  HIS   139     323.013 312.107 331.021  1.00  0.00           C  
ATOM   2204  ND1 HIS   139     324.332 311.897 331.435  1.00  0.00           N  
ATOM   2205  CE1 HIS   139     324.699 310.714 330.908  1.00  0.00           C  
ATOM   2206  HE1 HIS   139     325.666 310.243 331.047  1.00  0.00           H  
ATOM   2207  NE2 HIS   139     323.701 310.193 330.173  1.00  0.00           N  
ATOM   2208  HE2 HIS   139     323.731 309.296 329.698  1.00  0.00           H  
ATOM   2209  CD2 HIS   139     322.635 311.062 330.229  1.00  0.00           C  
ATOM   2210  HD2 HIS   139     321.682 310.947 329.742  1.00  0.00           H  
ATOM   2211  C   HIS   139     322.362 314.610 333.446  1.00  0.00           C  
ATOM   2212  O   HIS   139     323.131 314.367 334.373  1.00  0.00           O  
ATOM   2213  N   LEU   140     322.134 315.820 332.958  1.00  0.00           N  
ATOM   2214  H   LEU   140     321.419 315.842 332.252  1.00  0.00           H  
ATOM   2215  CA  LEU   140     322.833 317.073 333.158  1.00  0.00           C  
ATOM   2216  HA  LEU   140     323.858 316.876 333.479  1.00  0.00           H  
ATOM   2217  CB  LEU   140     322.861 317.656 331.749  1.00  0.00           C  
ATOM   2218  HB2 LEU   140     323.426 318.581 331.814  1.00  0.00           H  
ATOM   2219  HB3 LEU   140     323.446 316.963 331.140  1.00  0.00           H  
ATOM   2220  CG  LEU   140     321.517 317.982 331.033  1.00  0.00           C  
ATOM   2221  HG  LEU   140     321.219 318.988 331.326  1.00  0.00           H  
ATOM   2222  CD1 LEU   140     321.775 317.933 329.532  1.00  0.00           C  
ATOM   2223 HD11 LEU   140     322.828 317.831 329.290  1.00  0.00           H  
ATOM   2224 HD12 LEU   140     321.254 317.109 329.038  1.00  0.00           H  
ATOM   2225 HD13 LEU   140     321.414 318.867 329.136  1.00  0.00           H  
ATOM   2226  CD2 LEU   140     320.252 317.126 331.159  1.00  0.00           C  
ATOM   2227 HD21 LEU   140     319.832 317.188 332.153  1.00  0.00           H  
ATOM   2228 HD22 LEU   140     319.478 317.532 330.506  1.00  0.00           H  
ATOM   2229 HD23 LEU   140     320.441 316.093 330.865  1.00  0.00           H  
ATOM   2230  C   LEU   140     322.204 318.064 334.151  1.00  0.00           C  
ATOM   2231  O   LEU   140     322.913 318.860 334.768  1.00  0.00           O  
ATOM   2232  N   PHE   141     320.880 318.032 334.286  1.00  0.00           N  
ATOM   2233  H   PHE   141     320.382 317.330 333.756  1.00  0.00           H  
ATOM   2234  CA  PHE   141     320.139 318.698 335.356  1.00  0.00           C  
ATOM   2235  HA  PHE   141     320.569 319.684 335.541  1.00  0.00           H  
ATOM   2236  CB  PHE   141     318.697 318.872 334.882  1.00  0.00           C  
ATOM   2237  HB2 PHE   141     318.713 319.225 333.848  1.00  0.00           H  
ATOM   2238  HB3 PHE   141     318.224 317.893 334.872  1.00  0.00           H  
ATOM   2239  CG  PHE   141     317.859 319.848 335.688  1.00  0.00           C  
ATOM   2240  CD1 PHE   141     317.638 321.146 335.191  1.00  0.00           C  
ATOM   2241  HD1 PHE   141     318.096 321.450 334.262  1.00  0.00           H  
ATOM   2242  CE1 PHE   141     316.809 322.045 335.883  1.00  0.00           C  
ATOM   2243  HE1 PHE   141     316.648 323.041 335.490  1.00  0.00           H  
ATOM   2244  CZ  PHE   141     316.185 321.643 337.075  1.00  0.00           C  
ATOM   2245  HZ  PHE   141     315.540 322.331 337.607  1.00  0.00           H  
ATOM   2246  CE2 PHE   141     316.397 320.346 337.576  1.00  0.00           C  
ATOM   2247  HE2 PHE   141     315.910 320.033 338.490  1.00  0.00           H  
ATOM   2248  CD2 PHE   141     317.237 319.451 336.888  1.00  0.00           C  
ATOM   2249  HD2 PHE   141     317.384 318.451 337.272  1.00  0.00           H  
ATOM   2250  C   PHE   141     320.291 317.842 336.631  1.00  0.00           C  
ATOM   2251  O   PHE   141     320.475 318.359 337.735  1.00  0.00           O  
ATOM   2252  N   ASN   142     320.258 316.513 336.442  1.00  0.00           N  
ATOM   2253  H   ASN   142     320.072 316.192 335.499  1.00  0.00           H  
ATOM   2254  CA  ASN   142     320.728 315.503 337.392  1.00  0.00           C  
ATOM   2255  HA  ASN   142     320.297 315.690 338.378  1.00  0.00           H  
ATOM   2256  CB  ASN   142     320.344 314.089 336.868  1.00  0.00           C  
ATOM   2257  HB2 ASN   142     320.102 314.130 335.810  1.00  0.00           H  
ATOM   2258  HB3 ASN   142     321.191 313.410 336.937  1.00  0.00           H  
ATOM   2259  CG  ASN   142     319.205 313.415 337.610  1.00  0.00           C  
ATOM   2260  OD1 ASN   142     319.051 313.545 338.815  1.00  0.00           O  
ATOM   2261  ND2 ASN   142     318.389 312.650 336.918  1.00  0.00           N  
ATOM   2262 HD21 ASN   142     317.638 312.186 337.409  1.00  0.00           H  
ATOM   2263 HD22 ASN   142     318.513 312.513 335.927  1.00  0.00           H  
ATOM   2264  C   ASN   142     322.268 315.601 337.504  1.00  0.00           C  
ATOM   2265  O   ASN   142     322.928 316.322 336.749  1.00  0.00           O  
ATOM   2266  N   LYS   143     322.850 314.819 338.419  1.00  0.00           N  
ATOM   2267  H   LYS   143     322.250 314.314 339.062  1.00  0.00           H  
ATOM   2268  CA  LYS   143     324.300 314.569 338.486  1.00  0.00           C  
ATOM   2269  HA  LYS   143     324.776 314.996 337.600  1.00  0.00           H  
ATOM   2270  CB  LYS   143     324.887 315.283 339.716  1.00  0.00           C  
ATOM   2271  HB2 LYS   143     324.366 316.230 339.868  1.00  0.00           H  
ATOM   2272  HB3 LYS   143     324.736 314.670 340.604  1.00  0.00           H  
ATOM   2273  CG  LYS   143     326.377 315.600 339.498  1.00  0.00           C  
ATOM   2274  HG2 LYS   143     326.900 314.719 339.123  1.00  0.00           H  
ATOM   2275  HG3 LYS   143     326.453 316.383 338.742  1.00  0.00           H  
ATOM   2276  CD  LYS   143     327.071 316.087 340.777  1.00  0.00           C  
ATOM   2277  HD2 LYS   143     328.041 316.508 340.505  1.00  0.00           H  
ATOM   2278  HD3 LYS   143     326.470 316.871 341.242  1.00  0.00           H  
ATOM   2279  CE  LYS   143     327.284 314.923 341.756  1.00  0.00           C  
ATOM   2280  HE2 LYS   143     326.315 314.475 341.996  1.00  0.00           H  
ATOM   2281  HE3 LYS   143     327.888 314.158 341.258  1.00  0.00           H  
ATOM   2282  NZ  LYS   143     327.958 315.370 343.003  1.00  0.00           N  
ATOM   2283  HZ1 LYS   143     327.403 316.056 343.498  1.00  0.00           H  
ATOM   2284  HZ2 LYS   143     328.109 314.592 343.633  1.00  0.00           H  
ATOM   2285  HZ3 LYS   143     328.861 315.782 342.809  1.00  0.00           H  
ATOM   2286  C   LYS   143     324.568 313.053 338.414  1.00  0.00           C  
ATOM   2287  O   LYS   143     325.242 312.477 339.270  1.00  0.00           O  
ATOM   2288  N   LEU   144     323.945 312.407 337.421  1.00  0.00           N  
ATOM   2289  H   LEU   144     323.505 312.977 336.713  1.00  0.00           H  
ATOM   2290  CA  LEU   144     323.871 310.948 337.247  1.00  0.00           C  
ATOM   2291  HA  LEU   144     324.426 310.460 338.049  1.00  0.00           H  
ATOM   2292  CB  LEU   144     322.403 310.472 337.302  1.00  0.00           C  
ATOM   2293  HB2 LEU   144     321.847 310.971 336.506  1.00  0.00           H  
ATOM   2294  HB3 LEU   144     322.385 309.403 337.084  1.00  0.00           H  
ATOM   2295  CG  LEU   144     321.659 310.695 338.633  1.00  0.00           C  
ATOM   2296  HG  LEU   144     321.553 311.764 338.814  1.00  0.00           H  
ATOM   2297  CD1 LEU   144     320.266 310.069 338.544  1.00  0.00           C  
ATOM   2298 HD11 LEU   144     320.343 308.984 338.468  1.00  0.00           H  
ATOM   2299 HD12 LEU   144     319.688 310.327 339.432  1.00  0.00           H  
ATOM   2300 HD13 LEU   144     319.743 310.443 337.666  1.00  0.00           H  
ATOM   2301  CD2 LEU   144     322.369 310.059 339.828  1.00  0.00           C  
ATOM   2302 HD21 LEU   144     323.318 310.559 340.010  1.00  0.00           H  
ATOM   2303 HD22 LEU   144     321.753 310.164 340.722  1.00  0.00           H  
ATOM   2304 HD23 LEU   144     322.547 309.000 339.638  1.00  0.00           H  
ATOM   2305  C   LEU   144     324.507 310.485 335.925  1.00  0.00           C  
ATOM   2306  O   LEU   144     324.554 311.223 334.940  1.00  0.00           O  
ATOM   2307  N   GLU   145     324.966 309.232 335.914  1.00  0.00           N  
ATOM   2308  H   GLU   145     324.863 308.690 336.760  1.00  0.00           H  
ATOM   2309  CA  GLU   145     325.566 308.538 334.767  1.00  0.00           C  
ATOM   2310  HA  GLU   145     325.431 309.140 333.866  1.00  0.00           H  
ATOM   2311  CB  GLU   145     327.077 308.334 334.989  1.00  0.00           C  
ATOM   2312  HB2 GLU   145     327.243 307.716 335.872  1.00  0.00           H  
ATOM   2313  HB3 GLU   145     327.460 307.780 334.132  1.00  0.00           H  
ATOM   2314  CG  GLU   145     327.891 309.638 335.092  1.00  0.00           C  
ATOM   2315  HG2 GLU   145     328.940 309.388 334.916  1.00  0.00           H  
ATOM   2316  HG3 GLU   145     327.581 310.307 334.285  1.00  0.00           H  
ATOM   2317  CD  GLU   145     327.800 310.362 336.457  1.00  0.00           C  
ATOM   2318  OE1 GLU   145     327.838 311.617 336.476  1.00  0.00           O  
ATOM   2319  OE2 GLU   145     327.753 309.700 337.524  1.00  0.00           O  
ATOM   2320  C   GLU   145     324.871 307.181 334.529  1.00  0.00           C  
ATOM   2321  O   GLU   145     324.436 306.521 335.480  1.00  0.00           O  
ATOM   2322  N   HIS   146     324.768 306.757 333.261  1.00  0.00           N  
ATOM   2323  H   HIS   146     325.160 307.340 332.534  1.00  0.00           H  
ATOM   2324  CA  HIS   146     323.931 305.621 332.826  1.00  0.00           C  
ATOM   2325  HA  HIS   146     323.542 305.109 333.707  1.00  0.00           H  
ATOM   2326  CB  HIS   146     322.706 306.163 332.063  1.00  0.00           C  
ATOM   2327  HB2 HIS   146     323.035 306.572 331.108  1.00  0.00           H  
ATOM   2328  HB3 HIS   146     322.021 305.339 331.857  1.00  0.00           H  
ATOM   2329  CG  HIS   146     321.943 307.238 332.808  1.00  0.00           C  
ATOM   2330  ND1 HIS   146     322.209 308.610 332.753  1.00  0.00           N  
ATOM   2331  CE1 HIS   146     321.328 309.195 333.581  1.00  0.00           C  
ATOM   2332  HE1 HIS   146     321.257 310.262 333.757  1.00  0.00           H  
ATOM   2333  NE2 HIS   146     320.541 308.268 334.156  1.00  0.00           N  
ATOM   2334  HE2 HIS   146     319.793 308.461 334.814  1.00  0.00           H  
ATOM   2335  CD2 HIS   146     320.916 307.028 333.683  1.00  0.00           C  
ATOM   2336  HD2 HIS   146     320.491 306.069 333.954  1.00  0.00           H  
ATOM   2337  C   HIS   146     324.703 304.536 332.042  1.00  0.00           C  
ATOM   2338  O   HIS   146     324.159 303.902 331.131  1.00  0.00           O  
ATOM   2339  N   HIS   147     325.956 304.287 332.455  1.00  0.00           N  
ATOM   2340  H   HIS   147     326.293 304.871 333.206  1.00  0.00           H  
ATOM   2341  CA  HIS   147     326.872 303.228 331.972  1.00  0.00           C  
ATOM   2342  HA  HIS   147     327.813 303.360 332.505  1.00  0.00           H  
ATOM   2343  CB  HIS   147     326.345 301.834 332.386  1.00  0.00           C  
ATOM   2344  HB2 HIS   147     325.522 301.555 331.726  1.00  0.00           H  
ATOM   2345  HB3 HIS   147     327.139 301.100 332.246  1.00  0.00           H  
ATOM   2346  CG  HIS   147     325.849 301.739 333.809  1.00  0.00           C  
ATOM   2347  ND1 HIS   147     326.635 301.854 334.962  1.00  0.00           N  
ATOM   2348  CE1 HIS   147     325.784 301.742 335.998  1.00  0.00           C  
ATOM   2349  HE1 HIS   147     326.069 301.794 337.044  1.00  0.00           H  
ATOM   2350  NE2 HIS   147     324.527 301.557 335.559  1.00  0.00           N  
ATOM   2351  HE2 HIS   147     323.710 301.444 336.152  1.00  0.00           H  
ATOM   2352  CD2 HIS   147     324.548 301.552 334.181  1.00  0.00           C  
ATOM   2353  HD2 HIS   147     323.705 301.435 333.511  1.00  0.00           H  
ATOM   2354  C   HIS   147     327.262 303.348 330.484  1.00  0.00           C  
ATOM   2355  O   HIS   147     326.972 302.433 329.677  1.00  0.00           O  
ATOM   2356  OXT HIS   147     327.940 304.346 330.145  1.00  0.00           O  
TER    2357      HIS   147 
ENDMDL
REMARK 2kzn                 ENERGY     8.74847E+02 RMS   12.45
ATOM      1  N   MET     1     337.249 312.539 332.291  1.00  0.00           N  
ATOM      2  H1  MET     1     338.001 312.630 332.959  1.00  0.00           H  
ATOM      3  H2  MET     1     337.493 311.796 331.651  1.00  0.00           H  
ATOM      4  H3  MET     1     336.416 312.267 332.795  1.00  0.00           H  
ATOM      5  CA  MET     1     337.027 313.823 331.561  1.00  0.00           C  
ATOM      6  HA  MET     1     337.870 313.989 330.886  1.00  0.00           H  
ATOM      7  CB  MET     1     335.741 313.788 330.699  1.00  0.00           C  
ATOM      8  HB2 MET     1     334.867 313.648 331.338  1.00  0.00           H  
ATOM      9  HB3 MET     1     335.632 314.748 330.212  1.00  0.00           H  
ATOM     10  CG  MET     1     335.720 312.703 329.607  1.00  0.00           C  
ATOM     11  HG2 MET     1     335.652 311.723 330.080  1.00  0.00           H  
ATOM     12  HG3 MET     1     334.809 312.834 329.021  1.00  0.00           H  
ATOM     13  SD  MET     1     337.140 312.688 328.469  1.00  0.00           S  
ATOM     14  CE  MET     1     336.339 313.170 326.912  1.00  0.00           C  
ATOM     15  HE1 MET     1     335.869 314.148 327.022  1.00  0.00           H  
ATOM     16  HE2 MET     1     337.085 313.220 326.119  1.00  0.00           H  
ATOM     17  HE3 MET     1     335.582 312.432 326.643  1.00  0.00           H  
ATOM     18  C   MET     1     337.015 314.994 332.556  1.00  0.00           C  
ATOM     19  O   MET     1     336.101 315.109 333.372  1.00  0.00           O  
ATOM     20  N   ALA     2     338.046 315.849 332.531  1.00  0.00           N  
ATOM     21  H   ALA     2     338.746 315.752 331.806  1.00  0.00           H  
ATOM     22  CA  ALA     2     338.315 316.859 333.569  1.00  0.00           C  
ATOM     23  HA  ALA     2     337.925 316.500 334.524  1.00  0.00           H  
ATOM     24  CB  ALA     2     339.843 316.954 333.723  1.00  0.00           C  
ATOM     25  HB1 ALA     2     340.292 317.327 332.800  1.00  0.00           H  
ATOM     26  HB2 ALA     2     340.092 317.634 334.538  1.00  0.00           H  
ATOM     27  HB3 ALA     2     340.257 315.971 333.951  1.00  0.00           H  
ATOM     28  C   ALA     2     337.650 318.234 333.314  1.00  0.00           C  
ATOM     29  O   ALA     2     338.334 319.255 333.181  1.00  0.00           O  
ATOM     30  N   TYR     3     336.311 318.273 333.308  1.00  0.00           N  
ATOM     31  H   TYR     3     335.812 317.399 333.420  1.00  0.00           H  
ATOM     32  CA  TYR     3     335.509 319.504 333.179  1.00  0.00           C  
ATOM     33  HA  TYR     3     336.157 320.361 333.367  1.00  0.00           H  
ATOM     34  CB  TYR     3     334.930 319.680 331.751  1.00  0.00           C  
ATOM     35  HB2 TYR     3     333.872 319.414 331.760  1.00  0.00           H  
ATOM     36  HB3 TYR     3     334.979 320.738 331.488  1.00  0.00           H  
ATOM     37  CG  TYR     3     335.607 318.880 330.648  1.00  0.00           C  
ATOM     38  CD1 TYR     3     336.952 319.130 330.304  1.00  0.00           C  
ATOM     39  HD1 TYR     3     337.486 319.946 330.772  1.00  0.00           H  
ATOM     40  CE1 TYR     3     337.626 318.273 329.413  1.00  0.00           C  
ATOM     41  HE1 TYR     3     338.673 318.430 329.196  1.00  0.00           H  
ATOM     42  CZ  TYR     3     336.938 317.191 328.821  1.00  0.00           C  
ATOM     43  OH  TYR     3     337.599 316.304 328.026  1.00  0.00           O  
ATOM     44  HH  TYR     3     338.495 316.602 327.794  1.00  0.00           H  
ATOM     45  CE2 TYR     3     335.564 317.009 329.087  1.00  0.00           C  
ATOM     46  HE2 TYR     3     335.029 316.209 328.595  1.00  0.00           H  
ATOM     47  CD2 TYR     3     334.905 317.837 330.013  1.00  0.00           C  
ATOM     48  HD2 TYR     3     333.863 317.657 330.250  1.00  0.00           H  
ATOM     49  C   TYR     3     334.399 319.525 334.244  1.00  0.00           C  
ATOM     50  O   TYR     3     333.602 318.590 334.341  1.00  0.00           O  
ATOM     51  N   ASN     4     334.315 320.597 335.039  1.00  0.00           N  
ATOM     52  H   ASN     4     334.991 321.341 334.916  1.00  0.00           H  
ATOM     53  CA  ASN     4     333.368 320.696 336.167  1.00  0.00           C  
ATOM     54  HA  ASN     4     333.401 319.752 336.717  1.00  0.00           H  
ATOM     55  CB  ASN     4     333.822 321.806 337.132  1.00  0.00           C  
ATOM     56  HB2 ASN     4     333.714 322.773 336.639  1.00  0.00           H  
ATOM     57  HB3 ASN     4     333.174 321.806 338.010  1.00  0.00           H  
ATOM     58  CG  ASN     4     335.255 321.631 337.617  1.00  0.00           C  
ATOM     59  OD1 ASN     4     335.682 320.557 338.021  1.00  0.00           O  
ATOM     60  ND2 ASN     4     336.053 322.675 337.576  1.00  0.00           N  
ATOM     61 HD21 ASN     4     337.008 322.565 337.887  1.00  0.00           H  
ATOM     62 HD22 ASN     4     335.709 323.571 337.261  1.00  0.00           H  
ATOM     63  C   ASN     4     331.901 320.877 335.728  1.00  0.00           C  
ATOM     64  O   ASN     4     330.982 320.726 336.535  1.00  0.00           O  
ATOM     65  N   LYS     5     331.659 321.135 334.433  1.00  0.00           N  
ATOM     66  H   LYS     5     332.462 321.273 333.833  1.00  0.00           H  
ATOM     67  CA  LYS     5     330.320 321.184 333.817  1.00  0.00           C  
ATOM     68  HA  LYS     5     329.713 321.900 334.373  1.00  0.00           H  
ATOM     69  CB  LYS     5     330.435 321.674 332.359  1.00  0.00           C  
ATOM     70  HB2 LYS     5     331.048 320.973 331.788  1.00  0.00           H  
ATOM     71  HB3 LYS     5     329.443 321.677 331.908  1.00  0.00           H  
ATOM     72  CG  LYS     5     331.033 323.091 332.208  1.00  0.00           C  
ATOM     73  HG2 LYS     5     332.099 323.060 332.434  1.00  0.00           H  
ATOM     74  HG3 LYS     5     330.921 323.393 331.166  1.00  0.00           H  
ATOM     75  CD  LYS     5     330.365 324.145 333.111  1.00  0.00           C  
ATOM     76  HD2 LYS     5     329.285 324.074 333.001  1.00  0.00           H  
ATOM     77  HD3 LYS     5     330.630 323.948 334.152  1.00  0.00           H  
ATOM     78  CE  LYS     5     330.802 325.571 332.753  1.00  0.00           C  
ATOM     79  HE2 LYS     5     331.887 325.649 332.870  1.00  0.00           H  
ATOM     80  HE3 LYS     5     330.564 325.758 331.700  1.00  0.00           H  
ATOM     81  NZ  LYS     5     330.120 326.578 333.616  1.00  0.00           N  
ATOM     82  HZ1 LYS     5     330.336 326.438 334.596  1.00  0.00           H  
ATOM     83  HZ2 LYS     5     330.410 327.519 333.379  1.00  0.00           H  
ATOM     84  HZ3 LYS     5     329.113 326.541 333.513  1.00  0.00           H  
ATOM     85  C   LYS     5     329.548 319.863 333.947  1.00  0.00           C  
ATOM     86  O   LYS     5     328.323 319.883 333.956  1.00  0.00           O  
ATOM     87  N   GLU     6     330.223 318.744 334.201  1.00  0.00           N  
ATOM     88  H   GLU     6     331.234 318.777 334.176  1.00  0.00           H  
ATOM     89  CA  GLU     6     329.573 317.478 334.578  1.00  0.00           C  
ATOM     90  HA  GLU     6     328.837 317.234 333.811  1.00  0.00           H  
ATOM     91  CB  GLU     6     330.607 316.338 334.642  1.00  0.00           C  
ATOM     92  HB2 GLU     6     331.351 316.570 335.404  1.00  0.00           H  
ATOM     93  HB3 GLU     6     330.098 315.423 334.944  1.00  0.00           H  
ATOM     94  CG  GLU     6     331.326 316.057 333.315  1.00  0.00           C  
ATOM     95  HG2 GLU     6     332.022 316.873 333.112  1.00  0.00           H  
ATOM     96  HG3 GLU     6     331.913 315.142 333.423  1.00  0.00           H  
ATOM     97  CD  GLU     6     330.363 315.899 332.126  1.00  0.00           C  
ATOM     98  OE1 GLU     6     330.707 316.381 331.019  1.00  0.00           O  
ATOM     99  OE2 GLU     6     329.284 315.281 332.304  1.00  0.00           O  
ATOM    100  C   GLU     6     328.770 317.551 335.896  1.00  0.00           C  
ATOM    101  O   GLU     6     328.033 316.619 336.202  1.00  0.00           O  
ATOM    102  N   GLU     7     328.877 318.629 336.683  1.00  0.00           N  
ATOM    103  H   GLU     7     329.574 319.328 336.451  1.00  0.00           H  
ATOM    104  CA  GLU     7     327.991 318.898 337.826  1.00  0.00           C  
ATOM    105  HA  GLU     7     327.505 317.969 338.124  1.00  0.00           H  
ATOM    106  CB  GLU     7     328.799 319.392 339.034  1.00  0.00           C  
ATOM    107  HB2 GLU     7     329.420 320.238 338.736  1.00  0.00           H  
ATOM    108  HB3 GLU     7     328.111 319.743 339.804  1.00  0.00           H  
ATOM    109  CG  GLU     7     329.694 318.291 339.628  1.00  0.00           C  
ATOM    110  HG2 GLU     7     330.424 317.987 338.873  1.00  0.00           H  
ATOM    111  HG3 GLU     7     330.251 318.717 340.465  1.00  0.00           H  
ATOM    112  CD  GLU     7     328.907 317.056 340.125  1.00  0.00           C  
ATOM    113  OE1 GLU     7     329.403 315.913 339.969  1.00  0.00           O  
ATOM    114  OE2 GLU     7     327.802 317.209 340.704  1.00  0.00           O  
ATOM    115  C   GLU     7     326.835 319.853 337.481  1.00  0.00           C  
ATOM    116  O   GLU     7     325.676 319.465 337.637  1.00  0.00           O  
ATOM    117  N   LYS     8     327.106 321.085 337.006  1.00  0.00           N  
ATOM    118  H   LYS     8     328.077 321.360 336.912  1.00  0.00           H  
ATOM    119  CA  LYS     8     326.045 322.095 336.767  1.00  0.00           C  
ATOM    120  HA  LYS     8     325.211 321.837 337.412  1.00  0.00           H  
ATOM    121  CB  LYS     8     326.521 323.524 337.122  1.00  0.00           C  
ATOM    122  HB2 LYS     8     327.605 323.593 337.019  1.00  0.00           H  
ATOM    123  HB3 LYS     8     326.095 324.234 336.410  1.00  0.00           H  
ATOM    124  CG  LYS     8     326.113 324.003 338.528  1.00  0.00           C  
ATOM    125  HG2 LYS     8     326.683 323.448 339.275  1.00  0.00           H  
ATOM    126  HG3 LYS     8     326.381 325.058 338.608  1.00  0.00           H  
ATOM    127  CD  LYS     8     324.607 323.848 338.827  1.00  0.00           C  
ATOM    128  HD2 LYS     8     324.025 324.161 337.957  1.00  0.00           H  
ATOM    129  HD3 LYS     8     324.396 322.799 339.039  1.00  0.00           H  
ATOM    130  CE  LYS     8     324.173 324.673 340.043  1.00  0.00           C  
ATOM    131  HE2 LYS     8     324.900 324.527 340.847  1.00  0.00           H  
ATOM    132  HE3 LYS     8     324.182 325.733 339.769  1.00  0.00           H  
ATOM    133  NZ  LYS     8     322.816 324.272 340.509  1.00  0.00           N  
ATOM    134  HZ1 LYS     8     322.801 323.308 340.819  1.00  0.00           H  
ATOM    135  HZ2 LYS     8     322.515 324.840 341.291  1.00  0.00           H  
ATOM    136  HZ3 LYS     8     322.123 324.372 339.777  1.00  0.00           H  
ATOM    137  C   LYS     8     325.393 322.071 335.386  1.00  0.00           C  
ATOM    138  O   LYS     8     324.315 322.640 335.231  1.00  0.00           O  
ATOM    139  N   ILE     9     325.980 321.383 334.407  1.00  0.00           N  
ATOM    140  H   ILE     9     326.886 320.960 334.584  1.00  0.00           H  
ATOM    141  CA  ILE     9     325.353 321.147 333.097  1.00  0.00           C  
ATOM    142  HA  ILE     9     324.532 321.848 332.978  1.00  0.00           H  
ATOM    143  CB  ILE     9     326.336 321.526 331.957  1.00  0.00           C  
ATOM    144  HB  ILE     9     327.223 320.907 332.050  1.00  0.00           H  
ATOM    145  CG2 ILE     9     325.814 321.302 330.535  1.00  0.00           C  
ATOM    146 HG21 ILE     9     324.738 321.163 330.513  1.00  0.00           H  
ATOM    147 HG22 ILE     9     326.075 322.133 329.881  1.00  0.00           H  
ATOM    148 HG23 ILE     9     326.311 320.435 330.121  1.00  0.00           H  
ATOM    149  CG1 ILE     9     326.789 323.006 332.074  1.00  0.00           C  
ATOM    150 HG12 ILE     9     327.253 323.160 333.046  1.00  0.00           H  
ATOM    151 HG13 ILE     9     327.559 323.190 331.323  1.00  0.00           H  
ATOM    152  CD1 ILE     9     325.694 324.074 331.897  1.00  0.00           C  
ATOM    153 HD11 ILE     9     324.942 323.989 332.680  1.00  0.00           H  
ATOM    154 HD12 ILE     9     326.148 325.063 331.962  1.00  0.00           H  
ATOM    155 HD13 ILE     9     325.212 323.983 330.923  1.00  0.00           H  
ATOM    156  C   ILE     9     324.662 319.761 333.069  1.00  0.00           C  
ATOM    157  O   ILE     9     323.765 319.555 332.259  1.00  0.00           O  
ATOM    158  N   LYS    10     324.917 318.854 334.035  1.00  0.00           N  
ATOM    159  H   LYS    10     325.641 319.067 334.707  1.00  0.00           H  
ATOM    160  CA  LYS    10     324.075 317.651 334.265  1.00  0.00           C  
ATOM    161  HA  LYS    10     323.759 317.223 333.311  1.00  0.00           H  
ATOM    162  CB  LYS    10     324.786 316.571 335.102  1.00  0.00           C  
ATOM    163  HB2 LYS    10     325.383 317.050 335.880  1.00  0.00           H  
ATOM    164  HB3 LYS    10     324.020 315.976 335.604  1.00  0.00           H  
ATOM    165  CG  LYS    10     325.661 315.590 334.311  1.00  0.00           C  
ATOM    166  HG2 LYS    10     325.111 315.203 333.451  1.00  0.00           H  
ATOM    167  HG3 LYS    10     326.553 316.109 333.964  1.00  0.00           H  
ATOM    168  CD  LYS    10     326.045 314.420 335.237  1.00  0.00           C  
ATOM    169  HD2 LYS    10     326.260 314.811 336.233  1.00  0.00           H  
ATOM    170  HD3 LYS    10     325.202 313.732 335.327  1.00  0.00           H  
ATOM    171  CE  LYS    10     327.277 313.667 334.722  1.00  0.00           C  
ATOM    172  HE2 LYS    10     326.979 313.023 333.888  1.00  0.00           H  
ATOM    173  HE3 LYS    10     327.997 314.398 334.341  1.00  0.00           H  
ATOM    174  NZ  LYS    10     327.908 312.866 335.809  1.00  0.00           N  
ATOM    175  HZ1 LYS    10     327.264 312.189 336.197  1.00  0.00           H  
ATOM    176  HZ2 LYS    10     328.718 312.360 335.472  1.00  0.00           H  
ATOM    177  HZ3 LYS    10     328.219 313.463 336.567  1.00  0.00           H  
ATOM    178  C   LYS    10     322.830 318.076 335.051  1.00  0.00           C  
ATOM    179  O   LYS    10     322.956 318.758 336.066  1.00  0.00           O  
ATOM    180  N   SER    11     321.636 317.712 334.571  1.00  0.00           N  
ATOM    181  H   SER    11     321.643 317.127 333.747  1.00  0.00           H  
ATOM    182  CA  SER    11     320.302 318.065 335.131  1.00  0.00           C  
ATOM    183  HA  SER    11     319.566 317.516 334.552  1.00  0.00           H  
ATOM    184  CB  SER    11     320.134 317.592 336.584  1.00  0.00           C  
ATOM    185  HB2 SER    11     320.817 318.131 337.242  1.00  0.00           H  
ATOM    186  HB3 SER    11     319.111 317.790 336.911  1.00  0.00           H  
ATOM    187  OG  SER    11     320.390 316.195 336.661  1.00  0.00           O  
ATOM    188  HG  SER    11     320.347 315.918 337.600  1.00  0.00           H  
ATOM    189  C   SER    11     319.945 319.555 334.976  1.00  0.00           C  
ATOM    190  O   SER    11     318.800 319.895 334.676  1.00  0.00           O  
ATOM    191  N   LEU    12     320.962 320.413 335.072  1.00  0.00           N  
ATOM    192  H   LEU    12     321.820 320.005 335.425  1.00  0.00           H  
ATOM    193  CA  LEU    12     321.066 321.832 334.747  1.00  0.00           C  
ATOM    194  HA  LEU    12     321.832 322.217 335.424  1.00  0.00           H  
ATOM    195  CB  LEU    12     321.672 321.970 333.327  1.00  0.00           C  
ATOM    196  HB2 LEU    12     322.105 322.971 333.273  1.00  0.00           H  
ATOM    197  HB3 LEU    12     322.510 321.294 333.298  1.00  0.00           H  
ATOM    198  CG  LEU    12     320.855 321.736 332.035  1.00  0.00           C  
ATOM    199  HG  LEU    12     319.965 322.357 332.043  1.00  0.00           H  
ATOM    200  CD1 LEU    12     321.716 322.151 330.848  1.00  0.00           C  
ATOM    201 HD11 LEU    12     322.500 321.408 330.691  1.00  0.00           H  
ATOM    202 HD12 LEU    12     321.087 322.224 329.963  1.00  0.00           H  
ATOM    203 HD13 LEU    12     322.209 323.107 331.016  1.00  0.00           H  
ATOM    204  CD2 LEU    12     320.452 320.297 331.704  1.00  0.00           C  
ATOM    205 HD21 LEU    12     319.726 319.933 332.417  1.00  0.00           H  
ATOM    206 HD22 LEU    12     319.985 320.252 330.716  1.00  0.00           H  
ATOM    207 HD23 LEU    12     321.323 319.639 331.715  1.00  0.00           H  
ATOM    208  C   LEU    12     319.848 322.702 335.076  1.00  0.00           C  
ATOM    209  O   LEU    12     319.127 322.457 336.043  1.00  0.00           O  
ATOM    210  N   ASN    13     319.628 323.739 334.264  1.00  0.00           N  
ATOM    211  H   ASN    13     320.322 323.944 333.559  1.00  0.00           H  
ATOM    212  CA  ASN    13     318.536 324.691 334.429  1.00  0.00           C  
ATOM    213  HA  ASN    13     318.094 324.558 335.418  1.00  0.00           H  
ATOM    214  CB  ASN    13     319.080 326.144 334.387  1.00  0.00           C  
ATOM    215  HB2 ASN    13     319.020 326.508 333.365  1.00  0.00           H  
ATOM    216  HB3 ASN    13     318.419 326.768 334.988  1.00  0.00           H  
ATOM    217  CG  ASN    13     320.507 326.377 334.900  1.00  0.00           C  
ATOM    218  OD1 ASN    13     320.994 325.739 335.822  1.00  0.00           O  
ATOM    219  ND2 ASN    13     321.239 327.289 334.300  1.00  0.00           N  
ATOM    220 HD21 ASN    13     322.182 327.435 334.631  1.00  0.00           H  
ATOM    221 HD22 ASN    13     320.834 327.919 333.625  1.00  0.00           H  
ATOM    222  C   ASN    13     317.412 324.390 333.416  1.00  0.00           C  
ATOM    223  O   ASN    13     316.765 325.319 332.941  1.00  0.00           O
[truncated: 3,418,687 more chars]
