# Supplementary material for: Implementation of Time-Averaged Restraints with UNRES Coarse-Grained Model of Polypeptide Chains
Source: J Chem Theory Comput. 2025 Jan 24;21(3):1476–93. doi: 10.1021/acs.jctc.4c01504 (PMC11823420; doi:10.1021/acs.jctc.4c01504)
Supplement: Supplementary file 2 — ct4c01504_si_002.zip [file ct4c01504_si_002.zip › Suppdata/Structures/Ensembles_20/2KZN_20_tau_48.9ps.pdb]

REMARK 2kzn                 ENERGY     7.14693E+02 RMS   13.27
ATOM      1  N   MET     1     315.621 329.402 313.472  1.00  0.00           N  
ATOM      2  H1  MET     1     315.497 330.191 314.095  1.00  0.00           H  
ATOM      3  H2  MET     1     314.976 328.678 313.758  1.00  0.00           H  
ATOM      4  H3  MET     1     315.374 329.715 312.542  1.00  0.00           H  
ATOM      5  CA  MET     1     317.037 328.916 313.520  1.00  0.00           C  
ATOM      6  HA  MET     1     317.092 328.033 314.169  1.00  0.00           H  
ATOM      7  CB  MET     1     317.543 328.496 312.113  1.00  0.00           C  
ATOM      8  HB2 MET     1     317.003 327.601 311.795  1.00  0.00           H  
ATOM      9  HB3 MET     1     317.317 329.288 311.397  1.00  0.00           H  
ATOM     10  CG  MET     1     319.046 328.202 312.001  1.00  0.00           C  
ATOM     11  HG2 MET     1     319.244 327.953 310.958  1.00  0.00           H  
ATOM     12  HG3 MET     1     319.622 329.098 312.233  1.00  0.00           H  
ATOM     13  SD  MET     1     319.650 326.833 313.026  1.00  0.00           S  
ATOM     14  CE  MET     1     320.988 326.250 311.946  1.00  0.00           C  
ATOM     15  HE1 MET     1     321.687 327.063 311.746  1.00  0.00           H  
ATOM     16  HE2 MET     1     321.518 325.427 312.425  1.00  0.00           H  
ATOM     17  HE3 MET     1     320.567 325.901 311.002  1.00  0.00           H  
ATOM     18  C   MET     1     317.907 329.987 314.180  1.00  0.00           C  
ATOM     19  O   MET     1     317.805 331.159 313.824  1.00  0.00           O  
ATOM     20  N   ALA     2     318.707 329.602 315.179  1.00  0.00           N  
ATOM     21  H   ALA     2     318.794 328.619 315.413  1.00  0.00           H  
ATOM     22  CA  ALA     2     319.462 330.539 316.012  1.00  0.00           C  
ATOM     23  HA  ALA     2     319.658 331.450 315.443  1.00  0.00           H  
ATOM     24  CB  ALA     2     318.609 330.914 317.233  1.00  0.00           C  
ATOM     25  HB1 ALA     2     318.364 330.022 317.812  1.00  0.00           H  
ATOM     26  HB2 ALA     2     319.157 331.617 317.864  1.00  0.00           H  
ATOM     27  HB3 ALA     2     317.685 331.394 316.907  1.00  0.00           H  
ATOM     28  C   ALA     2     320.817 329.959 316.431  1.00  0.00           C  
ATOM     29  O   ALA     2     320.925 328.788 316.798  1.00  0.00           O  
ATOM     30  N   TYR     3     321.827 330.820 316.405  1.00  0.00           N  
ATOM     31  H   TYR     3     321.634 331.752 316.060  1.00  0.00           H  
ATOM     32  CA  TYR     3     323.187 330.593 316.884  1.00  0.00           C  
ATOM     33  HA  TYR     3     323.158 329.972 317.782  1.00  0.00           H  
ATOM     34  CB  TYR     3     323.985 329.854 315.802  1.00  0.00           C  
ATOM     35  HB2 TYR     3     323.597 328.840 315.717  1.00  0.00           H  
ATOM     36  HB3 TYR     3     323.815 330.341 314.840  1.00  0.00           H  
ATOM     37  CG  TYR     3     325.477 329.786 316.056  1.00  0.00           C  
ATOM     38  CD1 TYR     3     325.988 328.936 317.056  1.00  0.00           C  
ATOM     39  HD1 TYR     3     325.307 328.333 317.643  1.00  0.00           H  
ATOM     40  CE1 TYR     3     327.381 328.837 317.254  1.00  0.00           C  
ATOM     41  HE1 TYR     3     327.779 328.133 317.969  1.00  0.00           H  
ATOM     42  CZ  TYR     3     328.254 329.654 316.502  1.00  0.00           C  
ATOM     43  OH  TYR     3     329.592 329.636 316.732  1.00  0.00           O  
ATOM     44  HH  TYR     3     329.947 328.756 316.944  1.00  0.00           H  
ATOM     45  CE2 TYR     3     327.738 330.526 315.526  1.00  0.00           C  
ATOM     46  HE2 TYR     3     328.416 331.139 314.950  1.00  0.00           H  
ATOM     47  CD2 TYR     3     326.353 330.576 315.289  1.00  0.00           C  
ATOM     48  HD2 TYR     3     325.962 331.227 314.517  1.00  0.00           H  
ATOM     49  C   TYR     3     323.800 331.957 317.243  1.00  0.00           C  
ATOM     50  O   TYR     3     323.606 332.944 316.528  1.00  0.00           O  
ATOM     51  N   ASN     4     324.502 332.022 318.374  1.00  0.00           N  
ATOM     52  H   ASN     4     324.647 331.168 318.899  1.00  0.00           H  
ATOM     53  CA  ASN     4     324.980 333.254 319.015  1.00  0.00           C  
ATOM     54  HA  ASN     4     325.318 333.948 318.243  1.00  0.00           H  
ATOM     55  CB  ASN     4     323.809 333.907 319.791  1.00  0.00           C  
ATOM     56  HB2 ASN     4     324.172 334.758 320.368  1.00  0.00           H  
ATOM     57  HB3 ASN     4     323.106 334.298 319.054  1.00  0.00           H  
ATOM     58  CG  ASN     4     323.024 332.990 320.728  1.00  0.00           C  
ATOM     59  OD1 ASN     4     323.483 331.965 321.206  1.00  0.00           O  
ATOM     60  ND2 ASN     4     321.789 333.328 321.020  1.00  0.00           N  
ATOM     61 HD21 ASN     4     321.281 332.751 321.671  1.00  0.00           H  
ATOM     62 HD22 ASN     4     321.381 334.169 320.639  1.00  0.00           H  
ATOM     63  C   ASN     4     326.197 332.934 319.896  1.00  0.00           C  
ATOM     64  O   ASN     4     326.385 331.774 320.247  1.00  0.00           O  
ATOM     65  N   LYS     5     327.087 333.891 320.192  1.00  0.00           N  
ATOM     66  H   LYS     5     326.897 334.835 319.877  1.00  0.00           H  
ATOM     67  CA  LYS     5     328.365 333.627 320.898  1.00  0.00           C  
ATOM     68  HA  LYS     5     328.641 332.600 320.674  1.00  0.00           H  
ATOM     69  CB  LYS     5     329.509 334.473 320.306  1.00  0.00           C  
ATOM     70  HB2 LYS     5     329.446 334.431 319.216  1.00  0.00           H  
ATOM     71  HB3 LYS     5     329.419 335.515 320.610  1.00  0.00           H  
ATOM     72  CG  LYS     5     330.872 333.899 320.737  1.00  0.00           C  
ATOM     73  HG2 LYS     5     330.963 333.944 321.823  1.00  0.00           H  
ATOM     74  HG3 LYS     5     330.931 332.853 320.429  1.00  0.00           H  
ATOM     75  CD  LYS     5     332.043 334.662 320.109  1.00  0.00           C  
ATOM     76  HD2 LYS     5     331.938 334.657 319.023  1.00  0.00           H  
ATOM     77  HD3 LYS     5     332.028 335.694 320.464  1.00  0.00           H  
ATOM     78  CE  LYS     5     333.370 333.994 320.501  1.00  0.00           C  
ATOM     79  HE2 LYS     5     333.446 333.977 321.594  1.00  0.00           H  
ATOM     80  HE3 LYS     5     333.361 332.954 320.157  1.00  0.00           H  
ATOM     81  NZ  LYS     5     334.536 334.715 319.921  1.00  0.00           N  
ATOM     82  HZ1 LYS     5     334.569 335.677 320.237  1.00  0.00           H  
ATOM     83  HZ2 LYS     5     335.409 334.280 320.196  1.00  0.00           H  
ATOM     84  HZ3 LYS     5     334.506 334.725 318.909  1.00  0.00           H  
ATOM     85  C   LYS     5     328.227 333.651 322.427  1.00  0.00           C  
ATOM     86  O   LYS     5     327.890 332.632 323.023  1.00  0.00           O  
ATOM     87  N   GLU     6     328.526 334.783 323.058  1.00  0.00           N  
ATOM     88  H   GLU     6     328.846 335.552 322.482  1.00  0.00           H  
ATOM     89  CA  GLU     6     328.472 335.006 324.514  1.00  0.00           C  
ATOM     90  HA  GLU     6     329.280 334.429 324.968  1.00  0.00           H  
ATOM     91  CB  GLU     6     328.743 336.489 324.848  1.00  0.00           C  
ATOM     92  HB2 GLU     6     328.679 336.600 325.932  1.00  0.00           H  
ATOM     93  HB3 GLU     6     329.770 336.723 324.569  1.00  0.00           H  
ATOM     94  CG  GLU     6     327.801 337.537 324.218  1.00  0.00           C  
ATOM     95  HG2 GLU     6     326.770 337.311 324.491  1.00  0.00           H  
ATOM     96  HG3 GLU     6     328.037 338.508 324.659  1.00  0.00           H  
ATOM     97  CD  GLU     6     327.937 337.655 322.685  1.00  0.00           C  
ATOM     98  OE1 GLU     6     326.901 337.640 321.978  1.00  0.00           O  
ATOM     99  OE2 GLU     6     329.080 337.724 322.172  1.00  0.00           O  
ATOM    100  C   GLU     6     327.172 334.507 325.177  1.00  0.00           C  
ATOM    101  O   GLU     6     327.225 333.882 326.239  1.00  0.00           O  
ATOM    102  N   GLU     7     326.015 334.773 324.558  1.00  0.00           N  
ATOM    103  H   GLU     7     326.051 335.308 323.701  1.00  0.00           H  
ATOM    104  CA  GLU     7     324.690 334.401 325.072  1.00  0.00           C  
ATOM    105  HA  GLU     7     324.521 334.961 325.992  1.00  0.00           H  
ATOM    106  CB  GLU     7     323.612 334.820 324.056  1.00  0.00           C  
ATOM    107  HB2 GLU     7     323.676 335.897 323.897  1.00  0.00           H  
ATOM    108  HB3 GLU     7     323.835 334.338 323.104  1.00  0.00           H  
ATOM    109  CG  GLU     7     322.163 334.462 324.436  1.00  0.00           C  
ATOM    110  HG2 GLU     7     321.515 334.788 323.619  1.00  0.00           H  
ATOM    111  HG3 GLU     7     322.075 333.375 324.498  1.00  0.00           H  
ATOM    112  CD  GLU     7     321.650 335.102 325.748  1.00  0.00           C  
ATOM    113  OE1 GLU     7     320.627 334.615 326.287  1.00  0.00           O  
ATOM    114  OE2 GLU     7     322.219 336.112 326.231  1.00  0.00           O  
ATOM    115  C   GLU     7     324.586 332.915 325.443  1.00  0.00           C  
ATOM    116  O   GLU     7     324.154 332.595 326.550  1.00  0.00           O  
ATOM    117  N   LYS     8     324.989 331.989 324.558  1.00  0.00           N  
ATOM    118  H   LYS     8     325.358 332.286 323.662  1.00  0.00           H  
ATOM    119  CA  LYS     8     324.858 330.554 324.858  1.00  0.00           C  
ATOM    120  HA  LYS     8     323.842 330.428 325.230  1.00  0.00           H  
ATOM    121  CB  LYS     8     324.928 329.668 323.591  1.00  0.00           C  
ATOM    122  HB2 LYS     8     324.769 328.628 323.885  1.00  0.00           H  
ATOM    123  HB3 LYS     8     324.115 329.945 322.918  1.00  0.00           H  
ATOM    124  CG  LYS     8     326.250 329.774 322.824  1.00  0.00           C  
ATOM    125  HG2 LYS     8     326.331 330.781 322.437  1.00  0.00           H  
ATOM    126  HG3 LYS     8     327.061 329.608 323.515  1.00  0.00           H  
ATOM    127  CD  LYS     8     326.388 328.757 321.678  1.00  0.00           C  
ATOM    128  HD2 LYS     8     326.106 327.775 322.065  1.00  0.00           H  
ATOM    129  HD3 LYS     8     325.697 329.015 320.870  1.00  0.00           H  
ATOM    130  CE  LYS     8     327.841 328.670 321.153  1.00  0.00           C  
ATOM    131  HE2 LYS     8     328.518 328.581 322.011  1.00  0.00           H  
ATOM    132  HE3 LYS     8     327.951 327.758 320.556  1.00  0.00           H  
ATOM    133  NZ  LYS     8     328.229 329.859 320.336  1.00  0.00           N  
ATOM    134  HZ1 LYS     8     328.044 330.718 320.851  1.00  0.00           H  
ATOM    135  HZ2 LYS     8     329.208 329.850 320.054  1.00  0.00           H  
ATOM    136  HZ3 LYS     8     327.650 329.963 319.504  1.00  0.00           H  
ATOM    137  C   LYS     8     325.749 330.088 326.019  1.00  0.00           C  
ATOM    138  O   LYS     8     325.240 329.553 326.993  1.00  0.00           O  
ATOM    139  N   ILE     9     327.063 330.306 326.003  1.00  0.00           N  
ATOM    140  H   ILE     9     327.457 330.865 325.255  1.00  0.00           H  
ATOM    141  CA  ILE     9     327.950 329.604 326.963  1.00  0.00           C  
ATOM    142  HA  ILE     9     327.546 328.596 327.061  1.00  0.00           H  
ATOM    143  CB  ILE     9     329.371 329.399 326.388  1.00  0.00           C  
ATOM    144  HB  ILE     9     329.835 330.376 326.245  1.00  0.00           H  
ATOM    145  CG2 ILE     9     330.286 328.578 327.311  1.00  0.00           C  
ATOM    146 HG21 ILE     9     329.841 327.607 327.532  1.00  0.00           H  
ATOM    147 HG22 ILE     9     331.252 328.419 326.831  1.00  0.00           H  
ATOM    148 HG23 ILE     9     330.473 329.113 328.242  1.00  0.00           H  
ATOM    149  CG1 ILE     9     329.306 328.687 325.013  1.00  0.00           C  
ATOM    150 HG12 ILE     9     329.052 329.430 324.260  1.00  0.00           H  
ATOM    151 HG13 ILE     9     330.302 328.329 324.750  1.00  0.00           H  
ATOM    152  CD1 ILE     9     328.319 327.500 324.911  1.00  0.00           C  
ATOM    153 HD11 ILE     9     327.292 327.797 325.113  1.00  0.00           H  
ATOM    154 HD12 ILE     9     328.315 327.113 323.896  1.00  0.00           H  
ATOM    155 HD13 ILE     9     328.602 326.710 325.607  1.00  0.00           H  
ATOM    156  C   ILE     9     327.846 330.070 328.418  1.00  0.00           C  
ATOM    157  O   ILE     9     328.174 329.290 329.310  1.00  0.00           O  
ATOM    158  N   LYS    10     327.298 331.256 328.698  1.00  0.00           N  
ATOM    159  H   LYS    10     327.059 331.868 327.925  1.00  0.00           H  
ATOM    160  CA  LYS    10     326.943 331.652 330.074  1.00  0.00           C  
ATOM    161  HA  LYS    10     327.348 330.922 330.774  1.00  0.00           H  
ATOM    162  CB  LYS    10     327.586 333.003 330.435  1.00  0.00           C  
ATOM    163  HB2 LYS    10     327.285 333.757 329.705  1.00  0.00           H  
ATOM    164  HB3 LYS    10     327.227 333.317 331.416  1.00  0.00           H  
ATOM    165  CG  LYS    10     329.130 332.930 330.479  1.00  0.00           C  
ATOM    166  HG2 LYS    10     329.509 332.710 329.480  1.00  0.00           H  
ATOM    167  HG3 LYS    10     329.507 333.911 330.771  1.00  0.00           H  
ATOM    168  CD  LYS    10     329.677 331.876 331.465  1.00  0.00           C  
ATOM    169  HD2 LYS    10     329.231 332.041 332.448  1.00  0.00           H  
ATOM    170  HD3 LYS    10     329.412 330.877 331.119  1.00  0.00           H  
ATOM    171  CE  LYS    10     331.205 331.936 331.581  1.00  0.00           C  
ATOM    172  HE2 LYS    10     331.639 331.802 330.585  1.00  0.00           H  
ATOM    173  HE3 LYS    10     331.493 332.928 331.943  1.00  0.00           H  
ATOM    174  NZ  LYS    10     331.720 330.884 332.504  1.00  0.00           N  
ATOM    175  HZ1 LYS    10     331.485 329.954 332.180  1.00  0.00           H  
ATOM    176  HZ2 LYS    10     332.728 330.928 332.582  1.00  0.00           H  
ATOM    177  HZ3 LYS    10     331.343 330.992 333.437  1.00  0.00           H  
ATOM    178  C   LYS    10     325.443 331.531 330.351  1.00  0.00           C  
ATOM    179  O   LYS    10     325.066 330.728 331.206  1.00  0.00           O  
ATOM    180  N   SER    11     324.582 332.250 329.629  1.00  0.00           N  
ATOM    181  H   SER    11     324.928 332.883 328.922  1.00  0.00           H  
ATOM    182  CA  SER    11     323.129 332.205 329.874  1.00  0.00           C  
ATOM    183  HA  SER    11     322.969 332.448 330.926  1.00  0.00           H  
ATOM    184  CB  SER    11     322.358 333.261 329.068  1.00  0.00           C  
ATOM    185  HB2 SER    11     322.320 332.975 328.019  1.00  0.00           H  
ATOM    186  HB3 SER    11     321.331 333.304 329.437  1.00  0.00           H  
ATOM    187  OG  SER    11     322.960 334.543 329.206  1.00  0.00           O  
ATOM    188  HG  SER    11     322.518 335.159 328.588  1.00  0.00           H  
ATOM    189  C   SER    11     322.524 330.812 329.655  1.00  0.00           C  
ATOM    190  O   SER    11     321.745 330.368 330.495  1.00  0.00           O  
ATOM    191  N   LEU    12     322.895 330.076 328.594  1.00  0.00           N  
ATOM    192  H   LEU    12     323.578 330.452 327.944  1.00  0.00           H  
ATOM    193  CA  LEU    12     322.396 328.705 328.383  1.00  0.00           C  
ATOM    194  HA  LEU    12     321.312 328.764 328.490  1.00  0.00           H  
ATOM    195  CB  LEU    12     322.720 328.177 326.966  1.00  0.00           C  
ATOM    196  HB2 LEU    12     322.669 329.022 326.283  1.00  0.00           H  
ATOM    197  HB3 LEU    12     323.729 327.770 326.945  1.00  0.00           H  
ATOM    198  CG  LEU    12     321.820 327.096 326.364  1.00  0.00           C  
ATOM    199  HG  LEU    12     322.045 327.070 325.302  1.00  0.00           H  
ATOM    200  CD1 LEU    12     322.048 325.692 326.908  1.00  0.00           C  
ATOM    201 HD11 LEU    12     321.984 325.685 327.990  1.00  0.00           H  
ATOM    202 HD12 LEU    12     321.291 325.012 326.513  1.00  0.00           H  
ATOM    203 HD13 LEU    12     323.036 325.357 326.606  1.00  0.00           H  
ATOM    204  CD2 LEU    12     320.356 327.438 326.529  1.00  0.00           C  
ATOM    205 HD21 LEU    12     320.231 328.507 326.360  1.00  0.00           H  
ATOM    206 HD22 LEU    12     319.784 326.861 325.806  1.00  0.00           H  
ATOM    207 HD23 LEU    12     320.007 327.194 327.534  1.00  0.00           H  
ATOM    208  C   LEU    12     322.879 327.747 329.466  1.00  0.00           C  
ATOM    209  O   LEU    12     322.050 327.060 330.046  1.00  0.00           O  
ATOM    210  N   ASN    13     324.177 327.723 329.795  1.00  0.00           N  
ATOM    211  H   ASN    13     324.815 328.315 329.277  1.00  0.00           H  
ATOM    212  CA  ASN    13     324.682 326.893 330.903  1.00  0.00           C  
ATOM    213  HA  ASN    13     324.533 325.842 330.645  1.00  0.00           H  
ATOM    214  CB  ASN    13     326.189 327.136 331.138  1.00  0.00           C  
ATOM    215  HB2 ASN    13     326.463 328.144 330.831  1.00  0.00           H  
ATOM    216  HB3 ASN    13     326.407 327.059 332.205  1.00  0.00           H  
ATOM    217  CG  ASN    13     327.069 326.100 330.453  1.00  0.00           C  
ATOM    218  OD1 ASN    13     326.990 324.914 330.727  1.00  0.00           O  
ATOM    219  ND2 ASN    13     327.947 326.501 329.566  1.00  0.00           N  
ATOM    220 HD21 ASN    13     328.549 325.813 329.143  1.00  0.00           H  
ATOM    221 HD22 ASN    13     328.085 327.496 329.414  1.00  0.00           H  
ATOM    222  C   ASN    13     323.872 327.119 332.188  1.00  0.00           C  
ATOM    223  O   ASN    13     323.375 326.161 332.774  1.00  0.00           O  
ATOM    224  N   ARG    14     323.665 328.381 332.586  1.00  0.00           N  
ATOM    225  H   ARG    14     324.081 329.132 332.038  1.00  0.00           H  
ATOM    226  CA  ARG    14     322.969 328.727 333.838  1.00  0.00           C  
ATOM    227  HA  ARG    14     323.230 327.968 334.575  1.00  0.00           H  
ATOM    228  CB  ARG    14     323.473 330.090 334.357  1.00  0.00           C  
ATOM    229  HB2 ARG    14     323.329 330.841 333.577  1.00  0.00           H  
ATOM    230  HB3 ARG    14     322.887 330.394 335.226  1.00  0.00           H  
ATOM    231  CG  ARG    14     324.961 330.058 334.758  1.00  0.00           C  
ATOM    232  HG2 ARG    14     325.545 329.654 333.930  1.00  0.00           H  
ATOM    233  HG3 ARG    14     325.303 331.078 334.936  1.00  0.00           H  
ATOM    234  CD  ARG    14     325.226 329.228 336.029  1.00  0.00           C  
ATOM    235  HD2 ARG    14     325.062 329.860 336.904  1.00  0.00           H  
ATOM    236  HD3 ARG    14     324.522 328.400 336.079  1.00  0.00           H  
ATOM    237  NE  ARG    14     326.601 328.686 336.050  1.00  0.00           N  
ATOM    238  HE  ARG    14     327.285 329.151 335.472  1.00  0.00           H  
ATOM    239  CZ  ARG    14     327.027 327.632 336.729  1.00  0.00           C  
ATOM    240  NH1 ARG    14     328.246 327.200 336.580  1.00  0.00           N  
ATOM    241 HH11 ARG    14     328.876 327.661 335.943  1.00  0.00           H  
ATOM    242 HH12 ARG    14     328.566 326.394 337.092  1.00  0.00           H  
ATOM    243  NH2 ARG    14     326.261 326.982 337.560  1.00  0.00           N  
ATOM    244 HH21 ARG    14     325.325 327.310 337.728  1.00  0.00           H  
ATOM    245 HH22 ARG    14     326.610 326.183 338.065  1.00  0.00           H  
ATOM    246  C   ARG    14     321.438 328.637 333.787  1.00  0.00           C  
ATOM    247  O   ARG    14     320.826 328.648 334.853  1.00  0.00           O  
ATOM    248  N   MET    15     320.823 328.489 332.606  1.00  0.00           N  
ATOM    249  H   MET    15     321.389 328.597 331.773  1.00  0.00           H  
ATOM    250  CA  MET    15     319.366 328.302 332.444  1.00  0.00           C  
ATOM    251  HA  MET    15     318.880 328.493 333.400  1.00  0.00           H  
ATOM    252  CB  MET    15     318.790 329.346 331.474  1.00  0.00           C  
ATOM    253  HB2 MET    15     319.312 329.304 330.518  1.00  0.00           H  
ATOM    254  HB3 MET    15     317.735 329.126 331.301  1.00  0.00           H  
ATOM    255  CG  MET    15     318.890 330.756 332.074  1.00  0.00           C  
ATOM    256  HG2 MET    15     318.406 330.745 333.052  1.00  0.00           H  
ATOM    257  HG3 MET    15     319.939 331.011 332.226  1.00  0.00           H  
ATOM    258  SD  MET    15     318.123 332.067 331.085  1.00  0.00           S  
ATOM    259  CE  MET    15     318.307 333.446 332.252  1.00  0.00           C  
ATOM    260  HE1 MET    15     319.365 333.622 332.453  1.00  0.00           H  
ATOM    261  HE2 MET    15     317.868 334.349 331.827  1.00  0.00           H  
ATOM    262  HE3 MET    15     317.799 333.210 333.187  1.00  0.00           H  
ATOM    263  C   MET    15     318.949 326.870 332.051  1.00  0.00           C  
ATOM    264  O   MET    15     317.877 326.425 332.455  1.00  0.00           O  
ATOM    265  N   GLN    16     319.788 326.109 331.336  1.00  0.00           N  
ATOM    266  H   GLN    16     320.639 326.534 330.986  1.00  0.00           H  
ATOM    267  CA  GLN    16     319.561 324.685 331.033  1.00  0.00           C  
ATOM    268  HA  GLN    16     318.493 324.543 330.864  1.00  0.00           H  
ATOM    269  CB  GLN    16     320.286 324.303 329.731  1.00  0.00           C  
ATOM    270  HB2 GLN    16     319.880 324.908 328.918  1.00  0.00           H  
ATOM    271  HB3 GLN    16     321.342 324.548 329.847  1.00  0.00           H  
ATOM    272  CG  GLN    16     320.212 322.816 329.327  1.00  0.00           C  
ATOM    273  HG2 GLN    16     320.760 322.688 328.393  1.00  0.00           H  
ATOM    274  HG3 GLN    16     320.723 322.216 330.081  1.00  0.00           H  
ATOM    275  CD  GLN    16     318.801 322.253 329.120  1.00  0.00           C  
ATOM    276  OE1 GLN    16     317.814 322.959 328.970  1.00  0.00           O  
ATOM    277  NE2 GLN    16     318.662 320.945 329.063  1.00  0.00           N  
ATOM    278 HE21 GLN    16     317.734 320.569 328.952  1.00  0.00           H  
ATOM    279 HE22 GLN    16     319.453 320.334 329.207  1.00  0.00           H  
ATOM    280  C   GLN    16     319.954 323.770 332.204  1.00  0.00           C  
ATOM    281  O   GLN    16     319.189 322.865 332.538  1.00  0.00           O  
ATOM    282  N   TYR    17     321.076 324.036 332.898  1.00  0.00           N  
ATOM    283  H   TYR    17     321.691 324.785 332.595  1.00  0.00           H  
ATOM    284  CA  TYR    17     321.443 323.283 334.112  1.00  0.00           C  
ATOM    285  HA  TYR    17     321.173 322.247 333.918  1.00  0.00           H  
ATOM    286  CB  TYR    17     322.960 323.281 334.401  1.00  0.00           C  
ATOM    287  HB2 TYR    17     323.355 324.287 334.310  1.00  0.00           H  
ATOM    288  HB3 TYR    17     323.114 322.994 335.441  1.00  0.00           H  
ATOM    289  CG  TYR    17     323.796 322.301 333.585  1.00  0.00           C  
ATOM    290  CD1 TYR    17     323.417 320.945 333.507  1.00  0.00           C  
ATOM    291  HD1 TYR    17     322.507 320.610 333.981  1.00  0.00           H  
ATOM    292  CE1 TYR    17     324.227 320.006 332.837  1.00  0.00           C  
ATOM    293  HE1 TYR    17     323.920 318.971 332.774  1.00  0.00           H  
ATOM    294  CZ  TYR    17     325.447 320.416 332.263  1.00  0.00           C  
ATOM    295  OH  TYR    17     326.252 319.514 331.631  1.00  0.00           O  
ATOM    296  HH  TYR    17     325.917 318.601 331.702  1.00  0.00           H  
ATOM    297  CE2 TYR    17     325.844 321.769 332.363  1.00  0.00           C  
ATOM    298  HE2 TYR    17     326.782 322.078 331.925  1.00  0.00           H  
ATOM    299  CD2 TYR    17     325.016 322.709 333.008  1.00  0.00           C  
ATOM    300  HD2 TYR    17     325.328 323.743 333.074  1.00  0.00           H  
ATOM    301  C   TYR    17     320.584 323.638 335.343  1.00  0.00           C  
ATOM    302  O   TYR    17     320.777 323.058 336.413  1.00  0.00           O  
ATOM    303  N   GLU    18     319.585 324.525 335.204  1.00  0.00           N  
ATOM    304  H   GLU    18     319.481 325.021 334.332  1.00  0.00           H  
ATOM    305  CA  GLU    18     318.517 324.643 336.215  1.00  0.00           C  
ATOM    306  HA  GLU    18     318.937 324.914 337.185  1.00  0.00           H  
ATOM    307  CB  GLU    18     317.446 325.673 335.812  1.00  0.00           C  
ATOM    308  HB2 GLU    18     317.097 325.445 334.805  1.00  0.00           H  
ATOM    309  HB3 GLU    18     316.602 325.567 336.494  1.00  0.00           H  
ATOM    310  CG  GLU    18     317.916 327.127 335.871  1.00  0.00           C  
ATOM    311  HG2 GLU    18     318.282 327.332 336.881  1.00  0.00           H  
ATOM    312  HG3 GLU    18     318.749 327.232 335.180  1.00  0.00           H  
ATOM    313  CD  GLU    18     316.810 328.151 335.515  1.00  0.00           C  
ATOM    314  OE1 GLU    18     317.113 329.369 335.468  1.00  0.00           O  
ATOM    315  OE2 GLU    18     315.628 327.779 335.307  1.00  0.00           O  
ATOM    316  C   GLU    18     317.791 323.288 336.350  1.00  0.00           C  
ATOM    317  O   GLU    18     317.250 322.974 337.413  1.00  0.00           O  
ATOM    318  N   VAL    19     317.767 322.497 335.261  1.00  0.00           N  
ATOM    319  H   VAL    19     318.248 322.822 334.429  1.00  0.00           H  
ATOM    320  CA  VAL    19     316.983 321.270 335.134  1.00  0.00           C  
ATOM    321  HA  VAL    19     316.512 321.077 336.098  1.00  0.00           H  
ATOM    322  CB  VAL    19     315.822 321.451 334.141  1.00  0.00           C  
ATOM    323  HB  VAL    19     316.204 321.534 333.123  1.00  0.00           H  
ATOM    324  CG1 VAL    19     314.881 320.250 334.240  1.00  0.00           C  
ATOM    325 HG11 VAL    19     314.463 320.189 335.242  1.00  0.00           H  
ATOM    326 HG12 VAL    19     314.093 320.380 333.505  1.00  0.00           H  
ATOM    327 HG13 VAL    19     315.391 319.312 334.030  1.00  0.00           H  
ATOM    328  CG2 VAL    19     314.983 322.698 334.454  1.00  0.00           C  
ATOM    329 HG21 VAL    19     315.558 323.600 334.254  1.00  0.00           H  
ATOM    330 HG22 VAL    19     314.095 322.719 333.822  1.00  0.00           H  
ATOM    331 HG23 VAL    19     314.680 322.691 335.501  1.00  0.00           H  
ATOM    332  C   VAL    19     317.828 320.023 334.828  1.00  0.00           C  
ATOM    333  O   VAL    19     317.869 319.507 333.710  1.00  0.00           O  
ATOM    334  N   THR    20     318.446 319.511 335.891  1.00  0.00           N  
ATOM    335  H   THR    20     318.535 320.108 336.706  1.00  0.00           H  
ATOM    336  CA  THR    20     319.046 318.161 335.991  1.00  0.00           C  
ATOM    337  HA  THR    20     318.644 317.536 335.194  1.00  0.00           H  
ATOM    338  CB  THR    20     320.582 318.216 335.783  1.00  0.00           C  
ATOM    339  HB  THR    20     321.023 318.919 336.489  1.00  0.00           H  
ATOM    340  CG2 THR    20     321.328 316.880 335.887  1.00  0.00           C  
ATOM    341 HG21 THR    20     320.787 316.103 335.346  1.00  0.00           H  
ATOM    342 HG22 THR    20     322.335 316.968 335.477  1.00  0.00           H  
ATOM    343 HG23 THR    20     321.433 316.592 336.932  1.00  0.00           H  
ATOM    344  OG1 THR    20     320.841 318.676 334.470  1.00  0.00           O  
ATOM    345  HG1 THR    20     321.779 318.516 334.271  1.00  0.00           H  
ATOM    346  C   THR    20     318.578 317.513 337.320  1.00  0.00           C  
ATOM    347  O   THR    20     319.073 316.473 337.751  1.00  0.00           O  
ATOM    348  N   GLN    21     317.572 318.127 337.973  1.00  0.00           N  
ATOM    349  H   GLN    21     317.189 318.955 337.541  1.00  0.00           H  
ATOM    350  CA  GLN    21     317.106 317.838 339.337  1.00  0.00           C  
ATOM    351  HA  GLN    21     317.354 316.804 339.582  1.00  0.00           H  
ATOM    352  CB  GLN    21     317.862 318.745 340.346  1.00  0.00           C  
ATOM    353  HB2 GLN    21     317.626 319.794 340.153  1.00  0.00           H  
ATOM    354  HB3 GLN    21     317.489 318.512 341.344  1.00  0.00           H  
ATOM    355  CG  GLN    21     319.392 318.556 340.417  1.00  0.00           C  
ATOM    356  HG2 GLN    21     319.723 318.883 341.403  1.00  0.00           H  
ATOM    357  HG3 GLN    21     319.628 317.494 340.337  1.00  0.00           H  
ATOM    358  CD  GLN    21     320.212 319.344 339.391  1.00  0.00           C  
ATOM    359  OE1 GLN    21     319.731 320.196 338.654  1.00  0.00           O  
ATOM    360  NE2 GLN    21     321.499 319.080 339.293  1.00  0.00           N  
ATOM    361 HE21 GLN    21     322.054 319.620 338.646  1.00  0.00           H  
ATOM    362 HE22 GLN    21     321.925 318.381 339.886  1.00  0.00           H  
ATOM    363  C   GLN    21     315.562 317.949 339.497  1.00  0.00           C  
ATOM    364  O   GLN    21     315.098 318.405 340.543  1.00  0.00           O  
ATOM    365  N   ASN    22     314.786 317.573 338.454  1.00  0.00           N  
ATOM    366  H   ASN    22     315.303 317.261 337.641  1.00  0.00           H  
ATOM    367  CA  ASN    22     313.319 317.288 338.402  1.00  0.00           C  
ATOM    368  HA  ASN    22     313.245 316.275 338.000  1.00  0.00           H  
ATOM    369  CB  ASN    22     312.658 317.229 339.800  1.00  0.00           C  
ATOM    370  HB2 ASN    22     313.242 316.586 340.458  1.00  0.00           H  
ATOM    371  HB3 ASN    22     312.635 318.233 340.225  1.00  0.00           H  
ATOM    372  CG  ASN    22     311.238 316.679 339.786  1.00  0.00           C  
ATOM    373  OD1 ASN    22     310.968 315.588 339.301  1.00  0.00           O  
ATOM    374  ND2 ASN    22     310.285 317.406 340.329  1.00  0.00           N  
ATOM    375 HD21 ASN    22     309.342 317.046 340.328  1.00  0.00           H  
ATOM    376 HD22 ASN    22     310.499 318.296 340.756  1.00  0.00           H  
ATOM    377  C   ASN    22     312.444 318.142 337.450  1.00  0.00           C  
ATOM    378  O   ASN    22     311.482 317.623 336.882  1.00  0.00           O  
ATOM    379  N   ASN    23     312.749 319.426 337.237  1.00  0.00           N  
ATOM    380  H   ASN    23     313.571 319.792 337.700  1.00  0.00           H  
ATOM    381  CA  ASN    23     311.814 320.392 336.616  1.00  0.00           C  
ATOM    382  HA  ASN    23     310.810 320.106 336.935  1.00  0.00           H  
ATOM    383  CB  ASN    23     312.134 321.795 337.217  1.00  0.00           C  
ATOM    384  HB2 ASN    23     312.906 321.713 337.983  1.00  0.00           H  
ATOM    385  HB3 ASN    23     312.544 322.458 336.457  1.00  0.00           H  
ATOM    386  CG  ASN    23     310.951 322.506 337.864  1.00  0.00           C  
ATOM    387  OD1 ASN    23     309.862 321.976 338.047  1.00  0.00           O  
ATOM    388  ND2 ASN    23     311.134 323.747 338.258  1.00  0.00           N  
ATOM    389 HD21 ASN    23     310.371 324.226 338.714  1.00  0.00           H  
ATOM    390 HD22 ASN    23     312.024 324.202 338.118  1.00  0.00           H  
ATOM    391  C   ASN    23     311.747 320.376 335.063  1.00  0.00           C  
ATOM    392  O   ASN    23     311.751 321.435 334.434  1.00  0.00           O  
ATOM    393  N   GLY    24     311.674 319.191 334.433  1.00  0.00           N  
ATOM    394  H   GLY    24     311.624 318.364 335.017  1.00  0.00           H  
ATOM    395  CA  GLY    24     311.703 318.992 332.968  1.00  0.00           C  
ATOM    396  HA2 GLY    24     312.728 319.019 332.603  1.00  0.00           H  
ATOM    397  HA3 GLY    24     311.316 317.997 332.744  1.00  0.00           H  
ATOM    398  C   GLY    24     310.849 320.006 332.186  1.00  0.00           C  
ATOM    399  O   GLY    24     309.621 320.002 332.302  1.00  0.00           O  
ATOM    400  N   THR    25     311.509 320.853 331.388  1.00  0.00           N  
ATOM    401  H   THR    25     312.513 320.760 331.327  1.00  0.00           H  
ATOM    402  CA  THR    25     310.930 321.955 330.596  1.00  0.00           C  
ATOM    403  HA  THR    25     310.242 321.516 329.877  1.00  0.00           H  
ATOM    404  CB  THR    25     310.131 322.958 331.451  1.00  0.00           C  
ATOM    405  HB  THR    25     309.532 322.426 332.188  1.00  0.00           H  
ATOM    406  CG2 THR    25     310.993 323.994 332.179  1.00  0.00           C  
ATOM    407 HG21 THR    25     311.414 324.709 331.471  1.00  0.00           H  
ATOM    408 HG22 THR    25     310.382 324.531 332.904  1.00  0.00           H  
ATOM    409 HG23 THR    25     311.805 323.494 332.705  1.00  0.00           H  
ATOM    410  OG1 THR    25     309.254 323.661 330.594  1.00  0.00           O  
ATOM    411  HG1 THR    25     308.581 324.105 331.143  1.00  0.00           H  
ATOM    412  C   THR    25     312.021 322.696 329.807  1.00  0.00           C  
ATOM    413  O   THR    25     313.210 322.612 330.137  1.00  0.00           O  
ATOM    414  N   GLU    26     311.626 323.463 328.787  1.00  0.00           N  
ATOM    415  H   GLU    26     310.632 323.571 328.639  1.00  0.00           H  
ATOM    416  CA  GLU    26     312.526 324.207 327.902  1.00  0.00           C  
ATOM    417  HA  GLU    26     313.513 324.227 328.358  1.00  0.00           H  
ATOM    418  CB  GLU    26     312.687 323.511 326.532  1.00  0.00           C  
ATOM    419  HB2 GLU    26     311.817 323.696 325.927  1.00  0.00           H  
ATOM    420  HB3 GLU    26     313.512 323.992 326.017  1.00  0.00           H  
ATOM    421  CG  GLU    26     312.937 321.996 326.517  1.00  0.00           C  
ATOM    422  HG2 GLU    26     313.165 321.703 325.493  1.00  0.00           H  
ATOM    423  HG3 GLU    26     313.806 321.776 327.133  1.00  0.00           H  
ATOM    424  CD  GLU    26     311.715 321.172 326.954  1.00  0.00           C  
ATOM    425  OE1 GLU    26     311.805 320.454 327.974  1.00  0.00           O  
ATOM    426  OE2 GLU    26     310.661 321.281 326.288  1.00  0.00           O  
ATOM    427  C   GLU    26     312.024 325.663 327.712  1.00  0.00           C  
ATOM    428  O   GLU    26     310.814 325.907 327.695  1.00  0.00           O  
ATOM    429  N   PRO    27     312.916 326.660 327.582  1.00  0.00           N  
ATOM    430  CD  PRO    27     314.303 326.620 328.006  1.00  0.00           C  
ATOM    431  HD2 PRO    27     314.907 326.214 327.198  1.00  0.00           H  
ATOM    432  HD3 PRO    27     314.438 326.033 328.915  1.00  0.00           H  
ATOM    433  CG  PRO    27     314.668 328.077 328.277  1.00  0.00           C  
ATOM    434  HG2 PRO    27     315.738 328.259 328.205  1.00  0.00           H  
ATOM    435  HG3 PRO    27     314.298 328.373 329.260  1.00  0.00           H  
ATOM    436  CB  PRO    27     313.875 328.794 327.187  1.00  0.00           C  
ATOM    437  HB2 PRO    27     314.367 328.655 326.224  1.00  0.00           H  
ATOM    438  HB3 PRO    27     313.740 329.852 327.410  1.00  0.00           H  
ATOM    439  CA  PRO    27     312.555 328.025 327.184  1.00  0.00           C  
ATOM    440  HA  PRO    27     311.903 328.431 327.958  1.00  0.00           H  
ATOM    441  C   PRO    27     311.847 328.110 325.810  1.00  0.00           C  
ATOM    442  O   PRO    27     312.109 327.275 324.937  1.00  0.00           O  
ATOM    443  N   PRO    28     310.955 329.103 325.603  1.00  0.00           N  
ATOM    444  CD  PRO    28     310.718 330.238 326.482  1.00  0.00           C  
ATOM    445  HD2 PRO    28     311.643 330.621 326.911  1.00  0.00           H  
ATOM    446  HD3 PRO    28     310.024 329.946 327.271  1.00  0.00           H  
ATOM    447  CG  PRO    28     310.078 331.307 325.600  1.00  0.00           C  
ATOM    448  HG2 PRO    28     310.852 331.841 325.046  1.00  0.00           H  
ATOM    449  HG3 PRO    28     309.468 332.001 326.178  1.00  0.00           H  
ATOM    450  CB  PRO    28     309.236 330.471 324.640  1.00  0.00           C  
ATOM    451  HB2 PRO    28     309.049 331.004 323.705  1.00  0.00           H  
ATOM    452  HB3 PRO    28     308.291 330.206 325.116  1.00  0.00           H  
ATOM    453  CA  PRO    28     310.078 329.205 324.432  1.00  0.00           C  
ATOM    454  HA  PRO    28     309.409 328.346 324.424  1.00  0.00           H  
ATOM    455  C   PRO    28     310.817 329.264 323.088  1.00  0.00           C  
ATOM    456  O   PRO    28     311.852 329.921 322.946  1.00  0.00           O  
ATOM    457  N   PHE    29     310.210 328.636 322.076  1.00  0.00           N  
ATOM    458  H   PHE    29     309.345 328.155 322.273  1.00  0.00           H  
ATOM    459  CA  PHE    29     310.639 328.667 320.680  1.00  0.00           C  
ATOM    460  HA  PHE    29     311.602 329.179 320.640  1.00  0.00           H  
ATOM    461  CB  PHE    29     310.927 327.234 320.156  1.00  0.00           C  
ATOM    462  HB2 PHE    29     311.474 327.346 319.238  1.00  0.00           H  
ATOM    463  HB3 PHE    29     311.643 326.786 320.847  1.00  0.00           H  
ATOM    464  CG  PHE    29     309.824 326.203 319.887  1.00  0.00           C  
ATOM    465  CD1 PHE    29     309.968 324.892 320.399  1.00  0.00           C  
ATOM    466  HD1 PHE    29     310.833 324.636 320.994  1.00  0.00           H  
ATOM    467  CE1 PHE    29     308.990 323.910 320.165  1.00  0.00           C  
ATOM    468  HE1 PHE    29     309.104 322.920 320.583  1.00  0.00           H  
ATOM    469  CZ  PHE    29     307.864 324.217 319.386  1.00  0.00           C  
ATOM    470  HZ  PHE    29     307.107 323.468 319.201  1.00  0.00           H  
ATOM    471  CE2 PHE    29     307.741 325.493 318.814  1.00  0.00           C  
ATOM    472  HE2 PHE    29     306.895 325.716 318.180  1.00  0.00           H  
ATOM    473  CD2 PHE    29     308.728 326.470 319.041  1.00  0.00           C  
ATOM    474  HD2 PHE    29     308.637 327.417 318.536  1.00  0.00           H  
ATOM    475  C   PHE    29     309.655 329.528 319.865  1.00  0.00           C  
ATOM    476  O   PHE    29     308.437 329.374 319.973  1.00  0.00           O  
ATOM    477  N   GLN    30     310.184 330.495 319.103  1.00  0.00           N  
ATOM    478  H   GLN    30     311.183 330.650 319.164  1.00  0.00           H  
ATOM    479  CA  GLN    30     309.388 331.479 318.342  1.00  0.00           C  
ATOM    480  HA  GLN    30     308.340 331.406 318.634  1.00  0.00           H  
ATOM    481  CB  GLN    30     309.879 332.888 318.740  1.00  0.00           C  
ATOM    482  HB2 GLN    30     309.852 332.956 319.829  1.00  0.00           H  
ATOM    483  HB3 GLN    30     310.913 333.019 318.414  1.00  0.00           H  
ATOM    484  CG  GLN    30     309.022 334.032 318.162  1.00  0.00           C  
ATOM    485  HG2 GLN    30     309.169 334.091 317.084  1.00  0.00           H  
ATOM    486  HG3 GLN    30     307.971 333.813 318.353  1.00  0.00           H  
ATOM    487  CD  GLN    30     309.333 335.413 318.746  1.00  0.00           C  
ATOM    488  OE1 GLN    30     310.253 335.624 319.529  1.00  0.00           O  
ATOM    489  NE2 GLN    30     308.573 336.424 318.374  1.00  0.00           N  
ATOM    490 HE21 GLN    30     308.771 337.342 318.745  1.00  0.00           H  
ATOM    491 HE22 GLN    30     307.812 336.277 317.725  1.00  0.00           H  
ATOM    492  C   GLN    30     309.441 331.253 316.816  1.00  0.00           C  
ATOM    493  O   GLN    30     308.629 331.802 316.068  1.00  0.00           O  
ATOM    494  N   ASN    31     310.390 330.440 316.340  1.00  0.00           N  
ATOM    495  H   ASN    31     310.961 329.939 317.002  1.00  0.00           H  
ATOM    496  CA  ASN    31     310.664 330.264 314.913  1.00  0.00           C  
ATOM    497  HA  ASN    31     310.508 331.228 314.422  1.00  0.00           H  
ATOM    498  CB  ASN    31     312.146 329.905 314.718  1.00  0.00           C  
ATOM    499  HB2 ASN    31     312.333 328.911 315.121  1.00  0.00           H  
ATOM    500  HB3 ASN    31     312.360 329.876 313.648  1.00  0.00           H  
ATOM    501  CG  ASN    31     313.079 330.929 315.360  1.00  0.00           C  
ATOM    502  OD1 ASN    31     313.013 332.118 315.098  1.00  0.00           O  
ATOM    503  ND2 ASN    31     313.997 330.501 316.201  1.00  0.00           N  
ATOM    504 HD21 ASN    31     314.549 331.205 316.680  1.00  0.00           H  
ATOM    505 HD22 ASN    31     314.035 329.537 316.499  1.00  0.00           H  
ATOM    506  C   ASN    31     309.690 329.265 314.261  1.00  0.00           C  
ATOM    507  O   ASN    31     309.583 328.112 314.675  1.00  0.00           O  
ATOM    508  N   GLU    32     309.012 329.723 313.211  1.00  0.00           N  
ATOM    509  H   GLU    32     309.222 330.675 312.920  1.00  0.00           H  
ATOM    510  CA  GLU    32     307.875 329.099 312.521  1.00  0.00           C  
ATOM    511  HA  GLU    32     307.013 329.197 313.180  1.00  0.00           H  
ATOM    512  CB  GLU    32     307.537 329.900 311.248  1.00  0.00           C  
ATOM    513  HB2 GLU    32     306.692 329.411 310.763  1.00  0.00           H  
ATOM    514  HB3 GLU    32     307.196 330.891 311.549  1.00  0.00           H  
ATOM    515  CG  GLU    32     308.658 330.062 310.198  1.00  0.00           C  
ATOM    516  HG2 GLU    32     308.986 329.073 309.874  1.00  0.00           H  
ATOM    517  HG3 GLU    32     308.225 330.553 309.325  1.00  0.00           H  
ATOM    518  CD  GLU    32     309.871 330.900 310.672  1.00  0.00           C  
ATOM    519  OE1 GLU    32     311.021 330.575 310.294  1.00  0.00           O  
ATOM    520  OE2 GLU    32     309.693 331.876 311.443  1.00  0.00           O  
ATOM    521  C   GLU    32     308.000 327.593 312.236  1.00  0.00           C  
ATOM    522  O   GLU    32     307.075 326.836 312.527  1.00  0.00           O  
ATOM    523  N   TYR    33     309.137 327.124 311.710  1.00  0.00           N  
ATOM    524  H   TYR    33     309.864 327.784 311.469  1.00  0.00           H  
ATOM    525  CA  TYR    33     309.335 325.707 311.374  1.00  0.00           C  
ATOM    526  HA  TYR    33     308.598 325.429 310.620  1.00  0.00           H  
ATOM    527  CB  TYR    33     310.730 325.528 310.761  1.00  0.00           C  
ATOM    528  HB2 TYR    33     311.459 325.894 311.481  1.00  0.00           H  
ATOM    529  HB3 TYR    33     310.921 324.466 310.618  1.00  0.00           H  
ATOM    530  CG  TYR    33     310.960 326.211 309.422  1.00  0.00           C  
ATOM    531  CD1 TYR    33     310.343 325.702 308.263  1.00  0.00           C  
ATOM    532  HD1 TYR    33     309.659 324.870 308.331  1.00  0.00           H  
ATOM    533  CE1 TYR    33     310.609 326.272 307.002  1.00  0.00           C  
ATOM    534  HE1 TYR    33     310.137 325.869 306.117  1.00  0.00           H  
ATOM    535  CZ  TYR    33     311.491 327.367 306.895  1.00  0.00           C  
ATOM    536  OH  TYR    33     311.763 327.924 305.682  1.00  0.00           O  
ATOM    537  HH  TYR    33     311.306 327.466 304.951  1.00  0.00           H  
ATOM    538  CE2 TYR    33     312.097 327.891 308.059  1.00  0.00           C  
ATOM    539  HE2 TYR    33     312.764 328.737 307.974  1.00  0.00           H  
ATOM    540  CD2 TYR    33     311.831 327.317 309.316  1.00  0.00           C  
ATOM    541  HD2 TYR    33     312.299 327.736 310.196  1.00  0.00           H  
ATOM    542  C   TYR    33     309.130 324.761 312.578  1.00  0.00           C  
ATOM    543  O   TYR    33     308.674 323.632 312.405  1.00  0.00           O  
ATOM    544  N   TRP    34     309.424 325.217 313.803  1.00  0.00           N  
ATOM    545  H   TRP    34     309.738 326.179 313.899  1.00  0.00           H  
ATOM    546  CA  TRP    34     309.198 324.465 315.045  1.00  0.00           C  
ATOM    547  HA  TRP    34     309.505 323.431 314.888  1.00  0.00           H  
ATOM    548  CB  TRP    34     310.078 325.052 316.153  1.00  0.00           C  
ATOM    549  HB2 TRP    34     309.789 326.086 316.330  1.00  0.00           H  
ATOM    550  HB3 TRP    34     309.882 324.497 317.071  1.00  0.00           H  
ATOM    551  CG  TRP    34     311.556 324.988 315.917  1.00  0.00           C  
ATOM    552  CD1 TRP    34     312.213 323.921 315.419  1.00  0.00           C  
ATOM    553  HD1 TRP    34     311.728 323.004 315.124  1.00  0.00           H  
ATOM    554  NE1 TRP    34     313.576 324.136 315.489  1.00  0.00           N  
ATOM    555  HE1 TRP    34     314.270 323.402 315.379  1.00  0.00           H  
ATOM    556  CE2 TRP    34     313.861 325.279 316.184  1.00  0.00           C  
ATOM    557  CZ2 TRP    34     315.055 325.801 316.687  1.00  0.00           C  
ATOM    558  HZ2 TRP    34     315.986 325.272 316.538  1.00  0.00           H  
ATOM    559  CH2 TRP    34     315.011 326.986 317.436  1.00  0.00           C  
ATOM    560  HH2 TRP    34     315.920 327.372 317.879  1.00  0.00           H  
ATOM    561  CZ3 TRP    34     313.781 327.648 317.613  1.00  0.00           C  
ATOM    562  HZ3 TRP    34     313.728 328.540 318.225  1.00  0.00           H  
ATOM    563  CE3 TRP    34     312.599 327.128 317.046  1.00  0.00           C  
ATOM    564  HE3 TRP    34     311.651 327.629 317.176  1.00  0.00           H  
ATOM    565  CD2 TRP    34     312.597 325.893 316.384  1.00  0.00           C  
ATOM    566  C   TRP    34     307.728 324.389 315.486  1.00  0.00           C  
ATOM    567  O   TRP    34     307.392 323.500 316.264  1.00  0.00           O  
ATOM    568  N   ASP    35     306.836 325.238 314.966  1.00  0.00           N  
ATOM    569  H   ASP    35     307.162 325.949 314.319  1.00  0.00           H  
ATOM    570  CA  ASP    35     305.381 325.100 315.158  1.00  0.00           C  
ATOM    571  HA  ASP    35     305.204 324.370 315.948  1.00  0.00           H  
ATOM    572  CB  ASP    35     304.767 326.409 315.689  1.00  0.00           C  
ATOM    573  HB2 ASP    35     303.736 326.207 315.984  1.00  0.00           H  
ATOM    574  HB3 ASP    35     305.300 326.686 316.602  1.00  0.00           H  
ATOM    575  CG  ASP    35     304.766 327.604 314.719  1.00  0.00           C  
ATOM    576  OD1 ASP    35     305.355 328.658 315.065  1.00  0.00           O  
ATOM    577  OD2 ASP    35     304.081 327.545 313.670  1.00  0.00           O  
ATOM    578  C   ASP    35     304.662 324.519 313.915  1.00  0.00           C  
ATOM    579  O   ASP    35     303.454 324.267 313.960  1.00  0.00           O  
ATOM    580  N   HIS    36     305.407 324.204 312.842  1.00  0.00           N  
ATOM    581  H   HIS    36     306.373 324.501 312.848  1.00  0.00           H  
ATOM    582  CA  HIS    36     304.916 323.478 311.655  1.00  0.00           C  
ATOM    583  HA  HIS    36     303.845 323.653 311.550  1.00  0.00           H  
ATOM    584  CB  HIS    36     305.596 324.033 310.389  1.00  0.00           C  
ATOM    585  HB2 HIS    36     306.676 324.042 310.535  1.00  0.00           H  
ATOM    586  HB3 HIS    36     305.388 323.358 309.557  1.00  0.00           H  
ATOM    587  CG  HIS    36     305.146 325.417 309.958  1.00  0.00           C  
ATOM    588  ND1 HIS    36     305.601 326.083 308.814  1.00  0.00           N  
ATOM    589  CE1 HIS    36     304.909 327.236 308.753  1.00  0.00           C  
ATOM    590  HE1 HIS    36     305.013 327.986 307.976  1.00  0.00           H  
ATOM    591  NE2 HIS    36     304.053 327.322 309.785  1.00  0.00           N  
ATOM    592  HE2 HIS    36     303.413 328.092 309.956  1.00  0.00           H  
ATOM    593  CD2 HIS    36     304.184 326.186 310.551  1.00  0.00           C  
ATOM    594  HD2 HIS    36     303.628 325.947 311.448  1.00  0.00           H  
ATOM    595  C   HIS    36     305.060 321.945 311.736  1.00  0.00           C  
ATOM    596  O   HIS    36     304.385 321.238 310.983  1.00  0.00           O  
ATOM    597  N   LYS    37     305.885 321.409 312.649  1.00  0.00           N  
ATOM    598  H   LYS    37     306.431 322.044 313.215  1.00  0.00           H  
ATOM    599  CA  LYS    37     305.923 319.965 312.973  1.00  0.00           C  
ATOM    600  HA  LYS    37     305.990 319.426 312.024  1.00  0.00           H  
ATOM    601  CB  LYS    37     307.169 319.578 313.797  1.00  0.00           C  
ATOM    602  HB2 LYS    37     307.137 318.513 314.033  1.00  0.00           H  
ATOM    603  HB3 LYS    37     308.026 319.704 313.152  1.00  0.00           H  
ATOM    604  CG  LYS    37     307.413 320.380 315.089  1.00  0.00           C  
ATOM    605  HG2 LYS    37     308.490 320.444 315.244  1.00  0.00           H  
ATOM    606  HG3 LYS    37     307.051 321.394 314.953  1.00  0.00           H  
ATOM    607  CD  LYS    37     306.770 319.770 316.351  1.00  0.00           C  
ATOM    608  HD2 LYS    37     305.702 319.633 316.195  1.00  0.00           H  
ATOM    609  HD3 LYS    37     307.217 318.796 316.553  1.00  0.00           H  
ATOM    610  CE  LYS    37     306.980 320.704 317.555  1.00  0.00           C  
ATOM    611  HE2 LYS    37     308.051 320.897 317.683  1.00  0.00           H  
ATOM    612  HE3 LYS    37     306.509 321.666 317.324  1.00  0.00           H  
ATOM    613  NZ  LYS    37     306.399 320.146 318.813  1.00  0.00           N  
ATOM    614  HZ1 LYS    37     306.853 319.285 319.114  1.00  0.00           H  
ATOM    615  HZ2 LYS    37     306.503 320.802 319.578  1.00  0.00           H  
ATOM    616  HZ3 LYS    37     305.407 319.958 318.713  1.00  0.00           H  
ATOM    617  C   LYS    37     304.646 319.472 313.656  1.00  0.00           C  
ATOM    618  O   LYS    37     303.972 320.213 314.370  1.00  0.00           O  
ATOM    619  N   GLU    38     304.378 318.180 313.486  1.00  0.00           N  
ATOM    620  H   GLU    38     304.923 317.677 312.798  1.00  0.00           H  
ATOM    621  CA  GLU    38     303.357 317.430 314.234  1.00  0.00           C  
ATOM    622  HA  GLU    38     302.875 318.077 314.968  1.00  0.00           H  
ATOM    623  CB  GLU    38     302.283 316.929 313.251  1.00  0.00           C  
ATOM    624  HB2 GLU    38     302.776 316.466 312.395  1.00  0.00           H  
ATOM    625  HB3 GLU    38     301.675 316.160 313.727  1.00  0.00           H  
ATOM    626  CG  GLU    38     301.356 318.045 312.735  1.00  0.00           C  
ATOM    627  HG2 GLU    38     301.964 318.812 312.249  1.00  0.00           H  
ATOM    628  HG3 GLU    38     300.705 317.617 311.969  1.00  0.00           H  
ATOM    629  CD  GLU    38     300.473 318.689 313.830  1.00  0.00           C  
ATOM    630  OE1 GLU    38     300.043 319.855 313.648  1.00  0.00           O  
ATOM    631  OE2 GLU    38     300.164 318.042 314.861  1.00  0.00           O  
ATOM    632  C   GLU    38     303.963 316.255 315.035  1.00  0.00           C  
ATOM    633  O   GLU    38     303.342 315.769 315.981  1.00  0.00           O  
ATOM    634  N   GLU    39     305.193 315.828 314.706  1.00  0.00           N  
ATOM    635  H   GLU    39     305.575 316.174 313.830  1.00  0.00           H  
ATOM    636  CA  GLU    39     305.810 314.581 315.190  1.00  0.00           C  
ATOM    637  HA  GLU    39     305.363 314.322 316.151  1.00  0.00           H  
ATOM    638  CB  GLU    39     305.501 313.414 314.204  1.00  0.00           C  
ATOM    639  HB2 GLU    39     306.416 313.091 313.708  1.00  0.00           H  
ATOM    640  HB3 GLU    39     305.167 312.572 314.813  1.00  0.00           H  
ATOM    641  CG  GLU    39     304.453 313.612 313.089  1.00  0.00           C  
ATOM    642  HG2 GLU    39     304.195 312.617 312.717  1.00  0.00           H  
ATOM    643  HG3 GLU    39     303.535 314.030 313.507  1.00  0.00           H  
ATOM    644  CD  GLU    39     304.936 314.468 311.889  1.00  0.00           C  
ATOM    645  OE1 GLU    39     304.405 314.267 310.768  1.00  0.00           O  
ATOM    646  OE2 GLU    39     305.816 315.353 312.039  1.00  0.00           O  
ATOM    647  C   GLU    39     307.342 314.666 315.441  1.00  0.00           C  
ATOM    648  O   GLU    39     307.981 313.631 315.631  1.00  0.00           O  
ATOM    649  N   GLY    40     307.940 315.872 315.441  1.00  0.00           N  
ATOM    650  H   GLY    40     307.341 316.675 315.331  1.00  0.00           H  
ATOM    651  CA  GLY    40     309.403 316.098 315.539  1.00  0.00           C  
ATOM    652  HA2 GLY    40     309.892 315.422 314.841  1.00  0.00           H  
ATOM    653  HA3 GLY    40     309.630 317.108 315.206  1.00  0.00           H  
ATOM    654  C   GLY    40     310.028 315.875 316.939  1.00  0.00           C  
ATOM    655  O   GLY    40     309.389 315.275 317.802  1.00  0.00           O  
ATOM    656  N   LEU    41     311.278 316.338 317.167  1.00  0.00           N  
ATOM    657  H   LEU    41     311.737 316.866 316.436  1.00  0.00           H  
ATOM    658  CA  LEU    41     312.023 316.171 318.441  1.00  0.00           C  
ATOM    659  HA  LEU    41     311.319 315.834 319.202  1.00  0.00           H  
ATOM    660  CB  LEU    41     313.142 315.092 318.352  1.00  0.00           C  
ATOM    661  HB2 LEU    41     313.369 314.812 319.379  1.00  0.00           H  
ATOM    662  HB3 LEU    41     312.789 314.188 317.880  1.00  0.00           H  
ATOM    663  CG  LEU    41     314.494 315.484 317.714  1.00  0.00           C  
ATOM    664  HG  LEU    41     314.889 316.383 318.183  1.00  0.00           H  
ATOM    665  CD1 LEU    41     315.522 314.373 317.913  1.00  0.00           C  
ATOM    666 HD11 LEU    41     315.233 313.493 317.343  1.00  0.00           H  
ATOM    667 HD12 LEU    41     316.493 314.708 317.567  1.00  0.00           H  
ATOM    668 HD13 LEU    41     315.594 314.123 318.971  1.00  0.00           H  
ATOM    669  CD2 LEU    41     314.410 315.714 316.210  1.00  0.00           C  
ATOM    670 HD21 LEU    41     313.700 316.506 315.997  1.00  0.00           H  
ATOM    671 HD22 LEU    41     315.385 316.017 315.835  1.00  0.00           H  
ATOM    672 HD23 LEU    41     314.102 314.798 315.707  1.00  0.00           H  
ATOM    673  C   LEU    41     312.677 317.447 318.995  1.00  0.00           C  
ATOM    674  O   LEU    41     313.075 318.348 318.250  1.00  0.00           O  
ATOM    675  N   TYR    42     312.858 317.463 320.318  1.00  0.00           N  
ATOM    676  H   TYR    42     312.515 316.661 320.840  1.00  0.00           H  
ATOM    677  CA  TYR    42     313.755 318.380 321.028  1.00  0.00           C  
ATOM    678  HA  TYR    42     313.926 319.250 320.406  1.00  0.00           H  
ATOM    679  CB  TYR    42     313.156 318.896 322.347  1.00  0.00           C  
ATOM    680  HB2 TYR    42     313.945 319.332 322.961  1.00  0.00           H  
ATOM    681  HB3 TYR    42     312.469 319.707 322.105  1.00  0.00           H  
ATOM    682  CG  TYR    42     312.397 317.863 323.150  1.00  0.00           C  
ATOM    683  CD1 TYR    42     311.052 317.615 322.852  1.00  0.00           C  
ATOM    684  HD1 TYR    42     310.575 318.167 322.064  1.00  0.00           H  
ATOM    685  CE1 TYR    42     310.324 316.664 323.586  1.00  0.00           C  
ATOM    686  HE1 TYR    42     309.279 316.529 323.401  1.00  0.00           H  
ATOM    687  CZ  TYR    42     310.967 315.884 324.560  1.00  0.00           C  
ATOM    688  OH  TYR    42     310.259 314.961 325.270  1.00  0.00           O  
ATOM    689  HH  TYR    42     309.306 315.145 325.272  1.00  0.00           H  
ATOM    690  CE2 TYR    42     312.332 316.108 324.837  1.00  0.00           C  
ATOM    691  HE2 TYR    42     312.806 315.526 325.606  1.00  0.00           H  
ATOM    692  CD2 TYR    42     313.019 317.150 324.184  1.00  0.00           C  
ATOM    693  HD2 TYR    42     314.014 317.426 324.484  1.00  0.00           H  
ATOM    694  C   TYR    42     315.136 317.716 321.173  1.00  0.00           C  
ATOM    695  O   TYR    42     315.310 316.524 320.926  1.00  0.00           O  
ATOM    696  N   VAL    43     316.152 318.493 321.547  1.00  0.00           N  
ATOM    697  H   VAL    43     315.952 319.472 321.735  1.00  0.00           H  
ATOM    698  CA  VAL    43     317.583 318.139 321.430  1.00  0.00           C  
ATOM    699  HA  VAL    43     317.783 317.170 321.881  1.00  0.00           H  
ATOM    700  CB  VAL    43     317.963 318.114 319.912  1.00  0.00           C  
ATOM    701  HB  VAL    43     318.991 318.417 319.850  1.00  0.00           H  
ATOM    702  CG1 VAL    43     317.918 316.779 319.154  1.00  0.00           C  
ATOM    703 HG11 VAL    43     317.503 316.896 318.151  1.00  0.00           H  
ATOM    704 HG12 VAL    43     318.935 316.411 319.024  1.00  0.00           H  
ATOM    705 HG13 VAL    43     317.318 316.041 319.678  1.00  0.00           H  
ATOM    706  CG2 VAL    43     317.154 319.095 319.053  1.00  0.00           C  
ATOM    707 HG21 VAL    43     316.994 320.000 319.623  1.00  0.00           H  
ATOM    708 HG22 VAL    43     317.677 319.314 318.121  1.00  0.00           H  
ATOM    709 HG23 VAL    43     316.175 318.680 318.804  1.00  0.00           H  
ATOM    710  C   VAL    43     318.378 319.214 322.211  1.00  0.00           C  
ATOM    711  O   VAL    43     318.022 320.383 322.108  1.00  0.00           O  
ATOM    712  N   ASP    44     319.404 318.897 323.017  1.00  0.00           N  
ATOM    713  H   ASP    44     319.734 317.935 323.070  1.00  0.00           H  
ATOM    714  CA  ASP    44     320.007 319.882 323.960  1.00  0.00           C  
ATOM    715  HA  ASP    44     319.390 320.771 323.916  1.00  0.00           H  
ATOM    716  CB  ASP    44     319.870 319.401 325.412  1.00  0.00           C  
ATOM    717  HB2 ASP    44     320.290 320.159 326.076  1.00  0.00           H  
ATOM    718  HB3 ASP    44     318.810 319.327 325.639  1.00  0.00           H  
ATOM    719  CG  ASP    44     320.535 318.057 325.717  1.00  0.00           C  
ATOM    720  OD1 ASP    44     320.031 317.319 326.590  1.00  0.00           O  
ATOM    721  OD2 ASP    44     321.624 317.812 325.165  1.00  0.00           O  
ATOM    722  C   ASP    44     321.421 320.412 323.622  1.00  0.00           C  
ATOM    723  O   ASP    44     322.198 319.790 322.897  1.00  0.00           O  
ATOM    724  N   ILE    45     321.699 321.683 323.984  1.00  0.00           N  
ATOM    725  H   ILE    45     321.001 322.177 324.530  1.00  0.00           H  
ATOM    726  CA  ILE    45     322.939 322.422 323.616  1.00  0.00           C  
ATOM    727  HA  ILE    45     323.240 322.150 322.603  1.00  0.00           H  
ATOM    728  CB  ILE    45     322.707 323.962 323.635  1.00  0.00           C  
ATOM    729  HB  ILE    45     322.404 324.237 324.639  1.00  0.00           H  
ATOM    730  CG2 ILE    45     324.001 324.737 323.322  1.00  0.00           C  
ATOM    731 HG21 ILE    45     324.412 324.402 322.370  1.00  0.00           H  
ATOM    732 HG22 ILE    45     323.792 325.808 323.254  1.00  0.00           H  
ATOM    733 HG23 ILE    45     324.750 324.596 324.105  1.00  0.00           H  
ATOM    734  CG1 ILE    45     321.604 324.439 322.664  1.00  0.00           C  
ATOM    735 HG12 ILE    45     322.049 324.954 321.812  1.00  0.00           H  
ATOM    736 HG13 ILE    45     321.042 323.592 322.287  1.00  0.00           H  
ATOM    737  CD1 ILE    45     320.587 325.383 323.306  1.00  0.00           C  
ATOM    738 HD11 ILE    45     321.043 326.353 323.488  1.00  0.00           H  
ATOM    739 HD12 ILE    45     319.750 325.518 322.622  1.00  0.00           H  
ATOM    740 HD13 ILE    45     320.213 324.958 324.238  1.00  0.00           H  
ATOM    741  C   ILE    45     324.106 322.033 324.536  1.00  0.00           C  
ATOM    742  O   ILE    45     325.135 321.539 324.088  1.00  0.00           O  
ATOM    743  N   VAL    46     323.934 322.296 325.836  1.00  0.00           N  
ATOM    744  H   VAL    46     323.042 322.679 326.119  1.00  0.00           H  
ATOM    745  CA  VAL    46     324.959 322.126 326.884  1.00  0.00           C  
ATOM    746  HA  VAL    46     325.929 322.414 326.475  1.00  0.00           H  
ATOM    747  CB  VAL    46     324.635 323.092 328.044  1.00  0.00           C  
ATOM    748  HB  VAL    46     323.561 323.273 328.060  1.00  0.00           H  
ATOM    749  CG1 VAL    46     325.014 322.606 329.436  1.00  0.00           C  
ATOM    750 HG11 VAL    46     326.081 322.385 329.482  1.00  0.00           H  
ATOM    751 HG12 VAL    46     324.775 323.381 330.165  1.00  0.00           H  
ATOM    752 HG13 VAL    46     324.440 321.716 329.697  1.00  0.00           H  
ATOM    753  CG2 VAL    46     325.344 324.426 327.778  1.00  0.00           C  
ATOM    754 HG21 VAL    46     325.192 324.746 326.746  1.00  0.00           H  
ATOM    755 HG22 VAL    46     324.951 325.193 328.444  1.00  0.00           H  
ATOM    756 HG23 VAL    46     326.417 324.319 327.947  1.00  0.00           H  
ATOM    757  C   VAL    46     325.115 320.659 327.300  1.00  0.00           C  
ATOM    758  O   VAL    46     326.237 320.168 327.426  1.00  0.00           O  
ATOM    759  N   SER    47     323.996 319.944 327.452  1.00  0.00           N  
ATOM    760  H   SER    47     323.107 320.416 327.387  1.00  0.00           H  
ATOM    761  CA  SER    47     323.983 318.520 327.831  1.00  0.00           C  
ATOM    762  HA  SER    47     324.743 318.367 328.597  1.00  0.00           H  
ATOM    763  CB  SER    47     322.642 318.182 328.491  1.00  0.00           C  
ATOM    764  HB2 SER    47     321.840 318.438 327.810  1.00  0.00           H  
ATOM    765  HB3 SER    47     322.599 317.119 328.730  1.00  0.00           H  
ATOM    766  OG  SER    47     322.470 318.957 329.671  1.00  0.00           O  
ATOM    767  HG  SER    47     321.716 318.599 330.180  1.00  0.00           H  
ATOM    768  C   SER    47     324.346 317.561 326.669  1.00  0.00           C  
ATOM    769  O   SER    47     324.583 316.374 326.906  1.00  0.00           O  
ATOM    770  N   GLY    48     324.483 318.081 325.439  1.00  0.00           N  
ATOM    771  H   GLY    48     324.212 319.044 325.322  1.00  0.00           H  
ATOM    772  CA  GLY    48     325.056 317.417 324.261  1.00  0.00           C  
ATOM    773  HA2 GLY    48     325.033 318.115 323.424  1.00  0.00           H  
ATOM    774  HA3 GLY    48     326.099 317.212 324.484  1.00  0.00           H  
ATOM    775  C   GLY    48     324.446 316.094 323.773  1.00  0.00           C  
ATOM    776  O   GLY    48     325.217 315.209 323.394  1.00  0.00           O  
ATOM    777  N   LYS    49     323.113 315.936 323.767  1.00  0.00           N  
ATOM    778  H   LYS    49     322.552 316.695 324.154  1.00  0.00           H  
ATOM    779  CA  LYS    49     322.392 314.740 323.281  1.00  0.00           C  
ATOM    780  HA  LYS    49     323.024 314.230 322.575  1.00  0.00           H  
ATOM    781  CB  LYS    49     322.098 313.791 324.458  1.00  0.00           C  
ATOM    782  HB2 LYS    49     321.497 314.350 325.176  1.00  0.00           H  
ATOM    783  HB3 LYS    49     321.489 312.960 324.099  1.00  0.00           H  
ATOM    784  CG  LYS    49     323.313 313.203 325.205  1.00  0.00           C  
ATOM    785  HG2 LYS    49     323.940 314.010 325.581  1.00  0.00           H  
ATOM    786  HG3 LYS    49     322.938 312.659 326.071  1.00  0.00           H  
ATOM    787  CD  LYS    49     324.169 312.232 324.376  1.00  0.00           C  
ATOM    788  HD2 LYS    49     323.534 311.439 323.986  1.00  0.00           H  
ATOM    789  HD3 LYS    49     324.627 312.758 323.541  1.00  0.00           H  
ATOM    790  CE  LYS    49     325.265 311.625 325.266  1.00  0.00           C  
ATOM    791  HE2 LYS    49     325.869 312.440 325.679  1.00  0.00           H  
ATOM    792  HE3 LYS    49     324.786 311.111 326.106  1.00  0.00           H  
ATOM    793  NZ  LYS    49     326.140 310.673 324.523  1.00  0.00           N  
ATOM    794  HZ1 LYS    49     326.620 311.123 323.753  1.00  0.00           H  
ATOM    795  HZ2 LYS    49     326.856 310.294 325.133  1.00  0.00           H  
ATOM    796  HZ3 LYS    49     325.618 309.881 324.165  1.00  0.00           H  
ATOM    797  C   LYS    49     321.056 315.079 322.586  1.00  0.00           C  
ATOM    798  O   LYS    49     320.418 316.077 322.942  1.00  0.00           O  
ATOM    799  N   PRO    50     320.564 314.275 321.613  1.00  0.00           N  
ATOM    800  CD  PRO    50     321.200 313.222 320.840  1.00  0.00           C  
ATOM    801  HD2 PRO    50     321.748 312.528 321.477  1.00  0.00           H  
ATOM    802  HD3 PRO    50     321.840 313.693 320.096  1.00  0.00           H  
ATOM    803  CG  PRO    50     320.110 312.488 320.064  1.00  0.00           C  
ATOM    804  HG2 PRO    50     319.748 311.647 320.642  1.00  0.00           H  
ATOM    805  HG3 PRO    50     320.464 312.151 319.089  1.00  0.00           H  
ATOM    806  CB  PRO    50     319.021 313.541 319.921  1.00  0.00           C  
ATOM    807  HB2 PRO    50     318.028 313.098 319.859  1.00  0.00           H  
ATOM    808  HB3 PRO    50     319.219 314.135 319.032  1.00  0.00           H  
ATOM    809  CA  PRO    50     319.190 314.402 321.174  1.00  0.00           C  
ATOM    810  HA  PRO    50     318.998 315.443 320.954  1.00  0.00           H  
ATOM    811  C   PRO    50     318.259 313.969 322.301  1.00  0.00           C  
ATOM    812  O   PRO    50     318.625 313.163 323.161  1.00  0.00           O  
ATOM    813  N   LEU    51     317.059 314.531 322.300  1.00  0.00           N  
ATOM    814  H   LEU    51     316.775 315.107 321.516  1.00  0.00           H  
ATOM    815  CA  LEU    51     316.050 314.315 323.320  1.00  0.00           C  
ATOM    816  HA  LEU    51     316.367 313.520 323.997  1.00  0.00           H  
ATOM    817  CB  LEU    51     315.871 315.608 324.127  1.00  0.00           C  
ATOM    818  HB2 LEU    51     315.559 316.382 323.437  1.00  0.00           H  
ATOM    819  HB3 LEU    51     315.076 315.439 324.848  1.00  0.00           H  
ATOM    820  CG  LEU    51     317.072 316.146 324.913  1.00  0.00           C  
ATOM    821  HG  LEU    51     317.898 316.378 324.241  1.00  0.00           H  
ATOM    822  CD1 LEU    51     316.634 317.427 325.624  1.00  0.00           C  
ATOM    823 HD11 LEU    51     315.745 317.242 326.223  1.00  0.00           H  
ATOM    824 HD12 LEU    51     317.420 317.761 326.296  1.00  0.00           H  
ATOM    825 HD13 LEU    51     316.434 318.211 324.893  1.00  0.00           H  
ATOM    826  CD2 LEU    51     317.518 315.117 325.943  1.00  0.00           C  
ATOM    827 HD21 LEU    51     318.023 314.319 325.414  1.00  0.00           H  
ATOM    828 HD22 LEU    51     318.221 315.561 326.643  1.00  0.00           H  
ATOM    829 HD23 LEU    51     316.666 314.726 326.499  1.00  0.00           H  
ATOM    830  C   LEU    51     314.739 313.839 322.671  1.00  0.00           C  
ATOM    831  O   LEU    51     314.678 313.546 321.475  1.00  0.00           O  
ATOM    832  N   PHE    52     313.723 313.652 323.509  1.00  0.00           N  
ATOM    833  H   PHE    52     313.840 313.922 324.470  1.00  0.00           H  
ATOM    834  CA  PHE    52     312.483 312.985 323.143  1.00  0.00           C  
ATOM    835  HA  PHE    52     312.808 312.152 322.536  1.00  0.00           H  
ATOM    836  CB  PHE    52     311.842 312.392 324.422  1.00  0.00           C  
ATOM    837  HB2 PHE    52     311.979 313.085 325.251  1.00  0.00           H  
ATOM    838  HB3 PHE    52     310.768 312.279 324.281  1.00  0.00           H  
ATOM    839  CG  PHE    52     312.403 311.041 324.859  1.00  0.00           C  
ATOM    840  CD1 PHE    52     311.542 309.936 325.022  1.00  0.00           C  
ATOM    841  HD1 PHE    52     310.480 310.047 324.854  1.00  0.00           H  
ATOM    842  CE1 PHE    52     312.052 308.680 325.401  1.00  0.00           C  
ATOM    843  HE1 PHE    52     311.383 307.839 325.520  1.00  0.00           H  
ATOM    844  CZ  PHE    52     313.429 308.517 325.629  1.00  0.00           C  
ATOM    845  HZ  PHE    52     313.824 307.555 325.927  1.00  0.00           H  
ATOM    846  CE2 PHE    52     314.288 309.617 325.493  1.00  0.00           C  
ATOM    847  HE2 PHE    52     315.342 309.509 325.707  1.00  0.00           H  
ATOM    848  CD2 PHE    52     313.778 310.871 325.116  1.00  0.00           C  
ATOM    849  HD2 PHE    52     314.455 311.708 325.057  1.00  0.00           H  
ATOM    850  C   PHE    52     311.561 313.791 322.185  1.00  0.00           C  
ATOM    851  O   PHE    52     311.950 314.805 321.603  1.00  0.00           O  
ATOM    852  N   THR    53     310.339 313.292 321.971  1.00  0.00           N  
ATOM    853  H   THR    53     310.116 312.413 322.418  1.00  0.00           H  
ATOM    854  CA  THR    53     309.412 313.712 320.904  1.00  0.00           C  
ATOM    855  HA  THR    53     309.977 313.786 319.976  1.00  0.00           H  
ATOM    856  CB  THR    53     308.340 312.610 320.704  1.00  0.00           C  
ATOM    857  HB  THR    53     307.579 312.694 321.479  1.00  0.00           H  
ATOM    858  CG2 THR    53     307.649 312.655 319.347  1.00  0.00           C  
ATOM    859 HG21 THR    53     308.372 312.431 318.562  1.00  0.00           H  
ATOM    860 HG22 THR    53     306.850 311.913 319.320  1.00  0.00           H  
ATOM    861 HG23 THR    53     307.221 313.641 319.170  1.00  0.00           H  
ATOM    862  OG1 THR    53     308.908 311.330 320.840  1.00  0.00           O  
ATOM    863  HG1 THR    53     308.188 310.675 320.903  1.00  0.00           H  
ATOM    864  C   THR    53     308.744 315.079 321.141  1.00  0.00           C  
ATOM    865  O   THR    53     309.117 316.090 320.558  1.00  0.00           O  
ATOM    866  N   SER    54     307.724 315.086 322.007  1.00  0.00           N  
ATOM    867  H   SER    54     307.646 314.253 322.575  1.00  0.00           H  
ATOM    868  CA  SER    54     306.721 316.131 322.293  1.00  0.00           C  
ATOM    869  HA  SER    54     307.104 316.825 323.041  1.00  0.00           H  
ATOM    870  CB  SER    54     306.258 316.933 321.051  1.00  0.00           C  
ATOM    871  HB2 SER    54     306.551 316.421 320.136  1.00  0.00           H  
ATOM    872  HB3 SER    54     305.171 317.031 321.051  1.00  0.00           H  
ATOM    873  OG  SER    54     306.796 318.246 321.049  1.00  0.00           O  
ATOM    874  HG  SER    54     306.341 318.784 321.726  1.00  0.00           H  
ATOM    875  C   SER    54     305.557 315.369 322.919  1.00  0.00           C  
ATOM    876  O   SER    54     305.414 315.352 324.133  1.00  0.00           O  
ATOM    877  N   LYS    55     304.802 314.613 322.109  1.00  0.00           N  
ATOM    878  H   LYS    55     305.055 314.591 321.127  1.00  0.00           H  
ATOM    879  CA  LYS    55     303.565 313.904 322.500  1.00  0.00           C  
ATOM    880  HA  LYS    55     302.832 314.637 322.843  1.00  0.00           H  
ATOM    881  CB  LYS    55     302.989 313.182 321.264  1.00  0.00           C  
ATOM    882  HB2 LYS    55     303.678 312.388 320.966  1.00  0.00           H  
ATOM    883  HB3 LYS    55     302.046 312.710 321.544  1.00  0.00           H  
ATOM    884  CG  LYS    55     302.735 314.081 320.038  1.00  0.00           C  
ATOM    885  HG2 LYS    55     303.687 314.436 319.641  1.00  0.00           H  
ATOM    886  HG3 LYS    55     302.265 313.471 319.265  1.00  0.00           H  
ATOM    887  CD  LYS    55     301.832 315.289 320.335  1.00  0.00           C  
ATOM    888  HD2 LYS    55     300.904 314.938 320.791  1.00  0.00           H  
ATOM    889  HD3 LYS    55     302.337 315.965 321.029  1.00  0.00           H  
ATOM    890  CE  LYS    55     301.514 316.046 319.037  1.00  0.00           C  
ATOM    891  HE2 LYS    55     302.452 316.371 318.575  1.00  0.00           H  
ATOM    892  HE3 LYS    55     301.027 315.355 318.341  1.00  0.00           H  
ATOM    893  NZ  LYS    55     300.631 317.220 319.288  1.00  0.00           N  
ATOM    894  HZ1 LYS    55     301.068 317.894 319.904  1.00  0.00           H  
ATOM    895  HZ2 LYS    55     300.408 317.697 318.423  1.00  0.00           H  
ATOM    896  HZ3 LYS    55     299.754 316.939 319.709  1.00  0.00           H  
ATOM    897  C   LYS    55     303.738 312.920 323.669  1.00  0.00           C  
ATOM    898  O   LYS    55     302.812 312.733 324.455  1.00  0.00           O  
ATOM    899  N   ASP    56     304.932 312.344 323.822  1.00  0.00           N  
ATOM    900  H   ASP    56     305.616 312.502 323.100  1.00  0.00           H  
ATOM    901  CA  ASP    56     305.272 311.414 324.914  1.00  0.00           C  
ATOM    902  HA  ASP    56     304.470 310.677 324.976  1.00  0.00           H  
ATOM    903  CB  ASP    56     306.570 310.671 324.556  1.00  0.00           C  
ATOM    904  HB2 ASP    56     306.525 310.368 323.508  1.00  0.00           H  
ATOM    905  HB3 ASP    56     307.413 311.357 324.668  1.00  0.00           H  
ATOM    906  CG  ASP    56     306.796 309.401 325.403  1.00  0.00           C  
ATOM    907  OD1 ASP    56     307.964 309.115 325.756  1.00  0.00           O  
ATOM    908  OD2 ASP    56     305.825 308.651 325.672  1.00  0.00           O  
ATOM    909  C   ASP    56     305.384 312.080 326.308  1.00  0.00           C  
ATOM    910  O   ASP    56     305.354 311.379 327.324  1.00  0.00           O  
ATOM    911  N   LYS    57     305.479 313.422 326.382  1.00  0.00           N  
ATOM    912  H   LYS    57     305.548 313.938 325.511  1.00  0.00           H  
ATOM    913  CA  LYS    57     305.574 314.182 327.651  1.00  0.00           C  
ATOM    914  HA  LYS    57     305.025 313.618 328.402  1.00  0.00           H  
ATOM    915  CB  LYS    57     307.062 314.248 328.072  1.00  0.00           C  
ATOM    916  HB2 LYS    57     307.558 313.319 327.783  1.00  0.00           H  
ATOM    917  HB3 LYS    57     307.550 315.049 327.517  1.00  0.00           H  
ATOM    918  CG  LYS    57     307.322 314.447 329.579  1.00  0.00           C  
ATOM    919  HG2 LYS    57     308.399 314.538 329.721  1.00  0.00           H  
ATOM    920  HG3 LYS    57     306.872 315.375 329.923  1.00  0.00           H  
ATOM    921  CD  LYS    57     306.801 313.286 330.444  1.00  0.00           C  
ATOM    922  HD2 LYS    57     305.712 313.253 330.400  1.00  0.00           H  
ATOM    923  HD3 LYS    57     307.197 312.346 330.057  1.00  0.00           H  
ATOM    924  CE  LYS    57     307.224 313.466 331.910  1.00  0.00           C  
ATOM    925  HE2 LYS    57     308.312 313.577 331.956  1.00  0.00           H  
ATOM    926  HE3 LYS    57     306.783 314.392 332.292  1.00  0.00           H  
ATOM    927  NZ  LYS    57     306.793 312.312 332.748  1.00  0.00           N  
ATOM    928  HZ1 LYS    57     307.186 311.438 332.419  1.00  0.00           H  
ATOM    929  HZ2 LYS    57     307.086 312.429 333.711  1.00  0.00           H  
ATOM    930  HZ3 LYS    57     305.786 312.212 332.753  1.00  0.00           H  
ATOM    931  C   LYS    57     304.893 315.570 327.625  1.00  0.00           C  
ATOM    932  O   LYS    57     304.976 316.326 328.593  1.00  0.00           O  
ATOM    933  N   PHE    58     304.136 315.875 326.569  1.00  0.00           N  
ATOM    934  H   PHE    58     304.148 315.243 325.784  1.00  0.00           H  
ATOM    935  CA  PHE    58     303.308 317.078 326.454  1.00  0.00           C  
ATOM    936  HA  PHE    58     303.934 317.950 326.654  1.00  0.00           H  
ATOM    937  CB  PHE    58     302.744 317.190 325.021  1.00  0.00           C  
ATOM    938  HB2 PHE    58     303.301 316.543 324.351  1.00  0.00           H  
ATOM    939  HB3 PHE    58     301.720 316.816 324.994  1.00  0.00           H  
ATOM    940  CG  PHE    58     302.765 318.579 324.412  1.00  0.00           C  
ATOM    941  CD1 PHE    58     301.655 319.433 324.536  1.00  0.00           C  
ATOM    942  HD1 PHE    58     300.795 319.128 325.117  1.00  0.00           H  
ATOM    943  CE1 PHE    58     301.645 320.673 323.870  1.00  0.00           C  
ATOM    944  HE1 PHE    58     300.774 321.310 323.936  1.00  0.00           H  
ATOM    945  CZ  PHE    58     302.753 321.073 323.101  1.00  0.00           C  
ATOM    946  HZ  PHE    58     302.744 322.026 322.589  1.00  0.00           H  
ATOM    947  CE2 PHE    58     303.875 320.232 322.999  1.00  0.00           C  
ATOM    948  HE2 PHE    58     304.727 320.544 322.410  1.00  0.00           H  
ATOM    949  CD2 PHE    58     303.873 318.983 323.644  1.00  0.00           C  
ATOM    950  HD2 PHE    58     304.716 318.318 323.540  1.00  0.00           H  
ATOM    951  C   PHE    58     302.155 317.032 327.471  1.00  0.00           C  
ATOM    952  O   PHE    58     301.370 316.079 327.489  1.00  0.00           O  
ATOM    953  N   ASP    59     302.028 318.071 328.293  1.00  0.00           N  
ATOM    954  H   ASP    59     302.717 318.807 328.243  1.00  0.00           H  
ATOM    955  CA  ASP    59     300.856 318.305 329.144  1.00  0.00           C  
ATOM    956  HA  ASP    59     300.246 317.402 329.192  1.00  0.00           H  
ATOM    957  CB  ASP    59     301.308 318.639 330.577  1.00  0.00           C  
ATOM    958  HB2 ASP    59     302.000 317.862 330.909  1.00  0.00           H  
ATOM    959  HB3 ASP    59     301.850 319.584 330.568  1.00  0.00           H  
ATOM    960  CG  ASP    59     300.155 318.721 331.597  1.00  0.00           C  
ATOM    961  OD1 ASP    59     300.420 319.100 332.763  1.00  0.00           O  
ATOM    962  OD2 ASP    59     298.991 318.396 331.262  1.00  0.00           O  
ATOM    963  C   ASP    59     300.030 319.421 328.486  1.00  0.00           C  
ATOM    964  O   ASP    59     300.575 320.479 328.160  1.00  0.00           O  
ATOM    965  N   SER    60     298.742 319.183 328.222  1.00  0.00           N  
ATOM    966  H   SER    60     298.330 318.328 328.572  1.00  0.00           H  
ATOM    967  CA  SER    60     297.895 320.058 327.390  1.00  0.00           C  
ATOM    968  HA  SER    60     298.290 320.029 326.374  1.00  0.00           H  
ATOM    969  CB  SER    60     296.461 319.513 327.335  1.00  0.00           C  
ATOM    970  HB2 SER    60     295.873 320.131 326.654  1.00  0.00           H  
ATOM    971  HB3 SER    60     296.481 318.494 326.945  1.00  0.00           H  
ATOM    972  OG  SER    60     295.854 319.515 328.622  1.00  0.00           O  
ATOM    973  HG  SER    60     294.929 319.203 328.532  1.00  0.00           H  
ATOM    974  C   SER    60     297.892 321.531 327.830  1.00  0.00           C  
ATOM    975  O   SER    60     297.953 322.429 326.986  1.00  0.00           O  
ATOM    976  N   GLN    61     297.878 321.791 329.142  1.00  0.00           N  
ATOM    977  H   GLN    61     297.780 321.000 329.765  1.00  0.00           H  
ATOM    978  CA  GLN    61     297.948 323.137 329.723  1.00  0.00           C  
ATOM    979  HA  GLN    61     297.248 323.775 329.182  1.00  0.00           H  
ATOM    980  CB  GLN    61     297.481 323.055 331.186  1.00  0.00           C  
ATOM    981  HB2 GLN    61     296.519 322.540 331.209  1.00  0.00           H  
ATOM    982  HB3 GLN    61     298.201 322.472 331.763  1.00  0.00           H  
ATOM    983  CG  GLN    61     297.309 324.438 331.838  1.00  0.00           C  
ATOM    984  HG2 GLN    61     298.281 324.922 331.941  1.00  0.00           H  
ATOM    985  HG3 GLN    61     296.690 325.057 331.187  1.00  0.00           H  
ATOM    986  CD  GLN    61     296.650 324.388 333.219  1.00  0.00           C  
ATOM    987  OE1 GLN    61     296.468 323.347 333.841  1.00  0.00           O  
ATOM    988  NE2 GLN    61     296.266 325.524 333.765  1.00  0.00           N  
ATOM    989 HE21 GLN    61     295.832 325.498 334.677  1.00  0.00           H  
ATOM    990 HE22 GLN    61     296.405 326.398 333.276  1.00  0.00           H  
ATOM    991  C   GLN    61     299.343 323.784 329.606  1.00  0.00           C  
ATOM    992  O   GLN    61     299.455 325.006 329.489  1.00  0.00           O  
ATOM    993  N   CYS    62     300.411 322.977 329.628  1.00  0.00           N  
ATOM    994  H   CYS    62     300.251 321.977 329.631  1.00  0.00           H  
ATOM    995  CA  CYS    62     301.791 323.441 329.468  1.00  0.00           C  
ATOM    996  HA  CYS    62     301.972 324.242 330.187  1.00  0.00           H  
ATOM    997  CB  CYS    62     302.734 322.275 329.809  1.00  0.00           C  
ATOM    998  HB2 CYS    62     302.391 321.792 330.726  1.00  0.00           H  
ATOM    999  HB3 CYS    62     302.730 321.543 329.000  1.00  0.00           H  
ATOM   1000  SG  CYS    62     304.426 322.869 330.080  1.00  0.00           S  
ATOM   1001  HG  CYS    62     304.976 321.673 330.364  1.00  0.00           H  
ATOM   1002  C   CYS    62     302.050 324.020 328.061  1.00  0.00           C  
ATOM   1003  O   CYS    62     302.786 325.000 327.917  1.00  0.00           O  
ATOM   1004  N   GLY    63     301.406 323.449 327.029  1.00  0.00           N  
ATOM   1005  H   GLY    63     300.807 322.656 327.225  1.00  0.00           H  
ATOM   1006  CA  GLY    63     301.574 323.856 325.626  1.00  0.00           C  
ATOM   1007  HA2 GLY    63     300.951 323.240 324.982  1.00  0.00           H  
ATOM   1008  HA3 GLY    63     301.250 324.892 325.517  1.00  0.00           H  
ATOM   1009  C   GLY    63     303.030 323.758 325.155  1.00  0.00           C  
ATOM   1010  O   GLY    63     303.478 324.595 324.366  1.00  0.00           O  
ATOM   1011  N   TRP    64     303.771 322.760 325.657  1.00  0.00           N  
ATOM   1012  H   TRP    64     303.323 322.075 326.247  1.00  0.00           H  
ATOM   1013  CA  TRP    64     305.227 322.706 325.539  1.00  0.00           C  
ATOM   1014  HA  TRP    64     305.493 323.126 324.573  1.00  0.00           H  
ATOM   1015  CB  TRP    64     305.769 323.639 326.629  1.00  0.00           C  
ATOM   1016  HB2 TRP    64     305.226 324.584 326.624  1.00  0.00           H  
ATOM   1017  HB3 TRP    64     305.640 323.171 327.602  1.00  0.00           H  
ATOM   1018  CG  TRP    64     307.192 323.955 326.426  1.00  0.00           C  
ATOM   1019  CD1 TRP    64     308.211 323.356 327.068  1.00  0.00           C  
ATOM   1020  HD1 TRP    64     308.111 322.615 327.853  1.00  0.00           H  
ATOM   1021  NE1 TRP    64     309.374 323.675 326.420  1.00  0.00           N  
ATOM   1022  HE1 TRP    64     310.203 323.090 326.523  1.00  0.00           H  
ATOM   1023  CE2 TRP    64     309.172 324.531 325.361  1.00  0.00           C  
ATOM   1024  CZ2 TRP    64     310.004 325.035 324.355  1.00  0.00           C  
ATOM   1025  HZ2 TRP    64     311.058 324.815 324.329  1.00  0.00           H  
ATOM   1026  CH2 TRP    64     309.448 325.836 323.357  1.00  0.00           C  
ATOM   1027  HH2 TRP    64     310.099 326.214 322.593  1.00  0.00           H  
ATOM   1028  CZ3 TRP    64     308.071 326.120 323.343  1.00  0.00           C  
ATOM   1029  HZ3 TRP    64     307.648 326.717 322.545  1.00  0.00           H  
ATOM   1030  CE3 TRP    64     307.238 325.586 324.343  1.00  0.00           C  
ATOM   1031  HE3 TRP    64     306.172 325.765 324.308  1.00  0.00           H  
ATOM   1032  CD2 TRP    64     307.770 324.773 325.369  1.00  0.00           C  
ATOM   1033  C   TRP    64     305.833 321.276 325.655  1.00  0.00           C  
ATOM   1034  O   TRP    64     305.305 320.474 326.435  1.00  0.00           O  
ATOM   1035  N   PRO    65     306.910 320.921 324.906  1.00  0.00           N  
ATOM   1036  CD  PRO    65     307.601 321.757 323.924  1.00  0.00           C  
ATOM   1037  HD2 PRO    65     308.369 322.332 324.425  1.00  0.00           H  
ATOM   1038  HD3 PRO    65     306.931 322.415 323.373  1.00  0.00           H  
ATOM   1039  CG  PRO    65     308.296 320.827 322.943  1.00  0.00           C  
ATOM   1040  HG2 PRO    65     309.219 321.267 322.565  1.00  0.00           H  
ATOM   1041  HG3 PRO    65     307.623 320.585 322.122  1.00  0.00           H  
ATOM   1042  CB  PRO    65     308.569 319.593 323.790  1.00  0.00           C  
ATOM   1043  HB2 PRO    65     309.521 319.707 324.307  1.00  0.00           H  
ATOM   1044  HB3 PRO    65     308.571 318.705 323.165  1.00  0.00           H  
ATOM   1045  CA  PRO    65     307.415 319.545 324.793  1.00  0.00           C  
ATOM   1046  HA  PRO    65     306.622 318.965 324.330  1.00  0.00           H  
ATOM   1047  C   PRO    65     307.815 318.793 326.085  1.00  0.00           C  
ATOM   1048  O   PRO    65     307.407 317.636 326.220  1.00  0.00           O  
ATOM   1049  N   SER    66     308.589 319.396 327.006  1.00  0.00           N  
ATOM   1050  H   SER    66     309.043 320.257 326.711  1.00  0.00           H  
ATOM   1051  CA  SER    66     309.208 318.747 328.194  1.00  0.00           C  
ATOM   1052  HA  SER    66     309.589 319.546 328.824  1.00  0.00           H  
ATOM   1053  CB  SER    66     308.187 317.980 329.047  1.00  0.00           C  
ATOM   1054  HB2 SER    66     307.302 318.600 329.191  1.00  0.00           H  
ATOM   1055  HB3 SER    66     307.904 317.062 328.536  1.00  0.00           H  
ATOM   1056  OG  SER    66     308.741 317.642 330.311  1.00  0.00           O  
ATOM   1057  HG  SER    66     308.016 317.426 330.930  1.00  0.00           H  
ATOM   1058  C   SER    66     310.423 317.864 327.818  1.00  0.00           C  
ATOM   1059  O   SER    66     310.773 317.795 326.643  1.00  0.00           O  
ATOM   1060  N   PHE    67     311.078 317.180 328.776  1.00  0.00           N  
ATOM   1061  H   PHE    67     310.715 317.262 329.717  1.00  0.00           H  
ATOM   1062  CA  PHE    67     312.087 316.138 328.507  1.00  0.00           C  
ATOM   1063  HA  PHE    67     311.725 315.604 327.628  1.00  0.00           H  
ATOM   1064  CB  PHE    67     313.479 316.701 328.111  1.00  0.00           C  
ATOM   1065  HB2 PHE    67     314.191 315.874 328.096  1.00  0.00           H  
ATOM   1066  HB3 PHE    67     313.401 317.042 327.084  1.00  0.00           H  
ATOM   1067  CG  PHE    67     314.126 317.844 328.885  1.00  0.00           C  
ATOM   1068  CD1 PHE    67     314.524 319.004 328.188  1.00  0.00           C  
ATOM   1069  HD1 PHE    67     314.292 319.109 327.137  1.00  0.00           H  
ATOM   1070  CE1 PHE    67     315.214 320.040 328.844  1.00  0.00           C  
ATOM   1071  HE1 PHE    67     315.498 320.931 328.304  1.00  0.00           H  
ATOM   1072  CZ  PHE    67     315.517 319.922 330.209  1.00  0.00           C  
ATOM   1073  HZ  PHE    67     316.034 320.724 330.719  1.00  0.00           H  
ATOM   1074  CE2 PHE    67     315.157 318.754 330.902  1.00  0.00           C  
ATOM   1075  HE2 PHE    67     315.430 318.642 331.939  1.00  0.00           H  
ATOM   1076  CD2 PHE    67     314.469 317.716 330.246  1.00  0.00           C  
ATOM   1077  HD2 PHE    67     314.229 316.815 330.788  1.00  0.00           H  
ATOM   1078  C   PHE    67     312.209 315.054 329.597  1.00  0.00           C  
ATOM   1079  O   PHE    67     312.164 315.331 330.797  1.00  0.00           O  
ATOM   1080  N   THR    68     312.398 313.805 329.149  1.00  0.00           N  
ATOM   1081  H   THR    68     312.357 313.655 328.150  1.00  0.00           H  
ATOM   1082  CA  THR    68     312.782 312.617 329.945  1.00  0.00           C  
ATOM   1083  HA  THR    68     313.235 312.964 330.874  1.00  0.00           H  
ATOM   1084  CB  THR    68     311.597 311.688 330.347  1.00  0.00           C  
ATOM   1085  HB  THR    68     311.815 311.303 331.344  1.00  0.00           H  
ATOM   1086  CG2 THR    68     310.233 312.377 330.400  1.00  0.00           C  
ATOM   1087 HG21 THR    68     309.927 312.676 329.396  1.00  0.00           H  
ATOM   1088 HG22 THR    68     309.493 311.686 330.804  1.00  0.00           H  
ATOM   1089 HG23 THR    68     310.290 313.253 331.045  1.00  0.00           H  
ATOM   1090  OG1 THR    68     311.414 310.570 329.499  1.00  0.00           O  
ATOM   1091  HG1 THR    68     310.751 309.981 329.904  1.00  0.00           H  
ATOM   1092  C   THR    68     313.855 311.856 329.144  1.00  0.00           C  
ATOM   1093  O   THR    68     313.641 311.614 327.959  1.00  0.00           O  
ATOM   1094  N   LYS    69     315.039 311.595 329.733  1.00  0.00           N  
ATOM   1095  H   LYS    69     315.138 311.910 330.690  1.00  0.00           H  
ATOM   1096  CA  LYS    69     316.155 310.773 329.185  1.00  0.00           C  
ATOM   1097  HA  LYS    69     316.870 310.668 329.996  1.00  0.00           H  
ATOM   1098  CB  LYS    69     315.702 309.337 328.821  1.00  0.00           C  
ATOM   1099  HB2 LYS    69     314.702 309.352 328.392  1.00  0.00           H  
ATOM   1100  HB3 LYS    69     316.363 308.939 328.049  1.00  0.00           H  
ATOM   1101  CG  LYS    69     315.709 308.343 329.993  1.00  0.00           C  
ATOM   1102  HG2 LYS    69     315.181 308.772 330.845  1.00  0.00           H  
ATOM   1103  HG3 LYS    69     315.171 307.450 329.670  1.00  0.00           H  
ATOM   1104  CD  LYS    69     317.132 307.927 330.409  1.00  0.00           C  
ATOM   1105  HD2 LYS    69     317.693 307.625 329.521  1.00  0.00           H  
ATOM   1106  HD3 LYS    69     317.644 308.767 330.881  1.00  0.00           H  
ATOM   1107  CE  LYS    69     317.075 306.749 331.390  1.00  0.00           C  
ATOM   1108  HE2 LYS    69     316.527 307.060 332.285  1.00  0.00           H  
ATOM   1109  HE3 LYS    69     316.513 305.933 330.923  1.00  0.00           H  
ATOM   1110  NZ  LYS    69     318.436 306.273 331.762  1.00  0.00           N  
ATOM   1111  HZ1 LYS    69     318.972 306.998 332.221  1.00  0.00           H  
ATOM   1112  HZ2 LYS    69     318.386 305.488 332.398  1.00  0.00           H  
ATOM   1113  HZ3 LYS    69     318.958 305.968 330.950  1.00  0.00           H  
ATOM   1114  C   LYS    69     316.929 311.394 327.991  1.00  0.00           C  
ATOM   1115  O   LYS    69     316.332 311.733 326.968  1.00  0.00           O  
ATOM   1116  N   PRO    70     318.273 311.482 328.048  1.00  0.00           N  
ATOM   1117  CD  PRO    70     319.090 311.584 329.248  1.00  0.00           C  
ATOM   1118  HD2 PRO    70     319.568 310.625 329.451  1.00  0.00           H  
ATOM   1119  HD3 PRO    70     318.523 311.925 330.114  1.00  0.00           H  
ATOM   1120  CG  PRO    70     320.141 312.629 328.897  1.00  0.00           C  
ATOM   1121  HG2 PRO    70     321.036 312.533 329.512  1.00  0.00           H  
ATOM   1122  HG3 PRO    70     319.710 313.627 328.994  1.00  0.00           H  
ATOM   1123  CB  PRO    70     320.424 312.331 327.426  1.00  0.00           C  
ATOM   1124  HB2 PRO    70     321.202 311.571 327.350  1.00  0.00           H  
ATOM   1125  HB3 PRO    70     320.719 313.242 326.912  1.00  0.00           H  
ATOM   1126  CA  PRO    70     319.098 311.796 326.875  1.00  0.00           C  
ATOM   1127  HA  PRO    70     318.614 312.581 326.306  1.00  0.00           H  
ATOM   1128  C   PRO    70     319.286 310.567 325.959  1.00  0.00           C  
ATOM   1129  O   PRO    70     319.362 309.438 326.449  1.00  0.00           O  
ATOM   1130  N   ILE    71     319.346 310.776 324.634  1.00  0.00           N  
ATOM   1131  H   ILE    71     319.243 311.728 324.293  1.00  0.00           H  
ATOM   1132  CA  ILE    71     319.392 309.701 323.614  1.00  0.00           C  
ATOM   1133  HA  ILE    71     319.213 308.750 324.117  1.00  0.00           H  
ATOM   1134  CB  ILE    71     318.222 309.866 322.601  1.00  0.00           C  
ATOM   1135  HB  ILE    71     318.430 310.748 322.004  1.00  0.00           H  
ATOM   1136  CG2 ILE    71     318.089 308.654 321.652  1.00  0.00           C  
ATOM   1137 HG21 ILE    71     318.513 307.760 322.112  1.00  0.00           H  
ATOM   1138 HG22 ILE    71     317.050 308.425 321.419  1.00  0.00           H  
ATOM   1139 HG23 ILE    71     318.581 308.857 320.703  1.00  0.00           H  
ATOM   1140  CG1 ILE    71     316.851 310.110 323.276  1.00  0.00           C  
ATOM   1141 HG12 ILE    71     316.459 309.173 323.670  1.00  0.00           H  
ATOM   1142 HG13 ILE    71     316.937 310.821 324.096  1.00  0.00           H  
ATOM   1143  CD1 ILE    71     315.855 310.721 322.291  1.00  0.00           C  
ATOM   1144 HD11 ILE    71     315.586 310.013 321.510  1.00  0.00           H  
ATOM   1145 HD12 ILE    71     314.950 311.011 322.812  1.00  0.00           H  
ATOM   1146 HD13 ILE    71     316.298 311.609 321.845  1.00  0.00           H  
ATOM   1147  C   ILE    71     320.822 309.580 323.017  1.00  0.00           C  
ATOM   1148  O   ILE    71     321.790 309.639 323.773  1.00  0.00           O  
ATOM   1149  N   GLU    72     321.005 309.388 321.702  1.00  0.00           N  
ATOM   1150  H   GLU    72     320.184 309.335 321.119  1.00  0.00           H  
ATOM   1151  CA  GLU    72     322.296 309.050 321.063  1.00  0.00           C  
ATOM   1152  HA  GLU    72     323.036 308.868 321.844  1.00  0.00           H  
ATOM   1153  CB  GLU    72     322.191 307.705 320.305  1.00  0.00           C  
ATOM   1154  HB2 GLU    72     323.128 307.562 319.766  1.00  0.00           H  
ATOM   1155  HB3 GLU    72     322.156 306.905 321.042  1.00  0.00           H  
ATOM   1156  CG  GLU    72     321.038 307.553 319.282  1.00  0.00           C  
ATOM   1157  HG2 GLU    72     320.595 308.531 319.082  1.00  0.00           H  
ATOM   1158  HG3 GLU    72     321.476 307.210 318.342  1.00  0.00           H  
ATOM   1159  CD  GLU    72     319.909 306.561 319.665  1.00  0.00           C  
ATOM   1160  OE1 GLU    72     318.897 306.514 318.925  1.00  0.00           O  
ATOM   1161  OE2 GLU    72     320.009 305.808 320.664  1.00  0.00           O  
ATOM   1162  C   GLU    72     322.890 310.170 320.173  1.00  0.00           C  
ATOM   1163  O   GLU    72     322.529 310.312 319.007  1.00  0.00           O  
ATOM   1164  N   GLU    73     323.839 310.957 320.709  1.00  0.00           N  
ATOM   1165  H   GLU    73     324.092 310.802 321.675  1.00  0.00           H  
ATOM   1166  CA  GLU    73     324.681 311.898 319.931  1.00  0.00           C  
ATOM   1167  HA  GLU    73     324.300 311.948 318.910  1.00  0.00           H  
ATOM   1168  CB  GLU    73     324.644 313.328 320.506  1.00  0.00           C  
ATOM   1169  HB2 GLU    73     323.660 313.483 320.877  1.00  0.00           H  
ATOM   1170  HB3 GLU    73     325.308 313.428 321.362  1.00  0.00           H  
ATOM   1171  CG  GLU    73     324.928 314.439 319.483  1.00  0.00           C  
ATOM   1172  HG2 GLU    73     325.961 314.772 319.588  1.00  0.00           H  
ATOM   1173  HG3 GLU    73     324.815 314.029 318.480  1.00  0.00           H  
ATOM   1174  CD  GLU    73     323.960 315.637 319.622  1.00  0.00           C  
ATOM   1175  OE1 GLU    73     323.045 315.763 318.773  1.00  0.00           O  
ATOM   1176  OE2 GLU    73     324.108 316.457 320.558  1.00  0.00           O  
ATOM   1177  C   GLU    73     326.117 311.370 319.846  1.00  0.00           C  
ATOM   1178  O   GLU    73     327.056 311.950 320.394  1.00  0.00           O  
ATOM   1179  N   GLU    74     326.304 310.234 319.176  1.00  0.00           N  
ATOM   1180  H   GLU    74     325.512 309.770 318.751  1.00  0.00           H  
ATOM   1181  CA  GLU    74     327.646 309.712 318.922  1.00  0.00           C  
ATOM   1182  HA  GLU    74     328.248 309.877 319.818  1.00  0.00           H  
ATOM   1183  CB  GLU    74     327.600 308.194 318.700  1.00  0.00           C  
ATOM   1184  HB2 GLU    74     326.964 307.723 319.450  1.00  0.00           H  
ATOM   1185  HB3 GLU    74     327.167 307.985 317.721  1.00  0.00           H  
ATOM   1186  CG  GLU    74     329.007 307.584 318.769  1.00  0.00           C  
ATOM   1187  HG2 GLU    74     328.959 306.574 318.357  1.00  0.00           H  
ATOM   1188  HG3 GLU    74     329.657 308.184 318.132  1.00  0.00           H  
ATOM   1189  CD  GLU    74     329.633 307.512 320.181  1.00  0.00           C  
ATOM   1190  OE1 GLU    74     330.848 307.207 320.270  1.00  0.00           O  
ATOM   1191  OE2 GLU    74     328.944 307.742 321.205  1.00  0.00           O  
ATOM   1192  C   GLU    74     328.300 310.514 317.779  1.00  0.00           C  
ATOM   1193  O   GLU    74     328.177 310.179 316.597  1.00  0.00           O  
ATOM   1194  N   VAL    75     328.971 311.612 318.144  1.00  0.00           N  
ATOM   1195  H   VAL    75     328.986 311.841 319.130  1.00  0.00           H  
ATOM   1196  CA  VAL    75     329.486 312.631 317.217  1.00  0.00           C  
ATOM   1197  HA  VAL    75     329.497 312.201 316.219  1.00  0.00           H  
ATOM   1198  CB  VAL    75     328.600 313.904 317.153  1.00  0.00           C  
ATOM   1199  HB  VAL    75     328.946 314.496 316.305  1.00  0.00           H  
ATOM   1200  CG1 VAL    75     327.118 313.593 316.910  1.00  0.00           C  
ATOM   1201 HG11 VAL    75     326.716 313.034 317.749  1.00  0.00           H  
ATOM   1202 HG12 VAL    75     326.554 314.520 316.799  1.00  0.00           H  
ATOM   1203 HG13 VAL    75     326.975 313.002 316.012  1.00  0.00           H  
ATOM   1204  CG2 VAL    75     328.676 314.805 318.393  1.00  0.00           C  
ATOM   1205 HG21 VAL    75     329.676 315.227 318.494  1.00  0.00           H  
ATOM   1206 HG22 VAL    75     327.975 315.635 318.300  1.00  0.00           H  
ATOM   1207 HG23 VAL    75     328.430 314.234 319.289  1.00  0.00           H  
ATOM   1208  C   VAL    75     330.931 312.994 317.559  1.00  0.00           C  
ATOM   1209  O   VAL    75     331.305 313.182 318.717  1.00  0.00           O  
ATOM   1210  N   GLU    76     331.745 313.062 316.511  1.00  0.00           N  
ATOM   1211  H   GLU    76     331.346 312.895 315.595  1.00  0.00           H  
ATOM   1212  CA  GLU    76     333.114 313.571 316.528  1.00  0.00           C  
ATOM   1213  HA  GLU    76     333.496 313.561 317.549  1.00  0.00           H  
ATOM   1214  CB  GLU    76     334.000 312.645 315.666  1.00  0.00           C  
ATOM   1215  HB2 GLU    76     333.699 312.740 314.622  1.00  0.00           H  
ATOM   1216  HB3 GLU    76     335.037 312.972 315.746  1.00  0.00           H  
ATOM   1217  CG  GLU    76     333.934 311.155 316.048  1.00  0.00           C  
ATOM   1218  HG2 GLU    76     332.948 310.769 315.774  1.00  0.00           H  
ATOM   1219  HG3 GLU    76     334.665 310.615 315.442  1.00  0.00           H  
ATOM   1220  CD  GLU    76     334.206 310.869 317.542  1.00  0.00           C  
ATOM   1221  OE1 GLU    76     333.627 309.896 318.083  1.00  0.00           O  
ATOM   1222  OE2 GLU    76     335.030 311.575 318.173  1.00  0.00           O  
ATOM   1223  C   GLU    76     333.125 315.048 316.076  1.00  0.00           C  
ATOM   1224  O   GLU    76     332.167 315.786 316.324  1.00  0.00           O  
ATOM   1225  N   GLU    77     334.178 315.500 315.392  1.00  0.00           N  
ATOM   1226  H   GLU    77     334.915 314.850 315.150  1.00  0.00           H  
ATOM   1227  CA  GLU    77     334.432 316.920 315.117  1.00  0.00           C  
ATOM   1228  HA  GLU    77     333.553 317.519 315.360  1.00  0.00           H  
ATOM   1229  CB  GLU    77     335.604 317.400 315.989  1.00  0.00           C  
ATOM   1230  HB2 GLU    77     336.491 316.837 315.695  1.00  0.00           H  
ATOM   1231  HB3 GLU    77     335.782 318.457 315.785  1.00  0.00           H  
ATOM   1232  CG  GLU    77     335.399 317.234 317.500  1.00  0.00           C  
ATOM   1233  HG2 GLU    77     334.557 317.859 317.808  1.00  0.00           H  
ATOM   1234  HG3 GLU    77     335.150 316.195 317.722  1.00  0.00           H  
ATOM   1235  CD  GLU    77     336.656 317.607 318.313  1.00  0.00           C  
ATOM   1236  OE1 GLU    77     336.573 317.524 319.557  1.00  0.00           O  
ATOM   1237  OE2 GLU    77     337.714 317.967 317.735  1.00  0.00           O  
ATOM   1238  C   GLU    77     334.825 317.208 313.661  1.00  0.00           C  
ATOM   1239  O   GLU    77     335.385 316.362 312.957  1.00  0.00           O  
ATOM   1240  N   LYS    78     334.581 318.456 313.252  1.00  0.00           N  
ATOM   1241  H   LYS    78     334.048 319.057 313.882  1.00  0.00           H  
ATOM   1242  CA  LYS    78     335.075 319.093 312.025  1.00  0.00           C  
ATOM   1243  HA  LYS    78     335.975 318.570 311.691  1.00  0.00           H  
ATOM   1244  CB  LYS    78     333.999 318.968 310.925  1.00  0.00           C  
ATOM   1245  HB2 LYS    78     333.730 317.914 310.830  1.00  0.00           H  
ATOM   1246  HB3 LYS    78     333.094 319.480 311.239  1.00  0.00           H  
ATOM   1247  CG  LYS    78     334.445 319.452 309.530  1.00  0.00           C  
ATOM   1248  HG2 LYS    78     335.418 319.941 309.585  1.00  0.00           H  
ATOM   1249  HG3 LYS    78     334.560 318.575 308.892  1.00  0.00           H  
ATOM   1250  CD  LYS    78     333.440 320.403 308.857  1.00  0.00           C  
ATOM   1251  HD2 LYS    78     333.654 320.437 307.787  1.00  0.00           H  
ATOM   1252  HD3 LYS    78     332.425 320.021 308.991  1.00  0.00           H  
ATOM   1253  CE  LYS    78     333.566 321.822 309.425  1.00  0.00           C  
ATOM   1254  HE2 LYS    78     333.493 321.791 310.514  1.00  0.00           H  
ATOM   1255  HE3 LYS    78     334.565 322.203 309.188  1.00  0.00           H  
ATOM   1256  NZ  LYS    78     332.538 322.748 308.876  1.00  0.00           N  
ATOM   1257  HZ1 LYS    78     331.596 322.473 309.120  1.00  0.00           H  
ATOM   1258  HZ2 LYS    78     332.699 323.692 309.243  1.00  0.00           H  
ATOM   1259  HZ3 LYS    78     332.600 322.819 307.868  1.00  0.00           H  
ATOM   1260  C   LYS    78     335.460 320.537 312.397  1.00  0.00           C  
ATOM   1261  O   LYS    78     334.746 321.187 313.159  1.00  0.00           O  
ATOM   1262  N   LEU    79     336.620 321.014 311.945  1.00  0.00           N  
ATOM   1263  H   LEU    79     337.161 320.437 311.317  1.00  0.00           H  
ATOM   1264  CA  LEU    79     337.200 322.307 312.353  1.00  0.00           C  
ATOM   1265  HA  LEU    79     336.524 322.808 313.048  1.00  0.00           H  
ATOM   1266  CB  LEU    79     338.542 322.078 313.080  1.00  0.00           C  
ATOM   1267  HB2 LEU    79     339.233 321.610 312.376  1.00  0.00           H  
ATOM   1268  HB3 LEU    79     338.955 323.052 313.347  1.00  0.00           H  
ATOM   1269  CG  LEU    79     338.488 321.205 314.354  1.00  0.00           C  
ATOM   1270  HG  LEU    79     338.097 320.218 314.108  1.00  0.00           H  
ATOM   1271  CD1 LEU    79     339.898 321.038 314.922  1.00  0.00           C  
ATOM   1272 HD11 LEU    79     340.320 322.011 315.178  1.00  0.00           H  
ATOM   1273 HD12 LEU    79     339.866 320.416 315.817  1.00  0.00           H  
ATOM   1274 HD13 LEU    79     340.538 320.553 314.185  1.00  0.00           H  
ATOM   1275  CD2 LEU    79     337.629 321.812 315.464  1.00  0.00           C  
ATOM   1276 HD21 LEU    79     336.596 321.906 315.133  1.00  0.00           H  
ATOM   1277 HD22 LEU    79     337.648 321.159 316.337  1.00  0.00           H  
ATOM   1278 HD23 LEU    79     338.027 322.787 315.744  1.00  0.00           H  
ATOM   1279  C   LEU    79     337.366 323.252 311.148  1.00  0.00           C  
ATOM   1280  O   LEU    79     337.706 322.816 310.045  1.00  0.00           O  
ATOM   1281  N   ASP    80     337.109 324.545 311.360  1.00  0.00           N  
ATOM   1282  H   ASP    80     336.806 324.819 312.289  1.00  0.00           H  
ATOM   1283  CA  ASP    80     336.996 325.588 310.335  1.00  0.00           C  
ATOM   1284  HA  ASP    80     337.252 325.160 309.364  1.00  0.00           H  
ATOM   1285  CB  ASP    80     335.551 326.141 310.216  1.00  0.00           C  
ATOM   1286  HB2 ASP    80     335.384 326.861 311.012  1.00  0.00           H  
ATOM   1287  HB3 ASP    80     335.494 326.698 309.279  1.00  0.00           H  
ATOM   1288  CG  ASP    80     334.366 325.153 310.284  1.00  0.00           C  
ATOM   1289  OD1 ASP    80     333.427 325.308 309.465  1.00  0.00           O  
ATOM   1290  OD2 ASP    80     334.304 324.251 311.150  1.00  0.00           O  
ATOM   1291  C   ASP    80     337.984 326.742 310.623  1.00  0.00           C  
ATOM   1292  O   ASP    80     337.717 327.631 311.436  1.00  0.00           O  
ATOM   1293  N   THR    81     339.149 326.747 309.971  1.00  0.00           N  
ATOM   1294  H   THR    81     339.342 326.002 309.317  1.00  0.00           H  
ATOM   1295  CA  THR    81     340.182 327.786 310.172  1.00  0.00           C  
ATOM   1296  HA  THR    81     340.119 328.145 311.197  1.00  0.00           H  
ATOM   1297  CB  THR    81     341.592 327.200 309.994  1.00  0.00           C  
ATOM   1298  HB  THR    81     341.707 326.836 308.971  1.00  0.00           H  
ATOM   1299  CG2 THR    81     342.690 328.222 310.296  1.00  0.00           C  
ATOM   1300 HG21 THR    81     342.546 328.641 311.294  1.00  0.00           H  
ATOM   1301 HG22 THR    81     343.667 327.739 310.248  1.00  0.00           H  
ATOM   1302 HG23 THR    81     342.670 329.025 309.560  1.00  0.00           H  
ATOM   1303  OG1 THR    81     341.769 326.122 310.896  1.00  0.00           O  
ATOM   1304  HG1 THR    81     342.601 325.667 310.666  1.00  0.00           H  
ATOM   1305  C   THR    81     339.952 328.991 309.251  1.00  0.00           C  
ATOM   1306  O   THR    81     339.714 328.815 308.053  1.00  0.00           O  
ATOM   1307  N   SER    82     340.009 330.216 309.796  1.00  0.00           N  
ATOM   1308  H   SER    82     340.201 330.299 310.790  1.00  0.00           H  
ATOM   1309  CA  SER    82     339.636 331.447 309.078  1.00  0.00           C  
ATOM   1310  HA  SER    82     339.913 331.326 308.030  1.00  0.00           H  
ATOM   1311  CB  SER    82     338.108 331.620 309.099  1.00  0.00           C  
ATOM   1312  HB2 SER    82     337.641 330.693 308.760  1.00  0.00           H  
ATOM   1313  HB3 SER    82     337.772 331.819 310.118  1.00  0.00           H  
ATOM   1314  OG  SER    82     337.708 332.678 308.238  1.00  0.00           O  
ATOM   1315  HG  SER    82     336.729 332.698 308.200  1.00  0.00           H  
ATOM   1316  C   SER    82     340.389 332.697 309.576  1.00  0.00           C  
ATOM   1317  O   SER    82     339.890 333.460 310.404  1.00  0.00           O  
ATOM   1318  N   HIS    83     341.635 332.881 309.110  1.00  0.00           N  
ATOM   1319  H   HIS    83     341.999 332.174 308.484  1.00  0.00           H  
ATOM   1320  CA  HIS    83     342.438 334.116 309.269  1.00  0.00           C  
ATOM   1321  HA  HIS    83     343.442 333.903 308.896  1.00  0.00           H  
ATOM   1322  CB  HIS    83     341.862 335.223 308.361  1.00  0.00           C  
ATOM   1323  HB2 HIS    83     341.595 334.771 307.404  1.00  0.00           H  
ATOM   1324  HB3 HIS    83     340.944 335.618 308.797  1.00  0.00           H  
ATOM   1325  CG  HIS    83     342.809 336.371 308.071  1.00  0.00           C  
ATOM   1326  ND1 HIS    83     343.498 337.145 309.013  1.00  0.00           N  
ATOM   1327  CE1 HIS    83     344.156 338.090 308.321  1.00  0.00           C  
ATOM   1328  HE1 HIS    83     344.783 338.860 308.760  1.00  0.00           H  
ATOM   1329  NE2 HIS    83     343.914 337.954 307.007  1.00  0.00           N  
ATOM   1330  HE2 HIS    83     344.282 338.561 306.280  1.00  0.00           H  
ATOM   1331  CD2 HIS    83     343.066 336.880 306.830  1.00  0.00           C  
ATOM   1332  HD2 HIS    83     342.655 336.521 305.894  1.00  0.00           H  
ATOM   1333  C   HIS    83     342.623 334.550 310.741  1.00  0.00           C  
ATOM   1334  O   HIS    83     342.127 335.587 311.193  1.00  0.00           O  
ATOM   1335  N   GLY    84     343.283 333.699 311.533  1.00  0.00           N  
ATOM   1336  H   GLY    84     343.641 332.845 311.124  1.00  0.00           H  
ATOM   1337  CA  GLY    84     343.585 333.962 312.951  1.00  0.00           C  
ATOM   1338  HA2 GLY    84     344.401 333.309 313.265  1.00  0.00           H  
ATOM   1339  HA3 GLY    84     343.923 334.992 313.067  1.00  0.00           H  
ATOM   1340  C   GLY    84     342.404 333.735 313.907  1.00  0.00           C  
ATOM   1341  O   GLY    84     342.577 333.796 315.127  1.00  0.00           O  
ATOM   1342  N   MET    85     341.221 333.427 313.364  1.00  0.00           N  
ATOM   1343  H   MET    85     341.166 333.424 312.354  1.00  0.00           H  
ATOM   1344  CA  MET    85     340.032 332.961 314.080  1.00  0.00           C  
ATOM   1345  HA  MET    85     340.228 333.005 315.153  1.00  0.00           H  
ATOM   1346  CB  MET    85     338.828 333.896 313.793  1.00  0.00           C  
ATOM   1347  HB2 MET    85     338.418 334.219 314.751  1.00  0.00           H  
ATOM   1348  HB3 MET    85     339.181 334.792 313.282  1.00  0.00           H  
ATOM   1349  CG  MET    85     337.669 333.287 312.981  1.00  0.00           C  
ATOM   1350  HG2 MET    85     338.063 332.849 312.066  1.00  0.00           H  
ATOM   1351  HG3 MET    85     337.217 332.487 313.567  1.00  0.00           H  
ATOM   1352  SD  MET    85     336.337 334.437 312.534  1.00  0.00           S  
ATOM   1353  CE  MET    85     337.152 335.388 311.220  1.00  0.00           C  
ATOM   1354  HE1 MET    85     337.471 334.717 310.423  1.00  0.00           H  
ATOM   1355  HE2 MET    85     336.453 336.119 310.812  1.00  0.00           H  
ATOM   1356  HE3 MET    85     338.020 335.911 311.620  1.00  0.00           H  
ATOM   1357  C   MET    85     339.774 331.489 313.728  1.00  0.00           C  
ATOM   1358  O   MET    85     340.237 330.981 312.699  1.00  0.00           O  
ATOM   1359  N   ILE    86     338.999 330.808 314.570  1.00  0.00           N  
ATOM   1360  H   ILE    86     338.646 331.276 315.396  1.00  0.00           H  
ATOM   1361  CA  ILE    86     338.598 329.418 314.357  1.00  0.00           C  
ATOM   1362  HA  ILE    86     338.716 329.198 313.295  1.00  0.00           H  
ATOM   1363  CB  ILE    86     339.545 328.468 315.142  1.00  0.00           C  
ATOM   1364  HB  ILE    86     340.481 329.004 315.311  1.00  0.00           H  
ATOM   1365  CG2 ILE    86     339.012 328.056 316.523  1.00  0.00           C  
ATOM   1366 HG21 ILE    86     338.163 327.378 316.413  1.00  0.00           H  
ATOM   1367 HG22 ILE    86     339.798 327.556 317.084  1.00  0.00           H  
ATOM   1368 HG23 ILE    86     338.708 328.939 317.087  1.00  0.00           H  
ATOM   1369  CG1 ILE    86     339.906 327.234 314.288  1.00  0.00           C  
ATOM   1370 HG12 ILE    86     339.015 326.631 314.107  1.00  0.00           H  
ATOM   1371 HG13 ILE    86     340.285 327.583 313.328  1.00  0.00           H  
ATOM   1372  CD1 ILE    86     341.000 326.348 314.902  1.00  0.00           C  
ATOM   1373 HD11 ILE    86     340.624 325.831 315.784  1.00  0.00           H  
ATOM   1374 HD12 ILE    86     341.314 325.602 314.171  1.00  0.00           H  
ATOM   1375 HD13 ILE    86     341.864 326.956 315.176  1.00  0.00           H  
ATOM   1376  C   ILE    86     337.105 329.267 314.672  1.00  0.00           C  
ATOM   1377  O   ILE    86     336.601 329.765 315.683  1.00  0.00           O  
ATOM   1378  N   ARG    87     336.394 328.597 313.767  1.00  0.00           N  
ATOM   1379  H   ARG    87     336.902 328.223 312.967  1.00  0.00           H  
ATOM   1380  CA  ARG    87     335.011 328.137 313.930  1.00  0.00           C  
ATOM   1381  HA  ARG    87     334.669 328.366 314.940  1.00  0.00           H  
ATOM   1382  CB  ARG    87     334.080 328.811 312.905  1.00  0.00           C  
ATOM   1383  HB2 ARG    87     334.518 328.730 311.910  1.00  0.00           H  
ATOM   1384  HB3 ARG    87     333.117 328.296 312.890  1.00  0.00           H  
ATOM   1385  CG  ARG    87     333.830 330.297 313.206  1.00  0.00           C  
ATOM   1386  HG2 ARG    87     334.781 330.830 313.225  1.00  0.00           H  
ATOM   1387  HG3 ARG    87     333.225 330.708 312.397  1.00  0.00           H  
ATOM   1388  CD  ARG    87     333.091 330.531 314.533  1.00  0.00           C  
ATOM   1389  HD2 ARG    87     332.169 329.945 314.530  1.00  0.00           H  
ATOM   1390  HD3 ARG    87     333.718 330.203 315.364  1.00  0.00           H  
ATOM   1391  NE  ARG    87     332.774 331.961 314.712  1.00  0.00           N  
ATOM   1392  HE  ARG    87     333.134 332.597 314.016  1.00  0.00           H  
ATOM   1393  CZ  ARG    87     332.077 332.506 315.691  1.00  0.00           C  
ATOM   1394  NH1 ARG    87     331.880 333.793 315.717  1.00  0.00           N  
ATOM   1395 HH11 ARG    87     332.253 334.374 314.982  1.00  0.00           H  
ATOM   1396 HH12 ARG    87     331.311 334.214 316.431  1.00  0.00           H  
ATOM   1397  NH2 ARG    87     331.556 331.799 316.653  1.00  0.00           N  
ATOM   1398 HH21 ARG    87     331.573 330.793 316.585  1.00  0.00           H  
ATOM   1399 HH22 ARG    87     330.970 332.227 317.347  1.00  0.00           H  
ATOM   1400  C   ARG    87     335.008 326.616 313.857  1.00  0.00           C  
ATOM   1401  O   ARG    87     336.013 325.991 313.514  1.00  0.00           O  
ATOM   1402  N   THR    88     333.909 326.019 314.287  1.00  0.00           N  
ATOM   1403  H   THR    88     333.136 326.580 314.611  1.00  0.00           H  
ATOM   1404  CA  THR    88     333.878 324.592 314.620  1.00  0.00           C  
ATOM   1405  HA  THR    88     334.586 324.048 313.995  1.00  0.00           H  
ATOM   1406  CB  THR    88     334.327 324.467 316.086  1.00  0.00           C  
ATOM   1407  HB  THR    88     334.134 323.460 316.440  1.00  0.00           H  
ATOM   1408  CG2 THR    88     335.797 324.824 316.314  1.00  0.00           C  
ATOM   1409 HG21 THR    88     335.946 325.902 316.250  1.00  0.00           H  
ATOM   1410 HG22 THR    88     336.123 324.509 317.300  1.00  0.00           H  
ATOM   1411 HG23 THR    88     336.412 324.335 315.565  1.00  0.00           H  
ATOM   1412  OG1 THR    88     333.632 325.404 316.873  1.00  0.00           O  
ATOM   1413  HG1 THR    88     334.070 325.487 317.735  1.00  0.00           H  
ATOM   1414  C   THR    88     332.506 323.955 314.379  1.00  0.00           C  
ATOM   1415  O   THR    88     331.489 324.640 314.251  1.00  0.00           O  
ATOM   1416  N   GLU    89     332.482 322.622 314.301  1.00  0.00           N  
ATOM   1417  H   GLU    89     333.368 322.128 314.334  1.00  0.00           H  
ATOM   1418  CA  GLU    89     331.348 321.809 313.847  1.00  0.00           C  
ATOM   1419  HA  GLU    89     330.407 322.287 314.124  1.00  0.00           H  
ATOM   1420  CB  GLU    89     331.446 321.727 312.312  1.00  0.00           C  
ATOM   1421  HB2 GLU    89     331.425 322.734 311.895  1.00  0.00           H  
ATOM   1422  HB3 GLU    89     332.419 321.315 312.077  1.00  0.00           H  
ATOM   1423  CG  GLU    89     330.403 320.864 311.590  1.00  0.00           C  
ATOM   1424  HG2 GLU    89     330.672 320.814 310.534  1.00  0.00           H  
ATOM   1425  HG3 GLU    89     330.445 319.844 311.974  1.00  0.00           H  
ATOM   1426  CD  GLU    89     328.984 321.444 311.711  1.00  0.00           C  
ATOM   1427  OE1 GLU    89     328.033 320.661 311.931  1.00  0.00           O  
ATOM   1428  OE2 GLU    89     328.834 322.682 311.597  1.00  0.00           O  
ATOM   1429  C   GLU    89     331.401 320.401 314.472  1.00  0.00           C  
ATOM   1430  O   GLU    89     332.481 319.855 314.715  1.00  0.00           O  
ATOM   1431  N   VAL    90     330.238 319.794 314.720  1.00  0.00           N  
ATOM   1432  H   VAL    90     329.383 320.254 314.438  1.00  0.00           H  
ATOM   1433  CA  VAL    90     330.116 318.415 315.236  1.00  0.00           C  
ATOM   1434  HA  VAL    90     331.087 318.120 315.633  1.00  0.00           H  
ATOM   1435  CB  VAL    90     329.130 318.295 316.425  1.00  0.00           C  
ATOM   1436  HB  VAL    90     329.551 317.569 317.120  1.00  0.00           H  
ATOM   1437  CG1 VAL    90     328.951 319.616 317.182  1.00  0.00           C  
ATOM   1438 HG11 VAL    90     328.495 320.377 316.546  1.00  0.00           H  
ATOM   1439 HG12 VAL    90     328.286 319.458 318.026  1.00  0.00           H  
ATOM   1440 HG13 VAL    90     329.923 319.972 317.525  1.00  0.00           H  
ATOM   1441  CG2 VAL    90     327.725 317.802 316.079  1.00  0.00           C  
ATOM   1442 HG21 VAL    90     327.770 316.823 315.608  1.00  0.00           H  
ATOM   1443 HG22 VAL    90     327.130 317.704 316.988  1.00  0.00           H  
ATOM   1444 HG23 VAL    90     327.251 318.520 315.415  1.00  0.00           H  
ATOM   1445  C   VAL    90     329.796 317.464 314.076  1.00  0.00           C  
ATOM   1446  O   VAL    90     329.021 317.814 313.188  1.00  0.00           O  
ATOM   1447  N   ARG    91     330.376 316.258 314.070  1.00  0.00           N  
ATOM   1448  H   ARG    91     330.988 316.025 314.849  1.00  0.00           H  
ATOM   1449  CA  ARG    91     330.341 315.346 312.911  1.00  0.00           C  
ATOM   1450  HA  ARG    91     329.590 315.687 312.193  1.00  0.00           H  
ATOM   1451  CB  ARG    91     331.710 315.403 312.206  1.00  0.00           C  
ATOM   1452  HB2 ARG    91     331.943 316.447 311.986  1.00  0.00           H  
ATOM   1453  HB3 ARG    91     332.484 315.037 312.885  1.00  0.00           H  
ATOM   1454  CG  ARG    91     331.742 314.617 310.879  1.00  0.00           C  
ATOM   1455  HG2 ARG    91     330.783 314.132 310.691  1.00  0.00           H  
ATOM   1456  HG3 ARG    91     331.909 315.327 310.067  1.00  0.00           H  
ATOM   1457  CD  ARG    91     332.853 313.559 310.825  1.00  0.00           C  
ATOM   1458  HD2 ARG    91     332.899 313.182 309.802  1.00  0.00           H  
ATOM   1459  HD3 ARG    91     333.810 314.029 311.063  1.00  0.00           H  
ATOM   1460  NE  ARG    91     332.601 312.442 311.762  1.00  0.00           N  
ATOM   1461  HE  ARG    91     332.022 312.639 312.568  1.00  0.00           H  
ATOM   1462  CZ  ARG    91     333.020 311.193 311.650  1.00  0.00           C  
ATOM   1463  NH1 ARG    91     332.723 310.319 312.569  1.00  0.00           N  
ATOM   1464 HH11 ARG    91     332.112 310.580 313.324  1.00  0.00           H  
ATOM   1465 HH12 ARG    91     333.061 309.373 312.493  1.00  0.00           H  
ATOM   1466  NH2 ARG    91     333.742 310.785 310.646  1.00  0.00           N  
ATOM   1467 HH21 ARG    91     333.990 311.437 309.922  1.00  0.00           H  
ATOM   1468 HH22 ARG    91     334.028 309.822 310.572  1.00  0.00           H  
ATOM   1469  C   ARG    91     329.973 313.931 313.339  1.00  0.00           C  
ATOM   1470  O   ARG    91     330.800 313.217 313.902  1.00  0.00           O  
ATOM   1471  N   SER    92     328.727 313.536 313.103  1.00  0.00           N  
ATOM   1472  H   SER    92     328.126 314.163 312.590  1.00  0.00           H  
ATOM   1473  CA  SER    92     328.183 312.229 313.502  1.00  0.00           C  
ATOM   1474  HA  SER    92     328.180 312.168 314.582  1.00  0.00           H  
ATOM   1475  CB  SER    92     326.736 312.128 313.020  1.00  0.00           C  
ATOM   1476  HB2 SER    92     326.210 313.046 313.266  1.00  0.00           H  
ATOM   1477  HB3 SER    92     326.737 312.004 311.940  1.00  0.00           H  
ATOM   1478  OG  SER    92     326.067 311.040 313.630  1.00  0.00           O  
ATOM   1479  HG  SER    92     325.111 311.116 313.442  1.00  0.00           H  
ATOM   1480  C   SER    92     328.971 311.017 312.992  1.00  0.00           C  
ATOM   1481  O   SER    92     329.748 311.118 312.039  1.00  0.00           O  
ATOM   1482  N   ARG    93     328.776 309.865 313.646  1.00  0.00           N  
ATOM   1483  H   ARG    93     328.144 309.889 314.443  1.00  0.00           H  
ATOM   1484  CA  ARG    93     329.192 308.550 313.131  1.00  0.00           C  
ATOM   1485  HA  ARG    93     330.075 308.663 312.498  1.00  0.00           H  
ATOM   1486  CB  ARG    93     329.548 307.590 314.289  1.00  0.00           C  
ATOM   1487  HB2 ARG    93     328.778 307.630 315.063  1.00  0.00           H  
ATOM   1488  HB3 ARG    93     329.609 306.571 313.905  1.00  0.00           H  
ATOM   1489  CG  ARG    93     330.917 307.970 314.888  1.00  0.00           C  
ATOM   1490  HG2 ARG    93     331.666 307.980 314.096  1.00  0.00           H  
ATOM   1491  HG3 ARG    93     330.850 308.975 315.308  1.00  0.00           H  
ATOM   1492  CD  ARG    93     331.404 307.025 315.994  1.00  0.00           C  
ATOM   1493  HD2 ARG    93     332.329 307.430 316.411  1.00  0.00           H  
ATOM   1494  HD3 ARG    93     330.654 306.997 316.775  1.00  0.00           H  
ATOM   1495  NE  ARG    93     331.645 305.646 315.526  1.00  0.00           N  
ATOM   1496  HE  ARG    93     331.621 305.477 314.532  1.00  0.00           H  
ATOM   1497  CZ  ARG    93     331.884 304.600 316.300  1.00  0.00           C  
ATOM   1498  NH1 ARG    93     332.012 303.412 315.782  1.00  0.00           N  
ATOM   1499 HH11 ARG    93     331.916 303.278 314.788  1.00  0.00           H  
ATOM   1500 HH12 ARG    93     332.184 302.615 316.373  1.00  0.00           H  
ATOM   1501  NH2 ARG    93     331.998 304.704 317.596  1.00  0.00           N  
ATOM   1502 HH21 ARG    93     331.925 305.610 318.029  1.00  0.00           H  
ATOM   1503 HH22 ARG    93     332.184 303.894 318.163  1.00  0.00           H  
ATOM   1504  C   ARG    93     328.074 308.109 312.170  1.00  0.00           C  
ATOM   1505  O   ARG    93     327.815 308.849 311.219  1.00  0.00           O  
ATOM   1506  N   THR    94     327.394 306.977 312.385  1.00  0.00           N  
ATOM   1507  H   THR    94     327.620 306.436 313.205  1.00  0.00           H  
ATOM   1508  CA  THR    94     326.181 306.594 311.617  1.00  0.00           C  
ATOM   1509  HA  THR    94     326.004 305.533 311.791  1.00  0.00           H  
ATOM   1510  CB  THR    94     324.944 307.343 312.177  1.00  0.00           C  
ATOM   1511  HB  THR    94     325.037 308.410 311.967  1.00  0.00           H  
ATOM   1512  CG2 THR    94     323.604 306.833 311.636  1.00  0.00           C  
ATOM   1513 HG21 THR    94     323.509 305.762 311.822  1.00  0.00           H  
ATOM   1514 HG22 THR    94     322.786 307.353 312.136  1.00  0.00           H  
ATOM   1515 HG23 THR    94     323.513 307.014 310.569  1.00  0.00           H  
ATOM   1516  OG1 THR    94     324.884 307.162 313.579  1.00  0.00           O  
ATOM   1517  HG1 THR    94     324.153 307.708 313.922  1.00  0.00           H  
ATOM   1518  C   THR    94     326.438 306.742 310.095  1.00  0.00           C  
ATOM   1519  O   THR    94     327.303 306.041 309.563  1.00  0.00           O  
ATOM   1520  N   ALA    95     325.732 307.639 309.392  1.00  0.00           N  
ATOM   1521  H   ALA    95     325.032 308.173 309.884  1.00  0.00           H  
ATOM   1522  CA  ALA    95     326.016 308.070 308.016  1.00  0.00           C  
ATOM   1523  HA  ALA    95     327.095 308.067 307.852  1.00  0.00           H  
ATOM   1524  CB  ALA    95     325.376 307.079 307.031  1.00  0.00           C  
ATOM   1525  HB1 ALA    95     324.297 307.034 307.186  1.00  0.00           H  
ATOM   1526  HB2 ALA    95     325.580 307.398 306.008  1.00  0.00           H  
ATOM   1527  HB3 ALA    95     325.800 306.085 307.177  1.00  0.00           H  
ATOM   1528  C   ALA    95     325.526 309.528 307.848  1.00  0.00           C  
ATOM   1529  O   ALA    95     324.520 309.802 307.189  1.00  0.00           O  
ATOM   1530  N   ASP    96     326.217 310.462 308.513  1.00  0.00           N  
ATOM   1531  H   ASP    96     327.034 310.167 309.034  1.00  0.00           H  
ATOM   1532  CA  ASP    96     325.764 311.847 308.731  1.00  0.00           C  
ATOM   1533  HA  ASP    96     325.196 312.188 307.864  1.00  0.00           H  
ATOM   1534  CB  ASP    96     324.798 311.754 309.922  1.00  0.00           C  
ATOM   1535  HB2 ASP    96     323.915 311.229 309.571  1.00  0.00           H  
ATOM   1536  HB3 ASP    96     325.242 311.132 310.700  1.00  0.00           H  
ATOM   1537  CG  ASP    96     324.329 313.069 310.546  1.00  0.00           C  
ATOM   1538  OD1 ASP    96     323.792 312.989 311.678  1.00  0.00           O  
ATOM   1539  OD2 ASP    96     324.454 314.132 309.901  1.00  0.00           O  
ATOM   1540  C   ASP    96     326.944 312.832 308.935  1.00  0.00           C  
ATOM   1541  O   ASP    96     327.870 312.559 309.701  1.00  0.00           O  
ATOM   1542  N   SER    97     326.933 313.961 308.211  1.00  0.00           N  
ATOM   1543  H   SER    97     326.111 314.153 307.656  1.00  0.00           H  
ATOM   1544  CA  SER    97     328.048 314.915 308.058  1.00  0.00           C  
ATOM   1545  HA  SER    97     328.964 314.431 308.398  1.00  0.00           H  
ATOM   1546  CB  SER    97     328.244 315.211 306.563  1.00  0.00           C  
ATOM   1547  HB2 SER    97     329.046 315.942 306.442  1.00  0.00           H  
ATOM   1548  HB3 SER    97     328.536 314.288 306.060  1.00  0.00           H  
ATOM   1549  OG  SER    97     327.045 315.705 305.973  1.00  0.00           O  
ATOM   1550  HG  SER    97     327.184 315.792 305.007  1.00  0.00           H  
ATOM   1551  C   SER    97     327.915 316.213 308.880  1.00  0.00           C  
ATOM   1552  O   SER    97     328.668 316.406 309.837  1.00  0.00           O  
ATOM   1553  N   HIS    98     327.020 317.128 308.484  1.00  0.00           N  
ATOM   1554  H   HIS    98     326.465 316.882 307.674  1.00  0.00           H  
ATOM   1555  CA  HIS    98     326.876 318.497 309.009  1.00  0.00           C  
ATOM   1556  HA  HIS    98     327.760 318.768 309.590  1.00  0.00           H  
ATOM   1557  CB  HIS    98     326.771 319.460 307.815  1.00  0.00           C  
ATOM   1558  HB2 HIS    98     327.533 319.193 307.082  1.00  0.00           H  
ATOM   1559  HB3 HIS    98     325.801 319.336 307.333  1.00  0.00           H  
ATOM   1560  CG  HIS    98     326.968 320.917 308.157  1.00  0.00           C  
ATOM   1561  ND1 HIS    98     328.201 321.578 308.183  1.00  0.00           N  
ATOM   1562  CE1 HIS    98     327.921 322.861 308.479  1.00  0.00           C  
ATOM   1563  HE1 HIS    98     328.658 323.652 308.573  1.00  0.00           H  
ATOM   1564  NE2 HIS    98     326.597 323.030 308.636  1.00  0.00           N  
ATOM   1565  HE2 HIS    98     326.147 323.910 308.867  1.00  0.00           H  
ATOM   1566  CD2 HIS    98     325.977 321.815 308.435  1.00  0.00           C  
ATOM   1567  HD2 HIS    98     324.915 321.608 308.469  1.00  0.00           H  
ATOM   1568  C   HIS    98     325.642 318.591 309.925  1.00  0.00           C  
ATOM   1569  O   HIS    98     324.533 318.230 309.521  1.00  0.00           O  
ATOM   1570  N   LEU    99     325.833 319.022 311.176  1.00  0.00           N  
ATOM   1571  H   LEU    99     326.756 319.370 311.430  1.00  0.00           H  
ATOM   1572  CA  LEU    99     324.825 318.942 312.243  1.00  0.00           C  
ATOM   1573  HA  LEU    99     323.862 318.627 311.839  1.00  0.00           H  
ATOM   1574  CB  LEU    99     325.274 317.894 313.284  1.00  0.00           C  
ATOM   1575  HB2 LEU    99     326.312 318.087 313.537  1.00  0.00           H  
ATOM   1576  HB3 LEU    99     324.678 318.063 314.181  1.00  0.00           H  
ATOM   1577  CG  LEU    99     325.120 316.402 312.929  1.00  0.00           C  
ATOM   1578  HG  LEU    99     324.109 316.222 312.558  1.00  0.00           H  
ATOM   1579  CD1 LEU    99     326.144 315.907 311.909  1.00  0.00           C  
ATOM   1580 HD11 LEU    99     327.133 316.292 312.141  1.00  0.00           H  
ATOM   1581 HD12 LEU    99     326.160 314.822 311.889  1.00  0.00           H  
ATOM   1582 HD13 LEU    99     325.844 316.234 310.922  1.00  0.00           H  
ATOM   1583  CD2 LEU    99     325.327 315.557 314.191  1.00  0.00           C  
ATOM   1584 HD21 LEU    99     324.795 315.990 315.036  1.00  0.00           H  
ATOM   1585 HD22 LEU    99     324.918 314.563 314.023  1.00  0.00           H  
ATOM   1586 HD23 LEU    99     326.386 315.481 314.430  1.00  0.00           H  
ATOM   1587  C   LEU    99     324.580 320.275 312.979  1.00  0.00           C  
ATOM   1588  O   LEU    99     323.556 320.406 313.647  1.00  0.00           O  
ATOM   1589  N   GLY   100     325.479 321.260 312.902  1.00  0.00           N  
ATOM   1590  H   GLY   100     326.338 321.103 312.377  1.00  0.00           H  
ATOM   1591  CA  GLY   100     325.403 322.435 313.767  1.00  0.00           C  
ATOM   1592  HA2 GLY   100     324.404 322.865 313.695  1.00  0.00           H  
ATOM   1593  HA3 GLY   100     325.543 322.116 314.798  1.00  0.00           H  
ATOM   1594  C   GLY   100     326.405 323.554 313.476  1.00  0.00           C  
ATOM   1595  O   GLY   100     326.310 324.251 312.460  1.00  0.00           O  
ATOM   1596  N   HIS   101     327.300 323.740 314.455  1.00  0.00           N  
ATOM   1597  H   HIS   101     327.263 323.080 315.222  1.00  0.00           H  
ATOM   1598  CA  HIS   101     328.223 324.864 314.698  1.00  0.00           C  
ATOM   1599  HA  HIS   101     329.015 324.870 313.950  1.00  0.00           H  
ATOM   1600  CB  HIS   101     327.429 326.190 314.628  1.00  0.00           C  
ATOM   1601  HB2 HIS   101     328.000 327.000 315.079  1.00  0.00           H  
ATOM   1602  HB3 HIS   101     327.295 326.455 313.580  1.00  0.00           H  
ATOM   1603  CG  HIS   101     326.058 326.135 315.276  1.00  0.00           C  
ATOM   1604  ND1 HIS   101     324.843 326.305 314.608  1.00  0.00           N  
ATOM   1605  CE1 HIS   101     323.885 326.147 315.533  1.00  0.00           C  
ATOM   1606  HE1 HIS   101     322.824 326.245 315.334  1.00  0.00           H  
ATOM   1607  NE2 HIS   101     324.432 325.895 316.736  1.00  0.00           N  
ATOM   1608  HE2 HIS   101     323.929 325.826 317.613  1.00  0.00           H  
ATOM   1609  CD2 HIS   101     325.802 325.849 316.585  1.00  0.00           C  
ATOM   1610  HD2 HIS   101     326.535 325.647 317.350  1.00  0.00           H  
ATOM   1611  C   HIS   101     328.857 324.653 316.095  1.00  0.00           C  
ATOM   1612  O   HIS   101     328.644 323.585 316.657  1.00  0.00           O  
ATOM   1613  N   VAL   102     329.626 325.612 316.648  1.00  0.00           N  
ATOM   1614  H   VAL   102     329.866 326.380 316.031  1.00  0.00           H  
ATOM   1615  CA  VAL   102     330.161 325.739 318.047  1.00  0.00           C  
ATOM   1616  HA  VAL   102     329.352 326.175 318.630  1.00  0.00           H  
ATOM   1617  CB  VAL   102     330.479 324.371 318.738  1.00  0.00           C  
ATOM   1618  HB  VAL   102     329.577 323.782 318.727  1.00  0.00           H  
ATOM   1619  CG1 VAL   102     331.545 323.558 318.033  1.00  0.00           C  
ATOM   1620 HG11 VAL   102     332.522 323.868 318.389  1.00  0.00           H  
ATOM   1621 HG12 VAL   102     331.394 322.501 318.246  1.00  0.00           H  
ATOM   1622 HG13 VAL   102     331.481 323.696 316.957  1.00  0.00           H  
ATOM   1623  CG2 VAL   102     330.805 324.396 320.240  1.00  0.00           C  
ATOM   1624 HG21 VAL   102     330.076 325.003 320.774  1.00  0.00           H  
ATOM   1625 HG22 VAL   102     330.756 323.380 320.637  1.00  0.00           H  
ATOM   1626 HG23 VAL   102     331.816 324.753 320.437  1.00  0.00           H  
ATOM   1627  C   VAL   102     331.273 326.822 318.086  1.00  0.00           C  
ATOM   1628  O   VAL   102     331.455 327.539 317.105  1.00  0.00           O  
ATOM   1629  N   PHE   103     331.946 327.030 319.224  1.00  0.00           N  
ATOM   1630  H   PHE   103     331.726 326.445 320.018  1.00  0.00           H  
ATOM   1631  CA  PHE   103     333.138 327.883 319.399  1.00  0.00           C  
ATOM   1632  HA  PHE   103     333.535 328.172 318.424  1.00  0.00           H  
ATOM   1633  CB  PHE   103     332.725 329.158 320.165  1.00  0.00           C  
ATOM   1634  HB2 PHE   103     332.140 329.795 319.501  1.00  0.00           H  
ATOM   1635  HB3 PHE   103     332.080 328.875 320.999  1.00  0.00           H  
ATOM   1636  CG  PHE   103     333.892 329.962 320.713  1.00  0.00           C  
ATOM   1637  CD1 PHE   103     334.174 329.944 322.093  1.00  0.00           C  
ATOM   1638  HD1 PHE   103     333.516 329.430 322.779  1.00  0.00           H  
ATOM   1639  CE1 PHE   103     335.332 330.570 322.587  1.00  0.00           C  
ATOM   1640  HE1 PHE   103     335.557 330.536 323.645  1.00  0.00           H  
ATOM   1641  CZ  PHE   103     336.211 331.219 321.703  1.00  0.00           C  
ATOM   1642  HZ  PHE   103     337.113 331.682 322.082  1.00  0.00           H  
ATOM   1643  CE2 PHE   103     335.922 331.257 320.327  1.00  0.00           C  
ATOM   1644  HE2 PHE   103     336.608 331.745 319.646  1.00  0.00           H  
ATOM   1645  CD2 PHE   103     334.761 330.635 319.832  1.00  0.00           C  
ATOM   1646  HD2 PHE   103     334.557 330.649 318.769  1.00  0.00           H  
ATOM   1647  C   PHE   103     334.237 327.085 320.135  1.00  0.00           C  
ATOM   1648  O   PHE   103     333.926 326.105 320.814  1.00  0.00           O  
ATOM   1649  N   ASN   104     335.515 327.463 320.018  1.00  0.00           N  
ATOM   1650  H   ASN   104     335.727 328.309 319.503  1.00  0.00           H  
ATOM   1651  CA  ASN   104     336.639 326.723 320.610  1.00  0.00           C  
ATOM   1652  HA  ASN   104     336.402 325.667 320.535  1.00  0.00           H  
ATOM   1653  CB  ASN   104     337.916 326.938 319.779  1.00  0.00           C  
ATOM   1654  HB2 ASN   104     337.676 326.786 318.727  1.00  0.00           H  
ATOM   1655  HB3 ASN   104     338.280 327.958 319.908  1.00  0.00           H  
ATOM   1656  CG  ASN   104     339.025 325.955 320.147  1.00  0.00           C  
ATOM   1657  OD1 ASN   104     338.888 325.094 321.006  1.00  0.00           O  
ATOM   1658  ND2 ASN   104     340.158 326.023 319.486  1.00  0.00           N  
ATOM   1659 HD21 ASN   104     340.882 325.357 319.712  1.00  0.00           H  
ATOM   1660 HD22 ASN   104     340.300 326.725 318.778  1.00  0.00           H  
ATOM   1661  C   ASN   104     336.798 326.999 322.121  1.00  0.00           C  
ATOM   1662  O   ASN   104     337.661 327.758 322.566  1.00  0.00           O  
ATOM   1663  N   ASP   105     335.912 326.370 322.898  1.00  0.00           N  
ATOM   1664  H   ASP   105     335.205 325.826 322.414  1.00  0.00           H  
ATOM   1665  CA  ASP   105     335.688 326.629 324.324  1.00  0.00           C  
ATOM   1666  HA  ASP   105     336.062 327.623 324.578  1.00  0.00           H  
ATOM   1667  CB  ASP   105     334.167 326.626 324.507  1.00  0.00           C  
ATOM   1668  HB2 ASP   105     333.727 327.373 323.845  1.00  0.00           H  
ATOM   1669  HB3 ASP   105     333.791 325.648 324.197  1.00  0.00           H  
ATOM   1670  CG  ASP   105     333.713 326.913 325.945  1.00  0.00           C  
ATOM   1671  OD1 ASP   105     332.872 326.124 326.439  1.00  0.00           O  
ATOM   1672  OD2 ASP   105     334.142 327.928 326.542  1.00  0.00           O  
ATOM   1673  C   ASP   105     336.328 325.615 325.301  1.00  0.00           C  
ATOM   1674  O   ASP   105     336.690 325.989 326.419  1.00  0.00           O  
ATOM   1675  N   GLY   106     336.466 324.337 324.919  1.00  0.00           N  
ATOM   1676  H   GLY   106     336.234 324.080 323.970  1.00  0.00           H  
ATOM   1677  CA  GLY   106     336.854 323.263 325.854  1.00  0.00           C  
ATOM   1678  HA2 GLY   106     337.784 323.551 326.347  1.00  0.00           H  
ATOM   1679  HA3 GLY   106     336.079 323.173 326.615  1.00  0.00           H  
ATOM   1680  C   GLY   106     337.079 321.876 325.223  1.00  0.00           C  
ATOM   1681  O   GLY   106     336.997 321.743 324.001  1.00  0.00           O  
ATOM   1682  N   PRO   107     337.374 320.841 326.039  1.00  0.00           N  
ATOM   1683  CD  PRO   107     337.409 320.911 327.496  1.00  0.00           C  
ATOM   1684  HD2 PRO   107     336.471 321.292 327.900  1.00  0.00           H  
ATOM   1685  HD3 PRO   107     338.240 321.545 327.810  1.00  0.00           H  
ATOM   1686  CG  PRO   107     337.645 319.483 327.980  1.00  0.00           C  
ATOM   1687  HG2 PRO   107     336.690 318.968 328.090  1.00  0.00           H  
ATOM   1688  HG3 PRO   107     338.200 319.462 328.918  1.00  0.00           H  
ATOM   1689  CB  PRO   107     338.442 318.865 326.832  1.00  0.00           C  
ATOM   1690  HB2 PRO   107     338.341 317.779 326.811  1.00  0.00           H  
ATOM   1691  HB3 PRO   107     339.492 319.143 326.934  1.00  0.00           H  
ATOM   1692  CA  PRO   107     337.859 319.533 325.579  1.00  0.00           C  
ATOM   1693  HA  PRO   107     338.675 319.691 324.872  1.00  0.00           H  
ATOM   1694  C   PRO   107     336.829 318.619 324.890  1.00  0.00           C  
ATOM   1695  O   PRO   107     337.200 317.947 323.924  1.00  0.00           O  
ATOM   1696  N   GLY   108     335.581 318.573 325.391  1.00  0.00           N  
ATOM   1697  H   GLY   108     335.391 319.166 326.186  1.00  0.00           H  
ATOM   1698  CA  GLY   108     334.443 317.784 324.867  1.00  0.00           C  
ATOM   1699  HA2 GLY   108     333.785 317.547 325.704  1.00  0.00           H  
ATOM   1700  HA3 GLY   108     333.870 318.413 324.197  1.00  0.00           H  
ATOM   1701  C   GLY   108     334.822 316.436 324.203  1.00  0.00           C  
ATOM   1702  O   GLY   108     335.513 315.647 324.859  1.00  0.00           O  
ATOM   1703  N   PRO   109     334.347 316.109 322.974  1.00  0.00           N  
ATOM   1704  CD  PRO   109     333.215 316.716 322.287  1.00  0.00           C  
ATOM   1705  HD2 PRO   109     333.095 317.776 322.470  1.00  0.00           H  
ATOM   1706  HD3 PRO   109     332.309 316.200 322.594  1.00  0.00           H  
ATOM   1707  CG  PRO   109     333.454 316.470 320.805  1.00  0.00           C  
ATOM   1708  HG2 PRO   109     334.148 317.215 320.421  1.00  0.00           H  
ATOM   1709  HG3 PRO   109     332.524 316.491 320.235  1.00  0.00           H  
ATOM   1710  CB  PRO   109     334.100 315.084 320.805  1.00  0.00           C  
ATOM   1711  HB2 PRO   109     334.795 314.984 319.972  1.00  0.00           H  
ATOM   1712  HB3 PRO   109     333.318 314.329 320.715  1.00  0.00           H  
ATOM   1713  CA  PRO   109     334.780 314.945 322.185  1.00  0.00           C  
ATOM   1714  HA  PRO   109     334.349 314.063 322.659  1.00  0.00           H  
ATOM   1715  C   PRO   109     336.310 314.694 322.111  1.00  0.00           C  
ATOM   1716  O   PRO   109     336.811 313.857 322.865  1.00  0.00           O  
ATOM   1717  N   ASN   110     337.060 315.382 321.236  1.00  0.00           N  
ATOM   1718  H   ASN   110     336.605 316.109 320.684  1.00  0.00           H  
ATOM   1719  CA  ASN   110     338.475 315.118 320.900  1.00  0.00           C  
ATOM   1720  HA  ASN   110     338.943 314.568 321.717  1.00  0.00           H  
ATOM   1721  CB  ASN   110     338.565 314.236 319.619  1.00  0.00           C  
ATOM   1722  HB2 ASN   110     337.898 314.633 318.854  1.00  0.00           H  
ATOM   1723  HB3 ASN   110     339.576 314.285 319.217  1.00  0.00           H  
ATOM   1724  CG  ASN   110     338.290 312.745 319.798  1.00  0.00           C  
ATOM   1725  OD1 ASN   110     338.138 312.205 320.885  1.00  0.00           O  
ATOM   1726  ND2 ASN   110     338.292 311.993 318.719  1.00  0.00           N  
ATOM   1727 HD21 ASN   110     338.068 311.015 318.822  1.00  0.00           H  
ATOM   1728 HD22 ASN   110     338.435 312.401 317.809  1.00  0.00           H  
ATOM   1729  C   ASN   110     339.302 316.429 320.768  1.00  0.00           C  
ATOM   1730  O   ASN   110     340.252 316.506 319.980  1.00  0.00           O  
ATOM   1731  N   GLY   111     338.992 317.447 321.582  1.00  0.00           N  
ATOM   1732  H   GLY   111     338.212 317.323 322.218  1.00  0.00           H  
ATOM   1733  CA  GLY   111     339.682 318.749 321.610  1.00  0.00           C  
ATOM   1734  HA2 GLY   111     340.244 318.825 322.540  1.00  0.00           H  
ATOM   1735  HA3 GLY   111     340.395 318.814 320.788  1.00  0.00           H  
ATOM   1736  C   GLY   111     338.763 319.976 321.504  1.00  0.00           C  
ATOM   1737  O   GLY   111     339.253 321.108 321.558  1.00  0.00           O  
ATOM   1738  N   LEU   112     337.457 319.761 321.328  1.00  0.00           N  
ATOM   1739  H   LEU   112     337.160 318.796 321.242  1.00  0.00           H  
ATOM   1740  CA  LEU   112     336.420 320.757 321.041  1.00  0.00           C  
ATOM   1741  HA  LEU   112     336.672 321.676 321.568  1.00  0.00           H  
ATOM   1742  CB  LEU   112     336.538 321.027 319.522  1.00  0.00           C  
ATOM   1743  HB2 LEU   112     337.562 321.352 319.331  1.00  0.00           H  
ATOM   1744  HB3 LEU   112     336.409 320.097 318.981  1.00  0.00           H  
ATOM   1745  CG  LEU   112     335.647 322.070 318.860  1.00  0.00           C  
ATOM   1746  HG  LEU   112     336.128 322.335 317.922  1.00  0.00           H  
ATOM   1747  CD1 LEU   112     334.284 321.500 318.493  1.00  0.00           C  
ATOM   1748 HD11 LEU   112     333.512 322.055 319.006  1.00  0.00           H  
ATOM   1749 HD12 LEU   112     334.125 321.566 317.419  1.00  0.00           H  
ATOM   1750 HD13 LEU   112     334.198 320.449 318.770  1.00  0.00           H  
ATOM   1751  CD2 LEU   112     335.563 323.346 319.701  1.00  0.00           C  
ATOM   1752 HD21 LEU   112     336.580 323.715 319.832  1.00  0.00           H  
ATOM   1753 HD22 LEU   112     334.961 324.096 319.194  1.00  0.00           H  
ATOM   1754 HD23 LEU   112     335.131 323.182 320.685  1.00  0.00           H  
ATOM   1755  C   LEU   112     335.050 320.266 321.600  1.00  0.00           C  
ATOM   1756  O   LEU   112     334.993 319.188 322.179  1.00  0.00           O  
ATOM   1757  N   ARG   113     333.950 321.039 321.515  1.00  0.00           N  
ATOM   1758  H   ARG   113     334.031 321.872 320.953  1.00  0.00           H  
ATOM   1759  CA  ARG   113     332.631 320.793 322.170  1.00  0.00           C  
ATOM   1760  HA  ARG   113     332.684 319.861 322.733  1.00  0.00           H  
ATOM   1761  CB  ARG   113     332.414 321.947 323.182  1.00  0.00           C  
ATOM   1762  HB2 ARG   113     333.340 322.076 323.747  1.00  0.00           H  
ATOM   1763  HB3 ARG   113     332.238 322.872 322.631  1.00  0.00           H  
ATOM   1764  CG  ARG   113     331.283 321.727 324.209  1.00  0.00           C  
ATOM   1765  HG2 ARG   113     330.320 321.743 323.704  1.00  0.00           H  
ATOM   1766  HG3 ARG   113     331.409 320.752 324.682  1.00  0.00           H  
ATOM   1767  CD  ARG   113     331.253 322.798 325.313  1.00  0.00           C  
ATOM   1768  HD2 ARG   113     330.400 322.623 325.972  1.00  0.00           H  
ATOM   1769  HD3 ARG   113     332.156 322.699 325.917  1.00  0.00           H  
ATOM   1770  NE  ARG   113     331.202 324.168 324.761  1.00  0.00           N  
ATOM   1771  HE  ARG   113     331.972 324.775 325.024  1.00  0.00           H  
ATOM   1772  CZ  ARG   113     330.251 324.724 324.046  1.00  0.00           C  
ATOM   1773  NH1 ARG   113     330.509 325.817 323.386  1.00  0.00           N  
ATOM   1774 HH11 ARG   113     331.437 326.216 323.424  1.00  0.00           H  
ATOM   1775 HH12 ARG   113     329.811 326.271 322.825  1.00  0.00           H  
ATOM   1776  NH2 ARG   113     329.060 324.200 323.951  1.00  0.00           N  
ATOM   1777 HH21 ARG   113     328.837 323.405 324.532  1.00  0.00           H  
ATOM   1778 HH22 ARG   113     328.302 324.662 323.477  1.00  0.00           H  
ATOM   1779  C   ARG   113     331.493 320.614 321.135  1.00  0.00           C  
ATOM   1780  O   ARG   113     331.742 320.672 319.941  1.00  0.00           O  
ATOM   1781  N   TYR   114     330.240 320.397 321.551  1.00  0.00           N  
ATOM   1782  H   TYR   114     330.086 320.263 322.541  1.00  0.00           H  
ATOM   1783  CA  TYR   114     329.108 320.107 320.645  1.00  0.00           C  
ATOM   1784  HA  TYR   114     329.440 320.316 319.634  1.00  0.00           H  
ATOM   1785  CB  TYR   114     328.777 318.598 320.678  1.00  0.00           C  
ATOM   1786  HB2 TYR   114     327.778 318.420 320.279  1.00  0.00           H  
ATOM   1787  HB3 TYR   114     329.468 318.113 319.986  1.00  0.00           H  
ATOM   1788  CG  TYR   114     328.903 317.898 322.024  1.00  0.00           C  
ATOM   1789  CD1 TYR   114     329.602 316.678 322.096  1.00  0.00           C  
ATOM   1790  HD1 TYR   114     330.012 316.233 321.198  1.00  0.00           H  
ATOM   1791  CE1 TYR   114     329.774 316.029 323.334  1.00  0.00           C  
ATOM   1792  HE1 TYR   114     330.308 315.090 323.381  1.00  0.00           H  
ATOM   1793  CZ  TYR   114     329.261 316.609 324.513  1.00  0.00           C  
ATOM   1794  OH  TYR   114     329.437 316.000 325.719  1.00  0.00           O  
ATOM   1795  HH  TYR   114     329.951 315.175 325.649  1.00  0.00           H  
ATOM   1796  CE2 TYR   114     328.557 317.829 324.442  1.00  0.00           C  
ATOM   1797  HE2 TYR   114     328.151 318.262 325.346  1.00  0.00           H  
ATOM   1798  CD2 TYR   114     328.357 318.459 323.200  1.00  0.00           C  
ATOM   1799  HD2 TYR   114     327.782 319.373 323.163  1.00  0.00           H  
ATOM   1800  C   TYR   114     327.869 321.015 320.799  1.00  0.00           C  
ATOM   1801  O   TYR   114     326.804 320.578 321.231  1.00  0.00           O  
ATOM   1802  N   CYS   115     327.980 322.295 320.415  1.00  0.00           N  
ATOM   1803  H   CYS   115     328.837 322.587 319.969  1.00  0.00           H  
ATOM   1804  CA  CYS   115     326.787 323.143 320.275  1.00  0.00           C  
ATOM   1805  HA  CYS   115     326.163 323.004 321.162  1.00  0.00           H  
ATOM   1806  CB  CYS   115     327.149 324.634 320.186  1.00  0.00           C  
ATOM   1807  HB2 CYS   115     327.759 324.923 321.042  1.00  0.00           H  
ATOM   1808  HB3 CYS   115     327.689 324.810 319.256  1.00  0.00           H  
ATOM   1809  SG  CYS   115     325.627 325.637 320.169  1.00  0.00           S  
ATOM   1810  HG  CYS   115     326.142 326.800 319.724  1.00  0.00           H  
ATOM   1811  C   CYS   115     325.972 322.711 319.046  1.00  0.00           C  
ATOM   1812  O   CYS   115     326.510 322.354 318.006  1.00  0.00           O  
ATOM   1813  N   ILE   116     324.657 322.821 319.160  1.00  0.00           N  
ATOM   1814  H   ILE   116     324.289 323.150 320.046  1.00  0.00           H  
ATOM   1815  CA  ILE   116     323.670 322.677 318.093  1.00  0.00           C  
ATOM   1816  HA  ILE   116     324.093 322.988 317.135  1.00  0.00           H  
ATOM   1817  CB  ILE   116     323.210 321.204 318.017  1.00  0.00           C  
ATOM   1818  HB  ILE   116     322.699 321.046 318.944  1.00  0.00           H  
ATOM   1819  CG2 ILE   116     322.209 321.007 316.872  1.00  0.00           C  
ATOM   1820 HG21 ILE   116     322.686 321.250 315.925  1.00  0.00           H  
ATOM   1821 HG22 ILE   116     321.870 319.970 316.849  1.00  0.00           H  
ATOM   1822 HG23 ILE   116     321.340 321.652 316.981  1.00  0.00           H  
ATOM   1823  CG1 ILE   116     324.251 320.062 318.024  1.00  0.00           C  
ATOM   1824 HG12 ILE   116     324.917 320.170 318.879  1.00  0.00           H  
ATOM   1825 HG13 ILE   116     323.710 319.129 318.194  1.00  0.00           H  
ATOM   1826  CD1 ILE   116     325.087 319.873 316.759  1.00  0.00           C  
ATOM   1827 HD11 ILE   116     324.773 320.553 315.979  1.00  0.00           H  
ATOM   1828 HD12 ILE   116     326.133 320.057 316.983  1.00  0.00           H  
ATOM   1829 HD13 ILE   116     324.976 318.848 316.405  1.00  0.00           H  
ATOM   1830  C   ILE   116     322.533 323.630 318.514  1.00  0.00           C  
ATOM   1831  O   ILE   116     322.279 323.702 319.707  1.00  0.00           O  
ATOM   1832  N   ASN   117     321.883 324.334 317.582  1.00  0.00           N  
ATOM   1833  H   ASN   117     322.132 324.094 316.625  1.00  0.00           H  
ATOM   1834  CA  ASN   117     320.915 325.469 317.666  1.00  0.00           C  
ATOM   1835  HA  ASN   117     321.428 326.309 317.195  1.00  0.00           H  
ATOM   1836  CB  ASN   117     319.689 325.167 316.757  1.00  0.00           C  
ATOM   1837  HB2 ASN   117     318.903 324.726 317.366  1.00  0.00           H  
ATOM   1838  HB3 ASN   117     319.287 326.105 316.370  1.00  0.00           H  
ATOM   1839  CG  ASN   117     319.958 324.241 315.567  1.00  0.00           C  
ATOM   1840  OD1 ASN   117     321.014 324.267 314.955  1.00  0.00           O  
ATOM   1841  ND2 ASN   117     319.055 323.336 315.262  1.00  0.00           N  
ATOM   1842 HD21 ASN   117     319.300 322.686 314.525  1.00  0.00           H  
ATOM   1843 HD22 ASN   117     318.162 323.292 315.724  1.00  0.00           H  
ATOM   1844  C   ASN   117     320.461 326.017 319.054  1.00  0.00           C  
ATOM   1845  O   ASN   117     320.165 325.269 319.976  1.00  0.00           O  
ATOM   1846  N   SER   118     320.343 327.342 319.195  1.00  0.00           N  
ATOM   1847  H   SER   118     320.610 327.925 318.407  1.00  0.00           H  
ATOM   1848  CA  SER   118     320.067 328.030 320.475  1.00  0.00           C  
ATOM   1849  HA  SER   118     320.556 327.453 321.261  1.00  0.00           H  
ATOM   1850  CB  SER   118     320.752 329.412 320.497  1.00  0.00           C  
ATOM   1851  HB2 SER   118     320.308 330.062 319.743  1.00  0.00           H  
ATOM   1852  HB3 SER   118     320.618 329.864 321.482  1.00  0.00           H  
ATOM   1853  OG  SER   118     322.139 329.288 320.236  1.00  0.00           O  
ATOM   1854  HG  SER   118     322.597 330.077 320.588  1.00  0.00           H  
ATOM   1855  C   SER   118     318.568 328.072 320.870  1.00  0.00           C  
ATOM   1856  O   SER   118     318.050 327.079 321.376  1.00  0.00           O  
ATOM   1857  N   ALA   119     317.889 329.233 320.799  1.00  0.00           N  
ATOM   1858  H   ALA   119     318.339 330.025 320.358  1.00  0.00           H  
ATOM   1859  CA  ALA   119     316.515 329.476 321.307  1.00  0.00           C  
ATOM   1860  HA  ALA   119     316.307 330.543 321.210  1.00  0.00           H  
ATOM   1861  CB  ALA   119     315.507 328.744 320.416  1.00  0.00           C  
ATOM   1862  HB1 ALA   119     315.641 327.663 320.490  1.00  0.00           H  
ATOM   1863  HB2 ALA   119     314.489 328.993 320.721  1.00  0.00           H  
ATOM   1864  HB3 ALA   119     315.657 329.069 319.388  1.00  0.00           H  
ATOM   1865  C   ALA   119     316.350 329.154 322.812  1.00  0.00           C  
ATOM   1866  O   ALA   119     315.275 328.793 323.291  1.00  0.00           O  
ATOM   1867  N   ALA   120     317.462 329.254 323.545  1.00  0.00           N  
ATOM   1868  H   ALA   120     318.269 329.660 323.093  1.00  0.00           H  
ATOM   1869  CA  ALA   120     317.638 328.834 324.930  1.00  0.00           C  
ATOM   1870  HA  ALA   120     318.707 328.882 325.092  1.00  0.00           H  
ATOM   1871  CB  ALA   120     317.038 329.893 325.869  1.00  0.00           C  
ATOM   1872  HB1 ALA   120     315.976 330.021 325.675  1.00  0.00           H  
ATOM   1873  HB2 ALA   120     317.193 329.605 326.909  1.00  0.00           H  
ATOM   1874  HB3 ALA   120     317.534 330.849 325.703  1.00  0.00           H  
ATOM   1875  C   ALA   120     317.252 327.354 325.225  1.00  0.00           C  
ATOM   1876  O   ALA   120     317.048 327.020 326.387  1.00  0.00           O  
ATOM   1877  N   LEU   121     317.280 326.481 324.197  1.00  0.00           N  
ATOM   1878  H   LEU   121     317.473 326.907 323.297  1.00  0.00           H  
ATOM   1879  CA  LEU   121     317.023 325.020 324.105  1.00  0.00           C  
ATOM   1880  HA  LEU   121     317.984 324.544 323.929  1.00  0.00           H  
ATOM   1881  CB  LEU   121     316.435 324.378 325.385  1.00  0.00           C  
ATOM   1882  HB2 LEU   121     317.068 324.639 326.232  1.00  0.00           H  
ATOM   1883  HB3 LEU   121     315.456 324.815 325.556  1.00  0.00           H  
ATOM   1884  CG  LEU   121     316.308 322.842 325.448  1.00  0.00           C  
ATOM   1885  HG  LEU   121     315.819 322.602 326.390  1.00  0.00           H  
ATOM   1886  CD1 LEU   121     315.529 322.155 324.327  1.00  0.00           C  
ATOM   1887 HD11 LEU   121     316.136 322.060 323.430  1.00  0.00           H  
ATOM   1888 HD12 LEU   121     315.253 321.149 324.642  1.00  0.00           H  
ATOM   1889 HD13 LEU   121     314.623 322.715 324.096  1.00  0.00           H  
ATOM   1890  CD2 LEU   121     317.682 322.187 325.464  1.00  0.00           C  
ATOM   1891 HD21 LEU   121     318.273 322.574 326.293  1.00  0.00           H  
ATOM   1892 HD22 LEU   121     317.545 321.115 325.600  1.00  0.00           H  
ATOM   1893 HD23 LEU   121     318.194 322.382 324.524  1.00  0.00           H  
ATOM   1894  C   LEU   121     316.139 324.759 322.867  1.00  0.00           C  
ATOM   1895  O   LEU   121     314.975 325.161 322.821  1.00  0.00           O  
ATOM   1896  N   ARG   122     316.712 324.106 321.846  1.00  0.00           N  
ATOM   1897  H   ARG   122     317.665 323.794 321.962  1.00  0.00           H  
ATOM   1898  CA  ARG   122     316.093 323.932 320.519  1.00  0.00           C  
ATOM   1899  HA  ARG   122     315.513 324.837 320.316  1.00  0.00           H  
ATOM   1900  CB  ARG   122     317.212 323.853 319.457  1.00  0.00           C  
ATOM   1901  HB2 ARG   122     316.799 324.088 318.476  1.00  0.00           H  
ATOM   1902  HB3 ARG   122     317.946 324.611 319.694  1.00  0.00           H  
ATOM   1903  CG  ARG   122     317.853 322.453 319.395  1.00  0.00           C  
ATOM   1904  HG2 ARG   122     317.856 322.045 320.399  1.00  0.00           H  
ATOM   1905  HG3 ARG   122     317.213 321.857 318.750  1.00  0.00           H  
ATOM   1906  CD  ARG   122     319.280 322.312 318.864  1.00  0.00           C  
ATOM   1907  HD2 ARG   122     319.286 322.507 317.795  1.00  0.00           H  
ATOM   1908  HD3 ARG   122     319.900 323.057 319.349  1.00  0.00           H  
ATOM   1909  NE  ARG   122     319.837 320.956 319.115  1.00  0.00           N  
ATOM   1910  HE  ARG   122     319.605 320.235 318.446  1.00  0.00           H  
ATOM   1911  CZ  ARG   122     320.652 320.614 320.100  1.00  0.00           C  
ATOM   1912  NH1 ARG   122     321.148 319.418 320.254  1.00  0.00           N  
ATOM   1913 HH11 ARG   122     321.017 318.685 319.574  1.00  0.00           H  
ATOM   1914 HH12 ARG   122     321.732 319.223 321.066  1.00  0.00           H  
ATOM   1915  NH2 ARG   122     321.120 321.488 320.922  1.00  0.00           N  
ATOM   1916 HH21 ARG   122     321.028 322.476 320.705  1.00  0.00           H  
ATOM   1917 HH22 ARG   122     321.803 321.168 321.592  1.00  0.00           H  
ATOM   1918  C   ARG   122     315.131 322.744 320.373  1.00  0.00           C  
ATOM   1919  O   ARG   122     315.204 321.728 321.064  1.00  0.00           O  
ATOM   1920  N   PHE   123     314.310 322.861 319.340  1.00  0.00           N  
ATOM   1921  H   PHE   123     314.359 323.722 318.812  1.00  0.00           H  
ATOM   1922  CA  PHE   123     313.526 321.782 318.737  1.00  0.00           C  
ATOM   1923  HA  PHE   123     313.660 320.858 319.288  1.00  0.00           H  
ATOM   1924  CB  PHE   123     312.041 322.190 318.783  1.00  0.00           C  
ATOM   1925  HB2 PHE   123     311.853 322.682 319.738  1.00  0.00           H  
ATOM   1926  HB3 PHE   123     311.832 322.921 318.003  1.00  0.00           H  
ATOM   1927  CG  PHE   123     311.074 321.030 318.673  1.00  0.00           C  
ATOM   1928  CD1 PHE   123     310.548 320.445 319.837  1.00  0.00           C  
ATOM   1929  HD1 PHE   123     310.793 320.852 320.808  1.00  0.00           H  
ATOM   1930  CE1 PHE   123     309.698 319.328 319.741  1.00  0.00           C  
ATOM   1931  HE1 PHE   123     309.259 318.892 320.626  1.00  0.00           H  
ATOM   1932  CZ  PHE   123     309.436 318.750 318.496  1.00  0.00           C  
ATOM   1933  HZ  PHE   123     308.826 317.859 318.442  1.00  0.00           H  
ATOM   1934  CE2 PHE   123     309.952 319.341 317.329  1.00  0.00           C  
ATOM   1935  HE2 PHE   123     309.747 318.909 316.364  1.00  0.00           H  
ATOM   1936  CD2 PHE   123     310.720 320.509 317.414  1.00  0.00           C  
ATOM   1937  HD2 PHE   123     311.060 320.987 316.509  1.00  0.00           H  
ATOM   1938  C   PHE   123     314.095 321.588 317.316  1.00  0.00           C  
ATOM   1939  O   PHE   123     315.013 322.319 316.946  1.00  0.00           O  
ATOM   1940  N   VAL   124     313.599 320.667 316.482  1.00  0.00           N  
ATOM   1941  H   VAL   124     313.004 319.942 316.881  1.00  0.00           H  
ATOM   1942  CA  VAL   124     313.899 320.617 315.025  1.00  0.00           C  
ATOM   1943  HA  VAL   124     313.648 321.602 314.660  1.00  0.00           H  
ATOM   1944  CB  VAL   124     315.432 320.468 314.767  1.00  0.00           C  
ATOM   1945  HB  VAL   124     315.944 320.274 315.709  1.00  0.00           H  
ATOM   1946  CG1 VAL   124     315.828 319.357 313.829  1.00  0.00           C  
ATOM   1947 HG11 VAL   124     315.395 319.508 312.839  1.00  0.00           H  
ATOM   1948 HG12 VAL   124     316.916 319.350 313.750  1.00  0.00           H  
ATOM   1949 HG13 VAL   124     315.502 318.418 314.267  1.00  0.00           H  
ATOM   1950  CG2 VAL   124     316.065 321.716 314.124  1.00  0.00           C  
ATOM   1951 HG21 VAL   124     315.907 322.609 314.723  1.00  0.00           H  
ATOM   1952 HG22 VAL   124     317.145 321.577 314.031  1.00  0.00           H  
ATOM   1953 HG23 VAL   124     315.661 321.870 313.127  1.00  0.00           H  
ATOM   1954  C   VAL   124     312.962 319.626 314.267  1.00  0.00           C  
ATOM   1955  O   VAL   124     312.844 318.473 314.677  1.00  0.00           O  
ATOM   1956  N   PRO   125     312.235 320.060 313.204  1.00  0.00           N  
ATOM   1957  CD  PRO   125     312.083 321.440 312.756  1.00  0.00           C  
ATOM   1958  HD2 PRO   125     313.037 321.941 312.672  1.00  0.00           H  
ATOM   1959  HD3 PRO   125     311.425 321.962 313.447  1.00  0.00           H  
ATOM   1960  CG  PRO   125     311.381 321.399 311.407  1.00  0.00           C  
ATOM   1961  HG2 PRO   125     312.086 321.183 310.605  1.00  0.00           H  
ATOM   1962  HG3 PRO   125     310.828 322.314 311.210  1.00  0.00           H  
ATOM   1963  CB  PRO   125     310.446 320.225 311.642  1.00  0.00           C  
ATOM   1964  HB2 PRO   125     310.043 319.819 310.716  1.00  0.00           H  
ATOM   1965  HB3 PRO   125     309.647 320.580 312.284  1.00  0.00           H  
ATOM   1966  CA  PRO   125     311.337 319.223 312.388  1.00  0.00           C  
ATOM   1967  HA  PRO   125     310.723 318.584 313.025  1.00  0.00           H  
ATOM   1968  C   PRO   125     312.078 318.364 311.355  1.00  0.00           C  
ATOM   1969  O   PRO   125     313.161 318.736 310.908  1.00  0.00           O  
ATOM   1970  N   LYS   126     311.451 317.277 310.879  1.00  0.00           N  
ATOM   1971  H   LYS   126     310.531 317.073 311.254  1.00  0.00           H  
ATOM   1972  CA  LYS   126     312.022 316.317 309.902  1.00  0.00           C  
ATOM   1973  HA  LYS   126     312.839 315.775 310.372  1.00  0.00           H  
ATOM   1974  CB  LYS   126     310.955 315.282 309.487  1.00  0.00           C  
ATOM   1975  HB2 LYS   126     310.021 315.787 309.230  1.00  0.00           H  
ATOM   1976  HB3 LYS   126     311.308 314.738 308.610  1.00  0.00           H  
ATOM   1977  CG  LYS   126     310.713 314.278 310.624  1.00  0.00           C  
ATOM   1978  HG2 LYS   126     311.670 313.830 310.884  1.00  0.00           H  
ATOM   1979  HG3 LYS   126     310.337 314.812 311.498  1.00  0.00           H  
ATOM   1980  CD  LYS   126     309.724 313.152 310.282  1.00  0.00           C  
ATOM   1981  HD2 LYS   126     309.484 312.622 311.207  1.00  0.00           H  
ATOM   1982  HD3 LYS   126     308.803 313.587 309.889  1.00  0.00           H  
ATOM   1983  CE  LYS   126     310.310 312.150 309.272  1.00  0.00           C  
ATOM   1984  HE2 LYS   126     310.512 312.670 308.330  1.00  0.00           H  
ATOM   1985  HE3 LYS   126     311.263 311.776 309.660  1.00  0.00           H  
ATOM   1986  NZ  LYS   126     309.384 311.007 309.029  1.00  0.00           N  
ATOM   1987  HZ1 LYS   126     308.495 311.320 308.658  1.00  0.00           H  
ATOM   1988  HZ2 LYS   126     309.775 310.355 308.358  1.00  0.00           H  
ATOM   1989  HZ3 LYS   126     309.197 310.486 309.878  1.00  0.00           H  
ATOM   1990  C   LYS   126     312.660 316.972 308.676  1.00  0.00           C  
ATOM   1991  O   LYS   126     313.780 316.614 308.317  1.00  0.00           O  
ATOM   1992  N   HIS   127     312.009 317.970 308.080  1.00  0.00           N  
ATOM   1993  H   HIS   127     311.083 318.211 308.415  1.00  0.00           H  
ATOM   1994  CA  HIS   127     312.585 318.738 306.968  1.00  0.00           C  
ATOM   1995  HA  HIS   127     312.863 318.027 306.193  1.00  0.00           H  
ATOM   1996  CB  HIS   127     311.547 319.674 306.327  1.00  0.00           C  
ATOM   1997  HB2 HIS   127     312.051 320.370 305.655  1.00  0.00           H  
ATOM   1998  HB3 HIS   127     310.884 319.063 305.713  1.00  0.00           H  
ATOM   1999  CG  HIS   127     310.675 320.448 307.283  1.00  0.00           C  
ATOM   2000  ND1 HIS   127     309.499 319.960 307.862  1.00  0.00           N  
ATOM   2001  CE1 HIS   127     308.982 320.982 308.562  1.00  0.00           C  
ATOM   2002  HE1 HIS   127     308.054 320.944 309.123  1.00  0.00           H  
ATOM   2003  NE2 HIS   127     309.787 322.055 308.482  1.00  0.00           N  
ATOM   2004  HE2 HIS   127     309.601 322.949 308.918  1.00  0.00           H  
ATOM   2005  CD2 HIS   127     310.861 321.741 307.676  1.00  0.00           C  
ATOM   2006  HD2 HIS   127     311.669 322.396 307.372  1.00  0.00           H  
ATOM   2007  C   HIS   127     313.897 319.445 307.338  1.00  0.00           C  
ATOM   2008  O   HIS   127     314.861 319.319 306.590  1.00  0.00           O  
ATOM   2009  N   LYS   128     314.011 320.084 308.511  1.00  0.00           N  
ATOM   2010  H   LYS   128     313.223 320.070 309.148  1.00  0.00           H  
ATOM   2011  CA  LYS   128     315.304 320.633 308.969  1.00  0.00           C  
ATOM   2012  HA  LYS   128     315.713 321.259 308.172  1.00  0.00           H  
ATOM   2013  CB  LYS   128     315.170 321.502 310.223  1.00  0.00           C  
ATOM   2014  HB2 LYS   128     314.492 321.029 310.934  1.00  0.00           H  
ATOM   2015  HB3 LYS   128     316.154 321.565 310.694  1.00  0.00           H  
ATOM   2016  CG  LYS   128     314.714 322.933 309.907  1.00  0.00           C  
ATOM   2017  HG2 LYS   128     315.330 323.352 309.110  1.00  0.00           H  
ATOM   2018  HG3 LYS   128     313.670 322.925 309.589  1.00  0.00           H  
ATOM   2019  CD  LYS   128     314.883 323.785 311.171  1.00  0.00           C  
ATOM   2020  HD2 LYS   128     314.353 323.304 311.982  1.00  0.00           H  
ATOM   2021  HD3 LYS   128     315.942 323.834 311.438  1.00  0.00           H  
ATOM   2022  CE  LYS   128     314.342 325.206 311.022  1.00  0.00           C  
ATOM   2023  HE2 LYS   128     315.073 325.801 310.460  1.00  0.00           H  
ATOM   2024  HE3 LYS   128     313.423 325.177 310.425  1.00  0.00           H  
ATOM   2025  NZ  LYS   128     314.086 325.800 312.377  1.00  0.00           N  
ATOM   2026  HZ1 LYS   128     314.934 325.799 312.942  1.00  0.00           H  
ATOM   2027  HZ2 LYS   128     313.750 326.756 312.298  1.00  0.00           H  
ATOM   2028  HZ3 LYS   128     313.382 325.283 312.904  1.00  0.00           H  
ATOM   2029  C   LYS   128     316.359 319.556 309.207  1.00  0.00           C  
ATOM   2030  O   LYS   128     317.501 319.768 308.808  1.00  0.00           O  
ATOM   2031  N   LEU   129     316.006 318.408 309.808  1.00  0.00           N  
ATOM   2032  H   LEU   129     315.048 318.299 310.122  1.00  0.00           H  
ATOM   2033  CA  LEU   129     316.981 317.320 309.984  1.00  0.00           C  
ATOM   2034  HA  LEU   129     317.793 317.699 310.595  1.00  0.00           H  
ATOM   2035  CB  LEU   129     316.411 316.055 310.657  1.00  0.00           C  
ATOM   2036  HB2 LEU   129     315.518 315.746 310.121  1.00  0.00           H  
ATOM   2037  HB3 LEU   129     317.171 315.298 310.489  1.00  0.00           H  
ATOM   2038  CG  LEU   129     316.137 315.970 312.165  1.00  0.00           C  
ATOM   2039  HG  LEU   129     316.119 314.914 312.416  1.00  0.00           H  
ATOM   2040  CD1 LEU   129     317.226 316.626 313.010  1.00  0.00           C  
ATOM   2041 HD11 LEU   129     317.446 317.625 312.654  1.00  0.00           H  
ATOM   2042 HD12 LEU   129     316.930 316.670 314.057  1.00  0.00           H  
ATOM   2043 HD13 LEU   129     318.138 316.051 312.956  1.00  0.00           H  
ATOM   2044  CD2 LEU   129     314.763 316.479 312.543  1.00  0.00           C  
ATOM   2045 HD21 LEU   129     314.002 315.861 312.080  1.00  0.00           H  
ATOM   2046 HD22 LEU   129     314.619 316.410 313.618  1.00  0.00           H  
ATOM   2047 HD23 LEU   129     314.666 317.507 312.232  1.00  0.00           H  
ATOM   2048  C   LEU   129     317.609 316.909 308.642  1.00  0.00           C  
ATOM   2049  O   LEU   129     318.831 316.957 308.490  1.00  0.00           O  
ATOM   2050  N   LYS   130     316.776 316.530 307.663  1.00  0.00           N  
ATOM   2051  H   LYS   130     315.776 316.539 307.849  1.00  0.00           H  
ATOM   2052  CA  LYS   130     317.263 316.015 306.373  1.00  0.00           C  
ATOM   2053  HA  LYS   130     318.029 315.267 306.595  1.00  0.00           H  
ATOM   2054  CB  LYS   130     316.137 315.281 305.621  1.00  0.00           C  
ATOM   2055  HB2 LYS   130     316.584 314.686 304.823  1.00  0.00           H  
ATOM   2056  HB3 LYS   130     315.638 314.596 306.310  1.00  0.00           H  
ATOM   2057  CG  LYS   130     315.100 316.229 305.002  1.00  0.00           C  
ATOM   2058  HG2 LYS   130     314.715 316.882 305.779  1.00  0.00           H  
ATOM   2059  HG3 LYS   130     315.586 316.836 304.238  1.00  0.00           H  
ATOM   2060  CD  LYS   130     313.927 315.479 304.359  1.00  0.00           C  
ATOM   2061  HD2 LYS   130     314.315 314.722 303.674  1.00  0.00           H  
ATOM   2062  HD3 LYS   130     313.340 314.990 305.140  1.00  0.00           H  
ATOM   2063  CE  LYS   130     313.053 316.474 303.580  1.00  0.00           C  
ATOM   2064  HE2 LYS   130     312.699 317.253 304.262  1.00  0.00           H  
ATOM   2065  HE3 LYS   130     313.674 316.963 302.822  1.00  0.00           H  
ATOM   2066  NZ  LYS   130     311.893 315.806 302.928  1.00  0.00           N  
ATOM   2067  HZ1 LYS   130     311.284 315.363 303.605  1.00  0.00           H  
ATOM   2068  HZ2 LYS   130     311.334 316.471 302.408  1.00  0.00           H  
ATOM   2069  HZ3 LYS   130     312.196 315.095 302.274  1.00  0.00           H  
ATOM   2070  C   LYS   130     317.968 317.084 305.522  1.00  0.00           C  
ATOM   2071  O   LYS   130     318.942 316.771 304.838  1.00  0.00           O  
ATOM   2072  N   GLU   131     317.503 318.337 305.573  1.00  0.00           N  
ATOM   2073  H   GLU   131     316.672 318.520 306.123  1.00  0.00           H  
ATOM   2074  CA  GLU   131     318.121 319.469 304.866  1.00  0.00           C  
ATOM   2075  HA  GLU   131     318.286 319.182 303.828  1.00  0.00           H  
ATOM   2076  CB  GLU   131     317.193 320.696 304.880  1.00  0.00           C  
ATOM   2077  HB2 GLU   131     316.845 320.864 305.899  1.00  0.00           H  
ATOM   2078  HB3 GLU   131     317.759 321.583 304.593  1.00  0.00           H  
ATOM   2079  CG  GLU   131     315.980 320.554 303.942  1.00  0.00           C  
ATOM   2080  HG2 GLU   131     315.469 319.614 304.157  1.00  0.00           H  
ATOM   2081  HG3 GLU   131     315.284 321.366 304.169  1.00  0.00           H  
ATOM   2082  CD  GLU   131     316.320 320.598 302.436  1.00  0.00           C  
ATOM   2083  OE1 GLU   131     315.449 320.216 301.616  1.00  0.00           O  
ATOM   2084  OE2 GLU   131     317.435 321.021 302.041  1.00  0.00           O  
ATOM   2085  C   GLU   131     319.499 319.846 305.434  1.00  0.00           C  
ATOM   2086  O   GLU   131     320.459 319.990 304.673  1.00  0.00           O  
ATOM   2087  N   GLU   132     319.617 320.010 306.757  1.00  0.00           N  
ATOM   2088  H   GLU   132     318.799 319.891 307.349  1.00  0.00           H  
ATOM   2089  CA  GLU   132     320.891 320.359 307.402  1.00  0.00           C  
ATOM   2090  HA  GLU   132     321.342 321.175 306.835  1.00  0.00           H  
ATOM   2091  CB  GLU   132     320.660 320.889 308.824  1.00  0.00           C  
ATOM   2092  HB2 GLU   132     320.095 320.157 309.395  1.00  0.00           H  
ATOM   2093  HB3 GLU   132     321.631 321.030 309.299  1.00  0.00           H  
ATOM   2094  CG  GLU   132     319.902 322.228 308.807  1.00  0.00           C  
ATOM   2095  HG2 GLU   132     320.457 322.936 308.186  1.00  0.00           H  
ATOM   2096  HG3 GLU   132     318.923 322.085 308.345  1.00  0.00           H  
ATOM   2097  CD  GLU   132     319.732 322.835 310.216  1.00  0.00           C  
ATOM   2098  OE1 GLU   132     318.611 323.300 310.540  1.00  0.00           O  
ATOM   2099  OE2 GLU   132     320.724 322.899 310.980  1.00  0.00           O  
ATOM   2100  C   GLU   132     321.912 319.205 307.364  1.00  0.00           C  
ATOM   2101  O   GLU   132     323.088 319.458 307.091  1.00  0.00           O  
ATOM   2102  N   GLY   133     321.465 317.952 307.547  1.00  0.00           N  
ATOM   2103  H   GLY   133     320.480 317.824 307.754  1.00  0.00           H  
ATOM   2104  CA  GLY   133     322.266 316.737 307.323  1.00  0.00           C  
ATOM   2105  HA2 GLY   133     322.068 316.381 306.312  1.00  0.00           H  
ATOM   2106  HA3 GLY   133     323.327 316.978 307.384  1.00  0.00           H  
ATOM   2107  C   GLY   133     322.011 315.572 308.296  1.00  0.00           C  
ATOM   2108  O   GLY   133     322.135 314.414 307.886  1.00  0.00           O  
ATOM   2109  N   TYR   134     321.634 315.884 309.543  1.00  0.00           N  
ATOM   2110  H   TYR   134     321.586 316.866 309.758  1.00  0.00           H  
ATOM   2111  CA  TYR   134     321.318 314.966 310.650  1.00  0.00           C  
ATOM   2112  HA  TYR   134     322.218 314.787 311.231  1.00  0.00           H  
ATOM   2113  CB  TYR   134     320.306 315.666 311.555  1.00  0.00           C  
ATOM   2114  HB2 TYR   134     319.386 315.781 310.987  1.00  0.00           H  
ATOM   2115  HB3 TYR   134     320.074 314.990 312.367  1.00  0.00           H  
ATOM   2116  CG  TYR   134     320.629 317.018 312.165  1.00  0.00           C  
ATOM   2117  CD1 TYR   134     321.129 317.099 313.480  1.00  0.00           C  
ATOM   2118  HD1 TYR   134     321.440 316.203 313.999  1.00  0.00           H  
ATOM   2119  CE1 TYR   134     321.163 318.339 314.147  1.00  0.00           C  
ATOM   2120  HE1 TYR   134     321.534 318.399 315.158  1.00  0.00           H  
ATOM   2121  CZ  TYR   134     320.668 319.498 313.507  1.00  0.00           C  
ATOM   2122  OH  TYR   134     320.649 320.695 314.147  1.00  0.00           O  
ATOM   2123  HH  TYR   134     321.553 320.933 314.400  1.00  0.00           H  
ATOM   2124  CE2 TYR   134     320.210 319.422 312.180  1.00  0.00           C  
ATOM   2125  HE2 TYR   134     319.850 320.317 311.699  1.00  0.00           H  
ATOM   2126  CD2 TYR   134     320.217 318.190 311.504  1.00  0.00           C  
ATOM   2127  HD2 TYR   134     319.849 318.140 310.492  1.00  0.00           H  
ATOM   2128  C   TYR   134     320.676 313.608 310.249  1.00  0.00           C  
ATOM   2129  O   TYR   134     319.723 313.594 309.468  1.00  0.00           O  
ATOM   2130  N   GLU   135     321.092 312.477 310.853  1.00  0.00           N  
ATOM   2131  H   GLU   135     321.950 312.543 311.401  1.00  0.00           H  
ATOM   2132  CA  GLU   135     320.471 311.142 310.640  1.00  0.00           C  
ATOM   2133  HA  GLU   135     319.723 311.247 309.856  1.00  0.00           H  
ATOM   2134  CB  GLU   135     321.489 310.119 310.113  1.00  0.00           C  
ATOM   2135  HB2 GLU   135     321.843 310.460 309.141  1.00  0.00           H  
ATOM   2136  HB3 GLU   135     322.336 310.076 310.799  1.00  0.00           H  
ATOM   2137  CG  GLU   135     320.939 308.688 309.954  1.00  0.00           C  
ATOM   2138  HG2 GLU   135     321.691 308.090 309.436  1.00  0.00           H  
ATOM   2139  HG3 GLU   135     320.818 308.256 310.951  1.00  0.00           H  
ATOM   2140  CD  GLU   135     319.601 308.584 309.185  1.00  0.00           C  
ATOM   2141  OE1 GLU   135     318.768 307.716 309.540  1.00  0.00           O  
ATOM   2142  OE2 GLU   135     319.389 309.330 308.198  1.00  0.00           O  
ATOM   2143  C   GLU   135     319.700 310.566 311.842  1.00  0.00           C  
ATOM   2144  O   GLU   135     318.491 310.353 311.713  1.00  0.00           O  
ATOM   2145  N   SER   136     320.347 310.315 312.996  1.00  0.00           N  
ATOM   2146  H   SER   136     321.346 310.471 313.023  1.00  0.00           H  
ATOM   2147  CA  SER   136     319.746 309.713 314.219  1.00  0.00           C  
ATOM   2148  HA  SER   136     319.136 308.861 313.916  1.00  0.00           H  
ATOM   2149  CB  SER   136     320.828 309.175 315.168  1.00  0.00           C  
ATOM   2150  HB2 SER   136     321.451 309.998 315.524  1.00  0.00           H  
ATOM   2151  HB3 SER   136     320.342 308.707 316.028  1.00  0.00           H  
ATOM   2152  OG  SER   136     321.633 308.211 314.507  1.00  0.00           O  
ATOM   2153  HG  SER   136     322.087 307.670 315.184  1.00  0.00           H  
ATOM   2154  C   SER   136     318.817 310.682 314.973  1.00  0.00           C  
ATOM   2155  O   SER   136     318.910 310.901 316.178  1.00  0.00           O  
ATOM   2156  N   TYR   137     317.909 311.264 314.196  1.00  0.00           N  
ATOM   2157  H   TYR   137     317.965 310.977 313.232  1.00  0.00           H  
ATOM   2158  CA  TYR   137     316.989 312.354 314.486  1.00  0.00           C  
ATOM   2159  HA  TYR   137     316.647 312.281 315.519  1.00  0.00           H  
ATOM   2160  CB  TYR   137     317.732 313.690 314.318  1.00  0.00           C  
ATOM   2161  HB2 TYR   137     317.866 313.842 313.248  1.00  0.00           H  
ATOM   2162  HB3 TYR   137     317.079 314.473 314.702  1.00  0.00           H  
ATOM   2163  CG  TYR   137     319.111 313.858 314.951  1.00  0.00           C  
ATOM   2164  CD1 TYR   137     319.290 314.581 316.142  1.00  0.00           C  
ATOM   2165  HD1 TYR   137     318.443 315.018 316.645  1.00  0.00           H  
ATOM   2166  CE1 TYR   137     320.587 314.766 316.675  1.00  0.00           C  
ATOM   2167  HE1 TYR   137     320.728 315.331 317.584  1.00  0.00           H  
ATOM   2168  CZ  TYR   137     321.709 314.229 316.016  1.00  0.00           C  
ATOM   2169  OH  TYR   137     322.957 314.416 316.512  1.00  0.00           O  
ATOM   2170  HH  TYR   137     322.936 314.951 317.336  1.00  0.00           H  
ATOM   2171  CE2 TYR   137     321.536 313.527 314.803  1.00  0.00           C  
ATOM   2172  HE2 TYR   137     322.402 313.148 314.279  1.00  0.00           H  
ATOM   2173  CD2 TYR   137     320.247 313.359 314.278  1.00  0.00           C  
ATOM   2174  HD2 TYR   137     320.120 312.864 313.332  1.00  0.00           H  
ATOM   2175  C   TYR   137     315.751 312.283 313.546  1.00  0.00           C  
ATOM   2176  O   TYR   137     314.712 312.839 313.882  1.00  0.00           O  
ATOM   2177  N   LEU   138     315.831 311.558 312.407  1.00  0.00           N  
ATOM   2178  H   LEU   138     316.742 311.215 312.122  1.00  0.00           H  
ATOM   2179  CA  LEU   138     314.685 311.163 311.553  1.00  0.00           C  
ATOM   2180  HA  LEU   138     313.859 311.867 311.672  1.00  0.00           H  
ATOM   2181  CB  LEU   138     315.049 311.039 310.047  1.00  0.00           C  
ATOM   2182  HB2 LEU   138     315.886 310.347 309.934  1.00  0.00           H  
ATOM   2183  HB3 LEU   138     314.197 310.569 309.553  1.00  0.00           H  
ATOM   2184  CG  LEU   138     315.371 312.284 309.213  1.00  0.00           C  
ATOM   2185  HG  LEU   138     315.390 311.983 308.166  1.00  0.00           H  
ATOM   2186  CD1 LEU   138     314.312 313.371 309.359  1.00  0.00           C  
ATOM   2187 HD11 LEU   138     314.285 313.745 310.382  1.00  0.00           H  
ATOM   2188 HD12 LEU   138     314.544 314.185 308.672  1.00  0.00           H  
ATOM   2189 HD13 LEU   138     313.337 312.968 309.086  1.00  0.00           H  
ATOM   2190  CD2 LEU   138     316.748 312.826 309.545  1.00  0.00           C  
ATOM   2191 HD21 LEU   138     317.490 312.045 309.388  1.00  0.00           H  
ATOM   2192 HD22 LEU   138     316.981 313.655 308.877  1.00  0.00           H  
ATOM   2193 HD23 LEU   138     316.791 313.153 310.579  1.00  0.00           H  
ATOM   2194  C   LEU   138     314.197 309.780 312.006  1.00  0.00           C  
ATOM   2195  O   LEU   138     313.042 309.589 312.370  1.00  0.00           O  
ATOM   2196  N   HIS   139     315.122 308.814 312.023  1.00  0.00           N  
ATOM   2197  H   HIS   139     316.036 309.029 311.642  1.00  0.00           H  
ATOM   2198  CA  HIS   139     314.909 307.454 312.532  1.00  0.00           C  
ATOM   2199  HA  HIS   139     314.031 307.026 312.043  1.00  0.00           H  
ATOM   2200  CB  HIS   139     316.134 306.614 312.145  1.00  0.00           C  
ATOM   2201  HB2 HIS   139     316.235 306.623 311.059  1.00  0.00           H  
ATOM   2202  HB3 HIS   139     317.030 307.073 312.568  1.00  0.00           H  
ATOM   2203  CG  HIS   139     316.074 305.179 312.604  1.00  0.00           C  
ATOM   2204  ND1 HIS   139     316.551 304.695 313.826  1.00  0.00           N  
ATOM   2205  CE1 HIS   139     316.274 303.380 313.832  1.00  0.00           C  
ATOM   2206  HE1 HIS   139     316.518 302.699 314.640  1.00  0.00           H  
ATOM   2207  NE2 HIS   139     315.657 303.025 312.691  1.00  0.00           N  
ATOM   2208  HE2 HIS   139     315.358 302.083 312.458  1.00  0.00           H  
ATOM   2209  CD2 HIS   139     315.521 304.147 311.903  1.00  0.00           C  
ATOM   2210  HD2 HIS   139     315.072 304.207 310.919  1.00  0.00           H  
ATOM   2211  C   HIS   139     314.628 307.428 314.044  1.00  0.00           C  
ATOM   2212  O   HIS   139     313.962 306.520 314.536  1.00  0.00           O  
ATOM   2213  N   LEU   140     315.069 308.464 314.772  1.00  0.00           N  
ATOM   2214  H   LEU   140     315.603 309.173 314.296  1.00  0.00           H  
ATOM   2215  CA  LEU   140     314.884 308.594 316.219  1.00  0.00           C  
ATOM   2216  HA  LEU   140     315.443 307.783 316.692  1.00  0.00           H  
ATOM   2217  CB  LEU   140     315.497 309.916 316.700  1.00  0.00           C  
ATOM   2218  HB2 LEU   140     316.530 309.908 316.363  1.00  0.00           H  
ATOM   2219  HB3 LEU   140     314.991 310.756 316.222  1.00  0.00           H  
ATOM   2220  CG  LEU   140     315.491 310.108 318.233  1.00  0.00           C  
ATOM   2221  HG  LEU   140     315.523 309.139 318.731  1.00  0.00           H  
ATOM   2222  CD1 LEU   140     316.747 310.878 318.641  1.00  0.00           C  
ATOM   2223 HD11 LEU   140     316.817 311.813 318.088  1.00  0.00           H  
ATOM   2224 HD12 LEU   140     316.730 311.088 319.705  1.00  0.00           H  
ATOM   2225 HD13 LEU   140     317.629 310.273 318.430  1.00  0.00           H  
ATOM   2226  CD2 LEU   140     314.259 310.878 318.718  1.00  0.00           C  
ATOM   2227 HD21 LEU   140     313.366 310.265 318.618  1.00  0.00           H  
ATOM   2228 HD22 LEU   140     314.372 311.145 319.768  1.00  0.00           H  
ATOM   2229 HD23 LEU   140     314.120 311.790 318.145  1.00  0.00           H  
ATOM   2230  C   LEU   140     313.429 308.427 316.656  1.00  0.00           C  
ATOM   2231  O   LEU   140     313.207 307.740 317.641  1.00  0.00           O  
ATOM   2232  N   PHE   141     312.438 308.970 315.938  1.00  0.00           N  
ATOM   2233  H   PHE   141     312.668 309.550 315.142  1.00  0.00           H  
ATOM   2234  CA  PHE   141     311.016 308.724 316.244  1.00  0.00           C  
ATOM   2235  HA  PHE   141     310.807 309.109 317.243  1.00  0.00           H  
ATOM   2236  CB  PHE   141     310.104 309.449 315.241  1.00  0.00           C  
ATOM   2237  HB2 PHE   141     310.149 308.949 314.272  1.00  0.00           H  
ATOM   2238  HB3 PHE   141     309.074 309.405 315.596  1.00  0.00           H  
ATOM   2239  CG  PHE   141     310.500 310.889 315.067  1.00  0.00           C  
ATOM   2240  CD1 PHE   141     310.540 311.712 316.200  1.00  0.00           C  
ATOM   2241  HD1 PHE   141     310.172 311.359 317.153  1.00  0.00           H  
ATOM   2242  CE1 PHE   141     311.089 312.988 316.102  1.00  0.00           C  
ATOM   2243  HE1 PHE   141     311.096 313.592 316.983  1.00  0.00           H  
ATOM   2244  CZ  PHE   141     311.609 313.457 314.883  1.00  0.00           C  
ATOM   2245  HZ  PHE   141     312.053 314.439 314.815  1.00  0.00           H  
ATOM   2246  CE2 PHE   141     311.542 312.642 313.746  1.00  0.00           C  
ATOM   2247  HE2 PHE   141     311.966 312.984 312.818  1.00  0.00           H  
ATOM   2248  CD2 PHE   141     310.967 311.362 313.830  1.00  0.00           C  
ATOM   2249  HD2 PHE   141     310.928 310.730 312.956  1.00  0.00           H  
ATOM   2250  C   PHE   141     310.683 307.235 316.252  1.00  0.00           C  
ATOM   2251  O   PHE   141     310.126 306.725 317.219  1.00  0.00           O  
ATOM   2252  N   ASN   142     311.083 306.534 315.191  1.00  0.00           N  
ATOM   2253  H   ASN   142     311.596 307.023 314.472  1.00  0.00           H  
ATOM   2254  CA  ASN   142     310.822 305.110 315.003  1.00  0.00           C  
ATOM   2255  HA  ASN   142     309.743 304.957 315.068  1.00  0.00           H  
ATOM   2256  CB  ASN   142     311.280 304.677 313.595  1.00  0.00           C  
ATOM   2257  HB2 ASN   142     312.369 304.696 313.557  1.00  0.00           H  
ATOM   2258  HB3 ASN   142     310.964 303.650 313.418  1.00  0.00           H  
ATOM   2259  CG  ASN   142     310.736 305.537 312.458  1.00  0.00           C  
ATOM   2260  OD1 ASN   142     309.672 306.138 312.529  1.00  0.00           O  
ATOM   2261  ND2 ASN   142     311.458 305.636 311.364  1.00  0.00           N  
ATOM   2262 HD21 ASN   142     311.105 306.201 310.606  1.00  0.00           H  
ATOM   2263 HD22 ASN   142     312.310 305.106 311.266  1.00  0.00           H  
ATOM   2264  C   ASN   142     311.465 304.255 316.112  1.00  0.00           C  
ATOM   2265  O   ASN   142     310.864 303.270 316.536  1.00  0.00           O  
ATOM   2266  N   LYS   143     312.660 304.633 316.594  1.00  0.00           N  
ATOM   2267  H   LYS   143     313.106 305.424 316.138  1.00  0.00           H  
ATOM   2268  CA  LYS   143     313.383 303.962 317.693  1.00  0.00           C  
ATOM   2269  HA  LYS   143     313.222 302.887 317.593  1.00  0.00           H  
ATOM   2270  CB  LYS   143     314.887 304.240 317.505  1.00  0.00           C  
ATOM   2271  HB2 LYS   143     315.172 303.905 316.507  1.00  0.00           H  
ATOM   2272  HB3 LYS   143     315.060 305.317 317.549  1.00  0.00           H  
ATOM   2273  CG  LYS   143     315.828 303.562 318.516  1.00  0.00           C  
ATOM   2274  HG2 LYS   143     316.852 303.760 318.197  1.00  0.00           H  
ATOM   2275  HG3 LYS   143     315.683 304.018 319.496  1.00  0.00           H  
ATOM   2276  CD  LYS   143     315.629 302.039 318.626  1.00  0.00           C  
ATOM   2277  HD2 LYS   143     314.703 301.825 319.161  1.00  0.00           H  
ATOM   2278  HD3 LYS   143     315.543 301.620 317.622  1.00  0.00           H  
ATOM   2279  CE  LYS   143     316.795 301.328 319.334  1.00  0.00           C  
ATOM   2280  HE2 LYS   143     316.578 300.255 319.347  1.00  0.00           H  
ATOM   2281  HE3 LYS   143     317.704 301.469 318.741  1.00  0.00           H  
ATOM   2282  NZ  LYS   143     317.014 301.809 320.728  1.00  0.00           N  
ATOM   2283  HZ1 LYS   143     316.178 301.713 321.291  1.00  0.00           H  
ATOM   2284  HZ2 LYS   143     317.744 301.274 321.182  1.00  0.00           H  
ATOM   2285  HZ3 LYS   143     317.303 302.779 320.749  1.00  0.00           H  
ATOM   2286  C   LYS   143     312.880 304.345 319.098  1.00  0.00           C  
ATOM   2287  O   LYS   143     312.667 303.475 319.940  1.00  0.00           O  
ATOM   2288  N   LEU   144     312.682 305.637 319.359  1.00  0.00           N  
ATOM   2289  H   LEU   144     312.894 306.295 318.619  1.00  0.00           H  
ATOM   2290  CA  LEU   144     312.153 306.188 320.612  1.00  0.00           C  
ATOM   2291  HA  LEU   144     312.788 305.860 321.437  1.00  0.00           H  
ATOM   2292  CB  LEU   144     312.225 307.722 320.531  1.00  0.00           C  
ATOM   2293  HB2 LEU   144     313.277 307.987 320.404  1.00  0.00           H  
ATOM   2294  HB3 LEU   144     311.687 308.058 319.644  1.00  0.00           H  
ATOM   2295  CG  LEU   144     311.674 308.507 321.736  1.00  0.00           C  
ATOM   2296  HG  LEU   144     312.124 308.134 322.654  1.00  0.00           H  
ATOM   2297  CD1 LEU   144     312.092 309.953 321.526  1.00  0.00           C  
ATOM   2298 HD11 LEU   144     311.778 310.310 320.546  1.00  0.00           H  
ATOM   2299 HD12 LEU   144     311.604 310.553 322.281  1.00  0.00           H  
ATOM   2300 HD13 LEU   144     313.171 310.037 321.628  1.00  0.00           H  
ATOM   2301  CD2 LEU   144     310.148 308.542 321.885  1.00  0.00           C  
ATOM   2302 HD21 LEU   144     309.777 307.612 322.302  1.00  0.00           H  
ATOM   2303 HD22 LEU   144     309.847 309.322 322.583  1.00  0.00           H  
ATOM   2304 HD23 LEU   144     309.685 308.737 320.918  1.00  0.00           H  
ATOM   2305  C   LEU   144     310.727 305.710 320.902  1.00  0.00           C  
ATOM   2306  O   LEU   144     310.470 305.143 321.962  1.00  0.00           O  
ATOM   2307  N   GLU   145     309.798 305.970 319.977  1.00  0.00           N  
ATOM   2308  H   GLU   145     310.088 306.412 319.110  1.00  0.00           H  
ATOM   2309  CA  GLU   145     308.358 305.752 320.175  1.00  0.00           C  
ATOM   2310  HA  GLU   145     308.090 306.170 321.147  1.00  0.00           H  
ATOM   2311  CB  GLU   145     307.582 306.553 319.113  1.00  0.00           C  
ATOM   2312  HB2 GLU   145     307.930 307.587 319.174  1.00  0.00           H  
ATOM   2313  HB3 GLU   145     307.827 306.190 318.118  1.00  0.00           H  
ATOM   2314  CG  GLU   145     306.057 306.586 319.298  1.00  0.00           C  
ATOM   2315  HG2 GLU   145     305.833 306.669 320.365  1.00  0.00           H  
ATOM   2316  HG3 GLU   145     305.690 307.499 318.823  1.00  0.00           H  
ATOM   2317  CD  GLU   145     305.303 305.390 318.673  1.00  0.00           C  
ATOM   2318  OE1 GLU   145     304.201 305.050 319.171  1.00  0.00           O  
ATOM   2319  OE2 GLU   145     305.754 304.811 317.654  1.00  0.00           O  
ATOM   2320  C   GLU   145     308.013 304.250 320.240  1.00  0.00           C  
ATOM   2321  O   GLU   145     307.049 303.852 320.898  1.00  0.00           O  
ATOM   2322  N   HIS   146     308.855 303.414 319.617  1.00  0.00           N  
ATOM   2323  H   HIS   146     309.596 303.836 319.076  1.00  0.00           H  
ATOM   2324  CA  HIS   146     308.876 301.953 319.767  1.00  0.00           C  
ATOM   2325  HA  HIS   146     307.915 301.544 319.452  1.00  0.00           H  
ATOM   2326  CB  HIS   146     309.973 301.393 318.843  1.00  0.00           C  
ATOM   2327  HB2 HIS   146     309.564 301.269 317.840  1.00  0.00           H  
ATOM   2328  HB3 HIS   146     310.780 302.120 318.786  1.00  0.00           H  
ATOM   2329  CG  HIS   146     310.606 300.096 319.283  1.00  0.00           C  
ATOM   2330  ND1 HIS   146     311.904 299.969 319.792  1.00  0.00           N  
ATOM   2331  CE1 HIS   146     312.047 298.674 320.117  1.00  0.00           C  
ATOM   2332  HE1 HIS   146     312.941 298.239 320.552  1.00  0.00           H  
ATOM   2333  NE2 HIS   146     310.922 297.994 319.833  1.00  0.00           N  
ATOM   2334  HE2 HIS   146     310.781 297.004 320.005  1.00  0.00           H  
ATOM   2335  CD2 HIS   146     310.001 298.874 319.305  1.00  0.00           C  
ATOM   2336  HD2 HIS   146     308.985 298.657 318.997  1.00  0.00           H  
ATOM   2337  C   HIS   146     309.100 301.518 321.232  1.00  0.00           C  
ATOM   2338  O   HIS   146     308.436 300.580 321.685  1.00  0.00           O  
ATOM   2339  N   HIS   147     309.977 302.235 321.956  1.00  0.00           N  
ATOM   2340  H   HIS   147     310.407 303.013 321.475  1.00  0.00           H  
ATOM   2341  CA  HIS   147     310.387 302.051 323.362  1.00  0.00           C  
ATOM   2342  HA  HIS   147     311.164 302.792 323.543  1.00  0.00           H  
ATOM   2343  CB  HIS   147     309.230 302.429 324.308  1.00  0.00           C  
ATOM   2344  HB2 HIS   147     308.815 303.387 323.989  1.00  0.00           H  
ATOM   2345  HB3 HIS   147     308.439 301.685 324.227  1.00  0.00           H  
ATOM   2346  CG  HIS   147     309.621 302.554 325.763  1.00  0.00           C  
ATOM   2347  ND1 HIS   147     309.835 301.495 326.653  1.00  0.00           N  
ATOM   2348  CE1 HIS   147     310.134 302.059 327.836  1.00  0.00           C  
ATOM   2349  HE1 HIS   147     310.354 301.512 328.748  1.00  0.00           H  
ATOM   2350  NE2 HIS   147     310.113 303.400 327.735  1.00  0.00           N  
ATOM   2351  HE2 HIS   147     310.293 304.046 328.498  1.00  0.00           H  
ATOM   2352  CD2 HIS   147     309.792 303.730 326.435  1.00  0.00           C  
ATOM   2353  HD2 HIS   147     309.681 304.724 326.020  1.00  0.00           H  
ATOM   2354  C   HIS   147     311.070 300.702 323.675  1.00  0.00           C  
ATOM   2355  O   HIS   147     312.318 300.708 323.803  1.00  0.00           O  
ATOM   2356  OXT HIS   147     310.397 299.652 323.801  1.00  0.00           O  
TER    2357      HIS   147 
ENDMDL
REMARK 2kzn                 ENERGY     7.15084E+02 RMS   11.54
ATOM      1  N   MET     1     320.714 303.048 324.275  1.00  0.00           N  
ATOM      2  H1  MET     1     320.219 302.168 324.214  1.00  0.00           H  
ATOM      3  H2  MET     1     321.602 302.871 324.723  1.00  0.00           H  
ATOM      4  H3  MET     1     320.880 303.370 323.331  1.00  0.00           H  
ATOM      5  CA  MET     1     319.907 304.047 325.042  1.00  0.00           C  
ATOM      6  HA  MET     1     319.818 303.693 326.073  1.00  0.00           H  
ATOM      7  CB  MET     1     320.555 305.459 325.076  1.00  0.00           C  
ATOM      8  HB2 MET     1     320.691 305.834 324.063  1.00  0.00           H  
ATOM      9  HB3 MET     1     319.883 306.148 325.590  1.00  0.00           H  
ATOM     10  CG  MET     1     321.906 305.529 325.798  1.00  0.00           C  
ATOM     11  HG2 MET     1     322.664 305.000 325.220  1.00  0.00           H  
ATOM     12  HG3 MET     1     322.203 306.578 325.846  1.00  0.00           H  
ATOM     13  SD  MET     1     321.876 304.864 327.486  1.00  0.00           S  
ATOM     14  CE  MET     1     323.442 305.522 328.108  1.00  0.00           C  
ATOM     15  HE1 MET     1     323.377 306.606 328.170  1.00  0.00           H  
ATOM     16  HE2 MET     1     323.627 305.130 329.106  1.00  0.00           H  
ATOM     17  HE3 MET     1     324.261 305.241 327.444  1.00  0.00           H  
ATOM     18  C   MET     1     318.474 304.141 324.499  1.00  0.00           C  
ATOM     19  O   MET     1     318.178 303.650 323.408  1.00  0.00           O  
ATOM     20  N   ALA     2     317.566 304.751 325.268  1.00  0.00           N  
ATOM     21  H   ALA     2     317.844 305.101 326.175  1.00  0.00           H  
ATOM     22  CA  ALA     2     316.229 305.123 324.800  1.00  0.00           C  
ATOM     23  HA  ALA     2     315.794 304.271 324.273  1.00  0.00           H  
ATOM     24  CB  ALA     2     315.350 305.407 326.023  1.00  0.00           C  
ATOM     25  HB1 ALA     2     315.735 306.268 326.570  1.00  0.00           H  
ATOM     26  HB2 ALA     2     314.328 305.611 325.704  1.00  0.00           H  
ATOM     27  HB3 ALA     2     315.339 304.537 326.681  1.00  0.00           H  
ATOM     28  C   ALA     2     316.279 306.314 323.812  1.00  0.00           C  
ATOM     29  O   ALA     2     317.225 307.104 323.814  1.00  0.00           O  
ATOM     30  N   TYR     3     315.278 306.404 322.930  1.00  0.00           N  
ATOM     31  H   TYR     3     314.575 305.678 322.974  1.00  0.00           H  
ATOM     32  CA  TYR     3     314.969 307.535 322.030  1.00  0.00           C  
ATOM     33  HA  TYR     3     314.069 307.215 321.502  1.00  0.00           H  
ATOM     34  CB  TYR     3     314.542 308.837 322.753  1.00  0.00           C  
ATOM     35  HB2 TYR     3     315.143 309.659 322.372  1.00  0.00           H  
ATOM     36  HB3 TYR     3     313.516 309.059 322.453  1.00  0.00           H  
ATOM     37  CG  TYR     3     314.594 308.890 324.270  1.00  0.00           C  
ATOM     38  CD1 TYR     3     313.552 308.340 325.042  1.00  0.00           C  
ATOM     39  HD1 TYR     3     312.707 307.870 324.554  1.00  0.00           H  
ATOM     40  CE1 TYR     3     313.615 308.389 326.449  1.00  0.00           C  
ATOM     41  HE1 TYR     3     312.822 307.954 327.042  1.00  0.00           H  
ATOM     42  CZ  TYR     3     314.723 308.993 327.087  1.00  0.00           C  
ATOM     43  OH  TYR     3     314.809 309.025 328.447  1.00  0.00           O  
ATOM     44  HH  TYR     3     314.066 308.567 328.881  1.00  0.00           H  
ATOM     45  CE2 TYR     3     315.757 309.560 326.310  1.00  0.00           C  
ATOM     46  HE2 TYR     3     316.604 310.017 326.800  1.00  0.00           H  
ATOM     47  CD2 TYR     3     315.686 309.512 324.906  1.00  0.00           C  
ATOM     48  HD2 TYR     3     316.488 309.928 324.311  1.00  0.00           H  
ATOM     49  C   TYR     3     315.962 307.791 320.872  1.00  0.00           C  
ATOM     50  O   TYR     3     315.652 308.595 319.994  1.00  0.00           O  
ATOM     51  N   ASN     4     317.096 307.080 320.801  1.00  0.00           N  
ATOM     52  H   ASN     4     317.309 306.457 321.570  1.00  0.00           H  
ATOM     53  CA  ASN     4     317.999 307.050 319.639  1.00  0.00           C  
ATOM     54  HA  ASN     4     317.633 307.759 318.894  1.00  0.00           H  
ATOM     55  CB  ASN     4     319.444 307.473 319.999  1.00  0.00           C  
ATOM     56  HB2 ASN     4     320.001 307.596 319.069  1.00  0.00           H  
ATOM     57  HB3 ASN     4     319.432 308.450 320.468  1.00  0.00           H  
ATOM     58  CG  ASN     4     320.225 306.491 320.873  1.00  0.00           C  
ATOM     59  OD1 ASN     4     319.695 305.789 321.714  1.00  0.00           O  
ATOM     60  ND2 ASN     4     321.525 306.407 320.695  1.00  0.00           N  
ATOM     61 HD21 ASN     4     322.040 305.727 321.234  1.00  0.00           H  
ATOM     62 HD22 ASN     4     322.004 306.977 320.014  1.00  0.00           H  
ATOM     63  C   ASN     4     317.993 305.663 318.975  1.00  0.00           C  
ATOM     64  O   ASN     4     317.624 304.654 319.584  1.00  0.00           O  
ATOM     65  N   LYS     5     318.444 305.625 317.717  1.00  0.00           N  
ATOM     66  H   LYS     5     318.694 306.500 317.268  1.00  0.00           H  
ATOM     67  CA  LYS     5     318.655 304.393 316.948  1.00  0.00           C  
ATOM     68  HA  LYS     5     319.039 303.636 317.635  1.00  0.00           H  
ATOM     69  CB  LYS     5     317.296 303.927 316.377  1.00  0.00           C  
ATOM     70  HB2 LYS     5     316.563 303.874 317.184  1.00  0.00           H  
ATOM     71  HB3 LYS     5     316.937 304.673 315.664  1.00  0.00           H  
ATOM     72  CG  LYS     5     317.327 302.558 315.679  1.00  0.00           C  
ATOM     73  HG2 LYS     5     316.342 302.376 315.247  1.00  0.00           H  
ATOM     74  HG3 LYS     5     318.046 302.598 314.866  1.00  0.00           H  
ATOM     75  CD  LYS     5     317.678 301.387 316.614  1.00  0.00           C  
ATOM     76  HD2 LYS     5     318.661 301.544 317.059  1.00  0.00           H  
ATOM     77  HD3 LYS     5     316.935 301.331 317.413  1.00  0.00           H  
ATOM     78  CE  LYS     5     317.694 300.067 315.830  1.00  0.00           C  
ATOM     79  HE2 LYS     5     316.698 299.897 315.406  1.00  0.00           H  
ATOM     80  HE3 LYS     5     318.399 300.158 314.997  1.00  0.00           H  
ATOM     81  NZ  LYS     5     318.087 298.916 316.689  1.00  0.00           N  
ATOM     82  HZ1 LYS     5     317.444 298.790 317.461  1.00  0.00           H  
ATOM     83  HZ2 LYS     5     318.093 298.053 316.160  1.00  0.00           H  
ATOM     84  HZ3 LYS     5     319.015 299.035 317.075  1.00  0.00           H  
ATOM     85  C   LYS     5     319.705 304.632 315.866  1.00  0.00           C  
ATOM     86  O   LYS     5     319.666 305.642 315.165  1.00  0.00           O  
ATOM     87  N   GLU     6     320.626 303.686 315.700  1.00  0.00           N  
ATOM     88  H   GLU     6     320.629 302.896 316.332  1.00  0.00           H  
ATOM     89  CA  GLU     6     321.713 303.789 314.713  1.00  0.00           C  
ATOM     90  HA  GLU     6     322.225 304.730 314.889  1.00  0.00           H  
ATOM     91  CB  GLU     6     322.739 302.664 314.921  1.00  0.00           C  
ATOM     92  HB2 GLU     6     322.214 301.711 314.993  1.00  0.00           H  
ATOM     93  HB3 GLU     6     323.405 302.618 314.060  1.00  0.00           H  
ATOM     94  CG  GLU     6     323.585 302.872 316.189  1.00  0.00           C  
ATOM     95  HG2 GLU     6     322.923 302.955 317.054  1.00  0.00           H  
ATOM     96  HG3 GLU     6     324.204 301.985 316.340  1.00  0.00           H  
ATOM     97  CD  GLU     6     324.502 304.111 316.092  1.00  0.00           C  
ATOM     98  OE1 GLU     6     324.374 305.027 316.939  1.00  0.00           O  
ATOM     99  OE2 GLU     6     325.362 304.169 315.180  1.00  0.00           O  
ATOM    100  C   GLU     6     321.201 303.841 313.261  1.00  0.00           C  
ATOM    101  O   GLU     6     321.849 304.442 312.407  1.00  0.00           O  
ATOM    102  N   GLU     7     320.009 303.296 312.988  1.00  0.00           N  
ATOM    103  H   GLU     7     319.561 302.764 313.719  1.00  0.00           H  
ATOM    104  CA  GLU     7     319.310 303.441 311.698  1.00  0.00           C  
ATOM    105  HA  GLU     7     319.947 303.022 310.918  1.00  0.00           H  
ATOM    106  CB  GLU     7     317.973 302.678 311.695  1.00  0.00           C  
ATOM    107  HB2 GLU     7     317.281 303.166 312.384  1.00  0.00           H  
ATOM    108  HB3 GLU     7     317.548 302.762 310.695  1.00  0.00           H  
ATOM    109  CG  GLU     7     318.040 301.186 312.058  1.00  0.00           C  
ATOM    110  HG2 GLU     7     318.001 301.102 313.143  1.00  0.00           H  
ATOM    111  HG3 GLU     7     317.142 300.697 311.673  1.00  0.00           H  
ATOM    112  CD  GLU     7     319.293 300.455 311.533  1.00  0.00           C  
ATOM    113  OE1 GLU     7     319.995 299.801 312.345  1.00  0.00           O  
ATOM    114  OE2 GLU     7     319.570 300.501 310.310  1.00  0.00           O  
ATOM    115  C   GLU     7     319.056 304.907 311.309  1.00  0.00           C  
ATOM    116  O   GLU     7     319.263 305.274 310.149  1.00  0.00           O  
ATOM    117  N   LYS     8     318.633 305.759 312.263  1.00  0.00           N  
ATOM    118  H   LYS     8     318.495 305.403 313.202  1.00  0.00           H  
ATOM    119  CA  LYS     8     318.572 307.215 312.042  1.00  0.00           C  
ATOM    120  HA  LYS     8     318.077 307.385 311.082  1.00  0.00           H  
ATOM    121  CB  LYS     8     317.770 307.951 313.140  1.00  0.00           C  
ATOM    122  HB2 LYS     8     317.559 307.284 313.979  1.00  0.00           H  
ATOM    123  HB3 LYS     8     318.349 308.796 313.519  1.00  0.00           H  
ATOM    124  CG  LYS     8     316.450 308.490 312.562  1.00  0.00           C  
ATOM    125  HG2 LYS     8     316.673 309.119 311.699  1.00  0.00           H  
ATOM    126  HG3 LYS     8     315.839 307.648 312.232  1.00  0.00           H  
ATOM    127  CD  LYS     8     315.658 309.320 313.582  1.00  0.00           C  
ATOM    128  HD2 LYS     8     315.408 308.691 314.438  1.00  0.00           H  
ATOM    129  HD3 LYS     8     316.269 310.160 313.921  1.00  0.00           H  
ATOM    130  CE  LYS     8     314.369 309.848 312.934  1.00  0.00           C  
ATOM    131  HE2 LYS     8     314.632 310.461 312.064  1.00  0.00           H  
ATOM    132  HE3 LYS     8     313.790 308.993 312.567  1.00  0.00           H  
ATOM    133  NZ  LYS     8     313.547 310.639 313.895  1.00  0.00           N  
ATOM    134  HZ1 LYS     8     314.034 311.473 314.216  1.00  0.00           H  
ATOM    135  HZ2 LYS     8     312.676 310.930 313.464  1.00  0.00           H  
ATOM    136  HZ3 LYS     8     313.309 310.084 314.712  1.00  0.00           H  
ATOM    137  C   LYS     8     319.973 307.784 311.864  1.00  0.00           C  
ATOM    138  O   LYS     8     320.223 308.449 310.868  1.00  0.00           O  
ATOM    139  N   ILE     9     320.893 307.508 312.793  1.00  0.00           N  
ATOM    140  H   ILE     9     320.598 306.943 313.582  1.00  0.00           H  
ATOM    141  CA  ILE     9     322.284 308.004 312.741  1.00  0.00           C  
ATOM    142  HA  ILE     9     322.237 309.090 312.820  1.00  0.00           H  
ATOM    143  CB  ILE     9     323.104 307.478 313.944  1.00  0.00           C  
ATOM    144  HB  ILE     9     322.998 306.399 313.964  1.00  0.00           H  
ATOM    145  CG2 ILE     9     324.616 307.743 313.830  1.00  0.00           C  
ATOM    146 HG21 ILE     9     324.821 308.807 313.779  1.00  0.00           H  
ATOM    147 HG22 ILE     9     325.122 307.336 314.708  1.00  0.00           H  
ATOM    148 HG23 ILE     9     325.031 307.238 312.957  1.00  0.00           H  
ATOM    149  CG1 ILE     9     322.577 308.031 315.292  1.00  0.00           C  
ATOM    150 HG12 ILE     9     321.633 307.545 315.540  1.00  0.00           H  
ATOM    151 HG13 ILE     9     323.286 307.773 316.080  1.00  0.00           H  
ATOM    152  CD1 ILE     9     322.353 309.550 315.338  1.00  0.00           C  
ATOM    153 HD11 ILE     9     321.447 309.816 314.793  1.00  0.00           H  
ATOM    154 HD12 ILE     9     322.238 309.872 316.373  1.00  0.00           H  
ATOM    155 HD13 ILE     9     323.204 310.064 314.893  1.00  0.00           H  
ATOM    156  C   ILE     9     322.948 307.767 311.377  1.00  0.00           C  
ATOM    157  O   ILE     9     323.370 308.740 310.756  1.00  0.00           O  
ATOM    158  N   LYS    10     322.957 306.550 310.826  1.00  0.00           N  
ATOM    159  H   LYS    10     322.554 305.779 311.355  1.00  0.00           H  
ATOM    160  CA  LYS    10     323.487 306.277 309.473  1.00  0.00           C  
ATOM    161  HA  LYS    10     324.311 306.962 309.267  1.00  0.00           H  
ATOM    162  CB  LYS    10     324.050 304.845 309.398  1.00  0.00           C  
ATOM    163  HB2 LYS    10     323.288 304.139 309.731  1.00  0.00           H  
ATOM    164  HB3 LYS    10     324.292 304.613 308.359  1.00  0.00           H  
ATOM    165  CG  LYS    10     325.327 304.640 310.237  1.00  0.00           C  
ATOM    166  HG2 LYS    10     325.096 304.774 311.294  1.00  0.00           H  
ATOM    167  HG3 LYS    10     325.659 303.611 310.091  1.00  0.00           H  
ATOM    168  CD  LYS    10     326.473 305.593 309.843  1.00  0.00           C  
ATOM    169  HD2 LYS    10     326.574 305.603 308.756  1.00  0.00           H  
ATOM    170  HD3 LYS    10     326.242 306.602 310.189  1.00  0.00           H  
ATOM    171  CE  LYS    10     327.805 305.154 310.465  1.00  0.00           C  
ATOM    172  HE2 LYS    10     327.692 305.114 311.553  1.00  0.00           H  
ATOM    173  HE3 LYS    10     328.036 304.143 310.115  1.00  0.00           H  
ATOM    174  NZ  LYS    10     328.912 306.083 310.098  1.00  0.00           N  
ATOM    175  HZ1 LYS    10     328.745 307.021 310.441  1.00  0.00           H  
ATOM    176  HZ2 LYS    10     329.792 305.773 310.490  1.00  0.00           H  
ATOM    177  HZ3 LYS    10     329.034 306.138 309.095  1.00  0.00           H  
ATOM    178  C   LYS    10     322.448 306.610 308.388  1.00  0.00           C  
ATOM    179  O   LYS    10     321.962 305.759 307.643  1.00  0.00           O  
ATOM    180  N   SER    11     322.170 307.912 308.324  1.00  0.00           N  
ATOM    181  H   SER    11     322.652 308.469 309.020  1.00  0.00           H  
ATOM    182  CA  SER    11     321.300 308.655 307.408  1.00  0.00           C  
ATOM    183  HA  SER    11     321.721 308.591 306.406  1.00  0.00           H  
ATOM    184  CB  SER    11     319.873 308.081 307.357  1.00  0.00           C  
ATOM    185  HB2 SER    11     319.894 307.082 306.920  1.00  0.00           H  
ATOM    186  HB3 SER    11     319.462 308.013 308.366  1.00  0.00           H  
ATOM    187  OG  SER    11     319.052 308.921 306.559  1.00  0.00           O  
ATOM    188  HG  SER    11     318.144 308.551 306.539  1.00  0.00           H  
ATOM    189  C   SER    11     321.312 310.128 307.837  1.00  0.00           C  
ATOM    190  O   SER    11     321.949 310.958 307.193  1.00  0.00           O  
ATOM    191  N   LEU    12     320.670 310.433 308.967  1.00  0.00           N  
ATOM    192  H   LEU    12     320.237 309.658 309.462  1.00  0.00           H  
ATOM    193  CA  LEU    12     320.501 311.759 309.570  1.00  0.00           C  
ATOM    194  HA  LEU    12     320.187 312.441 308.778  1.00  0.00           H  
ATOM    195  CB  LEU    12     319.299 311.643 310.549  1.00  0.00           C  
ATOM    196  HB2 LEU    12     318.405 311.723 309.929  1.00  0.00           H  
ATOM    197  HB3 LEU    12     319.259 310.644 310.974  1.00  0.00           H  
ATOM    198  CG  LEU    12     319.161 312.625 311.725  1.00  0.00           C  
ATOM    199  HG  LEU    12     319.576 313.591 311.456  1.00  0.00           H  
ATOM    200  CD1 LEU    12     317.682 312.808 312.076  1.00  0.00           C  
ATOM    201 HD11 LEU    12     317.229 311.844 312.310  1.00  0.00           H  
ATOM    202 HD12 LEU    12     317.576 313.468 312.937  1.00  0.00           H  
ATOM    203 HD13 LEU    12     317.152 313.254 311.231  1.00  0.00           H  
ATOM    204  CD2 LEU    12     319.850 312.072 312.977  1.00  0.00           C  
ATOM    205 HD21 LEU    12     320.922 311.972 312.807  1.00  0.00           H  
ATOM    206 HD22 LEU    12     319.704 312.756 313.812  1.00  0.00           H  
ATOM    207 HD23 LEU    12     319.434 311.101 313.252  1.00  0.00           H  
ATOM    208  C   LEU    12     321.804 312.376 310.121  1.00  0.00           C  
ATOM    209  O   LEU    12     321.958 313.590 310.035  1.00  0.00           O  
ATOM    210  N   ASN    13     322.780 311.602 310.619  1.00  0.00           N  
ATOM    211  H   ASN    13     322.640 310.596 310.648  1.00  0.00           H  
ATOM    212  CA  ASN    13     324.059 312.151 311.126  1.00  0.00           C  
ATOM    213  HA  ASN    13     323.816 312.920 311.862  1.00  0.00           H  
ATOM    214  CB  ASN    13     324.866 311.052 311.844  1.00  0.00           C  
ATOM    215  HB2 ASN    13     324.213 310.573 312.569  1.00  0.00           H  
ATOM    216  HB3 ASN    13     325.185 310.313 311.109  1.00  0.00           H  
ATOM    217  CG  ASN    13     326.121 311.513 312.585  1.00  0.00           C  
ATOM    218  OD1 ASN    13     326.389 312.682 312.798  1.00  0.00           O  
ATOM    219  ND2 ASN    13     326.929 310.584 313.040  1.00  0.00           N  
ATOM    220 HD21 ASN    13     327.750 310.884 313.540  1.00  0.00           H  
ATOM    221 HD22 ASN    13     326.746 309.606 312.880  1.00  0.00           H  
ATOM    222  C   ASN    13     324.893 312.839 310.033  1.00  0.00           C  
ATOM    223  O   ASN    13     325.547 313.838 310.321  1.00  0.00           O  
ATOM    224  N   ARG    14     324.813 312.376 308.774  1.00  0.00           N  
ATOM    225  H   ARG    14     324.236 311.560 308.611  1.00  0.00           H  
ATOM    226  CA  ARG    14     325.469 313.028 307.617  1.00  0.00           C  
ATOM    227  HA  ARG    14     326.552 312.896 307.686  1.00  0.00           H  
ATOM    228  CB  ARG    14     324.970 312.434 306.288  1.00  0.00           C  
ATOM    229  HB2 ARG    14     323.890 312.566 306.227  1.00  0.00           H  
ATOM    230  HB3 ARG    14     325.418 313.001 305.469  1.00  0.00           H  
ATOM    231  CG  ARG    14     325.320 310.951 306.092  1.00  0.00           C  
ATOM    232  HG2 ARG    14     326.405 310.843 306.088  1.00  0.00           H  
ATOM    233  HG3 ARG    14     324.915 310.354 306.909  1.00  0.00           H  
ATOM    234  CD  ARG    14     324.763 310.419 304.763  1.00  0.00           C  
ATOM    235  HD2 ARG    14     325.138 311.040 303.946  1.00  0.00           H  
ATOM    236  HD3 ARG    14     325.131 309.401 304.624  1.00  0.00           H  
ATOM    237  NE  ARG    14     323.284 310.417 304.750  1.00  0.00           N  
ATOM    238  HE  ARG    14     322.818 310.853 305.539  1.00  0.00           H  
ATOM    239  CZ  ARG    14     322.493 309.890 303.832  1.00  0.00           C  
ATOM    240  NH1 ARG    14     321.199 309.950 303.969  1.00  0.00           N  
ATOM    241 HH11 ARG    14     320.789 310.403 304.770  1.00  0.00           H  
ATOM    242 HH12 ARG    14     320.595 309.538 303.276  1.00  0.00           H  
ATOM    243  NH2 ARG    14     322.963 309.289 302.776  1.00  0.00           N  
ATOM    244 HH21 ARG    14     323.960 309.235 302.645  1.00  0.00           H  
ATOM    245 HH22 ARG    14     322.344 308.885 302.093  1.00  0.00           H  
ATOM    246  C   ARG    14     325.201 314.533 307.620  1.00  0.00           C  
ATOM    247  O   ARG    14     326.130 315.340 307.619  1.00  0.00           O  
ATOM    248  N   MET    15     323.919 314.894 307.735  1.00  0.00           N  
ATOM    249  H   MET    15     323.218 314.164 307.739  1.00  0.00           H  
ATOM    250  CA  MET    15     323.480 316.281 307.835  1.00  0.00           C  
ATOM    251  HA  MET    15     323.871 316.802 306.962  1.00  0.00           H  
ATOM    252  CB  MET    15     321.941 316.381 307.804  1.00  0.00           C  
ATOM    253  HB2 MET    15     321.517 315.857 308.659  1.00  0.00           H  
ATOM    254  HB3 MET    15     321.669 317.433 307.892  1.00  0.00           H  
ATOM    255  CG  MET    15     321.281 315.835 306.532  1.00  0.00           C  
ATOM    256  HG2 MET    15     320.293 316.291 306.458  1.00  0.00           H  
ATOM    257  HG3 MET    15     321.856 316.140 305.657  1.00  0.00           H  
ATOM    258  SD  MET    15     321.049 314.037 306.500  1.00  0.00           S  
ATOM    259  CE  MET    15     319.765 313.912 305.225  1.00  0.00           C  
ATOM    260  HE1 MET    15     320.126 314.343 304.291  1.00  0.00           H  
ATOM    261  HE2 MET    15     319.511 312.864 305.064  1.00  0.00           H  
ATOM    262  HE3 MET    15     318.872 314.447 305.549  1.00  0.00           H  
ATOM    263  C   MET    15     324.043 316.989 309.077  1.00  0.00           C  
ATOM    264  O   MET    15     324.451 318.139 308.984  1.00  0.00           O  
ATOM    265  N   GLN    16     324.070 316.340 310.251  1.00  0.00           N  
ATOM    266  H   GLN    16     323.817 315.357 310.266  1.00  0.00           H  
ATOM    267  CA  GLN    16     324.565 316.971 311.489  1.00  0.00           C  
ATOM    268  HA  GLN    16     324.086 317.942 311.570  1.00  0.00           H  
ATOM    269  CB  GLN    16     324.207 316.187 312.759  1.00  0.00           C  
ATOM    270  HB2 GLN    16     324.322 315.116 312.594  1.00  0.00           H  
ATOM    271  HB3 GLN    16     324.912 316.477 313.542  1.00  0.00           H  
ATOM    272  CG  GLN    16     322.806 316.524 313.292  1.00  0.00           C  
ATOM    273  HG2 GLN    16     322.793 316.345 314.363  1.00  0.00           H  
ATOM    274  HG3 GLN    16     322.581 317.579 313.133  1.00  0.00           H  
ATOM    275  CD  GLN    16     321.721 315.666 312.687  1.00  0.00           C  
ATOM    276  OE1 GLN    16     321.169 314.804 313.339  1.00  0.00           O  
ATOM    277  NE2 GLN    16     321.380 315.885 311.439  1.00  0.00           N  
ATOM    278 HE21 GLN    16     320.917 315.115 310.962  1.00  0.00           H  
ATOM    279 HE22 GLN    16     321.849 316.601 310.908  1.00  0.00           H  
ATOM    280  C   GLN    16     326.062 317.264 311.456  1.00  0.00           C  
ATOM    281  O   GLN    16     326.459 318.388 311.745  1.00  0.00           O  
ATOM    282  N   TYR    17     326.902 316.311 311.055  1.00  0.00           N  
ATOM    283  H   TYR    17     326.541 315.389 310.823  1.00  0.00           H  
ATOM    284  CA  TYR    17     328.341 316.569 310.953  1.00  0.00           C  
ATOM    285  HA  TYR    17     328.704 316.852 311.943  1.00  0.00           H  
ATOM    286  CB  TYR    17     329.061 315.284 310.537  1.00  0.00           C  
ATOM    287  HB2 TYR    17     328.679 314.454 311.134  1.00  0.00           H  
ATOM    288  HB3 TYR    17     328.843 315.065 309.490  1.00  0.00           H  
ATOM    289  CG  TYR    17     330.559 315.373 310.743  1.00  0.00           C  
ATOM    290  CD1 TYR    17     331.389 315.881 309.724  1.00  0.00           C  
ATOM    291  HD1 TYR    17     330.961 316.179 308.775  1.00  0.00           H  
ATOM    292  CE1 TYR    17     332.772 316.023 309.947  1.00  0.00           C  
ATOM    293  HE1 TYR    17     333.406 316.423 309.168  1.00  0.00           H  
ATOM    294  CZ  TYR    17     333.330 315.651 311.191  1.00  0.00           C  
ATOM    295  OH  TYR    17     334.666 315.786 311.420  1.00  0.00           O  
ATOM    296  HH  TYR    17     335.146 316.127 310.642  1.00  0.00           H  
ATOM    297  CE2 TYR    17     332.496 315.138 312.209  1.00  0.00           C  
ATOM    298  HE2 TYR    17     332.927 314.858 313.160  1.00  0.00           H  
ATOM    299  CD2 TYR    17     331.113 315.004 311.985  1.00  0.00           C  
ATOM    300  HD2 TYR    17     330.473 314.625 312.772  1.00  0.00           H  
ATOM    301  C   TYR    17     328.639 317.746 309.997  1.00  0.00           C  
ATOM    302  O   TYR    17     329.513 318.572 310.253  1.00  0.00           O  
ATOM    303  N   GLU    18     327.829 317.878 308.943  1.00  0.00           N  
ATOM    304  H   GLU    18     327.137 317.154 308.801  1.00  0.00           H  
ATOM    305  CA  GLU    18     327.903 318.925 307.914  1.00  0.00           C  
ATOM    306  HA  GLU    18     328.945 319.224 307.787  1.00  0.00           H  
ATOM    307  CB  GLU    18     327.436 318.313 306.578  1.00  0.00           C  
ATOM    308  HB2 GLU    18     326.449 317.871 306.726  1.00  0.00           H  
ATOM    309  HB3 GLU    18     327.355 319.093 305.822  1.00  0.00           H  
ATOM    310  CG  GLU    18     328.432 317.251 306.066  1.00  0.00           C  
ATOM    311  HG2 GLU    18     329.254 317.771 305.568  1.00  0.00           H  
ATOM    312  HG3 GLU    18     328.867 316.716 306.913  1.00  0.00           H  
ATOM    313  CD  GLU    18     327.827 316.206 305.100  1.00  0.00           C  
ATOM    314  OE1 GLU    18     328.401 315.092 304.993  1.00  0.00           O  
ATOM    315  OE2 GLU    18     326.831 316.485 304.390  1.00  0.00           O  
ATOM    316  C   GLU    18     327.131 320.222 308.267  1.00  0.00           C  
ATOM    317  O   GLU    18     327.055 321.135 307.440  1.00  0.00           O  
ATOM    318  N   VAL    19     326.594 320.338 309.494  1.00  0.00           N  
ATOM    319  H   VAL    19     326.643 319.528 310.099  1.00  0.00           H  
ATOM    320  CA  VAL    19     325.866 321.528 309.989  1.00  0.00           C  
ATOM    321  HA  VAL    19     326.049 322.342 309.290  1.00  0.00           H  
ATOM    322  CB  VAL    19     324.354 321.257 309.978  1.00  0.00           C  
ATOM    323  HB  VAL    19     324.133 320.595 309.144  1.00  0.00           H  
ATOM    324  CG1 VAL    19     323.852 320.603 311.272  1.00  0.00           C  
ATOM    325 HG11 VAL    19     323.594 321.358 312.016  1.00  0.00           H  
ATOM    326 HG12 VAL    19     322.989 319.984 311.047  1.00  0.00           H  
ATOM    327 HG13 VAL    19     324.610 319.966 311.704  1.00  0.00           H  
ATOM    328  CG2 VAL    19     323.561 322.532 309.709  1.00  0.00           C  
ATOM    329 HG21 VAL    19     323.989 323.063 308.859  1.00  0.00           H  
ATOM    330 HG22 VAL    19     322.535 322.283 309.460  1.00  0.00           H  
ATOM    331 HG23 VAL    19     323.574 323.166 310.590  1.00  0.00           H  
ATOM    332  C   VAL    19     326.381 322.037 311.345  1.00  0.00           C  
ATOM    333  O   VAL    19     326.380 323.239 311.600  1.00  0.00           O  
ATOM    334  N   THR    20     326.893 321.148 312.206  1.00  0.00           N  
ATOM    335  H   THR    20     326.758 320.159 312.025  1.00  0.00           H  
ATOM    336  CA  THR    20     327.671 321.507 313.406  1.00  0.00           C  
ATOM    337  HA  THR    20     327.101 322.216 314.007  1.00  0.00           H  
ATOM    338  CB  THR    20     327.929 320.245 314.254  1.00  0.00           C  
ATOM    339  HB  THR    20     328.503 319.535 313.657  1.00  0.00           H  
ATOM    340  CG2 THR    20     328.685 320.498 315.558  1.00  0.00           C  
ATOM    341 HG21 THR    20     328.151 321.222 316.173  1.00  0.00           H  
ATOM    342 HG22 THR    20     328.780 319.560 316.105  1.00  0.00           H  
ATOM    343 HG23 THR    20     329.688 320.867 315.348  1.00  0.00           H  
ATOM    344  OG1 THR    20     326.698 319.639 314.596  1.00  0.00           O  
ATOM    345  HG1 THR    20     326.202 320.245 315.172  1.00  0.00           H  
ATOM    346  C   THR    20     328.983 322.196 312.977  1.00  0.00           C  
ATOM    347  O   THR    20     329.537 323.017 313.709  1.00  0.00           O  
ATOM    348  N   GLN    21     329.441 321.900 311.751  1.00  0.00           N  
ATOM    349  H   GLN    21     328.911 321.218 311.227  1.00  0.00           H  
ATOM    350  CA  GLN    21     330.499 322.592 311.009  1.00  0.00           C  
ATOM    351  HA  GLN    21     331.114 323.164 311.704  1.00  0.00           H  
ATOM    352  CB  GLN    21     331.378 321.558 310.282  1.00  0.00           C  
ATOM    353  HB2 GLN    21     330.747 320.950 309.632  1.00  0.00           H  
ATOM    354  HB3 GLN    21     332.095 322.079 309.646  1.00  0.00           H  
ATOM    355  CG  GLN    21     332.145 320.629 311.241  1.00  0.00           C  
ATOM    356  HG2 GLN    21     331.433 320.083 311.861  1.00  0.00           H  
ATOM    357  HG3 GLN    21     332.692 319.892 310.652  1.00  0.00           H  
ATOM    358  CD  GLN    21     333.144 321.361 312.142  1.00  0.00           C  
ATOM    359  OE1 GLN    21     333.637 322.444 311.846  1.00  0.00           O  
ATOM    360  NE2 GLN    21     333.488 320.804 313.283  1.00  0.00           N  
ATOM    361 HE21 GLN    21     334.145 321.291 313.876  1.00  0.00           H  
ATOM    362 HE22 GLN    21     333.108 319.908 313.553  1.00  0.00           H  
ATOM    363  C   GLN    21     329.890 323.582 309.994  1.00  0.00           C  
ATOM    364  O   GLN    21     328.833 323.324 309.417  1.00  0.00           O  
ATOM    365  N   ASN    22     330.567 324.713 309.759  1.00  0.00           N  
ATOM    366  H   ASN    22     331.440 324.853 310.251  1.00  0.00           H  
ATOM    367  CA  ASN    22     330.043 325.841 308.971  1.00  0.00           C  
ATOM    368  HA  ASN    22     329.033 326.039 309.319  1.00  0.00           H  
ATOM    369  CB  ASN    22     330.920 327.069 309.298  1.00  0.00           C  
ATOM    370  HB2 ASN    22     330.853 327.278 310.367  1.00  0.00           H  
ATOM    371  HB3 ASN    22     331.960 326.836 309.070  1.00  0.00           H  
ATOM    372  CG  ASN    22     330.557 328.334 308.525  1.00  0.00           C  
ATOM    373  OD1 ASN    22     331.008 328.564 307.411  1.00  0.00           O  
ATOM    374  ND2 ASN    22     329.773 329.221 309.100  1.00  0.00           N  
ATOM    375 HD21 ASN    22     329.546 330.060 308.585  1.00  0.00           H  
ATOM    376 HD22 ASN    22     329.446 329.089 310.043  1.00  0.00           H  
ATOM    377  C   ASN    22     329.921 325.580 307.450  1.00  0.00           C  
ATOM    378  O   ASN    22     329.143 326.256 306.773  1.00  0.00           O  
ATOM    379  N   ASN    23     330.643 324.593 306.905  1.00  0.00           N  
ATOM    380  H   ASN    23     331.228 324.045 307.517  1.00  0.00           H  
ATOM    381  CA  ASN    23     330.733 324.351 305.458  1.00  0.00           C  
ATOM    382  HA  ASN    23     330.703 325.312 304.939  1.00  0.00           H  
ATOM    383  CB  ASN    23     332.096 323.700 305.129  1.00  0.00           C  
ATOM    384  HB2 ASN    23     332.213 322.793 305.725  1.00  0.00           H  
ATOM    385  HB3 ASN    23     332.107 323.407 304.079  1.00  0.00           H  
ATOM    386  CG  ASN    23     333.303 324.603 305.351  1.00  0.00           C  
ATOM    387  OD1 ASN    23     333.216 325.820 305.448  1.00  0.00           O  
ATOM    388  ND2 ASN    23     334.485 324.031 305.420  1.00  0.00           N  
ATOM    389 HD21 ASN    23     335.297 324.617 305.544  1.00  0.00           H  
ATOM    390 HD22 ASN    23     334.574 323.030 305.322  1.00  0.00           H  
ATOM    391  C   ASN    23     329.535 323.538 304.916  1.00  0.00           C  
ATOM    392  O   ASN    23     329.676 322.378 304.516  1.00  0.00           O  
ATOM    393  N   GLY    24     328.357 324.169 304.863  1.00  0.00           N  
ATOM    394  H   GLY    24     328.297 325.093 305.278  1.00  0.00           H  
ATOM    395  CA  GLY    24     327.162 323.637 304.198  1.00  0.00           C  
ATOM    396  HA2 GLY    24     327.210 323.897 303.140  1.00  0.00           H  
ATOM    397  HA3 GLY    24     327.157 322.549 304.278  1.00  0.00           H  
ATOM    398  C   GLY    24     325.824 324.151 304.745  1.00  0.00           C  
ATOM    399  O   GLY    24     325.755 325.123 305.496  1.00  0.00           O  
ATOM    400  N   THR    25     324.757 323.484 304.304  1.00  0.00           N  
ATOM    401  H   THR    25     324.956 322.709 303.683  1.00  0.00           H  
ATOM    402  CA  THR    25     323.327 323.622 304.654  1.00  0.00           C  
ATOM    403  HA  THR    25     323.213 323.658 305.739  1.00  0.00           H  
ATOM    404  CB  THR    25     322.693 324.884 304.033  1.00  0.00           C  
ATOM    405  HB  THR    25     322.951 324.928 302.974  1.00  0.00           H  
ATOM    406  CG2 THR    25     321.169 324.934 304.168  1.00  0.00           C  
ATOM    407 HG21 THR    25     320.879 324.819 305.212  1.00  0.00           H  
ATOM    408 HG22 THR    25     320.807 325.895 303.805  1.00  0.00           H  
ATOM    409 HG23 THR    25     320.708 324.148 303.570  1.00  0.00           H  
ATOM    410  OG1 THR    25     323.160 326.051 304.675  1.00  0.00           O  
ATOM    411  HG1 THR    25     324.130 325.995 304.728  1.00  0.00           H  
ATOM    412  C   THR    25     322.643 322.358 304.115  1.00  0.00           C  
ATOM    413  O   THR    25     322.987 321.901 303.022  1.00  0.00           O  
ATOM    414  N   GLU    26     321.669 321.786 304.831  1.00  0.00           N  
ATOM    415  H   GLU    26     321.325 322.248 305.660  1.00  0.00           H  
ATOM    416  CA  GLU    26     321.149 320.435 304.537  1.00  0.00           C  
ATOM    417  HA  GLU    26     321.576 320.099 303.595  1.00  0.00           H  
ATOM    418  CB  GLU    26     321.629 319.452 305.627  1.00  0.00           C  
ATOM    419  HB2 GLU    26     321.102 319.633 306.555  1.00  0.00           H  
ATOM    420  HB3 GLU    26     321.373 318.438 305.339  1.00  0.00           H  
ATOM    421  CG  GLU    26     323.142 319.510 305.890  1.00  0.00           C  
ATOM    422  HG2 GLU    26     323.417 320.502 306.257  1.00  0.00           H  
ATOM    423  HG3 GLU    26     323.372 318.821 306.696  1.00  0.00           H  
ATOM    424  CD  GLU    26     323.964 319.140 304.636  1.00  0.00           C  
ATOM    425  OE1 GLU    26     324.989 319.811 304.363  1.00  0.00           O  
ATOM    426  OE2 GLU    26     323.587 318.182 303.915  1.00  0.00           O  
ATOM    427  C   GLU    26     319.614 320.390 304.362  1.00  0.00           C  
ATOM    428  O   GLU    26     318.929 321.366 304.693  1.00  0.00           O  
ATOM    429  N   PRO    27     319.059 319.306 303.776  1.00  0.00           N  
ATOM    430  CD  PRO    27     319.753 318.134 303.252  1.00  0.00           C  
ATOM    431  HD2 PRO    27     319.838 317.384 304.040  1.00  0.00           H  
ATOM    432  HD3 PRO    27     320.735 318.370 302.847  1.00  0.00           H  
ATOM    433  CG  PRO    27     318.862 317.598 302.140  1.00  0.00           C  
ATOM    434  HG2 PRO    27     319.027 316.536 301.964  1.00  0.00           H  
ATOM    435  HG3 PRO    27     319.021 318.178 301.230  1.00  0.00           H  
ATOM    436  CB  PRO    27     317.470 317.875 302.697  1.00  0.00           C  
ATOM    437  HB2 PRO    27     317.199 317.090 303.405  1.00  0.00           H  
ATOM    438  HB3 PRO    27     316.731 317.938 301.898  1.00  0.00           H  
ATOM    439  CA  PRO    27     317.640 319.213 303.429  1.00  0.00           C  
ATOM    440  HA  PRO    27     317.423 320.027 302.736  1.00  0.00           H  
ATOM    441  C   PRO    27     316.696 319.311 304.644  1.00  0.00           C  
ATOM    442  O   PRO    27     317.082 318.937 305.760  1.00  0.00           O  
ATOM    443  N   PRO    28     315.451 319.785 304.446  1.00  0.00           N  
ATOM    444  CD  PRO    28     314.835 320.113 303.165  1.00  0.00           C  
ATOM    445  HD2 PRO    28     315.105 319.404 302.385  1.00  0.00           H  
ATOM    446  HD3 PRO    28     315.122 321.124 302.872  1.00  0.00           H  
ATOM    447  CG  PRO    28     313.329 320.054 303.407  1.00  0.00           C  
ATOM    448  HG2 PRO    28     312.979 319.023 303.331  1.00  0.00           H  
ATOM    449  HG3 PRO    28     312.779 320.700 302.722  1.00  0.00           H  
ATOM    450  CB  PRO    28     313.232 320.535 304.851  1.00  0.00           C  
ATOM    451  HB2 PRO    28     312.303 320.212 305.324  1.00  0.00           H  
ATOM    452  HB3 PRO    28     313.308 321.622 304.860  1.00  0.00           H  
ATOM    453  CA  PRO    28     314.474 319.932 305.520  1.00  0.00           C  
ATOM    454  HA  PRO    28     314.851 320.634 306.264  1.00  0.00           H  
ATOM    455  C   PRO    28     314.142 318.593 306.201  1.00  0.00           C  
ATOM    456  O   PRO    28     313.953 317.563 305.545  1.00  0.00           O  
ATOM    457  N   PHE    29     314.058 318.621 307.535  1.00  0.00           N  
ATOM    458  H   PHE    29     314.238 319.500 307.992  1.00  0.00           H  
ATOM    459  CA  PHE    29     313.483 317.532 308.338  1.00  0.00           C  
ATOM    460  HA  PHE    29     313.869 316.582 307.966  1.00  0.00           H  
ATOM    461  CB  PHE    29     313.931 317.698 309.803  1.00  0.00           C  
ATOM    462  HB2 PHE    29     315.015 317.827 309.825  1.00  0.00           H  
ATOM    463  HB3 PHE    29     313.475 318.603 310.193  1.00  0.00           H  
ATOM    464  CG  PHE    29     313.583 316.574 310.758  1.00  0.00           C  
ATOM    465  CD1 PHE    29     314.083 315.275 310.546  1.00  0.00           C  
ATOM    466  HD1 PHE    29     314.714 315.066 309.692  1.00  0.00           H  
ATOM    467  CE1 PHE    29     313.797 314.251 311.466  1.00  0.00           C  
ATOM    468  HE1 PHE    29     314.199 313.259 311.311  1.00  0.00           H  
ATOM    469  CZ  PHE    29     313.004 314.522 312.596  1.00  0.00           C  
ATOM    470  HZ  PHE    29     312.794 313.742 313.313  1.00  0.00           H  
ATOM    471  CE2 PHE    29     312.498 315.815 312.806  1.00  0.00           C  
ATOM    472  HE2 PHE    29     311.907 316.029 313.686  1.00  0.00           H  
ATOM    473  CD2 PHE    29     312.789 316.840 311.891  1.00  0.00           C  
ATOM    474  HD2 PHE    29     312.426 317.841 312.083  1.00  0.00           H  
ATOM    475  C   PHE    29     311.945 317.522 308.153  1.00  0.00           C  
ATOM    476  O   PHE    29     311.403 318.273 307.337  1.00  0.00           O  
ATOM    477  N   GLN    30     311.219 316.653 308.866  1.00  0.00           N  
ATOM    478  H   GLN    30     311.686 316.033 309.517  1.00  0.00           H  
ATOM    479  CA  GLN    30     309.756 316.572 308.734  1.00  0.00           C  
ATOM    480  HA  GLN    30     309.526 316.748 307.683  1.00  0.00           H  
ATOM    481  CB  GLN    30     309.273 315.141 309.016  1.00  0.00           C  
ATOM    482  HB2 GLN    30     309.429 314.900 310.069  1.00  0.00           H  
ATOM    483  HB3 GLN    30     308.205 315.086 308.803  1.00  0.00           H  
ATOM    484  CG  GLN    30     310.010 314.098 308.139  1.00  0.00           C  
ATOM    485  HG2 GLN    30     311.019 313.960 308.528  1.00  0.00           H  
ATOM    486  HG3 GLN    30     309.502 313.137 308.224  1.00  0.00           H  
ATOM    487  CD  GLN    30     310.093 314.470 306.650  1.00  0.00           C  
ATOM    488  OE1 GLN    30     309.111 314.820 306.006  1.00  0.00           O  
ATOM    489  NE2 GLN    30     311.262 314.421 306.039  1.00  0.00           N  
ATOM    490 HE21 GLN    30     311.310 314.703 305.070  1.00  0.00           H  
ATOM    491 HE22 GLN    30     312.091 314.119 306.528  1.00  0.00           H  
ATOM    492  C   GLN    30     308.990 317.718 309.437  1.00  0.00           C  
ATOM    493  O   GLN    30     307.860 318.024 309.048  1.00  0.00           O  
ATOM    494  N   ASN    31     309.585 318.366 310.452  1.00  0.00           N  
ATOM    495  H   ASN    31     310.506 318.058 310.720  1.00  0.00           H  
ATOM    496  CA  ASN    31     309.120 319.674 310.961  1.00  0.00           C  
ATOM    497  HA  ASN    31     308.031 319.655 311.043  1.00  0.00           H  
ATOM    498  CB  ASN    31     309.699 319.923 312.370  1.00  0.00           C  
ATOM    499  HB2 ASN    31     310.789 319.935 312.323  1.00  0.00           H  
ATOM    500  HB3 ASN    31     309.371 320.895 312.736  1.00  0.00           H  
ATOM    501  CG  ASN    31     309.241 318.875 313.376  1.00  0.00           C  
ATOM    502  OD1 ASN    31     308.102 318.427 313.380  1.00  0.00           O  
ATOM    503  ND2 ASN    31     310.099 318.422 314.260  1.00  0.00           N  
ATOM    504 HD21 ASN    31     309.778 317.691 314.868  1.00  0.00           H  
ATOM    505 HD22 ASN    31     311.033 318.809 314.346  1.00  0.00           H  
ATOM    506  C   ASN    31     309.476 320.777 309.925  1.00  0.00           C  
ATOM    507  O   ASN    31     310.301 320.527 309.051  1.00  0.00           O  
ATOM    508  N   GLU    32     308.883 321.980 309.977  1.00  0.00           N  
ATOM    509  H   GLU    32     308.299 322.195 310.778  1.00  0.00           H  
ATOM    510  CA  GLU    32     309.048 323.059 308.968  1.00  0.00           C  
ATOM    511  HA  GLU    32     310.044 322.993 308.536  1.00  0.00           H  
ATOM    512  CB  GLU    32     308.044 322.842 307.815  1.00  0.00           C  
ATOM    513  HB2 GLU    32     307.028 322.846 308.212  1.00  0.00           H  
ATOM    514  HB3 GLU    32     308.147 323.682 307.129  1.00  0.00           H  
ATOM    515  CG  GLU    32     308.262 321.539 307.024  1.00  0.00           C  
ATOM    516  HG2 GLU    32     309.333 321.405 306.863  1.00  0.00           H  
ATOM    517  HG3 GLU    32     307.899 320.698 307.619  1.00  0.00           H  
ATOM    518  CD  GLU    32     307.562 321.521 305.650  1.00  0.00           C  
ATOM    519  OE1 GLU    32     307.999 320.747 304.762  1.00  0.00           O  
ATOM    520  OE2 GLU    32     306.555 322.242 305.438  1.00  0.00           O  
ATOM    521  C   GLU    32     308.889 324.503 309.536  1.00  0.00           C  
ATOM    522  O   GLU    32     307.779 325.030 309.571  1.00  0.00           O  
ATOM    523  N   TYR    33     309.973 325.215 309.905  1.00  0.00           N  
ATOM    524  H   TYR    33     310.879 324.786 309.790  1.00  0.00           H  
ATOM    525  CA  TYR    33     309.949 326.529 310.609  1.00  0.00           C  
ATOM    526  HA  TYR    33     309.295 326.430 311.471  1.00  0.00           H  
ATOM    527  CB  TYR    33     311.376 326.915 311.069  1.00  0.00           C  
ATOM    528  HB2 TYR    33     312.091 326.511 310.352  1.00  0.00           H  
ATOM    529  HB3 TYR    33     311.499 327.997 311.028  1.00  0.00           H  
ATOM    530  CG  TYR    33     311.822 326.531 312.466  1.00  0.00           C  
ATOM    531  CD1 TYR    33     310.919 326.397 313.542  1.00  0.00           C  
ATOM    532  HD1 TYR    33     309.864 326.589 313.411  1.00  0.00           H  
ATOM    533  CE1 TYR    33     311.387 326.038 314.818  1.00  0.00           C  
ATOM    534  HE1 TYR    33     310.702 325.939 315.646  1.00  0.00           H  
ATOM    535  CZ  TYR    33     312.766 325.881 315.029  1.00  0.00           C  
ATOM    536  OH  TYR    33     313.239 325.553 316.249  1.00  0.00           O  
ATOM    537  HH  TYR    33     312.540 325.380 316.913  1.00  0.00           H  
ATOM    538  CE2 TYR    33     313.680 326.143 313.995  1.00  0.00           C  
ATOM    539  HE2 TYR    33     314.742 326.068 314.188  1.00  0.00           H  
ATOM    540  CD2 TYR    33     313.204 326.436 312.708  1.00  0.00           C  
ATOM    541  HD2 TYR    33     313.901 326.604 311.900  1.00  0.00           H  
ATOM    542  C   TYR    33     309.365 327.697 309.785  1.00  0.00           C  
ATOM    543  O   TYR    33     309.323 328.852 310.217  1.00  0.00           O  
ATOM    544  N   TRP    34     308.944 327.406 308.563  1.00  0.00           N  
ATOM    545  H   TRP    34     309.041 326.446 308.271  1.00  0.00           H  
ATOM    546  CA  TRP    34     308.427 328.358 307.586  1.00  0.00           C  
ATOM    547  HA  TRP    34     308.735 329.365 307.873  1.00  0.00           H  
ATOM    548  CB  TRP    34     309.087 328.052 306.222  1.00  0.00           C  
ATOM    549  HB2 TRP    34     308.438 327.371 305.670  1.00  0.00           H  
ATOM    550  HB3 TRP    34     309.185 328.973 305.646  1.00  0.00           H  
ATOM    551  CG  TRP    34     310.432 327.392 306.372  1.00  0.00           C  
ATOM    552  CD1 TRP    34     311.483 327.938 307.029  1.00  0.00           C  
ATOM    553  HD1 TRP    34     311.520 328.961 307.390  1.00  0.00           H  
ATOM    554  NE1 TRP    34     312.357 326.937 307.404  1.00  0.00           N  
ATOM    555  HE1 TRP    34     313.164 327.112 307.988  1.00  0.00           H  
ATOM    556  CE2 TRP    34     311.912 325.696 306.998  1.00  0.00           C  
ATOM    557  CZ2 TRP    34     312.361 324.386 307.217  1.00  0.00           C  
ATOM    558  HZ2 TRP    34     313.214 324.188 307.846  1.00  0.00           H  
ATOM    559  CH2 TRP    34     311.731 323.330 306.540  1.00  0.00           C  
ATOM    560  HH2 TRP    34     312.089 322.319 306.662  1.00  0.00           H  
ATOM    561  CZ3 TRP    34     310.648 323.587 305.686  1.00  0.00           C  
ATOM    562  HZ3 TRP    34     310.187 322.771 305.146  1.00  0.00           H  
ATOM    563  CE3 TRP    34     310.135 324.891 305.561  1.00  0.00           C  
ATOM    564  HE3 TRP    34     309.263 325.068 304.948  1.00  0.00           H  
ATOM    565  CD2 TRP    34     310.753 325.977 306.216  1.00  0.00           C  
ATOM    566  C   TRP    34     306.889 328.338 307.572  1.00  0.00           C  
ATOM    567  O   TRP    34     306.273 329.269 307.049  1.00  0.00           O  
ATOM    568  N   ASP    35     306.265 327.315 308.189  1.00  0.00           N  
ATOM    569  H   ASP    35     306.842 326.588 308.593  1.00  0.00           H  
ATOM    570  CA  ASP    35     304.811 327.259 308.410  1.00  0.00           C  
ATOM    571  HA  ASP    35     304.486 328.281 308.611  1.00  0.00           H  
ATOM    572  CB  ASP    35     304.133 326.787 307.109  1.00  0.00           C  
ATOM    573  HB2 ASP    35     304.668 327.202 306.252  1.00  0.00           H  
ATOM    574  HB3 ASP    35     304.215 325.700 307.047  1.00  0.00           H  
ATOM    575  CG  ASP    35     302.659 327.219 306.975  1.00  0.00           C  
ATOM    576  OD1 ASP    35     301.892 326.504 306.284  1.00  0.00           O  
ATOM    577  OD2 ASP    35     302.258 328.291 307.494  1.00  0.00           O  
ATOM    578  C   ASP    35     304.318 326.414 309.617  1.00  0.00           C  
ATOM    579  O   ASP    35     303.162 326.569 310.019  1.00  0.00           O  
ATOM    580  N   HIS    36     305.143 325.556 310.248  1.00  0.00           N  
ATOM    581  H   HIS    36     306.077 325.402 309.884  1.00  0.00           H  
ATOM    582  CA  HIS    36     304.772 324.860 311.501  1.00  0.00           C  
ATOM    583  HA  HIS    36     303.768 324.458 311.355  1.00  0.00           H  
ATOM    584  CB  HIS    36     305.680 323.631 311.786  1.00  0.00           C  
ATOM    585  HB2 HIS    36     305.080 322.898 312.327  1.00  0.00           H  
ATOM    586  HB3 HIS    36     305.962 323.167 310.840  1.00  0.00           H  
ATOM    587  CG  HIS    36     306.932 323.846 312.610  1.00  0.00           C  
ATOM    588  ND1 HIS    36     308.232 323.524 312.237  1.00  0.00           N  
ATOM    589  CE1 HIS    36     309.033 323.840 313.258  1.00  0.00           C  
ATOM    590  HE1 HIS    36     310.109 323.724 313.267  1.00  0.00           H  
ATOM    591  NE2 HIS    36     308.300 324.328 314.265  1.00  0.00           N  
ATOM    592  HE2 HIS    36     308.672 324.666 315.141  1.00  0.00           H  
ATOM    593  CD2 HIS    36     306.974 324.271 313.898  1.00  0.00           C  
ATOM    594  HD2 HIS    36     306.114 324.499 314.500  1.00  0.00           H  
ATOM    595  C   HIS    36     304.657 325.857 312.670  1.00  0.00           C  
ATOM    596  O   HIS    36     303.690 325.804 313.432  1.00  0.00           O  
ATOM    597  N   LYS    37     305.612 326.799 312.737  1.00  0.00           N  
ATOM    598  H   LYS    37     306.370 326.678 312.077  1.00  0.00           H  
ATOM    599  CA  LYS    37     305.694 328.011 313.579  1.00  0.00           C  
ATOM    600  HA  LYS    37     304.733 328.524 313.581  1.00  0.00           H  
ATOM    601  CB  LYS    37     306.151 327.721 315.029  1.00  0.00           C  
ATOM    602  HB2 LYS    37     307.105 327.191 314.994  1.00  0.00           H  
ATOM    603  HB3 LYS    37     306.345 328.678 315.508  1.00  0.00           H  
ATOM    604  CG  LYS    37     305.209 326.934 315.953  1.00  0.00           C  
ATOM    605  HG2 LYS    37     305.149 325.918 315.586  1.00  0.00           H  
ATOM    606  HG3 LYS    37     305.658 326.888 316.946  1.00  0.00           H  
ATOM    607  CD  LYS    37     303.781 327.483 316.087  1.00  0.00           C  
ATOM    608  HD2 LYS    37     303.771 328.329 316.776  1.00  0.00           H  
ATOM    609  HD3 LYS    37     303.422 327.827 315.119  1.00  0.00           H  
ATOM    610  CE  LYS    37     302.862 326.363 316.607  1.00  0.00           C  
ATOM    611  HE2 LYS    37     303.386 325.405 316.518  1.00  0.00           H  
ATOM    612  HE3 LYS    37     302.661 326.526 317.670  1.00  0.00           H  
ATOM    613  NZ  LYS    37     301.594 326.287 315.831  1.00  0.00           N  
ATOM    614  HZ1 LYS    37     301.784 326.127 314.847  1.00  0.00           H  
ATOM    615  HZ2 LYS    37     301.011 325.525 316.154  1.00  0.00           H  
ATOM    616  HZ3 LYS    37     301.056 327.140 315.914  1.00  0.00           H  
ATOM    617  C   LYS    37     306.730 328.952 312.955  1.00  0.00           C  
ATOM    618  O   LYS    37     307.844 328.517 312.670  1.00  0.00           O  
ATOM    619  N   GLU    38     306.360 330.213 312.726  1.00  0.00           N  
ATOM    620  H   GLU    38     305.429 330.491 312.997  1.00  0.00           H  
ATOM    621  CA  GLU    38     307.236 331.238 312.129  1.00  0.00           C  
ATOM    622  HA  GLU    38     307.559 330.894 311.145  1.00  0.00           H  
ATOM    623  CB  GLU    38     306.425 332.536 311.955  1.00  0.00           C  
ATOM    624  HB2 GLU    38     305.508 332.316 311.407  1.00  0.00           H  
ATOM    625  HB3 GLU    38     306.133 332.889 312.945  1.00  0.00           H  
ATOM    626  CG  GLU    38     307.166 333.685 311.249  1.00  0.00           C  
ATOM    627  HG2 GLU    38     306.534 334.575 311.308  1.00  0.00           H  
ATOM    628  HG3 GLU    38     308.082 333.911 311.799  1.00  0.00           H  
ATOM    629  CD  GLU    38     307.488 333.412 309.763  1.00  0.00           C  
ATOM    630  OE1 GLU    38     308.515 333.934 309.262  1.00  0.00           O  
ATOM    631  OE2 GLU    38     306.706 332.720 309.066  1.00  0.00           O  
ATOM    632  C   GLU    38     308.503 331.491 312.971  1.00  0.00           C  
ATOM    633  O   GLU    38     309.604 331.650 312.439  1.00  0.00           O  
ATOM    634  N   GLU    39     308.344 331.545 314.296  1.00  0.00           N  
ATOM    635  H   GLU    39     307.411 331.403 314.676  1.00  0.00           H  
ATOM    636  CA  GLU    39     309.422 331.677 315.273  1.00  0.00           C  
ATOM    637  HA  GLU    39     310.174 332.341 314.844  1.00  0.00           H  
ATOM    638  CB  GLU    39     308.872 332.389 316.523  1.00  0.00           C  
ATOM    639  HB2 GLU    39     309.715 332.887 316.988  1.00  0.00           H  
ATOM    640  HB3 GLU    39     308.196 333.190 316.219  1.00  0.00           H  
ATOM    641  CG  GLU    39     308.176 331.529 317.596  1.00  0.00           C  
ATOM    642  HG2 GLU    39     308.870 330.758 317.939  1.00  0.00           H  
ATOM    643  HG3 GLU    39     307.976 332.171 318.455  1.00  0.00           H  
ATOM    644  CD  GLU    39     306.833 330.891 317.171  1.00  0.00           C  
ATOM    645  OE1 GLU    39     306.355 329.989 317.901  1.00  0.00           O  
ATOM    646  OE2 GLU    39     306.210 331.324 316.167  1.00  0.00           O  
ATOM    647  C   GLU    39     310.117 330.326 315.569  1.00  0.00           C  
ATOM    648  O   GLU    39     309.455 329.290 315.689  1.00  0.00           O  
ATOM    649  N   GLY    40     311.453 330.325 315.685  1.00  0.00           N  
ATOM    650  H   GLY    40     311.963 331.195 315.611  1.00  0.00           H  
ATOM    651  CA  GLY    40     312.249 329.095 315.792  1.00  0.00           C  
ATOM    652  HA2 GLY    40     311.756 328.409 316.482  1.00  0.00           H  
ATOM    653  HA3 GLY    40     312.284 328.631 314.807  1.00  0.00           H  
ATOM    654  C   GLY    40     313.693 329.287 316.278  1.00  0.00           C  
ATOM    655  O   GLY    40     314.116 330.401 316.579  1.00  0.00           O  
ATOM    656  N   LEU    41     314.422 328.168 316.395  1.00  0.00           N  
ATOM    657  H   LEU    41     313.966 327.300 316.148  1.00  0.00           H  
ATOM    658  CA  LEU    41     315.749 328.025 317.005  1.00  0.00           C  
ATOM    659  HA  LEU    41     316.423 328.713 316.495  1.00  0.00           H  
ATOM    660  CB  LEU    41     315.662 328.449 318.480  1.00  0.00           C  
ATOM    661  HB2 LEU    41     316.662 328.381 318.909  1.00  0.00           H  
ATOM    662  HB3 LEU    41     315.379 329.494 318.541  1.00  0.00           H  
ATOM    663  CG  LEU    41     314.640 327.661 319.317  1.00  0.00           C  
ATOM    664  HG  LEU    41     314.036 326.986 318.712  1.00  0.00           H  
ATOM    665  CD1 LEU    41     315.413 326.866 320.342  1.00  0.00           C  
ATOM    666 HD11 LEU    41     316.026 327.566 320.897  1.00  0.00           H  
ATOM    667 HD12 LEU    41     314.713 326.369 320.995  1.00  0.00           H  
ATOM    668 HD13 LEU    41     316.051 326.128 319.859  1.00  0.00           H  
ATOM    669  CD2 LEU    41     313.700 328.602 320.080  1.00  0.00           C  
ATOM    670 HD21 LEU    41     313.108 329.179 319.369  1.00  0.00           H  
ATOM    671 HD22 LEU    41     313.021 328.026 320.706  1.00  0.00           H  
ATOM    672 HD23 LEU    41     314.273 329.282 320.711  1.00  0.00           H  
ATOM    673  C   LEU    41     316.322 326.588 316.839  1.00  0.00           C  
ATOM    674  O   LEU    41     315.795 325.603 317.356  1.00  0.00           O  
ATOM    675  N   TYR    42     317.397 326.448 316.067  1.00  0.00           N  
ATOM    676  H   TYR    42     317.856 327.293 315.754  1.00  0.00           H  
ATOM    677  CA  TYR    42     317.947 325.156 315.617  1.00  0.00           C  
ATOM    678  HA  TYR    42     317.157 324.614 315.095  1.00  0.00           H  
ATOM    679  CB  TYR    42     319.042 325.483 314.615  1.00  0.00           C  
ATOM    680  HB2 TYR    42     318.677 326.256 313.941  1.00  0.00           H  
ATOM    681  HB3 TYR    42     319.901 325.895 315.138  1.00  0.00           H  
ATOM    682  CG  TYR    42     319.499 324.318 313.783  1.00  0.00           C  
ATOM    683  CD1 TYR    42     318.994 324.188 312.482  1.00  0.00           C  
ATOM    684  HD1 TYR    42     318.234 324.855 312.115  1.00  0.00           H  
ATOM    685  CE1 TYR    42     319.545 323.241 311.620  1.00  0.00           C  
ATOM    686  HE1 TYR    42     319.231 323.205 310.596  1.00  0.00           H  
ATOM    687  CZ  TYR    42     320.538 322.372 312.083  1.00  0.00           C  
ATOM    688  OH  TYR    42     320.995 321.412 311.257  1.00  0.00           O  
ATOM    689  HH  TYR    42     320.741 321.611 310.337  1.00  0.00           H  
ATOM    690  CE2 TYR    42     321.021 322.463 313.397  1.00  0.00           C  
ATOM    691  HE2 TYR    42     321.821 321.821 313.730  1.00  0.00           H  
ATOM    692  CD2 TYR    42     320.491 323.439 314.251  1.00  0.00           C  
ATOM    693  HD2 TYR    42     320.854 323.511 315.260  1.00  0.00           H  
ATOM    694  C   TYR    42     318.505 324.239 316.729  1.00  0.00           C  
ATOM    695  O   TYR    42     319.005 324.749 317.728  1.00  0.00           O  
ATOM    696  N   VAL    43     318.495 322.901 316.539  1.00  0.00           N  
ATOM    697  H   VAL    43     318.144 322.545 315.656  1.00  0.00           H  
ATOM    698  CA  VAL    43     318.937 321.897 317.546  1.00  0.00           C  
ATOM    699  HA  VAL    43     319.846 322.249 318.020  1.00  0.00           H  
ATOM    700  CB  VAL    43     317.895 321.738 318.660  1.00  0.00           C  
ATOM    701  HB  VAL    43     318.180 320.865 319.242  1.00  0.00           H  
ATOM    702  CG1 VAL    43     317.910 322.900 319.635  1.00  0.00           C  
ATOM    703 HG11 VAL    43     317.328 323.745 319.268  1.00  0.00           H  
ATOM    704 HG12 VAL    43     317.462 322.536 320.535  1.00  0.00           H  
ATOM    705 HG13 VAL    43     318.930 323.206 319.857  1.00  0.00           H  
ATOM    706  CG2 VAL    43     316.449 321.568 318.166  1.00  0.00           C  
ATOM    707 HG21 VAL    43     316.375 320.713 317.498  1.00  0.00           H  
ATOM    708 HG22 VAL    43     315.795 321.416 319.025  1.00  0.00           H  
ATOM    709 HG23 VAL    43     316.117 322.468 317.647  1.00  0.00           H  
ATOM    710  C   VAL    43     319.275 320.505 316.982  1.00  0.00           C  
ATOM    711  O   VAL    43     318.595 320.014 316.086  1.00  0.00           O  
ATOM    712  N   ASP    44     320.309 319.821 317.486  1.00  0.00           N  
ATOM    713  H   ASP    44     320.849 320.247 318.233  1.00  0.00           H  
ATOM    714  CA  ASP    44     320.772 318.501 316.984  1.00  0.00           C  
ATOM    715  HA  ASP    44     320.247 318.296 316.058  1.00  0.00           H  
ATOM    716  CB  ASP    44     322.276 318.496 316.643  1.00  0.00           C  
ATOM    717  HB2 ASP    44     322.806 317.855 317.347  1.00  0.00           H  
ATOM    718  HB3 ASP    44     322.387 318.037 315.664  1.00  0.00           H  
ATOM    719  CG  ASP    44     322.961 319.867 316.607  1.00  0.00           C  
ATOM    720  OD1 ASP    44     322.903 320.513 315.537  1.00  0.00           O  
ATOM    721  OD2 ASP    44     323.578 320.243 317.628  1.00  0.00           O  
ATOM    722  C   ASP    44     320.470 317.304 317.909  1.00  0.00           C  
ATOM    723  O   ASP    44     320.495 317.459 319.123  1.00  0.00           O  
ATOM    724  N   ILE    45     320.251 316.098 317.338  1.00  0.00           N  
ATOM    725  H   ILE    45     320.285 316.028 316.330  1.00  0.00           H  
ATOM    726  CA  ILE    45     320.164 314.832 318.108  1.00  0.00           C  
ATOM    727  HA  ILE    45     319.646 315.032 319.048  1.00  0.00           H  
ATOM    728  CB  ILE    45     319.401 313.678 317.386  1.00  0.00           C  
ATOM    729  HB  ILE    45     320.014 313.284 316.576  1.00  0.00           H  
ATOM    730  CG2 ILE    45     319.157 312.533 318.388  1.00  0.00           C  
ATOM    731 HG21 ILE    45     318.474 312.866 319.174  1.00  0.00           H  
ATOM    732 HG22 ILE    45     318.714 311.671 317.886  1.00  0.00           H  
ATOM    733 HG23 ILE    45     320.087 312.203 318.854  1.00  0.00           H  
ATOM    734  CG1 ILE    45     318.029 313.984 316.771  1.00  0.00           C  
ATOM    735 HG12 ILE    45     317.613 313.041 316.413  1.00  0.00           H  
ATOM    736 HG13 ILE    45     317.371 314.371 317.540  1.00  0.00           H  
ATOM    737  CD1 ILE    45     318.021 314.911 315.561  1.00  0.00           C  
ATOM    738 HD11 ILE    45     318.850 314.679 314.893  1.00  0.00           H  
ATOM    739 HD12 ILE    45     317.085 314.736 315.036  1.00  0.00           H  
ATOM    740 HD13 ILE    45     318.061 315.953 315.872  1.00  0.00           H  
ATOM    741  C   ILE    45     321.581 314.355 318.455  1.00  0.00           C  
ATOM    742  O   ILE    45     322.016 314.439 319.594  1.00  0.00           O  
ATOM    743  N   VAL    46     322.335 313.912 317.436  1.00  0.00           N  
ATOM    744  H   VAL    46     321.895 313.858 316.525  1.00  0.00           H  
ATOM    745  CA  VAL    46     323.671 313.296 317.583  1.00  0.00           C  
ATOM    746  HA  VAL    46     323.589 312.488 318.313  1.00  0.00           H  
ATOM    747  CB  VAL    46     324.111 312.672 316.247  1.00  0.00           C  
ATOM    748  HB  VAL    46     323.310 312.017 315.925  1.00  0.00           H  
ATOM    749  CG1 VAL    46     324.311 313.716 315.146  1.00  0.00           C  
ATOM    750 HG11 VAL    46     325.224 314.295 315.308  1.00  0.00           H  
ATOM    751 HG12 VAL    46     324.383 313.208 314.189  1.00  0.00           H  
ATOM    752 HG13 VAL    46     323.453 314.379 315.094  1.00  0.00           H  
ATOM    753  CG2 VAL    46     325.392 311.847 316.362  1.00  0.00           C  
ATOM    754 HG21 VAL    46     325.276 311.075 317.122  1.00  0.00           H  
ATOM    755 HG22 VAL    46     325.605 311.363 315.411  1.00  0.00           H  
ATOM    756 HG23 VAL    46     326.235 312.488 316.620  1.00  0.00           H  
ATOM    757  C   VAL    46     324.723 314.261 318.118  1.00  0.00           C  
ATOM    758  O   VAL    46     325.574 313.863 318.903  1.00  0.00           O  
ATOM    759  N   SER    47     324.646 315.541 317.741  1.00  0.00           N  
ATOM    760  H   SER    47     323.958 315.804 317.050  1.00  0.00           H  
ATOM    761  CA  SER    47     325.482 316.587 318.345  1.00  0.00           C  
ATOM    762  HA  SER    47     326.390 316.115 318.716  1.00  0.00           H  
ATOM    763  CB  SER    47     325.973 317.584 317.288  1.00  0.00           C  
ATOM    764  HB2 SER    47     326.327 317.030 316.416  1.00  0.00           H  
ATOM    765  HB3 SER    47     325.162 318.238 316.976  1.00  0.00           H  
ATOM    766  OG  SER    47     327.051 318.345 317.804  1.00  0.00           O  
ATOM    767  HG  SER    47     326.735 318.841 318.581  1.00  0.00           H  
ATOM    768  C   SER    47     324.816 317.250 319.566  1.00  0.00           C  
ATOM    769  O   SER    47     325.430 318.125 320.161  1.00  0.00           O  
ATOM    770  N   GLY    48     323.594 316.824 319.939  1.00  0.00           N  
ATOM    771  H   GLY    48     323.221 316.060 319.396  1.00  0.00           H  
ATOM    772  CA  GLY    48     322.810 317.067 321.171  1.00  0.00           C  
ATOM    773  HA2 GLY    48     321.828 316.612 321.043  1.00  0.00           H  
ATOM    774  HA3 GLY    48     323.285 316.526 321.981  1.00  0.00           H  
ATOM    775  C   GLY    48     322.574 318.485 321.695  1.00  0.00           C  
ATOM    776  O   GLY    48     321.746 318.680 322.587  1.00  0.00           O  
ATOM    777  N   LYS    49     323.328 319.461 321.203  1.00  0.00           N  
ATOM    778  H   LYS    49     323.983 319.203 320.475  1.00  0.00           H  
ATOM    779  CA  LYS    49     323.461 320.798 321.767  1.00  0.00           C  
ATOM    780  HA  LYS    49     323.386 320.679 322.846  1.00  0.00           H  
ATOM    781  CB  LYS    49     324.875 321.321 321.443  1.00  0.00           C  
ATOM    782  HB2 LYS    49     325.040 321.230 320.367  1.00  0.00           H  
ATOM    783  HB3 LYS    49     324.945 322.377 321.709  1.00  0.00           H  
ATOM    784  CG  LYS    49     325.966 320.546 322.210  1.00  0.00           C  
ATOM    785  HG2 LYS    49     325.929 320.819 323.266  1.00  0.00           H  
ATOM    786  HG3 LYS    49     325.767 319.479 322.164  1.00  0.00           H  
ATOM    787  CD  LYS    49     327.381 320.784 321.651  1.00  0.00           C  
ATOM    788  HD2 LYS    49     327.985 319.903 321.868  1.00  0.00           H  
ATOM    789  HD3 LYS    49     327.346 320.911 320.567  1.00  0.00           H  
ATOM    790  CE  LYS    49     328.034 321.994 322.325  1.00  0.00           C  
ATOM    791  HE2 LYS    49     327.434 322.889 322.134  1.00  0.00           H  
ATOM    792  HE3 LYS    49     328.013 321.811 323.404  1.00  0.00           H  
ATOM    793  NZ  LYS    49     329.447 322.202 321.891  1.00  0.00           N  
ATOM    794  HZ1 LYS    49     329.524 322.423 320.905  1.00  0.00           H  
ATOM    795  HZ2 LYS    49     329.873 322.970 322.423  1.00  0.00           H  
ATOM    796  HZ3 LYS    49     330.017 321.383 322.064  1.00  0.00           H  
ATOM    797  C   LYS    49     322.396 321.803 321.299  1.00  0.00           C  
ATOM    798  O   LYS    49     321.848 321.685 320.197  1.00  0.00           O  
ATOM    799  N   PRO    50     322.105 322.805 322.147  1.00  0.00           N  
ATOM    800  CD  PRO    50     322.374 322.773 323.579  1.00  0.00           C  
ATOM    801  HD2 PRO    50     323.445 322.724 323.764  1.00  0.00           H  
ATOM    802  HD3 PRO    50     321.895 321.902 324.032  1.00  0.00           H  
ATOM    803  CG  PRO    50     321.787 324.040 324.179  1.00  0.00           C  
ATOM    804  HG2 PRO    50     322.512 324.556 324.807  1.00  0.00           H  
ATOM    805  HG3 PRO    50     320.925 323.797 324.772  1.00  0.00           H  
ATOM    806  CB  PRO    50     321.362 324.901 322.999  1.00  0.00           C  
ATOM    807  HB2 PRO    50     322.102 325.686 322.910  1.00  0.00           H  
ATOM    808  HB3 PRO    50     320.383 325.351 323.153  1.00  0.00           H  
ATOM    809  CA  PRO    50     321.380 324.007 321.752  1.00  0.00           C  
ATOM    810  HA  PRO    50     320.363 323.750 321.460  1.00  0.00           H  
ATOM    811  C   PRO    50     322.110 324.772 320.628  1.00  0.00           C  
ATOM    812  O   PRO    50     323.339 324.712 320.536  1.00  0.00           O  
ATOM    813  N   LEU    51     321.368 325.547 319.831  1.00  0.00           N  
ATOM    814  H   LEU    51     320.363 325.521 319.951  1.00  0.00           H  
ATOM    815  CA  LEU    51     321.869 326.592 318.915  1.00  0.00           C  
ATOM    816  HA  LEU    51     322.874 326.883 319.224  1.00  0.00           H  
ATOM    817  CB  LEU    51     321.912 326.185 317.420  1.00  0.00           C  
ATOM    818  HB2 LEU    51     320.884 326.090 317.097  1.00  0.00           H  
ATOM    819  HB3 LEU    51     322.295 327.041 316.866  1.00  0.00           H  
ATOM    820  CG  LEU    51     322.672 324.963 316.858  1.00  0.00           C  
ATOM    821  HG  LEU    51     322.306 324.881 315.839  1.00  0.00           H  
ATOM    822  CD1 LEU    51     324.177 325.136 316.694  1.00  0.00           C  
ATOM    823 HD11 LEU    51     324.469 326.115 317.054  1.00  0.00           H  
ATOM    824 HD12 LEU    51     324.723 324.362 317.222  1.00  0.00           H  
ATOM    825 HD13 LEU    51     324.433 325.060 315.638  1.00  0.00           H  
ATOM    826  CD2 LEU    51     322.385 323.629 317.530  1.00  0.00           C  
ATOM    827 HD21 LEU    51     321.351 323.604 317.841  1.00  0.00           H  
ATOM    828 HD22 LEU    51     322.583 322.820 316.831  1.00  0.00           H  
ATOM    829 HD23 LEU    51     323.021 323.486 318.398  1.00  0.00           H  
ATOM    830  C   LEU    51     320.938 327.828 319.063  1.00  0.00           C  
ATOM    831  O   LEU    51     319.901 327.772 319.731  1.00  0.00           O  
ATOM    832  N   PHE    52     321.324 328.960 318.465  1.00  0.00           N  
ATOM    833  H   PHE    52     322.191 328.936 317.949  1.00  0.00           H  
ATOM    834  CA  PHE    52     320.585 330.238 318.477  1.00  0.00           C  
ATOM    835  HA  PHE    52     320.328 330.465 319.513  1.00  0.00           H  
ATOM    836  CB  PHE    52     321.547 331.342 317.988  1.00  0.00           C  
ATOM    837  HB2 PHE    52     322.170 330.922 317.208  1.00  0.00           H  
ATOM    838  HB3 PHE    52     320.979 332.158 317.543  1.00  0.00           H  
ATOM    839  CG  PHE    52     322.518 331.958 318.982  1.00  0.00           C  
ATOM    840  CD1 PHE    52     322.868 331.328 320.194  1.00  0.00           C  
ATOM    841  HD1 PHE    52     322.441 330.375 320.463  1.00  0.00           H  
ATOM    842  CE1 PHE    52     323.789 331.936 321.067  1.00  0.00           C  
ATOM    843  HE1 PHE    52     324.048 331.457 322.001  1.00  0.00           H  
ATOM    844  CZ  PHE    52     324.375 333.167 320.729  1.00  0.00           C  
ATOM    845  HZ  PHE    52     325.081 333.635 321.403  1.00  0.00           H  
ATOM    846  CE2 PHE    52     324.043 333.789 319.514  1.00  0.00           C  
ATOM    847  HE2 PHE    52     324.501 334.732 319.245  1.00  0.00           H  
ATOM    848  CD2 PHE    52     323.118 333.186 318.646  1.00  0.00           C  
ATOM    849  HD2 PHE    52     322.873 333.668 317.708  1.00  0.00           H  
ATOM    850  C   PHE    52     319.215 330.224 317.731  1.00  0.00           C  
ATOM    851  O   PHE    52     318.757 329.194 317.236  1.00  0.00           O  
ATOM    852  N   THR    53     318.546 331.392 317.719  1.00  0.00           N  
ATOM    853  H   THR    53     319.046 332.186 318.091  1.00  0.00           H  
ATOM    854  CA  THR    53     317.135 331.646 317.330  1.00  0.00           C  
ATOM    855  HA  THR    53     316.578 330.763 317.591  1.00  0.00           H  
ATOM    856  CB  THR    53     316.578 332.769 318.235  1.00  0.00           C  
ATOM    857  HB  THR    53     316.673 332.438 319.271  1.00  0.00           H  
ATOM    858  CG2 THR    53     317.324 334.095 318.096  1.00  0.00           C  
ATOM    859 HG21 THR    53     317.324 334.440 317.063  1.00  0.00           H  
ATOM    860 HG22 THR    53     316.844 334.849 318.716  1.00  0.00           H  
ATOM    861 HG23 THR    53     318.355 333.980 318.426  1.00  0.00           H  
ATOM    862  OG1 THR    53     315.217 333.040 317.997  1.00  0.00           O  
ATOM    863  HG1 THR    53     314.887 333.667 318.666  1.00  0.00           H  
ATOM    864  C   THR    53     316.870 331.805 315.810  1.00  0.00           C  
ATOM    865  O   THR    53     317.288 330.943 315.040  1.00  0.00           O  
ATOM    866  N   SER    54     316.145 332.839 315.361  1.00  0.00           N  
ATOM    867  H   SER    54     315.702 333.401 316.077  1.00  0.00           H  
ATOM    868  CA  SER    54     315.903 333.204 313.949  1.00  0.00           C  
ATOM    869  HA  SER    54     316.411 332.489 313.302  1.00  0.00           H  
ATOM    870  CB  SER    54     314.396 333.118 313.623  1.00  0.00           C  
ATOM    871  HB2 SER    54     313.838 333.771 314.298  1.00  0.00           H  
ATOM    872  HB3 SER    54     314.234 333.449 312.596  1.00  0.00           H  
ATOM    873  OG  SER    54     313.902 331.793 313.732  1.00  0.00           O  
ATOM    874  HG  SER    54     313.049 331.736 313.259  1.00  0.00           H  
ATOM    875  C   SER    54     316.518 334.590 313.636  1.00  0.00           C  
ATOM    876  O   SER    54     317.644 334.854 314.044  1.00  0.00           O  
ATOM    877  N   LYS    55     315.800 335.505 312.959  1.00  0.00           N  
ATOM    878  H   LYS    55     314.892 335.214 312.627  1.00  0.00           H  
ATOM    879  CA  LYS    55     316.271 336.824 312.459  1.00  0.00           C  
ATOM    880  HA  LYS    55     316.894 336.642 311.580  1.00  0.00           H  
ATOM    881  CB  LYS    55     315.052 337.651 311.998  1.00  0.00           C  
ATOM    882  HB2 LYS    55     315.394 338.637 311.679  1.00  0.00           H  
ATOM    883  HB3 LYS    55     314.608 337.159 311.132  1.00  0.00           H  
ATOM    884  CG  LYS    55     313.968 337.819 313.082  1.00  0.00           C  
ATOM    885  HG2 LYS    55     313.598 336.838 313.379  1.00  0.00           H  
ATOM    886  HG3 LYS    55     314.397 338.308 313.956  1.00  0.00           H  
ATOM    887  CD  LYS    55     312.787 338.662 312.579  1.00  0.00           C  
ATOM    888  HD2 LYS    55     313.137 339.685 312.426  1.00  0.00           H  
ATOM    889  HD3 LYS    55     312.431 338.279 311.621  1.00  0.00           H  
ATOM    890  CE  LYS    55     311.627 338.691 313.589  1.00  0.00           C  
ATOM    891  HE2 LYS    55     312.032 338.878 314.590  1.00  0.00           H  
ATOM    892  HE3 LYS    55     310.977 339.535 313.337  1.00  0.00           H  
ATOM    893  NZ  LYS    55     310.824 337.433 313.579  1.00  0.00           N  
ATOM    894  HZ1 LYS    55     311.372 336.628 313.850  1.00  0.00           H  
ATOM    895  HZ2 LYS    55     310.048 337.497 314.227  1.00  0.00           H  
ATOM    896  HZ3 LYS    55     310.432 337.254 312.662  1.00  0.00           H  
ATOM    897  C   LYS    55     317.155 337.648 313.414  1.00  0.00           C  
ATOM    898  O   LYS    55     318.036 338.382 312.966  1.00  0.00           O  
ATOM    899  N   ASP    56     316.945 337.511 314.719  1.00  0.00           N  
ATOM    900  H   ASP    56     316.222 336.865 314.991  1.00  0.00           H  
ATOM    901  CA  ASP    56     317.745 338.113 315.787  1.00  0.00           C  
ATOM    902  HA  ASP    56     317.977 339.146 315.522  1.00  0.00           H  
ATOM    903  CB  ASP    56     316.889 338.148 317.060  1.00  0.00           C  
ATOM    904  HB2 ASP    56     316.736 337.121 317.396  1.00  0.00           H  
ATOM    905  HB3 ASP    56     317.432 338.694 317.832  1.00  0.00           H  
ATOM    906  CG  ASP    56     315.513 338.805 316.851  1.00  0.00           C  
ATOM    907  OD1 ASP    56     314.482 338.134 317.096  1.00  0.00           O  
ATOM    908  OD2 ASP    56     315.457 339.989 316.438  1.00  0.00           O  
ATOM    909  C   ASP    56     319.084 337.358 315.997  1.00  0.00           C  
ATOM    910  O   ASP    56     319.199 336.480 316.854  1.00  0.00           O  
ATOM    911  N   LYS    57     320.097 337.688 315.175  1.00  0.00           N  
ATOM    912  H   LYS    57     319.887 338.386 314.471  1.00  0.00           H  
ATOM    913  CA  LYS    57     321.485 337.159 315.204  1.00  0.00           C  
ATOM    914  HA  LYS    57     322.053 337.713 314.454  1.00  0.00           H  
ATOM    915  CB  LYS    57     322.188 337.424 316.560  1.00  0.00           C  
ATOM    916  HB2 LYS    57     321.638 336.947 317.369  1.00  0.00           H  
ATOM    917  HB3 LYS    57     323.175 336.964 316.516  1.00  0.00           H  
ATOM    918  CG  LYS    57     322.403 338.913 316.882  1.00  0.00           C  
ATOM    919  HG2 LYS    57     323.036 339.350 316.108  1.00  0.00           H  
ATOM    920  HG3 LYS    57     321.442 339.429 316.869  1.00  0.00           H  
ATOM    921  CD  LYS    57     323.063 339.150 318.255  1.00  0.00           C  
ATOM    922  HD2 LYS    57     323.301 340.212 318.339  1.00  0.00           H  
ATOM    923  HD3 LYS    57     322.343 338.911 319.037  1.00  0.00           H  
ATOM    924  CE  LYS    57     324.344 338.327 318.481  1.00  0.00           C  
ATOM    925  HE2 LYS    57     324.102 337.263 318.392  1.00  0.00           H  
ATOM    926  HE3 LYS    57     325.064 338.571 317.693  1.00  0.00           H  
ATOM    927  NZ  LYS    57     324.944 338.586 319.820  1.00  0.00           N  
ATOM    928  HZ1 LYS    57     324.304 338.356 320.570  1.00  0.00           H  
ATOM    929  HZ2 LYS    57     325.781 338.032 319.959  1.00  0.00           H  
ATOM    930  HZ3 LYS    57     325.209 339.557 319.926  1.00  0.00           H  
ATOM    931  C   LYS    57     321.616 335.685 314.759  1.00  0.00           C  
ATOM    932  O   LYS    57     322.523 334.976 315.203  1.00  0.00           O  
ATOM    933  N   PHE    58     320.770 335.226 313.833  1.00  0.00           N  
ATOM    934  H   PHE    58     320.007 335.820 313.544  1.00  0.00           H  
ATOM    935  CA  PHE    58     320.874 333.892 313.221  1.00  0.00           C  
ATOM    936  HA  PHE    58     321.901 333.542 313.324  1.00  0.00           H  
ATOM    937  CB  PHE    58     319.959 332.909 313.959  1.00  0.00           C  
ATOM    938  HB2 PHE    58     319.856 333.216 315.001  1.00  0.00           H  
ATOM    939  HB3 PHE    58     318.973 332.944 313.506  1.00  0.00           H  
ATOM    940  CG  PHE    58     320.398 331.465 313.961  1.00  0.00           C  
ATOM    941  CD1 PHE    58     321.528 331.086 314.699  1.00  0.00           C  
ATOM    942  HD1 PHE    58     322.147 331.846 315.156  1.00  0.00           H  
ATOM    943  CE1 PHE    58     321.815 329.725 314.897  1.00  0.00           C  
ATOM    944  HE1 PHE    58     322.666 329.430 315.490  1.00  0.00           H  
ATOM    945  CZ  PHE    58     320.958 328.746 314.376  1.00  0.00           C  
ATOM    946  HZ  PHE    58     321.153 327.702 314.568  1.00  0.00           H  
ATOM    947  CE2 PHE    58     319.850 329.125 313.604  1.00  0.00           C  
ATOM    948  HE2 PHE    58     319.178 328.373 313.226  1.00  0.00           H  
ATOM    949  CD2 PHE    58     319.592 330.483 313.363  1.00  0.00           C  
ATOM    950  HD2 PHE    58     318.718 330.777 312.803  1.00  0.00           H  
ATOM    951  C   PHE    58     320.543 333.921 311.722  1.00  0.00           C  
ATOM    952  O   PHE    58     319.602 334.589 311.283  1.00  0.00           O  
ATOM    953  N   ASP    59     321.346 333.208 310.931  1.00  0.00           N  
ATOM    954  H   ASP    59     322.086 332.672 311.360  1.00  0.00           H  
ATOM    955  CA  ASP    59     321.167 333.081 309.479  1.00  0.00           C  
ATOM    956  HA  ASP    59     320.964 334.077 309.081  1.00  0.00           H  
ATOM    957  CB  ASP    59     322.473 332.592 308.828  1.00  0.00           C  
ATOM    958  HB2 ASP    59     322.675 331.584 309.176  1.00  0.00           H  
ATOM    959  HB3 ASP    59     322.326 332.544 307.750  1.00  0.00           H  
ATOM    960  CG  ASP    59     323.719 333.458 309.115  1.00  0.00           C  
ATOM    961  OD1 ASP    59     324.850 332.934 308.974  1.00  0.00           O  
ATOM    962  OD2 ASP    59     323.595 334.667 309.429  1.00  0.00           O  
ATOM    963  C   ASP    59     319.953 332.197 309.106  1.00  0.00           C  
ATOM    964  O   ASP    59     319.437 331.438 309.931  1.00  0.00           O  
ATOM    965  N   SER    60     319.475 332.306 307.859  1.00  0.00           N  
ATOM    966  H   SER    60     319.925 332.954 307.227  1.00  0.00           H  
ATOM    967  CA  SER    60     318.319 331.552 307.344  1.00  0.00           C  
ATOM    968  HA  SER    60     318.203 330.656 307.939  1.00  0.00           H  
ATOM    969  CB  SER    60     317.034 332.363 307.551  1.00  0.00           C  
ATOM    970  HB2 SER    60     316.982 332.676 308.596  1.00  0.00           H  
ATOM    971  HB3 SER    60     317.054 333.253 306.920  1.00  0.00           H  
ATOM    972  OG  SER    60     315.888 331.582 307.252  1.00  0.00           O  
ATOM    973  HG  SER    60     315.085 332.112 307.433  1.00  0.00           H  
ATOM    974  C   SER    60     318.537 331.080 305.896  1.00  0.00           C  
ATOM    975  O   SER    60     318.100 331.735 304.944  1.00  0.00           O  
ATOM    976  N   GLN    61     319.294 329.988 305.720  1.00  0.00           N  
ATOM    977  H   GLN    61     319.538 329.450 306.545  1.00  0.00           H  
ATOM    978  CA  GLN    61     319.650 329.417 304.409  1.00  0.00           C  
ATOM    979  HA  GLN    61     319.459 330.168 303.644  1.00  0.00           H  
ATOM    980  CB  GLN    61     321.148 329.057 304.335  1.00  0.00           C  
ATOM    981  HB2 GLN    61     321.327 328.181 304.960  1.00  0.00           H  
ATOM    982  HB3 GLN    61     321.374 328.773 303.306  1.00  0.00           H  
ATOM    983  CG  GLN    61     322.151 330.148 304.763  1.00  0.00           C  
ATOM    984  HG2 GLN    61     322.160 330.197 305.852  1.00  0.00           H  
ATOM    985  HG3 GLN    61     323.149 329.840 304.446  1.00  0.00           H  
ATOM    986  CD  GLN    61     321.894 331.553 304.208  1.00  0.00           C  
ATOM    987  OE1 GLN    61     321.293 331.767 303.162  1.00  0.00           O  
ATOM    988  NE2 GLN    61     322.367 332.580 304.886  1.00  0.00           N  
ATOM    989 HE21 GLN    61     322.205 333.510 304.527  1.00  0.00           H  
ATOM    990 HE22 GLN    61     322.931 332.431 305.709  1.00  0.00           H  
ATOM    991  C   GLN    61     318.792 328.192 304.038  1.00  0.00           C  
ATOM    992  O   GLN    61     318.442 327.375 304.894  1.00  0.00           O  
ATOM    993  N   CYS    62     318.472 328.060 302.741  1.00  0.00           N  
ATOM    994  H   CYS    62     318.823 328.761 302.103  1.00  0.00           H  
ATOM    995  CA  CYS    62     317.554 327.053 302.178  1.00  0.00           C  
ATOM    996  HA  CYS    62     317.403 327.285 301.123  1.00  0.00           H  
ATOM    997  CB  CYS    62     318.250 325.674 302.266  1.00  0.00           C  
ATOM    998  HB2 CYS    62     319.289 325.776 301.951  1.00  0.00           H  
ATOM    999  HB3 CYS    62     318.242 325.331 303.304  1.00  0.00           H  
ATOM   1000  SG  CYS    62     317.462 324.415 301.212  1.00  0.00           S  
ATOM   1001  HG  CYS    62     318.076 323.343 301.748  1.00  0.00           H  
ATOM   1002  C   CYS    62     316.158 327.123 302.856  1.00  0.00           C  
ATOM   1003  O   CYS    62     315.735 328.184 303.327  1.00  0.00           O  
ATOM   1004  N   GLY    63     315.433 326.002 302.909  1.00  0.00           N  
ATOM   1005  H   GLY    63     315.820 325.181 302.465  1.00  0.00           H  
ATOM   1006  CA  GLY    63     314.229 325.814 303.718  1.00  0.00           C  
ATOM   1007  HA2 GLY    63     313.701 326.758 303.865  1.00  0.00           H  
ATOM   1008  HA3 GLY    63     313.555 325.108 303.234  1.00  0.00           H  
ATOM   1009  C   GLY    63     314.665 325.257 305.072  1.00  0.00           C  
ATOM   1010  O   GLY    63     314.655 324.043 305.282  1.00  0.00           O  
ATOM   1011  N   TRP    64     315.117 326.167 305.938  1.00  0.00           N  
ATOM   1012  H   TRP    64     315.130 327.126 305.612  1.00  0.00           H  
ATOM   1013  CA  TRP    64     315.735 325.963 307.258  1.00  0.00           C  
ATOM   1014  HA  TRP    64     314.983 325.540 307.912  1.00  0.00           H  
ATOM   1015  CB  TRP    64     316.959 325.018 307.155  1.00  0.00           C  
ATOM   1016  HB2 TRP    64     317.022 324.588 306.156  1.00  0.00           H  
ATOM   1017  HB3 TRP    64     317.872 325.603 307.273  1.00  0.00           H  
ATOM   1018  CG  TRP    64     317.037 323.864 308.113  1.00  0.00           C  
ATOM   1019  CD1 TRP    64     316.119 323.508 309.041  1.00  0.00           C  
ATOM   1020  HD1 TRP    64     315.181 324.000 309.258  1.00  0.00           H  
ATOM   1021  NE1 TRP    64     316.581 322.415 309.733  1.00  0.00           N  
ATOM   1022  HE1 TRP    64     316.111 322.055 310.547  1.00  0.00           H  
ATOM   1023  CE2 TRP    64     317.698 321.878 309.166  1.00  0.00           C  
ATOM   1024  CZ2 TRP    64     318.435 320.718 309.439  1.00  0.00           C  
ATOM   1025  HZ2 TRP    64     318.063 319.994 310.149  1.00  0.00           H  
ATOM   1026  CH2 TRP    64     319.670 320.551 308.795  1.00  0.00           C  
ATOM   1027  HH2 TRP    64     320.262 319.663 308.963  1.00  0.00           H  
ATOM   1028  CZ3 TRP    64     320.174 321.588 307.987  1.00  0.00           C  
ATOM   1029  HZ3 TRP    64     321.173 321.508 307.585  1.00  0.00           H  
ATOM   1030  CE3 TRP    64     319.391 322.712 307.678  1.00  0.00           C  
ATOM   1031  HE3 TRP    64     319.763 323.476 307.013  1.00  0.00           H  
ATOM   1032  CD2 TRP    64     318.102 322.870 308.233  1.00  0.00           C  
ATOM   1033  C   TRP    64     316.160 327.335 307.831  1.00  0.00           C  
ATOM   1034  O   TRP    64     316.095 328.331 307.101  1.00  0.00           O  
ATOM   1035  N   PRO    65     316.592 327.431 309.107  1.00  0.00           N  
ATOM   1036  CD  PRO    65     316.466 326.462 310.190  1.00  0.00           C  
ATOM   1037  HD2 PRO    65     317.171 325.644 310.052  1.00  0.00           H  
ATOM   1038  HD3 PRO    65     315.444 326.088 310.245  1.00  0.00           H  
ATOM   1039  CG  PRO    65     316.822 327.201 311.488  1.00  0.00           C  
ATOM   1040  HG2 PRO    65     317.831 326.940 311.795  1.00  0.00           H  
ATOM   1041  HG3 PRO    65     316.126 326.983 312.297  1.00  0.00           H  
ATOM   1042  CB  PRO    65     316.792 328.674 311.094  1.00  0.00           C  
ATOM   1043  HB2 PRO    65     317.447 329.284 311.711  1.00  0.00           H  
ATOM   1044  HB3 PRO    65     315.768 329.044 311.164  1.00  0.00           H  
ATOM   1045  CA  PRO    65     317.219 328.636 309.623  1.00  0.00           C  
ATOM   1046  HA  PRO    65     316.846 329.531 309.128  1.00  0.00           H  
ATOM   1047  C   PRO    65     318.729 328.472 309.333  1.00  0.00           C  
ATOM   1048  O   PRO    65     319.130 328.412 308.169  1.00  0.00           O  
ATOM   1049  N   SER    66     319.581 328.346 310.349  1.00  0.00           N  
ATOM   1050  H   SER    66     319.225 328.414 311.288  1.00  0.00           H  
ATOM   1051  CA  SER    66     320.987 327.973 310.191  1.00  0.00           C  
ATOM   1052  HA  SER    66     321.072 327.254 309.376  1.00  0.00           H  
ATOM   1053  CB  SER    66     321.790 329.223 309.813  1.00  0.00           C  
ATOM   1054  HB2 SER    66     321.325 329.699 308.950  1.00  0.00           H  
ATOM   1055  HB3 SER    66     321.765 329.921 310.652  1.00  0.00           H  
ATOM   1056  OG  SER    66     323.141 328.930 309.495  1.00  0.00           O  
ATOM   1057  HG  SER    66     323.209 328.660 308.558  1.00  0.00           H  
ATOM   1058  C   SER    66     321.483 327.265 311.457  1.00  0.00           C  
ATOM   1059  O   SER    66     320.718 326.558 312.103  1.00  0.00           O  
ATOM   1060  N   PHE    67     322.748 327.436 311.816  1.00  0.00           N  
ATOM   1061  H   PHE    67     323.306 327.989 311.175  1.00  0.00           H  
ATOM   1062  CA  PHE    67     323.442 326.746 312.902  1.00  0.00           C  
ATOM   1063  HA  PHE    67     322.721 326.315 313.598  1.00  0.00           H  
ATOM   1064  CB  PHE    67     324.265 325.597 312.300  1.00  0.00           C  
ATOM   1065  HB2 PHE    67     325.013 325.269 313.025  1.00  0.00           H  
ATOM   1066  HB3 PHE    67     323.591 324.758 312.134  1.00  0.00           H  
ATOM   1067  CG  PHE    67     324.943 325.956 310.985  1.00  0.00           C  
ATOM   1068  CD1 PHE    67     324.265 325.757 309.765  1.00  0.00           C  
ATOM   1069  HD1 PHE    67     323.288 325.296 309.757  1.00  0.00           H  
ATOM   1070  CE1 PHE    67     324.831 326.193 308.556  1.00  0.00           C  
ATOM   1071  HE1 PHE    67     324.307 326.036 307.623  1.00  0.00           H  
ATOM   1072  CZ  PHE    67     326.060 326.873 308.566  1.00  0.00           C  
ATOM   1073  HZ  PHE    67     326.484 327.234 307.638  1.00  0.00           H  
ATOM   1074  CE2 PHE    67     326.727 327.093 309.783  1.00  0.00           C  
ATOM   1075  HE2 PHE    67     327.653 327.645 309.794  1.00  0.00           H  
ATOM   1076  CD2 PHE    67     326.191 326.605 310.985  1.00  0.00           C  
ATOM   1077  HD2 PHE    67     326.720 326.765 311.914  1.00  0.00           H  
ATOM   1078  C   PHE    67     324.327 327.711 313.699  1.00  0.00           C  
ATOM   1079  O   PHE    67     324.354 327.630 314.924  1.00  0.00           O  
ATOM   1080  N   THR    68     325.015 328.649 313.034  1.00  0.00           N  
ATOM   1081  H   THR    68     324.911 328.694 312.031  1.00  0.00           H  
ATOM   1082  CA  THR    68     325.966 329.591 313.658  1.00  0.00           C  
ATOM   1083  HA  THR    68     326.588 329.985 312.854  1.00  0.00           H  
ATOM   1084  CB  THR    68     325.238 330.808 314.263  1.00  0.00           C  
ATOM   1085  HB  THR    68     324.647 330.492 315.123  1.00  0.00           H  
ATOM   1086  CG2 THR    68     326.176 331.943 314.678  1.00  0.00           C  
ATOM   1087 HG21 THR    68     326.737 332.295 313.810  1.00  0.00           H  
ATOM   1088 HG22 THR    68     325.591 332.769 315.084  1.00  0.00           H  
ATOM   1089 HG23 THR    68     326.878 331.617 315.443  1.00  0.00           H  
ATOM   1090  OG1 THR    68     324.383 331.362 313.282  1.00  0.00           O  
ATOM   1091  HG1 THR    68     323.876 332.081 313.691  1.00  0.00           H  
ATOM   1092  C   THR    68     326.932 328.835 314.595  1.00  0.00           C  
ATOM   1093  O   THR    68     327.746 328.054 314.096  1.00  0.00           O  
ATOM   1094  N   LYS    69     326.867 329.035 315.923  1.00  0.00           N  
ATOM   1095  H   LYS    69     326.140 329.643 316.273  1.00  0.00           H  
ATOM   1096  CA  LYS    69     327.619 328.265 316.930  1.00  0.00           C  
ATOM   1097  HA  LYS    69     328.243 327.542 316.405  1.00  0.00           H  
ATOM   1098  CB  LYS    69     328.568 329.184 317.729  1.00  0.00           C  
ATOM   1099  HB2 LYS    69     329.220 328.549 318.333  1.00  0.00           H  
ATOM   1100  HB3 LYS    69     329.199 329.736 317.030  1.00  0.00           H  
ATOM   1101  CG  LYS    69     327.857 330.180 318.666  1.00  0.00           C  
ATOM   1102  HG2 LYS    69     327.241 330.861 318.076  1.00  0.00           H  
ATOM   1103  HG3 LYS    69     327.217 329.639 319.361  1.00  0.00           H  
ATOM   1104  CD  LYS    69     328.850 330.987 319.508  1.00  0.00           C  
ATOM   1105  HD2 LYS    69     329.492 330.298 320.061  1.00  0.00           H  
ATOM   1106  HD3 LYS    69     329.465 331.608 318.854  1.00  0.00           H  
ATOM   1107  CE  LYS    69     328.072 331.867 320.497  1.00  0.00           C  
ATOM   1108  HE2 LYS    69     327.444 332.563 319.931  1.00  0.00           H  
ATOM   1109  HE3 LYS    69     327.408 331.228 321.088  1.00  0.00           H  
ATOM   1110  NZ  LYS    69     328.987 332.617 321.402  1.00  0.00           N  
ATOM   1111  HZ1 LYS    69     329.606 333.226 320.881  1.00  0.00           H  
ATOM   1112  HZ2 LYS    69     328.469 333.196 322.051  1.00  0.00           H  
ATOM   1113  HZ3 LYS    69     329.563 331.991 321.950  1.00  0.00           H  
ATOM   1114  C   LYS    69     326.686 327.487 317.877  1.00  0.00           C  
ATOM   1115  O   LYS    69     325.649 328.033 318.276  1.00  0.00           O  
ATOM   1116  N   PRO    70     327.010 326.233 318.246  1.00  0.00           N  
ATOM   1117  CD  PRO    70     328.097 325.401 317.742  1.00  0.00           C  
ATOM   1118  HD2 PRO    70     329.040 325.947 317.703  1.00  0.00           H  
ATOM   1119  HD3 PRO    70     327.833 325.026 316.751  1.00  0.00           H  
ATOM   1120  CG  PRO    70     328.221 324.230 318.719  1.00  0.00           C  
ATOM   1121  HG2 PRO    70     328.918 324.496 319.515  1.00  0.00           H  
ATOM   1122  HG3 PRO    70     328.539 323.316 318.216  1.00  0.00           H  
ATOM   1123  CB  PRO    70     326.812 324.098 319.293  1.00  0.00           C  
ATOM   1124  HB2 PRO    70     326.809 323.632 320.276  1.00  0.00           H  
ATOM   1125  HB3 PRO    70     326.195 323.514 318.611  1.00  0.00           H  
ATOM   1126  CA  PRO    70     326.327 325.550 319.341  1.00  0.00           C  
ATOM   1127  HA  PRO    70     325.248 325.579 319.193  1.00  0.00           H  
ATOM   1128  C   PRO    70     326.653 326.233 320.681  1.00  0.00           C  
ATOM   1129  O   PRO    70     327.621 326.990 320.805  1.00  0.00           O  
ATOM   1130  N   ILE    71     325.837 325.953 321.690  1.00  0.00           N  
ATOM   1131  H   ILE    71     325.058 325.324 321.503  1.00  0.00           H  
ATOM   1132  CA  ILE    71     325.878 326.576 323.024  1.00  0.00           C  
ATOM   1133  HA  ILE    71     326.867 327.006 323.190  1.00  0.00           H  
ATOM   1134  CB  ILE    71     324.806 327.691 323.194  1.00  0.00           C  
ATOM   1135  HB  ILE    71     324.266 327.493 324.121  1.00  0.00           H  
ATOM   1136  CG2 ILE    71     325.466 329.069 323.346  1.00  0.00           C  
ATOM   1137 HG21 ILE    71     325.967 329.349 322.418  1.00  0.00           H  
ATOM   1138 HG22 ILE    71     324.711 329.818 323.587  1.00  0.00           H  
ATOM   1139 HG23 ILE    71     326.193 329.050 324.159  1.00  0.00           H  
ATOM   1140  CG1 ILE    71     323.768 327.776 322.054  1.00  0.00           C  
ATOM   1141 HG12 ILE    71     324.167 328.317 321.195  1.00  0.00           H  
ATOM   1142 HG13 ILE    71     323.515 326.782 321.727  1.00  0.00           H  
ATOM   1143  CD1 ILE    71     322.453 328.398 322.495  1.00  0.00           C  
ATOM   1144 HD11 ILE    71     322.580 329.469 322.609  1.00  0.00           H  
ATOM   1145 HD12 ILE    71     321.705 328.197 321.731  1.00  0.00           H  
ATOM   1146 HD13 ILE    71     322.117 327.963 323.437  1.00  0.00           H  
ATOM   1147  C   ILE    71     325.678 325.481 324.070  1.00  0.00           C  
ATOM   1148  O   ILE    71     324.863 324.593 323.874  1.00  0.00           O  
ATOM   1149  N   GLU    72     326.411 325.516 325.182  1.00  0.00           N  
ATOM   1150  H   GLU    72     327.063 326.280 325.304  1.00  0.00           H  
ATOM   1151  CA  GLU    72     326.412 324.447 326.206  1.00  0.00           C  
ATOM   1152  HA  GLU    72     325.969 323.539 325.792  1.00  0.00           H  
ATOM   1153  CB  GLU    72     327.875 324.115 326.560  1.00  0.00           C  
ATOM   1154  HB2 GLU    72     328.368 325.035 326.870  1.00  0.00           H  
ATOM   1155  HB3 GLU    72     327.908 323.406 327.388  1.00  0.00           H  
ATOM   1156  CG  GLU    72     328.607 323.475 325.363  1.00  0.00           C  
ATOM   1157  HG2 GLU    72     328.732 322.408 325.560  1.00  0.00           H  
ATOM   1158  HG3 GLU    72     327.968 323.555 324.483  1.00  0.00           H  
ATOM   1159  CD  GLU    72     329.977 324.092 325.009  1.00  0.00           C  
ATOM   1160  OE1 GLU    72     330.343 324.038 323.807  1.00  0.00           O  
ATOM   1161  OE2 GLU    72     330.712 324.581 325.901  1.00  0.00           O  
ATOM   1162  C   GLU    72     325.548 324.809 327.435  1.00  0.00           C  
ATOM   1163  O   GLU    72     325.798 324.379 328.562  1.00  0.00           O  
ATOM   1164  N   GLU    73     324.512 325.625 327.216  1.00  0.00           N  
ATOM   1165  H   GLU    73     324.371 325.944 326.268  1.00  0.00           H  
ATOM   1166  CA  GLU    73     323.641 326.171 328.266  1.00  0.00           C  
ATOM   1167  HA  GLU    73     324.262 326.461 329.115  1.00  0.00           H  
ATOM   1168  CB  GLU    73     322.941 327.438 327.738  1.00  0.00           C  
ATOM   1169  HB2 GLU    73     322.328 327.169 326.876  1.00  0.00           H  
ATOM   1170  HB3 GLU    73     322.280 327.825 328.512  1.00  0.00           H  
ATOM   1171  CG  GLU    73     323.900 328.562 327.304  1.00  0.00           C  
ATOM   1172  HG2 GLU    73     324.528 328.200 326.487  1.00  0.00           H  
ATOM   1173  HG3 GLU    73     323.301 329.383 326.905  1.00  0.00           H  
ATOM   1174  CD  GLU    73     324.789 329.103 328.446  1.00  0.00           C  
ATOM   1175  OE1 GLU    73     325.930 329.551 328.163  1.00  0.00           O  
ATOM   1176  OE2 GLU    73     324.357 329.122 329.621  1.00  0.00           O  
ATOM   1177  C   GLU    73     322.628 325.138 328.804  1.00  0.00           C  
ATOM   1178  O   GLU    73     322.527 324.927 330.012  1.00  0.00           O  
ATOM   1179  N   GLU    74     321.861 324.490 327.913  1.00  0.00           N  
ATOM   1180  H   GLU    74     321.968 324.728 326.937  1.00  0.00           H  
ATOM   1181  CA  GLU    74     320.892 323.434 328.280  1.00  0.00           C  
ATOM   1182  HA  GLU    74     320.358 323.753 329.177  1.00  0.00           H  
ATOM   1183  CB  GLU    74     319.870 323.244 327.147  1.00  0.00           C  
ATOM   1184  HB2 GLU    74     319.755 324.197 326.636  1.00  0.00           H  
ATOM   1185  HB3 GLU    74     320.263 322.532 326.424  1.00  0.00           H  
ATOM   1186  CG  GLU    74     318.467 322.816 327.599  1.00  0.00           C  
ATOM   1187  HG2 GLU    74     318.220 323.328 328.531  1.00  0.00           H  
ATOM   1188  HG3 GLU    74     317.759 323.178 326.851  1.00  0.00           H  
ATOM   1189  CD  GLU    74     318.264 321.293 327.746  1.00  0.00           C  
ATOM   1190  OE1 GLU    74     317.565 320.903 328.711  1.00  0.00           O  
ATOM   1191  OE2 GLU    74     318.713 320.518 326.865  1.00  0.00           O  
ATOM   1192  C   GLU    74     321.553 322.085 328.599  1.00  0.00           C  
ATOM   1193  O   GLU    74     320.988 321.296 329.349  1.00  0.00           O  
ATOM   1194  N   VAL    75     322.740 321.824 328.034  1.00  0.00           N  
ATOM   1195  H   VAL    75     323.168 322.549 327.479  1.00  0.00           H  
ATOM   1196  CA  VAL    75     323.446 320.539 328.146  1.00  0.00           C  
ATOM   1197  HA  VAL    75     322.869 319.865 328.781  1.00  0.00           H  
ATOM   1198  CB  VAL    75     323.577 319.841 326.773  1.00  0.00           C  
ATOM   1199  HB  VAL    75     323.993 320.540 326.046  1.00  0.00           H  
ATOM   1200  CG1 VAL    75     324.486 318.603 326.821  1.00  0.00           C  
ATOM   1201 HG11 VAL    75     324.229 317.983 327.675  1.00  0.00           H  
ATOM   1202 HG12 VAL    75     324.377 318.024 325.905  1.00  0.00           H  
ATOM   1203 HG13 VAL    75     325.531 318.901 326.903  1.00  0.00           H  
ATOM   1204  CG2 VAL    75     322.206 319.380 326.267  1.00  0.00           C  
ATOM   1205 HG21 VAL    75     321.548 320.236 326.133  1.00  0.00           H  
ATOM   1206 HG22 VAL    75     322.310 318.876 325.306  1.00  0.00           H  
ATOM   1207 HG23 VAL    75     321.753 318.693 326.981  1.00  0.00           H  
ATOM   1208  C   VAL    75     324.808 320.717 328.813  1.00  0.00           C  
ATOM   1209  O   VAL    75     325.770 321.179 328.197  1.00  0.00           O  
ATOM   1210  N   GLU    76     324.882 320.305 330.077  1.00  0.00           N  
ATOM   1211  H   GLU    76     324.029 319.965 330.515  1.00  0.00           H  
ATOM   1212  CA  GLU    76     326.122 320.107 330.832  1.00  0.00           C  
ATOM   1213  HA  GLU    76     326.969 320.376 330.198  1.00  0.00           H  
ATOM   1214  CB  GLU    76     326.160 320.999 332.085  1.00  0.00           C  
ATOM   1215  HB2 GLU    76     325.841 321.999 331.788  1.00  0.00           H  
ATOM   1216  HB3 GLU    76     325.454 320.645 332.835  1.00  0.00           H  
ATOM   1217  CG  GLU    76     327.575 321.137 332.684  1.00  0.00           C  
ATOM   1218  HG2 GLU    76     328.320 321.052 331.891  1.00  0.00           H  
ATOM   1219  HG3 GLU    76     327.650 322.154 333.079  1.00  0.00           H  
ATOM   1220  CD  GLU    76     327.917 320.161 333.831  1.00  0.00           C  
ATOM   1221  OE1 GLU    76     328.759 320.527 334.688  1.00  0.00           O  
ATOM   1222  OE2 GLU    76     327.297 319.087 333.979  1.00  0.00           O  
ATOM   1223  C   GLU    76     326.214 318.607 331.146  1.00  0.00           C  
ATOM   1224  O   GLU    76     325.187 317.953 331.365  1.00  0.00           O  
ATOM   1225  N   GLU    77     327.412 318.023 331.090  1.00  0.00           N  
ATOM   1226  H   GLU    77     328.241 318.582 330.952  1.00  0.00           H  
ATOM   1227  CA  GLU    77     327.558 316.566 331.117  1.00  0.00           C  
ATOM   1228  HA  GLU    77     326.576 316.124 331.278  1.00  0.00           H  
ATOM   1229  CB  GLU    77     328.000 316.109 329.727  1.00  0.00           C  
ATOM   1230  HB2 GLU    77     327.340 316.573 328.994  1.00  0.00           H  
ATOM   1231  HB3 GLU    77     329.026 316.413 329.531  1.00  0.00           H  
ATOM   1232  CG  GLU    77     327.880 314.591 329.642  1.00  0.00           C  
ATOM   1233  HG2 GLU    77     328.668 314.156 330.251  1.00  0.00           H  
ATOM   1234  HG3 GLU    77     326.937 314.289 330.087  1.00  0.00           H  
ATOM   1235  CD  GLU    77     327.924 314.026 328.213  1.00  0.00           C  
ATOM   1236  OE1 GLU    77     328.089 312.784 328.127  1.00  0.00           O  
ATOM   1237  OE2 GLU    77     327.763 314.783 327.225  1.00  0.00           O  
ATOM   1238  C   GLU    77     328.449 316.011 332.243  1.00  0.00           C  
ATOM   1239  O   GLU    77     329.536 316.522 332.533  1.00  0.00           O  
ATOM   1240  N   LYS    78     327.947 314.935 332.864  1.00  0.00           N  
ATOM   1241  H   LYS    78     327.072 314.568 332.496  1.00  0.00           H  
ATOM   1242  CA  LYS    78     328.500 314.218 334.022  1.00  0.00           C  
ATOM   1243  HA  LYS    78     329.242 314.853 334.511  1.00  0.00           H  
ATOM   1244  CB  LYS    78     327.300 314.001 334.979  1.00  0.00           C  
ATOM   1245  HB2 LYS    78     326.618 314.850 334.886  1.00  0.00           H  
ATOM   1246  HB3 LYS    78     326.753 313.112 334.661  1.00  0.00           H  
ATOM   1247  CG  LYS    78     327.667 313.904 336.471  1.00  0.00           C  
ATOM   1248  HG2 LYS    78     328.332 313.061 336.649  1.00  0.00           H  
ATOM   1249  HG3 LYS    78     328.195 314.814 336.757  1.00  0.00           H  
ATOM   1250  CD  LYS    78     326.436 313.753 337.383  1.00  0.00           C  
ATOM   1251  HD2 LYS    78     326.785 313.749 338.417  1.00  0.00           H  
ATOM   1252  HD3 LYS    78     325.780 314.616 337.249  1.00  0.00           H  
ATOM   1253  CE  LYS    78     325.649 312.458 337.112  1.00  0.00           C  
ATOM   1254  HE2 LYS    78     325.193 312.523 336.119  1.00  0.00           H  
ATOM   1255  HE3 LYS    78     326.348 311.614 337.104  1.00  0.00           H  
ATOM   1256  NZ  LYS    78     324.594 312.228 338.140  1.00  0.00           N  
ATOM   1257  HZ1 LYS    78     323.929 312.992 338.175  1.00  0.00           H  
ATOM   1258  HZ2 LYS    78     324.074 311.379 337.952  1.00  0.00           H  
ATOM   1259  HZ3 LYS    78     324.995 312.130 339.065  1.00  0.00           H  
ATOM   1260  C   LYS    78     329.212 312.912 333.585  1.00  0.00           C  
ATOM   1261  O   LYS    78     329.604 312.770 332.422  1.00  0.00           O  
ATOM   1262  N   LEU    79     329.344 311.945 334.501  1.00  0.00           N  
ATOM   1263  H   LEU    79     329.040 312.150 335.439  1.00  0.00           H  
ATOM   1264  CA  LEU    79     329.810 310.575 334.245  1.00  0.00           C  
ATOM   1265  HA  LEU    79     329.316 310.213 333.349  1.00  0.00           H  
ATOM   1266  CB  LEU    79     331.336 310.559 333.972  1.00  0.00           C  
ATOM   1267  HB2 LEU    79     331.657 311.522 333.575  1.00  0.00           H  
ATOM   1268  HB3 LEU    79     331.866 310.422 334.915  1.00  0.00           H  
ATOM   1269  CG  LEU    79     331.800 309.469 332.985  1.00  0.00           C  
ATOM   1270  HG  LEU    79     332.880 309.362 333.081  1.00  0.00           H  
ATOM   1271  CD1 LEU    79     331.163 308.109 333.257  1.00  0.00           C  
ATOM   1272 HD11 LEU    79     330.105 308.123 333.015  1.00  0.00           H  
ATOM   1273 HD12 LEU    79     331.622 307.342 332.650  1.00  0.00           H  
ATOM   1274 HD13 LEU    79     331.309 307.839 334.302  1.00  0.00           H  
ATOM   1275  CD2 LEU    79     331.498 309.867 331.540  1.00  0.00           C  
ATOM   1276 HD21 LEU    79     332.097 310.738 331.271  1.00  0.00           H  
ATOM   1277 HD22 LEU    79     331.758 309.050 330.868  1.00  0.00           H  
ATOM   1278 HD23 LEU    79     330.446 310.115 331.423  1.00  0.00           H  
ATOM   1279  C   LEU    79     329.446 309.633 335.417  1.00  0.00           C  
ATOM   1280  O   LEU    79     329.881 309.851 336.549  1.00  0.00           O  
ATOM   1281  N   ASP    80     328.672 308.576 335.143  1.00  0.00           N  
ATOM   1282  H   ASP    80     328.282 308.495 334.212  1.00  0.00           H  
ATOM   1283  CA  ASP    80     328.436 307.438 336.046  1.00  0.00           C  
ATOM   1284  HA  ASP    80     328.825 307.672 337.038  1.00  0.00           H  
ATOM   1285  CB  ASP    80     326.931 307.165 336.189  1.00  0.00           C  
ATOM   1286  HB2 ASP    80     326.456 308.065 336.585  1.00  0.00           H  
ATOM   1287  HB3 ASP    80     326.515 306.955 335.202  1.00  0.00           H  
ATOM   1288  CG  ASP    80     326.613 305.992 337.140  1.00  0.00           C  
ATOM   1289  OD1 ASP    80     325.549 305.346 336.979  1.00  0.00           O  
ATOM   1290  OD2 ASP    80     327.406 305.720 338.074  1.00  0.00           O  
ATOM   1291  C   ASP    80     329.165 306.182 335.520  1.00  0.00           C  
ATOM   1292  O   ASP    80     329.003 305.790 334.359  1.00  0.00           O  
ATOM   1293  N   THR    81     329.994 305.561 336.362  1.00  0.00           N  
ATOM   1294  H   THR    81     330.057 305.905 337.310  1.00  0.00           H  
ATOM   1295  CA  THR    81     330.872 304.442 335.980  1.00  0.00           C  
ATOM   1296  HA  THR    81     330.800 304.279 334.907  1.00  0.00           H  
ATOM   1297  CB  THR    81     332.348 304.776 336.259  1.00  0.00           C  
ATOM   1298  HB  THR    81     332.477 304.993 337.321  1.00  0.00           H  
ATOM   1299  CG2 THR    81     333.298 303.645 335.855  1.00  0.00           C  
ATOM   1300 HG21 THR    81     333.087 303.326 334.834  1.00  0.00           H  
ATOM   1301 HG22 THR    81     334.331 303.986 335.924  1.00  0.00           H  
ATOM   1302 HG23 THR    81     333.174 302.796 336.526  1.00  0.00           H  
ATOM   1303  OG1 THR    81     332.726 305.913 335.507  1.00  0.00           O  
ATOM   1304  HG1 THR    81     333.565 306.252 335.872  1.00  0.00           H  
ATOM   1305  C   THR    81     330.461 303.137 336.668  1.00  0.00           C  
ATOM   1306  O   THR    81     330.758 302.918 337.846  1.00  0.00           O  
ATOM   1307  N   SER    82     329.759 302.272 335.932  1.00  0.00           N  
ATOM   1308  H   SER    82     329.594 302.517 334.963  1.00  0.00           H  
ATOM   1309  CA  SER    82     329.509 300.872 336.321  1.00  0.00           C  
ATOM   1310  HA  SER    82     329.293 300.826 337.389  1.00  0.00           H  
ATOM   1311  CB  SER    82     328.292 300.316 335.563  1.00  0.00           C  
ATOM   1312  HB2 SER    82     328.472 300.395 334.491  1.00  0.00           H  
ATOM   1313  HB3 SER    82     328.146 299.264 335.811  1.00  0.00           H  
ATOM   1314  OG  SER    82     327.111 301.040 335.887  1.00  0.00           O  
ATOM   1315  HG  SER    82     326.862 300.840 336.814  1.00  0.00           H  
ATOM   1316  C   SER    82     330.763 300.014 336.057  1.00  0.00           C  
ATOM   1317  O   SER    82     331.733 300.485 335.454  1.00  0.00           O  
ATOM   1318  N   HIS    83     330.766 298.737 336.464  1.00  0.00           N  
ATOM   1319  H   HIS    83     329.958 298.376 336.954  1.00  0.00           H  
ATOM   1320  CA  HIS    83     331.916 297.838 336.253  1.00  0.00           C  
ATOM   1321  HA  HIS    83     332.801 298.285 336.708  1.00  0.00           H  
ATOM   1322  CB  HIS    83     331.659 296.482 336.935  1.00  0.00           C  
ATOM   1323  HB2 HIS    83     330.720 296.068 336.563  1.00  0.00           H  
ATOM   1324  HB3 HIS    83     332.457 295.795 336.648  1.00  0.00           H  
ATOM   1325  CG  HIS    83     331.613 296.511 338.447  1.00  0.00           C  
ATOM   1326  ND1 HIS    83     330.813 295.683 339.242  1.00  0.00           N  
ATOM   1327  CE1 HIS    83     331.157 295.940 340.517  1.00  0.00           C  
ATOM   1328  HE1 HIS    83     330.726 295.459 341.388  1.00  0.00           H  
ATOM   1329  NE2 HIS    83     332.131 296.866 340.558  1.00  0.00           N  
ATOM   1330  HE2 HIS    83     332.578 297.205 341.405  1.00  0.00           H  
ATOM   1331  CD2 HIS    83     332.440 297.230 339.265  1.00  0.00           C  
ATOM   1332  HD2 HIS    83     333.217 297.918 338.955  1.00  0.00           H  
ATOM   1333  C   HIS    83     332.208 297.647 334.754  1.00  0.00           C  
ATOM   1334  O   HIS    83     331.401 297.077 334.014  1.00  0.00           O  
ATOM   1335  N   GLY    84     333.364 298.149 334.305  1.00  0.00           N  
ATOM   1336  H   GLY    84     333.967 298.616 334.970  1.00  0.00           H  
ATOM   1337  CA  GLY    84     333.810 298.115 332.906  1.00  0.00           C  
ATOM   1338  HA2 GLY    84     334.838 298.475 332.857  1.00  0.00           H  
ATOM   1339  HA3 GLY    84     333.806 297.082 332.558  1.00  0.00           H  
ATOM   1340  C   GLY    84     332.973 298.956 331.925  1.00  0.00           C  
ATOM   1341  O   GLY    84     333.093 298.761 330.713  1.00  0.00           O  
ATOM   1342  N   MET    85     332.140 299.886 332.416  1.00  0.00           N  
ATOM   1343  H   MET    85     332.114 300.009 333.423  1.00  0.00           H  
ATOM   1344  CA  MET    85     331.220 300.709 331.610  1.00  0.00           C  
ATOM   1345  HA  MET    85     331.571 300.735 330.577  1.00  0.00           H  
ATOM   1346  CB  MET    85     329.806 300.101 331.599  1.00  0.00           C  
ATOM   1347  HB2 MET    85     329.511 299.851 332.617  1.00  0.00           H  
ATOM   1348  HB3 MET    85     329.116 300.851 331.211  1.00  0.00           H  
ATOM   1349  CG  MET    85     329.690 298.848 330.723  1.00  0.00           C  
ATOM   1350  HG2 MET    85     329.949 299.110 329.696  1.00  0.00           H  
ATOM   1351  HG3 MET    85     330.410 298.109 331.074  1.00  0.00           H  
ATOM   1352  SD  MET    85     328.049 298.064 330.727  1.00  0.00           S  
ATOM   1353  CE  MET    85     327.023 299.377 330.002  1.00  0.00           C  
ATOM   1354  HE1 MET    85     327.443 299.694 329.047  1.00  0.00           H  
ATOM   1355  HE2 MET    85     326.012 299.001 329.841  1.00  0.00           H  
ATOM   1356  HE3 MET    85     326.975 300.230 330.679  1.00  0.00           H  
ATOM   1357  C   MET    85     331.169 302.162 332.108  1.00  0.00           C  
ATOM   1358  O   MET    85     330.557 302.476 333.128  1.00  0.00           O  
ATOM   1359  N   ILE    86     331.803 303.053 331.348  1.00  0.00           N  
ATOM   1360  H   ILE    86     332.240 302.707 330.503  1.00  0.00           H  
ATOM   1361  CA  ILE    86     331.865 304.506 331.570  1.00  0.00           C  
ATOM   1362  HA  ILE    86     331.726 304.734 332.628  1.00  0.00           H  
ATOM   1363  CB  ILE    86     333.283 304.982 331.138  1.00  0.00           C  
ATOM   1364  HB  ILE    86     333.524 304.497 330.190  1.00  0.00           H  
ATOM   1365  CG2 ILE    86     333.457 306.495 330.900  1.00  0.00           C  
ATOM   1366 HG21 ILE    86     333.554 307.024 331.846  1.00  0.00           H  
ATOM   1367 HG22 ILE    86     334.372 306.667 330.332  1.00  0.00           H  
ATOM   1368 HG23 ILE    86     332.636 306.903 330.314  1.00  0.00           H  
ATOM   1369  CG1 ILE    86     334.290 304.491 332.206  1.00  0.00           C  
ATOM   1370 HG12 ILE    86     334.001 304.896 333.175  1.00  0.00           H  
ATOM   1371 HG13 ILE    86     334.240 303.403 332.270  1.00  0.00           H  
ATOM   1372  CD1 ILE    86     335.754 304.868 331.954  1.00  0.00           C  
ATOM   1373 HD11 ILE    86     335.892 305.944 332.063  1.00  0.00           H  
ATOM   1374 HD12 ILE    86     336.382 304.365 332.690  1.00  0.00           H  
ATOM   1375 HD13 ILE    86     336.054 304.556 330.953  1.00  0.00           H  
ATOM   1376  C   ILE    86     330.708 305.149 330.790  1.00  0.00           C  
ATOM   1377  O   ILE    86     330.753 305.163 329.556  1.00  0.00           O  
ATOM   1378  N   ARG    87     329.655 305.645 331.470  1.00  0.00           N  
ATOM   1379  H   ARG    87     329.633 305.572 332.486  1.00  0.00           H  
ATOM   1380  CA  ARG    87     328.488 306.242 330.791  1.00  0.00           C  
ATOM   1381  HA  ARG    87     328.848 306.559 329.810  1.00  0.00           H  
ATOM   1382  CB  ARG    87     327.418 305.185 330.424  1.00  0.00           C  
ATOM   1383  HB2 ARG    87     326.847 305.569 329.575  1.00  0.00           H  
ATOM   1384  HB3 ARG    87     327.919 304.275 330.091  1.00  0.00           H  
ATOM   1385  CG  ARG    87     326.416 304.832 331.531  1.00  0.00           C  
ATOM   1386  HG2 ARG    87     326.959 304.591 332.444  1.00  0.00           H  
ATOM   1387  HG3 ARG    87     325.769 305.689 331.717  1.00  0.00           H  
ATOM   1388  CD  ARG    87     325.504 303.662 331.145  1.00  0.00           C  
ATOM   1389  HD2 ARG    87     324.977 303.908 330.223  1.00  0.00           H  
ATOM   1390  HD3 ARG    87     326.101 302.769 330.951  1.00  0.00           H  
ATOM   1391  NE  ARG    87     324.519 303.411 332.216  1.00  0.00           N  
ATOM   1392  HE  ARG    87     323.603 303.820 332.100  1.00  0.00           H  
ATOM   1393  CZ  ARG    87     324.752 302.802 333.366  1.00  0.00           C  
ATOM   1394  NH1 ARG    87     323.856 302.791 334.309  1.00  0.00           N  
ATOM   1395 HH11 ARG    87     322.981 303.275 334.186  1.00  0.00           H  
ATOM   1396 HH12 ARG    87     324.062 302.356 335.194  1.00  0.00           H  
ATOM   1397  NH2 ARG    87     325.884 302.203 333.599  1.00  0.00           N  
ATOM   1398 HH21 ARG    87     326.585 302.187 332.884  1.00  0.00           H  
ATOM   1399 HH22 ARG    87     326.087 301.789 334.504  1.00  0.00           H  
ATOM   1400  C   ARG    87     327.891 307.518 331.416  1.00  0.00           C  
ATOM   1401  O   ARG    87     327.232 307.543 332.450  1.00  0.00           O  
ATOM   1402  N   THR    88     328.243 308.602 330.741  1.00  0.00           N  
ATOM   1403  H   THR    88     328.884 308.431 329.985  1.00  0.00           H  
ATOM   1404  CA  THR    88     327.570 309.904 330.684  1.00  0.00           C  
ATOM   1405  HA  THR    88     328.336 310.672 330.586  1.00  0.00           H  
ATOM   1406  CB  THR    88     326.829 309.845 329.343  1.00  0.00           C  
ATOM   1407  HB  THR    88     326.399 310.821 329.189  1.00  0.00           H  
ATOM   1408  CG2 THR    88     327.636 309.528 328.093  1.00  0.00           C  
ATOM   1409 HG21 THR    88     328.015 308.507 328.100  1.00  0.00           H  
ATOM   1410 HG22 THR    88     327.017 309.676 327.212  1.00  0.00           H  
ATOM   1411 HG23 THR    88     328.444 310.240 328.032  1.00  0.00           H  
ATOM   1412  OG1 THR    88     325.852 308.823 329.439  1.00  0.00           O  
ATOM   1413  HG1 THR    88     325.646 308.483 328.545  1.00  0.00           H  
ATOM   1414  C   THR    88     326.633 310.409 331.832  1.00  0.00           C  
ATOM   1415  O   THR    88     327.067 310.574 332.964  1.00  0.00           O  
ATOM   1416  N   GLU    89     325.388 310.779 331.484  1.00  0.00           N  
ATOM   1417  H   GLU    89     325.134 310.447 330.565  1.00  0.00           H  
ATOM   1418  CA  GLU    89     324.325 311.562 332.157  1.00  0.00           C  
ATOM   1419  HA  GLU    89     323.381 311.241 331.714  1.00  0.00           H  
ATOM   1420  CB  GLU    89     324.169 311.429 333.691  1.00  0.00           C  
ATOM   1421  HB2 GLU    89     325.094 311.174 334.196  1.00  0.00           H  
ATOM   1422  HB3 GLU    89     323.872 312.408 334.073  1.00  0.00           H  
ATOM   1423  CG  GLU    89     323.047 310.475 334.110  1.00  0.00           C  
ATOM   1424  HG2 GLU    89     322.729 310.755 335.118  1.00  0.00           H  
ATOM   1425  HG3 GLU    89     322.178 310.614 333.461  1.00  0.00           H  
ATOM   1426  CD  GLU    89     323.497 309.006 334.120  1.00  0.00           C  
ATOM   1427  OE1 GLU    89     323.175 308.264 333.161  1.00  0.00           O  
ATOM   1428  OE2 GLU    89     324.115 308.582 335.125  1.00  0.00           O  
ATOM   1429  C   GLU    89     324.476 313.048 331.785  1.00  0.00           C  
ATOM   1430  O   GLU    89     325.523 313.656 332.004  1.00  0.00           O  
ATOM   1431  N   VAL    90     323.406 313.649 331.259  1.00  0.00           N  
ATOM   1432  H   VAL    90     322.557 313.104 331.130  1.00  0.00           H  
ATOM   1433  CA  VAL    90     323.354 315.041 330.786  1.00  0.00           C  
ATOM   1434  HA  VAL    90     324.297 315.534 331.015  1.00  0.00           H  
ATOM   1435  CB  VAL    90     323.158 315.082 329.252  1.00  0.00           C  
ATOM   1436  HB  VAL    90     322.691 314.155 328.929  1.00  0.00           H  
ATOM   1437  CG1 VAL    90     322.292 316.219 328.712  1.00  0.00           C  
ATOM   1438 HG11 VAL    90     322.613 317.177 329.121  1.00  0.00           H  
ATOM   1439 HG12 VAL    90     322.344 316.250 327.622  1.00  0.00           H  
ATOM   1440 HG13 VAL    90     321.257 316.021 328.981  1.00  0.00           H  
ATOM   1441  CG2 VAL    90     324.527 315.200 328.582  1.00  0.00           C  
ATOM   1442 HG21 VAL    90     325.129 314.339 328.845  1.00  0.00           H  
ATOM   1443 HG22 VAL    90     324.427 315.231 327.499  1.00  0.00           H  
ATOM   1444 HG23 VAL    90     325.030 316.107 328.915  1.00  0.00           H  
ATOM   1445  C   VAL    90     322.271 315.785 331.561  1.00  0.00           C  
ATOM   1446  O   VAL    90     321.133 315.321 331.638  1.00  0.00           O  
ATOM   1447  N   ARG    91     322.659 316.904 332.187  1.00  0.00           N  
ATOM   1448  H   ARG    91     323.610 317.222 332.007  1.00  0.00           H  
ATOM   1449  CA  ARG    91     321.827 317.773 333.037  1.00  0.00           C  
ATOM   1450  HA  ARG    91     320.834 317.332 333.139  1.00  0.00           H  
ATOM   1451  CB  ARG    91     322.447 317.877 334.447  1.00  0.00           C  
ATOM   1452  HB2 ARG    91     321.726 318.384 335.089  1.00  0.00           H  
ATOM   1453  HB3 ARG    91     322.608 316.874 334.846  1.00  0.00           H  
ATOM   1454  CG  ARG    91     323.771 318.662 334.505  1.00  0.00           C  
ATOM   1455  HG2 ARG    91     324.545 318.108 333.974  1.00  0.00           H  
ATOM   1456  HG3 ARG    91     323.645 319.634 334.029  1.00  0.00           H  
ATOM   1457  CD  ARG    91     324.230 318.912 335.945  1.00  0.00           C  
ATOM   1458  HD2 ARG    91     323.420 319.391 336.495  1.00  0.00           H  
ATOM   1459  HD3 ARG    91     324.445 317.955 336.423  1.00  0.00           H  
ATOM   1460  NE  ARG    91     325.445 319.750 335.962  1.00  0.00           N  
ATOM   1461  HE  ARG    91     326.246 319.372 335.456  1.00  0.00           H  
ATOM   1462  CZ  ARG    91     325.589 320.983 336.414  1.00  0.00           C  
ATOM   1463  NH1 ARG    91     326.737 321.588 336.311  1.00  0.00           N  
ATOM   1464 HH11 ARG    91     327.530 321.103 335.889  1.00  0.00           H  
ATOM   1465 HH12 ARG    91     326.862 322.526 336.654  1.00  0.00           H  
ATOM   1466  NH2 ARG    91     324.612 321.652 336.959  1.00  0.00           N  
ATOM   1467 HH21 ARG    91     323.744 321.178 337.155  1.00  0.00           H  
ATOM   1468 HH22 ARG    91     324.746 322.601 337.264  1.00  0.00           H  
ATOM   1469  C   ARG    91     321.655 319.169 332.426  1.00  0.00           C  
ATOM   1470  O   ARG    91     322.396 319.553 331.521  1.00  0.00           O  
ATOM   1471  N   SER    92     320.715 319.933 332.979  1.00  0.00           N  
ATOM   1472  H   SER    92     320.185 319.547 333.754  1.00  0.00           H  
ATOM   1473  CA  SER    92     320.440 321.333 332.628  1.00  0.00           C  
ATOM   1474  HA  SER    92     321.166 321.689 331.897  1.00  0.00           H  
ATOM   1475  CB  SER    92     319.043 321.401 331.997  1.00  0.00           C  
ATOM   1476  HB2 SER    92     319.052 320.845 331.065  1.00  0.00           H  
ATOM   1477  HB3 SER    92     318.316 320.936 332.665  1.00  0.00           H  
ATOM   1478  OG  SER    92     318.643 322.738 331.740  1.00  0.00           O  
ATOM   1479  HG  SER    92     317.997 322.722 331.006  1.00  0.00           H  
ATOM   1480  C   SER    92     320.511 322.250 333.853  1.00  0.00           C  
ATOM   1481  O   SER    92     320.380 321.798 334.992  1.00  0.00           O  
ATOM   1482  N   ARG    93     320.654 323.563 333.632  1.00  0.00           N  
ATOM   1483  H   ARG    93     320.748 323.868 332.668  1.00  0.00           H  
ATOM   1484  CA  ARG    93     320.450 324.577 334.686  1.00  0.00           C  
ATOM   1485  HA  ARG    93     321.059 324.329 335.559  1.00  0.00           H  
ATOM   1486  CB  ARG    93     320.850 325.970 334.177  1.00  0.00           C  
ATOM   1487  HB2 ARG    93     320.275 326.207 333.279  1.00  0.00           H  
ATOM   1488  HB3 ARG    93     320.596 326.702 334.947  1.00  0.00           H  
ATOM   1489  CG  ARG    93     322.349 326.090 333.870  1.00  0.00           C  
ATOM   1490  HG2 ARG    93     322.924 325.830 334.760  1.00  0.00           H  
ATOM   1491  HG3 ARG    93     322.618 325.415 333.057  1.00  0.00           H  
ATOM   1492  CD  ARG    93     322.663 327.532 333.462  1.00  0.00           C  
ATOM   1493  HD2 ARG    93     322.077 327.782 332.575  1.00  0.00           H  
ATOM   1494  HD3 ARG    93     322.368 328.195 334.279  1.00  0.00           H  
ATOM   1495  NE  ARG    93     324.096 327.723 333.171  1.00  0.00           N  
ATOM   1496  HE  ARG    93     324.684 326.903 333.182  1.00  0.00           H  
ATOM   1497  CZ  ARG    93     324.684 328.872 332.881  1.00  0.00           C  
ATOM   1498  NH1 ARG    93     325.964 328.917 332.641  1.00  0.00           N  
ATOM   1499 HH11 ARG    93     326.511 328.072 332.645  1.00  0.00           H  
ATOM   1500 HH12 ARG    93     326.397 329.786 332.378  1.00  0.00           H  
ATOM   1501  NH2 ARG    93     324.023 329.997 332.844  1.00  0.00           N  
ATOM   1502 HH21 ARG    93     323.030 329.986 332.995  1.00  0.00           H  
ATOM   1503 HH22 ARG    93     324.481 330.850 332.574  1.00  0.00           H  
ATOM   1504  C   ARG    93     318.986 324.593 335.153  1.00  0.00           C  
ATOM   1505  O   ARG    93     318.703 324.865 336.319  1.00  0.00           O  
ATOM   1506  N   THR    94     318.063 324.261 334.241  1.00  0.00           N  
ATOM   1507  H   THR    94     318.396 324.054 333.304  1.00  0.00           H  
ATOM   1508  CA  THR    94     316.618 324.125 334.498  1.00  0.00           C  
ATOM   1509  HA  THR    94     316.311 324.973 335.111  1.00  0.00           H  
ATOM   1510  CB  THR    94     315.849 324.212 333.156  1.00  0.00           C  
ATOM   1511  HB  THR    94     316.563 324.396 332.351  1.00  0.00           H  
ATOM   1512  CG2 THR    94     315.024 322.985 332.750  1.00  0.00           C  
ATOM   1513 HG21 THR    94     314.206 322.824 333.452  1.00  0.00           H  
ATOM   1514 HG22 THR    94     314.603 323.140 331.757  1.00  0.00           H  
ATOM   1515 HG23 THR    94     315.659 322.100 332.710  1.00  0.00           H  
ATOM   1516  OG1 THR    94     314.967 325.314 333.203  1.00  0.00           O  
ATOM   1517  HG1 THR    94     315.499 326.134 333.201  1.00  0.00           H  
ATOM   1518  C   THR    94     316.262 322.867 335.309  1.00  0.00           C  
ATOM   1519  O   THR    94     315.246 322.858 336.008  1.00  0.00           O  
ATOM   1520  N   ALA    95     317.105 321.824 335.261  1.00  0.00           N  
ATOM   1521  H   ALA    95     317.947 321.918 334.714  1.00  0.00           H  
ATOM   1522  CA  ALA    95     316.888 320.544 335.941  1.00  0.00           C  
ATOM   1523  HA  ALA    95     316.477 320.750 336.932  1.00  0.00           H  
ATOM   1524  CB  ALA    95     315.844 319.730 335.166  1.00  0.00           C  
ATOM   1525  HB1 ALA    95     316.256 319.377 334.219  1.00  0.00           H  
ATOM   1526  HB2 ALA    95     315.546 318.885 335.781  1.00  0.00           H  
ATOM   1527  HB3 ALA    95     314.957 320.332 334.967  1.00  0.00           H  
ATOM   1528  C   ALA    95     318.208 319.766 336.127  1.00  0.00           C  
ATOM   1529  O   ALA    95     318.805 319.272 335.166  1.00  0.00           O  
ATOM   1530  N   ASP    96     318.649 319.643 337.381  1.00  0.00           N  
ATOM   1531  H   ASP    96     318.088 320.058 338.114  1.00  0.00           H  
ATOM   1532  CA  ASP    96     319.985 319.160 337.765  1.00  0.00           C  
ATOM   1533  HA  ASP    96     320.713 319.721 337.176  1.00  0.00           H  
ATOM   1534  CB  ASP    96     320.204 319.511 339.246  1.00  0.00           C  
ATOM   1535  HB2 ASP    96     319.852 320.530 339.421  1.00  0.00           H  
ATOM   1536  HB3 ASP    96     319.597 318.842 339.860  1.00  0.00           H  
ATOM   1537  CG  ASP    96     321.679 319.450 339.685  1.00  0.00           C  
ATOM   1538  OD1 ASP    96     321.949 318.952 340.807  1.00  0.00           O  
ATOM   1539  OD2 ASP    96     322.563 319.956 338.952  1.00  0.00           O  
ATOM   1540  C   ASP    96     320.254 317.660 337.510  1.00  0.00           C  
ATOM   1541  O   ASP    96     321.414 317.248 337.445  1.00  0.00           O  
ATOM   1542  N   SER    97     319.208 316.834 337.364  1.00  0.00           N  
ATOM   1543  H   SER    97     318.291 317.213 337.554  1.00  0.00           H  
ATOM   1544  CA  SER    97     319.337 315.371 337.166  1.00  0.00           C  
ATOM   1545  HA  SER    97     320.236 315.183 336.578  1.00  0.00           H  
ATOM   1546  CB  SER    97     319.541 314.703 338.536  1.00  0.00           C  
ATOM   1547  HB2 SER    97     319.716 313.634 338.398  1.00  0.00           H  
ATOM   1548  HB3 SER    97     320.426 315.131 339.012  1.00  0.00           H  
ATOM   1549  OG  SER    97     318.411 314.899 339.378  1.00  0.00           O  
ATOM   1550  HG  SER    97     318.610 314.517 340.259  1.00  0.00           H  
ATOM   1551  C   SER    97     318.183 314.692 336.394  1.00  0.00           C  
ATOM   1552  O   SER    97     318.149 313.463 336.290  1.00  0.00           O  
ATOM   1553  N   HIS    98     317.260 315.463 335.799  1.00  0.00           N  
ATOM   1554  H   HIS    98     317.354 316.463 335.898  1.00  0.00           H  
ATOM   1555  CA  HIS    98     316.053 314.943 335.117  1.00  0.00           C  
ATOM   1556  HA  HIS    98     315.801 313.953 335.501  1.00  0.00           H  
ATOM   1557  CB  HIS    98     314.898 315.906 335.459  1.00  0.00           C  
ATOM   1558  HB2 HIS    98     314.793 315.961 336.543  1.00  0.00           H  
ATOM   1559  HB3 HIS    98     315.185 316.890 335.098  1.00  0.00           H  
ATOM   1560  CG  HIS    98     313.531 315.617 334.872  1.00  0.00           C  
ATOM   1561  ND1 HIS    98     312.605 316.604 334.512  1.00  0.00           N  
ATOM   1562  CE1 HIS    98     311.513 315.954 334.076  1.00  0.00           C  
ATOM   1563  HE1 HIS    98     310.608 316.430 333.712  1.00  0.00           H  
ATOM   1564  NE2 HIS    98     311.699 314.624 334.160  1.00  0.00           N  
ATOM   1565  HE2 HIS    98     311.018 313.923 333.888  1.00  0.00           H  
ATOM   1566  CD2 HIS    98     312.958 314.393 334.675  1.00  0.00           C  
ATOM   1567  HD2 HIS    98     313.411 313.430 334.876  1.00  0.00           H  
ATOM   1568  C   HIS    98     316.191 314.830 333.585  1.00  0.00           C  
ATOM   1569  O   HIS    98     315.459 314.064 332.958  1.00  0.00           O  
ATOM   1570  N   LEU    99     317.130 315.567 332.976  1.00  0.00           N  
ATOM   1571  H   LEU    99     317.742 316.120 333.558  1.00  0.00           H  
ATOM   1572  CA  LEU    99     317.193 315.768 331.522  1.00  0.00           C  
ATOM   1573  HA  LEU    99     316.223 316.177 331.235  1.00  0.00           H  
ATOM   1574  CB  LEU    99     318.215 316.875 331.214  1.00  0.00           C  
ATOM   1575  HB2 LEU    99     317.834 317.817 331.612  1.00  0.00           H  
ATOM   1576  HB3 LEU    99     319.133 316.652 331.745  1.00  0.00           H  
ATOM   1577  CG  LEU    99     318.540 317.059 329.718  1.00  0.00           C  
ATOM   1578  HG  LEU    99     318.942 316.132 329.312  1.00  0.00           H  
ATOM   1579  CD1 LEU    99     317.311 317.459 328.902  1.00  0.00           C  
ATOM   1580 HD11 LEU    99     316.849 318.341 329.341  1.00  0.00           H  
ATOM   1581 HD12 LEU    99     317.610 317.687 327.880  1.00  0.00           H  
ATOM   1582 HD13 LEU    99     316.586 316.649 328.878  1.00  0.00           H  
ATOM   1583  CD2 LEU    99     319.611 318.133 329.571  1.00  0.00           C  
ATOM   1584 HD21 LEU    99     320.480 317.884 330.171  1.00  0.00           H  
ATOM   1585 HD22 LEU    99     319.908 318.215 328.528  1.00  0.00           H  
ATOM   1586 HD23 LEU    99     319.219 319.091 329.893  1.00  0.00           H  
ATOM   1587  C   LEU    99     317.351 314.494 330.664  1.00  0.00           C  
ATOM   1588  O   LEU    99     316.428 314.192 329.902  1.00  0.00           O  
ATOM   1589  N   GLY   100     318.473 313.755 330.720  1.00  0.00           N  
ATOM   1590  H   GLY   100     319.248 314.040 331.310  1.00  0.00           H  
ATOM   1591  CA  GLY   100     318.653 312.662 329.748  1.00  0.00           C  
ATOM   1592  HA2 GLY   100     317.766 312.028 329.785  1.00  0.00           H  
ATOM   1593  HA3 GLY   100     318.687 313.107 328.752  1.00  0.00           H  
ATOM   1594  C   GLY   100     319.876 311.746 329.845  1.00  0.00           C  
ATOM   1595  O   GLY   100     320.971 312.138 330.256  1.00  0.00           O  
ATOM   1596  N   HIS   101     319.652 310.499 329.412  1.00  0.00           N  
ATOM   1597  H   HIS   101     318.715 310.289 329.094  1.00  0.00           H  
ATOM   1598  CA  HIS   101     320.678 309.488 329.110  1.00  0.00           C  
ATOM   1599  HA  HIS   101     321.450 309.512 329.882  1.00  0.00           H  
ATOM   1600  CB  HIS   101     320.043 308.088 329.087  1.00  0.00           C  
ATOM   1601  HB2 HIS   101     319.316 308.042 328.274  1.00  0.00           H  
ATOM   1602  HB3 HIS   101     320.821 307.353 328.878  1.00  0.00           H  
ATOM   1603  CG  HIS   101     319.352 307.682 330.374  1.00  0.00           C  
ATOM   1604  ND1 HIS   101     318.520 306.567 330.519  1.00  0.00           N  
ATOM   1605  CE1 HIS   101     318.115 306.569 331.802  1.00  0.00           C  
ATOM   1606  HE1 HIS   101     317.450 305.837 332.246  1.00  0.00           H  
ATOM   1607  NE2 HIS   101     318.652 307.610 332.462  1.00  0.00           N  
ATOM   1608  HE2 HIS   101     318.492 307.830 333.440  1.00  0.00           H  
ATOM   1609  CD2 HIS   101     319.442 308.316 331.584  1.00  0.00           C  
ATOM   1610  HD2 HIS   101     320.016 309.207 331.806  1.00  0.00           H  
ATOM   1611  C   HIS   101     321.342 309.856 327.778  1.00  0.00           C  
ATOM   1612  O   HIS   101     320.764 310.606 326.997  1.00  0.00           O  
ATOM   1613  N   VAL   102     322.550 309.357 327.501  1.00  0.00           N  
ATOM   1614  H   VAL   102     322.963 308.696 328.148  1.00  0.00           H  
ATOM   1615  CA  VAL   102     323.426 309.882 326.425  1.00  0.00           C  
ATOM   1616  HA  VAL   102     322.840 309.972 325.512  1.00  0.00           H  
ATOM   1617  CB  VAL   102     323.889 311.309 326.876  1.00  0.00           C  
ATOM   1618  HB  VAL   102     324.808 311.513 326.345  1.00  0.00           H  
ATOM   1619  CG1 VAL   102     322.898 312.465 326.608  1.00  0.00           C  
ATOM   1620 HG11 VAL   102     322.140 312.561 327.383  1.00  0.00           H  
ATOM   1621 HG12 VAL   102     323.447 313.401 326.571  1.00  0.00           H  
ATOM   1622 HG13 VAL   102     322.343 312.317 325.692  1.00  0.00           H  
ATOM   1623  CG2 VAL   102     324.168 311.483 328.373  1.00  0.00           C  
ATOM   1624 HG21 VAL   102     324.382 310.527 328.805  1.00  0.00           H  
ATOM   1625 HG22 VAL   102     324.999 312.175 328.495  1.00  0.00           H  
ATOM   1626 HG23 VAL   102     323.315 311.855 328.935  1.00  0.00           H  
ATOM   1627  C   VAL   102     324.576 308.867 326.108  1.00  0.00           C  
ATOM   1628  O   VAL   102     324.907 308.084 326.991  1.00  0.00           O  
ATOM   1629  N   PHE   103     325.187 308.818 324.899  1.00  0.00           N  
ATOM   1630  H   PHE   103     324.960 309.519 324.209  1.00  0.00           H  
ATOM   1631  CA  PHE   103     326.045 307.672 324.435  1.00  0.00           C  
ATOM   1632  HA  PHE   103     326.040 306.922 325.229  1.00  0.00           H  
ATOM   1633  CB  PHE   103     325.344 307.000 323.237  1.00  0.00           C  
ATOM   1634  HB2 PHE   103     325.918 306.140 322.890  1.00  0.00           H  
ATOM   1635  HB3 PHE   103     324.395 306.595 323.592  1.00  0.00           H  
ATOM   1636  CG  PHE   103     325.065 307.901 322.051  1.00  0.00           C  
ATOM   1637  CD1 PHE   103     323.787 308.466 321.911  1.00  0.00           C  
ATOM   1638  HD1 PHE   103     323.032 308.265 322.656  1.00  0.00           H  
ATOM   1639  CE1 PHE   103     323.482 309.254 320.790  1.00  0.00           C  
ATOM   1640  HE1 PHE   103     322.493 309.666 320.664  1.00  0.00           H  
ATOM   1641  CZ  PHE   103     324.464 309.514 319.823  1.00  0.00           C  
ATOM   1642  HZ  PHE   103     324.224 310.132 318.970  1.00  0.00           H  
ATOM   1643  CE2 PHE   103     325.743 308.949 319.956  1.00  0.00           C  
ATOM   1644  HE2 PHE   103     326.487 309.115 319.190  1.00  0.00           H  
ATOM   1645  CD2 PHE   103     326.044 308.138 321.066  1.00  0.00           C  
ATOM   1646  HD2 PHE   103     327.021 307.682 321.145  1.00  0.00           H  
ATOM   1647  C   PHE   103     327.566 307.886 324.161  1.00  0.00           C  
ATOM   1648  O   PHE   103     328.095 308.991 324.266  1.00  0.00           O  
ATOM   1649  N   ASN   104     328.266 306.791 323.790  1.00  0.00           N  
ATOM   1650  H   ASN   104     327.735 305.943 323.646  1.00  0.00           H  
ATOM   1651  CA  ASN   104     329.738 306.621 323.794  1.00  0.00           C  
ATOM   1652  HA  ASN   104     330.147 307.421 324.402  1.00  0.00           H  
ATOM   1653  CB  ASN   104     330.037 305.294 324.546  1.00  0.00           C  
ATOM   1654  HB2 ASN   104     329.604 304.462 323.986  1.00  0.00           H  
ATOM   1655  HB3 ASN   104     331.115 305.130 324.580  1.00  0.00           H  
ATOM   1656  CG  ASN   104     329.570 305.204 325.992  1.00  0.00           C  
ATOM   1657  OD1 ASN   104     329.075 306.144 326.598  1.00  0.00           O  
ATOM   1658  ND2 ASN   104     329.742 304.052 326.599  1.00  0.00           N  
ATOM   1659 HD21 ASN   104     329.542 304.003 327.586  1.00  0.00           H  
ATOM   1660 HD22 ASN   104     330.164 303.274 326.111  1.00  0.00           H  
ATOM   1661  C   ASN   104     330.552 306.678 322.460  1.00  0.00           C  
ATOM   1662  O   ASN   104     331.506 305.911 322.307  1.00  0.00           O  
ATOM   1663  N   ASP   105     330.281 307.582 321.507  1.00  0.00           N  
ATOM   1664  H   ASP   105     329.492 308.200 321.624  1.00  0.00           H  
ATOM   1665  CA  ASP   105     331.196 307.800 320.353  1.00  0.00           C  
ATOM   1666  HA  ASP   105     332.223 307.720 320.712  1.00  0.00           H  
ATOM   1667  CB  ASP   105     331.005 306.704 319.277  1.00  0.00           C  
ATOM   1668  HB2 ASP   105     331.090 305.721 319.741  1.00  0.00           H  
ATOM   1669  HB3 ASP   105     329.999 306.782 318.862  1.00  0.00           H  
ATOM   1670  CG  ASP   105     332.035 306.770 318.128  1.00  0.00           C  
ATOM   1671  OD1 ASP   105     331.835 306.067 317.107  1.00  0.00           O  
ATOM   1672  OD2 ASP   105     333.062 307.485 318.233  1.00  0.00           O  
ATOM   1673  C   ASP   105     331.054 309.195 319.719  1.00  0.00           C  
ATOM   1674  O   ASP   105     330.060 309.449 319.042  1.00  0.00           O  
ATOM   1675  N   GLY   106     332.036 310.089 319.901  1.00  0.00           N  
ATOM   1676  H   GLY   106     332.833 309.817 320.462  1.00  0.00           H  
ATOM   1677  CA  GLY   106     332.097 311.412 319.253  1.00  0.00           C  
ATOM   1678  HA2 GLY   106     332.598 311.309 318.290  1.00  0.00           H  
ATOM   1679  HA3 GLY   106     331.084 311.754 319.060  1.00  0.00           H  
ATOM   1680  C   GLY   106     332.849 312.487 320.069  1.00  0.00           C  
ATOM   1681  O   GLY   106     333.770 312.141 320.816  1.00  0.00           O  
ATOM   1682  N   PRO   107     332.483 313.784 319.927  1.00  0.00           N  
ATOM   1683  CD  PRO   107     331.563 314.291 318.913  1.00  0.00           C  
ATOM   1684  HD2 PRO   107     330.542 313.984 319.132  1.00  0.00           H  
ATOM   1685  HD3 PRO   107     331.868 313.932 317.929  1.00  0.00           H  
ATOM   1686  CG  PRO   107     331.661 315.817 318.950  1.00  0.00           C  
ATOM   1687  HG2 PRO   107     330.874 316.221 319.589  1.00  0.00           H  
ATOM   1688  HG3 PRO   107     331.601 316.250 317.951  1.00  0.00           H  
ATOM   1689  CB  PRO   107     333.029 316.052 319.589  1.00  0.00           C  
ATOM   1690  HB2 PRO   107     333.120 317.047 320.023  1.00  0.00           H  
ATOM   1691  HB3 PRO   107     333.804 315.917 318.831  1.00  0.00           H  
ATOM   1692  CA  PRO   107     333.125 314.911 320.616  1.00  0.00           C  
ATOM   1693  HA  PRO   107     334.177 314.700 320.811  1.00  0.00           H  
ATOM   1694  C   PRO   107     332.419 315.177 321.970  1.00  0.00           C  
ATOM   1695  O   PRO   107     332.222 314.238 322.736  1.00  0.00           O  
ATOM   1696  N   GLY   108     332.025 316.420 322.282  1.00  0.00           N  
ATOM   1697  H   GLY   108     332.258 317.165 321.641  1.00  0.00           H  
ATOM   1698  CA  GLY   108     331.187 316.772 323.442  1.00  0.00           C  
ATOM   1699  HA2 GLY   108     330.632 317.667 323.168  1.00  0.00           H  
ATOM   1700  HA3 GLY   108     330.463 315.980 323.628  1.00  0.00           H  
ATOM   1701  C   GLY   108     331.934 317.069 324.757  1.00  0.00           C  
ATOM   1702  O   GLY   108     333.100 316.689 324.915  1.00  0.00           O  
ATOM   1703  N   PRO   109     331.278 317.747 325.725  1.00  0.00           N  
ATOM   1704  CD  PRO   109     329.888 318.192 325.642  1.00  0.00           C  
ATOM   1705  HD2 PRO   109     329.211 317.342 325.555  1.00  0.00           H  
ATOM   1706  HD3 PRO   109     329.764 318.860 324.789  1.00  0.00           H  
ATOM   1707  CG  PRO   109     329.601 318.968 326.926  1.00  0.00           C  
ATOM   1708  HG2 PRO   109     329.217 318.292 327.690  1.00  0.00           H  
ATOM   1709  HG3 PRO   109     328.903 319.789 326.754  1.00  0.00           H  
ATOM   1710  CB  PRO   109     330.988 319.476 327.320  1.00  0.00           C  
ATOM   1711  HB2 PRO   109     331.047 319.732 328.379  1.00  0.00           H  
ATOM   1712  HB3 PRO   109     331.231 320.354 326.718  1.00  0.00           H  
ATOM   1713  CA  PRO   109     331.915 318.316 326.921  1.00  0.00           C  
ATOM   1714  HA  PRO   109     332.887 318.736 326.660  1.00  0.00           H  
ATOM   1715  C   PRO   109     332.132 317.272 328.041  1.00  0.00           C  
ATOM   1716  O   PRO   109     331.491 317.314 329.092  1.00  0.00           O  
ATOM   1717  N   ASN   110     333.090 316.368 327.788  1.00  0.00           N  
ATOM   1718  H   ASN   110     333.552 316.514 326.899  1.00  0.00           H  
ATOM   1719  CA  ASN   110     333.573 315.198 328.564  1.00  0.00           C  
ATOM   1720  HA  ASN   110     334.366 315.550 329.226  1.00  0.00           H  
ATOM   1721  CB  ASN   110     332.491 314.532 329.454  1.00  0.00           C  
ATOM   1722  HB2 ASN   110     332.973 313.757 330.051  1.00  0.00           H  
ATOM   1723  HB3 ASN   110     332.070 315.235 330.169  1.00  0.00           H  
ATOM   1724  CG  ASN   110     331.365 313.878 328.666  1.00  0.00           C  
ATOM   1725  OD1 ASN   110     331.125 314.166 327.504  1.00  0.00           O  
ATOM   1726  ND2 ASN   110     330.653 312.949 329.256  1.00  0.00           N  
ATOM   1727 HD21 ASN   110     329.803 312.688 328.752  1.00  0.00           H  
ATOM   1728 HD22 ASN   110     330.749 312.771 330.243  1.00  0.00           H  
ATOM   1729  C   ASN   110     334.201 314.108 327.652  1.00  0.00           C  
ATOM   1730  O   ASN   110     334.809 313.166 328.165  1.00  0.00           O  
ATOM   1731  N   GLY   111     334.057 314.210 326.320  1.00  0.00           N  
ATOM   1732  H   GLY   111     333.543 315.000 325.950  1.00  0.00           H  
ATOM   1733  CA  GLY   111     334.514 313.204 325.346  1.00  0.00           C  
ATOM   1734  HA2 GLY   111     334.837 313.717 324.441  1.00  0.00           H  
ATOM   1735  HA3 GLY   111     335.376 312.669 325.746  1.00  0.00           H  
ATOM   1736  C   GLY   111     333.451 312.166 324.942  1.00  0.00           C  
ATOM   1737  O   GLY   111     333.806 311.069 324.505  1.00  0.00           O  
ATOM   1738  N   LEU   112     332.165 312.489 325.117  1.00  0.00           N  
ATOM   1739  H   LEU   112     331.963 313.420 325.453  1.00  0.00           H  
ATOM   1740  CA  LEU   112     331.003 311.601 324.994  1.00  0.00           C  
ATOM   1741  HA  LEU   112     331.236 310.816 324.279  1.00  0.00           H  
ATOM   1742  CB  LEU   112     330.759 311.003 326.402  1.00  0.00           C  
ATOM   1743  HB2 LEU   112     331.514 311.390 327.086  1.00  0.00           H  
ATOM   1744  HB3 LEU   112     329.808 311.381 326.764  1.00  0.00           H  
ATOM   1745  CG  LEU   112     330.773 309.469 326.566  1.00  0.00           C  
ATOM   1746  HG  LEU   112     329.815 309.075 326.233  1.00  0.00           H  
ATOM   1747  CD1 LEU   112     331.895 308.737 325.826  1.00  0.00           C  
ATOM   1748 HD11 LEU   112     332.864 309.129 326.135  1.00  0.00           H  
ATOM   1749 HD12 LEU   112     331.852 307.673 326.060  1.00  0.00           H  
ATOM   1750 HD13 LEU   112     331.794 308.856 324.751  1.00  0.00           H  
ATOM   1751  CD2 LEU   112     330.982 309.105 328.045  1.00  0.00           C  
ATOM   1752 HD21 LEU   112     332.030 309.233 328.321  1.00  0.00           H  
ATOM   1753 HD22 LEU   112     330.694 308.066 328.209  1.00  0.00           H  
ATOM   1754 HD23 LEU   112     330.399 309.753 328.694  1.00  0.00           H  
ATOM   1755  C   LEU   112     329.786 312.384 324.418  1.00  0.00           C  
ATOM   1756  O   LEU   112     329.706 313.611 324.538  1.00  0.00           O  
ATOM   1757  N   ARG   113     328.892 311.684 323.693  1.00  0.00           N  
ATOM   1758  H   ARG   113     328.937 310.672 323.753  1.00  0.00           H  
ATOM   1759  CA  ARG   113     327.784 312.263 322.892  1.00  0.00           C  
ATOM   1760  HA  ARG   113     328.029 313.309 322.695  1.00  0.00           H  
ATOM   1761  CB  ARG   113     327.687 311.527 321.532  1.00  0.00           C  
ATOM   1762  HB2 ARG   113     328.039 310.499 321.629  1.00  0.00           H  
ATOM   1763  HB3 ARG   113     326.661 311.467 321.180  1.00  0.00           H  
ATOM   1764  CG  ARG   113     328.477 312.253 320.436  1.00  0.00           C  
ATOM   1765  HG2 ARG   113     328.305 313.328 320.503  1.00  0.00           H  
ATOM   1766  HG3 ARG   113     329.538 312.054 320.570  1.00  0.00           H  
ATOM   1767  CD  ARG   113     327.995 311.774 319.062  1.00  0.00           C  
ATOM   1768  HD2 ARG   113     328.138 310.703 318.983  1.00  0.00           H  
ATOM   1769  HD3 ARG   113     326.921 311.931 318.991  1.00  0.00           H  
ATOM   1770  NE  ARG   113     328.648 312.506 317.955  1.00  0.00           N  
ATOM   1771  HE  ARG   113     328.572 313.514 317.987  1.00  0.00           H  
ATOM   1772  CZ  ARG   113     329.155 311.991 316.846  1.00  0.00           C  
ATOM   1773  NH1 ARG   113     329.563 312.769 315.887  1.00  0.00           N  
ATOM   1774 HH11 ARG   113     329.510 313.771 315.977  1.00  0.00           H  
ATOM   1775 HH12 ARG   113     329.983 312.378 315.058  1.00  0.00           H  
ATOM   1776  NH2 ARG   113     329.274 310.710 316.672  1.00  0.00           N  
ATOM   1777 HH21 ARG   113     329.192 310.115 317.492  1.00  0.00           H  
ATOM   1778 HH22 ARG   113     329.658 310.327 315.826  1.00  0.00           H  
ATOM   1779  C   ARG   113     326.455 312.367 323.664  1.00  0.00           C  
ATOM   1780  O   ARG   113     326.456 312.505 324.882  1.00  0.00           O  
ATOM   1781  N   TYR   114     325.310 312.302 322.966  1.00  0.00           N  
ATOM   1782  H   TYR   114     325.376 312.173 321.967  1.00  0.00           H  
ATOM   1783  CA  TYR   114     323.983 312.635 323.484  1.00  0.00           C  
ATOM   1784  HA  TYR   114     323.955 312.201 324.461  1.00  0.00           H  
ATOM   1785  CB  TYR   114     323.787 314.178 323.599  1.00  0.00           C  
ATOM   1786  HB2 TYR   114     322.952 314.481 322.965  1.00  0.00           H  
ATOM   1787  HB3 TYR   114     323.481 314.419 324.615  1.00  0.00           H  
ATOM   1788  CG  TYR   114     324.977 315.062 323.239  1.00  0.00           C  
ATOM   1789  CD1 TYR   114     325.563 315.926 324.184  1.00  0.00           C  
ATOM   1790  HD1 TYR   114     325.172 315.979 325.190  1.00  0.00           H  
ATOM   1791  CE1 TYR   114     326.679 316.712 323.827  1.00  0.00           C  
ATOM   1792  HE1 TYR   114     327.123 317.388 324.541  1.00  0.00           H  
ATOM   1793  CZ  TYR   114     327.245 316.593 322.542  1.00  0.00           C  
ATOM   1794  OH  TYR   114     328.332 317.332 322.195  1.00  0.00           O  
ATOM   1795  HH  TYR   114     328.531 317.276 321.246  1.00  0.00           H  
ATOM   1796  CE2 TYR   114     326.675 315.706 321.608  1.00  0.00           C  
ATOM   1797  HE2 TYR   114     327.123 315.593 320.634  1.00  0.00           H  
ATOM   1798  CD2 TYR   114     325.512 314.993 321.939  1.00  0.00           C  
ATOM   1799  HD2 TYR   114     325.041 314.351 321.209  1.00  0.00           H  
ATOM   1800  C   TYR   114     322.854 312.004 322.648  1.00  0.00           C  
ATOM   1801  O   TYR   114     322.883 312.127 321.427  1.00  0.00           O  
ATOM   1802  N   CYS   115     321.861 311.350 323.283  1.00  0.00           N  
ATOM   1803  H   CYS   115     321.858 311.306 324.292  1.00  0.00           H  
ATOM   1804  CA  CYS   115     320.635 310.904 322.605  1.00  0.00           C  
ATOM   1805  HA  CYS   115     320.861 310.808 321.543  1.00  0.00           H  
ATOM   1806  CB  CYS   115     320.157 309.492 323.030  1.00  0.00           C  
ATOM   1807  HB2 CYS   115     319.338 309.219 322.367  1.00  0.00           H  
ATOM   1808  HB3 CYS   115     320.961 308.773 322.885  1.00  0.00           H  
ATOM   1809  SG  CYS   115     319.500 309.270 324.701  1.00  0.00           S  
ATOM   1810  HG  CYS   115     318.606 308.306 324.400  1.00  0.00           H  
ATOM   1811  C   CYS   115     319.583 312.017 322.644  1.00  0.00           C  
ATOM   1812  O   CYS   115     319.535 312.815 321.709  1.00  0.00           O  
ATOM   1813  N   ILE   116     318.744 312.057 323.689  1.00  0.00           N  
ATOM   1814  H   ILE   116     318.868 311.360 324.414  1.00  0.00           H  
ATOM   1815  CA  ILE   116     317.566 312.933 323.780  1.00  0.00           C  
ATOM   1816  HA  ILE   116     317.051 312.708 324.716  1.00  0.00           H  
ATOM   1817  CB  ILE   116     318.057 314.416 323.888  1.00  0.00           C  
ATOM   1818  HB  ILE   116     318.767 314.643 323.095  1.00  0.00           H  
ATOM   1819  CG2 ILE   116     316.933 315.426 323.738  1.00  0.00           C  
ATOM   1820 HG21 ILE   116     316.173 315.262 324.503  1.00  0.00           H  
ATOM   1821 HG22 ILE   116     317.332 316.439 323.828  1.00  0.00           H  
ATOM   1822 HG23 ILE   116     316.514 315.348 322.740  1.00  0.00           H  
ATOM   1823  CG1 ILE   116     318.731 314.777 325.241  1.00  0.00           C  
ATOM   1824 HG12 ILE   116     318.936 315.850 325.249  1.00  0.00           H  
ATOM   1825 HG13 ILE   116     318.040 314.573 326.060  1.00  0.00           H  
ATOM   1826  CD1 ILE   116     320.069 314.098 325.547  1.00  0.00           C  
ATOM   1827 HD11 ILE   116     320.731 314.169 324.683  1.00  0.00           H  
ATOM   1828 HD12 ILE   116     320.539 314.600 326.395  1.00  0.00           H  
ATOM   1829 HD13 ILE   116     319.909 313.055 325.816  1.00  0.00           H  
ATOM   1830  C   ILE   116     316.567 312.517 322.644  1.00  0.00           C  
ATOM   1831  O   ILE   116     316.821 311.551 321.919  1.00  0.00           O  
ATOM   1832  N   ASN   117     315.378 313.121 322.515  1.00  0.00           N  
ATOM   1833  H   ASN   117     315.165 313.905 323.111  1.00  0.00           H  
ATOM   1834  CA  ASN   117     314.363 312.701 321.528  1.00  0.00           C  
ATOM   1835  HA  ASN   117     314.100 311.664 321.738  1.00  0.00           H  
ATOM   1836  CB  ASN   117     313.105 313.572 321.722  1.00  0.00           C  
ATOM   1837  HB2 ASN   117     312.945 313.744 322.787  1.00  0.00           H  
ATOM   1838  HB3 ASN   117     313.239 314.542 321.243  1.00  0.00           H  
ATOM   1839  CG  ASN   117     311.841 312.927 321.177  1.00  0.00           C  
ATOM   1840  OD1 ASN   117     311.863 311.962 320.421  1.00  0.00           O  
ATOM   1841  ND2 ASN   117     310.694 313.405 321.600  1.00  0.00           N  
ATOM   1842 HD21 ASN   117     309.842 312.938 321.331  1.00  0.00           H  
ATOM   1843 HD22 ASN   117     310.688 314.263 322.144  1.00  0.00           H  
ATOM   1844  C   ASN   117     314.887 312.784 320.072  1.00  0.00           C  
ATOM   1845  O   ASN   117     315.401 313.830 319.680  1.00  0.00           O  
ATOM   1846  N   SER   118     314.761 311.722 319.255  1.00  0.00           N  
ATOM   1847  H   SER   118     314.369 310.861 319.613  1.00  0.00           H  
ATOM   1848  CA  SER   118     315.142 311.778 317.825  1.00  0.00           C  
ATOM   1849  HA  SER   118     315.984 312.458 317.743  1.00  0.00           H  
ATOM   1850  CB  SER   118     315.629 310.429 317.297  1.00  0.00           C  
ATOM   1851  HB2 SER   118     316.187 310.595 316.374  1.00  0.00           H  
ATOM   1852  HB3 SER   118     316.307 309.981 318.023  1.00  0.00           H  
ATOM   1853  OG  SER   118     314.532 309.573 317.023  1.00  0.00           O  
ATOM   1854  HG  SER   118     314.791 308.651 317.224  1.00  0.00           H  
ATOM   1855  C   SER   118     314.045 312.348 316.921  1.00  0.00           C  
ATOM   1856  O   SER   118     314.339 312.825 315.823  1.00  0.00           O  
ATOM   1857  N   ALA   119     312.779 312.258 317.338  1.00  0.00           N  
ATOM   1858  H   ALA   119     312.613 311.840 318.245  1.00  0.00           H  
ATOM   1859  CA  ALA   119     311.698 313.064 316.776  1.00  0.00           C  
ATOM   1860  HA  ALA   119     311.867 313.231 315.710  1.00  0.00           H  
ATOM   1861  CB  ALA   119     310.352 312.353 316.951  1.00  0.00           C  
ATOM   1862  HB1 ALA   119     310.143 312.192 318.010  1.00  0.00           H  
ATOM   1863  HB2 ALA   119     309.554 312.960 316.519  1.00  0.00           H  
ATOM   1864  HB3 ALA   119     310.373 311.392 316.435  1.00  0.00           H  
ATOM   1865  C   ALA   119     311.762 314.428 317.489  1.00  0.00           C  
ATOM   1866  O   ALA   119     312.468 314.571 318.490  1.00  0.00           O  
ATOM   1867  N   ALA   120     311.083 315.446 316.954  1.00  0.00           N  
ATOM   1868  H   ALA   120     310.515 315.264 316.137  1.00  0.00           H  
ATOM   1869  CA  ALA   120     311.226 316.836 317.398  1.00  0.00           C  
ATOM   1870  HA  ALA   120     310.455 317.425 316.902  1.00  0.00           H  
ATOM   1871  CB  ALA   120     310.985 316.991 318.911  1.00  0.00           C  
ATOM   1872  HB1 ALA   120     311.873 316.743 319.492  1.00  0.00           H  
ATOM   1873  HB2 ALA   120     310.726 318.020 319.142  1.00  0.00           H  
ATOM   1874  HB3 ALA   120     310.177 316.337 319.231  1.00  0.00           H  
ATOM   1875  C   ALA   120     312.575 317.385 316.912  1.00  0.00           C  
ATOM   1876  O   ALA   120     312.603 318.101 315.912  1.00  0.00           O  
ATOM   1877  N   LEU   121     313.673 317.045 317.605  1.00  0.00           N  
ATOM   1878  H   LEU   121     313.547 316.380 318.361  1.00  0.00           H  
ATOM   1879  CA  LEU   121     315.032 317.501 317.309  1.00  0.00           C  
ATOM   1880  HA  LEU   121     315.062 318.564 317.540  1.00  0.00           H  
ATOM   1881  CB  LEU   121     316.063 316.781 318.200  1.00  0.00           C  
ATOM   1882  HB2 LEU   121     315.856 315.719 318.133  1.00  0.00           H  
ATOM   1883  HB3 LEU   121     317.056 316.959 317.786  1.00  0.00           H  
ATOM   1884  CG  LEU   121     316.106 317.173 319.691  1.00  0.00           C  
ATOM   1885  HG  LEU   121     315.193 316.856 320.192  1.00  0.00           H  
ATOM   1886  CD1 LEU   121     317.326 316.532 320.355  1.00  0.00           C  
ATOM   1887 HD11 LEU   121     318.230 316.812 319.826  1.00  0.00           H  
ATOM   1888 HD12 LEU   121     317.415 316.884 321.380  1.00  0.00           H  
ATOM   1889 HD13 LEU   121     317.234 315.449 320.354  1.00  0.00           H  
ATOM   1890  CD2 LEU   121     316.295 318.677 319.867  1.00  0.00           C  
ATOM   1891 HD21 LEU   121     315.385 319.202 319.588  1.00  0.00           H  
ATOM   1892 HD22 LEU   121     316.508 318.915 320.910  1.00  0.00           H  
ATOM   1893 HD23 LEU   121     317.135 318.996 319.257  1.00  0.00           H  
ATOM   1894  C   LEU   121     315.388 317.380 315.816  1.00  0.00           C  
ATOM   1895  O   LEU   121     314.939 316.486 315.105  1.00  0.00           O  
ATOM   1896  N   ARG   122     316.228 318.339 315.415  1.00  0.00           N  
ATOM   1897  H   ARG   122     316.601 318.890 316.181  1.00  0.00           H  
ATOM   1898  CA  ARG   122     316.663 318.835 314.090  1.00  0.00           C  
ATOM   1899  HA  ARG   122     317.727 318.887 314.114  1.00  0.00           H  
ATOM   1900  CB  ARG   122     316.181 318.053 312.838  1.00  0.00           C  
ATOM   1901  HB2 ARG   122     315.102 317.919 312.910  1.00  0.00           H  
ATOM   1902  HB3 ARG   122     316.364 318.664 311.953  1.00  0.00           H  
ATOM   1903  CG  ARG   122     316.830 316.679 312.567  1.00  0.00           C  
ATOM   1904  HG2 ARG   122     316.702 316.047 313.431  1.00  0.00           H  
ATOM   1905  HG3 ARG   122     316.283 316.205 311.755  1.00  0.00           H  
ATOM   1906  CD  ARG   122     318.312 316.670 312.160  1.00  0.00           C  
ATOM   1907  HD2 ARG   122     318.655 315.635 312.132  1.00  0.00           H  
ATOM   1908  HD3 ARG   122     318.386 317.070 311.148  1.00  0.00           H  
ATOM   1909  NE  ARG   122     319.163 317.431 313.104  1.00  0.00           N  
ATOM   1910  HE  ARG   122     319.080 317.178 314.076  1.00  0.00           H  
ATOM   1911  CZ  ARG   122     319.882 318.501 312.821  1.00  0.00           C  
ATOM   1912  NH1 ARG   122     320.218 319.361 313.735  1.00  0.00           N  
ATOM   1913 HH11 ARG   122     319.686 319.460 314.593  1.00  0.00           H  
ATOM   1914 HH12 ARG   122     320.793 320.149 313.476  1.00  0.00           H  
ATOM   1915  NH2 ARG   122     320.266 318.738 311.612  1.00  0.00           N  
ATOM   1916 HH21 ARG   122     319.967 318.120 310.874  1.00  0.00           H  
ATOM   1917 HH22 ARG   122     320.702 319.630 311.397  1.00  0.00           H  
ATOM   1918  C   ARG   122     316.328 320.311 314.020  1.00  0.00           C  
ATOM   1919  O   ARG   122     317.188 321.129 313.720  1.00  0.00           O  
ATOM   1920  N   PHE   123     315.105 320.625 314.415  1.00  0.00           N  
ATOM   1921  H   PHE   123     314.466 319.852 314.571  1.00  0.00           H  
ATOM   1922  CA  PHE   123     314.575 321.957 314.667  1.00  0.00           C  
ATOM   1923  HA  PHE   123     315.186 322.418 315.445  1.00  0.00           H  
ATOM   1924  CB  PHE   123     314.654 322.851 313.443  1.00  0.00           C  
ATOM   1925  HB2 PHE   123     314.239 323.802 313.729  1.00  0.00           H  
ATOM   1926  HB3 PHE   123     315.695 323.042 313.181  1.00  0.00           H  
ATOM   1927  CG  PHE   123     313.930 322.364 312.224  1.00  0.00           C  
ATOM   1928  CD1 PHE   123     314.487 321.358 311.421  1.00  0.00           C  
ATOM   1929  HD1 PHE   123     315.387 320.848 311.717  1.00  0.00           H  
ATOM   1930  CE1 PHE   123     313.969 321.113 310.145  1.00  0.00           C  
ATOM   1931  HE1 PHE   123     314.481 320.440 309.478  1.00  0.00           H  
ATOM   1932  CZ  PHE   123     312.837 321.803 309.714  1.00  0.00           C  
ATOM   1933  HZ  PHE   123     312.446 321.625 308.726  1.00  0.00           H  
ATOM   1934  CE2 PHE   123     312.203 322.703 310.580  1.00  0.00           C  
ATOM   1935  HE2 PHE   123     311.298 323.178 310.284  1.00  0.00           H  
ATOM   1936  CD2 PHE   123     312.754 323.008 311.826  1.00  0.00           C  
ATOM   1937  HD2 PHE   123     312.297 323.758 312.455  1.00  0.00           H  
ATOM   1938  C   PHE   123     313.168 321.779 315.230  1.00  0.00           C  
ATOM   1939  O   PHE   123     312.429 320.876 314.837  1.00  0.00           O  
ATOM   1940  N   VAL   124     312.833 322.626 316.197  1.00  0.00           N  
ATOM   1941  H   VAL   124     313.441 323.417 316.389  1.00  0.00           H  
ATOM   1942  CA  VAL   124     311.762 322.342 317.155  1.00  0.00           C  
ATOM   1943  HA  VAL   124     311.124 321.563 316.744  1.00  0.00           H  
ATOM   1944  CB  VAL   124     312.535 321.742 318.366  1.00  0.00           C  
ATOM   1945  HB  VAL   124     313.589 322.016 318.293  1.00  0.00           H  
ATOM   1946  CG1 VAL   124     312.147 322.195 319.747  1.00  0.00           C  
ATOM   1947 HG11 VAL   124     311.072 322.253 319.853  1.00  0.00           H  
ATOM   1948 HG12 VAL   124     312.567 321.530 320.504  1.00  0.00           H  
ATOM   1949 HG13 VAL   124     312.601 323.173 319.862  1.00  0.00           H  
ATOM   1950  CG2 VAL   124     312.510 320.228 318.308  1.00  0.00           C  
ATOM   1951 HG21 VAL   124     313.070 319.936 317.427  1.00  0.00           H  
ATOM   1952 HG22 VAL   124     312.995 319.791 319.183  1.00  0.00           H  
ATOM   1953 HG23 VAL   124     311.482 319.880 318.242  1.00  0.00           H  
ATOM   1954  C   VAL   124     310.877 323.560 317.487  1.00  0.00           C  
ATOM   1955  O   VAL   124     311.413 324.599 317.862  1.00  0.00           O  
ATOM   1956  N   PRO   125     309.534 323.490 317.353  1.00  0.00           N  
ATOM   1957  CD  PRO   125     308.760 322.355 316.856  1.00  0.00           C  
ATOM   1958  HD2 PRO   125     309.102 321.413 317.279  1.00  0.00           H  
ATOM   1959  HD3 PRO   125     308.825 322.301 315.770  1.00  0.00           H  
ATOM   1960  CG  PRO   125     307.317 322.604 317.283  1.00  0.00           C  
ATOM   1961  HG2 PRO   125     307.151 322.141 318.252  1.00  0.00           H  
ATOM   1962  HG3 PRO   125     306.604 322.223 316.550  1.00  0.00           H  
ATOM   1963  CB  PRO   125     307.210 324.117 317.447  1.00  0.00           C  
ATOM   1964  HB2 PRO   125     306.481 324.373 318.219  1.00  0.00           H  
ATOM   1965  HB3 PRO   125     306.905 324.579 316.519  1.00  0.00           H  
ATOM   1966  CA  PRO   125     308.632 324.565 317.806  1.00  0.00           C  
ATOM   1967  HA  PRO   125     308.870 325.500 317.295  1.00  0.00           H  
ATOM   1968  C   PRO   125     308.714 324.799 319.311  1.00  0.00           C  
ATOM   1969  O   PRO   125     309.007 323.864 320.055  1.00  0.00           O  
ATOM   1970  N   LYS   126     308.351 326.005 319.774  1.00  0.00           N  
ATOM   1971  H   LYS   126     308.126 326.728 319.100  1.00  0.00           H  
ATOM   1972  CA  LYS   126     308.269 326.343 321.211  1.00  0.00           C  
ATOM   1973  HA  LYS   126     309.275 326.384 321.625  1.00  0.00           H  
ATOM   1974  CB  LYS   126     307.624 327.727 321.423  1.00  0.00           C  
ATOM   1975  HB2 LYS   126     306.725 327.820 320.811  1.00  0.00           H  
ATOM   1976  HB3 LYS   126     307.330 327.797 322.471  1.00  0.00           H  
ATOM   1977  CG  LYS   126     308.593 328.883 321.107  1.00  0.00           C  
ATOM   1978  HG2 LYS   126     309.526 328.730 321.649  1.00  0.00           H  
ATOM   1979  HG3 LYS   126     308.822 328.873 320.041  1.00  0.00           H  
ATOM   1980  CD  LYS   126     308.029 330.269 321.477  1.00  0.00           C  
ATOM   1981  HD2 LYS   126     308.769 331.022 321.195  1.00  0.00           H  
ATOM   1982  HD3 LYS   126     307.122 330.449 320.897  1.00  0.00           H  
ATOM   1983  CE  LYS   126     307.714 330.409 322.979  1.00  0.00           C  
ATOM   1984  HE2 LYS   126     306.953 329.670 323.253  1.00  0.00           H  
ATOM   1985  HE3 LYS   126     308.617 330.180 323.554  1.00  0.00           H  
ATOM   1986  NZ  LYS   126     307.224 331.772 323.329  1.00  0.00           N  
ATOM   1987  HZ1 LYS   126     306.376 332.004 322.825  1.00  0.00           H  
ATOM   1988  HZ2 LYS   126     307.007 331.840 324.317  1.00  0.00           H  
ATOM   1989  HZ3 LYS   126     307.912 332.486 323.124  1.00  0.00           H  
ATOM   1990  C   LYS   126     307.541 325.268 322.023  1.00  0.00           C  
ATOM   1991  O   LYS   126     308.039 324.880 323.073  1.00  0.00           O  
ATOM   1992  N   HIS   127     306.433 324.721 321.511  1.00  0.00           N  
ATOM   1993  H   HIS   127     306.076 325.104 320.647  1.00  0.00           H  
ATOM   1994  CA  HIS   127     305.717 323.603 322.151  1.00  0.00           C  
ATOM   1995  HA  HIS   127     305.429 323.949 323.145  1.00  0.00           H  
ATOM   1996  CB  HIS   127     304.402 323.279 321.405  1.00  0.00           C  
ATOM   1997  HB2 HIS   127     303.599 323.237 322.142  1.00  0.00           H  
ATOM   1998  HB3 HIS   127     304.155 324.091 320.720  1.00  0.00           H  
ATOM   1999  CG  HIS   127     304.372 321.975 320.638  1.00  0.00           C  
ATOM   2000  ND1 HIS   127     304.640 321.824 319.276  1.00  0.00           N  
ATOM   2001  CE1 HIS   127     304.523 320.509 319.021  1.00  0.00           C  
ATOM   2002  HE1 HIS   127     304.661 320.050 318.048  1.00  0.00           H  
ATOM   2003  NE2 HIS   127     304.223 319.837 320.147  1.00  0.00           N  
ATOM   2004  HE2 HIS   127     304.074 318.835 320.213  1.00  0.00           H  
ATOM   2005  CD2 HIS   127     304.123 320.746 321.177  1.00  0.00           C  
ATOM   2006  HD2 HIS   127     303.903 320.531 322.217  1.00  0.00           H  
ATOM   2007  C   HIS   127     306.607 322.369 322.387  1.00  0.00           C  
ATOM   2008  O   HIS   127     306.633 321.862 323.507  1.00  0.00           O  
ATOM   2009  N   LYS   128     307.382 321.931 321.383  1.00  0.00           N  
ATOM   2010  H   LYS   128     307.360 322.451 320.515  1.00  0.00           H  
ATOM   2011  CA  LYS   128     308.318 320.799 321.497  1.00  0.00           C  
ATOM   2012  HA  LYS   128     307.776 319.932 321.877  1.00  0.00           H  
ATOM   2013  CB  LYS   128     308.933 320.443 320.129  1.00  0.00           C  
ATOM   2014  HB2 LYS   128     309.119 321.360 319.577  1.00  0.00           H  
ATOM   2015  HB3 LYS   128     309.902 319.975 320.293  1.00  0.00           H  
ATOM   2016  CG  LYS   128     308.123 319.504 319.221  1.00  0.00           C  
ATOM   2017  HG2 LYS   128     307.196 319.989 318.925  1.00  0.00           H  
ATOM   2018  HG3 LYS   128     308.714 319.339 318.318  1.00  0.00           H  
ATOM   2019  CD  LYS   128     307.792 318.142 319.850  1.00  0.00           C  
ATOM   2020  HD2 LYS   128     308.660 317.775 320.401  1.00  0.00           H  
ATOM   2021  HD3 LYS   128     306.962 318.260 320.549  1.00  0.00           H  
ATOM   2022  CE  LYS   128     307.406 317.134 318.752  1.00  0.00           C  
ATOM   2023  HE2 LYS   128     306.530 317.513 318.214  1.00  0.00           H  
ATOM   2024  HE3 LYS   128     308.224 317.068 318.027  1.00  0.00           H  
ATOM   2025  NZ  LYS   128     307.116 315.782 319.313  1.00  0.00           N  
ATOM   2026  HZ1 LYS   128     306.322 315.803 319.942  1.00  0.00           H  
ATOM   2027  HZ2 LYS   128     306.891 315.120 318.578  1.00  0.00           H  
ATOM   2028  HZ3 LYS   128     307.903 315.406 319.831  1.00  0.00           H  
ATOM   2029  C   LYS   128     309.406 321.085 322.537  1.00  0.00           C  
ATOM   2030  O   LYS   128     309.471 320.365 323.533  1.00  0.00           O  
ATOM   2031  N   LEU   129     310.191 322.163 322.367  1.00  0.00           N  
ATOM   2032  H   LEU   129     310.029 322.751 321.558  1.00  0.00           H  
ATOM   2033  CA  LEU   129     311.317 322.445 323.277  1.00  0.00           C  
ATOM   2034  HA  LEU   129     311.920 321.537 323.303  1.00  0.00           H  
ATOM   2035  CB  LEU   129     312.251 323.586 322.808  1.00  0.00           C  
ATOM   2036  HB2 LEU   129     312.964 323.738 323.613  1.00  0.00           H  
ATOM   2037  HB3 LEU   129     312.864 323.255 321.982  1.00  0.00           H  
ATOM   2038  CG  LEU   129     311.610 324.945 322.479  1.00  0.00           C  
ATOM   2039  HG  LEU   129     310.562 324.931 322.754  1.00  0.00           H  
ATOM   2040  CD1 LEU   129     312.296 326.048 323.255  1.00  0.00           C  
ATOM   2041 HD11 LEU   129     313.290 326.237 322.863  1.00  0.00           H  
ATOM   2042 HD12 LEU   129     311.700 326.950 323.164  1.00  0.00           H  
ATOM   2043 HD13 LEU   129     312.374 325.751 324.297  1.00  0.00           H  
ATOM   2044  CD2 LEU   129     311.759 325.369 321.020  1.00  0.00           C  
ATOM   2045 HD21 LEU   129     311.196 324.698 320.394  1.00  0.00           H  
ATOM   2046 HD22 LEU   129     311.372 326.375 320.860  1.00  0.00           H  
ATOM   2047 HD23 LEU   129     312.799 325.333 320.704  1.00  0.00           H  
ATOM   2048  C   LEU   129     310.863 322.660 324.727  1.00  0.00           C  
ATOM   2049  O   LEU   129     311.516 322.171 325.645  1.00  0.00           O  
ATOM   2050  N   LYS   130     309.719 323.321 324.936  1.00  0.00           N  
ATOM   2051  H   LYS   130     309.241 323.717 324.132  1.00  0.00           H  
ATOM   2052  CA  LYS   130     309.073 323.451 326.247  1.00  0.00           C  
ATOM   2053  HA  LYS   130     309.750 323.950 326.942  1.00  0.00           H  
ATOM   2054  CB  LYS   130     307.817 324.317 326.058  1.00  0.00           C  
ATOM   2055  HB2 LYS   130     308.116 325.296 325.677  1.00  0.00           H  
ATOM   2056  HB3 LYS   130     307.198 323.841 325.300  1.00  0.00           H  
ATOM   2057  CG  LYS   130     306.982 324.534 327.330  1.00  0.00           C  
ATOM   2058  HG2 LYS   130     306.931 323.621 327.922  1.00  0.00           H  
ATOM   2059  HG3 LYS   130     307.464 325.305 327.931  1.00  0.00           H  
ATOM   2060  CD  LYS   130     305.547 324.975 327.002  1.00  0.00           C  
ATOM   2061  HD2 LYS   130     305.075 325.307 327.928  1.00  0.00           H  
ATOM   2062  HD3 LYS   130     305.575 325.816 326.306  1.00  0.00           H  
ATOM   2063  CE  LYS   130     304.724 323.817 326.405  1.00  0.00           C  
ATOM   2064  HE2 LYS   130     305.167 323.508 325.454  1.00  0.00           H  
ATOM   2065  HE3 LYS   130     304.781 322.961 327.085  1.00  0.00           H  
ATOM   2066  NZ  LYS   130     303.299 324.202 326.200  1.00  0.00           N  
ATOM   2067  HZ1 LYS   130     303.206 324.997 325.580  1.00  0.00           H  
ATOM   2068  HZ2 LYS   130     302.764 323.439 325.802  1.00  0.00           H  
ATOM   2069  HZ3 LYS   130     302.854 324.447 327.077  1.00  0.00           H  
ATOM   2070  C   LYS   130     308.720 322.081 326.844  1.00  0.00           C  
ATOM   2071  O   LYS   130     309.133 321.760 327.958  1.00  0.00           O  
ATOM   2072  N   GLU   131     307.946 321.277 326.111  1.00  0.00           N  
ATOM   2073  H   GLU   131     307.690 321.572 325.175  1.00  0.00           H  
ATOM   2074  CA  GLU   131     307.348 320.035 326.617  1.00  0.00           C  
ATOM   2075  HA  GLU   131     306.796 320.276 327.527  1.00  0.00           H  
ATOM   2076  CB  GLU   131     306.333 319.504 325.589  1.00  0.00           C  
ATOM   2077  HB2 GLU   131     305.612 320.299 325.401  1.00  0.00           H  
ATOM   2078  HB3 GLU   131     306.846 319.263 324.656  1.00  0.00           H  
ATOM   2079  CG  GLU   131     305.583 318.256 326.081  1.00  0.00           C  
ATOM   2080  HG2 GLU   131     306.290 317.425 326.139  1.00  0.00           H  
ATOM   2081  HG3 GLU   131     305.210 318.451 327.090  1.00  0.00           H  
ATOM   2082  CD  GLU   131     304.390 317.856 325.183  1.00  0.00           C  
ATOM   2083  OE1 GLU   131     304.100 316.639 325.079  1.00  0.00           O  
ATOM   2084  OE2 GLU   131     303.704 318.734 324.603  1.00  0.00           O  
ATOM   2085  C   GLU   131     308.384 318.967 327.002  1.00  0.00           C  
ATOM   2086  O   GLU   131     308.239 318.307 328.034  1.00  0.00           O  
ATOM   2087  N   GLU   132     309.438 318.802 326.197  1.00  0.00           N  
ATOM   2088  H   GLU   132     309.499 319.372 325.358  1.00  0.00           H  
ATOM   2089  CA  GLU   132     310.424 317.725 326.375  1.00  0.00           C  
ATOM   2090  HA  GLU   132     309.949 316.929 326.951  1.00  0.00           H  
ATOM   2091  CB  GLU   132     310.720 317.088 325.014  1.00  0.00           C  
ATOM   2092  HB2 GLU   132     311.206 316.123 325.163  1.00  0.00           H  
ATOM   2093  HB3 GLU   132     309.764 316.908 324.519  1.00  0.00           H  
ATOM   2094  CG  GLU   132     311.602 317.941 324.109  1.00  0.00           C  
ATOM   2095  HG2 GLU   132     311.433 319.000 324.307  1.00  0.00           H  
ATOM   2096  HG3 GLU   132     312.624 317.728 324.397  1.00  0.00           H  
ATOM   2097  CD  GLU   132     311.367 317.619 322.614  1.00  0.00           C  
ATOM   2098  OE1 GLU   132     311.480 318.548 321.774  1.00  0.00           O  
ATOM   2099  OE2 GLU   132     311.053 316.447 322.281  1.00  0.00           O  
ATOM   2100  C   GLU   132     311.671 318.115 327.205  1.00  0.00           C  
ATOM   2101  O   GLU   132     312.571 317.290 327.385  1.00  0.00           O  
ATOM   2102  N   GLY   133     311.700 319.336 327.768  1.00  0.00           N  
ATOM   2103  H   GLY   133     310.929 319.957 327.564  1.00  0.00           H  
ATOM   2104  CA  GLY   133     312.661 319.758 328.803  1.00  0.00           C  
ATOM   2105  HA2 GLY   133     312.092 320.026 329.693  1.00  0.00           H  
ATOM   2106  HA3 GLY   133     313.294 318.914 329.081  1.00  0.00           H  
ATOM   2107  C   GLY   133     313.603 320.931 328.500  1.00  0.00           C  
ATOM   2108  O   GLY   133     314.238 321.436 329.427  1.00  0.00           O  
ATOM   2109  N   TYR   134     313.694 321.408 327.257  1.00  0.00           N  
ATOM   2110  H   TYR   134     313.069 321.047 326.549  1.00  0.00           H  
ATOM   2111  CA  TYR   134     314.738 322.345 326.825  1.00  0.00           C  
ATOM   2112  HA  TYR   134     315.638 322.120 327.395  1.00  0.00           H  
ATOM   2113  CB  TYR   134     315.094 322.113 325.354  1.00  0.00           C  
ATOM   2114  HB2 TYR   134     314.460 322.754 324.753  1.00  0.00           H  
ATOM   2115  HB3 TYR   134     316.111 322.468 325.246  1.00  0.00           H  
ATOM   2116  CG  TYR   134     315.005 320.730 324.734  1.00  0.00           C  
ATOM   2117  CD1 TYR   134     315.493 319.582 325.384  1.00  0.00           C  
ATOM   2118  HD1 TYR   134     315.930 319.659 326.370  1.00  0.00           H  
ATOM   2119  CE1 TYR   134     315.392 318.328 324.750  1.00  0.00           C  
ATOM   2120  HE1 TYR   134     315.711 317.442 325.274  1.00  0.00           H  
ATOM   2121  CZ  TYR   134     314.860 318.235 323.440  1.00  0.00           C  
ATOM   2122  OH  TYR   134     314.633 317.034 322.846  1.00  0.00           O  
ATOM   2123  HH  TYR   134     314.485 316.332 323.496  1.00  0.00           H  
ATOM   2124  CE2 TYR   134     314.418 319.389 322.778  1.00  0.00           C  
ATOM   2125  HE2 TYR   134     313.992 319.306 321.791  1.00  0.00           H  
ATOM   2126  CD2 TYR   134     314.464 320.621 323.438  1.00  0.00           C  
ATOM   2127  HD2 TYR   134     314.085 321.491 322.935  1.00  0.00           H  
ATOM   2128  C   TYR   134     314.418 323.840 327.073  1.00  0.00           C  
ATOM   2129  O   TYR   134     314.520 324.695 326.189  1.00  0.00           O  
ATOM   2130  N   GLU   135     314.088 324.195 328.313  1.00  0.00           N  
ATOM   2131  H   GLU   135     314.036 323.459 329.009  1.00  0.00           H  
ATOM   2132  CA  GLU   135     313.698 325.565 328.693  1.00  0.00           C  
ATOM   2133  HA  GLU   135     312.836 325.862 328.097  1.00  0.00           H  
ATOM   2134  CB  GLU   135     313.311 325.596 330.174  1.00  0.00           C  
ATOM   2135  HB2 GLU   135     314.121 325.137 330.735  1.00  0.00           H  
ATOM   2136  HB3 GLU   135     313.224 326.629 330.511  1.00  0.00           H  
ATOM   2137  CG  GLU   135     312.006 324.848 330.479  1.00  0.00           C  
ATOM   2138  HG2 GLU   135     312.083 323.828 330.093  1.00  0.00           H  
ATOM   2139  HG3 GLU   135     311.905 324.778 331.564  1.00  0.00           H  
ATOM   2140  CD  GLU   135     310.747 325.539 329.908  1.00  0.00           C  
ATOM   2141  OE1 GLU   135     309.736 324.837 329.672  1.00  0.00           O  
ATOM   2142  OE2 GLU   135     310.733 326.782 329.727  1.00  0.00           O  
ATOM   2143  C   GLU   135     314.795 326.613 328.441  1.00  0.00           C  
ATOM   2144  O   GLU   135     314.494 327.754 328.088  1.00  0.00           O  
ATOM   2145  N   SER   136     316.070 326.227 328.575  1.00  0.00           N  
ATOM   2146  H   SER   136     316.241 325.276 328.873  1.00  0.00           H  
ATOM   2147  CA  SER   136     317.225 327.105 328.333  1.00  0.00           C  
ATOM   2148  HA  SER   136     317.238 327.891 329.088  1.00  0.00           H  
ATOM   2149  CB  SER   136     318.512 326.298 328.467  1.00  0.00           C  
ATOM   2150  HB2 SER   136     318.589 325.891 329.476  1.00  0.00           H  
ATOM   2151  HB3 SER   136     318.470 325.486 327.748  1.00  0.00           H  
ATOM   2152  OG  SER   136     319.646 327.093 328.186  1.00  0.00           O  
ATOM   2153  HG  SER   136     320.446 326.612 328.460  1.00  0.00           H  
ATOM   2154  C   SER   136     317.189 327.781 326.960  1.00  0.00           C  
ATOM   2155  O   SER   136     317.561 328.948 326.837  1.00  0.00           O  
ATOM   2156  N   TYR   137     316.687 327.109 325.915  1.00  0.00           N  
ATOM   2157  H   TYR   137     316.319 326.171 326.029  1.00  0.00           H  
ATOM   2158  CA  TYR   137     316.654 327.739 324.599  1.00  0.00           C  
ATOM   2159  HA  TYR   137     317.654 328.140 324.422  1.00  0.00           H  
ATOM   2160  CB  TYR   137     316.389 326.757 323.460  1.00  0.00           C  
ATOM   2161  HB2 TYR   137     315.345 326.865 323.184  1.00  0.00           H  
ATOM   2162  HB3 TYR   137     316.998 327.130 322.642  1.00  0.00           H  
ATOM   2163  CG  TYR   137     316.710 325.271 323.521  1.00  0.00           C  
ATOM   2164  CD1 TYR   137     317.880 324.761 324.121  1.00  0.00           C  
ATOM   2165  HD1 TYR   137     318.527 325.413 324.692  1.00  0.00           H  
ATOM   2166  CE1 TYR   137     318.229 323.404 323.930  1.00  0.00           C  
ATOM   2167  HE1 TYR   137     319.097 322.977 324.391  1.00  0.00           H  
ATOM   2168  CZ  TYR   137     317.449 322.568 323.108  1.00  0.00           C  
ATOM   2169  OH  TYR   137     317.826 321.284 322.855  1.00  0.00           O  
ATOM   2170  HH  TYR   137     318.513 320.960 323.459  1.00  0.00           H  
ATOM   2171  CE2 TYR   137     316.268 323.078 322.542  1.00  0.00           C  
ATOM   2172  HE2 TYR   137     315.681 322.451 321.892  1.00  0.00           H  
ATOM   2173  CD2 TYR   137     315.894 324.408 322.766  1.00  0.00           C  
ATOM   2174  HD2 TYR   137     314.994 324.768 322.302  1.00  0.00           H  
ATOM   2175  C   TYR   137     315.687 328.945 324.518  1.00  0.00           C  
ATOM   2176  O   TYR   137     315.935 329.873 323.745  1.00  0.00           O  
ATOM   2177  N   LEU   138     314.624 328.993 325.341  1.00  0.00           N  
ATOM   2178  H   LEU   138     314.486 328.236 326.002  1.00  0.00           H  
ATOM   2179  CA  LEU   138     313.776 330.192 325.469  1.00  0.00           C  
ATOM   2180  HA  LEU   138     313.471 330.493 324.468  1.00  0.00           H  
ATOM   2181  CB  LEU   138     312.501 329.980 326.321  1.00  0.00           C  
ATOM   2182  HB2 LEU   138     312.783 329.628 327.314  1.00  0.00           H  
ATOM   2183  HB3 LEU   138     312.052 330.964 326.463  1.00  0.00           H  
ATOM   2184  CG  LEU   138     311.371 329.093 325.774  1.00  0.00           C  
ATOM   2185  HG  LEU   138     310.457 329.366 326.300  1.00  0.00           H  
ATOM   2186  CD1 LEU   138     311.111 329.323 324.284  1.00  0.00           C  
ATOM   2187 HD11 LEU   138     311.988 329.061 323.691  1.00  0.00           H  
ATOM   2188 HD12 LEU   138     310.269 328.709 323.966  1.00  0.00           H  
ATOM   2189 HD13 LEU   138     310.873 330.374 324.111  1.00  0.00           H  
ATOM   2190  CD2 LEU   138     311.621 327.625 326.083  1.00  0.00           C  
ATOM   2191 HD21 LEU   138     311.573 327.481 327.160  1.00  0.00           H  
ATOM   2192 HD22 LEU   138     310.850 327.008 325.619  1.00  0.00           H  
ATOM   2193 HD23 LEU   138     312.607 327.329 325.736  1.00  0.00           H  
ATOM   2194  C   LEU   138     314.543 331.383 326.048  1.00  0.00           C  
ATOM   2195  O   LEU   138     314.210 332.517 325.723  1.00  0.00           O  
ATOM   2196  N   HIS   139     315.570 331.157 326.873  1.00  0.00           N  
ATOM   2197  H   HIS   139     315.813 330.198 327.093  1.00  0.00           H  
ATOM   2198  CA  HIS   139     316.422 332.232 327.396  1.00  0.00           C  
ATOM   2199  HA  HIS   139     315.782 332.942 327.918  1.00  0.00           H  
ATOM   2200  CB  HIS   139     317.437 331.650 328.394  1.00  0.00           C  
ATOM   2201  HB2 HIS   139     316.923 330.933 329.037  1.00  0.00           H  
ATOM   2202  HB3 HIS   139     318.208 331.113 327.844  1.00  0.00           H  
ATOM   2203  CG  HIS   139     318.136 332.641 329.294  1.00  0.00           C  
ATOM   2204  ND1 HIS   139     319.238 332.329 330.096  1.00  0.00           N  
ATOM   2205  CE1 HIS   139     319.507 333.434 330.809  1.00  0.00           C  
ATOM   2206  HE1 HIS   139     320.297 333.518 331.549  1.00  0.00           H  
ATOM   2207  NE2 HIS   139     318.646 334.415 330.491  1.00  0.00           N  
ATOM   2208  HE2 HIS   139     318.622 335.334 330.924  1.00  0.00           H  
ATOM   2209  CD2 HIS   139     317.769 333.935 329.542  1.00  0.00           C  
ATOM   2210  HD2 HIS   139     316.936 334.470 329.102  1.00  0.00           H  
ATOM   2211  C   HIS   139     317.118 332.994 326.263  1.00  0.00           C  
ATOM   2212  O   HIS   139     317.182 334.217 326.290  1.00  0.00           O  
ATOM   2213  N   LEU   140     317.586 332.285 325.230  1.00  0.00           N  
ATOM   2214  H   LEU   140     317.489 331.279 325.271  1.00  0.00           H  
ATOM   2215  CA  LEU   140     318.071 332.894 323.983  1.00  0.00           C  
ATOM   2216  HA  LEU   140     318.901 333.567 324.209  1.00  0.00           H  
ATOM   2217  CB  LEU   140     318.544 331.820 322.978  1.00  0.00           C  
ATOM   2218  HB2 LEU   140     317.669 331.338 322.546  1.00  0.00           H  
ATOM   2219  HB3 LEU   140     319.063 332.311 322.152  1.00  0.00           H  
ATOM   2220  CG  LEU   140     319.442 330.724 323.561  1.00  0.00           C  
ATOM   2221  HG  LEU   140     319.063 330.390 324.524  1.00  0.00           H  
ATOM   2222  CD1 LEU   140     319.410 329.518 322.628  1.00  0.00           C  
ATOM   2223 HD11 LEU   140     319.936 329.742 321.702  1.00  0.00           H  
ATOM   2224 HD12 LEU   140     319.860 328.663 323.129  1.00  0.00           H  
ATOM   2225 HD13 LEU   140     318.381 329.248 322.386  1.00  0.00           H  
ATOM   2226  CD2 LEU   140     320.861 331.257 323.745  1.00  0.00           C  
ATOM   2227 HD21 LEU   140     320.845 332.168 324.343  1.00  0.00           H  
ATOM   2228 HD22 LEU   140     321.464 330.517 324.271  1.00  0.00           H  
ATOM   2229 HD23 LEU   140     321.307 331.484 322.776  1.00  0.00           H  
ATOM   2230  C   LEU   140     316.953 333.715 323.346  1.00  0.00           C  
ATOM   2231  O   LEU   140     317.082 334.917 323.154  1.00  0.00           O  
ATOM   2232  N   PHE   141     315.838 333.047 323.054  1.00  0.00           N  
ATOM   2233  H   PHE   141     315.814 332.060 323.281  1.00  0.00           H  
ATOM   2234  CA  PHE   141     314.699 333.601 322.333  1.00  0.00           C  
ATOM   2235  HA  PHE   141     315.009 333.826 321.310  1.00  0.00           H  
ATOM   2236  CB  PHE   141     313.625 332.508 322.286  1.00  0.00           C  
ATOM   2237  HB2 PHE   141     314.077 331.580 321.931  1.00  0.00           H  
ATOM   2238  HB3 PHE   141     313.250 332.328 323.291  1.00  0.00           H  
ATOM   2239  CG  PHE   141     312.451 332.833 321.401  1.00  0.00           C  
ATOM   2240  CD1 PHE   141     312.433 332.365 320.076  1.00  0.00           C  
ATOM   2241  HD1 PHE   141     313.248 331.766 319.693  1.00  0.00           H  
ATOM   2242  CE1 PHE   141     311.358 332.691 319.238  1.00  0.00           C  
ATOM   2243  HE1 PHE   141     311.364 332.333 318.220  1.00  0.00           H  
ATOM   2244  CZ  PHE   141     310.304 333.489 319.722  1.00  0.00           C  
ATOM   2245  HZ  PHE   141     309.487 333.773 319.075  1.00  0.00           H  
ATOM   2246  CE2 PHE   141     310.312 333.938 321.053  1.00  0.00           C  
ATOM   2247  HE2 PHE   141     309.504 334.556 321.420  1.00  0.00           H  
ATOM   2248  CD2 PHE   141     311.385 333.608 321.895  1.00  0.00           C  
ATOM   2249  HD2 PHE   141     311.396 333.967 322.915  1.00  0.00           H  
ATOM   2250  C   PHE   141     314.193 334.909 322.963  1.00  0.00           C  
ATOM   2251  O   PHE   141     314.095 335.930 322.282  1.00  0.00           O  
ATOM   2252  N   ASN   142     313.931 334.903 324.275  1.00  0.00           N  
ATOM   2253  H   ASN   142     314.068 334.039 324.789  1.00  0.00           H  
ATOM   2254  CA  ASN   142     313.453 336.076 324.998  1.00  0.00           C  
ATOM   2255  HA  ASN   142     312.658 336.503 324.382  1.00  0.00           H  
ATOM   2256  CB  ASN   142     312.758 335.679 326.321  1.00  0.00           C  
ATOM   2257  HB2 ASN   142     312.243 336.555 326.716  1.00  0.00           H  
ATOM   2258  HB3 ASN   142     311.990 334.942 326.082  1.00  0.00           H  
ATOM   2259  CG  ASN   142     313.626 335.123 327.445  1.00  0.00           C  
ATOM   2260  OD1 ASN   142     314.751 335.530 327.680  1.00  0.00           O  
ATOM   2261  ND2 ASN   142     313.100 334.207 328.231  1.00  0.00           N  
ATOM   2262 HD21 ASN   142     313.640 333.880 329.016  1.00  0.00           H  
ATOM   2263 HD22 ASN   142     312.162 333.875 328.072  1.00  0.00           H  
ATOM   2264  C   ASN   142     314.508 337.198 325.095  1.00  0.00           C  
ATOM   2265  O   ASN   142     314.144 338.352 324.870  1.00  0.00           O  
ATOM   2266  N   LYS   143     315.802 336.900 325.317  1.00  0.00           N  
ATOM   2267  H   LYS   143     316.044 335.938 325.537  1.00  0.00           H  
ATOM   2268  CA  LYS   143     316.889 337.903 325.271  1.00  0.00           C  
ATOM   2269  HA  LYS   143     316.654 338.710 325.967  1.00  0.00           H  
ATOM   2270  CB  LYS   143     318.239 337.285 325.678  1.00  0.00           C  
ATOM   2271  HB2 LYS   143     318.375 336.337 325.157  1.00  0.00           H  
ATOM   2272  HB3 LYS   143     319.038 337.958 325.359  1.00  0.00           H  
ATOM   2273  CG  LYS   143     318.374 337.092 327.198  1.00  0.00           C  
ATOM   2274  HG2 LYS   143     318.224 338.057 327.683  1.00  0.00           H  
ATOM   2275  HG3 LYS   143     317.601 336.415 327.559  1.00  0.00           H  
ATOM   2276  CD  LYS   143     319.759 336.561 327.608  1.00  0.00           C  
ATOM   2277  HD2 LYS   143     320.526 337.242 327.234  1.00  0.00           H  
ATOM   2278  HD3 LYS   143     319.811 336.558 328.698  1.00  0.00           H  
ATOM   2279  CE  LYS   143     320.035 335.141 327.089  1.00  0.00           C  
ATOM   2280  HE2 LYS   143     319.233 334.484 327.441  1.00  0.00           H  
ATOM   2281  HE3 LYS   143     320.002 335.148 325.995  1.00  0.00           H  
ATOM   2282  NZ  LYS   143     321.354 334.627 327.558  1.00  0.00           N  
ATOM   2283  HZ1 LYS   143     321.404 334.599 328.569  1.00  0.00           H  
ATOM   2284  HZ2 LYS   143     321.526 333.685 327.224  1.00  0.00           H  
ATOM   2285  HZ3 LYS   143     322.117 335.207 327.229  1.00  0.00           H  
ATOM   2286  C   LYS   143     317.026 338.551 323.891  1.00  0.00           C  
ATOM   2287  O   LYS   143     317.135 339.772 323.793  1.00  0.00           O  
ATOM   2288  N   LEU   144     317.026 337.739 322.833  1.00  0.00           N  
ATOM   2289  H   LEU   144     316.948 336.743 323.005  1.00  0.00           H  
ATOM   2290  CA  LEU   144     317.182 338.190 321.450  1.00  0.00           C  
ATOM   2291  HA  LEU   144     318.028 338.875 321.416  1.00  0.00           H  
ATOM   2292  CB  LEU   144     317.484 336.982 320.539  1.00  0.00           C  
ATOM   2293  HB2 LEU   144     316.906 336.118 320.867  1.00  0.00           H  
ATOM   2294  HB3 LEU   144     317.107 337.226 319.555  1.00  0.00           H  
ATOM   2295  CG  LEU   144     318.963 336.573 320.353  1.00  0.00           C  
ATOM   2296  HG  LEU   144     318.998 335.879 319.519  1.00  0.00           H  
ATOM   2297  CD1 LEU   144     319.879 337.740 319.989  1.00  0.00           C  
ATOM   2298 HD11 LEU   144     320.059 338.378 320.854  1.00  0.00           H  
ATOM   2299 HD12 LEU   144     320.829 337.335 319.646  1.00  0.00           H  
ATOM   2300 HD13 LEU   144     319.435 338.323 319.183  1.00  0.00           H  
ATOM   2301  CD2 LEU   144     319.582 335.845 321.544  1.00  0.00           C  
ATOM   2302 HD21 LEU   144     319.083 334.888 321.673  1.00  0.00           H  
ATOM   2303 HD22 LEU   144     320.637 335.646 321.351  1.00  0.00           H  
ATOM   2304 HD23 LEU   144     319.486 336.441 322.451  1.00  0.00           H  
ATOM   2305  C   LEU   144     315.979 339.012 320.940  1.00  0.00           C  
ATOM   2306  O   LEU   144     316.184 339.979 320.204  1.00  0.00           O  
ATOM   2307  N   GLU   145     314.745 338.689 321.346  1.00  0.00           N  
ATOM   2308  H   GLU   145     314.609 337.832 321.871  1.00  0.00           H  
ATOM   2309  CA  GLU   145     313.571 339.539 321.076  1.00  0.00           C  
ATOM   2310  HA  GLU   145     313.607 339.856 320.032  1.00  0.00           H  
ATOM   2311  CB  GLU   145     312.257 338.758 321.272  1.00  0.00           C  
ATOM   2312  HB2 GLU   145     312.268 338.237 322.230  1.00  0.00           H  
ATOM   2313  HB3 GLU   145     311.444 339.485 321.290  1.00  0.00           H  
ATOM   2314  CG  GLU   145     311.963 337.769 320.132  1.00  0.00           C  
ATOM   2315  HG2 GLU   145     312.257 338.238 319.190  1.00  0.00           H  
ATOM   2316  HG3 GLU   145     312.568 336.869 320.258  1.00  0.00           H  
ATOM   2317  CD  GLU   145     310.465 337.392 320.044  1.00  0.00           C  
ATOM   2318  OE1 GLU   145     309.974 337.131 318.917  1.00  0.00           O  
ATOM   2319  OE2 GLU   145     309.753 337.374 321.079  1.00  0.00           O  
ATOM   2320  C   GLU   145     313.535 340.842 321.907  1.00  0.00           C  
ATOM   2321  O   GLU   145     312.879 341.806 321.499  1.00  0.00           O  
ATOM   2322  N   HIS   146     314.208 340.894 323.065  1.00  0.00           N  
ATOM   2323  H   HIS   146     314.729 340.078 323.352  1.00  0.00           H  
ATOM   2324  CA  HIS   146     314.191 342.050 323.976  1.00  0.00           C  
ATOM   2325  HA  HIS   146     313.144 342.287 324.167  1.00  0.00           H  
ATOM   2326  CB  HIS   146     314.842 341.678 325.321  1.00  0.00           C  
ATOM   2327  HB2 HIS   146     314.731 340.616 325.505  1.00  0.00           H  
ATOM   2328  HB3 HIS   146     315.912 341.888 325.281  1.00  0.00           H  
ATOM   2329  CG  HIS   146     314.233 342.381 326.510  1.00  0.00           C  
ATOM   2330  ND1 HIS   146     312.874 342.361 326.846  1.00  0.00           N  
ATOM   2331  CE1 HIS   146     312.776 342.985 328.033  1.00  0.00           C  
ATOM   2332  HE1 HIS   146     311.852 343.134 328.582  1.00  0.00           H  
ATOM   2333  NE2 HIS   146     313.991 343.377 328.455  1.00  0.00           N  
ATOM   2334  HE2 HIS   146     314.179 343.843 329.338  1.00  0.00           H  
ATOM   2335  CD2 HIS   146     314.924 342.997 327.512  1.00  0.00           C  
ATOM   2336  HD2 HIS   146     315.999 343.116 327.571  1.00  0.00           H  
ATOM   2337  C   HIS   146     314.851 343.301 323.367  1.00  0.00           C  
ATOM   2338  O   HIS   146     315.947 343.222 322.798  1.00  0.00           O  
ATOM   2339  N   HIS   147     314.195 344.462 323.506  1.00  0.00           N  
ATOM   2340  H   HIS   147     313.320 344.444 324.010  1.00  0.00           H  
ATOM   2341  CA  HIS   147     314.657 345.774 323.011  1.00  0.00           C  
ATOM   2342  HA  HIS   147     315.507 345.620 322.347  1.00  0.00           H  
ATOM   2343  CB  HIS   147     313.541 346.423 322.173  1.00  0.00           C  
ATOM   2344  HB2 HIS   147     313.188 345.707 321.429  1.00  0.00           H  
ATOM   2345  HB3 HIS   147     312.701 346.669 322.824  1.00  0.00           H  
ATOM   2346  CG  HIS   147     313.970 347.675 321.444  1.00  0.00           C  
ATOM   2347  ND1 HIS   147     313.689 348.990 321.831  1.00  0.00           N  
ATOM   2348  CE1 HIS   147     314.259 349.778 320.901  1.00  0.00           C  
ATOM   2349  HE1 HIS   147     314.227 350.863 320.898  1.00  0.00           H  
ATOM   2350  NE2 HIS   147     314.875 349.031 319.967  1.00  0.00           N  
ATOM   2351  HE2 HIS   147     315.378 349.398 319.163  1.00  0.00           H  
ATOM   2352  CD2 HIS   147     314.704 347.703 320.294  1.00  0.00           C  
ATOM   2353  HD2 HIS   147     315.076 346.841 319.754  1.00  0.00           H  
ATOM   2354  C   HIS   147     315.169 346.688 324.136  1.00  0.00           C  
ATOM   2355  O   HIS   147     314.490 346.805 325.183  1.00  0.00           O  
ATOM   2356  OXT HIS   147     316.268 347.267 323.975  1.00  0.00           O  
TER    2357      HIS   147 
ENDMDL
REMARK 2kzn                 ENERGY     7.15097E+02 RMS   11.53
ATOM      1  N   MET     1     311.034 342.785 327.996  1.00  0.00           N  
ATOM      2  H1  MET     1     311.152 343.045 328.966  1.00  0.00           H  
ATOM      3  H2  MET     1     311.487 341.895 327.852  1.00  0.00           H  
ATOM      4  H3  MET     1     310.047 342.666 327.818  1.00  0.00           H  
ATOM      5  CA  MET     1     311.612 343.829 327.097  1.00  0.00           C  
ATOM      6  HA  MET     1     311.536 343.472 326.067  1.00  0.00           H  
ATOM      7  CB  MET     1     310.799 345.145 327.208  1.00  0.00           C  
ATOM      8  HB2 MET     1     309.733 344.920 327.154  1.00  0.00           H  
ATOM      9  HB3 MET     1     310.986 345.597 328.184  1.00  0.00           H  
ATOM     10  CG  MET     1     311.117 346.193 326.128  1.00  0.00           C  
ATOM     11  HG2 MET     1     310.641 347.132 326.414  1.00  0.00           H  
ATOM     12  HG3 MET     1     312.190 346.380 326.101  1.00  0.00           H  
ATOM     13  SD  MET     1     310.557 345.777 324.449  1.00  0.00           S  
ATOM     14  CE  MET     1     308.780 346.126 324.604  1.00  0.00           C  
ATOM     15  HE1 MET     1     308.634 347.166 324.900  1.00  0.00           H  
ATOM     16  HE2 MET     1     308.288 345.957 323.645  1.00  0.00           H  
ATOM     17  HE3 MET     1     308.330 345.473 325.352  1.00  0.00           H  
ATOM     18  C   MET     1     313.099 344.079 327.411  1.00  0.00           C  
ATOM     19  O   MET     1     313.508 343.939 328.561  1.00  0.00           O  
ATOM     20  N   ALA     2     313.918 344.418 326.402  1.00  0.00           N  
ATOM     21  H   ALA     2     313.524 344.427 325.468  1.00  0.00           H  
ATOM     22  CA  ALA     2     315.293 344.961 326.500  1.00  0.00           C  
ATOM     23  HA  ALA     2     315.541 345.329 325.502  1.00  0.00           H  
ATOM     24  CB  ALA     2     315.314 346.193 327.421  1.00  0.00           C  
ATOM     25  HB1 ALA     2     315.185 345.897 328.462  1.00  0.00           H  
ATOM     26  HB2 ALA     2     316.276 346.700 327.326  1.00  0.00           H  
ATOM     27  HB3 ALA     2     314.523 346.887 327.137  1.00  0.00           H  
ATOM     28  C   ALA     2     316.429 343.976 326.858  1.00  0.00           C  
ATOM     29  O   ALA     2     317.564 344.178 326.420  1.00  0.00           O  
ATOM     30  N   TYR     3     316.145 342.954 327.674  1.00  0.00           N  
ATOM     31  H   TYR     3     315.197 342.907 328.023  1.00  0.00           H  
ATOM     32  CA  TYR     3     317.087 341.951 328.201  1.00  0.00           C  
ATOM     33  HA  TYR     3     317.594 342.419 329.046  1.00  0.00           H  
ATOM     34  CB  TYR     3     316.319 340.734 328.769  1.00  0.00           C  
ATOM     35  HB2 TYR     3     316.947 339.845 328.692  1.00  0.00           H  
ATOM     36  HB3 TYR     3     316.187 340.918 329.836  1.00  0.00           H  
ATOM     37  CG  TYR     3     314.946 340.393 328.190  1.00  0.00           C  
ATOM     38  CD1 TYR     3     313.918 339.972 329.058  1.00  0.00           C  
ATOM     39  HD1 TYR     3     314.104 339.908 330.124  1.00  0.00           H  
ATOM     40  CE1 TYR     3     312.647 339.631 328.554  1.00  0.00           C  
ATOM     41  HE1 TYR     3     311.866 339.310 329.230  1.00  0.00           H  
ATOM     42  CZ  TYR     3     312.393 339.709 327.168  1.00  0.00           C  
ATOM     43  OH  TYR     3     311.160 339.425 326.668  1.00  0.00           O  
ATOM     44  HH  TYR     3     310.566 339.015 327.325  1.00  0.00           H  
ATOM     45  CE2 TYR     3     313.411 340.149 326.299  1.00  0.00           C  
ATOM     46  HE2 TYR     3     313.212 340.214 325.239  1.00  0.00           H  
ATOM     47  CD2 TYR     3     314.685 340.474 326.807  1.00  0.00           C  
ATOM     48  HD2 TYR     3     315.460 340.788 326.122  1.00  0.00           H  
ATOM     49  C   TYR     3     318.200 341.494 327.235  1.00  0.00           C  
ATOM     50  O   TYR     3     317.936 341.080 326.101  1.00  0.00           O  
ATOM     51  N   ASN     4     319.444 341.479 327.738  1.00  0.00           N  
ATOM     52  H   ASN     4     319.586 341.859 328.665  1.00  0.00           H  
ATOM     53  CA  ASN     4     320.617 340.927 327.049  1.00  0.00           C  
ATOM     54  HA  ASN     4     320.834 341.546 326.175  1.00  0.00           H  
ATOM     55  CB  ASN     4     321.830 340.985 328.004  1.00  0.00           C  
ATOM     56  HB2 ASN     4     322.007 342.019 328.302  1.00  0.00           H  
ATOM     57  HB3 ASN     4     321.605 340.412 328.905  1.00  0.00           H  
ATOM     58  CG  ASN     4     323.130 340.453 327.404  1.00  0.00           C  
ATOM     59  OD1 ASN     4     323.359 340.469 326.203  1.00  0.00           O  
ATOM     60  ND2 ASN     4     324.032 339.963 328.226  1.00  0.00           N  
ATOM     61 HD21 ASN     4     324.911 339.646 327.844  1.00  0.00           H  
ATOM     62 HD22 ASN     4     323.876 339.974 329.224  1.00  0.00           H  
ATOM     63  C   ASN     4     320.342 339.503 326.542  1.00  0.00           C  
ATOM     64  O   ASN     4     320.535 339.239 325.359  1.00  0.00           O  
ATOM     65  N   LYS     5     319.810 338.627 327.415  1.00  0.00           N  
ATOM     66  H   LYS     5     319.692 338.952 328.367  1.00  0.00           H  
ATOM     67  CA  LYS     5     319.426 337.231 327.124  1.00  0.00           C  
ATOM     68  HA  LYS     5     320.330 336.619 327.106  1.00  0.00           H  
ATOM     69  CB  LYS     5     318.512 336.703 328.252  1.00  0.00           C  
ATOM     70  HB2 LYS     5     319.031 336.805 329.207  1.00  0.00           H  
ATOM     71  HB3 LYS     5     317.610 337.314 328.294  1.00  0.00           H  
ATOM     72  CG  LYS     5     318.130 335.221 328.063  1.00  0.00           C  
ATOM     73  HG2 LYS     5     317.725 335.056 327.065  1.00  0.00           H  
ATOM     74  HG3 LYS     5     319.033 334.617 328.162  1.00  0.00           H  
ATOM     75  CD  LYS     5     317.093 334.725 329.084  1.00  0.00           C  
ATOM     76  HD2 LYS     5     317.016 333.640 328.989  1.00  0.00           H  
ATOM     77  HD3 LYS     5     317.434 334.960 330.095  1.00  0.00           H  
ATOM     78  CE  LYS     5     315.707 335.345 328.838  1.00  0.00           C  
ATOM     79  HE2 LYS     5     315.765 336.429 328.977  1.00  0.00           H  
ATOM     80  HE3 LYS     5     315.427 335.157 327.797  1.00  0.00           H  
ATOM     81  NZ  LYS     5     314.672 334.771 329.742  1.00  0.00           N  
ATOM     82  HZ1 LYS     5     314.894 334.937 330.715  1.00  0.00           H  
ATOM     83  HZ2 LYS     5     313.763 335.181 329.564  1.00  0.00           H  
ATOM     84  HZ3 LYS     5     314.579 333.772 329.611  1.00  0.00           H  
ATOM     85  C   LYS     5     318.767 337.075 325.754  1.00  0.00           C  
ATOM     86  O   LYS     5     319.319 336.396 324.894  1.00  0.00           O  
ATOM     87  N   GLU     6     317.606 337.700 325.550  1.00  0.00           N  
ATOM     88  H   GLU     6     317.240 338.295 326.279  1.00  0.00           H  
ATOM     89  CA  GLU     6     316.855 337.552 324.302  1.00  0.00           C  
ATOM     90  HA  GLU     6     316.876 336.502 324.024  1.00  0.00           H  
ATOM     91  CB  GLU     6     315.375 337.901 324.444  1.00  0.00           C  
ATOM     92  HB2 GLU     6     315.296 338.918 324.805  1.00  0.00           H  
ATOM     93  HB3 GLU     6     314.910 337.868 323.459  1.00  0.00           H  
ATOM     94  CG  GLU     6     314.618 336.939 325.374  1.00  0.00           C  
ATOM     95  HG2 GLU     6     315.090 336.955 326.359  1.00  0.00           H  
ATOM     96  HG3 GLU     6     313.599 337.310 325.494  1.00  0.00           H  
ATOM     97  CD  GLU     6     314.554 335.494 324.828  1.00  0.00           C  
ATOM     98  OE1 GLU     6     314.827 334.542 325.599  1.00  0.00           O  
ATOM     99  OE2 GLU     6     314.199 335.295 323.641  1.00  0.00           O  
ATOM    100  C   GLU     6     317.492 338.273 323.121  1.00  0.00           C  
ATOM    101  O   GLU     6     317.593 337.643 322.088  1.00  0.00           O  
ATOM    102  N   GLU     7     317.980 339.517 323.201  1.00  0.00           N  
ATOM    103  H   GLU     7     317.941 340.024 324.080  1.00  0.00           H  
ATOM    104  CA  GLU     7     318.648 340.127 322.026  1.00  0.00           C  
ATOM    105  HA  GLU     7     317.946 340.134 321.193  1.00  0.00           H  
ATOM    106  CB  GLU     7     319.069 341.579 322.285  1.00  0.00           C  
ATOM    107  HB2 GLU     7     319.648 341.647 323.207  1.00  0.00           H  
ATOM    108  HB3 GLU     7     319.705 341.882 321.452  1.00  0.00           H  
ATOM    109  CG  GLU     7     317.863 342.531 322.341  1.00  0.00           C  
ATOM    110  HG2 GLU     7     317.094 342.159 321.657  1.00  0.00           H  
ATOM    111  HG3 GLU     7     317.442 342.520 323.348  1.00  0.00           H  
ATOM    112  CD  GLU     7     318.222 343.977 321.932  1.00  0.00           C  
ATOM    113  OE1 GLU     7     317.361 344.664 321.327  1.00  0.00           O  
ATOM    114  OE2 GLU     7     319.351 344.454 322.206  1.00  0.00           O  
ATOM    115  C   GLU     7     319.851 339.294 321.545  1.00  0.00           C  
ATOM    116  O   GLU     7     320.048 339.098 320.341  1.00  0.00           O  
ATOM    117  N   LYS     8     320.608 338.745 322.499  1.00  0.00           N  
ATOM    118  H   LYS     8     320.369 338.967 323.462  1.00  0.00           H  
ATOM    119  CA  LYS     8     321.713 337.811 322.288  1.00  0.00           C  
ATOM    120  HA  LYS     8     322.423 338.270 321.598  1.00  0.00           H  
ATOM    121  CB  LYS     8     322.408 337.639 323.644  1.00  0.00           C  
ATOM    122  HB2 LYS     8     322.697 338.622 324.018  1.00  0.00           H  
ATOM    123  HB3 LYS     8     321.710 337.182 324.341  1.00  0.00           H  
ATOM    124  CG  LYS     8     323.660 336.779 323.570  1.00  0.00           C  
ATOM    125  HG2 LYS     8     323.356 335.811 323.191  1.00  0.00           H  
ATOM    126  HG3 LYS     8     324.365 337.240 322.876  1.00  0.00           H  
ATOM    127  CD  LYS     8     324.344 336.588 324.933  1.00  0.00           C  
ATOM    128  HD2 LYS     8     325.296 336.082 324.768  1.00  0.00           H  
ATOM    129  HD3 LYS     8     324.550 337.563 325.379  1.00  0.00           H  
ATOM    130  CE  LYS     8     323.479 335.744 325.884  1.00  0.00           C  
ATOM    131  HE2 LYS     8     322.591 336.322 326.159  1.00  0.00           H  
ATOM    132  HE3 LYS     8     323.140 334.850 325.349  1.00  0.00           H  
ATOM    133  NZ  LYS     8     324.232 335.346 327.107  1.00  0.00           N  
ATOM    134  HZ1 LYS     8     324.549 336.153 327.632  1.00  0.00           H  
ATOM    135  HZ2 LYS     8     323.657 334.789 327.730  1.00  0.00           H  
ATOM    136  HZ3 LYS     8     325.050 334.791 326.881  1.00  0.00           H  
ATOM    137  C   LYS     8     321.263 336.486 321.641  1.00  0.00           C  
ATOM    138  O   LYS     8     321.799 336.132 320.593  1.00  0.00           O  
ATOM    139  N   ILE     9     320.240 335.795 322.177  1.00  0.00           N  
ATOM    140  H   ILE     9     319.830 336.131 323.042  1.00  0.00           H  
ATOM    141  CA  ILE     9     319.753 334.516 321.603  1.00  0.00           C  
ATOM    142  HA  ILE     9     320.607 334.079 321.091  1.00  0.00           H  
ATOM    143  CB  ILE     9     319.353 333.484 322.698  1.00  0.00           C  
ATOM    144  HB  ILE     9     320.100 333.541 323.491  1.00  0.00           H  
ATOM    145  CG2 ILE     9     317.977 333.772 323.315  1.00  0.00           C  
ATOM    146 HG21 ILE     9     317.186 333.682 322.569  1.00  0.00           H  
ATOM    147 HG22 ILE     9     317.777 333.071 324.126  1.00  0.00           H  
ATOM    148 HG23 ILE     9     317.962 334.770 323.723  1.00  0.00           H  
ATOM    149  CG1 ILE     9     319.292 332.003 322.240  1.00  0.00           C  
ATOM    150 HG12 ILE     9     319.119 331.378 323.118  1.00  0.00           H  
ATOM    151 HG13 ILE     9     318.448 331.850 321.568  1.00  0.00           H  
ATOM    152  CD1 ILE     9     320.557 331.484 321.555  1.00  0.00           C  
ATOM    153 HD11 ILE     9     321.422 331.650 322.195  1.00  0.00           H  
ATOM    154 HD12 ILE     9     320.451 330.417 321.354  1.00  0.00           H  
ATOM    155 HD13 ILE     9     320.699 332.001 320.610  1.00  0.00           H  
ATOM    156  C   ILE     9     318.698 334.716 320.496  1.00  0.00           C  
ATOM    157  O   ILE     9     318.243 333.741 319.909  1.00  0.00           O  
ATOM    158  N   LYS    10     318.340 335.961 320.155  1.00  0.00           N  
ATOM    159  H   LYS    10     318.610 336.708 320.787  1.00  0.00           H  
ATOM    160  CA  LYS    10     317.561 336.335 318.965  1.00  0.00           C  
ATOM    161  HA  LYS    10     316.810 335.568 318.762  1.00  0.00           H  
ATOM    162  CB  LYS    10     316.845 337.692 319.116  1.00  0.00           C  
ATOM    163  HB2 LYS    10     317.503 338.392 319.630  1.00  0.00           H  
ATOM    164  HB3 LYS    10     316.649 338.106 318.124  1.00  0.00           H  
ATOM    165  CG  LYS    10     315.491 337.594 319.837  1.00  0.00           C  
ATOM    166  HG2 LYS    10     314.764 337.135 319.167  1.00  0.00           H  
ATOM    167  HG3 LYS    10     315.582 336.968 320.725  1.00  0.00           H  
ATOM    168  CD  LYS    10     315.008 338.996 320.242  1.00  0.00           C  
ATOM    169  HD2 LYS    10     315.740 339.439 320.920  1.00  0.00           H  
ATOM    170  HD3 LYS    10     314.930 339.624 319.352  1.00  0.00           H  
ATOM    171  CE  LYS    10     313.646 338.934 320.944  1.00  0.00           C  
ATOM    172  HE2 LYS    10     312.899 338.579 320.227  1.00  0.00           H  
ATOM    173  HE3 LYS    10     313.698 338.200 321.754  1.00  0.00           H  
ATOM    174  NZ  LYS    10     313.249 340.268 321.481  1.00  0.00           N  
ATOM    175  HZ1 LYS    10     313.168 340.955 320.741  1.00  0.00           H  
ATOM    176  HZ2 LYS    10     312.348 340.221 321.943  1.00  0.00           H  
ATOM    177  HZ3 LYS    10     313.919 340.621 322.153  1.00  0.00           H  
ATOM    178  C   LYS    10     318.470 336.381 317.753  1.00  0.00           C  
ATOM    179  O   LYS    10     318.149 335.701 316.791  1.00  0.00           O  
ATOM    180  N   SER    11     319.579 337.131 317.787  1.00  0.00           N  
ATOM    181  H   SER    11     319.795 337.622 318.646  1.00  0.00           H  
ATOM    182  CA  SER    11     320.413 337.422 316.602  1.00  0.00           C  
ATOM    183  HA  SER    11     319.849 338.113 315.973  1.00  0.00           H  
ATOM    184  CB  SER    11     321.715 338.148 316.983  1.00  0.00           C  
ATOM    185  HB2 SER    11     322.224 338.457 316.068  1.00  0.00           H  
ATOM    186  HB3 SER    11     321.470 339.043 317.556  1.00  0.00           H  
ATOM    187  OG  SER    11     322.590 337.326 317.742  1.00  0.00           O  
ATOM    188  HG  SER    11     323.397 337.837 317.955  1.00  0.00           H  
ATOM    189  C   SER    11     320.672 336.178 315.744  1.00  0.00           C  
ATOM    190  O   SER    11     320.090 336.052 314.674  1.00  0.00           O  
ATOM    191  N   LEU    12     321.413 335.189 316.247  1.00  0.00           N  
ATOM    192  H   LEU    12     321.883 335.390 317.124  1.00  0.00           H  
ATOM    193  CA  LEU    12     321.763 333.958 315.522  1.00  0.00           C  
ATOM    194  HA  LEU    12     322.133 334.251 314.538  1.00  0.00           H  
ATOM    195  CB  LEU    12     322.936 333.270 316.246  1.00  0.00           C  
ATOM    196  HB2 LEU    12     323.198 332.367 315.692  1.00  0.00           H  
ATOM    197  HB3 LEU    12     323.794 333.941 316.182  1.00  0.00           H  
ATOM    198  CG  LEU    12     322.739 332.898 317.731  1.00  0.00           C  
ATOM    199  HG  LEU    12     322.524 333.792 318.315  1.00  0.00           H  
ATOM    200  CD1 LEU    12     321.623 331.883 317.959  1.00  0.00           C  
ATOM    201 HD11 LEU    12     321.532 331.238 317.090  1.00  0.00           H  
ATOM    202 HD12 LEU    12     321.828 331.270 318.835  1.00  0.00           H  
ATOM    203 HD13 LEU    12     320.691 332.412 318.130  1.00  0.00           H  
ATOM    204  CD2 LEU    12     324.042 332.294 318.240  1.00  0.00           C  
ATOM    205 HD21 LEU    12     324.827 333.042 318.134  1.00  0.00           H  
ATOM    206 HD22 LEU    12     323.941 332.037 319.294  1.00  0.00           H  
ATOM    207 HD23 LEU    12     324.309 331.405 317.669  1.00  0.00           H  
ATOM    208  C   LEU    12     320.584 332.998 315.248  1.00  0.00           C  
ATOM    209  O   LEU    12     320.725 332.055 314.472  1.00  0.00           O  
ATOM    210  N   ASN    13     319.434 333.203 315.893  1.00  0.00           N  
ATOM    211  H   ASN    13     319.369 334.028 316.475  1.00  0.00           H  
ATOM    212  CA  ASN    13     318.272 332.306 315.851  1.00  0.00           C  
ATOM    213  HA  ASN    13     318.596 331.318 315.515  1.00  0.00           H  
ATOM    214  CB  ASN    13     317.723 332.190 317.282  1.00  0.00           C  
ATOM    215  HB2 ASN    13     318.505 332.498 317.962  1.00  0.00           H  
ATOM    216  HB3 ASN    13     316.861 332.840 317.441  1.00  0.00           H  
ATOM    217  CG  ASN    13     317.362 330.778 317.679  1.00  0.00           C  
ATOM    218  OD1 ASN    13     316.869 329.999 316.882  1.00  0.00           O  
ATOM    219  ND2 ASN    13     317.620 330.405 318.908  1.00  0.00           N  
ATOM    220 HD21 ASN    13     317.322 329.476 319.194  1.00  0.00           H  
ATOM    221 HD22 ASN    13     317.962 331.078 319.574  1.00  0.00           H  
ATOM    222  C   ASN    13     317.221 332.814 314.850  1.00  0.00           C  
ATOM    223  O   ASN    13     316.703 332.049 314.040  1.00  0.00           O
[truncated: 3,418,687 more chars]
