# Supplementary material for: Implementation of Time-Averaged Restraints with UNRES Coarse-Grained Model of Polypeptide Chains
Source: J Chem Theory Comput. 2025 Jan 24;21(3):1476–93. doi: 10.1021/acs.jctc.4c01504 (PMC11823420; doi:10.1021/acs.jctc.4c01504)
Supplement: Supplementary file 2 — ct4c01504_si_002.zip [file ct4c01504_si_002.zip › Suppdata/Structures/Ensembles_20/2KZN_20_tau_489ps.pdb]

REMARK 2kzn                 ENERGY     6.58953E+02 RMS    8.04
ATOM      1  N   MET     1     319.045 293.328 324.799  1.00  0.00           N  
ATOM      2  H1  MET     1     318.135 292.892 324.775  1.00  0.00           H  
ATOM      3  H2  MET     1     319.475 293.077 325.678  1.00  0.00           H  
ATOM      4  H3  MET     1     319.602 292.932 324.054  1.00  0.00           H  
ATOM      5  CA  MET     1     318.946 294.814 324.655  1.00  0.00           C  
ATOM      6  HA  MET     1     318.333 295.205 325.473  1.00  0.00           H  
ATOM      7  CB  MET     1     320.348 295.490 324.755  1.00  0.00           C  
ATOM      8  HB2 MET     1     320.992 295.074 323.978  1.00  0.00           H  
ATOM      9  HB3 MET     1     320.248 296.557 324.549  1.00  0.00           H  
ATOM     10  CG  MET     1     321.102 295.358 326.093  1.00  0.00           C  
ATOM     11  HG2 MET     1     321.155 294.315 326.403  1.00  0.00           H  
ATOM     12  HG3 MET     1     322.125 295.690 325.911  1.00  0.00           H  
ATOM     13  SD  MET     1     320.459 296.353 327.471  1.00  0.00           S  
ATOM     14  CE  MET     1     321.961 296.551 328.472  1.00  0.00           C  
ATOM     15  HE1 MET     1     322.746 297.016 327.875  1.00  0.00           H  
ATOM     16  HE2 MET     1     321.746 297.188 329.331  1.00  0.00           H  
ATOM     17  HE3 MET     1     322.302 295.577 328.824  1.00  0.00           H  
ATOM     18  C   MET     1     318.231 295.198 323.333  1.00  0.00           C  
ATOM     19  O   MET     1     318.860 295.742 322.424  1.00  0.00           O  
ATOM     20  N   ALA     2     316.923 294.912 323.193  1.00  0.00           N  
ATOM     21  H   ALA     2     316.424 294.477 323.961  1.00  0.00           H  
ATOM     22  CA  ALA     2     316.153 295.143 321.951  1.00  0.00           C  
ATOM     23  HA  ALA     2     316.506 296.062 321.478  1.00  0.00           H  
ATOM     24  CB  ALA     2     316.440 293.988 320.974  1.00  0.00           C  
ATOM     25  HB1 ALA     2     316.134 293.037 321.411  1.00  0.00           H  
ATOM     26  HB2 ALA     2     315.891 294.148 320.044  1.00  0.00           H  
ATOM     27  HB3 ALA     2     317.505 293.946 320.742  1.00  0.00           H  
ATOM     28  C   ALA     2     314.637 295.328 322.218  1.00  0.00           C  
ATOM     29  O   ALA     2     313.861 294.371 322.156  1.00  0.00           O  
ATOM     30  N   TYR     3     314.249 296.578 322.517  1.00  0.00           N  
ATOM     31  H   TYR     3     314.988 297.271 322.471  1.00  0.00           H  
ATOM     32  CA  TYR     3     312.933 297.111 322.966  1.00  0.00           C  
ATOM     33  HA  TYR     3     312.365 297.448 322.098  1.00  0.00           H  
ATOM     34  CB  TYR     3     312.079 296.069 323.744  1.00  0.00           C  
ATOM     35  HB2 TYR     3     311.444 295.534 323.037  1.00  0.00           H  
ATOM     36  HB3 TYR     3     312.741 295.339 324.209  1.00  0.00           H  
ATOM     37  CG  TYR     3     311.212 296.640 324.862  1.00  0.00           C  
ATOM     38  CD1 TYR     3     311.617 296.486 326.206  1.00  0.00           C  
ATOM     39  HD1 TYR     3     312.496 295.900 326.446  1.00  0.00           H  
ATOM     40  CE1 TYR     3     310.908 297.123 327.242  1.00  0.00           C  
ATOM     41  HE1 TYR     3     311.236 297.017 328.268  1.00  0.00           H  
ATOM     42  CZ  TYR     3     309.777 297.913 326.940  1.00  0.00           C  
ATOM     43  OH  TYR     3     309.096 298.554 327.932  1.00  0.00           O  
ATOM     44  HH  TYR     3     309.484 298.398 328.813  1.00  0.00           H  
ATOM     45  CE2 TYR     3     309.358 298.049 325.598  1.00  0.00           C  
ATOM     46  HE2 TYR     3     308.494 298.659 325.372  1.00  0.00           H  
ATOM     47  CD2 TYR     3     310.073 297.414 324.562  1.00  0.00           C  
ATOM     48  HD2 TYR     3     309.765 297.548 323.532  1.00  0.00           H  
ATOM     49  C   TYR     3     313.166 298.329 323.876  1.00  0.00           C  
ATOM     50  O   TYR     3     312.579 299.400 323.701  1.00  0.00           O  
ATOM     51  N   ASN     4     314.038 298.107 324.859  1.00  0.00           N  
ATOM     52  H   ASN     4     314.453 297.187 324.861  1.00  0.00           H  
ATOM     53  CA  ASN     4     314.359 298.946 326.007  1.00  0.00           C  
ATOM     54  HA  ASN     4     313.580 298.778 326.753  1.00  0.00           H  
ATOM     55  CB  ASN     4     315.686 298.422 326.602  1.00  0.00           C  
ATOM     56  HB2 ASN     4     316.017 299.103 327.384  1.00  0.00           H  
ATOM     57  HB3 ASN     4     315.495 297.460 327.080  1.00  0.00           H  
ATOM     58  CG  ASN     4     316.846 298.220 325.628  1.00  0.00           C  
ATOM     59  OD1 ASN     4     316.792 298.387 324.420  1.00  0.00           O  
ATOM     60  ND2 ASN     4     317.972 297.806 326.145  1.00  0.00           N  
ATOM     61 HD21 ASN     4     318.780 297.799 325.544  1.00  0.00           H  
ATOM     62 HD22 ASN     4     318.064 297.650 327.141  1.00  0.00           H  
ATOM     63  C   ASN     4     314.429 300.469 325.764  1.00  0.00           C  
ATOM     64  O   ASN     4     315.189 300.965 324.928  1.00  0.00           O  
ATOM     65  N   LYS     5     313.723 301.219 326.624  1.00  0.00           N  
ATOM     66  H   LYS     5     313.086 300.745 327.254  1.00  0.00           H  
ATOM     67  CA  LYS     5     313.851 302.684 326.746  1.00  0.00           C  
ATOM     68  HA  LYS     5     313.782 303.142 325.758  1.00  0.00           H  
ATOM     69  CB  LYS     5     312.724 303.234 327.647  1.00  0.00           C  
ATOM     70  HB2 LYS     5     312.701 302.662 328.577  1.00  0.00           H  
ATOM     71  HB3 LYS     5     312.943 304.271 327.912  1.00  0.00           H  
ATOM     72  CG  LYS     5     311.323 303.186 327.011  1.00  0.00           C  
ATOM     73  HG2 LYS     5     311.124 302.185 326.626  1.00  0.00           H  
ATOM     74  HG3 LYS     5     310.590 303.400 327.792  1.00  0.00           H  
ATOM     75  CD  LYS     5     311.149 304.219 325.886  1.00  0.00           C  
ATOM     76  HD2 LYS     5     311.400 305.210 326.269  1.00  0.00           H  
ATOM     77  HD3 LYS     5     311.817 303.977 325.058  1.00  0.00           H  
ATOM     78  CE  LYS     5     309.699 304.223 325.381  1.00  0.00           C  
ATOM     79  HE2 LYS     5     309.456 303.227 324.997  1.00  0.00           H  
ATOM     80  HE3 LYS     5     309.033 304.424 326.227  1.00  0.00           H  
ATOM     81  NZ  LYS     5     309.492 305.246 324.317  1.00  0.00           N  
ATOM     82  HZ1 LYS     5     310.070 305.060 323.507  1.00  0.00           H  
ATOM     83  HZ2 LYS     5     308.529 305.255 324.004  1.00  0.00           H  
ATOM     84  HZ3 LYS     5     309.713 306.177 324.649  1.00  0.00           H  
ATOM     85  C   LYS     5     315.227 303.067 327.296  1.00  0.00           C  
ATOM     86  O   LYS     5     315.796 304.076 326.890  1.00  0.00           O  
ATOM     87  N   GLU     6     315.781 302.249 328.197  1.00  0.00           N  
ATOM     88  H   GLU     6     315.224 301.470 328.520  1.00  0.00           H  
ATOM     89  CA  GLU     6     317.050 302.532 328.880  1.00  0.00           C  
ATOM     90  HA  GLU     6     316.988 303.561 329.235  1.00  0.00           H  
ATOM     91  CB  GLU     6     317.205 301.677 330.146  1.00  0.00           C  
ATOM     92  HB2 GLU     6     318.071 302.066 330.673  1.00  0.00           H  
ATOM     93  HB3 GLU     6     316.328 301.828 330.778  1.00  0.00           H  
ATOM     94  CG  GLU     6     317.423 300.170 329.944  1.00  0.00           C  
ATOM     95  HG2 GLU     6     316.501 299.733 329.558  1.00  0.00           H  
ATOM     96  HG3 GLU     6     318.209 300.020 329.203  1.00  0.00           H  
ATOM     97  CD  GLU     6     317.830 299.444 331.249  1.00  0.00           C  
ATOM     98  OE1 GLU     6     318.251 298.265 331.169  1.00  0.00           O  
ATOM     99  OE2 GLU     6     317.731 300.028 332.359  1.00  0.00           O  
ATOM    100  C   GLU     6     318.300 302.487 327.985  1.00  0.00           C  
ATOM    101  O   GLU     6     319.180 303.319 328.174  1.00  0.00           O  
ATOM    102  N   GLU     7     318.407 301.601 326.986  1.00  0.00           N  
ATOM    103  H   GLU     7     317.667 300.933 326.827  1.00  0.00           H  
ATOM    104  CA  GLU     7     319.581 301.627 326.085  1.00  0.00           C  
ATOM    105  HA  GLU     7     320.477 301.654 326.707  1.00  0.00           H  
ATOM    106  CB  GLU     7     319.668 300.378 325.203  1.00  0.00           C  
ATOM    107  HB2 GLU     7     319.834 299.525 325.855  1.00  0.00           H  
ATOM    108  HB3 GLU     7     318.716 300.260 324.687  1.00  0.00           H  
ATOM    109  CG  GLU     7     320.779 300.384 324.136  1.00  0.00           C  
ATOM    110  HG2 GLU     7     320.757 299.420 323.625  1.00  0.00           H  
ATOM    111  HG3 GLU     7     320.538 301.142 323.387  1.00  0.00           H  
ATOM    112  CD  GLU     7     322.208 300.624 324.683  1.00  0.00           C  
ATOM    113  OE1 GLU     7     323.085 301.066 323.899  1.00  0.00           O  
ATOM    114  OE2 GLU     7     322.491 300.317 325.867  1.00  0.00           O  
ATOM    115  C   GLU     7     319.607 302.896 325.235  1.00  0.00           C  
ATOM    116  O   GLU     7     320.685 303.404 324.933  1.00  0.00           O  
ATOM    117  N   LYS     8     318.428 303.431 324.885  1.00  0.00           N  
ATOM    118  H   LYS     8     317.579 302.950 325.153  1.00  0.00           H  
ATOM    119  CA  LYS     8     318.334 304.764 324.300  1.00  0.00           C  
ATOM    120  HA  LYS     8     319.111 304.854 323.536  1.00  0.00           H  
ATOM    121  CB  LYS     8     316.973 304.951 323.596  1.00  0.00           C  
ATOM    122  HB2 LYS     8     316.808 304.081 322.960  1.00  0.00           H  
ATOM    123  HB3 LYS     8     316.163 304.989 324.326  1.00  0.00           H  
ATOM    124  CG  LYS     8     316.929 306.215 322.719  1.00  0.00           C  
ATOM    125  HG2 LYS     8     316.804 307.079 323.372  1.00  0.00           H  
ATOM    126  HG3 LYS     8     317.871 306.323 322.181  1.00  0.00           H  
ATOM    127  CD  LYS     8     315.785 306.215 321.690  1.00  0.00           C  
ATOM    128  HD2 LYS     8     314.844 305.974 322.189  1.00  0.00           H  
ATOM    129  HD3 LYS     8     315.704 307.220 321.279  1.00  0.00           H  
ATOM    130  CE  LYS     8     316.042 305.238 320.530  1.00  0.00           C  
ATOM    131  HE2 LYS     8     317.021 305.465 320.093  1.00  0.00           H  
ATOM    132  HE3 LYS     8     316.085 304.219 320.926  1.00  0.00           H  
ATOM    133  NZ  LYS     8     314.989 305.330 319.477  1.00  0.00           N  
ATOM    134  HZ1 LYS     8     314.981 306.238 319.029  1.00  0.00           H  
ATOM    135  HZ2 LYS     8     315.146 304.644 318.747  1.00  0.00           H  
ATOM    136  HZ3 LYS     8     314.065 305.152 319.854  1.00  0.00           H  
ATOM    137  C   LYS     8     318.697 305.772 325.394  1.00  0.00           C  
ATOM    138  O   LYS     8     319.833 306.240 325.423  1.00  0.00           O  
ATOM    139  N   ILE     9     317.808 306.048 326.354  1.00  0.00           N  
ATOM    140  H   ILE     9     316.933 305.532 326.374  1.00  0.00           H  
ATOM    141  CA  ILE     9     318.003 307.178 327.274  1.00  0.00           C  
ATOM    142  HA  ILE     9     318.287 307.991 326.611  1.00  0.00           H  
ATOM    143  CB  ILE     9     316.690 307.639 327.949  1.00  0.00           C  
ATOM    144  HB  ILE     9     315.877 307.516 327.232  1.00  0.00           H  
ATOM    145  CG2 ILE     9     316.335 306.827 329.205  1.00  0.00           C  
ATOM    146 HG21 ILE     9     317.054 307.014 330.006  1.00  0.00           H  
ATOM    147 HG22 ILE     9     315.346 307.122 329.562  1.00  0.00           H  
ATOM    148 HG23 ILE     9     316.312 305.765 328.971  1.00  0.00           H  
ATOM    149  CG1 ILE     9     316.739 309.132 328.347  1.00  0.00           C  
ATOM    150 HG12 ILE     9     315.803 309.385 328.845  1.00  0.00           H  
ATOM    151 HG13 ILE     9     317.549 309.309 329.056  1.00  0.00           H  
ATOM    152  CD1 ILE     9     316.904 310.086 327.155  1.00  0.00           C  
ATOM    153 HD11 ILE     9     316.256 309.773 326.336  1.00  0.00           H  
ATOM    154 HD12 ILE     9     316.640 311.096 327.464  1.00  0.00           H  
ATOM    155 HD13 ILE     9     317.937 310.091 326.811  1.00  0.00           H  
ATOM    156  C   ILE     9     319.193 307.056 328.237  1.00  0.00           C  
ATOM    157  O   ILE     9     319.951 308.006 328.311  1.00  0.00           O  
ATOM    158  N   LYS    10     319.432 305.952 328.953  1.00  0.00           N  
ATOM    159  H   LYS    10     318.884 305.119 328.770  1.00  0.00           H  
ATOM    160  CA  LYS    10     320.539 305.873 329.936  1.00  0.00           C  
ATOM    161  HA  LYS    10     320.522 306.789 330.533  1.00  0.00           H  
ATOM    162  CB  LYS    10     320.382 304.698 330.915  1.00  0.00           C  
ATOM    163  HB2 LYS    10     320.424 303.755 330.370  1.00  0.00           H  
ATOM    164  HB3 LYS    10     321.226 304.718 331.608  1.00  0.00           H  
ATOM    165  CG  LYS    10     319.087 304.763 331.738  1.00  0.00           C  
ATOM    166  HG2 LYS    10     319.014 305.733 332.233  1.00  0.00           H  
ATOM    167  HG3 LYS    10     318.235 304.645 331.068  1.00  0.00           H  
ATOM    168  CD  LYS    10     319.072 303.649 332.796  1.00  0.00           C  
ATOM    169  HD2 LYS    10     319.386 302.711 332.337  1.00  0.00           H  
ATOM    170  HD3 LYS    10     319.782 303.891 333.590  1.00  0.00           H  
ATOM    171  CE  LYS    10     317.666 303.486 333.392  1.00  0.00           C  
ATOM    172  HE2 LYS    10     317.464 304.331 334.058  1.00  0.00           H  
ATOM    173  HE3 LYS    10     316.931 303.520 332.581  1.00  0.00           H  
ATOM    174  NZ  LYS    10     317.532 302.199 334.127  1.00  0.00           N  
ATOM    175  HZ1 LYS    10     318.208 302.123 334.875  1.00  0.00           H  
ATOM    176  HZ2 LYS    10     316.611 302.104 334.535  1.00  0.00           H  
ATOM    177  HZ3 LYS    10     317.664 301.398 333.502  1.00  0.00           H  
ATOM    178  C   LYS    10     321.929 305.841 329.293  1.00  0.00           C  
ATOM    179  O   LYS    10     322.878 306.321 329.909  1.00  0.00           O  
ATOM    180  N   SER    11     322.069 305.295 328.080  1.00  0.00           N  
ATOM    181  H   SER    11     321.254 304.886 327.644  1.00  0.00           H  
ATOM    182  CA  SER    11     323.332 305.369 327.326  1.00  0.00           C  
ATOM    183  HA  SER    11     324.148 305.127 328.008  1.00  0.00           H  
ATOM    184  CB  SER    11     323.389 304.350 326.187  1.00  0.00           C  
ATOM    185  HB2 SER    11     323.059 303.375 326.550  1.00  0.00           H  
ATOM    186  HB3 SER    11     322.738 304.681 325.377  1.00  0.00           H  
ATOM    187  OG  SER    11     324.721 304.252 325.707  1.00  0.00           O  
ATOM    188  HG  SER    11     324.735 303.631 324.951  1.00  0.00           H  
ATOM    189  C   SER    11     323.586 306.782 326.793  1.00  0.00           C  
ATOM    190  O   SER    11     324.609 307.395 327.110  1.00  0.00           O  
ATOM    191  N   LEU    12     322.650 307.331 326.009  1.00  0.00           N  
ATOM    192  H   LEU    12     321.830 306.787 325.762  1.00  0.00           H  
ATOM    193  CA  LEU    12     322.807 308.661 325.420  1.00  0.00           C  
ATOM    194  HA  LEU    12     323.810 308.699 324.993  1.00  0.00           H  
ATOM    195  CB  LEU    12     321.839 308.800 324.222  1.00  0.00           C  
ATOM    196  HB2 LEU    12     322.193 309.578 323.553  1.00  0.00           H  
ATOM    197  HB3 LEU    12     321.895 307.871 323.655  1.00  0.00           H  
ATOM    198  CG  LEU    12     320.368 309.076 324.546  1.00  0.00           C  
ATOM    199  HG  LEU    12     320.102 308.633 325.499  1.00  0.00           H  
ATOM    200  CD1 LEU    12     320.089 310.557 324.629  1.00  0.00           C  
ATOM    201 HD11 LEU    12     320.420 311.058 323.716  1.00  0.00           H  
ATOM    202 HD12 LEU    12     319.019 310.708 324.750  1.00  0.00           H  
ATOM    203 HD13 LEU    12     320.611 310.972 325.484  1.00  0.00           H  
ATOM    204  CD2 LEU    12     319.426 308.583 323.451  1.00  0.00           C  
ATOM    205 HD21 LEU    12     319.656 307.551 323.194  1.00  0.00           H  
ATOM    206 HD22 LEU    12     318.397 308.654 323.800  1.00  0.00           H  
ATOM    207 HD23 LEU    12     319.544 309.202 322.568  1.00  0.00           H  
ATOM    208  C   LEU    12     322.769 309.780 326.486  1.00  0.00           C  
ATOM    209  O   LEU    12     323.613 310.669 326.494  1.00  0.00           O  
ATOM    210  N   ASN    13     321.879 309.723 327.479  1.00  0.00           N  
ATOM    211  H   ASN    13     321.236 308.939 327.509  1.00  0.00           H  
ATOM    212  CA  ASN    13     321.791 310.706 328.564  1.00  0.00           C  
ATOM    213  HA  ASN    13     322.145 311.663 328.175  1.00  0.00           H  
ATOM    214  CB  ASN    13     320.329 310.948 328.995  1.00  0.00           C  
ATOM    215  HB2 ASN    13     319.713 311.139 328.119  1.00  0.00           H  
ATOM    216  HB3 ASN    13     319.939 310.074 329.509  1.00  0.00           H  
ATOM    217  CG  ASN    13     320.195 312.119 329.958  1.00  0.00           C  
ATOM    218  OD1 ASN    13     321.157 312.768 330.337  1.00  0.00           O  
ATOM    219  ND2 ASN    13     318.999 312.444 330.379  1.00  0.00           N  
ATOM    220 HD21 ASN    13     318.907 313.230 331.001  1.00  0.00           H  
ATOM    221 HD22 ASN    13     318.171 311.943 330.094  1.00  0.00           H  
ATOM    222  C   ASN    13     322.719 310.356 329.748  1.00  0.00           C  
ATOM    223  O   ASN    13     322.278 309.936 330.823  1.00  0.00           O  
ATOM    224  N   ARG    14     324.022 310.561 329.523  1.00  0.00           N  
ATOM    225  H   ARG    14     324.287 310.780 328.568  1.00  0.00           H  
ATOM    226  CA  ARG    14     325.063 310.586 330.569  1.00  0.00           C  
ATOM    227  HA  ARG    14     324.624 310.334 331.538  1.00  0.00           H  
ATOM    228  CB  ARG    14     326.180 309.567 330.274  1.00  0.00           C  
ATOM    229  HB2 ARG    14     326.534 309.690 329.249  1.00  0.00           H  
ATOM    230  HB3 ARG    14     327.013 309.740 330.958  1.00  0.00           H  
ATOM    231  CG  ARG    14     325.673 308.131 330.478  1.00  0.00           C  
ATOM    232  HG2 ARG    14     325.404 307.995 331.526  1.00  0.00           H  
ATOM    233  HG3 ARG    14     324.784 307.977 329.871  1.00  0.00           H  
ATOM    234  CD  ARG    14     326.721 307.081 330.093  1.00  0.00           C  
ATOM    235  HD2 ARG    14     327.660 307.314 330.600  1.00  0.00           H  
ATOM    236  HD3 ARG    14     326.371 306.104 330.430  1.00  0.00           H  
ATOM    237  NE  ARG    14     326.913 307.042 328.632  1.00  0.00           N  
ATOM    238  HE  ARG    14     326.165 307.441 328.072  1.00  0.00           H  
ATOM    239  CZ  ARG    14     327.874 306.455 327.948  1.00  0.00           C  
ATOM    240  NH1 ARG    14     327.884 306.540 326.649  1.00  0.00           N  
ATOM    241 HH11 ARG    14     327.140 307.030 326.176  1.00  0.00           H  
ATOM    242 HH12 ARG    14     328.612 306.102 326.111  1.00  0.00           H  
ATOM    243  NH2 ARG    14     328.825 305.777 328.526  1.00  0.00           N  
ATOM    244 HH21 ARG    14     328.812 305.674 329.527  1.00  0.00           H  
ATOM    245 HH22 ARG    14     329.537 305.320 327.981  1.00  0.00           H  
ATOM    246  C   ARG    14     325.542 312.032 330.694  1.00  0.00           C  
ATOM    247  O   ARG    14     325.129 312.736 331.613  1.00  0.00           O  
ATOM    248  N   MET    15     326.325 312.492 329.709  1.00  0.00           N  
ATOM    249  H   MET    15     326.701 311.807 329.068  1.00  0.00           H  
ATOM    250  CA  MET    15     326.688 313.910 329.522  1.00  0.00           C  
ATOM    251  HA  MET    15     326.194 314.514 330.285  1.00  0.00           H  
ATOM    252  CB  MET    15     328.207 314.096 329.690  1.00  0.00           C  
ATOM    253  HB2 MET    15     328.735 313.390 329.047  1.00  0.00           H  
ATOM    254  HB3 MET    15     328.492 315.107 329.395  1.00  0.00           H  
ATOM    255  CG  MET    15     328.643 313.879 331.144  1.00  0.00           C  
ATOM    256  HG2 MET    15     328.300 312.897 331.471  1.00  0.00           H  
ATOM    257  HG3 MET    15     329.733 313.878 331.186  1.00  0.00           H  
ATOM    258  SD  MET    15     328.032 315.145 332.297  1.00  0.00           S  
ATOM    259  CE  MET    15     327.662 314.103 333.736  1.00  0.00           C  
ATOM    260  HE1 MET    15     328.569 313.604 334.076  1.00  0.00           H  
ATOM    261  HE2 MET    15     327.265 314.719 334.543  1.00  0.00           H  
ATOM    262  HE3 MET    15     326.919 313.352 333.468  1.00  0.00           H  
ATOM    263  C   MET    15     326.205 314.495 328.190  1.00  0.00           C  
ATOM    264  O   MET    15     325.884 315.677 328.152  1.00  0.00           O  
ATOM    265  N   GLN    16     326.060 313.695 327.123  1.00  0.00           N  
ATOM    266  H   GLN    16     326.347 312.729 327.222  1.00  0.00           H  
ATOM    267  CA  GLN    16     325.667 314.129 325.762  1.00  0.00           C  
ATOM    268  HA  GLN    16     326.472 314.734 325.339  1.00  0.00           H  
ATOM    269  CB  GLN    16     325.498 312.865 324.897  1.00  0.00           C  
ATOM    270  HB2 GLN    16     326.378 312.227 324.990  1.00  0.00           H  
ATOM    271  HB3 GLN    16     324.661 312.348 325.336  1.00  0.00           H  
ATOM    272  CG  GLN    16     325.163 313.028 323.401  1.00  0.00           C  
ATOM    273  HG2 GLN    16     324.586 313.934 323.249  1.00  0.00           H  
ATOM    274  HG3 GLN    16     326.086 313.108 322.827  1.00  0.00           H  
ATOM    275  CD  GLN    16     324.324 311.871 322.849  1.00  0.00           C  
ATOM    276  OE1 GLN    16     324.341 310.757 323.338  1.00  0.00           O  
ATOM    277  NE2 GLN    16     323.551 312.088 321.809  1.00  0.00           N  
ATOM    278 HE21 GLN    16     322.981 311.323 321.492  1.00  0.00           H  
ATOM    279 HE22 GLN    16     323.671 312.911 321.224  1.00  0.00           H  
ATOM    280  C   GLN    16     324.380 314.974 325.736  1.00  0.00           C  
ATOM    281  O   GLN    16     324.221 315.801 324.845  1.00  0.00           O  
ATOM    282  N   TYR    17     323.455 314.751 326.681  1.00  0.00           N  
ATOM    283  H   TYR    17     323.646 314.008 327.339  1.00  0.00           H  
ATOM    284  CA  TYR    17     322.274 315.600 326.930  1.00  0.00           C  
ATOM    285  HA  TYR    17     321.641 315.637 326.044  1.00  0.00           H  
ATOM    286  CB  TYR    17     321.460 315.023 328.109  1.00  0.00           C  
ATOM    287  HB2 TYR    17     320.867 314.181 327.756  1.00  0.00           H  
ATOM    288  HB3 TYR    17     322.177 314.635 328.833  1.00  0.00           H  
ATOM    289  CG  TYR    17     320.544 315.989 328.865  1.00  0.00           C  
ATOM    290  CD1 TYR    17     320.484 315.942 330.273  1.00  0.00           C  
ATOM    291  HD1 TYR    17     321.065 315.211 330.818  1.00  0.00           H  
ATOM    292  CE1 TYR    17     319.705 316.871 330.987  1.00  0.00           C  
ATOM    293  HE1 TYR    17     319.678 316.843 332.067  1.00  0.00           H  
ATOM    294  CZ  TYR    17     318.990 317.876 330.301  1.00  0.00           C  
ATOM    295  OH  TYR    17     318.283 318.804 331.001  1.00  0.00           O  
ATOM    296  HH  TYR    17     317.988 319.536 330.432  1.00  0.00           H  
ATOM    297  CE2 TYR    17     319.045 317.928 328.893  1.00  0.00           C  
ATOM    298  HE2 TYR    17     318.520 318.708 328.363  1.00  0.00           H  
ATOM    299  CD2 TYR    17     319.805 316.979 328.187  1.00  0.00           C  
ATOM    300  HD2 TYR    17     319.880 317.061 327.115  1.00  0.00           H  
ATOM    301  C   TYR    17     322.637 317.045 327.237  1.00  0.00           C  
ATOM    302  O   TYR    17     322.082 317.959 326.638  1.00  0.00           O  
ATOM    303  N   GLU    18     323.545 317.259 328.180  1.00  0.00           N  
ATOM    304  H   GLU    18     324.033 316.475 328.596  1.00  0.00           H  
ATOM    305  CA  GLU    18     323.761 318.593 328.718  1.00  0.00           C  
ATOM    306  HA  GLU    18     323.059 319.265 328.237  1.00  0.00           H  
ATOM    307  CB  GLU    18     323.386 318.618 330.214  1.00  0.00           C  
ATOM    308  HB2 GLU    18     323.281 319.653 330.536  1.00  0.00           H  
ATOM    309  HB3 GLU    18     322.412 318.141 330.319  1.00  0.00           H  
ATOM    310  CG  GLU    18     324.393 317.929 331.139  1.00  0.00           C  
ATOM    311  HG2 GLU    18     324.613 316.930 330.757  1.00  0.00           H  
ATOM    312  HG3 GLU    18     325.301 318.525 331.111  1.00  0.00           H  
ATOM    313  CD  GLU    18     323.935 317.826 332.613  1.00  0.00           C  
ATOM    314  OE1 GLU    18     324.809 317.623 333.490  1.00  0.00           O  
ATOM    315  OE2 GLU    18     322.724 317.940 332.926  1.00  0.00           O  
ATOM    316  C   GLU    18     325.111 319.198 328.348  1.00  0.00           C  
ATOM    317  O   GLU    18     325.394 320.280 328.835  1.00  0.00           O  
ATOM    318  N   VAL    19     325.879 318.591 327.426  1.00  0.00           N  
ATOM    319  H   VAL    19     325.557 317.689 327.095  1.00  0.00           H  
ATOM    320  CA  VAL    19     327.100 319.160 326.803  1.00  0.00           C  
ATOM    321  HA  VAL    19     327.858 319.340 327.555  1.00  0.00           H  
ATOM    322  CB  VAL    19     327.717 318.141 325.804  1.00  0.00           C  
ATOM    323  HB  VAL    19     326.915 317.662 325.242  1.00  0.00           H  
ATOM    324  CG1 VAL    19     328.737 318.705 324.803  1.00  0.00           C  
ATOM    325 HG11 VAL    19     329.442 319.361 325.312  1.00  0.00           H  
ATOM    326 HG12 VAL    19     329.282 317.895 324.316  1.00  0.00           H  
ATOM    327 HG13 VAL    19     328.225 319.250 324.016  1.00  0.00           H  
ATOM    328  CG2 VAL    19     328.484 317.051 326.564  1.00  0.00           C  
ATOM    329 HG21 VAL    19     327.881 316.646 327.364  1.00  0.00           H  
ATOM    330 HG22 VAL    19     328.747 316.238 325.884  1.00  0.00           H  
ATOM    331 HG23 VAL    19     329.390 317.462 327.006  1.00  0.00           H  
ATOM    332  C   VAL    19     326.765 320.521 326.164  1.00  0.00           C  
ATOM    333  O   VAL    19     326.325 320.545 325.031  1.00  0.00           O  
ATOM    334  N   THR    20     326.962 321.614 326.923  1.00  0.00           N  
ATOM    335  H   THR    20     327.304 321.386 327.848  1.00  0.00           H  
ATOM    336  CA  THR    20     326.571 323.047 326.725  1.00  0.00           C  
ATOM    337  HA  THR    20     327.422 323.554 326.270  1.00  0.00           H  
ATOM    338  CB  THR    20     325.361 323.309 325.780  1.00  0.00           C  
ATOM    339  HB  THR    20     324.546 322.620 326.006  1.00  0.00           H  
ATOM    340  CG2 THR    20     324.834 324.750 325.789  1.00  0.00           C  
ATOM    341 HG21 THR    20     325.649 325.441 325.566  1.00  0.00           H  
ATOM    342 HG22 THR    20     324.056 324.869 325.034  1.00  0.00           H  
ATOM    343 HG23 THR    20     324.411 324.997 326.759  1.00  0.00           H  
ATOM    344  OG1 THR    20     325.763 323.185 324.441  1.00  0.00           O  
ATOM    345  HG1 THR    20     324.991 323.254 323.859  1.00  0.00           H  
ATOM    346  C   THR    20     326.330 323.737 328.086  1.00  0.00           C  
ATOM    347  O   THR    20     326.609 324.925 328.245  1.00  0.00           O  
ATOM    348  N   GLN    21     325.913 322.987 329.116  1.00  0.00           N  
ATOM    349  H   GLN    21     325.697 322.016 328.910  1.00  0.00           H  
ATOM    350  CA  GLN    21     325.571 323.434 330.482  1.00  0.00           C  
ATOM    351  HA  GLN    21     324.908 324.297 330.402  1.00  0.00           H  
ATOM    352  CB  GLN    21     324.787 322.270 331.142  1.00  0.00           C  
ATOM    353  HB2 GLN    21     323.993 321.983 330.461  1.00  0.00           H  
ATOM    354  HB3 GLN    21     325.461 321.414 331.215  1.00  0.00           H  
ATOM    355  CG  GLN    21     324.140 322.438 332.534  1.00  0.00           C  
ATOM    356  HG2 GLN    21     323.546 321.545 332.736  1.00  0.00           H  
ATOM    357  HG3 GLN    21     324.914 322.473 333.299  1.00  0.00           H  
ATOM    358  CD  GLN    21     323.234 323.660 332.693  1.00  0.00           C  
ATOM    359  OE1 GLN    21     322.014 323.567 332.729  1.00  0.00           O  
ATOM    360  NE2 GLN    21     323.787 324.847 332.830  1.00  0.00           N  
ATOM    361 HE21 GLN    21     323.184 325.640 332.985  1.00  0.00           H  
ATOM    362 HE22 GLN    21     324.797 324.919 332.887  1.00  0.00           H  
ATOM    363  C   GLN    21     326.795 323.847 331.339  1.00  0.00           C  
ATOM    364  O   GLN    21     326.639 324.117 332.529  1.00  0.00           O  
ATOM    365  N   ASN    22     327.999 323.898 330.745  1.00  0.00           N  
ATOM    366  H   ASN    22     327.989 323.808 329.739  1.00  0.00           H  
ATOM    367  CA  ASN    22     329.331 324.078 331.361  1.00  0.00           C  
ATOM    368  HA  ASN    22     330.011 324.351 330.551  1.00  0.00           H  
ATOM    369  CB  ASN    22     329.361 325.261 332.362  1.00  0.00           C  
ATOM    370  HB2 ASN    22     328.887 324.952 333.294  1.00  0.00           H  
ATOM    371  HB3 ASN    22     330.397 325.500 332.601  1.00  0.00           H  
ATOM    372  CG  ASN    22     328.701 326.540 331.862  1.00  0.00           C  
ATOM    373  OD1 ASN    22     328.918 326.993 330.746  1.00  0.00           O  
ATOM    374  ND2 ASN    22     327.885 327.178 332.675  1.00  0.00           N  
ATOM    375 HD21 ASN    22     327.461 328.038 332.361  1.00  0.00           H  
ATOM    376 HD22 ASN    22     327.696 326.807 333.594  1.00  0.00           H  
ATOM    377  C   ASN    22     329.909 322.764 331.954  1.00  0.00           C  
ATOM    378  O   ASN    22     330.745 322.790 332.858  1.00  0.00           O  
ATOM    379  N   ASN    23     329.468 321.605 331.440  1.00  0.00           N  
ATOM    380  H   ASN    23     328.792 321.657 330.688  1.00  0.00           H  
ATOM    381  CA  ASN    23     329.745 320.259 331.971  1.00  0.00           C  
ATOM    382  HA  ASN    23     330.089 320.351 333.002  1.00  0.00           H  
ATOM    383  CB  ASN    23     328.416 319.470 331.995  1.00  0.00           C  
ATOM    384  HB2 ASN    23     328.561 318.542 332.549  1.00  0.00           H  
ATOM    385  HB3 ASN    23     327.642 320.046 332.503  1.00  0.00           H  
ATOM    386  CG  ASN    23     327.935 319.148 330.596  1.00  0.00           C  
ATOM    387  OD1 ASN    23     327.953 320.011 329.730  1.00  0.00           O  
ATOM    388  ND2 ASN    23     327.625 317.909 330.295  1.00  0.00           N  
ATOM    389 HD21 ASN    23     327.278 317.718 329.369  1.00  0.00           H  
ATOM    390 HD22 ASN    23     327.621 317.199 331.014  1.00  0.00           H  
ATOM    391  C   ASN    23     330.828 319.460 331.195  1.00  0.00           C  
ATOM    392  O   ASN    23     331.674 318.821 331.824  1.00  0.00           O  
ATOM    393  N   GLY    24     330.779 319.435 329.853  1.00  0.00           N  
ATOM    394  H   GLY    24     330.064 319.993 329.399  1.00  0.00           H  
ATOM    395  CA  GLY    24     331.578 318.536 329.000  1.00  0.00           C  
ATOM    396  HA2 GLY    24     332.590 318.465 329.401  1.00  0.00           H  
ATOM    397  HA3 GLY    24     331.130 317.542 329.035  1.00  0.00           H  
ATOM    398  C   GLY    24     331.691 318.961 327.526  1.00  0.00           C  
ATOM    399  O   GLY    24     331.302 320.072 327.162  1.00  0.00           O  
ATOM    400  N   THR    25     332.227 318.070 326.674  1.00  0.00           N  
ATOM    401  H   THR    25     332.534 317.184 327.057  1.00  0.00           H  
ATOM    402  CA  THR    25     332.647 318.404 325.287  1.00  0.00           C  
ATOM    403  HA  THR    25     331.918 319.094 324.861  1.00  0.00           H  
ATOM    404  CB  THR    25     333.988 319.173 325.397  1.00  0.00           C  
ATOM    405  HB  THR    25     333.877 319.925 326.179  1.00  0.00           H  
ATOM    406  CG2 THR    25     335.166 318.271 325.792  1.00  0.00           C  
ATOM    407 HG21 THR    25     335.395 317.559 325.000  1.00  0.00           H  
ATOM    408 HG22 THR    25     336.049 318.882 325.984  1.00  0.00           H  
ATOM    409 HG23 THR    25     334.928 317.722 326.703  1.00  0.00           H  
ATOM    410  OG1 THR    25     334.318 319.863 324.208  1.00  0.00           O  
ATOM    411  HG1 THR    25     335.124 320.387 324.378  1.00  0.00           H  
ATOM    412  C   THR    25     332.733 317.205 324.302  1.00  0.00           C  
ATOM    413  O   THR    25     333.424 317.269 323.283  1.00  0.00           O  
ATOM    414  N   GLU    26     332.059 316.079 324.582  1.00  0.00           N  
ATOM    415  H   GLU    26     331.438 316.077 325.378  1.00  0.00           H  
ATOM    416  CA  GLU    26     332.243 314.808 323.839  1.00  0.00           C  
ATOM    417  HA  GLU    26     333.246 314.463 324.077  1.00  0.00           H  
ATOM    418  CB  GLU    26     331.249 313.740 324.334  1.00  0.00           C  
ATOM    419  HB2 GLU    26     330.236 314.142 324.288  1.00  0.00           H  
ATOM    420  HB3 GLU    26     331.293 312.888 323.657  1.00  0.00           H  
ATOM    421  CG  GLU    26     331.522 313.234 325.757  1.00  0.00           C  
ATOM    422  HG2 GLU    26     331.387 314.060 326.459  1.00  0.00           H  
ATOM    423  HG3 GLU    26     330.773 312.476 325.999  1.00  0.00           H  
ATOM    424  CD  GLU    26     332.930 312.620 325.913  1.00  0.00           C  
ATOM    425  OE1 GLU    26     333.706 313.090 326.781  1.00  0.00           O  
ATOM    426  OE2 GLU    26     333.274 311.664 325.178  1.00  0.00           O  
ATOM    427  C   GLU    26     332.123 314.903 322.290  1.00  0.00           C  
ATOM    428  O   GLU    26     331.164 315.506 321.795  1.00  0.00           O  
ATOM    429  N   PRO    27     333.030 314.257 321.518  1.00  0.00           N  
ATOM    430  CD  PRO    27     334.251 313.614 321.993  1.00  0.00           C  
ATOM    431  HD2 PRO    27     334.034 312.867 322.756  1.00  0.00           H  
ATOM    432  HD3 PRO    27     334.928 314.374 322.386  1.00  0.00           H  
ATOM    433  CG  PRO    27     334.892 312.939 320.781  1.00  0.00           C  
ATOM    434  HG2 PRO    27     334.525 311.915 320.692  1.00  0.00           H  
ATOM    435  HG3 PRO    27     335.980 312.955 320.835  1.00  0.00           H  
ATOM    436  CB  PRO    27     334.368 313.775 319.620  1.00  0.00           C  
ATOM    437  HB2 PRO    27     334.419 313.221 318.684  1.00  0.00           H  
ATOM    438  HB3 PRO    27     334.945 314.699 319.541  1.00  0.00           H  
ATOM    439  CA  PRO    27     332.934 314.100 320.060  1.00  0.00           C  
ATOM    440  HA  PRO    27     332.615 315.034 319.602  1.00  0.00           H  
ATOM    441  C   PRO    27     331.939 312.976 319.667  1.00  0.00           C  
ATOM    442  O   PRO    27     331.431 312.273 320.551  1.00  0.00           O  
ATOM    443  N   PRO    28     331.639 312.768 318.366  1.00  0.00           N  
ATOM    444  CD  PRO    28     332.188 313.439 317.198  1.00  0.00           C  
ATOM    445  HD2 PRO    28     332.999 312.836 316.787  1.00  0.00           H  
ATOM    446  HD3 PRO    28     332.553 314.441 317.417  1.00  0.00           H  
ATOM    447  CG  PRO    28     331.045 313.496 316.194  1.00  0.00           C  
ATOM    448  HG2 PRO    28     331.410 313.504 315.166  1.00  0.00           H  
ATOM    449  HG3 PRO    28     330.436 314.377 316.389  1.00  0.00           H  
ATOM    450  CB  PRO    28     330.235 312.236 316.501  1.00  0.00           C  
ATOM    451  HB2 PRO    28     330.495 311.432 315.815  1.00  0.00           H  
ATOM    452  HB3 PRO    28     329.177 312.470 316.431  1.00  0.00           H  
ATOM    453  CA  PRO    28     330.582 311.848 317.942  1.00  0.00           C  
ATOM    454  HA  PRO    28     329.703 312.032 318.560  1.00  0.00           H  
ATOM    455  C   PRO    28     330.983 310.367 318.098  1.00  0.00           C  
ATOM    456  O   PRO    28     332.167 310.016 318.045  1.00  0.00           O  
ATOM    457  N   PHE    29     329.992 309.490 318.306  1.00  0.00           N  
ATOM    458  H   PHE    29     329.051 309.851 318.334  1.00  0.00           H  
ATOM    459  CA  PHE    29     330.191 308.085 318.706  1.00  0.00           C  
ATOM    460  HA  PHE    29     331.218 307.973 319.059  1.00  0.00           H  
ATOM    461  CB  PHE    29     329.268 307.732 319.888  1.00  0.00           C  
ATOM    462  HB2 PHE    29     328.292 307.440 319.498  1.00  0.00           H  
ATOM    463  HB3 PHE    29     329.676 306.858 320.400  1.00  0.00           H  
ATOM    464  CG  PHE    29     329.043 308.824 320.914  1.00  0.00           C  
ATOM    465  CD1 PHE    29     330.090 309.253 321.752  1.00  0.00           C  
ATOM    466  HD1 PHE    29     331.072 308.809 321.666  1.00  0.00           H  
ATOM    467  CE1 PHE    29     329.862 310.268 322.700  1.00  0.00           C  
ATOM    468  HE1 PHE    29     330.667 310.596 323.342  1.00  0.00           H  
ATOM    469  CZ  PHE    29     328.592 310.862 322.804  1.00  0.00           C  
ATOM    470  HZ  PHE    29     328.417 311.645 323.530  1.00  0.00           H  
ATOM    471  CE2 PHE    29     327.552 310.435 321.961  1.00  0.00           C  
ATOM    472  HE2 PHE    29     326.577 310.879 322.032  1.00  0.00           H  
ATOM    473  CD2 PHE    29     327.772 309.415 321.024  1.00  0.00           C  
ATOM    474  HD2 PHE    29     326.955 309.085 320.397  1.00  0.00           H  
ATOM    475  C   PHE    29     329.955 307.061 317.584  1.00  0.00           C  
ATOM    476  O   PHE    29     328.874 306.996 316.995  1.00  0.00           O  
ATOM    477  N   GLN    30     330.904 306.143 317.392  1.00  0.00           N  
ATOM    478  H   GLN    30     331.767 306.234 317.913  1.00  0.00           H  
ATOM    479  CA  GLN    30     330.762 304.980 316.496  1.00  0.00           C  
ATOM    480  HA  GLN    30     330.538 305.329 315.488  1.00  0.00           H  
ATOM    481  CB  GLN    30     332.104 304.226 316.454  1.00  0.00           C  
ATOM    482  HB2 GLN    30     332.394 304.004 317.482  1.00  0.00           H  
ATOM    483  HB3 GLN    30     331.979 303.277 315.928  1.00  0.00           H  
ATOM    484  CG  GLN    30     333.217 305.033 315.746  1.00  0.00           C  
ATOM    485  HG2 GLN    30     333.232 304.767 314.689  1.00  0.00           H  
ATOM    486  HG3 GLN    30     332.992 306.096 315.806  1.00  0.00           H  
ATOM    487  CD  GLN    30     334.624 304.847 316.325  1.00  0.00           C  
ATOM    488  OE1 GLN    30     334.930 303.929 317.077  1.00  0.00           O  
ATOM    489  NE2 GLN    30     335.547 305.728 315.995  1.00  0.00           N  
ATOM    490 HE21 GLN    30     336.473 305.630 316.387  1.00  0.00           H  
ATOM    491 HE22 GLN    30     335.326 306.491 315.370  1.00  0.00           H  
ATOM    492  C   GLN    30     329.606 304.037 316.895  1.00  0.00           C  
ATOM    493  O   GLN    30     329.038 303.359 316.037  1.00  0.00           O  
ATOM    494  N   ASN    31     329.239 304.004 318.184  1.00  0.00           N  
ATOM    495  H   ASN    31     329.777 304.560 318.833  1.00  0.00           H  
ATOM    496  CA  ASN    31     328.243 303.072 318.734  1.00  0.00           C  
ATOM    497  HA  ASN    31     328.413 302.088 318.290  1.00  0.00           H  
ATOM    498  CB  ASN    31     328.455 302.946 320.256  1.00  0.00           C  
ATOM    499  HB2 ASN    31     328.274 303.916 320.722  1.00  0.00           H  
ATOM    500  HB3 ASN    31     327.720 302.247 320.658  1.00  0.00           H  
ATOM    501  CG  ASN    31     329.835 302.449 320.676  1.00  0.00           C  
ATOM    502  OD1 ASN    31     330.609 301.895 319.906  1.00  0.00           O  
ATOM    503  ND2 ASN    31     330.194 302.640 321.926  1.00  0.00           N  
ATOM    504 HD21 ASN    31     331.105 302.320 322.220  1.00  0.00           H  
ATOM    505 HD22 ASN    31     329.559 303.076 322.579  1.00  0.00           H  
ATOM    506  C   ASN    31     326.777 303.447 318.424  1.00  0.00           C  
ATOM    507  O   ASN    31     325.946 302.556 318.250  1.00  0.00           O  
ATOM    508  N   GLU    32     326.446 304.747 318.375  1.00  0.00           N  
ATOM    509  H   GLU    32     327.178 305.413 318.566  1.00  0.00           H  
ATOM    510  CA  GLU    32     325.052 305.228 318.225  1.00  0.00           C  
ATOM    511  HA  GLU    32     324.486 304.487 317.659  1.00  0.00           H  
ATOM    512  CB  GLU    32     324.389 305.329 319.612  1.00  0.00           C  
ATOM    513  HB2 GLU    32     323.315 305.457 319.474  1.00  0.00           H  
ATOM    514  HB3 GLU    32     324.549 304.391 320.145  1.00  0.00           H  
ATOM    515  CG  GLU    32     324.917 306.486 320.477  1.00  0.00           C  
ATOM    516  HG2 GLU    32     326.010 306.460 320.473  1.00  0.00           H  
ATOM    517  HG3 GLU    32     324.604 307.438 320.041  1.00  0.00           H  
ATOM    518  CD  GLU    32     324.402 306.397 321.930  1.00  0.00           C  
ATOM    519  OE1 GLU    32     325.185 306.703 322.862  1.00  0.00           O  
ATOM    520  OE2 GLU    32     323.221 306.029 322.145  1.00  0.00           O  
ATOM    521  C   GLU    32     324.882 306.552 317.457  1.00  0.00           C  
ATOM    522  O   GLU    32     323.764 306.897 317.069  1.00  0.00           O  
ATOM    523  N   TYR    33     325.965 307.291 317.191  1.00  0.00           N  
ATOM    524  H   TYR    33     326.876 306.982 317.507  1.00  0.00           H  
ATOM    525  CA  TYR    33     325.921 308.496 316.355  1.00  0.00           C  
ATOM    526  HA  TYR    33     324.916 308.918 316.384  1.00  0.00           H  
ATOM    527  CB  TYR    33     326.861 309.551 316.947  1.00  0.00           C  
ATOM    528  HB2 TYR    33     326.698 309.614 318.024  1.00  0.00           H  
ATOM    529  HB3 TYR    33     327.888 309.248 316.769  1.00  0.00           H  
ATOM    530  CG  TYR    33     326.669 310.922 316.345  1.00  0.00           C  
ATOM    531  CD1 TYR    33     325.783 311.831 316.946  1.00  0.00           C  
ATOM    532  HD1 TYR    33     325.279 311.579 317.871  1.00  0.00           H  
ATOM    533  CE1 TYR    33     325.534 313.065 316.324  1.00  0.00           C  
ATOM    534  HE1 TYR    33     324.834 313.740 316.770  1.00  0.00           H  
ATOM    535  CZ  TYR    33     326.171 313.396 315.105  1.00  0.00           C  
ATOM    536  OH  TYR    33     325.898 314.561 314.466  1.00  0.00           O  
ATOM    537  HH  TYR    33     325.496 315.217 315.064  1.00  0.00           H  
ATOM    538  CE2 TYR    33     327.072 312.488 314.520  1.00  0.00           C  
ATOM    539  HE2 TYR    33     327.557 312.742 313.591  1.00  0.00           H  
ATOM    540  CD2 TYR    33     327.326 311.256 315.145  1.00  0.00           C  
ATOM    541  HD2 TYR    33     328.005 310.553 314.684  1.00  0.00           H  
ATOM    542  C   TYR    33     326.248 308.202 314.877  1.00  0.00           C  
ATOM    543  O   TYR    33     325.879 308.987 314.009  1.00  0.00           O  
ATOM    544  N   TRP    34     326.867 307.047 314.588  1.00  0.00           N  
ATOM    545  H   TRP    34     327.242 306.520 315.364  1.00  0.00           H  
ATOM    546  CA  TRP    34     327.182 306.562 313.232  1.00  0.00           C  
ATOM    547  HA  TRP    34     326.683 307.195 312.502  1.00  0.00           H  
ATOM    548  CB  TRP    34     328.695 306.720 312.995  1.00  0.00           C  
ATOM    549  HB2 TRP    34     329.229 306.194 313.785  1.00  0.00           H  
ATOM    550  HB3 TRP    34     328.953 306.236 312.053  1.00  0.00           H  
ATOM    551  CG  TRP    34     329.217 308.131 312.906  1.00  0.00           C  
ATOM    552  CD1 TRP    34     328.687 309.120 312.146  1.00  0.00           C  
ATOM    553  HD1 TRP    34     327.795 309.024 311.538  1.00  0.00           H  
ATOM    554  NE1 TRP    34     329.468 310.257 312.235  1.00  0.00           N  
ATOM    555  HE1 TRP    34     329.264 311.113 311.731  1.00  0.00           H  
ATOM    556  CE2 TRP    34     330.562 310.057 313.046  1.00  0.00           C  
ATOM    557  CZ2 TRP    34     331.645 310.871 313.413  1.00  0.00           C  
ATOM    558  HZ2 TRP    34     331.725 311.878 313.029  1.00  0.00           H  
ATOM    559  CH2 TRP    34     332.614 310.364 314.297  1.00  0.00           C  
ATOM    560  HH2 TRP    34     333.451 310.981 314.601  1.00  0.00           H  
ATOM    561  CZ3 TRP    34     332.488 309.055 314.794  1.00  0.00           C  
ATOM    562  HZ3 TRP    34     333.229 308.672 315.483  1.00  0.00           H  
ATOM    563  CE3 TRP    34     331.406 308.242 314.400  1.00  0.00           C  
ATOM    564  HE3 TRP    34     331.325 307.237 314.772  1.00  0.00           H  
ATOM    565  CD2 TRP    34     330.415 308.715 313.514  1.00  0.00           C  
ATOM    566  C   TRP    34     326.652 305.131 312.947  1.00  0.00           C  
ATOM    567  O   TRP    34     327.071 304.482 311.986  1.00  0.00           O  
ATOM    568  N   ASP    35     325.677 304.659 313.737  1.00  0.00           N  
ATOM    569  H   ASP    35     325.381 305.255 314.495  1.00  0.00           H  
ATOM    570  CA  ASP    35     324.913 303.402 313.542  1.00  0.00           C  
ATOM    571  HA  ASP    35     325.320 302.848 312.696  1.00  0.00           H  
ATOM    572  CB  ASP    35     325.071 302.547 314.815  1.00  0.00           C  
ATOM    573  HB2 ASP    35     326.128 302.504 315.083  1.00  0.00           H  
ATOM    574  HB3 ASP    35     324.541 303.042 315.633  1.00  0.00           H  
ATOM    575  CG  ASP    35     324.558 301.101 314.655  1.00  0.00           C  
ATOM    576  OD1 ASP    35     323.987 300.546 315.627  1.00  0.00           O  
ATOM    577  OD2 ASP    35     324.758 300.487 313.578  1.00  0.00           O  
ATOM    578  C   ASP    35     323.416 303.692 313.254  1.00  0.00           C  
ATOM    579  O   ASP    35     322.518 302.887 313.522  1.00  0.00           O  
ATOM    580  N   HIS    36     323.149 304.885 312.721  1.00  0.00           N  
ATOM    581  H   HIS    36     323.945 305.469 312.493  1.00  0.00           H  
ATOM    582  CA  HIS    36     321.846 305.552 312.633  1.00  0.00           C  
ATOM    583  HA  HIS    36     321.076 304.952 313.123  1.00  0.00           H  
ATOM    584  CB  HIS    36     322.073 306.852 313.428  1.00  0.00           C  
ATOM    585  HB2 HIS    36     321.106 307.300 313.649  1.00  0.00           H  
ATOM    586  HB3 HIS    36     322.557 306.629 314.382  1.00  0.00           H  
ATOM    587  CG  HIS    36     322.923 307.846 312.658  1.00  0.00           C  
ATOM    588  ND1 HIS    36     324.143 307.564 312.038  1.00  0.00           N  
ATOM    589  CE1 HIS    36     324.480 308.674 311.360  1.00  0.00           C  
ATOM    590  HE1 HIS    36     325.387 308.793 310.780  1.00  0.00           H  
ATOM    591  NE2 HIS    36     323.537 309.618 311.506  1.00  0.00           N  
ATOM    592  HE2 HIS    36     323.569 310.543 311.092  1.00  0.00           H  
ATOM    593  CD2 HIS    36     322.539 309.103 312.303  1.00  0.00           C  
ATOM    594  HD2 HIS    36     321.599 309.565 312.545  1.00  0.00           H  
ATOM    595  C   HIS    36     321.371 305.888 311.197  1.00  0.00           C  
ATOM    596  O   HIS    36     321.795 305.273 310.214  1.00  0.00           O  
ATOM    597  N   LYS    37     320.496 306.906 311.102  1.00  0.00           N  
ATOM    598  H   LYS    37     320.178 307.307 311.974  1.00  0.00           H  
ATOM    599  CA  LYS    37     320.037 307.610 309.893  1.00  0.00           C  
ATOM    600  HA  LYS    37     320.853 307.623 309.167  1.00  0.00           H  
ATOM    601  CB  LYS    37     318.841 306.870 309.276  1.00  0.00           C  
ATOM    602  HB2 LYS    37     318.555 307.367 308.348  1.00  0.00           H  
ATOM    603  HB3 LYS    37     319.156 305.855 309.030  1.00  0.00           H  
ATOM    604  CG  LYS    37     317.620 306.810 310.211  1.00  0.00           C  
ATOM    605  HG2 LYS    37     317.915 306.395 311.176  1.00  0.00           H  
ATOM    606  HG3 LYS    37     317.222 307.814 310.366  1.00  0.00           H  
ATOM    607  CD  LYS    37     316.529 305.920 309.610  1.00  0.00           C  
ATOM    608  HD2 LYS    37     316.154 306.375 308.691  1.00  0.00           H  
ATOM    609  HD3 LYS    37     316.956 304.942 309.378  1.00  0.00           H  
ATOM    610  CE  LYS    37     315.385 305.750 310.615  1.00  0.00           C  
ATOM    611  HE2 LYS    37     315.804 305.412 311.569  1.00  0.00           H  
ATOM    612  HE3 LYS    37     314.916 306.724 310.786  1.00  0.00           H  
ATOM    613  NZ  LYS    37     314.380 304.768 310.129  1.00  0.00           N  
ATOM    614  HZ1 LYS    37     314.796 303.857 309.980  1.00  0.00           H  
ATOM    615  HZ2 LYS    37     313.631 304.651 310.800  1.00  0.00           H  
ATOM    616  HZ3 LYS    37     313.964 305.065 309.256  1.00  0.00           H  
ATOM    617  C   LYS    37     319.694 309.071 310.217  1.00  0.00           C  
ATOM    618  O   LYS    37     319.413 309.406 311.370  1.00  0.00           O  
ATOM    619  N   GLU    38     319.728 309.949 309.220  1.00  0.00           N  
ATOM    620  H   GLU    38     319.993 309.628 308.296  1.00  0.00           H  
ATOM    621  CA  GLU    38     319.500 311.386 309.401  1.00  0.00           C  
ATOM    622  HA  GLU    38     319.988 311.706 310.324  1.00  0.00           H  
ATOM    623  CB  GLU    38     320.161 312.189 308.263  1.00  0.00           C  
ATOM    624  HB2 GLU    38     319.675 311.974 307.311  1.00  0.00           H  
ATOM    625  HB3 GLU    38     319.986 313.245 308.467  1.00  0.00           H  
ATOM    626  CG  GLU    38     321.681 311.968 308.144  1.00  0.00           C  
ATOM    627  HG2 GLU    38     322.149 312.941 307.979  1.00  0.00           H  
ATOM    628  HG3 GLU    38     322.074 311.587 309.090  1.00  0.00           H  
ATOM    629  CD  GLU    38     322.085 311.012 306.996  1.00  0.00           C  
ATOM    630  OE1 GLU    38     323.200 311.176 306.443  1.00  0.00           O  
ATOM    631  OE2 GLU    38     321.316 310.080 306.651  1.00  0.00           O  
ATOM    632  C   GLU    38     318.002 311.750 309.518  1.00  0.00           C  
ATOM    633  O   GLU    38     317.264 311.723 308.529  1.00  0.00           O  
ATOM    634  N   GLU    39     317.541 312.072 310.737  1.00  0.00           N  
ATOM    635  H   GLU    39     318.177 312.015 311.518  1.00  0.00           H  
ATOM    636  CA  GLU    39     316.235 312.737 310.958  1.00  0.00           C  
ATOM    637  HA  GLU    39     315.485 312.274 310.317  1.00  0.00           H  
ATOM    638  CB  GLU    39     315.792 312.558 312.424  1.00  0.00           C  
ATOM    639  HB2 GLU    39     316.540 313.005 313.060  1.00  0.00           H  
ATOM    640  HB3 GLU    39     314.854 313.086 312.596  1.00  0.00           H  
ATOM    641  CG  GLU    39     315.650 311.107 312.906  1.00  0.00           C  
ATOM    642  HG2 GLU    39     316.620 310.612 312.824  1.00  0.00           H  
ATOM    643  HG3 GLU    39     315.404 311.132 313.969  1.00  0.00           H  
ATOM    644  CD  GLU    39     314.576 310.288 312.157  1.00  0.00           C  
ATOM    645  OE1 GLU    39     314.648 309.036 312.193  1.00  0.00           O  
ATOM    646  OE2 GLU    39     313.647 310.871 311.544  1.00  0.00           O  
ATOM    647  C   GLU    39     316.340 314.228 310.513  1.00  0.00           C  
ATOM    648  O   GLU    39     317.323 314.580 309.870  1.00  0.00           O  
ATOM    649  N   GLY    40     315.372 315.121 310.792  1.00  0.00           N  
ATOM    650  H   GLY    40     314.562 314.807 311.307  1.00  0.00           H  
ATOM    651  CA  GLY    40     315.382 316.526 310.297  1.00  0.00           C  
ATOM    652  HA2 GLY    40     315.423 316.505 309.207  1.00  0.00           H  
ATOM    653  HA3 GLY    40     314.449 317.013 310.576  1.00  0.00           H  
ATOM    654  C   GLY    40     316.556 317.410 310.781  1.00  0.00           C  
ATOM    655  O   GLY    40     317.487 316.925 311.425  1.00  0.00           O  
ATOM    656  N   LEU    41     316.573 318.720 310.473  1.00  0.00           N  
ATOM    657  H   LEU    41     315.799 319.154 309.988  1.00  0.00           H  
ATOM    658  CA  LEU    41     317.707 319.546 310.923  1.00  0.00           C  
ATOM    659  HA  LEU    41     318.593 319.004 310.602  1.00  0.00           H  
ATOM    660  CB  LEU    41     317.761 320.960 310.304  1.00  0.00           C  
ATOM    661  HB2 LEU    41     317.027 321.042 309.508  1.00  0.00           H  
ATOM    662  HB3 LEU    41     317.494 321.694 311.058  1.00  0.00           H  
ATOM    663  CG  LEU    41     319.138 321.370 309.757  1.00  0.00           C  
ATOM    664  HG  LEU    41     319.123 322.432 309.513  1.00  0.00           H  
ATOM    665  CD1 LEU    41     320.298 321.098 310.719  1.00  0.00           C  
ATOM    666 HD11 LEU    41     320.423 320.038 310.916  1.00  0.00           H  
ATOM    667 HD12 LEU    41     321.224 321.417 310.258  1.00  0.00           H  
ATOM    668 HD13 LEU    41     320.139 321.648 311.647  1.00  0.00           H  
ATOM    669  CD2 LEU    41     319.457 320.589 308.497  1.00  0.00           C  
ATOM    670 HD21 LEU    41     318.707 320.793 307.737  1.00  0.00           H  
ATOM    671 HD22 LEU    41     320.436 320.878 308.116  1.00  0.00           H  
ATOM    672 HD23 LEU    41     319.458 319.526 308.720  1.00  0.00           H  
ATOM    673  C   LEU    41     317.754 319.620 312.454  1.00  0.00           C  
ATOM    674  O   LEU    41     316.751 319.904 313.111  1.00  0.00           O  
ATOM    675  N   TYR    42     318.944 319.328 312.982  1.00  0.00           N  
ATOM    676  H   TYR    42     319.665 319.042 312.342  1.00  0.00           H  
ATOM    677  CA  TYR    42     319.317 319.359 314.386  1.00  0.00           C  
ATOM    678  HA  TYR    42     320.367 319.075 314.427  1.00  0.00           H  
ATOM    679  CB  TYR    42     319.232 320.778 314.956  1.00  0.00           C  
ATOM    680  HB2 TYR    42     319.521 321.509 314.199  1.00  0.00           H  
ATOM    681  HB3 TYR    42     318.226 321.016 315.297  1.00  0.00           H  
ATOM    682  CG  TYR    42     320.216 320.834 316.085  1.00  0.00           C  
ATOM    683  CD1 TYR    42     321.551 321.150 315.788  1.00  0.00           C  
ATOM    684  HD1 TYR    42     321.837 321.493 314.806  1.00  0.00           H  
ATOM    685  CE1 TYR    42     322.542 320.921 316.753  1.00  0.00           C  
ATOM    686  HE1 TYR    42     323.576 321.100 316.528  1.00  0.00           H  
ATOM    687  CZ  TYR    42     322.199 320.406 318.002  1.00  0.00           C  
ATOM    688  OH  TYR    42     323.176 320.238 318.923  1.00  0.00           O  
ATOM    689  HH  TYR    42     322.881 319.865 319.755  1.00  0.00           H  
ATOM    690  CE2 TYR    42     320.869 320.053 318.286  1.00  0.00           C  
ATOM    691  HE2 TYR    42     320.596 319.600 319.220  1.00  0.00           H  
ATOM    692  CD2 TYR    42     319.877 320.279 317.326  1.00  0.00           C  
ATOM    693  HD2 TYR    42     318.877 319.955 317.539  1.00  0.00           H  
ATOM    694  C   TYR    42     318.536 318.297 315.174  1.00  0.00           C  
ATOM    695  O   TYR    42     317.351 318.463 315.409  1.00  0.00           O  
ATOM    696  N   VAL    43     319.153 317.200 315.615  1.00  0.00           N  
ATOM    697  H   VAL    43     320.130 317.078 315.371  1.00  0.00           H  
ATOM    698  CA  VAL    43     318.377 316.025 316.074  1.00  0.00           C  
ATOM    699  HA  VAL    43     317.352 316.324 316.282  1.00  0.00           H  
ATOM    700  CB  VAL    43     318.322 315.016 314.920  1.00  0.00           C  
ATOM    701  HB  VAL    43     319.235 315.130 314.345  1.00  0.00           H  
ATOM    702  CG1 VAL    43     318.181 313.539 315.320  1.00  0.00           C  
ATOM    703 HG11 VAL    43     317.232 313.372 315.832  1.00  0.00           H  
ATOM    704 HG12 VAL    43     318.235 312.915 314.429  1.00  0.00           H  
ATOM    705 HG13 VAL    43     318.998 313.239 315.975  1.00  0.00           H  
ATOM    706  CG2 VAL    43     317.172 315.369 313.986  1.00  0.00           C  
ATOM    707 HG21 VAL    43     317.099 316.444 313.860  1.00  0.00           H  
ATOM    708 HG22 VAL    43     317.383 314.945 313.010  1.00  0.00           H  
ATOM    709 HG23 VAL    43     316.227 314.992 314.370  1.00  0.00           H  
ATOM    710  C   VAL    43     318.881 315.387 317.353  1.00  0.00           C  
ATOM    711  O   VAL    43     320.068 315.099 317.487  1.00  0.00           O  
ATOM    712  N   ASP    44     317.937 315.148 318.265  1.00  0.00           N  
ATOM    713  H   ASP    44     316.979 315.356 318.005  1.00  0.00           H  
ATOM    714  CA  ASP    44     318.164 314.688 319.634  1.00  0.00           C  
ATOM    715  HA  ASP    44     318.840 315.371 320.114  1.00  0.00           H  
ATOM    716  CB  ASP    44     316.901 314.862 320.474  1.00  0.00           C  
ATOM    717  HB2 ASP    44     317.112 314.456 321.460  1.00  0.00           H  
ATOM    718  HB3 ASP    44     316.750 315.930 320.618  1.00  0.00           H  
ATOM    719  CG  ASP    44     315.606 314.250 319.915  1.00  0.00           C  
ATOM    720  OD1 ASP    44     314.537 314.774 320.291  1.00  0.00           O  
ATOM    721  OD2 ASP    44     315.653 313.243 319.162  1.00  0.00           O  
ATOM    722  C   ASP    44     318.787 313.294 319.810  1.00  0.00           C  
ATOM    723  O   ASP    44     319.779 313.165 320.510  1.00  0.00           O  
ATOM    724  N   ILE    45     318.204 312.264 319.195  1.00  0.00           N  
ATOM    725  H   ILE    45     317.347 312.522 318.707  1.00  0.00           H  
ATOM    726  CA  ILE    45     318.391 310.813 319.429  1.00  0.00           C  
ATOM    727  HA  ILE    45     318.176 310.319 318.481  1.00  0.00           H  
ATOM    728  CB  ILE    45     319.817 310.326 319.854  1.00  0.00           C  
ATOM    729  HB  ILE    45     320.044 310.702 320.851  1.00  0.00           H  
ATOM    730  CG2 ILE    45     319.840 308.780 319.921  1.00  0.00           C  
ATOM    731 HG21 ILE    45     319.757 308.354 318.921  1.00  0.00           H  
ATOM    732 HG22 ILE    45     320.764 308.431 320.386  1.00  0.00           H  
ATOM    733 HG23 ILE    45     319.029 308.383 320.528  1.00  0.00           H  
ATOM    734  CG1 ILE    45     320.935 310.787 318.881  1.00  0.00           C  
ATOM    735 HG12 ILE    45     320.614 310.581 317.867  1.00  0.00           H  
ATOM    736 HG13 ILE    45     321.072 311.863 318.947  1.00  0.00           H  
ATOM    737  CD1 ILE    45     322.317 310.147 319.108  1.00  0.00           C  
ATOM    738 HD11 ILE    45     322.316 309.103 318.793  1.00  0.00           H  
ATOM    739 HD12 ILE    45     323.068 310.681 318.527  1.00  0.00           H  
ATOM    740 HD13 ILE    45     322.582 310.191 320.163  1.00  0.00           H  
ATOM    741  C   ILE    45     317.285 310.352 320.407  1.00  0.00           C  
ATOM    742  O   ILE    45     316.745 309.268 320.208  1.00  0.00           O  
ATOM    743  N   VAL    46     316.873 311.202 321.372  1.00  0.00           N  
ATOM    744  H   VAL    46     317.385 312.074 321.415  1.00  0.00           H  
ATOM    745  CA  VAL    46     315.875 310.983 322.460  1.00  0.00           C  
ATOM    746  HA  VAL    46     316.429 310.559 323.296  1.00  0.00           H  
ATOM    747  CB  VAL    46     315.253 312.345 322.905  1.00  0.00           C  
ATOM    748  HB  VAL    46     315.853 313.127 322.458  1.00  0.00           H  
ATOM    749  CG1 VAL    46     313.795 312.664 322.522  1.00  0.00           C  
ATOM    750 HG11 VAL    46     313.107 311.957 322.985  1.00  0.00           H  
ATOM    751 HG12 VAL    46     313.540 313.670 322.856  1.00  0.00           H  
ATOM    752 HG13 VAL    46     313.667 312.649 321.443  1.00  0.00           H  
ATOM    753  CG2 VAL    46     315.352 312.573 324.412  1.00  0.00           C  
ATOM    754 HG21 VAL    46     315.951 313.452 324.571  1.00  0.00           H  
ATOM    755 HG22 VAL    46     314.382 312.803 324.843  1.00  0.00           H  
ATOM    756 HG23 VAL    46     315.818 311.734 324.920  1.00  0.00           H  
ATOM    757  C   VAL    46     314.775 309.977 322.109  1.00  0.00           C  
ATOM    758  O   VAL    46     314.554 309.014 322.839  1.00  0.00           O  
ATOM    759  N   SER    47     314.138 310.203 320.960  1.00  0.00           N  
ATOM    760  H   SER    47     314.386 311.067 320.493  1.00  0.00           H  
ATOM    761  CA  SER    47     313.218 309.320 320.245  1.00  0.00           C  
ATOM    762  HA  SER    47     313.631 308.311 320.263  1.00  0.00           H  
ATOM    763  CB  SER    47     311.857 309.270 320.961  1.00  0.00           C  
ATOM    764  HB2 SER    47     312.023 309.050 322.016  1.00  0.00           H  
ATOM    765  HB3 SER    47     311.362 310.240 320.883  1.00  0.00           H  
ATOM    766  OG  SER    47     311.035 308.248 320.416  1.00  0.00           O  
ATOM    767  HG  SER    47     310.196 308.216 320.920  1.00  0.00           H  
ATOM    768  C   SER    47     313.174 309.777 318.769  1.00  0.00           C  
ATOM    769  O   SER    47     312.121 309.904 318.145  1.00  0.00           O  
ATOM    770  N   GLY    48     314.369 310.074 318.228  1.00  0.00           N  
ATOM    771  H   GLY    48     315.183 309.887 318.802  1.00  0.00           H  
ATOM    772  CA  GLY    48     314.624 310.528 316.852  1.00  0.00           C  
ATOM    773  HA2 GLY    48     315.668 310.836 316.778  1.00  0.00           H  
ATOM    774  HA3 GLY    48     314.486 309.682 316.177  1.00  0.00           H  
ATOM    775  C   GLY    48     313.764 311.697 316.342  1.00  0.00           C  
ATOM    776  O   GLY    48     312.990 311.502 315.401  1.00  0.00           O  
ATOM    777  N   LYS    49     313.894 312.902 316.924  1.00  0.00           N  
ATOM    778  H   LYS    49     314.548 313.000 317.703  1.00  0.00           H  
ATOM    779  CA  LYS    49     313.093 314.093 316.563  1.00  0.00           C  
ATOM    780  HA  LYS    49     312.437 313.827 315.738  1.00  0.00           H  
ATOM    781  CB  LYS    49     312.220 314.546 317.744  1.00  0.00           C  
ATOM    782  HB2 LYS    49     312.860 314.950 318.520  1.00  0.00           H  
ATOM    783  HB3 LYS    49     311.607 315.369 317.396  1.00  0.00           H  
ATOM    784  CG  LYS    49     311.292 313.497 318.370  1.00  0.00           C  
ATOM    785  HG2 LYS    49     311.887 312.660 318.737  1.00  0.00           H  
ATOM    786  HG3 LYS    49     310.788 313.951 319.225  1.00  0.00           H  
ATOM    787  CD  LYS    49     310.233 312.996 317.379  1.00  0.00           C  
ATOM    788  HD2 LYS    49     309.593 313.829 317.079  1.00  0.00           H  
ATOM    789  HD3 LYS    49     310.725 312.593 316.495  1.00  0.00           H  
ATOM    790  CE  LYS    49     309.382 311.898 318.023  1.00  0.00           C  
ATOM    791  HE2 LYS    49     310.048 311.194 318.533  1.00  0.00           H  
ATOM    792  HE3 LYS    49     308.731 312.350 318.778  1.00  0.00           H  
ATOM    793  NZ  LYS    49     308.576 311.174 317.003  1.00  0.00           N  
ATOM    794  HZ1 LYS    49     309.172 310.727 316.317  1.00  0.00           H  
ATOM    795  HZ2 LYS    49     308.013 310.449 317.429  1.00  0.00           H  
ATOM    796  HZ3 LYS    49     307.950 311.800 316.511  1.00  0.00           H  
ATOM    797  C   LYS    49     313.938 315.303 316.115  1.00  0.00           C  
ATOM    798  O   LYS    49     315.028 315.514 316.659  1.00  0.00           O  
ATOM    799  N   PRO    50     313.467 316.091 315.121  1.00  0.00           N  
ATOM    800  CD  PRO    50     312.190 315.947 314.422  1.00  0.00           C  
ATOM    801  HD2 PRO    50     311.382 315.674 315.101  1.00  0.00           H  
ATOM    802  HD3 PRO    50     312.289 315.196 313.637  1.00  0.00           H  
ATOM    803  CG  PRO    50     311.884 317.308 313.795  1.00  0.00           C  
ATOM    804  HG2 PRO    50     311.363 317.942 314.515  1.00  0.00           H  
ATOM    805  HG3 PRO    50     311.302 317.214 312.878  1.00  0.00           H  
ATOM    806  CB  PRO    50     313.281 317.862 313.532  1.00  0.00           C  
ATOM    807  HB2 PRO    50     313.275 318.950 313.447  1.00  0.00           H  
ATOM    808  HB3 PRO    50     313.684 317.414 312.625  1.00  0.00           H  
ATOM    809  CA  PRO    50     314.074 317.369 314.748  1.00  0.00           C  
ATOM    810  HA  PRO    50     315.118 317.234 314.473  1.00  0.00           H  
ATOM    811  C   PRO    50     313.982 318.405 315.876  1.00  0.00           C  
ATOM    812  O   PRO    50     313.094 318.357 316.722  1.00  0.00           O  
ATOM    813  N   LEU    51     314.873 319.386 315.834  1.00  0.00           N  
ATOM    814  H   LEU    51     315.665 319.249 315.210  1.00  0.00           H  
ATOM    815  CA  LEU    51     314.899 320.613 316.630  1.00  0.00           C  
ATOM    816  HA  LEU    51     313.973 320.726 317.194  1.00  0.00           H  
ATOM    817  CB  LEU    51     316.105 320.594 317.597  1.00  0.00           C  
ATOM    818  HB2 LEU    51     316.955 320.266 317.023  1.00  0.00           H  
ATOM    819  HB3 LEU    51     316.335 321.613 317.909  1.00  0.00           H  
ATOM    820  CG  LEU    51     316.048 319.792 318.900  1.00  0.00           C  
ATOM    821  HG  LEU    51     316.992 319.967 319.418  1.00  0.00           H  
ATOM    822  CD1 LEU    51     314.936 320.332 319.788  1.00  0.00           C  
ATOM    823 HD11 LEU    51     313.964 320.110 319.350  1.00  0.00           H  
ATOM    824 HD12 LEU    51     315.011 319.856 320.758  1.00  0.00           H  
ATOM    825 HD13 LEU    51     315.048 321.409 319.918  1.00  0.00           H  
ATOM    826  CD2 LEU    51     315.908 318.282 318.753  1.00  0.00           C  
ATOM    827 HD21 LEU    51     316.632 317.909 318.032  1.00  0.00           H  
ATOM    828 HD22 LEU    51     316.085 317.819 319.720  1.00  0.00           H  
ATOM    829 HD23 LEU    51     314.904 318.020 318.434  1.00  0.00           H  
ATOM    830  C   LEU    51     315.017 321.832 315.697  1.00  0.00           C  
ATOM    831  O   LEU    51     315.320 322.911 316.169  1.00  0.00           O  
ATOM    832  N   PHE    52     314.782 321.683 314.389  1.00  0.00           N  
ATOM    833  H   PHE    52     314.675 320.740 314.047  1.00  0.00           H  
ATOM    834  CA  PHE    52     314.813 322.753 313.388  1.00  0.00           C  
ATOM    835  HA  PHE    52     314.171 323.562 313.733  1.00  0.00           H  
ATOM    836  CB  PHE    52     316.251 323.326 313.261  1.00  0.00           C  
ATOM    837  HB2 PHE    52     316.549 323.756 314.215  1.00  0.00           H  
ATOM    838  HB3 PHE    52     316.936 322.503 313.076  1.00  0.00           H  
ATOM    839  CG  PHE    52     316.521 324.406 312.222  1.00  0.00           C  
ATOM    840  CD1 PHE    52     317.844 324.610 311.778  1.00  0.00           C  
ATOM    841  HD1 PHE    52     318.646 324.000 312.167  1.00  0.00           H  
ATOM    842  CE1 PHE    52     318.130 325.612 310.834  1.00  0.00           C  
ATOM    843  HE1 PHE    52     319.136 325.756 310.478  1.00  0.00           H  
ATOM    844  CZ  PHE    52     317.107 326.425 310.334  1.00  0.00           C  
ATOM    845  HZ  PHE    52     317.330 327.193 309.605  1.00  0.00           H  
ATOM    846  CE2 PHE    52     315.787 326.208 310.750  1.00  0.00           C  
ATOM    847  HE2 PHE    52     314.994 326.781 310.304  1.00  0.00           H  
ATOM    848  CD2 PHE    52     315.496 325.228 311.715  1.00  0.00           C  
ATOM    849  HD2 PHE    52     314.476 325.097 312.036  1.00  0.00           H  
ATOM    850  C   PHE    52     314.241 322.228 312.054  1.00  0.00           C  
ATOM    851  O   PHE    52     314.951 321.626 311.252  1.00  0.00           O  
ATOM    852  N   THR    53     312.929 322.394 311.826  1.00  0.00           N  
ATOM    853  H   THR    53     312.354 322.835 312.528  1.00  0.00           H  
ATOM    854  CA  THR    53     312.340 322.195 310.481  1.00  0.00           C  
ATOM    855  HA  THR    53     312.995 321.543 309.902  1.00  0.00           H  
ATOM    856  CB  THR    53     310.970 321.486 310.484  1.00  0.00           C  
ATOM    857  HB  THR    53     310.730 321.220 309.455  1.00  0.00           H  
ATOM    858  CG2 THR    53     310.948 320.202 311.318  1.00  0.00           C  
ATOM    859 HG21 THR    53     311.154 320.413 312.367  1.00  0.00           H  
ATOM    860 HG22 THR    53     309.966 319.732 311.241  1.00  0.00           H  
ATOM    861 HG23 THR    53     311.697 319.505 310.941  1.00  0.00           H  
ATOM    862  OG1 THR    53     309.959 322.341 310.956  1.00  0.00           O  
ATOM    863  HG1 THR    53     309.094 321.915 310.806  1.00  0.00           H  
ATOM    864  C   THR    53     312.377 323.560 309.768  1.00  0.00           C  
ATOM    865  O   THR    53     313.407 324.228 309.821  1.00  0.00           O  
ATOM    866  N   SER    54     311.304 324.056 309.143  1.00  0.00           N  
ATOM    867  H   SER    54     310.424 323.563 309.234  1.00  0.00           H  
ATOM    868  CA  SER    54     311.333 325.348 308.438  1.00  0.00           C  
ATOM    869  HA  SER    54     312.342 325.503 308.059  1.00  0.00           H  
ATOM    870  CB  SER    54     310.442 325.310 307.194  1.00  0.00           C  
ATOM    871  HB2 SER    54     310.660 324.396 306.639  1.00  0.00           H  
ATOM    872  HB3 SER    54     309.390 325.301 307.485  1.00  0.00           H  
ATOM    873  OG  SER    54     310.716 326.430 306.365  1.00  0.00           O  
ATOM    874  HG  SER    54     310.742 326.128 305.434  1.00  0.00           H  
ATOM    875  C   SER    54     311.060 326.527 309.390  1.00  0.00           C  
ATOM    876  O   SER    54     310.021 327.195 309.334  1.00  0.00           O  
ATOM    877  N   LYS    55     312.024 326.761 310.295  1.00  0.00           N  
ATOM    878  H   LYS    55     312.801 326.107 310.279  1.00  0.00           H  
ATOM    879  CA  LYS    55     312.129 327.935 311.185  1.00  0.00           C  
ATOM    880  HA  LYS    55     311.344 328.637 310.913  1.00  0.00           H  
ATOM    881  CB  LYS    55     311.906 327.511 312.656  1.00  0.00           C  
ATOM    882  HB2 LYS    55     312.492 326.614 312.858  1.00  0.00           H  
ATOM    883  HB3 LYS    55     312.241 328.299 313.333  1.00  0.00           H  
ATOM    884  CG  LYS    55     310.427 327.213 312.980  1.00  0.00           C  
ATOM    885  HG2 LYS    55     310.036 326.483 312.270  1.00  0.00           H  
ATOM    886  HG3 LYS    55     310.370 326.769 313.972  1.00  0.00           H  
ATOM    887  CD  LYS    55     309.554 328.482 312.954  1.00  0.00           C  
ATOM    888  HD2 LYS    55     309.969 329.221 313.642  1.00  0.00           H  
ATOM    889  HD3 LYS    55     309.552 328.902 311.948  1.00  0.00           H  
ATOM    890  CE  LYS    55     308.104 328.180 313.350  1.00  0.00           C  
ATOM    891  HE2 LYS    55     307.752 327.323 312.767  1.00  0.00           H  
ATOM    892  HE3 LYS    55     308.075 327.901 314.408  1.00  0.00           H  
ATOM    893  NZ  LYS    55     307.223 329.357 313.097  1.00  0.00           N  
ATOM    894  HZ1 LYS    55     307.210 329.605 312.115  1.00  0.00           H  
ATOM    895  HZ2 LYS    55     306.267 329.165 313.368  1.00  0.00           H  
ATOM    896  HZ3 LYS    55     307.527 330.172 313.615  1.00  0.00           H  
ATOM    897  C   LYS    55     313.412 328.726 310.870  1.00  0.00           C  
ATOM    898  O   LYS    55     313.566 329.127 309.715  1.00  0.00           O  
ATOM    899  N   ASP    56     314.315 328.982 311.824  1.00  0.00           N  
ATOM    900  H   ASP    56     314.195 328.586 312.743  1.00  0.00           H  
ATOM    901  CA  ASP    56     315.534 329.778 311.569  1.00  0.00           C  
ATOM    902  HA  ASP    56     315.866 329.537 310.558  1.00  0.00           H  
ATOM    903  CB  ASP    56     315.156 331.276 311.591  1.00  0.00           C  
ATOM    904  HB2 ASP    56     314.181 331.402 311.118  1.00  0.00           H  
ATOM    905  HB3 ASP    56     315.048 331.599 312.624  1.00  0.00           H  
ATOM    906  CG  ASP    56     316.136 332.207 310.851  1.00  0.00           C  
ATOM    907  OD1 ASP    56     316.014 333.445 311.013  1.00  0.00           O  
ATOM    908  OD2 ASP    56     317.007 331.723 310.089  1.00  0.00           O  
ATOM    909  C   ASP    56     316.739 329.447 312.487  1.00  0.00           C  
ATOM    910  O   ASP    56     316.621 328.697 313.465  1.00  0.00           O  
ATOM    911  N   LYS    57     317.906 329.999 312.129  1.00  0.00           N  
ATOM    912  H   LYS    57     317.867 330.610 311.316  1.00  0.00           H  
ATOM    913  CA  LYS    57     319.223 329.854 312.773  1.00  0.00           C  
ATOM    914  HA  LYS    57     319.267 328.868 313.239  1.00  0.00           H  
ATOM    915  CB  LYS    57     320.309 329.947 311.676  1.00  0.00           C  
ATOM    916  HB2 LYS    57     321.249 329.558 312.069  1.00  0.00           H  
ATOM    917  HB3 LYS    57     320.013 329.317 310.836  1.00  0.00           H  
ATOM    918  CG  LYS    57     320.561 331.387 311.177  1.00  0.00           C  
ATOM    919  HG2 LYS    57     319.618 331.836 310.871  1.00  0.00           H  
ATOM    920  HG3 LYS    57     320.987 331.978 311.987  1.00  0.00           H  
ATOM    921  CD  LYS    57     321.532 331.418 309.992  1.00  0.00           C  
ATOM    922  HD2 LYS    57     322.488 330.977 310.285  1.00  0.00           H  
ATOM    923  HD3 LYS    57     321.097 330.813 309.198  1.00  0.00           H  
ATOM    924  CE  LYS    57     321.759 332.826 309.418  1.00  0.00           C  
ATOM    925  HE2 LYS    57     322.355 332.725 308.505  1.00  0.00           H  
ATOM    926  HE3 LYS    57     320.790 333.246 309.127  1.00  0.00           H  
ATOM    927  NZ  LYS    57     322.456 333.746 310.363  1.00  0.00           N  
ATOM    928  HZ1 LYS    57     323.348 333.372 310.662  1.00  0.00           H  
ATOM    929  HZ2 LYS    57     322.643 334.638 309.920  1.00  0.00           H  
ATOM    930  HZ3 LYS    57     321.898 333.940 311.185  1.00  0.00           H  
ATOM    931  C   LYS    57     319.520 330.902 313.856  1.00  0.00           C  
ATOM    932  O   LYS    57     318.887 331.955 313.924  1.00  0.00           O  
ATOM    933  N   PHE    58     320.600 330.648 314.599  1.00  0.00           N  
ATOM    934  H   PHE    58     321.088 329.781 314.421  1.00  0.00           H  
ATOM    935  CA  PHE    58     321.266 331.592 315.508  1.00  0.00           C  
ATOM    936  HA  PHE    58     321.087 332.607 315.149  1.00  0.00           H  
ATOM    937  CB  PHE    58     320.682 331.488 316.928  1.00  0.00           C  
ATOM    938  HB2 PHE    58     320.206 330.516 317.053  1.00  0.00           H  
ATOM    939  HB3 PHE    58     321.491 331.564 317.654  1.00  0.00           H  
ATOM    940  CG  PHE    58     319.662 332.553 317.270  1.00  0.00           C  
ATOM    941  CD1 PHE    58     320.061 333.758 317.880  1.00  0.00           C  
ATOM    942  HD1 PHE    58     321.099 333.925 318.132  1.00  0.00           H  
ATOM    943  CE1 PHE    58     319.107 334.750 318.170  1.00  0.00           C  
ATOM    944  HE1 PHE    58     319.417 335.671 318.645  1.00  0.00           H  
ATOM    945  CZ  PHE    58     317.756 334.549 317.839  1.00  0.00           C  
ATOM    946  HZ  PHE    58     317.027 335.320 318.045  1.00  0.00           H  
ATOM    947  CE2 PHE    58     317.356 333.341 317.245  1.00  0.00           C  
ATOM    948  HE2 PHE    58     316.320 333.182 316.984  1.00  0.00           H  
ATOM    949  CD2 PHE    58     318.306 332.342 316.976  1.00  0.00           C  
ATOM    950  HD2 PHE    58     318.000 331.415 316.517  1.00  0.00           H  
ATOM    951  C   PHE    58     322.801 331.394 315.458  1.00  0.00           C  
ATOM    952  O   PHE    58     323.305 330.511 314.764  1.00  0.00           O  
ATOM    953  N   ASP    59     323.535 332.272 316.144  1.00  0.00           N  
ATOM    954  H   ASP    59     323.031 332.994 316.640  1.00  0.00           H  
ATOM    955  CA  ASP    59     324.993 332.463 316.089  1.00  0.00           C  
ATOM    956  HA  ASP    59     325.209 333.001 315.165  1.00  0.00           H  
ATOM    957  CB  ASP    59     325.454 333.353 317.264  1.00  0.00           C  
ATOM    958  HB2 ASP    59     325.309 332.794 318.192  1.00  0.00           H  
ATOM    959  HB3 ASP    59     326.527 333.520 317.155  1.00  0.00           H  
ATOM    960  CG  ASP    59     324.777 334.729 317.416  1.00  0.00           C  
ATOM    961  OD1 ASP    59     325.224 335.494 318.305  1.00  0.00           O  
ATOM    962  OD2 ASP    59     323.843 335.073 316.652  1.00  0.00           O  
ATOM    963  C   ASP    59     325.891 331.208 316.122  1.00  0.00           C  
ATOM    964  O   ASP    59     325.668 330.271 316.889  1.00  0.00           O  
ATOM    965  N   SER    60     326.993 331.272 315.357  1.00  0.00           N  
ATOM    966  H   SER    60     327.060 332.029 314.684  1.00  0.00           H  
ATOM    967  CA  SER    60     328.144 330.350 315.448  1.00  0.00           C  
ATOM    968  HA  SER    60     327.900 329.543 316.140  1.00  0.00           H  
ATOM    969  CB  SER    60     328.384 329.690 314.085  1.00  0.00           C  
ATOM    970  HB2 SER    60     327.425 329.316 313.732  1.00  0.00           H  
ATOM    971  HB3 SER    60     328.757 330.426 313.371  1.00  0.00           H  
ATOM    972  OG  SER    60     329.294 328.603 314.186  1.00  0.00           O  
ATOM    973  HG  SER    60     329.098 327.941 313.498  1.00  0.00           H  
ATOM    974  C   SER    60     329.389 331.063 316.035  1.00  0.00           C  
ATOM    975  O   SER    60     330.504 330.541 316.039  1.00  0.00           O  
ATOM    976  N   GLN    61     329.185 332.256 316.620  1.00  0.00           N  
ATOM    977  H   GLN    61     328.247 332.625 316.594  1.00  0.00           H  
ATOM    978  CA  GLN    61     330.176 332.994 317.423  1.00  0.00           C  
ATOM    979  HA  GLN    61     331.075 333.160 316.827  1.00  0.00           H  
ATOM    980  CB  GLN    61     329.591 334.356 317.853  1.00  0.00           C  
ATOM    981  HB2 GLN    61     328.680 334.176 318.426  1.00  0.00           H  
ATOM    982  HB3 GLN    61     330.294 334.854 318.523  1.00  0.00           H  
ATOM    983  CG  GLN    61     329.244 335.314 316.699  1.00  0.00           C  
ATOM    984  HG2 GLN    61     328.634 334.802 315.954  1.00  0.00           H  
ATOM    985  HG3 GLN    61     328.638 336.124 317.109  1.00  0.00           H  
ATOM    986  CD  GLN    61     330.454 335.946 316.004  1.00  0.00           C  
ATOM    987  OE1 GLN    61     331.615 335.686 316.301  1.00  0.00           O  
ATOM    988  NE2 GLN    61     330.228 336.818 315.043  1.00  0.00           N  
ATOM    989 HE21 GLN    61     331.019 337.249 314.587  1.00  0.00           H  
ATOM    990 HE22 GLN    61     329.281 337.059 314.784  1.00  0.00           H  
ATOM    991  C   GLN    61     330.579 332.205 318.678  1.00  0.00           C  
ATOM    992  O   GLN    61     331.751 332.158 319.057  1.00  0.00           O  
ATOM    993  N   CYS    62     329.586 331.576 319.320  1.00  0.00           N  
ATOM    994  H   CYS    62     328.648 331.695 318.962  1.00  0.00           H  
ATOM    995  CA  CYS    62     329.753 330.775 320.532  1.00  0.00           C  
ATOM    996  HA  CYS    62     330.262 331.382 321.283  1.00  0.00           H  
ATOM    997  CB  CYS    62     328.334 330.457 321.050  1.00  0.00           C  
ATOM    998  HB2 CYS    62     327.709 331.349 320.968  1.00  0.00           H  
ATOM    999  HB3 CYS    62     327.879 329.666 320.449  1.00  0.00           H  
ATOM   1000  SG  CYS    62     328.356 329.969 322.799  1.00  0.00           S  
ATOM   1001  HG  CYS    62     327.022 329.899 322.962  1.00  0.00           H  
ATOM   1002  C   CYS    62     330.607 329.505 320.303  1.00  0.00           C  
ATOM   1003  O   CYS    62     331.304 329.052 321.213  1.00  0.00           O  
ATOM   1004  N   GLY    63     330.579 328.942 319.084  1.00  0.00           N  
ATOM   1005  H   GLY    63     330.101 329.437 318.344  1.00  0.00           H  
ATOM   1006  CA  GLY    63     331.142 327.617 318.767  1.00  0.00           C  
ATOM   1007  HA2 GLY    63     331.411 327.590 317.710  1.00  0.00           H  
ATOM   1008  HA3 GLY    63     332.049 327.445 319.347  1.00  0.00           H  
ATOM   1009  C   GLY    63     330.160 326.462 319.034  1.00  0.00           C  
ATOM   1010  O   GLY    63     330.583 325.325 319.247  1.00  0.00           O  
ATOM   1011  N   TRP    64     328.855 326.764 319.040  1.00  0.00           N  
ATOM   1012  H   TRP    64     328.598 327.702 318.773  1.00  0.00           H  
ATOM   1013  CA  TRP    64     327.737 325.875 319.395  1.00  0.00           C  
ATOM   1014  HA  TRP    64     328.079 324.842 319.314  1.00  0.00           H  
ATOM   1015  CB  TRP    64     327.343 326.129 320.860  1.00  0.00           C  
ATOM   1016  HB2 TRP    64     327.045 327.173 320.971  1.00  0.00           H  
ATOM   1017  HB3 TRP    64     326.481 325.519 321.117  1.00  0.00           H  
ATOM   1018  CG  TRP    64     328.427 325.818 321.853  1.00  0.00           C  
ATOM   1019  CD1 TRP    64     329.387 326.681 322.241  1.00  0.00           C  
ATOM   1020  HD1 TRP    64     329.455 327.698 321.898  1.00  0.00           H  
ATOM   1021  NE1 TRP    64     330.284 326.065 323.085  1.00  0.00           N  
ATOM   1022  HE1 TRP    64     331.097 326.531 323.471  1.00  0.00           H  
ATOM   1023  CE2 TRP    64     329.923 324.761 323.327  1.00  0.00           C  
ATOM   1024  CZ2 TRP    64     330.476 323.757 324.136  1.00  0.00           C  
ATOM   1025  HZ2 TRP    64     331.374 323.946 324.706  1.00  0.00           H  
ATOM   1026  CH2 TRP    64     329.821 322.520 324.224  1.00  0.00           C  
ATOM   1027  HH2 TRP    64     330.206 321.743 324.873  1.00  0.00           H  
ATOM   1028  CZ3 TRP    64     328.645 322.310 323.488  1.00  0.00           C  
ATOM   1029  HZ3 TRP    64     328.116 321.383 323.607  1.00  0.00           H  
ATOM   1030  CE3 TRP    64     328.121 323.307 322.641  1.00  0.00           C  
ATOM   1031  HE3 TRP    64     327.191 323.144 322.116  1.00  0.00           H  
ATOM   1032  CD2 TRP    64     328.738 324.570 322.550  1.00  0.00           C  
ATOM   1033  C   TRP    64     326.578 326.074 318.385  1.00  0.00           C  
ATOM   1034  O   TRP    64     326.485 327.136 317.763  1.00  0.00           O  
ATOM   1035  N   PRO    65     325.725 325.057 318.160  1.00  0.00           N  
ATOM   1036  CD  PRO    65     325.688 323.808 318.903  1.00  0.00           C  
ATOM   1037  HD2 PRO    65     325.612 323.963 319.977  1.00  0.00           H  
ATOM   1038  HD3 PRO    65     326.568 323.206 318.673  1.00  0.00           H  
ATOM   1039  CG  PRO    65     324.455 323.085 318.410  1.00  0.00           C  
ATOM   1040  HG2 PRO    65     323.586 323.362 319.012  1.00  0.00           H  
ATOM   1041  HG3 PRO    65     324.650 322.021 318.441  1.00  0.00           H  
ATOM   1042  CB  PRO    65     324.289 323.580 316.975  1.00  0.00           C  
ATOM   1043  HB2 PRO    65     323.248 323.529 316.650  1.00  0.00           H  
ATOM   1044  HB3 PRO    65     324.922 322.988 316.313  1.00  0.00           H  
ATOM   1045  CA  PRO    65     324.803 325.013 317.016  1.00  0.00           C  
ATOM   1046  HA  PRO    65     325.381 325.178 316.108  1.00  0.00           H  
ATOM   1047  C   PRO    65     323.625 326.001 316.998  1.00  0.00           C  
ATOM   1048  O   PRO    65     323.193 326.399 315.916  1.00  0.00           O  
ATOM   1049  N   SER    66     323.092 326.383 318.163  1.00  0.00           N  
ATOM   1050  H   SER    66     323.542 326.074 319.010  1.00  0.00           H  
ATOM   1051  CA  SER    66     321.956 327.319 318.298  1.00  0.00           C  
ATOM   1052  HA  SER    66     321.753 327.430 319.354  1.00  0.00           H  
ATOM   1053  CB  SER    66     322.381 328.711 317.830  1.00  0.00           C  
ATOM   1054  HB2 SER    66     322.511 328.732 316.748  1.00  0.00           H  
ATOM   1055  HB3 SER    66     321.590 329.390 318.119  1.00  0.00           H  
ATOM   1056  OG  SER    66     323.564 329.133 318.487  1.00  0.00           O  
ATOM   1057  HG  SER    66     324.273 329.271 317.829  1.00  0.00           H  
ATOM   1058  C   SER    66     320.637 326.841 317.624  1.00  0.00           C  
ATOM   1059  O   SER    66     320.573 325.691 317.185  1.00  0.00           O  
ATOM   1060  N   PHE    67     319.591 327.695 317.565  1.00  0.00           N  
ATOM   1061  H   PHE    67     319.693 328.547 318.101  1.00  0.00           H  
ATOM   1062  CA  PHE    67     318.231 327.514 316.976  1.00  0.00           C  
ATOM   1063  HA  PHE    67     318.321 327.586 315.891  1.00  0.00           H  
ATOM   1064  CB  PHE    67     317.665 326.108 317.302  1.00  0.00           C  
ATOM   1065  HB2 PHE    67     318.227 325.363 316.742  1.00  0.00           H  
ATOM   1066  HB3 PHE    67     317.823 325.907 318.362  1.00  0.00           H  
ATOM   1067  CG  PHE    67     316.212 325.841 316.963  1.00  0.00           C  
ATOM   1068  CD1 PHE    67     315.727 326.083 315.663  1.00  0.00           C  
ATOM   1069  HD1 PHE    67     316.392 326.442 314.890  1.00  0.00           H  
ATOM   1070  CE1 PHE    67     314.380 325.830 315.358  1.00  0.00           C  
ATOM   1071  HE1 PHE    67     314.017 326.003 314.358  1.00  0.00           H  
ATOM   1072  CZ  PHE    67     313.523 325.297 316.336  1.00  0.00           C  
ATOM   1073  HZ  PHE    67     312.503 325.049 316.081  1.00  0.00           H  
ATOM   1074  CE2 PHE    67     314.005 325.035 317.629  1.00  0.00           C  
ATOM   1075  HE2 PHE    67     313.359 324.590 318.373  1.00  0.00           H  
ATOM   1076  CD2 PHE    67     315.355 325.285 317.933  1.00  0.00           C  
ATOM   1077  HD2 PHE    67     315.733 325.036 318.914  1.00  0.00           H  
ATOM   1078  C   PHE    67     317.272 328.667 317.416  1.00  0.00           C  
ATOM   1079  O   PHE    67     317.586 329.397 318.359  1.00  0.00           O  
ATOM   1080  N   THR    68     316.125 328.869 316.741  1.00  0.00           N  
ATOM   1081  H   THR    68     315.959 328.276 315.939  1.00  0.00           H  
ATOM   1082  CA  THR    68     315.200 330.020 316.933  1.00  0.00           C  
ATOM   1083  HA  THR    68     315.748 330.789 317.477  1.00  0.00           H  
ATOM   1084  CB  THR    68     314.824 330.671 315.586  1.00  0.00           C  
ATOM   1085  HB  THR    68     314.453 329.912 314.896  1.00  0.00           H  
ATOM   1086  CG2 THR    68     313.795 331.803 315.676  1.00  0.00           C  
ATOM   1087 HG21 THR    68     314.082 332.520 316.446  1.00  0.00           H  
ATOM   1088 HG22 THR    68     313.714 332.315 314.716  1.00  0.00           H  
ATOM   1089 HG23 THR    68     312.811 331.403 315.908  1.00  0.00           H  
ATOM   1090  OG1 THR    68     315.986 331.254 315.057  1.00  0.00           O  
ATOM   1091  HG1 THR    68     315.742 331.934 314.410  1.00  0.00           H  
ATOM   1092  C   THR    68     313.955 329.737 317.797  1.00  0.00           C  
ATOM   1093  O   THR    68     313.909 330.195 318.940  1.00  0.00           O  
ATOM   1094  N   LYS    69     312.921 329.060 317.259  1.00  0.00           N  
ATOM   1095  H   LYS    69     313.060 328.633 316.351  1.00  0.00           H  
ATOM   1096  CA  LYS    69     311.571 328.899 317.864  1.00  0.00           C  
ATOM   1097  HA  LYS    69     311.685 328.896 318.948  1.00  0.00           H  
ATOM   1098  CB  LYS    69     310.637 330.049 317.419  1.00  0.00           C  
ATOM   1099  HB2 LYS    69     310.849 330.309 316.381  1.00  0.00           H  
ATOM   1100  HB3 LYS    69     309.604 329.698 317.437  1.00  0.00           H  
ATOM   1101  CG  LYS    69     310.696 331.320 318.288  1.00  0.00           C  
ATOM   1102  HG2 LYS    69     311.692 331.759 318.245  1.00  0.00           H  
ATOM   1103  HG3 LYS    69     309.985 332.037 317.875  1.00  0.00           H  
ATOM   1104  CD  LYS    69     310.316 331.021 319.749  1.00  0.00           C  
ATOM   1105  HD2 LYS    69     309.462 330.350 319.758  1.00  0.00           H  
ATOM   1106  HD3 LYS    69     311.159 330.540 320.249  1.00  0.00           H  
ATOM   1107  CE  LYS    69     309.910 332.257 320.550  1.00  0.00           C  
ATOM   1108  HE2 LYS    69     310.753 332.953 320.578  1.00  0.00           H  
ATOM   1109  HE3 LYS    69     309.078 332.753 320.036  1.00  0.00           H  
ATOM   1110  NZ  LYS    69     309.493 331.855 321.924  1.00  0.00           N  
ATOM   1111  HZ1 LYS    69     310.198 331.268 322.385  1.00  0.00           H  
ATOM   1112  HZ2 LYS    69     309.293 332.653 322.514  1.00  0.00           H  
ATOM   1113  HZ3 LYS    69     308.651 331.292 321.899  1.00  0.00           H  
ATOM   1114  C   LYS    69     310.937 327.549 317.487  1.00  0.00           C  
ATOM   1115  O   LYS    69     311.177 327.083 316.378  1.00  0.00           O  
ATOM   1116  N   PRO    70     310.140 326.918 318.375  1.00  0.00           N  
ATOM   1117  CD  PRO    70     309.517 327.495 319.561  1.00  0.00           C  
ATOM   1118  HD2 PRO    70     308.982 328.404 319.302  1.00  0.00           H  
ATOM   1119  HD3 PRO    70     310.263 327.690 320.331  1.00  0.00           H  
ATOM   1120  CG  PRO    70     308.496 326.476 320.064  1.00  0.00           C  
ATOM   1121  HG2 PRO    70     307.523 326.678 319.615  1.00  0.00           H  
ATOM   1122  HG3 PRO    70     308.424 326.478 321.153  1.00  0.00           H  
ATOM   1123  CB  PRO    70     309.033 325.152 319.539  1.00  0.00           C  
ATOM   1124  HB2 PRO    70     308.236 324.421 319.398  1.00  0.00           H  
ATOM   1125  HB3 PRO    70     309.779 324.768 320.230  1.00  0.00           H  
ATOM   1126  CA  PRO    70     309.711 325.532 318.223  1.00  0.00           C  
ATOM   1127  HA  PRO    70     310.599 324.906 318.107  1.00  0.00           H  
ATOM   1128  C   PRO    70     308.783 325.283 317.031  1.00  0.00           C  
ATOM   1129  O   PRO    70     307.957 326.111 316.642  1.00  0.00           O  
ATOM   1130  N   ILE    71     308.935 324.079 316.484  1.00  0.00           N  
ATOM   1131  H   ILE    71     309.619 323.474 316.910  1.00  0.00           H  
ATOM   1132  CA  ILE    71     308.067 323.467 315.476  1.00  0.00           C  
ATOM   1133  HA  ILE    71     307.793 324.227 314.743  1.00  0.00           H  
ATOM   1134  CB  ILE    71     308.845 322.346 314.749  1.00  0.00           C  
ATOM   1135  HB  ILE    71     308.958 321.505 315.423  1.00  0.00           H  
ATOM   1136  CG2 ILE    71     308.053 321.835 313.539  1.00  0.00           C  
ATOM   1137 HG21 ILE    71     307.886 322.648 312.830  1.00  0.00           H  
ATOM   1138 HG22 ILE    71     308.610 321.037 313.047  1.00  0.00           H  
ATOM   1139 HG23 ILE    71     307.095 321.421 313.847  1.00  0.00           H  
ATOM   1140  CG1 ILE    71     310.261 322.806 314.317  1.00  0.00           C  
ATOM   1141 HG12 ILE    71     310.503 322.380 313.353  1.00  0.00           H  
ATOM   1142 HG13 ILE    71     310.293 323.891 314.202  1.00  0.00           H  
ATOM   1143  CD1 ILE    71     311.372 322.348 315.273  1.00  0.00           C  
ATOM   1144 HD11 ILE    71     311.487 321.265 315.208  1.00  0.00           H  
ATOM   1145 HD12 ILE    71     312.308 322.818 314.981  1.00  0.00           H  
ATOM   1146 HD13 ILE    71     311.152 322.625 316.303  1.00  0.00           H  
ATOM   1147  C   ILE    71     306.780 322.962 316.153  1.00  0.00           C  
ATOM   1148  O   ILE    71     306.820 322.523 317.304  1.00  0.00           O  
ATOM   1149  N   GLU    72     305.635 323.012 315.472  1.00  0.00           N  
ATOM   1150  H   GLU    72     305.654 323.371 314.518  1.00  0.00           H  
ATOM   1151  CA  GLU    72     304.308 322.744 316.056  1.00  0.00           C  
ATOM   1152  HA  GLU    72     304.160 323.452 316.874  1.00  0.00           H  
ATOM   1153  CB  GLU    72     303.204 323.024 315.016  1.00  0.00           C  
ATOM   1154  HB2 GLU    72     302.245 322.885 315.518  1.00  0.00           H  
ATOM   1155  HB3 GLU    72     303.250 324.072 314.718  1.00  0.00           H  
ATOM   1156  CG  GLU    72     303.193 322.133 313.756  1.00  0.00           C  
ATOM   1157  HG2 GLU    72     303.224 321.085 314.059  1.00  0.00           H  
ATOM   1158  HG3 GLU    72     302.235 322.287 313.254  1.00  0.00           H  
ATOM   1159  CD  GLU    72     304.316 322.419 312.731  1.00  0.00           C  
ATOM   1160  OE1 GLU    72     304.577 321.539 311.875  1.00  0.00           O  
ATOM   1161  OE2 GLU    72     304.933 323.513 312.754  1.00  0.00           O  
ATOM   1162  C   GLU    72     304.146 321.336 316.673  1.00  0.00           C  
ATOM   1163  O   GLU    72     303.405 321.168 317.643  1.00  0.00           O  
ATOM   1164  N   GLU    73     304.852 320.331 316.145  1.00  0.00           N  
ATOM   1165  H   GLU    73     305.423 320.537 315.339  1.00  0.00           H  
ATOM   1166  CA  GLU    73     304.871 318.949 316.656  1.00  0.00           C  
ATOM   1167  HA  GLU    73     303.947 318.756 317.203  1.00  0.00           H  
ATOM   1168  CB  GLU    73     304.889 317.982 315.453  1.00  0.00           C  
ATOM   1169  HB2 GLU    73     304.718 316.971 315.817  1.00  0.00           H  
ATOM   1170  HB3 GLU    73     304.030 318.221 314.822  1.00  0.00           H  
ATOM   1171  CG  GLU    73     306.158 318.053 314.569  1.00  0.00           C  
ATOM   1172  HG2 GLU    73     305.831 318.276 313.550  1.00  0.00           H  
ATOM   1173  HG3 GLU    73     306.776 318.898 314.884  1.00  0.00           H  
ATOM   1174  CD  GLU    73     307.040 316.778 314.512  1.00  0.00           C  
ATOM   1175  OE1 GLU    73     308.099 316.832 313.840  1.00  0.00           O  
ATOM   1176  OE2 GLU    73     306.685 315.705 315.061  1.00  0.00           O  
ATOM   1177  C   GLU    73     306.032 318.661 317.638  1.00  0.00           C  
ATOM   1178  O   GLU    73     306.215 317.515 318.054  1.00  0.00           O  
ATOM   1179  N   GLU    74     306.806 319.682 318.035  1.00  0.00           N  
ATOM   1180  H   GLU    74     306.565 320.615 317.719  1.00  0.00           H  
ATOM   1181  CA  GLU    74     308.097 319.519 318.720  1.00  0.00           C  
ATOM   1182  HA  GLU    74     308.259 318.452 318.844  1.00  0.00           H  
ATOM   1183  CB  GLU    74     309.159 320.074 317.744  1.00  0.00           C  
ATOM   1184  HB2 GLU    74     308.848 319.791 316.737  1.00  0.00           H  
ATOM   1185  HB3 GLU    74     309.179 321.162 317.798  1.00  0.00           H  
ATOM   1186  CG  GLU    74     310.584 319.545 317.877  1.00  0.00           C  
ATOM   1187  HG2 GLU    74     311.074 319.718 316.921  1.00  0.00           H  
ATOM   1188  HG3 GLU    74     311.134 320.125 318.618  1.00  0.00           H  
ATOM   1189  CD  GLU    74     310.582 318.047 318.241  1.00  0.00           C  
ATOM   1190  OE1 GLU    74     310.999 317.705 319.370  1.00  0.00           O  
ATOM   1191  OE2 GLU    74     310.018 317.243 317.454  1.00  0.00           O  
ATOM   1192  C   GLU    74     308.196 320.102 320.153  1.00  0.00           C  
ATOM   1193  O   GLU    74     307.215 320.125 320.898  1.00  0.00           O  
ATOM   1194  N   VAL    75     309.413 320.497 320.562  1.00  0.00           N  
ATOM   1195  H   VAL    75     310.168 320.361 319.910  1.00  0.00           H  
ATOM   1196  CA  VAL    75     309.804 321.020 321.883  1.00  0.00           C  
ATOM   1197  HA  VAL    75     309.625 320.224 322.606  1.00  0.00           H  
ATOM   1198  CB  VAL    75     311.313 321.358 321.925  1.00  0.00           C  
ATOM   1199  HB  VAL    75     311.550 321.779 322.902  1.00  0.00           H  
ATOM   1200  CG1 VAL    75     312.182 320.113 321.789  1.00  0.00           C  
ATOM   1201 HG11 VAL    75     312.130 319.718 320.776  1.00  0.00           H  
ATOM   1202 HG12 VAL    75     313.209 320.384 322.024  1.00  0.00           H  
ATOM   1203 HG13 VAL    75     311.862 319.346 322.487  1.00  0.00           H  
ATOM   1204  CG2 VAL    75     311.751 322.385 320.873  1.00  0.00           C  
ATOM   1205 HG21 VAL    75     311.267 323.338 321.074  1.00  0.00           H  
ATOM   1206 HG22 VAL    75     312.829 322.537 320.927  1.00  0.00           H  
ATOM   1207 HG23 VAL    75     311.498 322.055 319.867  1.00  0.00           H  
ATOM   1208  C   VAL    75     309.009 322.235 322.383  1.00  0.00           C  
ATOM   1209  O   VAL    75     308.284 322.905 321.647  1.00  0.00           O  
ATOM   1210  N   GLU    76     309.201 322.533 323.665  1.00  0.00           N  
ATOM   1211  H   GLU    76     309.793 321.906 324.201  1.00  0.00           H  
ATOM   1212  CA  GLU    76     308.624 323.641 324.422  1.00  0.00           C  
ATOM   1213  HA  GLU    76     308.308 324.413 323.718  1.00  0.00           H  
ATOM   1214  CB  GLU    76     307.355 323.139 325.148  1.00  0.00           C  
ATOM   1215  HB2 GLU    76     306.951 323.940 325.766  1.00  0.00           H  
ATOM   1216  HB3 GLU    76     306.608 322.944 324.376  1.00  0.00           H  
ATOM   1217  CG  GLU    76     307.463 321.840 325.979  1.00  0.00           C  
ATOM   1218  HG2 GLU    76     306.446 321.531 326.233  1.00  0.00           H  
ATOM   1219  HG3 GLU    76     307.878 321.040 325.363  1.00  0.00           H  
ATOM   1220  CD  GLU    76     308.254 321.965 327.297  1.00  0.00           C  
ATOM   1221  OE1 GLU    76     308.739 320.929 327.816  1.00  0.00           O  
ATOM   1222  OE2 GLU    76     308.312 323.075 327.871  1.00  0.00           O  
ATOM   1223  C   GLU    76     309.682 324.297 325.348  1.00  0.00           C  
ATOM   1224  O   GLU    76     310.732 323.713 325.637  1.00  0.00           O  
ATOM   1225  N   GLU    77     309.441 325.556 325.741  1.00  0.00           N  
ATOM   1226  H   GLU    77     308.557 325.968 325.477  1.00  0.00           H  
ATOM   1227  CA  GLU    77     310.300 326.363 326.630  1.00  0.00           C  
ATOM   1228  HA  GLU    77     311.308 325.946 326.671  1.00  0.00           H  
ATOM   1229  CB  GLU    77     310.375 327.824 326.128  1.00  0.00           C  
ATOM   1230  HB2 GLU    77     309.364 328.170 325.907  1.00  0.00           H  
ATOM   1231  HB3 GLU    77     310.769 328.440 326.937  1.00  0.00           H  
ATOM   1232  CG  GLU    77     311.245 328.085 324.899  1.00  0.00           C  
ATOM   1233  HG2 GLU    77     312.283 327.879 325.167  1.00  0.00           H  
ATOM   1234  HG3 GLU    77     310.939 327.402 324.108  1.00  0.00           H  
ATOM   1235  CD  GLU    77     311.121 329.550 324.416  1.00  0.00           C  
ATOM   1236  OE1 GLU    77     310.846 329.788 323.214  1.00  0.00           O  
ATOM   1237  OE2 GLU    77     311.277 330.488 325.235  1.00  0.00           O  
ATOM   1238  C   GLU    77     309.744 326.461 328.065  1.00  0.00           C  
ATOM   1239  O   GLU    77     308.581 326.841 328.239  1.00  0.00           O  
ATOM   1240  N   LYS    78     310.589 326.233 329.087  1.00  0.00           N  
ATOM   1241  H   LYS    78     311.506 325.854 328.872  1.00  0.00           H  
ATOM   1242  CA  LYS    78     310.297 326.574 330.501  1.00  0.00           C  
ATOM   1243  HA  LYS    78     309.511 327.328 330.498  1.00  0.00           H  
ATOM   1244  CB  LYS    78     309.799 325.371 331.328  1.00  0.00           C  
ATOM   1245  HB2 LYS    78     310.530 324.564 331.252  1.00  0.00           H  
ATOM   1246  HB3 LYS    78     309.739 325.666 332.377  1.00  0.00           H  
ATOM   1247  CG  LYS    78     308.422 324.830 330.911  1.00  0.00           C  
ATOM   1248  HG2 LYS    78     308.497 324.516 329.877  1.00  0.00           H  
ATOM   1249  HG3 LYS    78     308.203 323.947 331.514  1.00  0.00           H  
ATOM   1250  CD  LYS    78     307.245 325.814 331.045  1.00  0.00           C  
ATOM   1251  HD2 LYS    78     307.030 325.995 332.099  1.00  0.00           H  
ATOM   1252  HD3 LYS    78     307.487 326.764 330.573  1.00  0.00           H  
ATOM   1253  CE  LYS    78     306.012 325.227 330.344  1.00  0.00           C  
ATOM   1254  HE2 LYS    78     306.315 324.872 329.353  1.00  0.00           H  
ATOM   1255  HE3 LYS    78     305.660 324.362 330.914  1.00  0.00           H  
ATOM   1256  NZ  LYS    78     304.924 326.232 330.198  1.00  0.00           N  
ATOM   1257  HZ1 LYS    78     305.222 327.019 329.636  1.00  0.00           H  
ATOM   1258  HZ2 LYS    78     304.114 325.829 329.743  1.00  0.00           H  
ATOM   1259  HZ3 LYS    78     304.621 326.587 331.096  1.00  0.00           H  
ATOM   1260  C   LYS    78     311.494 327.244 331.184  1.00  0.00           C  
ATOM   1261  O   LYS    78     312.618 326.739 331.144  1.00  0.00           O  
ATOM   1262  N   LEU    79     311.221 328.404 331.782  1.00  0.00           N  
ATOM   1263  H   LEU    79     310.255 328.697 331.781  1.00  0.00           H  
ATOM   1264  CA  LEU    79     312.179 329.324 332.400  1.00  0.00           C  
ATOM   1265  HA  LEU    79     313.133 329.235 331.882  1.00  0.00           H  
ATOM   1266  CB  LEU    79     311.624 330.745 332.148  1.00  0.00           C  
ATOM   1267  HB2 LEU    79     311.483 330.844 331.070  1.00  0.00           H  
ATOM   1268  HB3 LEU    79     310.634 330.819 332.601  1.00  0.00           H  
ATOM   1269  CG  LEU    79     312.433 331.980 332.590  1.00  0.00           C  
ATOM   1270  HG  LEU    79     311.977 332.839 332.096  1.00  0.00           H  
ATOM   1271  CD1 LEU    79     312.372 332.269 334.089  1.00  0.00           C  
ATOM   1272 HD11 LEU    79     312.918 331.524 334.657  1.00  0.00           H  
ATOM   1273 HD12 LEU    79     312.819 333.243 334.288  1.00  0.00           H  
ATOM   1274 HD13 LEU    79     311.334 332.288 334.419  1.00  0.00           H  
ATOM   1275  CD2 LEU    79     313.886 331.927 332.135  1.00  0.00           C  
ATOM   1276 HD21 LEU    79     313.929 331.804 331.055  1.00  0.00           H  
ATOM   1277 HD22 LEU    79     314.362 332.867 332.380  1.00  0.00           H  
ATOM   1278 HD23 LEU    79     314.414 331.112 332.623  1.00  0.00           H  
ATOM   1279  C   LEU    79     312.411 328.991 333.886  1.00  0.00           C  
ATOM   1280  O   LEU    79     311.465 328.757 334.641  1.00  0.00           O  
ATOM   1281  N   ASP    80     313.677 329.006 334.302  1.00  0.00           N  
ATOM   1282  H   ASP    80     314.399 329.174 333.612  1.00  0.00           H  
ATOM   1283  CA  ASP    80     314.165 328.886 335.681  1.00  0.00           C  
ATOM   1284  HA  ASP    80     313.311 328.912 336.359  1.00  0.00           H  
ATOM   1285  CB  ASP    80     314.876 327.526 335.834  1.00  0.00           C  
ATOM   1286  HB2 ASP    80     314.281 326.763 335.327  1.00  0.00           H  
ATOM   1287  HB3 ASP    80     315.845 327.577 335.331  1.00  0.00           H  
ATOM   1288  CG  ASP    80     315.082 327.064 337.290  1.00  0.00           C  
ATOM   1289  OD1 ASP    80     315.768 326.034 337.494  1.00  0.00           O  
ATOM   1290  OD2 ASP    80     314.557 327.702 338.236  1.00  0.00           O  
ATOM   1291  C   ASP    80     315.092 330.078 336.038  1.00  0.00           C  
ATOM   1292  O   ASP    80     315.543 330.825 335.160  1.00  0.00           O  
ATOM   1293  N   THR    81     315.376 330.270 337.330  1.00  0.00           N  
ATOM   1294  H   THR    81     315.030 329.578 337.988  1.00  0.00           H  
ATOM   1295  CA  THR    81     316.028 331.478 337.871  1.00  0.00           C  
ATOM   1296  HA  THR    81     316.502 332.028 337.058  1.00  0.00           H  
ATOM   1297  CB  THR    81     314.969 332.412 338.489  1.00  0.00           C  
ATOM   1298  HB  THR    81     314.466 331.886 339.303  1.00  0.00           H  
ATOM   1299  CG2 THR    81     315.558 333.714 339.033  1.00  0.00           C  
ATOM   1300 HG21 THR    81     316.188 334.186 338.279  1.00  0.00           H  
ATOM   1301 HG22 THR    81     314.755 334.397 339.313  1.00  0.00           H  
ATOM   1302 HG23 THR    81     316.149 333.506 339.924  1.00  0.00           H  
ATOM   1303  OG1 THR    81     314.003 332.775 337.518  1.00  0.00           O  
ATOM   1304  HG1 THR    81     313.145 332.883 337.972  1.00  0.00           H  
ATOM   1305  C   THR    81     317.113 331.148 338.903  1.00  0.00           C  
ATOM   1306  O   THR    81     316.837 330.536 339.939  1.00  0.00           O  
ATOM   1307  N   SER    82     318.351 331.564 338.619  1.00  0.00           N  
ATOM   1308  H   SER    82     318.470 332.100 337.765  1.00  0.00           H  
ATOM   1309  CA  SER    82     319.498 331.554 339.544  1.00  0.00           C  
ATOM   1310  HA  SER    82     319.334 330.791 340.306  1.00  0.00           H  
ATOM   1311  CB  SER    82     320.756 331.147 338.757  1.00  0.00           C  
ATOM   1312  HB2 SER    82     320.543 330.230 338.205  1.00  0.00           H  
ATOM   1313  HB3 SER    82     321.006 331.932 338.041  1.00  0.00           H  
ATOM   1314  OG  SER    82     321.863 330.914 339.619  1.00  0.00           O  
ATOM   1315  HG  SER    82     322.589 330.507 339.102  1.00  0.00           H  
ATOM   1316  C   SER    82     319.641 332.908 340.279  1.00  0.00           C  
ATOM   1317  O   SER    82     318.747 333.756 340.223  1.00  0.00           O  
ATOM   1318  N   HIS    83     320.760 333.145 340.971  1.00  0.00           N  
ATOM   1319  H   HIS    83     321.473 332.424 340.937  1.00  0.00           H  
ATOM   1320  CA  HIS    83     321.044 334.369 341.736  1.00  0.00           C  
ATOM   1321  HA  HIS    83     320.166 334.626 342.333  1.00  0.00           H  
ATOM   1322  CB  HIS    83     322.200 334.078 342.714  1.00  0.00           C  
ATOM   1323  HB2 HIS    83     321.911 333.229 343.335  1.00  0.00           H  
ATOM   1324  HB3 HIS    83     323.077 333.774 342.140  1.00  0.00           H  
ATOM   1325  CG  HIS    83     322.620 335.198 343.648  1.00  0.00           C  
ATOM   1326  ND1 HIS    83     323.694 335.109 344.542  1.00  0.00           N  
ATOM   1327  CE1 HIS    83     323.733 336.279 345.204  1.00  0.00           C  
ATOM   1328  HE1 HIS    83     324.453 336.535 345.975  1.00  0.00           H  
ATOM   1329  NE2 HIS    83     322.749 337.087 344.777  1.00  0.00           N  
ATOM   1330  HE2 HIS    83     322.573 338.025 345.125  1.00  0.00           H  
ATOM   1331  CD2 HIS    83     322.031 336.424 343.803  1.00  0.00           C  
ATOM   1332  HD2 HIS    83     321.167 336.804 343.274  1.00  0.00           H  
ATOM   1333  C   HIS    83     321.338 335.546 340.785  1.00  0.00           C  
ATOM   1334  O   HIS    83     322.467 335.731 340.324  1.00  0.00           O  
ATOM   1335  N   GLY    84     320.300 336.330 340.468  1.00  0.00           N  
ATOM   1336  H   GLY    84     319.392 336.092 340.848  1.00  0.00           H  
ATOM   1337  CA  GLY    84     320.375 337.483 339.558  1.00  0.00           C  
ATOM   1338  HA2 GLY    84     319.478 338.088 339.686  1.00  0.00           H  
ATOM   1339  HA3 GLY    84     321.230 338.101 339.834  1.00  0.00           H  
ATOM   1340  C   GLY    84     320.494 337.133 338.065  1.00  0.00           C  
ATOM   1341  O   GLY    84     320.897 337.990 337.274  1.00  0.00           O  
ATOM   1342  N   MET    85     320.177 335.892 337.668  1.00  0.00           N  
ATOM   1343  H   MET    85     319.812 335.256 338.365  1.00  0.00           H  
ATOM   1344  CA  MET    85     320.379 335.368 336.305  1.00  0.00           C  
ATOM   1345  HA  MET    85     320.404 336.204 335.604  1.00  0.00           H  
ATOM   1346  CB  MET    85     321.751 334.669 336.254  1.00  0.00           C  
ATOM   1347  HB2 MET    85     322.526 335.399 336.494  1.00  0.00           H  
ATOM   1348  HB3 MET    85     321.777 333.888 337.014  1.00  0.00           H  
ATOM   1349  CG  MET    85     322.073 334.049 334.886  1.00  0.00           C  
ATOM   1350  HG2 MET    85     321.337 333.279 334.653  1.00  0.00           H  
ATOM   1351  HG3 MET    85     321.995 334.832 334.131  1.00  0.00           H  
ATOM   1352  SD  MET    85     323.726 333.308 334.748  1.00  0.00           S  
ATOM   1353  CE  MET    85     323.561 331.898 335.881  1.00  0.00           C  
ATOM   1354  HE1 MET    85     322.705 331.288 335.592  1.00  0.00           H  
ATOM   1355  HE2 MET    85     324.465 331.290 335.838  1.00  0.00           H  
ATOM   1356  HE3 MET    85     323.426 332.255 336.902  1.00  0.00           H  
ATOM   1357  C   MET    85     319.241 334.427 335.867  1.00  0.00           C  
ATOM   1358  O   MET    85     318.821 333.550 336.621  1.00  0.00           O  
ATOM   1359  N   ILE    86     318.762 334.600 334.630  1.00  0.00           N  
ATOM   1360  H   ILE    86     319.183 335.323 334.063  1.00  0.00           H  
ATOM   1361  CA  ILE    86     317.659 333.831 334.018  1.00  0.00           C  
ATOM   1362  HA  ILE    86     317.063 333.394 334.821  1.00  0.00           H  
ATOM   1363  CB  ILE    86     316.719 334.778 333.227  1.00  0.00           C  
ATOM   1364  HB  ILE    86     315.813 334.213 333.042  1.00  0.00           H  
ATOM   1365  CG2 ILE    86     316.302 335.988 334.085  1.00  0.00           C  
ATOM   1366 HG21 ILE    86     317.123 336.701 334.172  1.00  0.00           H  
ATOM   1367 HG22 ILE    86     315.447 336.492 333.635  1.00  0.00           H  
ATOM   1368 HG23 ILE    86     316.010 335.654 335.082  1.00  0.00           H  
ATOM   1369  CG1 ILE    86     317.269 335.210 331.844  1.00  0.00           C  
ATOM   1370 HG12 ILE    86     318.158 335.826 331.978  1.00  0.00           H  
ATOM   1371 HG13 ILE    86     317.551 334.327 331.273  1.00  0.00           H  
ATOM   1372  CD1 ILE    86     316.255 335.976 330.983  1.00  0.00           C  
ATOM   1373 HD11 ILE    86     316.030 336.946 331.427  1.00  0.00           H  
ATOM   1374 HD12 ILE    86     316.677 336.138 329.990  1.00  0.00           H  
ATOM   1375 HD13 ILE    86     315.336 335.396 330.885  1.00  0.00           H  
ATOM   1376  C   ILE    86     318.187 332.661 333.161  1.00  0.00           C  
ATOM   1377  O   ILE    86     319.280 332.763 332.595  1.00  0.00           O  
ATOM   1378  N   ARG    87     317.430 331.552 333.045  1.00  0.00           N  
ATOM   1379  H   ARG    87     316.588 331.486 333.614  1.00  0.00           H  
ATOM   1380  CA  ARG    87     317.873 330.334 332.324  1.00  0.00           C  
ATOM   1381  HA  ARG    87     318.339 330.666 331.397  1.00  0.00           H  
ATOM   1382  CB  ARG    87     318.924 329.611 333.211  1.00  0.00           C  
ATOM   1383  HB2 ARG    87     319.400 330.323 333.888  1.00  0.00           H  
ATOM   1384  HB3 ARG    87     318.427 328.878 333.848  1.00  0.00           H  
ATOM   1385  CG  ARG    87     320.047 328.910 332.434  1.00  0.00           C  
ATOM   1386  HG2 ARG    87     320.655 328.355 333.150  1.00  0.00           H  
ATOM   1387  HG3 ARG    87     319.623 328.204 331.720  1.00  0.00           H  
ATOM   1388  CD  ARG    87     320.948 329.918 331.705  1.00  0.00           C  
ATOM   1389  HD2 ARG    87     320.372 330.384 330.905  1.00  0.00           H  
ATOM   1390  HD3 ARG    87     321.259 330.697 332.404  1.00  0.00           H  
ATOM   1391  NE  ARG    87     322.149 329.260 331.154  1.00  0.00           N  
ATOM   1392  HE  ARG    87     322.568 328.535 331.719  1.00  0.00           H  
ATOM   1393  CZ  ARG    87     322.743 329.518 330.004  1.00  0.00           C  
ATOM   1394  NH1 ARG    87     323.757 328.811 329.603  1.00  0.00           N  
ATOM   1395 HH11 ARG    87     324.125 328.072 330.181  1.00  0.00           H  
ATOM   1396 HH12 ARG    87     324.217 329.026 328.733  1.00  0.00           H  
ATOM   1397  NH2 ARG    87     322.341 330.477 329.221  1.00  0.00           N  
ATOM   1398 HH21 ARG    87     321.609 331.094 329.528  1.00  0.00           H  
ATOM   1399 HH22 ARG    87     322.691 330.510 328.278  1.00  0.00           H  
ATOM   1400  C   ARG    87     316.721 329.379 331.949  1.00  0.00           C  
ATOM   1401  O   ARG    87     316.041 328.853 332.820  1.00  0.00           O  
ATOM   1402  N   THR    88     316.507 329.129 330.653  1.00  0.00           N  
ATOM   1403  H   THR    88     317.109 329.584 329.989  1.00  0.00           H  
ATOM   1404  CA  THR    88     315.457 328.221 330.121  1.00  0.00           C  
ATOM   1405  HA  THR    88     314.739 328.014 330.911  1.00  0.00           H  
ATOM   1406  CB  THR    88     314.670 328.892 328.973  1.00  0.00           C  
ATOM   1407  HB  THR    88     315.359 329.412 328.319  1.00  0.00           H  
ATOM   1408  CG2 THR    88     313.798 328.000 328.089  1.00  0.00           C  
ATOM   1409 HG21 THR    88     313.086 327.449 328.696  1.00  0.00           H  
ATOM   1410 HG22 THR    88     313.254 328.617 327.373  1.00  0.00           H  
ATOM   1411 HG23 THR    88     314.417 327.303 327.524  1.00  0.00           H  
ATOM   1412  OG1 THR    88     313.799 329.834 329.538  1.00  0.00           O  
ATOM   1413  HG1 THR    88     313.306 330.287 328.829  1.00  0.00           H  
ATOM   1414  C   THR    88     316.016 326.870 329.664  1.00  0.00           C  
ATOM   1415  O   THR    88     317.126 326.782 329.141  1.00  0.00           O  
ATOM   1416  N   GLU    89     315.232 325.809 329.850  1.00  0.00           N  
ATOM   1417  H   GLU    89     314.331 325.963 330.293  1.00  0.00           H  
ATOM   1418  CA  GLU    89     315.449 324.486 329.251  1.00  0.00           C  
ATOM   1419  HA  GLU    89     316.493 324.369 328.953  1.00  0.00           H  
ATOM   1420  CB  GLU    89     315.119 323.405 330.293  1.00  0.00           C  
ATOM   1421  HB2 GLU    89     315.810 323.495 331.131  1.00  0.00           H  
ATOM   1422  HB3 GLU    89     314.119 323.605 330.678  1.00  0.00           H  
ATOM   1423  CG  GLU    89     315.124 321.956 329.772  1.00  0.00           C  
ATOM   1424  HG2 GLU    89     314.647 321.336 330.534  1.00  0.00           H  
ATOM   1425  HG3 GLU    89     314.500 321.893 328.879  1.00  0.00           H  
ATOM   1426  CD  GLU    89     316.523 321.363 329.492  1.00  0.00           C  
ATOM   1427  OE1 GLU    89     316.606 320.420 328.670  1.00  0.00           O  
ATOM   1428  OE2 GLU    89     317.514 321.748 330.159  1.00  0.00           O  
ATOM   1429  C   GLU    89     314.564 324.369 327.995  1.00  0.00           C  
ATOM   1430  O   GLU    89     313.360 324.642 328.053  1.00  0.00           O  
ATOM   1431  N   VAL    90     315.146 323.978 326.860  1.00  0.00           N  
ATOM   1432  H   VAL    90     316.130 323.718 326.891  1.00  0.00           H  
ATOM   1433  CA  VAL    90     314.417 323.648 325.625  1.00  0.00           C  
ATOM   1434  HA  VAL    90     313.434 324.120 325.639  1.00  0.00           H  
ATOM   1435  CB  VAL    90     315.147 324.165 324.367  1.00  0.00           C  
ATOM   1436  HB  VAL    90     314.998 325.232 324.398  1.00  0.00           H  
ATOM   1437  CG1 VAL    90     316.664 323.974 324.292  1.00  0.00           C  
ATOM   1438 HG11 VAL    90     316.924 322.921 324.366  1.00  0.00           H  
ATOM   1439 HG12 VAL    90     317.045 324.360 323.347  1.00  0.00           H  
ATOM   1440 HG13 VAL    90     317.143 324.534 325.093  1.00  0.00           H  
ATOM   1441  CG2 VAL    90     314.540 323.612 323.065  1.00  0.00           C  
ATOM   1442 HG21 VAL    90     313.457 323.728 323.078  1.00  0.00           H  
ATOM   1443 HG22 VAL    90     314.939 324.158 322.209  1.00  0.00           H  
ATOM   1444 HG23 VAL    90     314.791 322.558 322.937  1.00  0.00           H  
ATOM   1445  C   VAL    90     314.200 322.150 325.569  1.00  0.00           C  
ATOM   1446  O   VAL    90     315.167 321.437 325.305  1.00  0.00           O  
ATOM   1447  N   ARG    91     312.979 321.647 325.813  1.00  0.00           N  
ATOM   1448  H   ARG    91     312.199 322.278 325.994  1.00  0.00           H  
ATOM   1449  CA  ARG    91     312.751 320.192 325.785  1.00  0.00           C  
ATOM   1450  HA  ARG    91     313.437 319.867 325.017  1.00  0.00           H  
ATOM   1451  CB  ARG    91     313.176 319.535 327.124  1.00  0.00           C  
ATOM   1452  HB2 ARG    91     313.314 318.466 326.963  1.00  0.00           H  
ATOM   1453  HB3 ARG    91     314.144 319.931 327.430  1.00  0.00           H  
ATOM   1454  CG  ARG    91     312.175 319.729 328.278  1.00  0.00           C  
ATOM   1455  HG2 ARG    91     312.165 320.783 328.558  1.00  0.00           H  
ATOM   1456  HG3 ARG    91     311.171 319.448 327.962  1.00  0.00           H  
ATOM   1457  CD  ARG    91     312.544 318.889 329.510  1.00  0.00           C  
ATOM   1458  HD2 ARG    91     313.597 319.051 329.752  1.00  0.00           H  
ATOM   1459  HD3 ARG    91     311.938 319.249 330.346  1.00  0.00           H  
ATOM   1460  NE  ARG    91     312.286 317.440 329.311  1.00  0.00           N  
ATOM   1461  HE  ARG    91     312.018 317.138 328.386  1.00  0.00           H  
ATOM   1462  CZ  ARG    91     312.316 316.504 330.246  1.00  0.00           C  
ATOM   1463  NH1 ARG    91     312.039 315.261 329.956  1.00  0.00           N  
ATOM   1464 HH11 ARG    91     311.861 314.968 329.005  1.00  0.00           H  
ATOM   1465 HH12 ARG    91     312.054 314.565 330.689  1.00  0.00           H  
ATOM   1466  NH2 ARG    91     312.630 316.771 331.479  1.00  0.00           N  
ATOM   1467 HH21 ARG    91     312.868 317.715 331.734  1.00  0.00           H  
ATOM   1468 HH22 ARG    91     312.642 316.053 332.185  1.00  0.00           H  
ATOM   1469  C   ARG    91     311.402 319.676 325.288  1.00  0.00           C  
ATOM   1470  O   ARG    91     310.469 320.430 325.043  1.00  0.00           O  
ATOM   1471  N   SER    92     311.350 318.358 325.105  1.00  0.00           N  
ATOM   1472  H   SER    92     312.196 317.837 325.289  1.00  0.00           H  
ATOM   1473  CA  SER    92     310.161 317.535 324.860  1.00  0.00           C  
ATOM   1474  HA  SER    92     309.260 318.143 324.950  1.00  0.00           H  
ATOM   1475  CB  SER    92     310.213 316.949 323.442  1.00  0.00           C  
ATOM   1476  HB2 SER    92     310.290 317.762 322.719  1.00  0.00           H  
ATOM   1477  HB3 SER    92     311.086 316.300 323.333  1.00  0.00           H  
ATOM   1478  OG  SER    92     309.030 316.218 323.186  1.00  0.00           O  
ATOM   1479  HG  SER    92     308.910 316.132 322.218  1.00  0.00           H  
ATOM   1480  C   SER    92     310.146 316.441 325.939  1.00  0.00           C  
ATOM   1481  O   SER    92     311.202 315.879 326.250  1.00  0.00           O  
ATOM   1482  N   ARG    93     309.008 316.211 326.607  1.00  0.00           N  
ATOM   1483  H   ARG    93     308.181 316.720 326.318  1.00  0.00           H  
ATOM   1484  CA  ARG    93     308.915 315.321 327.787  1.00  0.00           C  
ATOM   1485  HA  ARG    93     309.802 315.483 328.396  1.00  0.00           H  
ATOM   1486  CB  ARG    93     307.700 315.737 328.649  1.00  0.00           C  
ATOM   1487  HB2 ARG    93     307.871 316.756 329.005  1.00  0.00           H  
ATOM   1488  HB3 ARG    93     306.807 315.765 328.023  1.00  0.00           H  
ATOM   1489  CG  ARG    93     307.399 314.848 329.871  1.00  0.00           C  
ATOM   1490  HG2 ARG    93     306.555 315.290 330.402  1.00  0.00           H  
ATOM   1491  HG3 ARG    93     307.091 313.858 329.533  1.00  0.00           H  
ATOM   1492  CD  ARG    93     308.562 314.692 330.862  1.00  0.00           C  
ATOM   1493  HD2 ARG    93     309.400 314.205 330.365  1.00  0.00           H  
ATOM   1494  HD3 ARG    93     308.888 315.684 331.186  1.00  0.00           H  
ATOM   1495  NE  ARG    93     308.129 313.920 332.047  1.00  0.00           N  
ATOM   1496  HE  ARG    93     307.395 314.340 332.600  1.00  0.00           H  
ATOM   1497  CZ  ARG    93     308.564 312.749 332.487  1.00  0.00           C  
ATOM   1498  NH1 ARG    93     308.023 312.209 333.540  1.00  0.00           N  
ATOM   1499 HH11 ARG    93     307.268 312.676 334.018  1.00  0.00           H  
ATOM   1500 HH12 ARG    93     308.341 311.315 333.878  1.00  0.00           H  
ATOM   1501  NH2 ARG    93     309.528 312.085 331.910  1.00  0.00           N  
ATOM   1502 HH21 ARG    93     309.986 312.467 331.105  1.00  0.00           H  
ATOM   1503 HH22 ARG    93     309.848 311.213 332.303  1.00  0.00           H  
ATOM   1504  C   ARG    93     308.956 313.849 327.362  1.00  0.00           C  
ATOM   1505  O   ARG    93     309.982 313.197 327.545  1.00  0.00           O  
ATOM   1506  N   THR    94     307.842 313.327 326.850  1.00  0.00           N  
ATOM   1507  H   THR    94     307.076 313.978 326.751  1.00  0.00           H  
ATOM   1508  CA  THR    94     307.667 312.033 326.144  1.00  0.00           C  
ATOM   1509  HA  THR    94     306.635 312.017 325.790  1.00  0.00           H  
ATOM   1510  CB  THR    94     308.545 311.993 324.873  1.00  0.00           C  
ATOM   1511  HB  THR    94     309.597 312.012 325.158  1.00  0.00           H  
ATOM   1512  CG2 THR    94     308.285 310.780 323.978  1.00  0.00           C  
ATOM   1513 HG21 THR    94     307.225 310.719 323.728  1.00  0.00           H  
ATOM   1514 HG22 THR    94     308.866 310.869 323.060  1.00  0.00           H  
ATOM   1515 HG23 THR    94     308.591 309.866 324.486  1.00  0.00           H  
ATOM   1516  OG1 THR    94     308.255 313.136 324.092  1.00  0.00           O  
ATOM   1517  HG1 THR    94     308.950 313.236 323.416  1.00  0.00           H  
ATOM   1518  C   THR    94     307.830 310.744 326.977  1.00  0.00           C  
ATOM   1519  O   THR    94     306.997 309.849 326.842  1.00  0.00           O  
ATOM   1520  N   ALA    95     308.868 310.673 327.826  1.00  0.00           N  
ATOM   1521  H   ALA    95     309.383 311.538 327.911  1.00  0.00           H  
ATOM   1522  CA  ALA    95     309.438 309.539 328.597  1.00  0.00           C  
ATOM   1523  HA  ALA    95     309.058 309.583 329.619  1.00  0.00           H  
ATOM   1524  CB  ALA    95     309.049 308.172 327.997  1.00  0.00           C  
ATOM   1525  HB1 ALA    95     309.304 308.142 326.937  1.00  0.00           H  
ATOM   1526  HB2 ALA    95     309.587 307.370 328.506  1.00  0.00           H  
ATOM   1527  HB3 ALA    95     307.986 307.982 328.134  1.00  0.00           H  
ATOM   1528  C   ALA    95     310.989 309.615 328.676  1.00  0.00           C  
ATOM   1529  O   ALA    95     311.621 308.778 329.322  1.00  0.00           O  
ATOM   1530  N   ASP    96     311.604 310.619 328.032  1.00  0.00           N  
ATOM   1531  H   ASP    96     311.033 311.314 327.570  1.00  0.00           H  
ATOM   1532  CA  ASP    96     313.043 310.675 327.754  1.00  0.00           C  
ATOM   1533  HA  ASP    96     313.486 309.711 328.008  1.00  0.00           H  
ATOM   1534  CB  ASP    96     313.187 310.810 326.234  1.00  0.00           C  
ATOM   1535  HB2 ASP    96     312.837 311.803 325.947  1.00  0.00           H  
ATOM   1536  HB3 ASP    96     314.235 310.699 325.981  1.00  0.00           H  
ATOM   1537  CG  ASP    96     312.383 309.754 325.445  1.00  0.00           C  
ATOM   1538  OD1 ASP    96     311.633 310.151 324.524  1.00  0.00           O  
ATOM   1539  OD2 ASP    96     312.488 308.542 325.754  1.00  0.00           O  
ATOM   1540  C   ASP    96     313.799 311.718 328.617  1.00  0.00           C  
ATOM   1541  O   ASP    96     313.971 311.430 329.798  1.00  0.00           O  
ATOM   1542  N   SER    97     314.236 312.878 328.065  1.00  0.00           N  
ATOM   1543  H   SER    97     313.959 313.016 327.101  1.00  0.00           H  
ATOM   1544  CA  SER    97     314.900 314.074 328.696  1.00  0.00           C  
ATOM   1545  HA  SER    97     314.199 314.898 328.590  1.00  0.00           H  
ATOM   1546  CB  SER    97     315.181 313.952 330.208  1.00  0.00           C  
ATOM   1547  HB2 SER    97     315.563 314.903 330.585  1.00  0.00           H  
ATOM   1548  HB3 SER    97     314.258 313.737 330.745  1.00  0.00           H  
ATOM   1549  OG  SER    97     316.135 312.940 330.470  1.00  0.00           O  
ATOM   1550  HG  SER    97     315.636 312.099 330.483  1.00  0.00           H  
ATOM   1551  C   SER    97     316.191 314.608 328.041  1.00  0.00           C  
ATOM   1552  O   SER    97     316.593 315.727 328.353  1.00  0.00           O  
ATOM   1553  N   HIS    98     316.812 313.906 327.085  1.00  0.00           N  
ATOM   1554  H   HIS    98     316.451 312.992 326.860  1.00  0.00           H  
ATOM   1555  CA  HIS    98     318.017 314.396 326.377  1.00  0.00           C  
ATOM   1556  HA  HIS    98     318.705 314.809 327.112  1.00  0.00           H  
ATOM   1557  CB  HIS    98     318.738 313.228 325.692  1.00  0.00           C  
ATOM   1558  HB2 HIS    98     319.153 312.585 326.464  1.00  0.00           H  
ATOM   1559  HB3 HIS    98     318.009 312.652 325.129  1.00  0.00           H  
ATOM   1560  CG  HIS    98     319.834 313.613 324.722  1.00  0.00           C  
ATOM   1561  ND1 HIS    98     319.628 314.083 323.431  1.00  0.00           N  
ATOM   1562  CE1 HIS    98     320.828 314.313 322.905  1.00  0.00           C  
ATOM   1563  HE1 HIS    98     320.984 314.688 321.906  1.00  0.00           H  
ATOM   1564  NE2 HIS    98     321.784 313.967 323.773  1.00  0.00           N  
ATOM   1565  HE2 HIS    98     322.774 314.045 323.595  1.00  0.00           H  
ATOM   1566  CD2 HIS    98     321.178 313.484 324.912  1.00  0.00           C  
ATOM   1567  HD2 HIS    98     321.664 313.071 325.784  1.00  0.00           H  
ATOM   1568  C   HIS    98     317.684 315.528 325.390  1.00  0.00           C  
ATOM   1569  O   HIS    98     317.333 315.304 324.240  1.00  0.00           O  
ATOM   1570  N   LEU    99     317.752 316.769 325.851  1.00  0.00           N  
ATOM   1571  H   LEU    99     317.951 316.896 326.835  1.00  0.00           H  
ATOM   1572  CA  LEU    99     317.382 317.946 325.073  1.00  0.00           C  
ATOM   1573  HA  LEU    99     317.489 317.704 324.017  1.00  0.00           H  
ATOM   1574  CB  LEU    99     315.889 318.189 325.356  1.00  0.00           C  
ATOM   1575  HB2 LEU    99     315.612 317.746 326.315  1.00  0.00           H  
ATOM   1576  HB3 LEU    99     315.750 319.244 325.483  1.00  0.00           H  
ATOM   1577  CG  LEU    99     314.880 317.705 324.282  1.00  0.00           C  
ATOM   1578  HG  LEU    99     313.918 318.049 324.616  1.00  0.00           H  
ATOM   1579  CD1 LEU    99     315.136 318.352 322.927  1.00  0.00           C  
ATOM   1580 HD11 LEU    99     316.034 317.940 322.467  1.00  0.00           H  
ATOM   1581 HD12 LEU    99     314.294 318.149 322.266  1.00  0.00           H  
ATOM   1582 HD13 LEU    99     315.256 319.429 323.053  1.00  0.00           H  
ATOM   1583  CD2 LEU    99     314.600 316.219 324.093  1.00  0.00           C  
ATOM   1584 HD21 LEU    99     314.745 315.682 325.029  1.00  0.00           H  
ATOM   1585 HD22 LEU    99     313.571 316.083 323.762  1.00  0.00           H  
ATOM   1586 HD23 LEU    99     315.232 315.809 323.307  1.00  0.00           H  
ATOM   1587  C   LEU    99     318.429 319.077 325.291  1.00  0.00           C  
ATOM   1588  O   LEU    99     319.602 318.768 325.076  1.00  0.00           O  
ATOM   1589  N   GLY   100     318.119 320.349 325.618  1.00  0.00           N  
ATOM   1590  H   GLY   100     317.160 320.615 325.814  1.00  0.00           H  
ATOM   1591  CA  GLY   100     319.188 321.372 325.716  1.00  0.00           C  
ATOM   1592  HA2 GLY   100     320.017 320.939 326.278  1.00  0.00           H  
ATOM   1593  HA3 GLY   100     319.563 321.568 324.715  1.00  0.00           H  
ATOM   1594  C   GLY   100     318.907 322.736 326.375  1.00  0.00           C  
ATOM   1595  O   GLY   100     317.913 322.951 327.072  1.00  0.00           O  
ATOM   1596  N   HIS   101     319.830 323.676 326.121  1.00  0.00           N  
ATOM   1597  H   HIS   101     320.572 323.426 325.485  1.00  0.00           H  
ATOM   1598  CA  HIS   101     319.973 324.974 326.807  1.00  0.00           C  
ATOM   1599  HA  HIS   101     319.273 325.014 327.643  1.00  0.00           H  
ATOM   1600  CB  HIS   101     321.404 325.055 327.382  1.00  0.00           C  
ATOM   1601  HB2 HIS   101     322.119 325.034 326.560  1.00  0.00           H  
ATOM   1602  HB3 HIS   101     321.551 325.984 327.936  1.00  0.00           H  
ATOM   1603  CG  HIS   101     321.675 323.904 328.306  1.00  0.00           C  
ATOM   1604  ND1 HIS   101     322.155 322.652 327.914  1.00  0.00           N  
ATOM   1605  CE1 HIS   101     321.883 321.835 328.942  1.00  0.00           C  
ATOM   1606  HE1 HIS   101     322.071 320.777 328.955  1.00  0.00           H  
ATOM   1607  NE2 HIS   101     321.301 322.503 329.947  1.00  0.00           N  
ATOM   1608  HE2 HIS   101     320.957 322.092 330.809  1.00  0.00           H  
ATOM   1609  CD2 HIS   101     321.153 323.812 329.562  1.00  0.00           C  
ATOM   1610  HD2 HIS   101     320.605 324.582 330.089  1.00  0.00           H  
ATOM   1611  C   HIS   101     319.679 326.194 325.929  1.00  0.00           C  
ATOM   1612  O   HIS   101     319.389 326.093 324.744  1.00  0.00           O  
ATOM   1613  N   VAL   102     319.753 327.384 326.514  1.00  0.00           N  
ATOM   1614  H   VAL   102     319.946 327.420 327.507  1.00  0.00           H  
ATOM   1615  CA  VAL   102     319.507 328.661 325.821  1.00  0.00           C  
ATOM   1616  HA  VAL   102     319.413 328.484 324.750  1.00  0.00           H  
ATOM   1617  CB  VAL   102     318.183 329.269 326.319  1.00  0.00           C  
ATOM   1618  HB  VAL   102     317.984 330.184 325.769  1.00  0.00           H  
ATOM   1619  CG1 VAL   102     316.990 328.340 326.059  1.00  0.00           C  
ATOM   1620 HG11 VAL   102     317.033 327.461 326.700  1.00  0.00           H  
ATOM   1621 HG12 VAL   102     316.057 328.874 326.232  1.00  0.00           H  
ATOM   1622 HG13 VAL   102     317.006 328.011 325.022  1.00  0.00           H  
ATOM   1623  CG2 VAL   102     318.277 329.641 327.803  1.00  0.00           C  
ATOM   1624 HG21 VAL   102     319.011 330.435 327.952  1.00  0.00           H  
ATOM   1625 HG22 VAL   102     317.317 330.013 328.129  1.00  0.00           H  
ATOM   1626 HG23 VAL   102     318.553 328.778 328.408  1.00  0.00           H  
ATOM   1627  C   VAL   102     320.677 329.634 326.002  1.00  0.00           C  
ATOM   1628  O   VAL   102     321.673 329.313 326.652  1.00  0.00           O  
ATOM   1629  N   PHE   103     320.548 330.851 325.476  1.00  0.00           N  
ATOM   1630  H   PHE   103     319.758 331.022 324.858  1.00  0.00           H  
ATOM   1631  CA  PHE   103     321.492 331.954 325.685  1.00  0.00           C  
ATOM   1632  HA  PHE   103     321.991 331.805 326.642  1.00  0.00           H  
ATOM   1633  CB  PHE   103     322.584 331.940 324.599  1.00  0.00           C  
ATOM   1634  HB2 PHE   103     323.118 332.892 324.607  1.00  0.00           H  
ATOM   1635  HB3 PHE   103     323.309 331.171 324.872  1.00  0.00           H  
ATOM   1636  CG  PHE   103     322.107 331.657 323.187  1.00  0.00           C  
ATOM   1637  CD1 PHE   103     322.433 330.436 322.567  1.00  0.00           C  
ATOM   1638  HD1 PHE   103     323.040 329.709 323.087  1.00  0.00           H  
ATOM   1639  CE1 PHE   103     321.964 330.160 321.272  1.00  0.00           C  
ATOM   1640  HE1 PHE   103     322.212 329.227 320.790  1.00  0.00           H  
ATOM   1641  CZ  PHE   103     321.152 331.086 320.602  1.00  0.00           C  
ATOM   1642  HZ  PHE   103     320.747 330.847 319.633  1.00  0.00           H  
ATOM   1643  CE2 PHE   103     320.859 332.318 321.199  1.00  0.00           C  
ATOM   1644  HE2 PHE   103     320.259 333.044 320.670  1.00  0.00           H  
ATOM   1645  CD2 PHE   103     321.334 332.602 322.490  1.00  0.00           C  
ATOM   1646  HD2 PHE   103     321.088 333.545 322.949  1.00  0.00           H  
ATOM   1647  C   PHE   103     320.774 333.305 325.796  1.00  0.00           C  
ATOM   1648  O   PHE   103     319.721 333.523 325.197  1.00  0.00           O  
ATOM   1649  N   ASN   104     321.356 334.219 326.580  1.00  0.00           N  
ATOM   1650  H   ASN   104     322.248 333.988 326.999  1.00  0.00           H  
ATOM   1651  CA  ASN   104     320.754 335.502 326.967  1.00  0.00           C  
ATOM   1652  HA  ASN   104     319.669 335.420 326.938  1.00  0.00           H  
ATOM   1653  CB  ASN   104     321.165 335.818 328.429  1.00  0.00           C  
ATOM   1654  HB2 ASN   104     322.246 335.959 328.464  1.00  0.00           H  
ATOM   1655  HB3 ASN   104     320.703 336.757 328.737  1.00  0.00           H  
ATOM   1656  CG  ASN   104     320.777 334.764 329.465  1.00  0.00           C  
ATOM   1657  OD1 ASN   104     319.863 333.974 329.300  1.00  0.00           O  
ATOM   1658  ND2 ASN   104     321.470 334.696 330.578  1.00  0.00           N  
ATOM   1659 HD21 ASN   104     321.164 334.033 331.276  1.00  0.00           H  
ATOM   1660 HD22 ASN   104     322.251 335.313 330.740  1.00  0.00           H  
ATOM   1661  C   ASN   104     321.116 336.636 325.977  1.00  0.00           C  
ATOM   1662  O   ASN   104     321.254 337.797 326.368  1.00  0.00           O  
ATOM   1663  N   ASP   105     321.250 336.313 324.683  1.00  0.00           N  
ATOM   1664  H   ASP   105     321.090 335.353 324.413  1.00  0.00           H  
ATOM   1665  CA  ASP   105     321.569 337.288 323.623  1.00  0.00           C  
ATOM   1666  HA  ASP   105     322.212 338.054 324.059  1.00  0.00           H  
ATOM   1667  CB  ASP   105     322.397 336.622 322.502  1.00  0.00           C  
ATOM   1668  HB2 ASP   105     323.080 337.379 322.114  1.00  0.00           H  
ATOM   1669  HB3 ASP   105     323.015 335.830 322.932  1.00  0.00           H  
ATOM   1670  CG  ASP   105     321.592 336.042 321.315  1.00  0.00           C  
ATOM   1671  OD1 ASP   105     322.127 336.062 320.181  1.00  0.00           O  
ATOM   1672  OD2 ASP   105     320.447 335.570 321.496  1.00  0.00           O  
ATOM   1673  C   ASP   105     320.330 338.016 323.056  1.00  0.00           C  
ATOM   1674  O   ASP   105     320.464 339.060 322.409  1.00  0.00           O  
ATOM   1675  N   GLY   106     319.135 337.457 323.285  1.00  0.00           N  
ATOM   1676  H   GLY   106     319.134 336.594 323.808  1.00  0.00           H  
ATOM   1677  CA  GLY   106     317.878 337.860 322.656  1.00  0.00           C  
ATOM   1678  HA2 GLY   106     318.081 338.361 321.709  1.00  0.00           H  
ATOM   1679  HA3 GLY   106     317.318 336.950 322.438  1.00  0.00           H  
ATOM   1680  C   GLY   106     317.002 338.786 323.513  1.00  0.00           C  
ATOM   1681  O   GLY   106     317.514 339.504 324.381  1.00  0.00           O  
ATOM   1682  N   PRO   107     315.668 338.753 323.310  1.00  0.00           N  
ATOM   1683  CD  PRO   107     315.027 338.211 322.116  1.00  0.00           C  
ATOM   1684  HD2 PRO   107     314.530 337.272 322.365  1.00  0.00           H  
ATOM   1685  HD3 PRO   107     315.720 338.063 321.288  1.00  0.00           H  
ATOM   1686  CG  PRO   107     314.000 339.265 321.724  1.00  0.00           C  
ATOM   1687  HG2 PRO   107     313.213 338.853 321.093  1.00  0.00           H  
ATOM   1688  HG3 PRO   107     314.495 340.107 321.238  1.00  0.00           H  
ATOM   1689  CB  PRO   107     313.477 339.681 323.094  1.00  0.00           C  
ATOM   1690  HB2 PRO   107     312.732 338.941 323.386  1.00  0.00           H  
ATOM   1691  HB3 PRO   107     313.035 340.677 323.072  1.00  0.00           H  
ATOM   1692  CA  PRO   107     314.718 339.624 324.012  1.00  0.00           C  
ATOM   1693  HA  PRO   107     315.138 340.628 324.081  1.00  0.00           H  
ATOM   1694  C   PRO   107     314.405 339.117 325.437  1.00  0.00           C  
ATOM   1695  O   PRO   107     313.292 338.683 325.724  1.00  0.00           O  
ATOM   1696  N   GLY   108     315.385 339.189 326.344  1.00  0.00           N  
ATOM   1697  H   GLY   108     316.268 339.565 326.017  1.00  0.00           H  
ATOM   1698  CA  GLY   108     315.380 338.573 327.687  1.00  0.00           C  
ATOM   1699  HA2 GLY   108     315.631 337.518 327.577  1.00  0.00           H  
ATOM   1700  HA3 GLY   108     316.171 339.030 328.282  1.00  0.00           H  
ATOM   1701  C   GLY   108     314.068 338.669 328.498  1.00  0.00           C  
ATOM   1702  O   GLY   108     313.600 337.641 328.998  1.00  0.00           O  
ATOM   1703  N   PRO   109     313.442 339.859 328.632  1.00  0.00           N  
ATOM   1704  CD  PRO   109     314.063 341.162 328.439  1.00  0.00           C  
ATOM   1705  HD2 PRO   109     313.733 341.590 327.492  1.00  0.00           H  
ATOM   1706  HD3 PRO   109     315.152 341.113 328.473  1.00  0.00           H  
ATOM   1707  CG  PRO   109     313.549 342.005 329.601  1.00  0.00           C  
ATOM   1708  HG2 PRO   109     313.608 343.073 329.390  1.00  0.00           H  
ATOM   1709  HG3 PRO   109     314.101 341.756 330.510  1.00  0.00           H  
ATOM   1710  CB  PRO   109     312.105 341.522 329.723  1.00  0.00           C  
ATOM   1711  HB2 PRO   109     311.491 342.041 328.986  1.00  0.00           H  
ATOM   1712  HB3 PRO   109     311.712 341.684 330.728  1.00  0.00           H  
ATOM   1713  CA  PRO   109     312.189 340.026 329.386  1.00  0.00           C  
ATOM   1714  HA  PRO   109     312.273 339.471 330.322  1.00  0.00           H  
ATOM   1715  C   PRO   109     310.918 339.546 328.654  1.00  0.00           C  
ATOM   1716  O   PRO   109     309.854 339.440 329.270  1.00  0.00           O  
ATOM   1717  N   ASN   110     311.015 339.242 327.354  1.00  0.00           N  
ATOM   1718  H   ASN   110     311.931 339.328 326.929  1.00  0.00           H  
ATOM   1719  CA  ASN   110     309.942 338.705 326.505  1.00  0.00           C  
ATOM   1720  HA  ASN   110     308.969 338.913 326.955  1.00  0.00           H  
ATOM   1721  CB  ASN   110     310.009 339.448 325.149  1.00  0.00           C  
ATOM   1722  HB2 ASN   110     309.639 340.464 325.281  1.00  0.00           H  
ATOM   1723  HB3 ASN   110     311.049 339.525 324.841  1.00  0.00           H  
ATOM   1724  CG  ASN   110     309.233 338.809 324.001  1.00  0.00           C  
ATOM   1725  OD1 ASN   110     308.244 338.111 324.171  1.00  0.00           O  
ATOM   1726  ND2 ASN   110     309.663 339.030 322.776  1.00  0.00           N  
ATOM   1727 HD21 ASN   110     309.153 338.622 322.006  1.00  0.00           H  
ATOM   1728 HD22 ASN   110     310.444 339.646 322.611  1.00  0.00           H  
ATOM   1729  C   ASN   110     310.063 337.170 326.375  1.00  0.00           C  
ATOM   1730  O   ASN   110     309.098 336.444 326.631  1.00  0.00           O  
ATOM   1731  N   GLY   111     311.250 336.667 326.022  1.00  0.00           N  
ATOM   1732  H   GLY   111     312.022 337.315 325.891  1.00  0.00           H  
ATOM   1733  CA  GLY   111     311.554 335.236 325.924  1.00  0.00           C  
ATOM   1734  HA2 GLY   111     311.145 334.716 326.792  1.00  0.00           H  
ATOM   1735  HA3 GLY   111     311.085 334.832 325.027  1.00  0.00           H  
ATOM   1736  C   GLY   111     313.057 334.951 325.876  1.00  0.00           C  
ATOM   1737  O   GLY   111     313.869 335.751 326.341  1.00  0.00           O  
ATOM   1738  N   LEU   112     313.439 333.799 325.315  1.00  0.00           N  
ATOM   1739  H   LEU   112     312.730 333.159 324.979  1.00  0.00           H  
ATOM   1740  CA  LEU   112     314.832 333.330 325.302  1.00  0.00           C  
ATOM   1741  HA  LEU   112     315.451 334.219 325.199  1.00  0.00           H  
ATOM   1742  CB  LEU   112     315.091 332.657 326.674  1.00  0.00           C  
ATOM   1743  HB2 LEU   112     314.434 333.125 327.411  1.00  0.00           H  
ATOM   1744  HB3 LEU   112     314.800 331.606 326.623  1.00  0.00           H  
ATOM   1745  CG  LEU   112     316.514 332.762 327.248  1.00  0.00           C  
ATOM   1746  HG  LEU   112     317.146 332.028 326.757  1.00  0.00           H  
ATOM   1747  CD1 LEU   112     317.153 334.137 327.089  1.00  0.00           C  
ATOM   1748 HD11 LEU   112     316.503 334.910 327.498  1.00  0.00           H  
ATOM   1749 HD12 LEU   112     318.094 334.140 327.625  1.00  0.00           H  
ATOM   1750 HD13 LEU   112     317.372 334.347 326.044  1.00  0.00           H  
ATOM   1751  CD2 LEU   112     316.474 332.488 328.757  1.00  0.00           C  
ATOM   1752 HD21 LEU   112     315.896 331.591 328.969  1.00  0.00           H  
ATOM   1753 HD22 LEU   112     317.490 332.371 329.140  1.00  0.00           H  
ATOM   1754 HD23 LEU   112     315.999 333.322 329.276  1.00  0.00           H  
ATOM   1755  C   LEU   112     315.122 332.465 324.058  1.00  0.00           C  
ATOM   1756  O   LEU   112     314.188 332.062 323.361  1.00  0.00           O  
ATOM   1757  N   ARG   113     316.399 332.261 323.696  1.00  0.00           N  
ATOM   1758  H   ARG   113     317.139 332.616 324.291  1.00  0.00           H  
ATOM   1759  CA  ARG   113     316.794 331.676 322.392  1.00  0.00           C  
ATOM   1760  HA  ARG   113     315.895 331.344 321.872  1.00  0.00           H  
ATOM   1761  CB  ARG   113     317.475 332.749 321.525  1.00  0.00           C  
ATOM   1762  HB2 ARG   113     318.345 333.126 322.062  1.00  0.00           H  
ATOM   1763  HB3 ARG   113     317.815 332.298 320.590  1.00  0.00           H  
ATOM   1764  CG  ARG   113     316.556 333.940 321.195  1.00  0.00           C  
ATOM   1765  HG2 ARG   113     316.224 334.409 322.121  1.00  0.00           H  
ATOM   1766  HG3 ARG   113     317.135 334.682 320.645  1.00  0.00           H  
ATOM   1767  CD  ARG   113     315.330 333.548 320.355  1.00  0.00           C  
ATOM   1768  HD2 ARG   113     315.664 333.252 319.361  1.00  0.00           H  
ATOM   1769  HD3 ARG   113     314.824 332.687 320.787  1.00  0.00           H  
ATOM   1770  NE  ARG   113     314.382 334.672 320.239  1.00  0.00           N  
ATOM   1771  HE  ARG   113     314.620 335.392 319.571  1.00  0.00           H  
ATOM   1772  CZ  ARG   113     313.241 334.835 320.887  1.00  0.00           C  
ATOM   1773  NH1 ARG   113     312.495 335.869 320.641  1.00  0.00           N  
ATOM   1774 HH11 ARG   113     312.759 336.526 319.922  1.00  0.00           H  
ATOM   1775 HH12 ARG   113     311.613 335.997 321.110  1.00  0.00           H  
ATOM   1776  NH2 ARG   113     312.815 333.995 321.790  1.00  0.00           N  
ATOM   1777 HH21 ARG   113     313.379 333.189 322.045  1.00  0.00           H  
ATOM   1778 HH22 ARG   113     311.984 334.196 322.318  1.00  0.00           H  
ATOM   1779  C   ARG   113     317.641 330.412 322.518  1.00  0.00           C  
ATOM   1780  O   ARG   113     318.543 330.326 323.346  1.00  0.00           O  
ATOM   1781  N   TYR   114     317.259 329.409 321.732  1.00  0.00           N  
ATOM   1782  H   TYR   114     316.554 329.606 321.038  1.00  0.00           H  
ATOM   1783  CA  TYR   114     317.715 328.026 321.813  1.00  0.00           C  
ATOM   1784  HA  TYR   114     317.620 327.697 322.847  1.00  0.00           H  
ATOM   1785  CB  TYR   114     316.792 327.169 320.943  1.00  0.00           C  
ATOM   1786  HB2 TYR   114     316.926 327.465 319.907  1.00  0.00           H  
ATOM   1787  HB3 TYR   114     317.121 326.131 321.016  1.00  0.00           H  
ATOM   1788  CG  TYR   114     315.310 327.178 321.258  1.00  0.00           C  
ATOM   1789  CD1 TYR   114     314.857 327.016 322.577  1.00  0.00           C  
ATOM   1790  HD1 TYR   114     315.554 327.072 323.398  1.00  0.00           H  
ATOM   1791  CE1 TYR   114     313.515 326.666 322.821  1.00  0.00           C  
ATOM   1792  HE1 TYR   114     313.190 326.446 323.823  1.00  0.00           H  
ATOM   1793  CZ  TYR   114     312.625 326.479 321.747  1.00  0.00           C  
ATOM   1794  OH  TYR   114     311.375 325.983 321.954  1.00  0.00           O  
ATOM   1795  HH  TYR   114     311.198 325.774 322.884  1.00  0.00           H  
ATOM   1796  CE2 TYR   114     313.059 326.750 320.439  1.00  0.00           C  
ATOM   1797  HE2 TYR   114     312.388 326.592 319.618  1.00  0.00           H  
ATOM   1798  CD2 TYR   114     314.387 327.141 320.202  1.00  0.00           C  
ATOM   1799  HD2 TYR   114     314.714 327.331 319.192  1.00  0.00           H  
ATOM   1800  C   TYR   114     319.156 327.736 321.381  1.00  0.00           C  
ATOM   1801  O   TYR   114     319.686 328.298 320.425  1.00  0.00           O  
ATOM   1802  N   CYS   115     319.719 326.713 322.020  1.00  0.00           N  
ATOM   1803  H   CYS   115     319.236 326.323 322.825  1.00  0.00           H  
ATOM   1804  CA  CYS   115     320.955 326.030 321.675  1.00  0.00           C  
ATOM   1805  HA  CYS   115     321.075 326.035 320.596  1.00  0.00           H  
ATOM   1806  CB  CYS   115     322.151 326.703 322.358  1.00  0.00           C  
ATOM   1807  HB2 CYS   115     322.017 327.779 322.372  1.00  0.00           H  
ATOM   1808  HB3 CYS   115     322.224 326.355 323.391  1.00  0.00           H  
ATOM   1809  SG  CYS   115     323.669 326.281 321.451  1.00  0.00           S  
ATOM   1810  HG  CYS   115     324.542 326.532 322.444  1.00  0.00           H  
ATOM   1811  C   CYS   115     320.848 324.569 322.111  1.00  0.00           C  
ATOM   1812  O   CYS   115     319.966 324.189 322.875  1.00  0.00           O  
ATOM   1813  N   ILE   116     321.751 323.729 321.628  1.00  0.00           N  
ATOM   1814  H   ILE   116     322.526 324.118 321.106  1.00  0.00           H  
ATOM   1815  CA  ILE   116     321.879 322.347 322.080  1.00  0.00           C  
ATOM   1816  HA  ILE   116     321.613 322.319 323.138  1.00  0.00           H  
ATOM   1817  CB  ILE   116     320.890 321.402 321.333  1.00  0.00           C  
ATOM   1818  HB  ILE   116     321.410 321.208 320.415  1.00  0.00           H  
ATOM   1819  CG2 ILE   116     320.677 320.066 322.075  1.00  0.00           C  
ATOM   1820 HG21 ILE   116     320.350 320.266 323.094  1.00  0.00           H  
ATOM   1821 HG22 ILE   116     319.912 319.468 321.579  1.00  0.00           H  
ATOM   1822 HG23 ILE   116     321.568 319.459 322.129  1.00  0.00           H  
ATOM   1823  CG1 ILE   116     319.486 321.917 320.880  1.00  0.00           C  
ATOM   1824 HG12 ILE   116     319.549 322.941 320.521  1.00  0.00           H  
ATOM   1825 HG13 ILE   116     319.186 321.339 320.008  1.00  0.00           H  
ATOM   1826  CD1 ILE   116     318.312 321.798 321.870  1.00  0.00           C  
ATOM   1827 HD11 ILE   116     318.598 322.153 322.854  1.00  0.00           H  
ATOM   1828 HD12 ILE   116     317.472 322.392 321.508  1.00  0.00           H  
ATOM   1829 HD13 ILE   116     317.986 320.761 321.954  1.00  0.00           H  
ATOM   1830  C   ILE   116     323.389 321.991 322.019  1.00  0.00           C  
ATOM   1831  O   ILE   116     324.228 322.890 322.082  1.00  0.00           O  
ATOM   1832  N   ASN   117     323.765 320.725 321.853  1.00  0.00           N  
ATOM   1833  H   ASN   117     323.032 320.042 321.867  1.00  0.00           H  
ATOM   1834  CA  ASN   117     325.110 320.227 322.167  1.00  0.00           C  
ATOM   1835  HA  ASN   117     325.582 320.963 322.818  1.00  0.00           H  
ATOM   1836  CB  ASN   117     324.884 318.950 322.994  1.00  0.00           C  
ATOM   1837  HB2 ASN   117     324.645 318.153 322.302  1.00  0.00           H  
ATOM   1838  HB3 ASN   117     325.796 318.654 323.501  1.00  0.00           H  
ATOM   1839  CG  ASN   117     323.736 319.074 324.003  1.00  0.00           C  
ATOM   1840  OD1 ASN   117     323.479 320.086 324.638  1.00  0.00           O  
ATOM   1841  ND2 ASN   117     322.899 318.076 324.063  1.00  0.00           N  
ATOM   1842 HD21 ASN   117     322.204 318.172 324.800  1.00  0.00           H  
ATOM   1843 HD22 ASN   117     323.227 317.155 323.821  1.00  0.00           H  
ATOM   1844  C   ASN   117     326.095 319.966 321.005  1.00  0.00           C  
ATOM   1845  O   ASN   117     325.767 319.287 320.031  1.00  0.00           O  
ATOM   1846  N   SER   118     327.341 320.430 321.164  1.00  0.00           N  
ATOM   1847  H   SER   118     327.542 320.937 322.013  1.00  0.00           H  
ATOM   1848  CA  SER   118     328.469 320.197 320.241  1.00  0.00           C  
ATOM   1849  HA  SER   118     328.258 320.694 319.295  1.00  0.00           H  
ATOM   1850  CB  SER   118     329.756 320.799 320.826  1.00  0.00           C  
ATOM   1851  HB2 SER   118     329.640 321.875 320.947  1.00  0.00           H  
ATOM   1852  HB3 SER   118     329.949 320.348 321.803  1.00  0.00           H  
ATOM   1853  OG  SER   118     330.861 320.546 319.973  1.00  0.00           O  
ATOM   1854  HG  SER   118     331.686 320.800 320.434  1.00  0.00           H  
ATOM   1855  C   SER   118     328.740 318.707 319.982  1.00  0.00           C  
ATOM   1856  O   SER   118     328.840 317.929 320.933  1.00  0.00           O  
ATOM   1857  N   ALA   119     328.885 318.332 318.702  1.00  0.00           N  
ATOM   1858  H   ALA   119     328.759 319.038 317.994  1.00  0.00           H  
ATOM   1859  CA  ALA   119     329.372 317.027 318.230  1.00  0.00           C  
ATOM   1860  HA  ALA   119     329.192 316.972 317.162  1.00  0.00           H  
ATOM   1861  CB  ALA   119     330.892 316.988 318.403  1.00  0.00           C  
ATOM   1862  HB1 ALA   119     331.145 316.930 319.460  1.00  0.00           H  
ATOM   1863  HB2 ALA   119     331.283 316.119 317.884  1.00  0.00           H  
ATOM   1864  HB3 ALA   119     331.340 317.881 317.970  1.00  0.00           H  
ATOM   1865  C   ALA   119     328.642 315.810 318.849  1.00  0.00           C  
ATOM   1866  O   ALA   119     329.216 314.731 319.021  1.00  0.00           O  
ATOM   1867  N   ALA   120     327.356 315.984 319.161  1.00  0.00           N  
ATOM   1868  H   ALA   120     326.986 316.910 319.010  1.00  0.00           H  
ATOM   1869  CA  ALA   120     326.566 315.060 319.974  1.00  0.00           C  
ATOM   1870  HA  ALA   120     327.044 314.080 320.024  1.00  0.00           H  
ATOM   1871  CB  ALA   120     326.552 315.677 321.383  1.00  0.00           C  
ATOM   1872  HB1 ALA   120     326.338 316.745 321.327  1.00  0.00           H  
ATOM   1873  HB2 ALA   120     325.784 315.221 321.994  1.00  0.00           H  
ATOM   1874  HB3 ALA   120     327.524 315.537 321.859  1.00  0.00           H  
ATOM   1875  C   ALA   120     325.134 314.835 319.459  1.00  0.00           C  
ATOM   1876  O   ALA   120     324.452 313.918 319.912  1.00  0.00           O  
ATOM   1877  N   LEU   121     324.676 315.676 318.533  1.00  0.00           N  
ATOM   1878  H   LEU   121     325.347 316.318 318.135  1.00  0.00           H  
ATOM   1879  CA  LEU   121     323.306 315.828 318.026  1.00  0.00           C  
ATOM   1880  HA  LEU   121     322.659 315.016 318.364  1.00  0.00           H  
ATOM   1881  CB  LEU   121     322.790 317.180 318.536  1.00  0.00           C  
ATOM   1882  HB2 LEU   121     323.628 317.872 318.480  1.00  0.00           H  
ATOM   1883  HB3 LEU   121     322.037 317.545 317.836  1.00  0.00           H  
ATOM   1884  CG  LEU   121     322.201 317.255 319.962  1.00  0.00           C  
ATOM   1885  HG  LEU   121     322.257 318.279 320.310  1.00  0.00           H  
ATOM   1886  CD1 LEU   121     320.745 316.860 319.958  1.00  0.00           C  
ATOM   1887 HD11 LEU   121     320.725 315.798 319.734  1.00  0.00           H  
ATOM   1888 HD12 LEU   121     320.290 317.046 320.933  1.00  0.00           H  
ATOM   1889 HD13 LEU   121     320.186 317.398 319.193  1.00  0.00           H  
ATOM   1890  CD2 LEU   121     322.840 316.383 321.031  1.00  0.00           C  
ATOM   1891 HD21 LEU   121     323.901 316.590 321.084  1.00  0.00           H  
ATOM   1892 HD22 LEU   121     322.372 316.586 321.992  1.00  0.00           H  
ATOM   1893 HD23 LEU   121     322.686 315.334 320.789  1.00  0.00           H  
ATOM   1894  C   LEU   121     323.383 315.812 316.488  1.00  0.00           C  
ATOM   1895  O   LEU   121     324.399 316.219 315.930  1.00  0.00           O  
ATOM   1896  N   ARG   122     322.387 315.252 315.791  1.00  0.00           N  
ATOM   1897  H   ARG   122     321.546 314.992 316.301  1.00  0.00           H  
ATOM   1898  CA  ARG   122     322.488 314.937 314.345  1.00  0.00           C  
ATOM   1899  HA  ARG   122     323.541 314.781 314.121  1.00  0.00           H  
ATOM   1900  CB  ARG   122     321.801 313.600 314.035  1.00  0.00           C  
ATOM   1901  HB2 ARG   122     320.730 313.727 314.120  1.00  0.00           H  
ATOM   1902  HB3 ARG   122     322.012 313.327 312.999  1.00  0.00           H  
ATOM   1903  CG  ARG   122     322.238 312.431 314.938  1.00  0.00           C  
ATOM   1904  HG2 ARG   122     323.241 312.107 314.659  1.00  0.00           H  
ATOM   1905  HG3 ARG   122     322.226 312.712 315.991  1.00  0.00           H  
ATOM   1906  CD  ARG   122     321.231 311.299 314.736  1.00  0.00           C  
ATOM   1907  HD2 ARG   122     320.272 311.634 315.130  1.00  0.00           H  
ATOM   1908  HD3 ARG   122     321.114 311.133 313.668  1.00  0.00           H  
ATOM   1909  NE  ARG   122     321.628 310.049 315.416  1.00  0.00           N  
ATOM   1910  HE  ARG   122     322.597 309.958 315.688  1.00  0.00           H  
ATOM   1911  CZ  ARG   122     320.822 309.049 315.733  1.00  0.00           C  
ATOM   1912  NH1 ARG   122     321.248 308.026 316.411  1.00  0.00           N  
ATOM   1913 HH11 ARG   122     322.228 307.910 316.660  1.00  0.00           H  
ATOM   1914 HH12 ARG   122     320.618 307.277 316.653  1.00  0.00           H  
ATOM   1915  NH2 ARG   122     319.568 309.045 315.381  1.00  0.00           N  
ATOM   1916 HH21 ARG   122     319.208 309.779 314.793  1.00  0.00           H  
ATOM   1917 HH22 ARG   122     318.960 308.281 315.633  1.00  0.00           H  
ATOM   1918  C   ARG   122     322.069 316.057 313.382  1.00  0.00           C  
ATOM   1919  O   ARG   122     321.325 316.961 313.751  1.00  0.00           O  
ATOM   1920  N   PHE   123     322.537 315.955 312.138  1.00  0.00           N  
ATOM   1921  H   PHE   123     323.094 315.138 311.936  1.00  0.00           H  
ATOM   1922  CA  PHE   123     322.332 316.872 311.001  1.00  0.00           C  
ATOM   1923  HA  PHE   123     321.668 317.685 311.297  1.00  0.00           H  
ATOM   1924  CB  PHE   123     323.708 317.459 310.610  1.00  0.00           C  
ATOM   1925  HB2 PHE   123     323.574 318.220 309.840  1.00  0.00           H  
ATOM   1926  HB3 PHE   123     324.140 317.961 311.472  1.00  0.00           H  
ATOM   1927  CG  PHE   123     324.721 316.432 310.128  1.00  0.00           C  
ATOM   1928  CD1 PHE   123     325.458 315.679 311.063  1.00  0.00           C  
ATOM   1929  HD1 PHE   123     325.338 315.861 312.121  1.00  0.00           H  
ATOM   1930  CE1 PHE   123     326.351 314.686 310.626  1.00  0.00           C  
ATOM   1931  HE1 PHE   123     326.904 314.104 311.351  1.00  0.00           H  
ATOM   1932  CZ  PHE   123     326.524 314.450 309.251  1.00  0.00           C  
ATOM   1933  HZ  PHE   123     327.209 313.683 308.914  1.00  0.00           H  
ATOM   1934  CE2 PHE   123     325.814 315.221 308.313  1.00  0.00           C  
ATOM   1935  HE2 PHE   123     325.955 315.050 307.254  1.00  0.00           H  
ATOM   1936  CD2 PHE   123     324.920 316.214 308.752  1.00  0.00           C  
ATOM   1937  HD2 PHE   123     324.389 316.809 308.028  1.00  0.00           H  
ATOM   1938  C   PHE   123     321.674 316.141 309.806  1.00  0.00           C  
ATOM   1939  O   PHE   123     321.345 314.959 309.913  1.00  0.00           O  
ATOM   1940  N   VAL   124     321.509 316.826 308.661  1.00  0.00           N  
ATOM   1941  H   VAL   124     321.817 317.788 308.631  1.00  0.00           H  
ATOM   1942  CA  VAL   124     321.072 316.226 307.376  1.00  0.00           C  
ATOM   1943  HA  VAL   124     320.979 315.150 307.508  1.00  0.00           H  
ATOM   1944  CB  VAL   124     319.702 316.759 306.897  1.00  0.00           C  
ATOM   1945  HB  VAL   124     319.399 316.136 306.059  1.00  0.00           H  
ATOM   1946  CG1 VAL   124     318.611 316.600 307.942  1.00  0.00           C  
ATOM   1947 HG11 VAL   124     318.867 317.109 308.869  1.00  0.00           H  
ATOM   1948 HG12 VAL   124     317.657 316.975 307.573  1.00  0.00           H  
ATOM   1949 HG13 VAL   124     318.516 315.535 308.116  1.00  0.00           H  
ATOM   1950  CG2 VAL   124     319.716 318.201 306.383  1.00  0.00           C  
ATOM   1951 HG21 VAL   124     319.976 318.216 305.331  1.00  0.00           H  
ATOM   1952 HG22 VAL   124     318.732 318.662 306.483  1.00  0.00           H  
ATOM   1953 HG23 VAL   124     320.467 318.784 306.908  1.00  0.00           H  
ATOM   1954  C   VAL   124     322.079 316.494 306.249  1.00  0.00           C  
ATOM   1955  O   VAL   124     322.767 317.514 306.289  1.00  0.00           O  
ATOM   1956  N   PRO   125     322.161 315.630 305.221  1.00  0.00           N  
ATOM   1957  CD  PRO   125     321.533 314.319 305.127  1.00  0.00           C  
ATOM   1958  HD2 PRO   125     320.463 314.358 305.331  1.00  0.00           H  
ATOM   1959  HD3 PRO   125     322.024 313.637 305.818  1.00  0.00           H  
ATOM   1960  CG  PRO   125     321.768 313.852 303.694  1.00  0.00           C  
ATOM   1961  HG2 PRO   125     320.949 314.207 303.073  1.00  0.00           H  
ATOM   1962  HG3 PRO   125     321.870 312.769 303.628  1.00  0.00           H  
ATOM   1963  CB  PRO   125     323.048 314.579 303.292  1.00  0.00           C  
ATOM   1964  HB2 PRO   125     323.146 314.670 302.209  1.00  0.00           H  
ATOM   1965  HB3 PRO   125     323.911 314.061 303.714  1.00  0.00           H  
ATOM   1966  CA  PRO   125     322.880 315.934 303.982  1.00  0.00           C  
ATOM   1967  HA  PRO   125     323.859 316.363 304.202  1.00  0.00           H  
ATOM   1968  C   PRO   125     322.063 316.936 303.140  1.00  0.00           C  
ATOM   1969  O   PRO   125     320.872 317.133 303.391  1.00  0.00           O  
ATOM   1970  N   LYS   126     322.679 317.566 302.128  1.00  0.00           N  
ATOM   1971  H   LYS   126     323.646 317.324 301.950  1.00  0.00           H  
ATOM   1972  CA  LYS   126     322.114 318.724 301.395  1.00  0.00           C  
ATOM   1973  HA  LYS   126     322.188 319.598 302.047  1.00  0.00           H  
ATOM   1974  CB  LYS   126     322.922 319.016 300.116  1.00  0.00           C  
ATOM   1975  HB2 LYS   126     323.150 318.085 299.594  1.00  0.00           H  
ATOM   1976  HB3 LYS   126     322.305 319.627 299.454  1.00  0.00           H  
ATOM   1977  CG  LYS   126     324.218 319.794 300.394  1.00  0.00           C  
ATOM   1978  HG2 LYS   126     323.995 320.639 301.048  1.00  0.00           H  
ATOM   1979  HG3 LYS   126     324.940 319.143 300.888  1.00  0.00           H  
ATOM   1980  CD  LYS   126     324.806 320.330 299.079  1.00  0.00           C  
ATOM   1981  HD2 LYS   126     325.083 319.492 298.436  1.00  0.00           H  
ATOM   1982  HD3 LYS   126     324.048 320.929 298.569  1.00  0.00           H  
ATOM   1983  CE  LYS   126     326.038 321.206 299.345  1.00  0.00           C  
ATOM   1984  HE2 LYS   126     325.773 321.972 300.081  1.00  0.00           H  
ATOM   1985  HE3 LYS   126     326.826 320.583 299.780  1.00  0.00           H  
ATOM   1986  NZ  LYS   126     326.526 321.855 298.096  1.00  0.00           N  
ATOM   1987  HZ1 LYS   126     325.822 322.456 297.688  1.00  0.00           H  
ATOM   1988  HZ2 LYS   126     327.342 322.427 298.276  1.00  0.00           H  
ATOM   1989  HZ3 LYS   126     326.787 321.169 297.399  1.00  0.00           H  
ATOM   1990  C   LYS   126     320.626 318.638 301.036  1.00  0.00           C  
ATOM   1991  O   LYS   126     319.934 319.631 301.245  1.00  0.00           O  
ATOM   1992  N   HIS   127     320.120 317.507 300.528  1.00  0.00           N  
ATOM   1993  H   HIS   127     320.735 316.712 300.425  1.00  0.00           H  
ATOM   1994  CA  HIS   127     318.734 317.408 300.030  1.00  0.00           C  
ATOM   1995  HA  HIS   127     318.637 318.110 299.199  1.00  0.00           H  
ATOM   1996  CB  HIS   127     318.426 316.011 299.456  1.00  0.00           C  
ATOM   1997  HB2 HIS   127     317.459 316.056 298.953  1.00  0.00           H  
ATOM   1998  HB3 HIS   127     319.170 315.777 298.694  1.00  0.00           H  
ATOM   1999  CG  HIS   127     318.380 314.861 300.441  1.00  0.00           C  
ATOM   2000  ND1 HIS   127     319.459 314.048 300.796  1.00  0.00           N  
ATOM   2001  CE1 HIS   127     318.966 313.131 301.649  1.00  0.00           C  
ATOM   2002  HE1 HIS   127     319.542 312.334 302.108  1.00  0.00           H  
ATOM   2003  NE2 HIS   127     317.655 313.341 301.859  1.00  0.00           N  
ATOM   2004  HE2 HIS   127     317.061 312.775 302.458  1.00  0.00           H  
ATOM   2005  CD2 HIS   127     317.265 314.421 301.097  1.00  0.00           C  
ATOM   2006  HD2 HIS   127     316.267 314.836 301.021  1.00  0.00           H  
ATOM   2007  C   HIS   127     317.685 317.850 301.060  1.00  0.00           C  
ATOM   2008  O   HIS   127     316.890 318.741 300.774  1.00  0.00           O  
ATOM   2009  N   LYS   128     317.700 317.307 302.284  1.00  0.00           N  
ATOM   2010  H   LYS   128     318.416 316.618 302.492  1.00  0.00           H  
ATOM   2011  CA  LYS   128     316.645 317.578 303.281  1.00  0.00           C  
ATOM   2012  HA  LYS   128     315.687 317.430 302.780  1.00  0.00           H  
ATOM   2013  CB  LYS   128     316.761 316.554 304.425  1.00  0.00           C  
ATOM   2014  HB2 LYS   128     316.989 315.574 304.001  1.00  0.00           H  
ATOM   2015  HB3 LYS   128     317.599 316.842 305.050  1.00  0.00           H  
ATOM   2016  CG  LYS   128     315.522 316.391 305.323  1.00  0.00           C  
ATOM   2017  HG2 LYS   128     315.754 315.628 306.069  1.00  0.00           H  
ATOM   2018  HG3 LYS   128     315.321 317.325 305.849  1.00  0.00           H  
ATOM   2019  CD  LYS   128     314.265 315.958 304.548  1.00  0.00           C  
ATOM   2020  HD2 LYS   128     313.875 316.815 303.995  1.00  0.00           H  
ATOM   2021  HD3 LYS   128     314.528 315.168 303.841  1.00  0.00           H  
ATOM   2022  CE  LYS   128     313.183 315.433 305.503  1.00  0.00           C  
ATOM   2023  HE2 LYS   128     313.556 314.520 305.983  1.00  0.00           H  
ATOM   2024  HE3 LYS   128     313.010 316.175 306.289  1.00  0.00           H  
ATOM   2025  NZ  LYS   128     311.909 315.144 304.786  1.00  0.00           N  
ATOM   2026  HZ1 LYS   128     312.044 314.475 304.038  1.00  0.00           H  
ATOM   2027  HZ2 LYS   128     311.216 314.755 305.414  1.00  0.00           H  
ATOM   2028  HZ3 LYS   128     311.511 315.983 304.382  1.00  0.00           H  
ATOM   2029  C   LYS   128     316.651 319.041 303.760  1.00  0.00           C  
ATOM   2030  O   LYS   128     315.598 319.592 304.068  1.00  0.00           O  
ATOM   2031  N   LEU   129     317.828 319.676 303.771  1.00  0.00           N  
ATOM   2032  H   LEU   129     318.634 319.141 303.477  1.00  0.00           H  
ATOM   2033  CA  LEU   129     318.020 321.100 304.081  1.00  0.00           C  
ATOM   2034  HA  LEU   129     317.372 321.362 304.917  1.00  0.00           H  
ATOM   2035  CB  LEU   129     319.477 321.277 304.551  1.00  0.00           C  
ATOM   2036  HB2 LEU   129     319.557 320.763 305.506  1.00  0.00           H  
ATOM   2037  HB3 LEU   129     320.145 320.755 303.863  1.00  0.00           H  
ATOM   2038  CG  LEU   129     319.968 322.729 304.733  1.00  0.00           C  
ATOM   2039  HG  LEU   129     319.122 323.412 304.758  1.00  0.00           H  
ATOM   2040  CD1 LEU   129     320.737 322.874 306.050  1.00  0.00           C  
ATOM   2041 HD11 LEU   129     321.331 321.991 306.252  1.00  0.00           H  
ATOM   2042 HD12 LEU   129     321.383 323.751 306.028  1.00  0.00           H  
ATOM   2043 HD13 LEU   129     320.029 322.999 306.868  1.00  0.00           H  
ATOM   2044  CD2 LEU   129     320.892 323.130 303.579  1.00  0.00           C  
ATOM   2045 HD21 LEU   129     320.313 323.202 302.661  1.00  0.00           H  
ATOM   2046 HD22 LEU   129     321.345 324.099 303.773  1.00  0.00           H  
ATOM   2047 HD23 LEU   129     321.687 322.396 303.445  1.00  0.00           H  
ATOM   2048  C   LEU   129     317.627 322.038 302.922  1.00  0.00           C  
ATOM   2049  O   LEU   129     316.862 322.982 303.132  1.00  0.00           O  
ATOM   2050  N   LYS   130     318.117 321.777 301.702  1.00  0.00           N  
ATOM   2051  H   LYS   130     318.733 320.975 301.597  1.00  0.00           H  
ATOM   2052  CA  LYS   130     317.854 322.606 300.510  1.00  0.00           C  
ATOM   2053  HA  LYS   130     317.992 323.654 300.776  1.00  0.00           H  
ATOM   2054  CB  LYS   130     318.828 322.239 299.371  1.00  0.00           C  
ATOM   2055  HB2 LYS   130     318.890 321.153 299.294  1.00  0.00           H  
ATOM   2056  HB3 LYS   130     318.421 322.601 298.426  1.00  0.00           H  
ATOM   2057  CG  LYS   130     320.249 322.812 299.521  1.00  0.00           C  
ATOM   2058  HG2 LYS   130     320.639 322.582 300.512  1.00  0.00           H  
ATOM   2059  HG3 LYS   130     320.891 322.322 298.788  1.00  0.00           H  
ATOM   2060  CD  LYS   130     320.297 324.329 299.265  1.00  0.00           C  
ATOM   2061  HD2 LYS   130     319.930 324.525 298.255  1.00  0.00           H  
ATOM   2062  HD3 LYS   130     319.647 324.843 299.971  1.00  0.00           H  
ATOM   2063  CE  LYS   130     321.728 324.872 299.399  1.00  0.00           C  
ATOM   2064  HE2 LYS   130     322.052 324.768 300.441  1.00  0.00           H  
ATOM   2065  HE3 LYS   130     322.393 324.257 298.784  1.00  0.00           H  
ATOM   2066  NZ  LYS   130     321.827 326.297 298.964  1.00  0.00           N  
ATOM   2067  HZ1 LYS   130     321.232 326.908 299.507  1.00  0.00           H  
ATOM   2068  HZ2 LYS   130     322.776 326.643 299.053  1.00  0.00           H  
ATOM   2069  HZ3 LYS   130     321.566 326.406 297.991  1.00  0.00           H  
ATOM   2070  C   LYS   130     316.410 322.502 300.013  1.00  0.00           C  
ATOM   2071  O   LYS   130     315.840 323.507 299.585  1.00  0.00           O  
ATOM   2072  N   GLU   131     315.803 321.315 300.075  1.00  0.00           N  
ATOM   2073  H   GLU   131     316.334 320.512 300.395  1.00  0.00           H  
ATOM   2074  CA  GLU   131     314.425 321.104 299.610  1.00  0.00           C  
ATOM   2075  HA  GLU   131     314.293 321.650 298.677  1.00  0.00           H  
ATOM   2076  CB  GLU   131     314.149 319.616 299.310  1.00  0.00           C  
ATOM   2077  HB2 GLU   131     314.247 319.046 300.235  1.00  0.00           H  
ATOM   2078  HB3 GLU   131     313.103 319.539 299.012  1.00  0.00           H  
ATOM   2079  CG  GLU   131     314.979 318.919 298.206  1.00  0.00           C  
ATOM   2080  HG2 GLU   131     315.631 318.179 298.672  1.00  0.00           H  
ATOM   2081  HG3 GLU   131     314.291 318.342 297.583  1.00  0.00           H  
ATOM   2082  CD  GLU   131     315.814 319.843 297.291  1.00  0.00           C  
ATOM   2083  OE1 GLU   131     317.058 319.686 297.230  1.00  0.00           O  
ATOM   2084  OE2 GLU   131     315.228 320.688 296.569  1.00  0.00           O  
ATOM   2085  C   GLU   131     313.357 321.679 300.562  1.00  0.00           C  
ATOM   2086  O   GLU   131     312.250 321.981 300.107  1.00  0.00           O  
ATOM   2087  N   GLU   132     313.664 321.865 301.856  1.00  0.00           N  
ATOM   2088  H   GLU   132     314.577 321.577 302.177  1.00  0.00           H  
ATOM   2089  CA  GLU   132     312.700 322.362 302.857  1.00  0.00           C  
ATOM   2090  HA  GLU   132     311.721 322.403 302.383  1.00  0.00           H  
ATOM   2091  CB  GLU   132     312.578 321.330 303.992  1.00  0.00           C  
ATOM   2092  HB2 GLU   132     312.533 320.333 303.551  1.00  0.00           H  
ATOM   2093  HB3 GLU   132     313.481 321.377 304.597  1.00  0.00           H  
ATOM   2094  CG  GLU   132     311.349 321.485 304.907  1.00  0.00           C  
ATOM   2095  HG2 GLU   132     311.345 320.650 305.612  1.00  0.00           H  
ATOM   2096  HG3 GLU   132     311.458 322.398 305.487  1.00  0.00           H  
ATOM   2097  CD  GLU   132     309.987 321.518 304.176  1.00  0.00           C  
ATOM   2098  OE1 GLU   132     309.059 322.210 304.663  1.00  0.00           O  
ATOM   2099  OE2 GLU   132     309.806 320.827 303.144  1.00  0.00           O  
ATOM   2100  C   GLU   132     312.961 323.814 303.332  1.00  0.00           C  
ATOM   2101  O   GLU   132     312.035 324.458 303.834  1.00  0.00           O  
ATOM   2102  N   GLY   133     314.167 324.368 303.123  1.00  0.00           N  
ATOM   2103  H   GLY   133     314.911 323.782 302.764  1.00  0.00           H  
ATOM   2104  CA  GLY   133     314.442 325.810 303.248  1.00  0.00           C  
ATOM   2105  HA2 GLY   133     315.015 326.117 302.376  1.00  0.00           H  
ATOM   2106  HA3 GLY   133     313.502 326.361 303.201  1.00  0.00           H  
ATOM   2107  C   GLY   133     315.204 326.299 304.490  1.00  0.00           C  
ATOM   2108  O   GLY   133     314.691 327.176 305.193  1.00  0.00           O  
ATOM   2109  N   TYR   134     316.411 325.785 304.765  1.00  0.00           N  
ATOM   2110  H   TYR   134     316.759 325.040 304.175  1.00  0.00           H  
ATOM   2111  CA  TYR   134     317.222 326.215 305.923  1.00  0.00           C  
ATOM   2112  HA  TYR   134     316.970 327.256 306.131  1.00  0.00           H  
ATOM   2113  CB  TYR   134     316.827 325.439 307.200  1.00  0.00           C  
ATOM   2114  HB2 TYR   134     317.700 325.269 307.830  1.00  0.00           H  
ATOM   2115  HB3 TYR   134     316.178 326.104 307.769  1.00  0.00           H  
ATOM   2116  CG  TYR   134     316.067 324.130 307.055  1.00  0.00           C  
ATOM   2117  CD1 TYR   134     314.665 324.156 306.952  1.00  0.00           C  
ATOM   2118  HD1 TYR   134     314.154 325.106 306.899  1.00  0.00           H  
ATOM   2119  CE1 TYR   134     313.926 322.962 306.988  1.00  0.00           C  
ATOM   2120  HE1 TYR   134     312.852 323.004 306.969  1.00  0.00           H  
ATOM   2121  CZ  TYR   134     314.591 321.724 307.117  1.00  0.00           C  
ATOM   2122  OH  TYR   134     313.889 320.561 307.243  1.00  0.00           O  
ATOM   2123  HH  TYR   134     312.931 320.674 307.130  1.00  0.00           H  
ATOM   2124  CE2 TYR   134     315.998 321.692 307.151  1.00  0.00           C  
ATOM   2125  HE2 TYR   134     316.491 320.736 307.229  1.00  0.00           H  
ATOM   2126  CD2 TYR   134     316.736 322.895 307.132  1.00  0.00           C  
ATOM   2127  HD2 TYR   134     317.810 322.879 307.218  1.00  0.00           H  
ATOM   2128  C   TYR   134     318.739 326.272 305.647  1.00  0.00           C  
ATOM   2129  O   TYR   134     319.543 325.566 306.249  1.00  0.00           O  
ATOM   2130  N   GLU   135     319.158 327.161 304.746  1.00  0.00           N  
ATOM   2131  H   GLU   135     318.445 327.727 304.291  1.00  0.00           H  
ATOM   2132  CA  GLU   135     320.512 327.236 304.169  1.00  0.00           C  
ATOM   2133  HA  GLU   135     320.852 326.225 303.953  1.00  0.00           H  
ATOM   2134  CB  GLU   135     320.450 327.992 302.825  1.00  0.00           C  
ATOM   2135  HB2 GLU   135     320.096 329.011 302.984  1.00  0.00           H  
ATOM   2136  HB3 GLU   135     321.464 328.052 302.427  1.00  0.00           H  
ATOM   2137  CG  GLU   135     319.597 327.304 301.752  1.00  0.00           C  
ATOM   2138  HG2 GLU   135     319.833 327.771 300.794  1.00  0.00           H  
ATOM   2139  HG3 GLU   135     319.914 326.261 301.701  1.00  0.00           H  
ATOM   2140  CD  GLU   135     318.068 327.383 301.958  1.00  0.00           C  
ATOM   2141  OE1 GLU   135     317.358 326.521 301.391  1.00  0.00           O  
ATOM   2142  OE2 GLU   135     317.566 328.297 302.659  1.00  0.00           O  
ATOM   2143  C   GLU   135     321.578 327.859 305.101  1.00  0.00           C  
ATOM   2144  O   GLU   135     322.159 328.909 304.807  1.00  0.00           O  
ATOM   2145  N   SER   136     321.874 327.190 306.221  1.00  0.00           N  
ATOM   2146  H   SER   136     321.290 326.392 306.453  1.00  0.00           H  
ATOM   2147  CA  SER   136     322.934 327.614 307.155  1.00  0.00           C  
ATOM   2148  HA  SER   136     323.719 328.116 306.589  1.00  0.00           H  
ATOM   2149  CB  SER   136     322.364 328.645 308.130  1.00  0.00           C  
ATOM   2150  HB2 SER   136     323.126 328.916 308.862  1.00  0.00           H  
ATOM   2151  HB3 SER   136     322.079 329.540 307.577  1.00  0.00           H  
ATOM   2152  OG  SER   136     321.231 328.128 308.806  1.00  0.00           O  
ATOM   2153  HG  SER   136     320.458 328.163 308.209  1.00  0.00           H  
ATOM   2154  C   SER   136     323.644 326.500 307.925  1.00  0.00           C  
ATOM   2155  O   SER   136     324.839 326.622 308.183  1.00  0.00           O  
ATOM   2156  N   TYR   137     322.993 325.391 308.287  1.00  0.00           N  
ATOM   2157  H   TYR   137     322.000 325.317 308.096  1.00  0.00           H  
ATOM   2158  CA  TYR   137     323.615 324.433 309.219  1.00  0.00           C  
ATOM   2159  HA  TYR   137     324.133 325.023 309.974  1.00  0.00           H  
ATOM   2160  CB  TYR   137     322.556 323.651 310.010  1.00  0.00           C  
ATOM   2161  HB2 TYR   137     321.728 323.411 309.343  1.00  0.00           H  
ATOM   2162  HB3 TYR   137     323.009 322.716 310.331  1.00  0.00           H  
ATOM   2163  CG  TYR   137     322.001 324.360 311.249  1.00  0.00           C  
ATOM   2164  CD1 TYR   137     321.847 323.680 312.479  1.00  0.00           C  
ATOM   2165  HD1 TYR   137     322.142 322.650 312.571  1.00  0.00           H  
ATOM   2166  CE1 TYR   137     321.279 324.325 313.600  1.00  0.00           C  
ATOM   2167  HE1 TYR   137     321.150 323.798 314.534  1.00  0.00           H  
ATOM   2168  CZ  TYR   137     320.849 325.663 313.493  1.00  0.00           C  
ATOM   2169  OH  TYR   137     320.240 326.299 314.526  1.00  0.00           O  
ATOM   2170  HH  TYR   137     320.388 325.840 315.369  1.00  0.00           H  
ATOM   2171  CE2 TYR   137     321.023 326.347 312.281  1.00  0.00           C  
ATOM   2172  HE2 TYR   137     320.674 327.358 312.193  1.00  0.00           H  
ATOM   2173  CD2 TYR   137     321.602 325.706 311.175  1.00  0.00           C  
ATOM   2174  HD2 TYR   137     321.691 326.255 310.258  1.00  0.00           H  
ATOM   2175  C   TYR   137     324.736 323.575 308.599  1.00  0.00           C  
ATOM   2176  O   TYR   137     325.649 323.195 309.325  1.00  0.00           O  
ATOM   2177  N   LEU   138     324.798 323.375 307.274  1.00  0.00           N  
ATOM   2178  H   LEU   138     324.035 323.693 306.689  1.00  0.00           H  
ATOM   2179  CA  LEU   138     325.999 322.777 306.647  1.00  0.00           C  
ATOM   2180  HA  LEU   138     326.362 322.011 307.323  1.00  0.00           H  
ATOM   2181  CB  LEU   138     325.701 322.074 305.303  1.00  0.00           C  
ATOM   2182  HB2 LEU   138     325.117 322.742 304.668  1.00  0.00           H  
ATOM   2183  HB3 LEU   138     326.652 321.916 304.793  1.00  0.00           H  
ATOM   2184  CG  LEU   138     325.027 320.686 305.353  1.00  0.00           C  
ATOM   2185  HG  LEU   138     325.097 320.257 304.354  1.00  0.00           H  
ATOM   2186  CD1 LEU   138     325.670 319.697 306.330  1.00  0.00           C  
ATOM   2187 HD11 LEU   138     325.492 319.998 307.362  1.00  0.00           H  
ATOM   2188 HD12 LEU   138     325.231 318.710 306.183  1.00  0.00           H  
ATOM   2189 HD13 LEU   138     326.742 319.633 306.142  1.00  0.00           H  
ATOM   2190  CD2 LEU   138     323.551 320.802 305.689  1.00  0.00           C  
ATOM   2191 HD21 LEU   138     323.106 321.544 305.030  1.00  0.00           H  
ATOM   2192 HD22 LEU   138     323.058 319.850 305.510  1.00  0.00           H  
ATOM   2193 HD23 LEU   138     323.418 321.085 306.733  1.00  0.00           H  
ATOM   2194  C   LEU   138     327.178 323.772 306.528  1.00  0.00           C  
ATOM   2195  O   LEU   138     328.294 323.363 306.208  1.00  0.00           O  
ATOM   2196  N   HIS   139     326.955 325.055 306.845  1.00  0.00           N  
ATOM   2197  H   HIS   139     326.005 325.330 307.054  1.00  0.00           H  
ATOM   2198  CA  HIS   139     327.990 326.097 306.952  1.00  0.00           C  
ATOM   2199  HA  HIS   139     328.914 325.750 306.485  1.00  0.00           H  
ATOM   2200  CB  HIS   139     327.526 327.340 306.178  1.00  0.00           C  
ATOM   2201  HB2 HIS   139     326.549 327.663 306.539  1.00  0.00           H  
ATOM   2202  HB3 HIS   139     328.229 328.155 306.356  1.00  0.00           H  
ATOM   2203  CG  HIS   139     327.454 327.094 304.691  1.00  0.00           C  
ATOM   2204  ND1 HIS   139     328.547 327.131 303.819  1.00  0.00           N  
ATOM   2205  CE1 HIS   139     328.068 326.784 302.613  1.00  0.00           C  
ATOM   2206  HE1 HIS   139     328.661 326.713 301.707  1.00  0.00           H  
ATOM   2207  NE2 HIS   139     326.750 326.527 302.688  1.00  0.00           N  
ATOM   2208  HE2 HIS   139     326.169 326.233 301.909  1.00  0.00           H  
ATOM   2209  CD2 HIS   139     326.343 326.715 303.993  1.00  0.00           C  
ATOM   2210  HD2 HIS   139     325.349 326.567 304.396  1.00  0.00           H  
ATOM   2211  C   HIS   139     328.348 326.451 308.405  1.00  0.00           C  
ATOM   2212  O   HIS   139     329.479 326.860 308.660  1.00  0.00           O  
ATOM   2213  N   LEU   140     327.428 326.250 309.361  1.00  0.00           N  
ATOM   2214  H   LEU   140     326.488 326.038 309.050  1.00  0.00           H  
ATOM   2215  CA  LEU   140     327.642 326.481 310.799  1.00  0.00           C  
ATOM   2216  HA  LEU   140     328.579 327.026 310.902  1.00  0.00           H  
ATOM   2217  CB  LEU   140     326.556 327.460 311.343  1.00  0.00           C  
ATOM   2218  HB2 LEU   140     327.071 328.235 311.905  1.00  0.00           H  
ATOM   2219  HB3 LEU   140     326.119 327.978 310.486  1.00  0.00           H  
ATOM   2220  CG  LEU   140     325.392 326.951 312.224  1.00  0.00           C  
ATOM   2221  HG  LEU   140     324.971 326.053 311.780  1.00  0.00           H  
ATOM   2222  CD1 LEU   140     325.809 326.655 313.667  1.00  0.00           C  
ATOM   2223 HD11 LEU   140     325.947 327.580 314.227  1.00  0.00           H  
ATOM   2224 HD12 LEU   140     325.012 326.080 314.133  1.00  0.00           H  
ATOM   2225 HD13 LEU   140     326.727 326.078 313.723  1.00  0.00           H  
ATOM   2226  CD2 LEU   140     324.273 327.990 312.291  1.00  0.00           C  
ATOM   2227 HD21 LEU   140     323.856 328.156 311.298  1.00  0.00           H  
ATOM   2228 HD22 LEU   140     323.480 327.626 312.946  1.00  0.00           H  
ATOM   2229 HD23 LEU   140     324.653 328.931 312.690  1.00  0.00           H  
ATOM   2230  C   LEU   140     327.876 325.159 311.560  1.00  0.00           C  
ATOM   2231  O   LEU   140     328.981 324.901 312.028  1.00  0.00           O  
ATOM   2232  N   PHE   141     326.861 324.308 311.671  1.00  0.00           N  
ATOM   2233  H   PHE   141     326.019 324.525 311.157  1.00  0.00           H  
ATOM   2234  CA  PHE   141     326.827 323.094 312.499  1.00  0.00           C  
ATOM   2235  HA  PHE   141     327.176 323.344 313.499  1.00  0.00           H  
ATOM   2236  CB  PHE   141     325.350 322.695 312.609  1.00  0.00           C  
ATOM   2237  HB2 PHE   141     324.840 323.470 313.186  1.00  0.00           H  
ATOM   2238  HB3 PHE   141     324.922 322.717 311.613  1.00  0.00           H  
ATOM   2239  CG  PHE   141     324.972 321.365 313.222  1.00  0.00           C  
ATOM   2240  CD1 PHE   141     325.595 320.877 314.386  1.00  0.00           C  
ATOM   2241  HD1 PHE   141     326.440 321.393 314.819  1.00  0.00           H  
ATOM   2242  CE1 PHE   141     325.097 319.719 315.008  1.00  0.00           C  
ATOM   2243  HE1 PHE   141     325.560 319.342 315.909  1.00  0.00           H  
ATOM   2244  CZ  PHE   141     323.950 319.086 314.502  1.00  0.00           C  
ATOM   2245  HZ  PHE   141     323.518 318.247 315.019  1.00  0.00           H  
ATOM   2246  CE2 PHE   141     323.336 319.565 313.340  1.00  0.00           C  
ATOM   2247  HE2 PHE   141     322.449 319.087 312.960  1.00  0.00           H  
ATOM   2248  CD2 PHE   141     323.873 320.674 312.678  1.00  0.00           C  
ATOM   2249  HD2 PHE   141     323.405 321.016 311.769  1.00  0.00           H  
ATOM   2250  C   PHE   141     327.754 321.980 311.986  1.00  0.00           C  
ATOM   2251  O   PHE   141     328.386 321.290 312.781  1.00  0.00           O  
ATOM   2252  N   ASN   142     327.949 321.874 310.670  1.00  0.00           N  
ATOM   2253  H   ASN   142     327.349 322.422 310.060  1.00  0.00           H  
ATOM   2254  CA  ASN   142     328.949 320.976 310.076  1.00  0.00           C  
ATOM   2255  HA  ASN   142     328.684 319.949 310.338  1.00  0.00           H  
ATOM   2256  CB  ASN   142     328.849 321.122 308.554  1.00  0.00           C  
ATOM   2257  HB2 ASN   142     327.829 320.897 308.258  1.00  0.00           H  
ATOM   2258  HB3 ASN   142     329.086 322.152 308.292  1.00  0.00           H  
ATOM   2259  CG  ASN   142     329.742 320.192 307.747  1.00  0.00           C  
ATOM   2260  OD1 ASN   142     330.069 319.082 308.140  1.00  0.00           O  
ATOM   2261  ND2 ASN   142     330.136 320.617 306.567  1.00  0.00           N  
ATOM   2262 HD21 ASN   142     330.687 320.000 305.989  1.00  0.00           H  
ATOM   2263 HD22 ASN   142     329.819 321.514 306.221  1.00  0.00           H  
ATOM   2264  C   ASN   142     330.377 321.229 310.616  1.00  0.00           C  
ATOM   2265  O   ASN   142     331.077 320.274 310.946  1.00  0.00           O  
ATOM   2266  N   LYS   143     330.787 322.500 310.799  1.00  0.00           N  
ATOM   2267  H   LYS   143     330.149 323.249 310.560  1.00  0.00           H  
ATOM   2268  CA  LYS   143     332.093 322.850 311.406  1.00  0.00           C  
ATOM   2269  HA  LYS   143     332.892 322.441 310.788  1.00  0.00           H  
ATOM   2270  CB  LYS   143     332.287 324.374 311.512  1.00  0.00           C  
ATOM   2271  HB2 LYS   143     331.516 324.786 312.160  1.00  0.00           H  
ATOM   2272  HB3 LYS   143     333.251 324.557 311.991  1.00  0.00           H  
ATOM   2273  CG  LYS   143     332.276 325.112 310.164  1.00  0.00           C  
ATOM   2274  HG2 LYS   143     333.015 324.652 309.507  1.00  0.00           H  
ATOM   2275  HG3 LYS   143     331.295 325.013 309.699  1.00  0.00           H  
ATOM   2276  CD  LYS   143     332.620 326.606 310.310  1.00  0.00           C  
ATOM   2277  HD2 LYS   143     333.607 326.704 310.765  1.00  0.00           H  
ATOM   2278  HD3 LYS   143     332.661 327.043 309.310  1.00  0.00           H  
ATOM   2279  CE  LYS   143     331.589 327.377 311.151  1.00  0.00           C  
ATOM   2280  HE2 LYS   143     330.602 327.220 310.709  1.00  0.00           H  
ATOM   2281  HE3 LYS   143     331.572 326.965 312.166  1.00  0.00           H  
ATOM   2282  NZ  LYS   143     331.895 328.836 311.201  1.00  0.00           N  
ATOM   2283  HZ1 LYS   143     331.883 329.250 310.277  1.00  0.00           H  
ATOM   2284  HZ2 LYS   143     331.220 329.337 311.767  1.00  0.00           H  
ATOM   2285  HZ3 LYS   143     332.808 329.010 311.604  1.00  0.00           H  
ATOM   2286  C   LYS   143     332.260 322.239 312.803  1.00  0.00           C  
ATOM   2287  O   LYS   143     333.323 321.718 313.141  1.00  0.00           O  
ATOM   2288  N   LEU   144     331.197 322.314 313.605  1.00  0.00           N  
ATOM   2289  H   LEU   144     330.368 322.746 313.227  1.00  0.00           H  
ATOM   2290  CA  LEU   144     331.125 321.769 314.964  1.00  0.00           C  
ATOM   2291  HA  LEU   144     332.002 322.093 315.527  1.00  0.00           H  
ATOM   2292  CB  LEU   144     329.869 322.322 315.660  1.00  0.00           C  
ATOM   2293  HB2 LEU   144     329.017 322.189 314.999  1.00  0.00           H  
ATOM   2294  HB3 LEU   144     329.674 321.713 316.544  1.00  0.00           H  
ATOM   2295  CG  LEU   144     329.934 323.792 316.131  1.00  0.00           C  
ATOM   2296  HG  LEU   144     330.441 323.816 317.092  1.00  0.00           H  
ATOM   2297  CD1 LEU   144     330.623 324.804 315.211  1.00  0.00           C  
ATOM   2298 HD11 LEU   144     330.133 324.826 314.241  1.00  0.00           H  
ATOM   2299 HD12 LEU   144     330.570 325.800 315.651  1.00  0.00           H  
ATOM   2300 HD13 LEU   144     331.675 324.547 315.092  1.00  0.00           H  
ATOM   2301  CD2 LEU   144     328.502 324.295 316.302  1.00  0.00           C  
ATOM   2302 HD21 LEU   144     327.980 323.657 317.011  1.00  0.00           H  
ATOM   2303 HD22 LEU   144     328.520 325.321 316.661  1.00  0.00           H  
ATOM   2304 HD23 LEU   144     327.976 324.280 315.348  1.00  0.00           H  
ATOM   2305  C   LEU   144     331.137 320.228 314.960  1.00  0.00           C  
ATOM   2306  O   LEU   144     331.731 319.612 315.845  1.00  0.00           O  
ATOM   2307  N   GLU   145     330.523 319.596 313.954  1.00  0.00           N  
ATOM   2308  H   GLU   145     329.982 320.148 313.298  1.00  0.00           H  
ATOM   2309  CA  GLU   145     330.586 318.145 313.754  1.00  0.00           C  
ATOM   2310  HA  GLU   145     330.369 317.684 314.714  1.00  0.00           H  
ATOM   2311  CB  GLU   145     329.527 317.681 312.734  1.00  0.00           C  
ATOM   2312  HB2 GLU   145     329.561 318.307 311.844  1.00  0.00           H  
ATOM   2313  HB3 GLU   145     329.763 316.663 312.423  1.00  0.00           H  
ATOM   2314  CG  GLU   145     328.101 317.684 313.305  1.00  0.00           C  
ATOM   2315  HG2 GLU   145     327.773 318.720 313.422  1.00  0.00           H  
ATOM   2316  HG3 GLU   145     327.433 317.211 312.582  1.00  0.00           H  
ATOM   2317  CD  GLU   145     328.023 316.941 314.660  1.00  0.00           C  
ATOM   2318  OE1 GLU   145     327.409 317.480 315.613  1.00  0.00           O  
ATOM   2319  OE2 GLU   145     328.641 315.856 314.795  1.00  0.00           O  
ATOM   2320  C   GLU   145     331.985 317.611 313.396  1.00  0.00           C  
ATOM   2321  O   GLU   145     332.324 316.502 313.820  1.00  0.00           O  
ATOM   2322  N   HIS   146     332.829 318.380 312.691  1.00  0.00           N  
ATOM   2323  H   HIS   146     332.488 319.266 312.336  1.00  0.00           H  
ATOM   2324  CA  HIS   146     334.242 318.029 312.460  1.00  0.00           C  
ATOM   2325  HA  HIS   146     334.380 316.987 312.753  1.00  0.00           H  
ATOM   2326  CB  HIS   146     334.602 318.022 310.961  1.00  0.00           C  
ATOM   2327  HB2 HIS   146     335.655 317.758 310.864  1.00  0.00           H  
ATOM   2328  HB3 HIS   146     334.039 317.211 310.496  1.00  0.00           H  
ATOM   2329  CG  HIS   146     334.351 319.275 310.147  1.00  0.00           C  
ATOM   2330  ND1 HIS   146     335.171 320.409 310.086  1.00  0.00           N  
ATOM   2331  CE1 HIS   146     334.640 321.203 309.139  1.00  0.00           C  
ATOM   2332  HE1 HIS   146     335.039 322.167 308.841  1.00  0.00           H  
ATOM   2333  NE2 HIS   146     333.551 320.626 308.601  1.00  0.00           N  
ATOM   2334  HE2 HIS   146     332.992 321.016 307.850  1.00  0.00           H  
ATOM   2335  CD2 HIS   146     333.365 319.405 309.212  1.00  0.00           C  
ATOM   2336  HD2 HIS   146     332.598 318.674 308.990  1.00  0.00           H  
ATOM   2337  C   HIS   146     335.221 318.785 313.385  1.00  0.00           C  
ATOM   2338  O   HIS   146     336.097 319.533 312.941  1.00  0.00           O  
ATOM   2339  N   HIS   147     335.113 318.466 314.687  1.00  0.00           N  
ATOM   2340  H   HIS   147     334.330 317.874 314.927  1.00  0.00           H  
ATOM   2341  CA  HIS   147     336.027 318.823 315.796  1.00  0.00           C  
ATOM   2342  HA  HIS   147     335.621 318.346 316.687  1.00  0.00           H  
ATOM   2343  CB  HIS   147     337.404 318.163 315.553  1.00  0.00           C  
ATOM   2344  HB2 HIS   147     337.272 317.268 314.943  1.00  0.00           H  
ATOM   2345  HB3 HIS   147     338.040 318.840 314.985  1.00  0.00           H  
ATOM   2346  CG  HIS   147     338.140 317.739 316.800  1.00  0.00           C  
ATOM   2347  ND1 HIS   147     338.891 318.561 317.648  1.00  0.00           N  
ATOM   2348  CE1 HIS   147     339.401 317.747 318.591  1.00  0.00           C  
ATOM   2349  HE1 HIS   147     340.047 318.064 319.404  1.00  0.00           H  
ATOM   2350  NE2 HIS   147     339.009 316.478 318.381  1.00  0.00           N  
ATOM   2351  HE2 HIS   147     339.276 315.679 318.951  1.00  0.00           H  
ATOM   2352  CD2 HIS   147     338.213 316.455 317.257  1.00  0.00           C  
ATOM   2353  HD2 HIS   147     337.746 315.590 316.802  1.00  0.00           H  
ATOM   2354  C   HIS   147     336.084 320.322 316.164  1.00  0.00           C  
ATOM   2355  O   HIS   147     335.359 320.710 317.110  1.00  0.00           O  
ATOM   2356  OXT HIS   147     336.848 321.107 315.554  1.00  0.00           O  
TER    2357      HIS   147 
ENDMDL
REMARK 2kzn                 ENERGY     6.59089E+02 RMS   11.61
ATOM      1  N   MET     1     336.109 303.945 306.272  1.00  0.00           N  
ATOM      2  H1  MET     1     336.215 302.945 306.364  1.00  0.00           H  
ATOM      3  H2  MET     1     336.039 304.160 305.288  1.00  0.00           H  
ATOM      4  H3  MET     1     335.243 304.208 306.720  1.00  0.00           H  
ATOM      5  CA  MET     1     337.263 304.656 306.900  1.00  0.00           C  
ATOM      6  HA  MET     1     338.178 304.329 306.400  1.00  0.00           H  
ATOM      7  CB  MET     1     337.167 306.192 306.760  1.00  0.00           C  
ATOM      8  HB2 MET     1     336.197 306.534 307.126  1.00  0.00           H  
ATOM      9  HB3 MET     1     337.936 306.650 307.384  1.00  0.00           H  
ATOM     10  CG  MET     1     337.369 306.711 305.329  1.00  0.00           C  
ATOM     11  HG2 MET     1     336.657 306.238 304.652  1.00  0.00           H  
ATOM     12  HG3 MET     1     337.152 307.779 305.331  1.00  0.00           H  
ATOM     13  SD  MET     1     339.050 306.490 304.677  1.00  0.00           S  
ATOM     14  CE  MET     1     338.933 307.511 303.181  1.00  0.00           C  
ATOM     15  HE1 MET     1     338.694 308.540 303.455  1.00  0.00           H  
ATOM     16  HE2 MET     1     339.886 307.496 302.652  1.00  0.00           H  
ATOM     17  HE3 MET     1     338.153 307.121 302.527  1.00  0.00           H  
ATOM     18  C   MET     1     337.406 304.281 308.381  1.00  0.00           C  
ATOM     19  O   MET     1     336.411 304.010 309.054  1.00  0.00           O  
ATOM     20  N   ALA     2     338.641 304.270 308.901  1.00  0.00           N  
ATOM     21  H   ALA     2     339.428 304.489 308.302  1.00  0.00           H  
ATOM     22  CA  ALA     2     338.943 303.875 310.285  1.00  0.00           C  
ATOM     23  HA  ALA     2     338.351 302.993 310.536  1.00  0.00           H  
ATOM     24  CB  ALA     2     340.422 303.473 310.353  1.00  0.00           C  
ATOM     25  HB1 ALA     2     341.056 304.333 310.130  1.00  0.00           H  
ATOM     26  HB2 ALA     2     340.657 303.114 311.357  1.00  0.00           H  
ATOM     27  HB3 ALA     2     340.626 302.675 309.639  1.00  0.00           H  
ATOM     28  C   ALA     2     338.631 304.950 311.350  1.00  0.00           C  
ATOM     29  O   ALA     2     338.408 304.603 312.514  1.00  0.00           O  
ATOM     30  N   TYR     3     338.639 306.241 310.985  1.00  0.00           N  
ATOM     31  H   TYR     3     338.819 306.469 310.019  1.00  0.00           H  
ATOM     32  CA  TYR     3     338.472 307.346 311.941  1.00  0.00           C  
ATOM     33  HA  TYR     3     339.236 307.215 312.709  1.00  0.00           H  
ATOM     34  CB  TYR     3     338.751 308.712 311.284  1.00  0.00           C  
ATOM     35  HB2 TYR     3     338.577 309.491 312.027  1.00  0.00           H  
ATOM     36  HB3 TYR     3     339.815 308.751 311.045  1.00  0.00           H  
ATOM     37  CG  TYR     3     337.964 309.072 310.030  1.00  0.00           C  
ATOM     38  CD1 TYR     3     338.608 309.070 308.776  1.00  0.00           C  
ATOM     39  HD1 TYR     3     339.649 308.782 308.701  1.00  0.00           H  
ATOM     40  CE1 TYR     3     337.911 309.469 307.617  1.00  0.00           C  
ATOM     41  HE1 TYR     3     338.415 309.477 306.661  1.00  0.00           H  
ATOM     42  CZ  TYR     3     336.556 309.858 307.705  1.00  0.00           C  
ATOM     43  OH  TYR     3     335.868 310.239 306.592  1.00  0.00           O  
ATOM     44  HH  TYR     3     336.437 310.320 305.804  1.00  0.00           H  
ATOM     45  CE2 TYR     3     335.911 309.861 308.960  1.00  0.00           C  
ATOM     46  HE2 TYR     3     334.877 310.170 309.026  1.00  0.00           H  
ATOM     47  CD2 TYR     3     336.618 309.484 310.120  1.00  0.00           C  
ATOM     48  HD2 TYR     3     336.121 309.520 311.081  1.00  0.00           H  
ATOM     49  C   TYR     3     337.116 307.319 312.667  1.00  0.00           C  
ATOM     50  O   TYR     3     336.068 307.036 312.077  1.00  0.00           O  
ATOM     51  N   ASN     4     337.138 307.645 313.963  1.00  0.00           N  
ATOM     52  H   ASN     4     338.028 307.875 314.384  1.00  0.00           H  
ATOM     53  CA  ASN     4     335.934 307.828 314.773  1.00  0.00           C  
ATOM     54  HA  ASN     4     335.182 307.099 314.461  1.00  0.00           H  
ATOM     55  CB  ASN     4     336.247 307.590 316.269  1.00  0.00           C  
ATOM     56  HB2 ASN     4     336.913 308.383 316.617  1.00  0.00           H  
ATOM     57  HB3 ASN     4     335.324 307.657 316.846  1.00  0.00           H  
ATOM     58  CG  ASN     4     336.873 306.244 316.604  1.00  0.00           C  
ATOM     59  OD1 ASN     4     336.611 305.222 315.986  1.00  0.00           O  
ATOM     60  ND2 ASN     4     337.706 306.202 317.621  1.00  0.00           N  
ATOM     61 HD21 ASN     4     338.119 305.316 317.873  1.00  0.00           H  
ATOM     62 HD22 ASN     4     337.907 307.037 318.153  1.00  0.00           H  
ATOM     63  C   ASN     4     335.357 309.244 314.596  1.00  0.00           C  
ATOM     64  O   ASN     4     336.099 310.229 314.566  1.00  0.00           O  
ATOM     65  N   LYS     5     334.022 309.356 314.585  1.00  0.00           N  
ATOM     66  H   LYS     5     333.475 308.511 314.480  1.00  0.00           H  
ATOM     67  CA  LYS     5     333.315 310.649 314.714  1.00  0.00           C  
ATOM     68  HA  LYS     5     333.803 311.364 314.049  1.00  0.00           H  
ATOM     69  CB  LYS     5     331.855 310.529 314.231  1.00  0.00           C  
ATOM     70  HB2 LYS     5     331.480 311.545 314.138  1.00  0.00           H  
ATOM     71  HB3 LYS     5     331.848 310.099 313.228  1.00  0.00           H  
ATOM     72  CG  LYS     5     330.848 309.760 315.111  1.00  0.00           C  
ATOM     73  HG2 LYS     5     330.819 310.207 316.105  1.00  0.00           H  
ATOM     74  HG3 LYS     5     329.861 309.888 314.663  1.00  0.00           H  
ATOM     75  CD  LYS     5     331.120 308.252 315.237  1.00  0.00           C  
ATOM     76  HD2 LYS     5     331.274 307.827 314.242  1.00  0.00           H  
ATOM     77  HD3 LYS     5     332.011 308.099 315.844  1.00  0.00           H  
ATOM     78  CE  LYS     5     329.937 307.535 315.903  1.00  0.00           C  
ATOM     79  HE2 LYS     5     329.685 308.056 316.832  1.00  0.00           H  
ATOM     80  HE3 LYS     5     329.068 307.601 315.241  1.00  0.00           H  
ATOM     81  NZ  LYS     5     330.251 306.107 316.194  1.00  0.00           N  
ATOM     82  HZ1 LYS     5     331.019 306.019 316.848  1.00  0.00           H  
ATOM     83  HZ2 LYS     5     329.456 305.637 316.609  1.00  0.00           H  
ATOM     84  HZ3 LYS     5     330.495 305.598 315.353  1.00  0.00           H  
ATOM     85  C   LYS     5     333.429 311.258 316.125  1.00  0.00           C  
ATOM     86  O   LYS     5     333.163 312.439 316.334  1.00  0.00           O  
ATOM     87  N   GLU     6     333.928 310.473 317.083  1.00  0.00           N  
ATOM     88  H   GLU     6     334.166 309.537 316.809  1.00  0.00           H  
ATOM     89  CA  GLU     6     334.086 310.800 318.507  1.00  0.00           C  
ATOM     90  HA  GLU     6     333.237 311.410 318.820  1.00  0.00           H  
ATOM     91  CB  GLU     6     334.053 309.491 319.327  1.00  0.00           C  
ATOM     92  HB2 GLU     6     334.911 308.881 319.041  1.00  0.00           H  
ATOM     93  HB3 GLU     6     334.161 309.719 320.387  1.00  0.00           H  
ATOM     94  CG  GLU     6     332.783 308.638 319.149  1.00  0.00           C  
ATOM     95  HG2 GLU     6     332.752 308.276 318.120  1.00  0.00           H  
ATOM     96  HG3 GLU     6     332.878 307.760 319.791  1.00  0.00           H  
ATOM     97  CD  GLU     6     331.455 309.355 319.485  1.00  0.00           C  
ATOM     98  OE1 GLU     6     330.404 308.941 318.939  1.00  0.00           O  
ATOM     99  OE2 GLU     6     331.433 310.297 320.313  1.00  0.00           O  
ATOM    100  C   GLU     6     335.347 311.652 318.799  1.00  0.00           C  
ATOM    101  O   GLU     6     336.126 311.382 319.714  1.00  0.00           O  
ATOM    102  N   GLU     7     335.525 312.722 318.019  1.00  0.00           N  
ATOM    103  H   GLU     7     334.894 312.810 317.232  1.00  0.00           H  
ATOM    104  CA  GLU     7     336.476 313.823 318.268  1.00  0.00           C  
ATOM    105  HA  GLU     7     337.034 313.618 319.184  1.00  0.00           H  
ATOM    106  CB  GLU     7     337.490 313.924 317.113  1.00  0.00           C  
ATOM    107  HB2 GLU     7     337.808 312.911 316.863  1.00  0.00           H  
ATOM    108  HB3 GLU     7     337.008 314.343 316.229  1.00  0.00           H  
ATOM    109  CG  GLU     7     338.766 314.716 317.461  1.00  0.00           C  
ATOM    110  HG2 GLU     7     339.146 314.358 318.421  1.00  0.00           H  
ATOM    111  HG3 GLU     7     339.521 314.470 316.711  1.00  0.00           H  
ATOM    112  CD  GLU     7     338.617 316.255 317.487  1.00  0.00           C  
ATOM    113  OE1 GLU     7     339.290 316.907 318.324  1.00  0.00           O  
ATOM    114  OE2 GLU     7     337.894 316.828 316.636  1.00  0.00           O  
ATOM    115  C   GLU     7     335.708 315.142 318.488  1.00  0.00           C  
ATOM    116  O   GLU     7     336.141 315.999 319.262  1.00  0.00           O  
ATOM    117  N   LYS     8     334.482 315.238 317.941  1.00  0.00           N  
ATOM    118  H   LYS     8     334.161 314.473 317.363  1.00  0.00           H  
ATOM    119  CA  LYS     8     333.583 316.392 318.077  1.00  0.00           C  
ATOM    120  HA  LYS     8     334.174 317.311 318.059  1.00  0.00           H  
ATOM    121  CB  LYS     8     332.589 316.448 316.893  1.00  0.00           C  
ATOM    122  HB2 LYS     8     331.963 315.554 316.907  1.00  0.00           H  
ATOM    123  HB3 LYS     8     331.925 317.300 317.048  1.00  0.00           H  
ATOM    124  CG  LYS     8     333.205 316.648 315.498  1.00  0.00           C  
ATOM    125  HG2 LYS     8     332.618 317.413 314.985  1.00  0.00           H  
ATOM    126  HG3 LYS     8     334.230 317.012 315.582  1.00  0.00           H  
ATOM    127  CD  LYS     8     333.164 315.371 314.647  1.00  0.00           C  
ATOM    128  HD2 LYS     8     333.879 314.647 315.038  1.00  0.00           H  
ATOM    129  HD3 LYS     8     332.159 314.944 314.693  1.00  0.00           H  
ATOM    130  CE  LYS     8     333.500 315.693 313.185  1.00  0.00           C  
ATOM    131  HE2 LYS     8     332.865 316.523 312.858  1.00  0.00           H  
ATOM    132  HE3 LYS     8     334.542 316.023 313.120  1.00  0.00           H  
ATOM    133  NZ  LYS     8     333.268 314.517 312.306  1.00  0.00           N  
ATOM    134  HZ1 LYS     8     332.301 314.186 312.393  1.00  0.00           H  
ATOM    135  HZ2 LYS     8     333.420 314.749 311.333  1.00  0.00           H  
ATOM    136  HZ3 LYS     8     333.881 313.747 312.539  1.00  0.00           H  
ATOM    137  C   LYS     8     332.816 316.398 319.409  1.00  0.00           C  
ATOM    138  O   LYS     8     331.796 317.064 319.505  1.00  0.00           O  
ATOM    139  N   ILE     9     333.266 315.693 320.455  1.00  0.00           N  
ATOM    140  H   ILE     9     334.095 315.130 320.336  1.00  0.00           H  
ATOM    141  CA  ILE     9     332.700 315.904 321.801  1.00  0.00           C  
ATOM    142  HA  ILE     9     331.625 316.056 321.692  1.00  0.00           H  
ATOM    143  CB  ILE     9     332.873 314.721 322.786  1.00  0.00           C  
ATOM    144  HB  ILE     9     333.890 314.714 323.180  1.00  0.00           H  
ATOM    145  CG2 ILE     9     331.921 314.934 323.978  1.00  0.00           C  
ATOM    146 HG21 ILE     9     330.883 314.899 323.640  1.00  0.00           H  
ATOM    147 HG22 ILE     9     332.072 314.145 324.718  1.00  0.00           H  
ATOM    148 HG23 ILE     9     332.109 315.892 324.463  1.00  0.00           H  
ATOM    149  CG1 ILE     9     332.581 313.343 322.158  1.00  0.00           C  
ATOM    150 HG12 ILE     9     332.116 312.686 322.894  1.00  0.00           H  
ATOM    151 HG13 ILE     9     331.893 313.443 321.317  1.00  0.00           H  
ATOM    152  CD1 ILE     9     333.876 312.665 321.705  1.00  0.00           C  
ATOM    153 HD11 ILE     9     334.549 312.536 322.554  1.00  0.00           H  
ATOM    154 HD12 ILE     9     333.636 311.686 321.304  1.00  0.00           H  
ATOM    155 HD13 ILE     9     334.370 313.260 320.939  1.00  0.00           H  
ATOM    156  C   ILE     9     333.279 317.207 322.357  1.00  0.00           C  
ATOM    157  O   ILE     9     332.560 318.188 322.495  1.00  0.00           O  
ATOM    158  N   LYS    10     334.587 317.259 322.634  1.00  0.00           N  
ATOM    159  H   LYS    10     335.157 316.446 322.426  1.00  0.00           H  
ATOM    160  CA  LYS    10     335.224 318.416 323.290  1.00  0.00           C  
ATOM    161  HA  LYS    10     334.553 318.774 324.074  1.00  0.00           H  
ATOM    162  CB  LYS    10     336.542 317.986 323.965  1.00  0.00           C  
ATOM    163  HB2 LYS    10     337.236 317.613 323.208  1.00  0.00           H  
ATOM    164  HB3 LYS    10     337.000 318.854 324.437  1.00  0.00           H  
ATOM    165  CG  LYS    10     336.358 316.898 325.045  1.00  0.00           C  
ATOM    166  HG2 LYS    10     336.044 315.967 324.570  1.00  0.00           H  
ATOM    167  HG3 LYS    10     337.328 316.722 325.512  1.00  0.00           H  
ATOM    168  CD  LYS    10     335.339 317.268 326.139  1.00  0.00           C  
ATOM    169  HD2 LYS    10     335.591 318.249 326.548  1.00  0.00           H  
ATOM    170  HD3 LYS    10     334.337 317.305 325.708  1.00  0.00           H  
ATOM    171  CE  LYS    10     335.348 316.227 327.269  1.00  0.00           C  
ATOM    172  HE2 LYS    10     335.133 315.241 326.844  1.00  0.00           H  
ATOM    173  HE3 LYS    10     336.354 316.189 327.701  1.00  0.00           H  
ATOM    174  NZ  LYS    10     334.352 316.555 328.329  1.00  0.00           N  
ATOM    175  HZ1 LYS    10     333.406 316.558 327.970  1.00  0.00           H  
ATOM    176  HZ2 LYS    10     334.385 315.875 329.080  1.00  0.00           H  
ATOM    177  HZ3 LYS    10     334.530 317.463 328.741  1.00  0.00           H  
ATOM    178  C   LYS    10     335.353 319.628 322.371  1.00  0.00           C  
ATOM    179  O   LYS    10     334.844 320.688 322.724  1.00  0.00           O  
ATOM    180  N   SER    11     335.887 319.494 321.157  1.00  0.00           N  
ATOM    181  H   SER    11     336.281 318.597 320.907  1.00  0.00           H  
ATOM    182  CA  SER    11     335.943 320.595 320.165  1.00  0.00           C  
ATOM    183  HA  SER    11     336.146 321.529 320.689  1.00  0.00           H  
ATOM    184  CB  SER    11     337.109 320.410 319.187  1.00  0.00           C  
ATOM    185  HB2 SER    11     337.087 319.404 318.764  1.00  0.00           H  
ATOM    186  HB3 SER    11     337.022 321.140 318.380  1.00  0.00           H  
ATOM    187  OG  SER    11     338.337 320.631 319.873  1.00  0.00           O  
ATOM    188  HG  SER    11     339.051 320.646 319.200  1.00  0.00           H  
ATOM    189  C   SER    11     334.586 320.775 319.456  1.00  0.00           C  
ATOM    190  O   SER    11     334.419 320.514 318.266  1.00  0.00           O  
ATOM    191  N   LEU    12     333.624 321.225 320.273  1.00  0.00           N  
ATOM    192  H   LEU    12     333.948 321.384 321.218  1.00  0.00           H  
ATOM    193  CA  LEU    12     332.182 321.437 320.071  1.00  0.00           C  
ATOM    194  HA  LEU    12     332.039 322.260 319.371  1.00  0.00           H  
ATOM    195  CB  LEU    12     331.519 320.167 319.502  1.00  0.00           C  
ATOM    196  HB2 LEU    12     332.014 319.861 318.581  1.00  0.00           H  
ATOM    197  HB3 LEU    12     331.666 319.378 320.235  1.00  0.00           H  
ATOM    198  CG  LEU    12     330.012 320.284 319.213  1.00  0.00           C  
ATOM    199  HG  LEU    12     329.502 320.758 320.049  1.00  0.00           H  
ATOM    200  CD1 LEU    12     329.750 321.082 317.939  1.00  0.00           C  
ATOM    201 HD11 LEU    12     330.299 320.650 317.102  1.00  0.00           H  
ATOM    202 HD12 LEU    12     328.685 321.056 317.705  1.00  0.00           H  
ATOM    203 HD13 LEU    12     330.067 322.114 318.077  1.00  0.00           H  
ATOM    204  CD2 LEU    12     329.409 318.902 318.993  1.00  0.00           C  
ATOM    205 HD21 LEU    12     329.607 318.278 319.862  1.00  0.00           H  
ATOM    206 HD22 LEU    12     328.332 318.976 318.851  1.00  0.00           H  
ATOM    207 HD23 LEU    12     329.876 318.429 318.130  1.00  0.00           H  
ATOM    208  C   LEU    12     331.574 321.820 321.436  1.00  0.00           C  
ATOM    209  O   LEU    12     331.119 322.941 321.635  1.00  0.00           O  
ATOM    210  N   ASN    13     331.685 320.932 322.430  1.00  0.00           N  
ATOM    211  H   ASN    13     332.080 320.017 322.220  1.00  0.00           H  
ATOM    212  CA  ASN    13     331.113 321.110 323.771  1.00  0.00           C  
ATOM    213  HA  ASN    13     330.177 321.656 323.641  1.00  0.00           H  
ATOM    214  CB  ASN    13     330.768 319.714 324.336  1.00  0.00           C  
ATOM    215  HB2 ASN    13     330.549 319.040 323.512  1.00  0.00           H  
ATOM    216  HB3 ASN    13     331.621 319.314 324.885  1.00  0.00           H  
ATOM    217  CG  ASN    13     329.517 319.657 325.199  1.00  0.00           C  
ATOM    218  OD1 ASN    13     328.670 320.534 325.203  1.00  0.00           O  
ATOM    219  ND2 ASN    13     329.320 318.566 325.904  1.00  0.00           N  
ATOM    220 HD21 ASN    13     328.467 318.529 326.455  1.00  0.00           H  
ATOM    221 HD22 ASN    13     330.020 317.846 325.954  1.00  0.00           H  
ATOM    222  C   ASN    13     331.991 321.976 324.713  1.00  0.00           C  
ATOM    223  O   ASN    13     331.634 322.170 325.875  1.00  0.00           O  
ATOM    224  N   ARG    14     333.119 322.526 324.213  1.00  0.00           N  
ATOM    225  H   ARG    14     333.464 322.121 323.353  1.00  0.00           H  
ATOM    226  CA  ARG    14     333.932 323.586 324.860  1.00  0.00           C  
ATOM    227  HA  ARG    14     333.403 323.874 325.771  1.00  0.00           H  
ATOM    228  CB  ARG    14     335.298 323.035 325.354  1.00  0.00           C  
ATOM    229  HB2 ARG    14     335.653 323.669 326.169  1.00  0.00           H  
ATOM    230  HB3 ARG    14     335.113 322.047 325.779  1.00  0.00           H  
ATOM    231  CG  ARG    14     336.431 322.931 324.314  1.00  0.00           C  
ATOM    232  HG2 ARG    14     336.011 322.645 323.357  1.00  0.00           H  
ATOM    233  HG3 ARG    14     336.906 323.907 324.195  1.00  0.00           H  
ATOM    234  CD  ARG    14     337.510 321.911 324.689  1.00  0.00           C  
ATOM    235  HD2 ARG    14     338.154 322.348 325.455  1.00  0.00           H  
ATOM    236  HD3 ARG    14     337.030 321.021 325.098  1.00  0.00           H  
ATOM    237  NE  ARG    14     338.303 321.524 323.500  1.00  0.00           N  
ATOM    238  HE  ARG    14     338.004 321.878 322.603  1.00  0.00           H  
ATOM    239  CZ  ARG    14     339.381 320.762 323.475  1.00  0.00           C  
ATOM    240  NH1 ARG    14     339.912 320.426 322.337  1.00  0.00           N  
ATOM    241 HH11 ARG    14     339.436 320.655 321.470  1.00  0.00           H  
ATOM    242 HH12 ARG    14     340.741 319.856 322.307  1.00  0.00           H  
ATOM    243  NH2 ARG    14     339.939 320.312 324.562  1.00  0.00           N  
ATOM    244 HH21 ARG    14     339.553 320.567 325.455  1.00  0.00           H  
ATOM    245 HH22 ARG    14     340.764 319.737 324.517  1.00  0.00           H  
ATOM    246  C   ARG    14     333.962 324.881 324.027  1.00  0.00           C  
ATOM    247  O   ARG    14     333.237 325.818 324.347  1.00  0.00           O  
ATOM    248  N   MET    15     334.673 324.915 322.892  1.00  0.00           N  
ATOM    249  H   MET    15     335.192 324.085 322.647  1.00  0.00           H  
ATOM    250  CA  MET    15     334.894 326.127 322.066  1.00  0.00           C  
ATOM    251  HA  MET    15     335.225 326.925 322.733  1.00  0.00           H  
ATOM    252  CB  MET    15     336.025 325.895 321.044  1.00  0.00           C  
ATOM    253  HB2 MET    15     336.241 326.851 320.567  1.00  0.00           H  
ATOM    254  HB3 MET    15     336.931 325.585 321.565  1.00  0.00           H  
ATOM    255  CG  MET    15     335.694 324.862 319.949  1.00  0.00           C  
ATOM    256  HG2 MET    15     335.882 323.866 320.348  1.00  0.00           H  
ATOM    257  HG3 MET    15     334.638 324.913 319.691  1.00  0.00           H  
ATOM    258  SD  MET    15     336.635 325.043 318.407  1.00  0.00           S  
ATOM    259  CE  MET    15     335.823 326.496 317.670  1.00  0.00           C  
ATOM    260  HE1 MET    15     335.891 327.352 318.341  1.00  0.00           H  
ATOM    261  HE2 MET    15     336.310 326.747 316.727  1.00  0.00           H  
ATOM    262  HE3 MET    15     334.774 326.278 317.471  1.00  0.00           H  
ATOM    263  C   MET    15     333.639 326.650 321.352  1.00  0.00           C  
ATOM    264  O   MET    15     333.628 327.779 320.869  1.00  0.00           O  
ATOM    265  N   GLN    16     332.592 325.825 321.262  1.00  0.00           N  
ATOM    266  H   GLN    16     332.702 324.867 321.571  1.00  0.00           H  
ATOM    267  CA  GLN    16     331.290 326.209 320.717  1.00  0.00           C  
ATOM    268  HA  GLN    16     331.321 327.247 320.383  1.00  0.00           H  
ATOM    269  CB  GLN    16     331.044 325.350 319.461  1.00  0.00           C  
ATOM    270  HB2 GLN    16     331.214 324.298 319.658  1.00  0.00           H  
ATOM    271  HB3 GLN    16     330.020 325.452 319.164  1.00  0.00           H  
ATOM    272  CG  GLN    16     331.913 325.776 318.270  1.00  0.00           C  
ATOM    273  HG2 GLN    16     332.024 326.860 318.268  1.00  0.00           H  
ATOM    274  HG3 GLN    16     332.900 325.332 318.365  1.00  0.00           H  
ATOM    275  CD  GLN    16     331.306 325.347 316.937  1.00  0.00           C  
ATOM    276  OE1 GLN    16     331.251 324.174 316.596  1.00  0.00           O  
ATOM    277  NE2 GLN    16     330.822 326.270 316.138  1.00  0.00           N  
ATOM    278 HE21 GLN    16     330.460 326.004 315.241  1.00  0.00           H  
ATOM    279 HE22 GLN    16     330.802 327.250 316.440  1.00  0.00           H  
ATOM    280  C   GLN    16     330.161 326.192 321.773  1.00  0.00           C  
ATOM    281  O   GLN    16     329.060 326.643 321.479  1.00  0.00           O  
ATOM    282  N   TYR    17     330.433 325.808 323.027  1.00  0.00           N  
ATOM    283  H   TYR    17     331.372 325.493 323.226  1.00  0.00           H  
ATOM    284  CA  TYR    17     329.509 325.901 324.173  1.00  0.00           C  
ATOM    285  HA  TYR    17     328.513 326.148 323.829  1.00  0.00           H  
ATOM    286  CB  TYR    17     329.435 324.518 324.848  1.00  0.00           C  
ATOM    287  HB2 TYR    17     329.097 323.811 324.087  1.00  0.00           H  
ATOM    288  HB3 TYR    17     330.451 324.234 325.099  1.00  0.00           H  
ATOM    289  CG  TYR    17     328.596 324.288 326.112  1.00  0.00           C  
ATOM    290  CD1 TYR    17     327.620 323.273 326.108  1.00  0.00           C  
ATOM    291  HD1 TYR    17     327.364 322.765 325.191  1.00  0.00           H  
ATOM    292  CE1 TYR    17     327.086 322.788 327.324  1.00  0.00           C  
ATOM    293  HE1 TYR    17     326.419 321.942 327.331  1.00  0.00           H  
ATOM    294  CZ  TYR    17     327.521 323.337 328.545  1.00  0.00           C  
ATOM    295  OH  TYR    17     327.158 322.769 329.724  1.00  0.00           O  
ATOM    296  HH  TYR    17     327.695 323.076 330.468  1.00  0.00           H  
ATOM    297  CE2 TYR    17     328.403 324.424 328.555  1.00  0.00           C  
ATOM    298  HE2 TYR    17     328.724 324.857 329.491  1.00  0.00           H  
ATOM    299  CD2 TYR    17     328.949 324.883 327.344  1.00  0.00           C  
ATOM    300  HD2 TYR    17     329.702 325.635 327.420  1.00  0.00           H  
ATOM    301  C   TYR    17     329.920 327.049 325.095  1.00  0.00           C  
ATOM    302  O   TYR    17     329.282 328.098 325.077  1.00  0.00           O  
ATOM    303  N   GLU    18     330.993 326.897 325.877  1.00  0.00           N  
ATOM    304  H   GLU    18     331.561 326.062 325.777  1.00  0.00           H  
ATOM    305  CA  GLU    18     331.337 327.860 326.937  1.00  0.00           C  
ATOM    306  HA  GLU    18     330.425 328.098 327.490  1.00  0.00           H  
ATOM    307  CB  GLU    18     332.321 327.260 327.962  1.00  0.00           C  
ATOM    308  HB2 GLU    18     332.558 328.045 328.680  1.00  0.00           H  
ATOM    309  HB3 GLU    18     331.814 326.459 328.502  1.00  0.00           H  
ATOM    310  CG  GLU    18     333.636 326.698 327.393  1.00  0.00           C  
ATOM    311  HG2 GLU    18     333.440 325.700 327.002  1.00  0.00           H  
ATOM    312  HG3 GLU    18     333.968 327.322 326.564  1.00  0.00           H  
ATOM    313  CD  GLU    18     334.773 326.616 328.435  1.00  0.00           C  
ATOM    314  OE1 GLU    18     335.958 326.751 328.043  1.00  0.00           O  
ATOM    315  OE2 GLU    18     334.511 326.397 329.643  1.00  0.00           O  
ATOM    316  C   GLU    18     331.819 329.182 326.340  1.00  0.00           C  
ATOM    317  O   GLU    18     331.394 330.253 326.768  1.00  0.00           O  
ATOM    318  N   VAL    19     332.608 329.110 325.264  1.00  0.00           N  
ATOM    319  H   VAL    19     332.898 328.187 324.953  1.00  0.00           H  
ATOM    320  CA  VAL    19     333.047 330.293 324.509  1.00  0.00           C  
ATOM    321  HA  VAL    19     333.485 331.007 325.207  1.00  0.00           H  
ATOM    322  CB  VAL    19     334.135 329.910 323.492  1.00  0.00           C  
ATOM    323  HB  VAL    19     333.782 329.044 322.947  1.00  0.00           H  
ATOM    324  CG1 VAL    19     334.459 331.018 322.484  1.00  0.00           C  
ATOM    325 HG11 VAL    19     334.719 331.939 323.008  1.00  0.00           H  
ATOM    326 HG12 VAL    19     335.295 330.713 321.854  1.00  0.00           H  
ATOM    327 HG13 VAL    19     333.601 331.196 321.836  1.00  0.00           H  
ATOM    328  CG2 VAL    19     335.429 329.521 324.218  1.00  0.00           C  
ATOM    329 HG21 VAL    19     335.251 328.683 324.891  1.00  0.00           H  
ATOM    330 HG22 VAL    19     336.186 329.223 323.492  1.00  0.00           H  
ATOM    331 HG23 VAL    19     335.803 330.368 324.795  1.00  0.00           H  
ATOM    332  C   VAL    19     331.859 330.998 323.854  1.00  0.00           C  
ATOM    333  O   VAL    19     331.809 332.224 323.857  1.00  0.00           O  
ATOM    334  N   THR    20     330.854 330.264 323.366  1.00  0.00           N  
ATOM    335  H   THR    20     330.930 329.255 323.369  1.00  0.00           H  
ATOM    336  CA  THR    20     329.646 330.885 322.795  1.00  0.00           C  
ATOM    337  HA  THR    20     329.971 331.666 322.108  1.00  0.00           H  
ATOM    338  CB  THR    20     328.818 329.898 321.971  1.00  0.00           C  
ATOM    339  HB  THR    20     328.369 329.142 322.616  1.00  0.00           H  
ATOM    340  CG2 THR    20     327.742 330.628 321.177  1.00  0.00           C  
ATOM    341 HG21 THR    20     328.195 331.487 320.687  1.00  0.00           H  
ATOM    342 HG22 THR    20     327.329 329.971 320.413  1.00  0.00           H  
ATOM    343 HG23 THR    20     326.952 330.985 321.836  1.00  0.00           H  
ATOM    344  OG1 THR    20     329.640 329.276 321.023  1.00  0.00           O  
ATOM    345  HG1 THR    20     329.292 328.376 320.892  1.00  0.00           H  
ATOM    346  C   THR    20     328.781 331.560 323.858  1.00  0.00           C  
ATOM    347  O   THR    20     328.293 332.663 323.636  1.00  0.00           O  
ATOM    348  N   GLN    21     328.623 330.947 325.037  1.00  0.00           N  
ATOM    349  H   GLN    21     329.037 330.026 325.166  1.00  0.00           H  
ATOM    350  CA  GLN    21     327.964 331.586 326.186  1.00  0.00           C  
ATOM    351  HA  GLN    21     326.970 331.910 325.874  1.00  0.00           H  
ATOM    352  CB  GLN    21     327.787 330.573 327.332  1.00  0.00           C  
ATOM    353  HB2 GLN    21     328.761 330.161 327.595  1.00  0.00           H  
ATOM    354  HB3 GLN    21     327.390 331.098 328.203  1.00  0.00           H  
ATOM    355  CG  GLN    21     326.820 329.423 326.975  1.00  0.00           C  
ATOM    356  HG2 GLN    21     325.823 329.834 326.816  1.00  0.00           H  
ATOM    357  HG3 GLN    21     327.135 328.945 326.050  1.00  0.00           H  
ATOM    358  CD  GLN    21     326.727 328.340 328.055  1.00  0.00           C  
ATOM    359  OE1 GLN    21     327.286 328.440 329.140  1.00  0.00           O  
ATOM    360  NE2 GLN    21     326.000 327.268 327.815  1.00  0.00           N  
ATOM    361 HE21 GLN    21     325.835 326.652 328.600  1.00  0.00           H  
ATOM    362 HE22 GLN    21     325.463 327.145 326.971  1.00  0.00           H  
ATOM    363  C   GLN    21     328.714 332.859 326.640  1.00  0.00           C  
ATOM    364  O   GLN    21     328.077 333.874 326.921  1.00  0.00           O  
ATOM    365  N   ASN    22     330.054 332.842 326.637  1.00  0.00           N  
ATOM    366  H   ASN    22     330.515 331.951 326.472  1.00  0.00           H  
ATOM    367  CA  ASN    22     330.899 334.016 326.912  1.00  0.00           C  
ATOM    368  HA  ASN    22     330.562 334.464 327.850  1.00  0.00           H  
ATOM    369  CB  ASN    22     332.363 333.571 327.103  1.00  0.00           C  
ATOM    370  HB2 ASN    22     332.706 333.070 326.199  1.00  0.00           H  
ATOM    371  HB3 ASN    22     332.986 334.455 327.243  1.00  0.00           H  
ATOM    372  CG  ASN    22     332.596 332.654 328.299  1.00  0.00           C  
ATOM    373  OD1 ASN    22     331.829 332.598 329.252  1.00  0.00           O  
ATOM    374  ND2 ASN    22     333.692 331.924 328.305  1.00  0.00           N  
ATOM    375 HD21 ASN    22     333.848 331.305 329.085  1.00  0.00           H  
ATOM    376 HD22 ASN    22     334.347 331.977 327.542  1.00  0.00           H  
ATOM    377  C   ASN    22     330.785 335.122 325.837  1.00  0.00           C  
ATOM    378  O   ASN    22     330.687 336.303 326.175  1.00  0.00           O  
ATOM    379  N   ASN    23     330.752 334.753 324.550  1.00  0.00           N  
ATOM    380  H   ASN    23     330.927 333.777 324.336  1.00  0.00           H  
ATOM    381  CA  ASN    23     330.543 335.672 323.418  1.00  0.00           C  
ATOM    382  HA  ASN    23     331.191 336.542 323.540  1.00  0.00           H  
ATOM    383  CB  ASN    23     330.925 334.960 322.101  1.00  0.00           C  
ATOM    384  HB2 ASN    23     330.382 334.017 322.030  1.00  0.00           H  
ATOM    385  HB3 ASN    23     330.612 335.577 321.258  1.00  0.00           H  
ATOM    386  CG  ASN    23     332.414 334.691 321.924  1.00  0.00           C  
ATOM    387  OD1 ASN    23     333.274 335.205 322.629  1.00  0.00           O  
ATOM    388  ND2 ASN    23     332.774 333.902 320.935  1.00  0.00           N  
ATOM    389 HD21 ASN    23     333.758 333.736 320.788  1.00  0.00           H  
ATOM    390 HD22 ASN    23     332.080 333.495 320.327  1.00  0.00           H  
ATOM    391  C   ASN    23     329.097 336.204 323.334  1.00  0.00           C  
ATOM    392  O   ASN    23     328.838 337.198 322.652  1.00  0.00           O  
ATOM    393  N   GLY    24     328.150 335.527 323.988  1.00  0.00           N  
ATOM    394  H   GLY    24     328.436 334.680 324.463  1.00  0.00           H  
ATOM    395  CA  GLY    24     326.712 335.780 323.918  1.00  0.00           C  
ATOM    396  HA2 GLY    24     326.262 335.537 324.881  1.00  0.00           H  
ATOM    397  HA3 GLY    24     326.517 336.832 323.708  1.00  0.00           H  
ATOM    398  C   GLY    24     326.039 334.929 322.838  1.00  0.00           C  
ATOM    399  O   GLY    24     324.998 334.327 323.095  1.00  0.00           O  
ATOM    400  N   THR    25     326.621 334.877 321.633  1.00  0.00           N  
ATOM    401  H   THR    25     327.474 335.402 321.499  1.00  0.00           H  
ATOM    402  CA  THR    25     326.050 334.213 320.444  1.00  0.00           C  
ATOM    403  HA  THR    25     325.428 333.383 320.782  1.00  0.00           H  
ATOM    404  CB  THR    25     325.147 335.183 319.637  1.00  0.00           C  
ATOM    405  HB  THR    25     324.540 334.584 318.956  1.00  0.00           H  
ATOM    406  CG2 THR    25     324.203 336.051 320.477  1.00  0.00           C  
ATOM    407 HG21 THR    25     324.766 336.720 321.126  1.00  0.00           H  
ATOM    408 HG22 THR    25     323.584 336.666 319.825  1.00  0.00           H  
ATOM    409 HG23 THR    25     323.557 335.415 321.082  1.00  0.00           H  
ATOM    410  OG1 THR    25     325.925 336.080 318.867  1.00  0.00           O  
ATOM    411  HG1 THR    25     325.340 336.517 318.220  1.00  0.00           H  
ATOM    412  C   THR    25     327.128 333.640 319.498  1.00  0.00           C  
ATOM    413  O   THR    25     328.294 334.039 319.530  1.00  0.00           O  
ATOM    414  N   GLU    26     326.728 332.673 318.660  1.00  0.00           N  
ATOM    415  H   GLU    26     325.749 332.422 318.697  1.00  0.00           H  
ATOM    416  CA  GLU    26     327.474 332.189 317.477  1.00  0.00           C  
ATOM    417  HA  GLU    26     328.013 333.056 317.091  1.00  0.00           H  
ATOM    418  CB  GLU    26     328.567 331.126 317.762  1.00  0.00           C  
ATOM    419  HB2 GLU    26     329.139 331.413 318.643  1.00  0.00           H  
ATOM    420  HB3 GLU    26     328.118 330.158 317.953  1.00  0.00           H  
ATOM    421  CG  GLU    26     329.552 331.005 316.581  1.00  0.00           C  
ATOM    422  HG2 GLU    26     329.072 331.370 315.672  1.00  0.00           H  
ATOM    423  HG3 GLU    26     330.400 331.667 316.770  1.00  0.00           H  
ATOM    424  CD  GLU    26     330.066 329.572 316.317  1.00  0.00           C  
ATOM    425  OE1 GLU    26     329.887 329.066 315.184  1.00  0.00           O  
ATOM    426  OE2 GLU    26     330.697 328.947 317.201  1.00  0.00           O  
ATOM    427  C   GLU    26     326.461 331.814 316.368  1.00  0.00           C  
ATOM    428  O   GLU    26     326.593 332.320 315.249  1.00  0.00           O  
ATOM    429  N   PRO    27     325.399 331.021 316.659  1.00  0.00           N  
ATOM    430  CD  PRO    27     325.227 330.104 317.777  1.00  0.00           C  
ATOM    431  HD2 PRO    27     324.707 330.609 318.591  1.00  0.00           H  
ATOM    432  HD3 PRO    27     326.162 329.678 318.124  1.00  0.00           H  
ATOM    433  CG  PRO    27     324.349 328.995 317.218  1.00  0.00           C  
ATOM    434  HG2 PRO    27     323.874 328.406 318.002  1.00  0.00           H  
ATOM    435  HG3 PRO    27     324.932 328.371 316.547  1.00  0.00           H  
ATOM    436  CB  PRO    27     323.356 329.780 316.378  1.00  0.00           C  
ATOM    437  HB2 PRO    27     322.595 330.222 317.024  1.00  0.00           H  
ATOM    438  HB3 PRO    27     322.899 329.143 315.618  1.00  0.00           H  
ATOM    439  CA  PRO    27     324.247 330.870 315.761  1.00  0.00           C  
ATOM    440  HA  PRO    27     324.610 330.535 314.788  1.00  0.00           H  
ATOM    441  C   PRO    27     323.491 332.208 315.611  1.00  0.00           C  
ATOM    442  O   PRO    27     323.666 333.107 316.441  1.00  0.00           O  
ATOM    443  N   PRO    28     322.629 332.360 314.588  1.00  0.00           N  
ATOM    444  CD  PRO    28     322.316 331.362 313.577  1.00  0.00           C  
ATOM    445  HD2 PRO    28     321.927 330.445 314.020  1.00  0.00           H  
ATOM    446  HD3 PRO    28     323.215 331.157 312.996  1.00  0.00           H  
ATOM    447  CG  PRO    28     321.258 331.992 312.675  1.00  0.00           C  
ATOM    448  HG2 PRO    28     320.265 331.807 313.086  1.00  0.00           H  
ATOM    449  HG3 PRO    28     321.327 331.630 311.650  1.00  0.00           H  
ATOM    450  CB  PRO    28     321.588 333.478 312.770  1.00  0.00           C  
ATOM    451  HB2 PRO    28     320.732 334.104 312.514  1.00  0.00           H  
ATOM    452  HB3 PRO    28     322.426 333.699 312.107  1.00  0.00           H  
ATOM    453  CA  PRO    28     322.038 333.647 314.227  1.00  0.00           C  
ATOM    454  HA  PRO    28     322.805 334.423 314.257  1.00  0.00           H  
ATOM    455  C   PRO    28     320.907 334.050 315.185  1.00  0.00           C  
ATOM    456  O   PRO    28     319.728 333.801 314.945  1.00  0.00           O  
ATOM    457  N   PHE    29     321.274 334.737 316.266  1.00  0.00           N  
ATOM    458  H   PHE    29     322.272 334.848 316.408  1.00  0.00           H  
ATOM    459  CA  PHE    29     320.392 335.232 317.336  1.00  0.00           C  
ATOM    460  HA  PHE    29     319.822 334.385 317.724  1.00  0.00           H  
ATOM    461  CB  PHE    29     321.286 335.778 318.458  1.00  0.00           C  
ATOM    462  HB2 PHE    29     322.316 335.474 318.273  1.00  0.00           H  
ATOM    463  HB3 PHE    29     321.279 336.869 318.428  1.00  0.00           H  
ATOM    464  CG  PHE    29     320.955 335.302 319.858  1.00  0.00           C  
ATOM    465  CD1 PHE    29     321.078 333.936 320.181  1.00  0.00           C  
ATOM    466  HD1 PHE    29     321.321 333.217 319.411  1.00  0.00           H  
ATOM    467  CE1 PHE    29     320.919 333.508 321.511  1.00  0.00           C  
ATOM    468  HE1 PHE    29     321.019 332.461 321.760  1.00  0.00           H  
ATOM    469  CZ  PHE    29     320.649 334.446 322.521  1.00  0.00           C  
ATOM    470  HZ  PHE    29     320.547 334.120 323.545  1.00  0.00           H  
ATOM    471  CE2 PHE    29     320.501 335.806 322.199  1.00  0.00           C  
ATOM    472  HE2 PHE    29     320.283 336.529 322.972  1.00  0.00           H  
ATOM    473  CD2 PHE    29     320.652 336.234 320.869  1.00  0.00           C  
ATOM    474  HD2 PHE    29     320.568 337.286 320.633  1.00  0.00           H  
ATOM    475  C   PHE    29     319.372 336.290 316.858  1.00  0.00           C  
ATOM    476  O   PHE    29     318.380 336.556 317.532  1.00  0.00           O  
ATOM    477  N   GLN    30     319.605 336.873 315.676  1.00  0.00           N  
ATOM    478  H   GLN    30     320.524 336.724 315.276  1.00  0.00           H  
ATOM    479  CA  GLN    30     318.673 337.720 314.915  1.00  0.00           C  
ATOM    480  HA  GLN    30     318.295 338.496 315.583  1.00  0.00           H  
ATOM    481  CB  GLN    30     319.437 338.423 313.773  1.00  0.00           C  
ATOM    482  HB2 GLN    30     318.708 339.005 313.208  1.00  0.00           H  
ATOM    483  HB3 GLN    30     320.143 339.137 314.200  1.00  0.00           H  
ATOM    484  CG  GLN    30     320.179 337.506 312.770  1.00  0.00           C  
ATOM    485  HG2 GLN    30     319.620 336.584 312.610  1.00  0.00           H  
ATOM    486  HG3 GLN    30     320.214 338.030 311.814  1.00  0.00           H  
ATOM    487  CD  GLN    30     321.626 337.159 313.151  1.00  0.00           C  
ATOM    488  OE1 GLN    30     322.046 337.220 314.298  1.00  0.00           O  
ATOM    489  NE2 GLN    30     322.443 336.732 312.214  1.00  0.00           N  
ATOM    490 HE21 GLN    30     323.398 336.528 312.472  1.00  0.00           H  
ATOM    491 HE22 GLN    30     322.137 336.654 311.255  1.00  0.00           H  
ATOM    492  C   GLN    30     317.435 336.949 314.387  1.00  0.00           C  
ATOM    493  O   GLN    30     316.430 337.569 314.045  1.00  0.00           O  
ATOM    494  N   ASN    31     317.522 335.612 314.350  1.00  0.00           N  
ATOM    495  H   ASN    31     318.426 335.235 314.612  1.00  0.00           H  
ATOM    496  CA  ASN    31     316.505 334.575 314.122  1.00  0.00           C  
ATOM    497  HA  ASN    31     316.951 333.884 313.402  1.00  0.00           H  
ATOM    498  CB  ASN    31     316.387 333.782 315.445  1.00  0.00           C  
ATOM    499  HB2 ASN    31     315.659 332.992 315.290  1.00  0.00           H  
ATOM    500  HB3 ASN    31     317.344 333.296 315.633  1.00  0.00           H  
ATOM    501  CG  ASN    31     316.030 334.599 316.699  1.00  0.00           C  
ATOM    502  OD1 ASN    31     315.404 335.641 316.645  1.00  0.00           O  
ATOM    503  ND2 ASN    31     316.374 334.172 317.888  1.00  0.00           N  
ATOM    504 HD21 ASN    31     316.064 334.754 318.658  1.00  0.00           H  
ATOM    505 HD22 ASN    31     316.917 333.337 318.028  1.00  0.00           H  
ATOM    506  C   ASN    31     315.128 334.944 313.483  1.00  0.00           C  
ATOM    507  O   ASN    31     314.843 334.508 312.369  1.00  0.00           O  
ATOM    508  N   GLU    32     314.244 335.614 314.228  1.00  0.00           N  
ATOM    509  H   GLU    32     314.625 335.940 315.109  1.00  0.00           H  
ATOM    510  CA  GLU    32     312.844 336.013 313.993  1.00  0.00           C  
ATOM    511  HA  GLU    32     312.677 336.861 314.659  1.00  0.00           H  
ATOM    512  CB  GLU    32     312.537 336.555 312.585  1.00  0.00           C  
ATOM    513  HB2 GLU    32     312.734 335.803 311.822  1.00  0.00           H  
ATOM    514  HB3 GLU    32     311.474 336.797 312.557  1.00  0.00           H  
ATOM    515  CG  GLU    32     313.333 337.839 312.297  1.00  0.00           C  
ATOM    516  HG2 GLU    32     313.267 338.486 313.176  1.00  0.00           H  
ATOM    517  HG3 GLU    32     314.384 337.581 312.148  1.00  0.00           H  
ATOM    518  CD  GLU    32     312.822 338.626 311.072  1.00  0.00           C  
ATOM    519  OE1 GLU    32     313.168 339.827 310.946  1.00  0.00           O  
ATOM    520  OE2 GLU    32     312.087 338.074 310.215  1.00  0.00           O  
ATOM    521  C   GLU    32     311.830 334.975 314.488  1.00  0.00           C  
ATOM    522  O   GLU    32     311.225 335.188 315.535  1.00  0.00           O  
ATOM    523  N   TYR    33     311.640 333.841 313.807  1.00  0.00           N  
ATOM    524  H   TYR    33     312.139 333.708 312.937  1.00  0.00           H  
ATOM    525  CA  TYR    33     310.621 332.852 314.213  1.00  0.00           C  
ATOM    526  HA  TYR    33     309.671 333.386 314.266  1.00  0.00           H  
ATOM    527  CB  TYR    33     310.456 331.772 313.121  1.00  0.00           C  
ATOM    528  HB2 TYR    33     309.420 331.434 313.125  1.00  0.00           H  
ATOM    529  HB3 TYR    33     310.658 332.193 312.135  1.00  0.00           H  
ATOM    530  CG  TYR    33     311.350 330.581 313.360  1.00  0.00           C  
ATOM    531  CD1 TYR    33     312.740 330.777 313.336  1.00  0.00           C  
ATOM    532  HD1 TYR    33     313.163 331.697 312.953  1.00  0.00           H  
ATOM    533  CE1 TYR    33     313.571 329.834 313.951  1.00  0.00           C  
ATOM    534  HE1 TYR    33     314.601 330.090 314.073  1.00  0.00           H  
ATOM    535  CZ  TYR    33     313.036 328.632 314.470  1.00  0.00           C  
ATOM    536  OH  TYR    33     313.813 327.710 315.091  1.00  0.00           O  
ATOM    537  HH  TYR    33     314.655 327.544 314.635  1.00  0.00           H  
ATOM    538  CE2 TYR    33     311.653 328.394 314.389  1.00  0.00           C  
ATOM    539  HE2 TYR    33     311.249 327.476 314.783  1.00  0.00           H  
ATOM    540  CD2 TYR    33     310.806 329.379 313.853  1.00  0.00           C  
ATOM    541  HD2 TYR    33     309.735 329.230 313.871  1.00  0.00           H  
ATOM    542  C   TYR    33     310.875 332.269 315.635  1.00  0.00           C  
ATOM    543  O   TYR    33     309.933 332.098 316.403  1.00  0.00           O  
ATOM    544  N   TRP    34     312.141 332.040 316.028  1.00  0.00           N  
ATOM    545  H   TRP    34     312.855 332.133 315.321  1.00  0.00           H  
ATOM    546  CA  TRP    34     312.571 331.692 317.400  1.00  0.00           C  
ATOM    547  HA  TRP    34     312.027 330.807 317.735  1.00  0.00           H  
ATOM    548  CB  TRP    34     314.077 331.353 317.371  1.00  0.00           C  
ATOM    549  HB2 TRP    34     314.211 330.429 316.806  1.00  0.00           H  
ATOM    550  HB3 TRP    34     314.558 332.143 316.815  1.00  0.00           H  
ATOM    551  CG  TRP    34     314.873 331.229 318.645  1.00  0.00           C  
ATOM    552  CD1 TRP    34     314.390 330.991 319.886  1.00  0.00           C  
ATOM    553  HD1 TRP    34     313.344 330.842 320.134  1.00  0.00           H  
ATOM    554  NE1 TRP    34     315.433 330.927 320.791  1.00  0.00           N  
ATOM    555  HE1 TRP    34     315.311 330.682 321.768  1.00  0.00           H  
ATOM    556  CE2 TRP    34     316.655 331.036 320.170  1.00  0.00           C  
ATOM    557  CZ2 TRP    34     317.970 330.947 320.643  1.00  0.00           C  
ATOM    558  HZ2 TRP    34     318.165 330.812 321.698  1.00  0.00           H  
ATOM    559  CH2 TRP    34     319.031 331.028 319.728  1.00  0.00           C  
ATOM    560  HH2 TRP    34     320.054 330.962 320.074  1.00  0.00           H  
ATOM    561  CZ3 TRP    34     318.759 331.168 318.356  1.00  0.00           C  
ATOM    562  HZ3 TRP    34     319.580 331.204 317.650  1.00  0.00           H  
ATOM    563  CE3 TRP    34     317.428 331.232 317.894  1.00  0.00           C  
ATOM    564  HE3 TRP    34     317.239 331.280 316.831  1.00  0.00           H  
ATOM    565  CD2 TRP    34     316.335 331.201 318.792  1.00  0.00           C  
ATOM    566  C   TRP    34     312.258 332.828 318.388  1.00  0.00           C  
ATOM    567  O   TRP    34     311.800 332.583 319.505  1.00  0.00           O  
ATOM    568  N   ASP    35     312.449 334.087 317.989  1.00  0.00           N  
ATOM    569  H   ASP    35     312.795 334.256 317.056  1.00  0.00           H  
ATOM    570  CA  ASP    35     311.979 335.240 318.764  1.00  0.00           C  
ATOM    571  HA  ASP    35     312.365 335.136 319.756  1.00  0.00           H  
ATOM    572  CB  ASP    35     312.565 336.573 318.271  1.00  0.00           C  
ATOM    573  HB2 ASP    35     312.653 336.563 317.186  1.00  0.00           H  
ATOM    574  HB3 ASP    35     311.869 337.368 318.542  1.00  0.00           H  
ATOM    575  CG  ASP    35     313.940 336.905 318.901  1.00  0.00           C  
ATOM    576  OD1 ASP    35     314.381 338.072 318.753  1.00  0.00           O  
ATOM    577  OD2 ASP    35     314.536 336.054 319.608  1.00  0.00           O  
ATOM    578  C   ASP    35     310.456 335.255 318.969  1.00  0.00           C  
ATOM    579  O   ASP    35     309.996 335.545 320.075  1.00  0.00           O  
ATOM    580  N   HIS    36     309.682 334.906 317.943  1.00  0.00           N  
ATOM    581  H   HIS    36     310.142 334.740 317.051  1.00  0.00           H  
ATOM    582  CA  HIS    36     308.213 334.880 317.974  1.00  0.00           C  
ATOM    583  HA  HIS    36     307.872 335.760 318.521  1.00  0.00           H  
ATOM    584  CB  HIS    36     307.687 335.005 316.536  1.00  0.00           C  
ATOM    585  HB2 HIS    36     307.997 334.126 315.969  1.00  0.00           H  
ATOM    586  HB3 HIS    36     306.597 335.020 316.564  1.00  0.00           H  
ATOM    587  CG  HIS    36     308.159 336.248 315.801  1.00  0.00           C  
ATOM    588  ND1 HIS    36     308.082 336.442 314.417  1.00  0.00           N  
ATOM    589  CE1 HIS    36     308.603 337.661 314.184  1.00  0.00           C  
ATOM    590  HE1 HIS    36     308.701 338.119 313.206  1.00  0.00           H  
ATOM    591  NE2 HIS    36     308.977 338.241 315.337  1.00  0.00           N  
ATOM    592  HE2 HIS    36     309.391 339.165 315.423  1.00  0.00           H  
ATOM    593  CD2 HIS    36     308.696 337.373 316.367  1.00  0.00           C  
ATOM    594  HD2 HIS    36     308.878 337.545 317.421  1.00  0.00           H  
ATOM    595  C   HIS    36     307.601 333.682 318.722  1.00  0.00           C  
ATOM    596  O   HIS    36     306.578 333.850 319.391  1.00  0.00           O  
ATOM    597  N   LYS    37     308.213 332.490 318.659  1.00  0.00           N  
ATOM    598  H   LYS    37     309.031 332.411 318.061  1.00  0.00           H  
ATOM    599  CA  LYS    37     307.776 331.291 319.400  1.00  0.00           C  
ATOM    600  HA  LYS    37     306.701 331.346 319.578  1.00  0.00           H  
ATOM    601  CB  LYS    37     308.018 329.999 318.594  1.00  0.00           C  
ATOM    602  HB2 LYS    37     308.986 330.042 318.093  1.00  0.00           H  
ATOM    603  HB3 LYS    37     308.038 329.167 319.299  1.00  0.00           H  
ATOM    604  CG  LYS    37     306.909 329.655 317.585  1.00  0.00           C  
ATOM    605  HG2 LYS    37     307.112 328.664 317.179  1.00  0.00           H  
ATOM    606  HG3 LYS    37     305.958 329.595 318.116  1.00  0.00           H  
ATOM    607  CD  LYS    37     306.770 330.639 316.417  1.00  0.00           C  
ATOM    608  HD2 LYS    37     306.433 331.604 316.797  1.00  0.00           H  
ATOM    609  HD3 LYS    37     307.735 330.756 315.923  1.00  0.00           H  
ATOM    610  CE  LYS    37     305.745 330.095 315.413  1.00  0.00           C  
ATOM    611  HE2 LYS    37     306.136 329.168 314.980  1.00  0.00           H  
ATOM    612  HE3 LYS    37     304.824 329.846 315.951  1.00  0.00           H  
ATOM    613  NZ  LYS    37     305.449 331.080 314.336  1.00  0.00           N  
ATOM    614  HZ1 LYS    37     306.280 331.331 313.817  1.00  0.00           H  
ATOM    615  HZ2 LYS    37     304.783 330.701 313.672  1.00  0.00           H  
ATOM    616  HZ3 LYS    37     305.044 331.929 314.710  1.00  0.00           H  
ATOM    617  C   LYS    37     308.426 331.259 320.789  1.00  0.00           C  
ATOM    618  O   LYS    37     309.423 330.579 321.040  1.00  0.00           O  
ATOM    619  N   GLU    38     307.844 332.040 321.696  1.00  0.00           N  
ATOM    620  H   GLU    38     307.066 332.603 321.385  1.00  0.00           H  
ATOM    621  CA  GLU    38     308.141 332.016 323.132  1.00  0.00           C  
ATOM    622  HA  GLU    38     309.181 332.305 323.267  1.00  0.00           H  
ATOM    623  CB  GLU    38     307.242 333.063 323.818  1.00  0.00           C  
ATOM    624  HB2 GLU    38     307.234 333.969 323.207  1.00  0.00           H  
ATOM    625  HB3 GLU    38     306.224 332.674 323.864  1.00  0.00           H  
ATOM    626  CG  GLU    38     307.702 333.454 325.229  1.00  0.00           C  
ATOM    627  HG2 GLU    38     307.723 332.564 325.859  1.00  0.00           H  
ATOM    628  HG3 GLU    38     308.719 333.840 325.161  1.00  0.00           H  
ATOM    629  CD  GLU    38     306.809 334.535 325.885  1.00  0.00           C  
ATOM    630  OE1 GLU    38     307.241 335.139 326.898  1.00  0.00           O  
ATOM    631  OE2 GLU    38     305.671 334.798 325.420  1.00  0.00           O  
ATOM    632  C   GLU    38     307.943 330.593 323.707  1.00  0.00           C  
ATOM    633  O   GLU    38     306.928 329.970 323.394  1.00  0.00           O  
ATOM    634  N   GLU    39     308.905 330.114 324.522  1.00  0.00           N  
ATOM    635  H   GLU    39     309.628 330.779 324.755  1.00  0.00           H  
ATOM    636  CA  GLU    39     309.092 328.767 325.144  1.00  0.00           C  
ATOM    637  HA  GLU    39     309.204 328.957 326.213  1.00  0.00           H  
ATOM    638  CB  GLU    39     307.894 327.789 325.038  1.00  0.00           C  
ATOM    639  HB2 GLU    39     307.529 327.729 324.015  1.00  0.00           H  
ATOM    640  HB3 GLU    39     308.207 326.778 325.300  1.00  0.00           H  
ATOM    641  CG  GLU    39     306.796 328.171 326.043  1.00  0.00           C  
ATOM    642  HG2 GLU    39     307.203 328.024 327.047  1.00  0.00           H  
ATOM    643  HG3 GLU    39     306.548 329.229 325.947  1.00  0.00           H  
ATOM    644  CD  GLU    39     305.513 327.334 325.878  1.00  0.00           C  
ATOM    645  OE1 GLU    39     304.956 326.887 326.912  1.00  0.00           O  
ATOM    646  OE2 GLU    39     305.029 327.144 324.736  1.00  0.00           O  
ATOM    647  C   GLU    39     310.417 328.049 324.788  1.00  0.00           C  
ATOM    648  O   GLU    39     310.666 326.960 325.298  1.00  0.00           O  
ATOM    649  N   GLY    40     311.314 328.647 323.995  1.00  0.00           N  
ATOM    650  H   GLY    40     311.044 329.483 323.497  1.00  0.00           H  
ATOM    651  CA  GLY    40     312.698 328.158 323.853  1.00  0.00           C  
ATOM    652  HA2 GLY    40     313.331 329.041 323.903  1.00  0.00           H  
ATOM    653  HA3 GLY    40     312.963 327.523 324.699  1.00  0.00           H  
ATOM    654  C   GLY    40     313.085 327.427 322.562  1.00  0.00           C  
ATOM    655  O   GLY    40     312.283 327.245 321.649  1.00  0.00           O  
ATOM    656  N   LEU    41     314.376 327.071 322.479  1.00  0.00           N  
ATOM    657  H   LEU    41     314.955 327.201 323.295  1.00  0.00           H  
ATOM    658  CA  LEU    41     315.087 326.618 321.274  1.00  0.00           C  
ATOM    659  HA  LEU    41     314.489 325.866 320.759  1.00  0.00           H  
ATOM    660  CB  LEU    41     315.276 327.884 320.418  1.00  0.00           C  
ATOM    661  HB2 LEU    41     314.329 328.422 320.416  1.00  0.00           H  
ATOM    662  HB3 LEU    41     316.011 328.493 320.940  1.00  0.00           H  
ATOM    663  CG  LEU    41     315.700 327.826 318.948  1.00  0.00           C  
ATOM    664  HG  LEU    41     315.612 328.815 318.535  1.00  0.00           H  
ATOM    665  CD1 LEU    41     317.130 327.407 318.688  1.00  0.00           C  
ATOM    666 HD11 LEU    41     317.257 326.346 318.842  1.00  0.00           H  
ATOM    667 HD12 LEU    41     317.342 327.613 317.641  1.00  0.00           H  
ATOM    668 HD13 LEU    41     317.796 327.987 319.327  1.00  0.00           H  
ATOM    669  CD2 LEU    41     314.748 326.993 318.148  1.00  0.00           C  
ATOM    670 HD21 LEU    41     313.779 327.485 318.137  1.00  0.00           H  
ATOM    671 HD22 LEU    41     315.110 326.892 317.129  1.00  0.00           H  
ATOM    672 HD23 LEU    41     314.689 326.016 318.611  1.00  0.00           H  
ATOM    673  C   LEU    41     316.461 326.040 321.649  1.00  0.00           C  
ATOM    674  O   LEU    41     317.092 326.537 322.578  1.00  0.00           O  
ATOM    675  N   TYR    42     316.957 325.042 320.918  1.00  0.00           N  
ATOM    676  H   TYR    42     316.414 324.713 320.130  1.00  0.00           H  
ATOM    677  CA  TYR    42     318.150 324.263 321.269  1.00  0.00           C  
ATOM    678  HA  TYR    42     318.538 324.612 322.227  1.00  0.00           H  
ATOM    679  CB  TYR    42     317.686 322.806 321.490  1.00  0.00           C  
ATOM    680  HB2 TYR    42     318.533 322.241 321.877  1.00  0.00           H  
ATOM    681  HB3 TYR    42     316.932 322.790 322.268  1.00  0.00           H  
ATOM    682  CG  TYR    42     317.111 322.063 320.293  1.00  0.00           C  
ATOM    683  CD1 TYR    42     317.889 321.073 319.675  1.00  0.00           C  
ATOM    684  HD1 TYR    42     318.894 320.908 320.031  1.00  0.00           H  
ATOM    685  CE1 TYR    42     317.394 320.349 318.570  1.00  0.00           C  
ATOM    686  HE1 TYR    42     317.997 319.618 318.060  1.00  0.00           H  
ATOM    687  CZ  TYR    42     316.159 320.704 318.011  1.00  0.00           C  
ATOM    688  OH  TYR    42     315.819 320.281 316.768  1.00  0.00           O  
ATOM    689  HH  TYR    42     315.827 319.316 316.708  1.00  0.00           H  
ATOM    690  CE2 TYR    42     315.359 321.646 318.656  1.00  0.00           C  
ATOM    691  HE2 TYR    42     314.403 321.837 318.217  1.00  0.00           H  
ATOM    692  CD2 TYR    42     315.810 322.314 319.811  1.00  0.00           C  
ATOM    693  HD2 TYR    42     315.173 323.045 320.286  1.00  0.00           H  
ATOM    694  C   TYR    42     319.317 324.392 320.253  1.00  0.00           C  
ATOM    695  O   TYR    42     319.928 323.385 319.908  1.00  0.00           O  
ATOM    696  N   VAL    43     319.659 325.607 319.771  1.00  0.00           N  
ATOM    697  H   VAL    43     319.151 326.412 320.108  1.00  0.00           H  
ATOM    698  CA  VAL    43     320.584 325.779 318.615  1.00  0.00           C  
ATOM    699  HA  VAL    43     320.042 325.412 317.759  1.00  0.00           H  
ATOM    700  CB  VAL    43     321.006 327.223 318.233  1.00  0.00           C  
ATOM    701  HB  VAL    43     321.954 327.150 317.707  1.00  0.00           H  
ATOM    702  CG1 VAL    43     320.084 327.897 317.224  1.00  0.00           C  
ATOM    703 HG11 VAL    43     319.333 328.505 317.720  1.00  0.00           H  
ATOM    704 HG12 VAL    43     320.667 328.560 316.584  1.00  0.00           H  
ATOM    705 HG13 VAL    43     319.620 327.139 316.602  1.00  0.00           H  
ATOM    706  CG2 VAL    43     321.229 328.186 319.387  1.00  0.00           C  
ATOM    707 HG21 VAL    43     321.926 327.742 320.101  1.00  0.00           H  
ATOM    708 HG22 VAL    43     321.653 329.120 319.013  1.00  0.00           H  
ATOM    709 HG23 VAL    43     320.271 328.407 319.852  1.00  0.00           H  
ATOM    710  C   VAL    43     321.886 324.977 318.653  1.00  0.00           C  
ATOM    711  O   VAL    43     322.728 325.150 319.536  1.00  0.00           O  
ATOM    712  N   ASP    44     322.078 324.174 317.601  1.00  0.00           N  
ATOM    713  H   ASP    44     321.346 324.083 316.917  1.00  0.00           H  
ATOM    714  CA  ASP    44     323.389 323.639 317.262  1.00  0.00           C  
ATOM    715  HA  ASP    44     323.832 323.184 318.146  1.00  0.00           H  
ATOM    716  CB  ASP    44     323.284 322.574 316.158  1.00  0.00           C  
ATOM    717  HB2 ASP    44     322.785 321.705 316.576  1.00  0.00           H  
ATOM    718  HB3 ASP    44     322.678 322.968 315.340  1.00  0.00           H  
ATOM    719  CG  ASP    44     324.628 322.086 315.604  1.00  0.00           C  
ATOM    720  OD1 ASP    44     324.649 321.688 314.419  1.00  0.00           O  
ATOM    721  OD2 ASP    44     325.639 322.125 316.344  1.00  0.00           O  
ATOM    722  C   ASP    44     324.259 324.836 316.853  1.00  0.00           C  
ATOM    723  O   ASP    44     323.790 325.848 316.333  1.00  0.00           O  
ATOM    724  N   ILE    45     325.542 324.736 317.145  1.00  0.00           N  
ATOM    725  H   ILE    45     325.869 323.814 317.417  1.00  0.00           H  
ATOM    726  CA  ILE    45     326.521 325.786 316.902  1.00  0.00           C  
ATOM    727  HA  ILE    45     326.016 326.735 317.028  1.00  0.00           H  
ATOM    728  CB  ILE    45     327.697 325.740 317.895  1.00  0.00           C  
ATOM    729  HB  ILE    45     328.569 325.313 317.405  1.00  0.00           H  
ATOM    730  CG2 ILE    45     328.015 327.194 318.281  1.00  0.00           C  
ATOM    731 HG21 ILE    45     328.189 327.775 317.375  1.00  0.00           H  
ATOM    732 HG22 ILE    45     327.189 327.635 318.836  1.00  0.00           H  
ATOM    733 HG23 ILE    45     328.912 327.260 318.893  1.00  0.00           H  
ATOM    734  CG1 ILE    45     327.403 324.908 319.153  1.00  0.00           C  
ATOM    735 HG12 ILE    45     328.101 325.149 319.939  1.00  0.00           H  
ATOM    736 HG13 ILE    45     326.423 325.197 319.506  1.00  0.00           H  
ATOM    737  CD1 ILE    45     327.483 323.385 318.948  1.00  0.00           C  
ATOM    738 HD11 ILE    45     327.967 323.167 318.000  1.00  0.00           H  
ATOM    739 HD12 ILE    45     328.050 322.929 319.762  1.00  0.00           H  
ATOM    740 HD13 ILE    45     326.486 322.946 318.938  1.00  0.00           H  
ATOM    741  C   ILE    45     327.015 325.710 315.468  1.00  0.00           C  
ATOM    742  O   ILE    45     327.047 326.706 314.748  1.00  0.00           O  
ATOM    743  N   VAL    46     327.386 324.494 315.061  1.00  0.00           N  
ATOM    744  H   VAL    46     327.229 323.708 315.683  1.00  0.00           H  
ATOM    745  CA  VAL    46     327.995 324.226 313.762  1.00  0.00           C  
ATOM    746  HA  VAL    46     328.694 325.043 313.582  1.00  0.00           H  
ATOM    747  CB  VAL    46     328.836 322.939 313.849  1.00  0.00           C  
ATOM    748  HB  VAL    46     329.202 322.831 314.871  1.00  0.00           H  
ATOM    749  CG1 VAL    46     328.061 321.667 313.515  1.00  0.00           C  
ATOM    750 HG11 VAL    46     327.680 321.696 312.495  1.00  0.00           H  
ATOM    751 HG12 VAL    46     328.713 320.802 313.634  1.00  0.00           H  
ATOM    752 HG13 VAL    46     327.228 321.565 314.206  1.00  0.00           H  
ATOM    753  CG2 VAL    46     330.071 323.060 312.963  1.00  0.00           C  
ATOM    754 HG21 VAL    46     330.716 323.852 313.345  1.00  0.00           H  
ATOM    755 HG22 VAL    46     330.631 322.126 312.979  1.00  0.00           H  
ATOM    756 HG23 VAL    46     329.776 323.309 311.947  1.00  0.00           H  
ATOM    757  C   VAL    46     326.984 324.290 312.602  1.00  0.00           C  
ATOM    758  O   VAL    46     327.387 324.540 311.465  1.00  0.00           O  
ATOM    759  N   SER    47     325.676 324.157 312.881  1.00  0.00           N  
ATOM    760  H   SER    47     325.404 323.886 313.815  1.00  0.00           H  
ATOM    761  CA  SER    47     324.598 324.432 311.915  1.00  0.00           C  
ATOM    762  HA  SER    47     324.698 323.748 311.073  1.00  0.00           H  
ATOM    763  CB  SER    47     323.213 324.219 312.546  1.00  0.00           C  
ATOM    764  HB2 SER    47     322.452 324.299 311.769  1.00  0.00           H  
ATOM    765  HB3 SER    47     323.146 323.235 313.000  1.00  0.00           H  
ATOM    766  OG  SER    47     322.968 325.202 313.536  1.00  0.00           O  
ATOM    767  HG  SER    47     322.045 325.142 313.851  1.00  0.00           H  
ATOM    768  C   SER    47     324.650 325.874 311.390  1.00  0.00           C  
ATOM    769  O   SER    47     324.375 326.123 310.214  1.00  0.00           O  
ATOM    770  N   GLY    48     324.988 326.832 312.267  1.00  0.00           N  
ATOM    771  H   GLY    48     325.183 326.538 313.216  1.00  0.00           H  
ATOM    772  CA  GLY    48     324.866 328.267 312.009  1.00  0.00           C  
ATOM    773  HA2 GLY    48     325.184 328.818 312.895  1.00  0.00           H  
ATOM    774  HA3 GLY    48     325.520 328.542 311.182  1.00  0.00           H  
ATOM    775  C   GLY    48     323.429 328.691 311.669  1.00  0.00           C  
ATOM    776  O   GLY    48     323.244 329.634 310.899  1.00  0.00           O  
ATOM    777  N   LYS    49     322.418 328.007 312.236  1.00  0.00           N  
ATOM    778  H   LYS    49     322.668 327.246 312.866  1.00  0.00           H  
ATOM    779  CA  LYS    49     320.981 328.182 311.925  1.00  0.00           C  
ATOM    780  HA  LYS    49     320.823 329.247 311.772  1.00  0.00           H  
ATOM    781  CB  LYS    49     320.643 327.419 310.622  1.00  0.00           C  
ATOM    782  HB2 LYS    49     321.418 326.670 310.442  1.00  0.00           H  
ATOM    783  HB3 LYS    49     319.719 326.857 310.756  1.00  0.00           H  
ATOM    784  CG  LYS    49     320.519 328.292 309.353  1.00  0.00           C  
ATOM    785  HG2 LYS    49     321.107 329.204 309.454  1.00  0.00           H  
ATOM    786  HG3 LYS    49     320.956 327.724 308.534  1.00  0.00           H  
ATOM    787  CD  LYS    49     319.069 328.660 308.967  1.00  0.00           C  
ATOM    788  HD2 LYS    49     318.398 327.830 309.196  1.00  0.00           H  
ATOM    789  HD3 LYS    49     318.748 329.536 309.531  1.00  0.00           H  
ATOM    790  CE  LYS    49     318.975 328.968 307.463  1.00  0.00           C  
ATOM    791  HE2 LYS    49     319.523 329.893 307.256  1.00  0.00           H  
ATOM    792  HE3 LYS    49     319.470 328.164 306.911  1.00  0.00           H  
ATOM    793  NZ  LYS    49     317.564 329.088 306.994  1.00  0.00           N  
ATOM    794  HZ1 LYS    49     317.068 329.831 307.470  1.00  0.00           H  
ATOM    795  HZ2 LYS    49     317.527 329.290 306.002  1.00  0.00           H  
ATOM    796  HZ3 LYS    49     317.045 328.227 307.122  1.00  0.00           H  
ATOM    797  C   LYS    49     320.065 327.721 313.080  1.00  0.00           C  
ATOM    798  O   LYS    49     320.490 326.926 313.917  1.00  0.00           O  
ATOM    799  N   PRO    50     318.795 328.176 313.135  1.00  0.00           N  
ATOM    800  CD  PRO    50     318.225 329.256 312.330  1.00  0.00           C  
ATOM    801  HD2 PRO    50     317.491 328.838 311.636  1.00  0.00           H  
ATOM    802  HD3 PRO    50     318.952 329.847 311.781  1.00  0.00           H  
ATOM    803  CG  PRO    50     317.527 330.157 313.337  1.00  0.00           C  
ATOM    804  HG2 PRO    50     316.787 330.803 312.863  1.00  0.00           H  
ATOM    805  HG3 PRO    50     318.254 330.731 313.912  1.00  0.00           H  
ATOM    806  CB  PRO    50     316.885 329.087 314.205  1.00  0.00           C  
ATOM    807  HB2 PRO    50     316.032 328.710 313.647  1.00  0.00           H  
ATOM    808  HB3 PRO    50     316.592 329.466 315.185  1.00  0.00           H  
ATOM    809  CA  PRO    50     317.929 327.978 314.306  1.00  0.00           C  
ATOM    810  HA  PRO    50     318.505 328.188 315.200  1.00  0.00           H  
ATOM    811  C   PRO    50     317.282 326.581 314.438  1.00  0.00           C  
ATOM    812  O   PRO    50     316.109 326.387 314.130  1.00  0.00           O  
ATOM    813  N   LEU    51     318.032 325.600 314.940  1.00  0.00           N  
ATOM    814  H   LEU    51     319.016 325.805 315.070  1.00  0.00           H  
ATOM    815  CA  LEU    51     317.564 324.237 315.258  1.00  0.00           C  
ATOM    816  HA  LEU    51     317.314 323.731 314.330  1.00  0.00           H  
ATOM    817  CB  LEU    51     318.807 323.537 315.840  1.00  0.00           C  
ATOM    818  HB2 LEU    51     319.639 323.623 315.138  1.00  0.00           H  
ATOM    819  HB3 LEU    51     319.057 324.061 316.750  1.00  0.00           H  
ATOM    820  CG  LEU    51     318.658 322.083 316.244  1.00  0.00           C  
ATOM    821  HG  LEU    51     317.855 322.085 316.948  1.00  0.00           H  
ATOM    822  CD1 LEU    51     318.376 321.127 315.095  1.00  0.00           C  
ATOM    823 HD11 LEU    51     319.239 321.108 314.431  1.00  0.00           H  
ATOM    824 HD12 LEU    51     318.227 320.120 315.487  1.00  0.00           H  
ATOM    825 HD13 LEU    51     317.472 321.424 314.566  1.00  0.00           H  
ATOM    826  CD2 LEU    51     319.942 321.569 316.889  1.00  0.00           C  
ATOM    827 HD21 LEU    51     320.226 322.201 317.725  1.00  0.00           H  
ATOM    828 HD22 LEU    51     319.803 320.559 317.267  1.00  0.00           H  
ATOM    829 HD23 LEU    51     320.728 321.545 316.142  1.00  0.00           H  
ATOM    830  C   LEU    51     316.282 324.284 316.160  1.00  0.00           C  
ATOM    831  O   LEU    51     316.370 324.574 317.347  1.00  0.00           O  
ATOM    832  N   PHE    52     315.126 323.976 315.540  1.00  0.00           N  
ATOM    833  H   PHE    52     315.262 323.706 314.582  1.00  0.00           H  
ATOM    834  CA  PHE    52     313.691 324.220 315.864  1.00  0.00           C  
ATOM    835  HA  PHE    52     313.479 325.140 315.318  1.00  0.00           H  
ATOM    836  CB  PHE    52     312.831 323.149 315.187  1.00  0.00           C  
ATOM    837  HB2 PHE    52     313.299 322.853 314.248  1.00  0.00           H  
ATOM    838  HB3 PHE    52     312.794 322.264 315.825  1.00  0.00           H  
ATOM    839  CG  PHE    52     311.417 323.623 314.875  1.00  0.00           C  
ATOM    840  CD1 PHE    52     311.160 324.324 313.681  1.00  0.00           C  
ATOM    841  HD1 PHE    52     311.959 324.522 312.988  1.00  0.00           H  
ATOM    842  CE1 PHE    52     309.858 324.740 313.359  1.00  0.00           C  
ATOM    843  HE1 PHE    52     309.669 325.260 312.430  1.00  0.00           H  
ATOM    844  CZ  PHE    52     308.800 324.476 314.244  1.00  0.00           C  
ATOM    845  HZ  PHE    52     307.797 324.803 314.003  1.00  0.00           H  
ATOM    846  CE2 PHE    52     309.048 323.786 315.441  1.00  0.00           C  
ATOM    847  HE2 PHE    52     308.233 323.616 316.128  1.00  0.00           H  
ATOM    848  CD2 PHE    52     310.349 323.340 315.746  1.00  0.00           C  
ATOM    849  HD2 PHE    52     310.534 322.794 316.658  1.00  0.00           H  
ATOM    850  C   PHE    52     313.125 324.488 317.288  1.00  0.00           C  
ATOM    851  O   PHE    52     313.456 323.875 318.294  1.00  0.00           O  
ATOM    852  N   THR    53     312.180 325.430 317.365  1.00  0.00           N  
ATOM    853  H   THR    53     311.907 325.877 316.504  1.00  0.00           H  
ATOM    854  CA  THR    53     311.526 325.898 318.604  1.00  0.00           C  
ATOM    855  HA  THR    53     312.317 326.213 319.282  1.00  0.00           H  
ATOM    856  CB  THR    53     310.699 327.152 318.288  1.00  0.00           C  
ATOM    857  HB  THR    53     311.353 327.879 317.802  1.00  0.00           H  
ATOM    858  CG2 THR    53     309.510 326.877 317.367  1.00  0.00           C  
ATOM    859 HG21 THR    53     308.698 326.413 317.927  1.00  0.00           H  
ATOM    860 HG22 THR    53     309.175 327.819 316.940  1.00  0.00           H  
ATOM    861 HG23 THR    53     309.799 326.224 316.547  1.00  0.00           H  
ATOM    862  OG1 THR    53     310.184 327.719 319.467  1.00  0.00           O  
ATOM    863  HG1 THR    53     310.606 328.578 319.632  1.00  0.00           H  
ATOM    864  C   THR    53     310.708 324.845 319.382  1.00  0.00           C  
ATOM    865  O   THR    53     310.091 323.939 318.812  1.00  0.00           O  
ATOM    866  N   SER    54     310.707 324.965 320.712  1.00  0.00           N  
ATOM    867  H   SER    54     311.239 325.734 321.101  1.00  0.00           H  
ATOM    868  CA  SER    54     309.847 324.227 321.652  1.00  0.00           C  
ATOM    869  HA  SER    54     310.002 323.157 321.513  1.00  0.00           H  
ATOM    870  CB  SER    54     310.248 324.597 323.087  1.00  0.00           C  
ATOM    871  HB2 SER    54     310.041 325.657 323.234  1.00  0.00           H  
ATOM    872  HB3 SER    54     309.650 324.022 323.797  1.00  0.00           H  
ATOM    873  OG  SER    54     311.623 324.346 323.323  1.00  0.00           O  
ATOM    874  HG  SER    54     311.823 324.601 324.241  1.00  0.00           H  
ATOM    875  C   SER    54     308.344 324.535 321.474  1.00  0.00           C  
ATOM    876  O   SER    54     307.965 325.486 320.782  1.00  0.00           O  
ATOM    877  N   LYS    55     307.472 323.768 322.152  1.00  0.00           N  
ATOM    878  H   LYS    55     307.839 323.004 322.704  1.00  0.00           H  
ATOM    879  CA  LYS    55     306.012 323.998 322.205  1.00  0.00           C  
ATOM    880  HA  LYS    55     305.825 325.063 322.053  1.00  0.00           H  
ATOM    881  CB  LYS    55     305.297 323.215 321.085  1.00  0.00           C  
ATOM    882  HB2 LYS    55     305.845 322.296 320.883  1.00  0.00           H  
ATOM    883  HB3 LYS    55     304.302 322.933 321.432  1.00  0.00           H  
ATOM    884  CG  LYS    55     305.120 323.998 319.774  1.00  0.00           C  
ATOM    885  HG2 LYS    55     304.756 325.003 319.995  1.00  0.00           H  
ATOM    886  HG3 LYS    55     306.078 324.073 319.259  1.00  0.00           H  
ATOM    887  CD  LYS    55     304.094 323.288 318.874  1.00  0.00           C  
ATOM    888  HD2 LYS    55     304.417 322.259 318.704  1.00  0.00           H  
ATOM    889  HD3 LYS    55     303.130 323.269 319.387  1.00  0.00           H  
ATOM    890  CE  LYS    55     303.927 324.014 317.531  1.00  0.00           C  
ATOM    891  HE2 LYS    55     303.607 325.043 317.727  1.00  0.00           H  
ATOM    892  HE3 LYS    55     304.900 324.063 317.031  1.00  0.00           H  
ATOM    893  NZ  LYS    55     302.932 323.332 316.653  1.00  0.00           N  
ATOM    894  HZ1 LYS    55     302.009 323.325 317.071  1.00  0.00           H  
ATOM    895  HZ2 LYS    55     302.845 323.807 315.762  1.00  0.00           H  
ATOM    896  HZ3 LYS    55     303.189 322.373 316.455  1.00  0.00           H  
ATOM    897  C   LYS    55     305.386 323.672 323.571  1.00  0.00           C  
ATOM    898  O   LYS    55     305.966 322.981 324.409  1.00  0.00           O  
ATOM    899  N   ASP    56     304.165 324.171 323.744  1.00  0.00           N  
ATOM    900  H   ASP    56     303.816 324.729 322.974  1.00  0.00           H  
ATOM    901  CA  ASP    56     303.339 324.217 324.958  1.00  0.00           C  
ATOM    902  HA  ASP    56     303.771 324.974 325.610  1.00  0.00           H  
ATOM    903  CB  ASP    56     301.913 324.711 324.605  1.00  0.00           C  
ATOM    904  HB2 ASP    56     301.181 324.206 325.238  1.00  0.00           H  
ATOM    905  HB3 ASP    56     301.855 325.772 324.855  1.00  0.00           H  
ATOM    906  CG  ASP    56     301.514 324.551 323.122  1.00  0.00           C  
ATOM    907  OD1 ASP    56     300.755 323.608 322.798  1.00  0.00           O  
ATOM    908  OD2 ASP    56     301.982 325.348 322.272  1.00  0.00           O  
ATOM    909  C   ASP    56     303.277 322.933 325.812  1.00  0.00           C  
ATOM    910  O   ASP    56     303.651 322.951 326.988  1.00  0.00           O  
ATOM    911  N   LYS    57     302.789 321.822 325.240  1.00  0.00           N  
ATOM    912  H   LYS    57     302.480 321.902 324.282  1.00  0.00           H  
ATOM    913  CA  LYS    57     302.447 320.586 325.981  1.00  0.00           C  
ATOM    914  HA  LYS    57     302.186 320.869 327.003  1.00  0.00           H  
ATOM    915  CB  LYS    57     301.182 319.944 325.371  1.00  0.00           C  
ATOM    916  HB2 LYS    57     300.857 319.152 326.049  1.00  0.00           H  
ATOM    917  HB3 LYS    57     300.376 320.679 325.352  1.00  0.00           H  
ATOM    918  CG  LYS    57     301.340 319.312 323.970  1.00  0.00           C  
ATOM    919  HG2 LYS    57     302.328 318.861 323.863  1.00  0.00           H  
ATOM    920  HG3 LYS    57     300.602 318.514 323.885  1.00  0.00           H  
ATOM    921  CD  LYS    57     301.097 320.301 322.821  1.00  0.00           C  
ATOM    922  HD2 LYS    57     300.135 320.793 322.981  1.00  0.00           H  
ATOM    923  HD3 LYS    57     301.886 321.052 322.802  1.00  0.00           H  
ATOM    924  CE  LYS    57     301.068 319.574 321.470  1.00  0.00           C  
ATOM    925  HE2 LYS    57     302.062 319.163 321.266  1.00  0.00           H  
ATOM    926  HE3 LYS    57     300.372 318.731 321.538  1.00  0.00           H  
ATOM    927  NZ  LYS    57     300.640 320.489 320.374  1.00  0.00           N  
ATOM    928  HZ1 LYS    57     301.213 321.322 320.331  1.00  0.00           H  
ATOM    929  HZ2 LYS    57     300.683 320.028 319.473  1.00  0.00           H  
ATOM    930  HZ3 LYS    57     299.683 320.794 320.507  1.00  0.00           H  
ATOM    931  C   LYS    57     303.571 319.546 326.131  1.00  0.00           C  
ATOM    932  O   LYS    57     303.348 318.478 326.702  1.00  0.00           O  
ATOM    933  N   PHE    58     304.751 319.818 325.578  1.00  0.00           N  
ATOM    934  H   PHE    58     304.900 320.751 325.226  1.00  0.00           H  
ATOM    935  CA  PHE    58     305.831 318.838 325.422  1.00  0.00           C  
ATOM    936  HA  PHE    58     305.383 317.939 324.994  1.00  0.00           H  
ATOM    937  CB  PHE    58     306.839 319.356 324.383  1.00  0.00           C  
ATOM    938  HB2 PHE    58     307.108 320.389 324.610  1.00  0.00           H  
ATOM    939  HB3 PHE    58     307.747 318.763 324.464  1.00  0.00           H  
ATOM    940  CG  PHE    58     306.319 319.258 322.953  1.00  0.00           C  
ATOM    941  CD1 PHE    58     305.249 320.062 322.513  1.00  0.00           C  
ATOM    942  HD1 PHE    58     304.828 320.812 323.164  1.00  0.00           H  
ATOM    943  CE1 PHE    58     304.716 319.895 321.222  1.00  0.00           C  
ATOM    944  HE1 PHE    58     303.901 320.520 320.889  1.00  0.00           H  
ATOM    945  CZ  PHE    58     305.261 318.938 320.351  1.00  0.00           C  
ATOM    946  HZ  PHE    58     304.861 318.822 319.353  1.00  0.00           H  
ATOM    947  CE2 PHE    58     306.342 318.148 320.773  1.00  0.00           C  
ATOM    948  HE2 PHE    58     306.774 317.418 320.103  1.00  0.00           H  
ATOM    949  CD2 PHE    58     306.865 318.308 322.068  1.00  0.00           C  
ATOM    950  HD2 PHE    58     307.692 317.693 322.376  1.00  0.00           H  
ATOM    951  C   PHE    58     306.480 318.397 326.750  1.00  0.00           C  
ATOM    952  O   PHE    58     306.702 319.201 327.659  1.00  0.00           O  
ATOM    953  N   ASP    59     306.809 317.102 326.829  1.00  0.00           N  
ATOM    954  H   ASP    59     306.627 316.524 326.020  1.00  0.00           H  
ATOM    955  CA  ASP    59     307.388 316.407 327.989  1.00  0.00           C  
ATOM    956  HA  ASP    59     307.655 317.132 328.760  1.00  0.00           H  
ATOM    957  CB  ASP    59     306.387 315.401 328.590  1.00  0.00           C  
ATOM    958  HB2 ASP    59     306.283 314.560 327.901  1.00  0.00           H  
ATOM    959  HB3 ASP    59     306.814 315.005 329.514  1.00  0.00           H  
ATOM    960  CG  ASP    59     304.994 315.972 328.900  1.00  0.00           C  
ATOM    961  OD1 ASP    59     303.988 315.390 328.424  1.00  0.00           O  
ATOM    962  OD2 ASP    59     304.890 316.948 329.682  1.00  0.00           O  
ATOM    963  C   ASP    59     308.648 315.623 327.582  1.00  0.00           C  
ATOM    964  O   ASP    59     308.684 315.007 326.512  1.00  0.00           O  
ATOM    965  N   SER    60     309.672 315.616 328.439  1.00  0.00           N  
ATOM    966  H   SER    60     309.585 316.134 329.304  1.00  0.00           H  
ATOM    967  CA  SER    60     310.844 314.746 328.279  1.00  0.00           C  
ATOM    968  HA  SER    60     310.952 314.473 327.230  1.00  0.00           H  
ATOM    969  CB  SER    60     312.115 315.484 328.657  1.00  0.00           C  
ATOM    970  HB2 SER    60     312.233 316.342 327.994  1.00  0.00           H  
ATOM    971  HB3 SER    60     312.050 315.835 329.689  1.00  0.00           H  
ATOM    972  OG  SER    60     313.227 314.612 328.521  1.00  0.00           O  
ATOM    973  HG  SER    60     314.014 315.151 328.717  1.00  0.00           H  
ATOM    974  C   SER    60     310.733 313.464 329.107  1.00  0.00           C  
ATOM    975  O   SER    60     310.519 313.502 330.321  1.00  0.00           O  
ATOM    976  N   GLN    61     310.922 312.325 328.435  1.00  0.00           N  
ATOM    977  H   GLN    61     311.024 312.388 327.432  1.00  0.00           H  
ATOM    978  CA  GLN    61     311.040 310.993 329.049  1.00  0.00           C  
ATOM    979  HA  GLN    61     310.703 311.033 330.085  1.00  0.00           H  
ATOM    980  CB  GLN    61     310.119 310.019 328.292  1.00  0.00           C  
ATOM    981  HB2 GLN    61     310.469 309.927 327.262  1.00  0.00           H  
ATOM    982  HB3 GLN    61     310.181 309.038 328.767  1.00  0.00           H  
ATOM    983  CG  GLN    61     308.646 310.472 328.290  1.00  0.00           C  
ATOM    984  HG2 GLN    61     308.300 310.564 329.320  1.00  0.00           H  
ATOM    985  HG3 GLN    61     308.563 311.452 327.820  1.00  0.00           H  
ATOM    986  CD  GLN    61     307.709 309.518 327.545  1.00  0.00           C  
ATOM    987  OE1 GLN    61     308.057 308.417 327.134  1.00  0.00           O  
ATOM    988  NE2 GLN    61     306.471 309.913 327.326  1.00  0.00           N  
ATOM    989 HE21 GLN    61     305.847 309.292 326.831  1.00  0.00           H  
ATOM    990 HE22 GLN    61     306.157 310.816 327.652  1.00  0.00           H  
ATOM    991  C   GLN    61     312.499 310.481 329.073  1.00  0.00           C  
ATOM    992  O   GLN    61     312.757 309.357 329.512  1.00  0.00           O  
ATOM    993  N   CYS    62     313.455 311.300 328.614  1.00  0.00           N  
ATOM    994  H   CYS    62     313.169 312.212 328.278  1.00  0.00           H  
ATOM    995  CA  CYS    62     314.852 310.921 328.358  1.00  0.00           C  
ATOM    996  HA  CYS    62     315.044 309.947 328.811  1.00  0.00           H  
ATOM    997  CB  CYS    62     315.052 310.735 326.833  1.00  0.00           C  
ATOM    998  HB2 CYS    62     316.087 310.950 326.556  1.00  0.00           H  
ATOM    999  HB3 CYS    62     314.867 309.685 326.597  1.00  0.00           H  
ATOM   1000  SG  CYS    62     313.920 311.729 325.802  1.00  0.00           S  
ATOM   1001  HG  CYS    62     314.284 311.191 324.620  1.00  0.00           H  
ATOM   1002  C   CYS    62     315.890 311.857 329.028  1.00  0.00           C  
ATOM   1003  O   CYS    62     317.092 311.684 328.825  1.00  0.00           O  
ATOM   1004  N   GLY    63     315.444 312.799 329.873  1.00  0.00           N  
ATOM   1005  H   GLY    63     314.441 312.886 329.977  1.00  0.00           H  
ATOM   1006  CA  GLY    63     316.275 313.629 330.769  1.00  0.00           C  
ATOM   1007  HA2 GLY    63     315.818 313.634 331.758  1.00  0.00           H  
ATOM   1008  HA3 GLY    63     317.265 313.182 330.871  1.00  0.00           H  
ATOM   1009  C   GLY    63     316.469 315.088 330.328  1.00  0.00           C  
ATOM   1010  O   GLY    63     316.707 315.963 331.163  1.00  0.00           O  
ATOM   1011  N   TRP    64     316.367 315.337 329.022  1.00  0.00           N  
ATOM   1012  H   TRP    64     316.228 314.532 328.430  1.00  0.00           H  
ATOM   1013  CA  TRP    64     316.592 316.617 328.329  1.00  0.00           C  
ATOM   1014  HA  TRP    64     317.299 317.223 328.893  1.00  0.00           H  
ATOM   1015  CB  TRP    64     317.238 316.212 326.995  1.00  0.00           C  
ATOM   1016  HB2 TRP    64     316.454 315.866 326.330  1.00  0.00           H  
ATOM   1017  HB3 TRP    64     317.700 317.085 326.543  1.00  0.00           H  
ATOM   1018  CG  TRP    64     318.319 315.170 327.072  1.00  0.00           C  
ATOM   1019  CD1 TRP    64     318.214 313.852 326.785  1.00  0.00           C  
ATOM   1020  HD1 TRP    64     317.307 313.353 326.471  1.00  0.00           H  
ATOM   1021  NE1 TRP    64     319.437 313.232 326.969  1.00  0.00           N  
ATOM   1022  HE1 TRP    64     319.568 312.230 326.888  1.00  0.00           H  
ATOM   1023  CE2 TRP    64     320.407 314.136 327.339  1.00  0.00           C  
ATOM   1024  CZ2 TRP    64     321.785 314.031 327.582  1.00  0.00           C  
ATOM   1025  HZ2 TRP    64     322.286 313.078 327.497  1.00  0.00           H  
ATOM   1026  CH2 TRP    64     322.506 315.188 327.920  1.00  0.00           C  
ATOM   1027  HH2 TRP    64     323.573 315.135 328.092  1.00  0.00           H  
ATOM   1028  CZ3 TRP    64     321.832 316.414 328.052  1.00  0.00           C  
ATOM   1029  HZ3 TRP    64     322.376 317.299 328.339  1.00  0.00           H  
ATOM   1030  CE3 TRP    64     320.447 316.501 327.836  1.00  0.00           C  
ATOM   1031  HE3 TRP    64     319.924 317.435 327.965  1.00  0.00           H  
ATOM   1032  CD2 TRP    64     319.708 315.373 327.445  1.00  0.00           C  
ATOM   1033  C   TRP    64     315.268 317.423 328.185  1.00  0.00           C  
ATOM   1034  O   TRP    64     314.398 317.258 329.046  1.00  0.00           O  
ATOM   1035  N   PRO    65     315.060 318.272 327.152  1.00  0.00           N  
ATOM   1036  CD  PRO    65     316.085 319.053 326.476  1.00  0.00           C  
ATOM   1037  HD2 PRO    65     316.396 318.546 325.562  1.00  0.00           H  
ATOM   1038  HD3 PRO    65     316.942 319.221 327.131  1.00  0.00           H  
ATOM   1039  CG  PRO    65     315.456 320.393 326.108  1.00  0.00           C  
ATOM   1040  HG2 PRO    65     315.549 320.556 325.034  1.00  0.00           H  
ATOM   1041  HG3 PRO    65     315.925 321.202 326.669  1.00  0.00           H  
ATOM   1042  CB  PRO    65     313.983 320.292 326.483  1.00  0.00           C  
ATOM   1043  HB2 PRO    65     313.359 320.674 325.679  1.00  0.00           H  
ATOM   1044  HB3 PRO    65     313.790 320.879 327.377  1.00  0.00           H  
ATOM   1045  CA  PRO    65     313.744 318.813 326.796  1.00  0.00           C  
ATOM   1046  HA  PRO    65     313.051 318.749 327.635  1.00  0.00           H  
ATOM   1047  C   PRO    65     313.142 318.002 325.624  1.00  0.00           C  
ATOM   1048  O   PRO    65     313.412 316.807 325.486  1.00  0.00           O  
ATOM   1049  N   SER    66     312.300 318.620 324.787  1.00  0.00           N  
ATOM   1050  H   SER    66     312.089 319.596 324.950  1.00  0.00           H  
ATOM   1051  CA  SER    66     311.623 317.975 323.655  1.00  0.00           C  
ATOM   1052  HA  SER    66     312.311 317.275 323.189  1.00  0.00           H  
ATOM   1053  CB  SER    66     310.431 317.193 324.210  1.00  0.00           C  
ATOM   1054  HB2 SER    66     310.780 316.479 324.957  1.00  0.00           H  
ATOM   1055  HB3 SER    66     309.755 317.893 324.699  1.00  0.00           H  
ATOM   1056  OG  SER    66     309.736 316.488 323.197  1.00  0.00           O  
ATOM   1057  HG  SER    66     308.820 316.350 323.510  1.00  0.00           H  
ATOM   1058  C   SER    66     311.182 319.011 322.604  1.00  0.00           C  
ATOM   1059  O   SER    66     310.626 320.051 322.970  1.00  0.00           O  
ATOM   1060  N   PHE    67     311.444 318.756 321.313  1.00  0.00           N  
ATOM   1061  H   PHE    67     311.852 317.859 321.083  1.00  0.00           H  
ATOM   1062  CA  PHE    67     311.108 319.673 320.202  1.00  0.00           C  
ATOM   1063  HA  PHE    67     310.649 320.564 320.632  1.00  0.00           H  
ATOM   1064  CB  PHE    67     312.382 320.182 319.499  1.00  0.00           C  
ATOM   1065  HB2 PHE    67     312.103 320.960 318.787  1.00  0.00           H  
ATOM   1066  HB3 PHE    67     313.002 320.676 320.248  1.00  0.00           H  
ATOM   1067  CG  PHE    67     313.245 319.164 318.776  1.00  0.00           C  
ATOM   1068  CD1 PHE    67     314.242 318.465 319.484  1.00  0.00           C  
ATOM   1069  HD1 PHE    67     314.350 318.606 320.550  1.00  0.00           H  
ATOM   1070  CE1 PHE    67     315.110 317.595 318.802  1.00  0.00           C  
ATOM   1071  HE1 PHE    67     315.831 317.009 319.345  1.00  0.00           H  
ATOM   1072  CZ  PHE    67     315.023 317.450 317.409  1.00  0.00           C  
ATOM   1073  HZ  PHE    67     315.700 316.784 316.895  1.00  0.00           H  
ATOM   1074  CE2 PHE    67     314.005 318.116 316.705  1.00  0.00           C  
ATOM   1075  HE2 PHE    67     313.926 317.985 315.638  1.00  0.00           H  
ATOM   1076  CD2 PHE    67     313.121 318.976 317.384  1.00  0.00           C  
ATOM   1077  HD2 PHE    67     312.373 319.517 316.825  1.00  0.00           H  
ATOM   1078  C   PHE    67     310.029 319.112 319.251  1.00  0.00           C  
ATOM   1079  O   PHE    67     309.572 317.978 319.414  1.00  0.00           O  
ATOM   1080  N   THR    68     309.613 319.923 318.266  1.00  0.00           N  
ATOM   1081  H   THR    68     310.012 320.852 318.249  1.00  0.00           H  
ATOM   1082  CA  THR    68     308.387 319.698 317.463  1.00  0.00           C  
ATOM   1083  HA  THR    68     307.781 318.934 317.952  1.00  0.00           H  
ATOM   1084  CB  THR    68     307.567 320.996 317.499  1.00  0.00           C  
ATOM   1085  HB  THR    68     308.212 321.801 317.160  1.00  0.00           H  
ATOM   1086  CG2 THR    68     306.291 321.011 316.661  1.00  0.00           C  
ATOM   1087 HG21 THR    68     305.642 320.186 316.956  1.00  0.00           H  
ATOM   1088 HG22 THR    68     305.778 321.957 316.810  1.00  0.00           H  
ATOM   1089 HG23 THR    68     306.531 320.933 315.600  1.00  0.00           H  
ATOM   1090  OG1 THR    68     307.188 321.264 318.828  1.00  0.00           O  
ATOM   1091  HG1 THR    68     307.318 322.209 319.005  1.00  0.00           H  
ATOM   1092  C   THR    68     308.562 319.249 316.003  1.00  0.00           C  
ATOM   1093  O   THR    68     307.725 318.482 315.529  1.00  0.00           O  
ATOM   1094  N   LYS    69     309.610 319.702 315.287  1.00  0.00           N  
ATOM   1095  H   LYS    69     310.211 320.375 315.741  1.00  0.00           H  
ATOM   1096  CA  LYS    69     309.973 319.311 313.897  1.00  0.00           C  
ATOM   1097  HA  LYS    69     310.084 318.230 313.865  1.00  0.00           H  
ATOM   1098  CB  LYS    69     308.859 319.706 312.891  1.00  0.00           C  
ATOM   1099  HB2 LYS    69     307.902 319.287 313.196  1.00  0.00           H  
ATOM   1100  HB3 LYS    69     308.753 320.793 312.874  1.00  0.00           H  
ATOM   1101  CG  LYS    69     309.153 319.197 311.467  1.00  0.00           C  
ATOM   1102  HG2 LYS    69     310.141 319.531 311.157  1.00  0.00           H  
ATOM   1103  HG3 LYS    69     309.138 318.106 311.470  1.00  0.00           H  
ATOM   1104  CD  LYS    69     308.116 319.716 310.457  1.00  0.00           C  
ATOM   1105  HD2 LYS    69     307.124 319.389 310.776  1.00  0.00           H  
ATOM   1106  HD3 LYS    69     308.124 320.808 310.451  1.00  0.00           H  
ATOM   1107  CE  LYS    69     308.358 319.193 309.031  1.00  0.00           C  
ATOM   1108  HE2 LYS    69     308.396 318.099 309.056  1.00  0.00           H  
ATOM   1109  HE3 LYS    69     307.495 319.473 308.417  1.00  0.00           H  
ATOM   1110  NZ  LYS    69     309.601 319.746 308.415  1.00  0.00           N  
ATOM   1111  HZ1 LYS    69     310.432 319.472 308.927  1.00  0.00           H  
ATOM   1112  HZ2 LYS    69     309.703 319.415 307.461  1.00  0.00           H  
ATOM   1113  HZ3 LYS    69     309.572 320.759 308.376  1.00  0.00           H  
ATOM   1114  C   LYS    69     311.301 319.980 313.484  1.00  0.00           C  
ATOM   1115  O   LYS    69     311.319 321.201 313.410  1.00  0.00           O  
ATOM   1116  N   PRO    70     312.402 319.260 313.197  1.00  0.00           N  
ATOM   1117  CD  PRO    70     312.497 317.816 313.137  1.00  0.00           C  
ATOM   1118  HD2 PRO    70     311.669 317.388 312.573  1.00  0.00           H  
ATOM   1119  HD3 PRO    70     312.510 317.430 314.153  1.00  0.00           H  
ATOM   1120  CG  PRO    70     313.814 317.496 312.437  1.00  0.00           C  
ATOM   1121  HG2 PRO    70     313.643 317.414 311.363  1.00  0.00           H  
ATOM   1122  HG3 PRO    70     314.261 316.579 312.825  1.00  0.00           H  
ATOM   1123  CB  PRO    70     314.688 318.715 312.727  1.00  0.00           C  
ATOM   1124  HB2 PRO    70     315.409 318.879 311.926  1.00  0.00           H  
ATOM   1125  HB3 PRO    70     315.208 318.573 313.676  1.00  0.00           H  
ATOM   1126  CA  PRO    70     313.692 319.874 312.857  1.00  0.00           C  
ATOM   1127  HA  PRO    70     314.009 320.511 313.685  1.00  0.00           H  
ATOM   1128  C   PRO    70     313.615 320.733 311.580  1.00  0.00           C  
ATOM   1129  O   PRO    70     312.804 320.469 310.688  1.00  0.00           O  
ATOM   1130  N   ILE    71     314.471 321.761 311.489  1.00  0.00           N  
ATOM   1131  H   ILE    71     315.129 321.900 312.242  1.00  0.00           H  
ATOM   1132  CA  ILE    71     314.501 322.704 310.353  1.00  0.00           C  
ATOM   1133  HA  ILE    71     313.468 322.951 310.100  1.00  0.00           H  
ATOM   1134  CB  ILE    71     315.193 324.049 310.698  1.00  0.00           C  
ATOM   1135  HB  ILE    71     315.374 324.566 309.754  1.00  0.00           H  
ATOM   1136  CG2 ILE    71     314.257 324.944 311.529  1.00  0.00           C  
ATOM   1137 HG21 ILE    71     314.132 324.536 312.530  1.00  0.00           H  
ATOM   1138 HG22 ILE    71     314.671 325.949 311.616  1.00  0.00           H  
ATOM   1139 HG23 ILE    71     313.285 325.028 311.041  1.00  0.00           H  
ATOM   1140  CG1 ILE    71     316.541 323.889 311.432  1.00  0.00           C  
ATOM   1141 HG12 ILE    71     316.349 323.669 312.479  1.00  0.00           H  
ATOM   1142 HG13 ILE    71     317.095 323.052 311.016  1.00  0.00           H  
ATOM   1143  CD1 ILE    71     317.432 325.133 311.329  1.00  0.00           C  
ATOM   1144 HD11 ILE    71     316.932 326.004 311.744  1.00  0.00           H  
ATOM   1145 HD12 ILE    71     318.361 324.958 311.874  1.00  0.00           H  
ATOM   1146 HD13 ILE    71     317.657 325.339 310.285  1.00  0.00           H  
ATOM   1147  C   ILE    71     315.105 322.047 309.099  1.00  0.00           C  
ATOM   1148  O   ILE    71     316.317 322.042 308.870  1.00  0.00           O  
ATOM   1149  N   GLU    72     314.232 321.475 308.271  1.00  0.00           N  
ATOM   1150  H   GLU    72     313.260 321.462 308.547  1.00  0.00           H  
ATOM   1151  CA  GLU    72     314.586 320.959 306.946  1.00  0.00           C  
ATOM   1152  HA  GLU    72     315.326 320.170 307.086  1.00  0.00           H  
ATOM   1153  CB  GLU    72     313.352 320.360 306.255  1.00  0.00           C  
ATOM   1154  HB2 GLU    72     312.518 321.059 306.343  1.00  0.00           H  
ATOM   1155  HB3 GLU    72     313.558 320.228 305.193  1.00  0.00           H  
ATOM   1156  CG  GLU    72     312.936 319.008 306.854  1.00  0.00           C  
ATOM   1157  HG2 GLU    72     312.737 319.143 307.919  1.00  0.00           H  
ATOM   1158  HG3 GLU    72     311.999 318.706 306.382  1.00  0.00           H  
ATOM   1159  CD  GLU    72     313.975 317.878 306.656  1.00  0.00           C  
ATOM   1160  OE1 GLU    72     313.879 316.856 307.377  1.00  0.00           O  
ATOM   1161  OE2 GLU    72     314.850 317.973 305.758  1.00  0.00           O  
ATOM   1162  C   GLU    72     315.234 322.047 306.072  1.00  0.00           C  
ATOM   1163  O   GLU    72     314.774 323.189 306.058  1.00  0.00           O  
ATOM   1164  N   GLU    73     316.309 321.650 305.378  1.00  0.00           N  
ATOM   1165  H   GLU    73     316.507 320.659 305.432  1.00  0.00           H  
ATOM   1166  CA  GLU    73     317.309 322.430 304.607  1.00  0.00           C  
ATOM   1167  HA  GLU    73     317.595 321.792 303.770  1.00  0.00           H  
ATOM   1168  CB  GLU    73     316.767 323.726 303.959  1.00  0.00           C  
ATOM   1169  HB2 GLU    73     317.319 323.893 303.033  1.00  0.00           H  
ATOM   1170  HB3 GLU    73     315.726 323.566 303.679  1.00  0.00           H  
ATOM   1171  CG  GLU    73     316.914 325.000 304.816  1.00  0.00           C  
ATOM   1172  HG2 GLU    73     316.760 324.751 305.867  1.00  0.00           H  
ATOM   1173  HG3 GLU    73     317.939 325.362 304.722  1.00  0.00           H  
ATOM   1174  CD  GLU    73     315.945 326.140 304.429  1.00  0.00           C  
ATOM   1175  OE1 GLU    73     315.773 327.078 305.248  1.00  0.00           O  
ATOM   1176  OE2 GLU    73     315.387 326.155 303.302  1.00  0.00           O  
ATOM   1177  C   GLU    73     318.614 322.660 305.401  1.00  0.00           C  
ATOM   1178  O   GLU    73     319.661 322.922 304.809  1.00  0.00           O  
ATOM   1179  N   GLU    74     318.576 322.481 306.728  1.00  0.00           N  
ATOM   1180  H   GLU    74     317.665 322.346 307.154  1.00  0.00           H  
ATOM   1181  CA  GLU    74     319.747 322.537 307.619  1.00  0.00           C  
ATOM   1182  HA  GLU    74     320.652 322.717 307.042  1.00  0.00           H  
ATOM   1183  CB  GLU    74     319.573 323.690 308.616  1.00  0.00           C  
ATOM   1184  HB2 GLU    74     318.657 323.529 309.183  1.00  0.00           H  
ATOM   1185  HB3 GLU    74     320.402 323.687 309.324  1.00  0.00           H  
ATOM   1186  CG  GLU    74     319.498 325.064 307.943  1.00  0.00           C  
ATOM   1187  HG2 GLU    74     318.586 325.119 307.348  1.00  0.00           H  
ATOM   1188  HG3 GLU    74     319.400 325.806 308.729  1.00  0.00           H  
ATOM   1189  CD  GLU    74     320.729 325.401 307.069  1.00  0.00           C  
ATOM   1190  OE1 GLU    74     320.576 326.159 306.080  1.00  0.00           O  
ATOM   1191  OE2 GLU    74     321.860 324.957 307.382  1.00  0.00           O  
ATOM   1192  C   GLU    74     319.976 321.232 308.393  1.00  0.00           C  
ATOM   1193  O   GLU    74     321.125 320.830 308.594  1.00  0.00           O  
ATOM   1194  N   VAL    75     318.893 320.543 308.769  1.00  0.00           N  
ATOM   1195  H   VAL    75     317.985 320.949 308.566  1.00  0.00           H  
ATOM   1196  CA  VAL    75     318.891 319.404 309.699  1.00  0.00           C  
ATOM   1197  HA  VAL    75     319.910 319.046 309.841  1.00  0.00           H  
ATOM   1198  CB  VAL    75     318.335 319.838 311.069  1.00  0.00           C  
ATOM   1199  HB  VAL    75     317.302 320.159 310.934  1.00  0.00           H  
ATOM   1200  CG1 VAL    75     318.351 318.706 312.108  1.00  0.00           C  
ATOM   1201 HG11 VAL    75     319.374 318.380 312.297  1.00  0.00           H  
ATOM   1202 HG12 VAL    75     317.917 319.055 313.046  1.00  0.00           H  
ATOM   1203 HG13 VAL    75     317.766 317.854 311.760  1.00  0.00           H  
ATOM   1204  CG2 VAL    75     319.114 321.021 311.659  1.00  0.00           C  
ATOM   1205 HG21 VAL    75     319.258 321.818 310.935  1.00  0.00           H  
ATOM   1206 HG22 VAL    75     318.528 321.454 312.462  1.00  0.00           H  
ATOM   1207 HG23 VAL    75     320.090 320.696 312.024  1.00  0.00           H  
ATOM   1208  C   VAL    75     318.045 318.263 309.132  1.00  0.00           C  
ATOM   1209  O   VAL    75     316.884 318.460 308.769  1.00  0.00           O  
ATOM   1210  N   GLU    76     318.641 317.077 309.048  1.00  0.00           N  
ATOM   1211  H   GLU    76     319.578 317.006 309.433  1.00  0.00           H  
ATOM   1212  CA  GLU    76     318.041 315.832 308.565  1.00  0.00           C  
ATOM   1213  HA  GLU    76     316.998 316.013 308.304  1.00  0.00           H  
ATOM   1214  CB  GLU    76     318.764 315.369 307.279  1.00  0.00           C  
ATOM   1215  HB2 GLU    76     318.164 314.565 306.852  1.00  0.00           H  
ATOM   1216  HB3 GLU    76     318.758 316.170 306.541  1.00  0.00           H  
ATOM   1217  CG  GLU    76     320.195 314.813 307.451  1.00  0.00           C  
ATOM   1218  HG2 GLU    76     320.242 314.191 308.346  1.00  0.00           H  
ATOM   1219  HG3 GLU    76     320.384 314.148 306.605  1.00  0.00           H  
ATOM   1220  CD  GLU    76     321.339 315.854 307.483  1.00  0.00           C  
ATOM   1221  OE1 GLU    76     322.489 315.438 307.767  1.00  0.00           O  
ATOM   1222  OE2 GLU    76     321.129 317.051 307.168  1.00  0.00           O  
ATOM   1223  C   GLU    76     318.042 314.737 309.653  1.00  0.00           C  
ATOM   1224  O   GLU    76     318.433 314.958 310.802  1.00  0.00           O  
ATOM   1225  N   GLU    77     317.597 313.537 309.292  1.00  0.00           N  
ATOM   1226  H   GLU    77     317.166 313.448 308.376  1.00  0.00           H  
ATOM   1227  CA  GLU    77     317.598 312.337 310.128  1.00  0.00           C  
ATOM   1228  HA  GLU    77     317.884 312.624 311.140  1.00  0.00           H  
ATOM   1229  CB  GLU    77     316.182 311.753 310.221  1.00  0.00           C  
ATOM   1230  HB2 GLU    77     316.145 311.096 311.090  1.00  0.00           H  
ATOM   1231  HB3 GLU    77     315.525 312.579 310.435  1.00  0.00           H  
ATOM   1232  CG  GLU    77     315.635 310.953 309.020  1.00  0.00           C  
ATOM   1233  HG2 GLU    77     316.167 309.999 308.986  1.00  0.00           H  
ATOM   1234  HG3 GLU    77     314.587 310.718 309.222  1.00  0.00           H  
ATOM   1235  CD  GLU    77     315.727 311.639 307.636  1.00  0.00           C  
ATOM   1236  OE1 GLU    77     315.958 310.928 306.628  1.00  0.00           O  
ATOM   1237  OE2 GLU    77     315.522 312.871 307.524  1.00  0.00           O  
ATOM   1238  C   GLU    77     318.568 311.240 309.679  1.00  0.00           C  
ATOM   1239  O   GLU    77     318.967 311.143 308.515  1.00  0.00           O  
ATOM   1240  N   LYS    78     318.879 310.380 310.647  1.00  0.00           N  
ATOM   1241  H   LYS    78     318.500 310.582 311.571  1.00  0.00           H  
ATOM   1242  CA  LYS    78     319.548 309.087 310.525  1.00  0.00           C  
ATOM   1243  HA  LYS    78     319.434 308.731 309.498  1.00  0.00           H  
ATOM   1244  CB  LYS    78     321.047 309.204 310.855  1.00  0.00           C  
ATOM   1245  HB2 LYS    78     321.198 309.788 311.766  1.00  0.00           H  
ATOM   1246  HB3 LYS    78     321.449 308.203 311.020  1.00  0.00           H  
ATOM   1247  CG  LYS    78     321.793 309.854 309.676  1.00  0.00           C  
ATOM   1248  HG2 LYS    78     321.325 309.538 308.743  1.00  0.00           H  
ATOM   1249  HG3 LYS    78     321.711 310.940 309.749  1.00  0.00           H  
ATOM   1250  CD  LYS    78     323.268 309.439 309.614  1.00  0.00           C  
ATOM   1251  HD2 LYS    78     323.813 309.875 310.454  1.00  0.00           H  
ATOM   1252  HD3 LYS    78     323.335 308.351 309.679  1.00  0.00           H  
ATOM   1253  CE  LYS    78     323.868 309.892 308.273  1.00  0.00           C  
ATOM   1254  HE2 LYS    78     323.234 309.509 307.465  1.00  0.00           H  
ATOM   1255  HE3 LYS    78     323.839 310.984 308.211  1.00  0.00           H  
ATOM   1256  NZ  LYS    78     325.260 309.394 308.092  1.00  0.00           N  
ATOM   1257  HZ1 LYS    78     325.284 308.381 308.061  1.00  0.00           H  
ATOM   1258  HZ2 LYS    78     325.656 309.724 307.219  1.00  0.00           H  
ATOM   1259  HZ3 LYS    78     325.872 309.687 308.843  1.00  0.00           H  
ATOM   1260  C   LYS    78     318.804 308.070 311.395  1.00  0.00           C  
ATOM   1261  O   LYS    78     317.964 308.425 312.222  1.00  0.00           O  
ATOM   1262  N   LEU    79     319.065 306.792 311.160  1.00  0.00           N  
ATOM   1263  H   LEU    79     319.787 306.567 310.491  1.00  0.00           H  
ATOM   1264  CA  LEU    79     318.271 305.687 311.694  1.00  0.00           C  
ATOM   1265  HA  LEU    79     317.718 306.014 312.576  1.00  0.00           H  
ATOM   1266  CB  LEU    79     317.281 305.327 310.563  1.00  0.00           C  
ATOM   1267  HB2 LEU    79     316.894 306.259 310.146  1.00  0.00           H  
ATOM   1268  HB3 LEU    79     317.834 304.838 309.759  1.00  0.00           H  
ATOM   1269  CG  LEU    79     316.045 304.476 310.885  1.00  0.00           C  
ATOM   1270  HG  LEU    79     315.458 304.421 309.968  1.00  0.00           H  
ATOM   1271  CD1 LEU    79     316.387 303.047 311.285  1.00  0.00           C  
ATOM   1272 HD11 LEU    79     316.757 303.013 312.306  1.00  0.00           H  
ATOM   1273 HD12 LEU    79     315.485 302.444 311.212  1.00  0.00           H  
ATOM   1274 HD13 LEU    79     317.136 302.637 310.608  1.00  0.00           H  
ATOM   1275  CD2 LEU    79     315.166 305.128 311.947  1.00  0.00           C  
ATOM   1276 HD21 LEU    79     314.970 306.165 311.676  1.00  0.00           H  
ATOM   1277 HD22 LEU    79     314.215 304.604 312.003  1.00  0.00           H  
ATOM   1278 HD23 LEU    79     315.648 305.098 312.920  1.00  0.00           H  
ATOM   1279  C   LEU    79     319.205 304.539 312.102  1.00  0.00           C  
ATOM   1280  O   LEU    79     320.100 304.173 311.335  1.00  0.00           O  
ATOM   1281  N   ASP    80     319.013 303.979 313.298  1.00  0.00           N  
ATOM   1282  H   ASP    80     318.244 304.301 313.879  1.00  0.00           H  
ATOM   1283  CA  ASP    80     319.796 302.845 313.800  1.00  0.00           C  
ATOM   1284  HA  ASP    80     320.330 302.403 312.957  1.00  0.00           H  
ATOM   1285  CB  ASP    80     320.880 303.312 314.791  1.00  0.00           C  
ATOM   1286  HB2 ASP    80     321.545 302.470 314.993  1.00  0.00           H  
ATOM   1287  HB3 ASP    80     321.489 304.077 314.303  1.00  0.00           H  
ATOM   1288  CG  ASP    80     320.351 303.848 316.135  1.00  0.00           C  
ATOM   1289  OD1 ASP    80     320.551 305.051 316.431  1.00  0.00           O  
ATOM   1290  OD2 ASP    80     319.820 303.048 316.941  1.00  0.00           O  
ATOM   1291  C   ASP    80     318.903 301.716 314.353  1.00  0.00           C  
ATOM   1292  O   ASP    80     317.714 301.891 314.648  1.00  0.00           O  
ATOM   1293  N   THR    81     319.501 300.527 314.439  1.00  0.00           N  
ATOM   1294  H   THR    81     320.482 300.474 314.206  1.00  0.00           H  
ATOM   1295  CA  THR    81     318.811 299.256 314.693  1.00  0.00           C  
ATOM   1296  HA  THR    81     317.754 299.442 314.881  1.00  0.00           H  
ATOM   1297  CB  THR    81     318.908 298.345 313.454  1.00  0.00           C  
ATOM   1298  HB  THR    81     319.956 298.097 313.275  1.00  0.00           H  
ATOM   1299  CG2 THR    81     318.111 297.048 313.605  1.00  0.00           C  
ATOM   1300 HG21 THR    81     317.080 297.270 313.879  1.00  0.00           H  
ATOM   1301 HG22 THR    81     318.124 296.494 312.666  1.00  0.00           H  
ATOM   1302 HG23 THR    81     318.563 296.424 314.373  1.00  0.00           H  
ATOM   1303  OG1 THR    81     318.400 299.012 312.311  1.00  0.00           O  
ATOM   1304  HG1 THR    81     318.665 298.504 311.521  1.00  0.00           H  
ATOM   1305  C   THR    81     319.409 298.570 315.919  1.00  0.00           C  
ATOM   1306  O   THR    81     320.609 298.281 315.957  1.00  0.00           O  
ATOM   1307  N   SER    82     318.571 298.330 316.930  1.00  0.00           N  
ATOM   1308  H   SER    82     317.598 298.596 316.808  1.00  0.00           H  
ATOM   1309  CA  SER    82     318.907 297.556 318.134  1.00  0.00           C  
ATOM   1310  HA  SER    82     319.954 297.722 318.386  1.00  0.00           H  
ATOM   1311  CB  SER    82     318.062 298.095 319.302  1.00  0.00           C  
ATOM   1312  HB2 SER    82     318.241 299.168 319.396  1.00  0.00           H  
ATOM   1313  HB3 SER    82     317.005 297.942 319.084  1.00  0.00           H  
ATOM   1314  OG  SER    82     318.391 297.463 320.531  1.00  0.00           O  
ATOM   1315  HG  SER    82     317.954 297.948 321.263  1.00  0.00           H  
ATOM   1316  C   SER    82     318.737 296.049 317.838  1.00  0.00           C  
ATOM   1317  O   SER    82     319.183 295.579 316.787  1.00  0.00           O  
ATOM   1318  N   HIS    83     318.082 295.272 318.708  1.00  0.00           N  
ATOM   1319  H   HIS    83     317.808 295.692 319.590  1.00  0.00           H  
ATOM   1320  CA  HIS    83     317.703 293.876 318.449  1.00  0.00           C  
ATOM   1321  HA  HIS    83     318.040 293.590 317.451  1.00  0.00           H  
ATOM   1322  CB  HIS    83     318.421 292.940 319.436  1.00  0.00           C  
ATOM   1323  HB2 HIS    83     319.399 293.360 319.676  1.00  0.00           H  
ATOM   1324  HB3 HIS    83     317.862 292.860 320.369  1.00  0.00           H  
ATOM   1325  CG  HIS    83     318.655 291.566 318.855  1.00  0.00           C  
ATOM   1326  ND1 HIS    83     319.684 291.240 317.963  1.00  0.00           N  
ATOM   1327  CE1 HIS    83     319.518 289.940 317.663  1.00  0.00           C  
ATOM   1328  HE1 HIS    83     320.155 289.370 316.995  1.00  0.00           H  
ATOM   1329  NE2 HIS    83     318.444 289.448 318.307  1.00  0.00           N  
ATOM   1330  HE2 HIS    83     318.112 288.490 318.236  1.00  0.00           H  
ATOM   1331  CD2 HIS    83     317.884 290.459 319.060  1.00  0.00           C  
ATOM   1332  HD2 HIS    83     317.001 290.398 319.684  1.00  0.00           H  
ATOM   1333  C   HIS    83     316.173 293.738 318.465  1.00  0.00           C  
ATOM   1334  O   HIS    83     315.548 293.731 319.528  1.00  0.00           O  
ATOM   1335  N   GLY    84     315.558 293.706 317.277  1.00  0.00           N  
ATOM   1336  H   GLY    84     316.125 293.696 316.439  1.00  0.00           H  
ATOM   1337  CA  GLY    84     314.094 293.713 317.113  1.00  0.00           C  
ATOM   1338  HA2 GLY    84     313.852 293.383 316.103  1.00  0.00           H  
ATOM   1339  HA3 GLY    84     313.650 292.998 317.806  1.00  0.00           H  
ATOM   1340  C   GLY    84     313.418 295.079 317.333  1.00  0.00           C  
ATOM   1341  O   GLY    84     312.199 295.129 317.521  1.00  0.00           O  
ATOM   1342  N   MET    85     314.181 296.183 317.328  1.00  0.00           N  
ATOM   1343  H   MET    85     315.166 296.070 317.136  1.00  0.00           H  
ATOM   1344  CA  MET    85     313.698 297.547 317.605  1.00  0.00           C  
ATOM   1345  HA  MET    85     312.651 297.613 317.300  1.00  0.00           H  
ATOM   1346  CB  MET    85     313.763 297.807 319.124  1.00  0.00           C  
ATOM   1347  HB2 MET    85     313.121 297.084 319.627  1.00  0.00           H  
ATOM   1348  HB3 MET    85     314.784 297.650 319.471  1.00  0.00           H  
ATOM   1349  CG  MET    85     313.323 299.225 319.529  1.00  0.00           C  
ATOM   1350  HG2 MET    85     313.957 299.949 319.017  1.00  0.00           H  
ATOM   1351  HG3 MET    85     312.295 299.386 319.201  1.00  0.00           H  
ATOM   1352  SD  MET    85     313.434 299.595 321.303  1.00  0.00           S  
ATOM   1353  CE  MET    85     312.095 298.557 321.953  1.00  0.00           C  
ATOM   1354  HE1 MET    85     312.323 297.505 321.784  1.00  0.00           H  
ATOM   1355  HE2 MET    85     311.990 298.730 323.024  1.00  0.00           H  
ATOM   1356  HE3 MET    85     311.157 298.810 321.457  1.00  0.00           H  
ATOM   1357  C   MET    85     314.475 298.612 316.811  1.00  0.00           C  
ATOM   1358  O   MET    85     315.698 298.537 316.671  1.00  0.00           O  
ATOM   1359  N   ILE    86     313.750 299.616 316.310  1.00  0.00           N  
ATOM   1360  H   ILE    86     312.754 299.602 316.489  1.00  0.00           H  
ATOM   1361  CA  ILE    86     314.262 300.783 315.574  1.00  0.00           C  
ATOM   1362  HA  ILE    86     315.295 300.603 315.276  1.00  0.00           H  
ATOM   1363  CB  ILE    86     313.409 300.980 314.297  1.00  0.00           C  
ATOM   1364  HB  ILE    86     312.359 301.010 314.596  1.00  0.00           H  
ATOM   1365  CG2 ILE    86     313.701 302.317 313.603  1.00  0.00           C  
ATOM   1366 HG21 ILE    86     314.774 302.448 313.481  1.00  0.00           H  
ATOM   1367 HG22 ILE    86     313.217 302.347 312.626  1.00  0.00           H  
ATOM   1368 HG23 ILE    86     313.308 303.144 314.194  1.00  0.00           H  
ATOM   1369  CG1 ILE    86     313.558 299.805 313.300  1.00  0.00           C  
ATOM   1370 HG12 ILE    86     313.202 298.889 313.772  1.00  0.00           H  
ATOM   1371 HG13 ILE    86     312.907 299.992 312.445  1.00  0.00           H  
ATOM   1372  CD1 ILE    86     314.977 299.548 312.772  1.00  0.00           C  
ATOM   1373 HD11 ILE    86     315.638 299.257 313.585  1.00  0.00           H  
ATOM   1374 HD12 ILE    86     314.948 298.738 312.043  1.00  0.00           H  
ATOM   1375 HD13 ILE    86     315.371 300.438 312.286  1.00  0.00           H  
ATOM   1376  C   ILE    86     314.266 302.040 316.464  1.00  0.00           C  
ATOM   1377  O   ILE    86     313.321 302.270 317.225  1.00  0.00           O  
ATOM   1378  N   ARG    87     315.312 302.871 316.340  1.00  0.00           N  
ATOM   1379  H   ARG    87     316.056 302.598 315.701  1.00  0.00           H  
ATOM   1380  CA  ARG    87     315.444 304.194 316.983  1.00  0.00           C  
ATOM   1381  HA  ARG    87     314.454 304.551 317.275  1.00  0.00           H  
ATOM   1382  CB  ARG    87     316.321 304.046 318.243  1.00  0.00           C  
ATOM   1383  HB2 ARG    87     315.894 303.259 318.868  1.00  0.00           H  
ATOM   1384  HB3 ARG    87     317.314 303.720 317.932  1.00  0.00           H  
ATOM   1385  CG  ARG    87     316.464 305.314 319.110  1.00  0.00           C  
ATOM   1386  HG2 ARG    87     316.834 306.145 318.511  1.00  0.00           H  
ATOM   1387  HG3 ARG    87     315.494 305.579 319.531  1.00  0.00           H  
ATOM   1388  CD  ARG    87     317.463 305.035 320.244  1.00  0.00           C  
ATOM   1389  HD2 ARG    87     317.129 304.148 320.786  1.00  0.00           H  
ATOM   1390  HD3 ARG    87     318.440 304.803 319.816  1.00  0.00           H  
ATOM   1391  NE  ARG    87     317.581 306.149 321.212  1.00  0.00           N  
ATOM   1392  HE  ARG    87     316.980 306.093 322.022  1.00  0.00           H  
ATOM   1393  CZ  ARG    87     318.492 307.109 321.237  1.00  0.00           C  
ATOM   1394  NH1 ARG    87     318.632 307.849 322.299  1.00  0.00           N  
ATOM   1395 HH11 ARG    87     318.085 307.662 323.125  1.00  0.00           H  
ATOM   1396 HH12 ARG    87     319.309 308.603 322.321  1.00  0.00           H  
ATOM   1397  NH2 ARG    87     319.276 307.360 320.228  1.00  0.00           N  
ATOM   1398 HH21 ARG    87     319.193 306.810 319.389  1.00  0.00           H  
ATOM   1399 HH22 ARG    87     319.987 308.070 320.296  1.00  0.00           H  
ATOM   1400  C   ARG    87     316.038 305.196 315.985  1.00  0.00           C  
ATOM   1401  O   ARG    87     316.894 304.850 315.169  1.00  0.00           O  
ATOM   1402  N   THR    88     315.580 306.445 316.047  1.00  0.00           N  
ATOM   1403  H   THR    88     314.948 306.693 316.799  1.00  0.00           H  
ATOM   1404  CA  THR    88     315.981 307.517 315.123  1.00  0.00           C  
ATOM   1405  HA  THR    88     316.460 307.088 314.244  1.00  0.00           H  
ATOM   1406  CB  THR    88     314.727 308.259 314.627  1.00  0.00           C  
ATOM   1407  HB  THR    88     314.139 308.570 315.485  1.00  0.00           H  
ATOM   1408  CG2 THR    88     314.968 309.464 313.711  1.00  0.00           C  
ATOM   1409 HG21 THR    88     315.381 309.135 312.758  1.00  0.00           H  
ATOM   1410 HG22 THR    88     314.019 309.965 313.550  1.00  0.00           H  
ATOM   1411 HG23 THR    88     315.634 310.197 314.159  1.00  0.00           H  
ATOM   1412  OG1 THR    88     313.929 307.396 313.861  1.00  0.00           O  
ATOM   1413  HG1 THR    88     313.578 306.691 314.435  1.00  0.00           H  
ATOM   1414  C   THR    88     317.001 308.451 315.788  1.00  0.00           C  
ATOM   1415  O   THR    88     317.077 308.570 317.012  1.00  0.00           O  
ATOM   1416  N   GLU    89     317.792 309.133 314.970  1.00  0.00           N  
ATOM   1417  H   GLU    89     317.691 308.973 313.970  1.00  0.00           H  
ATOM   1418  CA  GLU    89     318.803 310.118 315.347  1.00  0.00           C  
ATOM   1419  HA  GLU    89     318.658 310.423 316.385  1.00  0.00           H  
ATOM   1420  CB  GLU    89     320.170 309.429 315.212  1.00  0.00           C  
ATOM   1421  HB2 GLU    89     320.113 308.491 315.767  1.00  0.00           H  
ATOM   1422  HB3 GLU    89     320.360 309.184 314.166  1.00  0.00           H  
ATOM   1423  CG  GLU    89     321.358 310.222 315.762  1.00  0.00           C  
ATOM   1424  HG2 GLU    89     321.752 310.876 314.981  1.00  0.00           H  
ATOM   1425  HG3 GLU    89     321.023 310.853 316.585  1.00  0.00           H  
ATOM   1426  CD  GLU    89     322.442 309.233 316.248  1.00  0.00           C  
ATOM   1427  OE1 GLU    89     322.583 309.019 317.478  1.00  0.00           O  
ATOM   1428  OE2 GLU    89     323.119 308.613 315.391  1.00  0.00           O  
ATOM   1429  C   GLU    89     318.663 311.350 314.434  1.00  0.00           C  
ATOM   1430  O   GLU    89     318.391 311.207 313.245  1.00  0.00           O  
ATOM   1431  N   VAL    90     318.797 312.570 314.955  1.00  0.00           N  
ATOM   1432  H   VAL    90     319.054 312.653 315.928  1.00  0.00           H  
ATOM   1433  CA  VAL    90     318.893 313.784 314.109  1.00  0.00           C  
ATOM   1434  HA  VAL    90     318.395 313.591 313.159  1.00  0.00           H  
ATOM   1435  CB  VAL    90     318.196 315.013 314.725  1.00  0.00           C  
ATOM   1436  HB  VAL    90     318.595 315.915 314.264  1.00  0.00           H  
ATOM   1437  CG1 VAL    90     316.704 314.970 314.392  1.00  0.00           C  
ATOM   1438 HG11 VAL    90     316.282 314.029 314.730  1.00  0.00           H  
ATOM   1439 HG12 VAL    90     316.183 315.799 314.869  1.00  0.00           H  
ATOM   1440 HG13 VAL    90     316.565 315.049 313.312  1.00  0.00           H  
ATOM   1441  CG2 VAL    90     318.388 315.135 316.239  1.00  0.00           C  
ATOM   1442 HG21 VAL    90     319.449 315.090 316.485  1.00  0.00           H  
ATOM   1443 HG22 VAL    90     317.992 316.097 316.566  1.00  0.00           H  
ATOM   1444 HG23 VAL    90     317.850 314.345 316.767  1.00  0.00           H  
ATOM   1445  C   VAL    90     320.347 314.085 313.751  1.00  0.00           C  
ATOM   1446  O   VAL    90     321.261 313.650 314.450  1.00  0.00           O  
ATOM   1447  N   ARG    91     320.560 314.848 312.672  1.00  0.00           N  
ATOM   1448  H   ARG    91     319.748 315.113 312.113  1.00  0.00           H  
ATOM   1449  CA  ARG    91     321.878 315.216 312.132  1.00  0.00           C  
ATOM   1450  HA  ARG    91     322.605 315.248 312.948  1.00  0.00           H  
ATOM   1451  CB  ARG    91     322.286 314.113 311.145  1.00  0.00           C  
ATOM   1452  HB2 ARG    91     322.231 313.150 311.656  1.00  0.00           H  
ATOM   1453  HB3 ARG    91     321.584 314.095 310.309  1.00  0.00           H  
ATOM   1454  CG  ARG    91     323.711 314.301 310.616  1.00  0.00           C  
ATOM   1455  HG2 ARG    91     323.798 315.234 310.061  1.00  0.00           H  
ATOM   1456  HG3 ARG    91     324.389 314.334 311.462  1.00  0.00           H  
ATOM   1457  CD  ARG    91     324.069 313.124 309.709  1.00  0.00           C  
ATOM   1458  HD2 ARG    91     323.945 312.207 310.287  1.00  0.00           H  
ATOM   1459  HD3 ARG    91     323.374 313.093 308.867  1.00  0.00           H  
ATOM   1460  NE  ARG    91     325.459 313.193 309.217  1.00  0.00           N  
ATOM   1461  HE  ARG    91     326.127 312.573 309.654  1.00  0.00           H  
ATOM   1462  CZ  ARG    91     325.918 313.923 308.210  1.00  0.00           C  
ATOM   1463  NH1 ARG    91     327.168 313.831 307.858  1.00  0.00           N  
ATOM   1464 HH11 ARG    91     327.804 313.224 308.350  1.00  0.00           H  
ATOM   1465 HH12 ARG    91     327.522 314.384 307.094  1.00  0.00           H  
ATOM   1466  NH2 ARG    91     325.165 314.735 307.529  1.00  0.00           N  
ATOM   1467 HH21 ARG    91     324.179 314.865 307.774  1.00  0.00           H  
ATOM   1468 HH22 ARG    91     325.541 315.252 306.755  1.00  0.00           H  
ATOM   1469  C   ARG    91     321.830 316.590 311.452  1.00  0.00           C  
ATOM   1470  O   ARG    91     320.878 316.906 310.751  1.00  0.00           O  
ATOM   1471  N   SER    92     322.849 317.414 311.683  1.00  0.00           N  
ATOM   1472  H   SER    92     323.630 317.052 312.211  1.00  0.00           H  
ATOM   1473  CA  SER    92     322.973 318.789 311.168  1.00  0.00           C  
ATOM   1474  HA  SER    92     322.070 319.081 310.631  1.00  0.00           H  
ATOM   1475  CB  SER    92     323.142 319.733 312.367  1.00  0.00           C  
ATOM   1476  HB2 SER    92     322.191 319.823 312.892  1.00  0.00           H  
ATOM   1477  HB3 SER    92     323.872 319.310 313.055  1.00  0.00           H  
ATOM   1478  OG  SER    92     323.589 321.015 312.005  1.00  0.00           O  
ATOM   1479  HG  SER    92     324.029 321.375 312.810  1.00  0.00           H  
ATOM   1480  C   SER    92     324.155 318.891 310.199  1.00  0.00           C  
ATOM   1481  O   SER    92     325.147 318.175 310.358  1.00  0.00           O  
ATOM   1482  N   ARG    93     324.078 319.768 309.190  1.00  0.00           N  
ATOM   1483  H   ARG    93     323.244 320.342 309.120  1.00  0.00           H  
ATOM   1484  CA  ARG    93     325.200 320.017 308.262  1.00  0.00           C  
ATOM   1485  HA  ARG    93     325.485 319.063 307.809  1.00  0.00           H  
ATOM   1486  CB  ARG    93     324.761 320.968 307.138  1.00  0.00           C  
ATOM   1487  HB2 ARG    93     324.257 321.835 307.570  1.00  0.00           H  
ATOM   1488  HB3 ARG    93     325.639 321.314 306.588  1.00  0.00           H  
ATOM   1489  CG  ARG    93     323.824 320.240 306.160  1.00  0.00           C  
ATOM   1490  HG2 ARG    93     324.398 319.505 305.593  1.00  0.00           H  
ATOM   1491  HG3 ARG    93     323.057 319.714 306.723  1.00  0.00           H  
ATOM   1492  CD  ARG    93     323.155 321.220 305.189  1.00  0.00           C  
ATOM   1493  HD2 ARG    93     322.583 321.960 305.751  1.00  0.00           H  
ATOM   1494  HD3 ARG    93     323.936 321.747 304.637  1.00  0.00           H  
ATOM   1495  NE  ARG    93     322.269 320.536 304.221  1.00  0.00           N  
ATOM   1496  HE  ARG    93     322.561 320.564 303.255  1.00  0.00           H  
ATOM   1497  CZ  ARG    93     321.113 319.938 304.458  1.00  0.00           C  
ATOM   1498  NH1 ARG    93     320.411 319.453 303.472  1.00  0.00           N  
ATOM   1499 HH11 ARG    93     320.744 319.538 302.524  1.00  0.00           H  
ATOM   1500 HH12 ARG    93     319.531 318.998 303.643  1.00  0.00           H  
ATOM   1501  NH2 ARG    93     320.634 319.791 305.659  1.00  0.00           N  
ATOM   1502 HH21 ARG    93     321.206 320.057 306.443  1.00  0.00           H  
ATOM   1503 HH22 ARG    93     319.849 319.184 305.819  1.00  0.00           H  
ATOM   1504  C   ARG    93     326.426 320.543 309.025  1.00  0.00           C  
ATOM   1505  O   ARG    93     326.313 321.446 309.853  1.00  0.00           O  
ATOM   1506  N   THR    94     327.568 319.887 308.793  1.00  0.00           N  
ATOM   1507  H   THR    94     327.528 319.160 308.093  1.00  0.00           H  
ATOM   1508  CA  THR    94     328.892 320.094 309.432  1.00  0.00           C  
ATOM   1509  HA  THR    94     329.628 319.679 308.743  1.00  0.00           H  
ATOM   1510  CB  THR    94     329.281 321.580 309.605  1.00  0.00           C  
ATOM   1511  HB  THR    94     328.711 322.012 310.427  1.00  0.00           H  
ATOM   1512  CG2 THR    94     330.777 321.772 309.871  1.00  0.00           C  
ATOM   1513 HG21 THR    94     331.362 321.339 309.059  1.00  0.00           H  
ATOM   1514 HG22 THR    94     331.008 322.835 309.946  1.00  0.00           H  
ATOM   1515 HG23 THR    94     331.063 321.295 310.807  1.00  0.00           H  
ATOM   1516  OG1 THR    94     329.015 322.299 308.413  1.00  0.00           O  
ATOM   1517  HG1 THR    94     329.069 323.252 308.615  1.00  0.00           H  
ATOM   1518  C   THR    94     329.039 319.268 310.727  1.00  0.00           C  
ATOM   1519  O   THR    94     330.152 318.901 311.106  1.00  0.00           O  
ATOM   1520  N   ALA    95     327.924 318.917 311.383  1.00  0.00           N  
ATOM   1521  H   ALA    95     327.037 319.203 310.992  1.00  0.00           H  
ATOM   1522  CA  ALA    95     327.863 317.919 312.456  1.00  0.00           C  
ATOM   1523  HA  ALA    95     328.780 317.964 313.044  1.00  0.00           H  
ATOM   1524  CB  ALA    95     326.672 318.251 313.374  1.00  0.00           C  
ATOM   1525  HB1 ALA    95     325.741 318.144 312.825  1.00  0.00           H  
ATOM   1526  HB2 ALA    95     326.640 317.572 314.225  1.00  0.00           H  
ATOM   1527  HB3 ALA    95     326.747 319.270 313.749  1.00  0.00           H  
ATOM   1528  C   ALA    95     327.743 316.496 311.855  1.00  0.00           C  
ATOM   1529  O   ALA    95     327.835 316.305 310.638  1.00  0.00           O  
ATOM   1530  N   ASP    96     327.510 315.486 312.700  1.00  0.00           N  
ATOM   1531  H   ASP    96     327.462 315.681 313.692  1.00  0.00           H  
ATOM   1532  CA  ASP    96     327.144 314.132 312.266  1.00  0.00           C  
ATOM   1533  HA  ASP    96     326.524 314.239 311.380  1.00  0.00           H  
ATOM   1534  CB  ASP    96     328.397 313.350 311.817  1.00  0.00           C  
ATOM   1535  HB2 ASP    96     328.109 312.344 311.507  1.00  0.00           H  
ATOM   1536  HB3 ASP    96     328.802 313.835 310.927  1.00  0.00           H  
ATOM   1537  CG  ASP    96     329.501 313.258 312.880  1.00  0.00           C  
ATOM   1538  OD1 ASP    96     330.664 313.601 312.552  1.00  0.00           O  
ATOM   1539  OD2 ASP    96     329.209 312.785 314.001  1.00  0.00           O  
ATOM   1540  C   ASP    96     326.249 313.429 313.317  1.00  0.00           C  
ATOM   1541  O   ASP    96     325.407 314.076 313.946  1.00  0.00           O  
ATOM   1542  N   SER    97     326.398 312.114 313.500  1.00  0.00           N  
ATOM   1543  H   SER    97     327.115 311.640 312.968  1.00  0.00           H  
ATOM   1544  CA  SER    97     325.623 311.262 314.413  1.00  0.00           C  
ATOM   1545  HA  SER    97     324.594 311.203 314.057  1.00  0.00           H  
ATOM   1546  CB  SER    97     326.221 309.850 314.392  1.00  0.00           C  
ATOM   1547  HB2 SER    97     327.234 309.882 314.797  1.00  0.00           H  
ATOM   1548  HB3 SER    97     325.622 309.192 315.022  1.00  0.00           H  
ATOM   1549  OG  SER    97     326.259 309.347 313.061  1.00  0.00           O  
ATOM   1550  HG  SER    97     326.306 308.370 313.097  1.00  0.00           H  
ATOM   1551  C   SER    97     325.593 311.753 315.868  1.00  0.00           C  
ATOM   1552  O   SER    97     324.664 311.427 316.607  1.00  0.00           O  
ATOM   1553  N   HIS    98     326.575 312.559 316.294  1.00  0.00           N  
ATOM   1554  H   HIS    98     327.313 312.795 315.640  1.00  0.00           H  
ATOM   1555  CA  HIS    98     326.674 313.083 317.663  1.00  0.00           C  
ATOM   1556  HA  HIS    98     326.668 312.232 318.346  1.00  0.00           H  
ATOM   1557  CB  HIS    98     328.023 313.805 317.848  1.00  0.00           C  
ATOM   1558  HB2 HIS    98     328.159 314.013 318.909  1.00  0.00           H  
ATOM   1559  HB3 HIS    98     328.824 313.125 317.555  1.00  0.00           H  
ATOM   1560  CG  HIS    98     328.197 315.108 317.093  1.00  0.00           C  
ATOM   1561  ND1 HIS    98     329.129 315.331 316.077  1.00  0.00           N  
ATOM   1562  CE1 HIS    98     329.040 316.630 315.760  1.00  0.00           C  
ATOM   1563  HE1 HIS    98     329.666 317.130 315.030  1.00  0.00           H  
ATOM   1564  NE2 HIS    98     328.090 317.226 316.499  1.00  0.00           N  
ATOM   1565  HE2 HIS    98     327.858 318.214 316.467  1.00  0.00           H  
ATOM   1566  CD2 HIS    98     327.563 316.288 317.361  1.00  0.00           C  
ATOM   1567  HD2 HIS    98     326.826 316.461 318.135  1.00  0.00           H  
ATOM   1568  C   HIS    98     325.500 313.984 318.096  1.00  0.00           C  
ATOM   1569  O   HIS    98     325.357 314.235 319.292  1.00  0.00           O  
ATOM   1570  N   LEU    99     324.699 314.515 317.158  1.00  0.00           N  
ATOM   1571  H   LEU    99     324.879 314.275 316.189  1.00  0.00           H  
ATOM   1572  CA  LEU    99     323.698 315.550 317.441  1.00  0.00           C  
ATOM   1573  HA  LEU    99     324.257 316.375 317.883  1.00  0.00           H  
ATOM   1574  CB  LEU    99     323.110 316.090 316.116  1.00  0.00           C  
ATOM   1575  HB2 LEU    99     323.921 316.510 315.516  1.00  0.00           H  
ATOM   1576  HB3 LEU    99     322.697 315.253 315.564  1.00  0.00           H  
ATOM   1577  CG  LEU    99     322.008 317.160 316.278  1.00  0.00           C  
ATOM   1578  HG  LEU    99     321.215 316.774 316.913  1.00  0.00           H  
ATOM   1579  CD1 LEU    99     322.556 318.448 316.876  1.00  0.00           C  
ATOM   1580 HD11 LEU    99     323.265 318.921 316.194  1.00  0.00           H  
ATOM   1581 HD12 LEU    99     321.735 319.134 317.083  1.00  0.00           H  
ATOM   1582 HD13 LEU    99     323.058 318.220 317.808  1.00  0.00           H  
ATOM   1583  CD2 LEU    99     321.389 317.561 314.944  1.00  0.00           C  
ATOM   1584 HD21 LEU    99     320.902 316.703 314.495  1.00  0.00           H  
ATOM   1585 HD22 LEU    99     320.637 318.338 315.097  1.00  0.00           H  
ATOM   1586 HD23 LEU    99     322.163 317.936 314.280  1.00  0.00           H  
ATOM   1587  C   LEU    99     322.621 315.184 318.497  1.00  0.00           C  
ATOM   1588  O   LEU    99     322.464 315.973 319.429  1.00  0.00           O  
ATOM   1589  N   GLY   100     321.865 314.072 318.376  1.00  0.00           N  
ATOM   1590  H   GLY   100     322.061 313.419 317.630  1.00  0.00           H  
ATOM   1591  CA  GLY   100     320.684 313.850 319.248  1.00  0.00           C  
ATOM   1592  HA2 GLY   100     320.949 314.110 320.272  1.00  0.00           H  
ATOM   1593  HA3 GLY   100     319.923 314.542 318.917  1.00  0.00           H  
ATOM   1594  C   GLY   100     319.995 312.474 319.303  1.00  0.00           C  
ATOM   1595  O   GLY   100     320.624 311.439 319.092  1.00  0.00           O  
ATOM   1596  N   HIS   101     318.680 312.477 319.602  1.00  0.00           N  
ATOM   1597  H   HIS   101     318.221 313.376 319.730  1.00  0.00           H  
ATOM   1598  CA  HIS   101     317.844 311.287 319.891  1.00  0.00           C  
ATOM   1599  HA  HIS   101     318.289 310.402 319.434  1.00  0.00           H  
ATOM   1600  CB  HIS   101     317.697 311.059 321.408  1.00  0.00           C  
ATOM   1601  HB2 HIS   101     316.875 311.669 321.779  1.00  0.00           H  
ATOM   1602  HB3 HIS   101     317.399 310.027 321.579  1.00  0.00           H  
ATOM   1603  CG  HIS   101     318.871 311.388 322.279  1.00  0.00           C  
ATOM   1604  ND1 HIS   101     320.031 310.627 322.439  1.00  0.00           N  
ATOM   1605  CE1 HIS   101     320.749 311.274 323.375  1.00  0.00           C  
ATOM   1606  HE1 HIS   101     321.717 310.954 323.745  1.00  0.00           H  
ATOM   1607  NE2 HIS   101     320.086 312.363 323.809  1.00  0.00           N  
ATOM   1608  HE2 HIS   101     320.383 312.987 324.549  1.00  0.00           H  
ATOM   1609  CD2 HIS   101     318.906 312.455 323.123  1.00  0.00           C  
ATOM   1610  HD2 HIS   101     318.132 313.196 323.257  1.00  0.00           H  
ATOM   1611  C   HIS   101     316.405 311.454 319.390  1.00  0.00           C  
ATOM   1612  O   HIS   101     315.809 312.511 319.572  1.00  0.00           O  
ATOM   1613  N   VAL   102     315.786 310.415 318.831  1.00  0.00           N  
ATOM   1614  H   VAL   102     316.304 309.559 318.649  1.00  0.00           H  
ATOM   1615  CA  VAL   102     314.402 310.497 318.332  1.00  0.00           C  
ATOM   1616  HA  VAL   102     313.854 311.235 318.920  1.00  0.00           H  
ATOM   1617  CB  VAL   102     314.411 310.978 316.873  1.00  0.00           C  
ATOM   1618  HB  VAL   102     315.004 310.285 316.300  1.00  0.00           H  
ATOM   1619  CG1 VAL   102     312.997 311.042 316.307  1.00  0.00           C  
ATOM   1620 HG11 VAL   102     312.415 311.715 316.935  1.00  0.00           H  
ATOM   1621 HG12 VAL   102     313.017 311.423 315.286  1.00  0.00           H  
ATOM   1622 HG13 VAL   102     312.530 310.057 316.290  1.00  0.00           H  
ATOM   1623  CG2 VAL   102     315.024 312.361 316.653  1.00  0.00           C  
ATOM   1624 HG21 VAL   102     316.096 312.339 316.852  1.00  0.00           H  
ATOM   1625 HG22 VAL   102     314.884 312.650 315.614  1.00  0.00           H  
ATOM   1626 HG23 VAL   102     314.548 313.093 317.306  1.00  0.00           H  
ATOM   1627  C   VAL   102     313.661 309.160 318.481  1.00  0.00           C  
ATOM   1628  O   VAL   102     314.169 308.108 318.092  1.00  0.00           O  
ATOM   1629  N   PHE   103     312.447 309.196 319.042  1.00  0.00           N  
ATOM   1630  H   PHE   103     312.048 310.092 319.291  1.00  0.00           H  
ATOM   1631  CA  PHE   103     311.682 307.995 319.396  1.00  0.00           C  
ATOM   1632  HA  PHE   103     312.387 307.171 319.520  1.00  0.00           H  
ATOM   1633  CB  PHE   103     311.026 308.194 320.772  1.00  0.00           C  
ATOM   1634  HB2 PHE   103     311.722 308.727 321.423  1.00  0.00           H  
ATOM   1635  HB3 PHE   103     310.133 308.813 320.682  1.00  0.00           H  
ATOM   1636  CG  PHE   103     310.680 306.876 321.438  1.00  0.00           C  
ATOM   1637  CD1 PHE   103     311.645 306.231 322.235  1.00  0.00           C  
ATOM   1638  HD1 PHE   103     312.611 306.690 322.396  1.00  0.00           H  
ATOM   1639  CE1 PHE   103     311.362 304.982 322.817  1.00  0.00           C  
ATOM   1640  HE1 PHE   103     312.109 304.488 323.426  1.00  0.00           H  
ATOM   1641  CZ  PHE   103     310.114 304.373 322.600  1.00  0.00           C  
ATOM   1642  HZ  PHE   103     309.898 303.410 323.044  1.00  0.00           H  
ATOM   1643  CE2 PHE   103     309.147 305.016 321.805  1.00  0.00           C  
ATOM   1644  HE2 PHE   103     308.187 304.544 321.637  1.00  0.00           H  
ATOM   1645  CD2 PHE   103     309.428 306.267 321.224  1.00  0.00           C  
ATOM   1646  HD2 PHE   103     308.684 306.753 320.607  1.00  0.00           H  
ATOM   1647  C   PHE   103     310.678 307.575 318.301  1.00  0.00           C  
ATOM   1648  O   PHE   103     309.580 308.124 318.219  1.00  0.00           O  
ATOM   1649  N   ASN   104     311.100 306.607 317.474  1.00  0.00           N  
ATOM   1650  H   ASN   104     312.056 306.316 317.626  1.00  0.00           H  
ATOM   1651  CA  ASN   104     310.397 305.803 316.449  1.00  0.00           C  
ATOM   1652  HA  ASN   104     310.550 304.781 316.804  1.00  0.00           H  
ATOM   1653  CB  ASN   104     308.840 305.896 316.440  1.00  0.00           C  
ATOM   1654  HB2 ASN   104     308.445 305.042 315.888  1.00  0.00           H  
ATOM   1655  HB3 ASN   104     308.483 305.790 317.465  1.00  0.00           H  
ATOM   1656  CG  ASN   104     308.206 307.138 315.839  1.00  0.00           C  
ATOM   1657  OD1 ASN   104     308.772 307.790 314.984  1.00  0.00           O  
ATOM   1658  ND2 ASN   104     306.981 307.465 316.181  1.00  0.00           N  
ATOM   1659 HD21 ASN   104     306.562 308.252 315.709  1.00  0.00           H  
ATOM   1660 HD22 ASN   104     306.475 306.932 316.871  1.00  0.00           H  
ATOM   1661  C   ASN   104     311.186 305.767 315.108  1.00  0.00           C  
ATOM   1662  O   ASN   104     312.386 305.493 315.150  1.00  0.00           O  
ATOM   1663  N   ASP   105     310.567 305.993 313.941  1.00  0.00           N  
ATOM   1664  H   ASP   105     309.601 306.286 313.992  1.00  0.00           H  
ATOM   1665  CA  ASP   105     311.130 305.731 312.599  1.00  0.00           C  
ATOM   1666  HA  ASP   105     311.994 305.076 312.709  1.00  0.00           H  
ATOM   1667  CB  ASP   105     310.055 304.940 311.833  1.00  0.00           C  
ATOM   1668  HB2 ASP   105     309.740 304.093 312.447  1.00  0.00           H  
ATOM   1669  HB3 ASP   105     309.182 305.580 311.693  1.00  0.00           H  
ATOM   1670  CG  ASP   105     310.521 304.396 310.470  1.00  0.00           C  
ATOM   1671  OD1 ASP   105     309.880 304.729 309.442  1.00  0.00           O  
ATOM   1672  OD2 ASP   105     311.478 303.587 310.426  1.00  0.00           O  
ATOM   1673  C   ASP   105     311.606 306.949 311.751  1.00  0.00           C  
ATOM   1674  O   ASP   105     312.275 306.740 310.736  1.00  0.00           O  
ATOM   1675  N   GLY   106     311.301 308.207 312.118  1.00  0.00           N  
ATOM   1676  H   GLY   106     310.800 308.342 312.984  1.00  0.00           H  
ATOM   1677  CA  GLY   106     311.851 309.398 311.423  1.00  0.00           C  
ATOM   1678  HA2 GLY   106     312.782 309.639 311.919  1.00  0.00           H  
ATOM   1679  HA3 GLY   106     312.104 309.139 310.396  1.00  0.00           H  
ATOM   1680  C   GLY   106     310.945 310.652 311.336  1.00  0.00           C  
ATOM   1681  O   GLY   106     309.753 310.477 311.095  1.00  0.00           O  
ATOM   1682  N   PRO   107     311.493 311.892 311.488  1.00  0.00           N  
ATOM   1683  CD  PRO   107     312.913 312.135 311.733  1.00  0.00           C  
ATOM   1684  HD2 PRO   107     313.545 311.436 311.187  1.00  0.00           H  
ATOM   1685  HD3 PRO   107     313.112 312.057 312.803  1.00  0.00           H  
ATOM   1686  CG  PRO   107     313.230 313.555 311.266  1.00  0.00           C  
ATOM   1687  HG2 PRO   107     313.728 313.538 310.300  1.00  0.00           H  
ATOM   1688  HG3 PRO   107     313.842 314.086 311.997  1.00  0.00           H  
ATOM   1689  CB  PRO   107     311.889 314.222 311.044  1.00  0.00           C  
ATOM   1690  HB2 PRO   107     311.831 314.398 309.971  1.00  0.00           H  
ATOM   1691  HB3 PRO   107     311.821 315.181 311.555  1.00  0.00           H  
ATOM   1692  CA  PRO   107     310.823 313.214 311.535  1.00  0.00           C  
ATOM   1693  HA  PRO   107     310.644 313.389 312.592  1.00  0.00           H  
ATOM   1694  C   PRO   107     309.452 313.414 310.841  1.00  0.00           C  
ATOM   1695  O   PRO   107     308.432 312.884 311.273  1.00  0.00           O  
ATOM   1696  N   GLY   108     309.414 314.208 309.762  1.00  0.00           N  
ATOM   1697  H   GLY   108     310.254 314.712 309.517  1.00  0.00           H  
ATOM   1698  CA  GLY   108     308.303 314.309 308.815  1.00  0.00           C  
ATOM   1699  HA2 GLY   108     307.414 314.653 309.346  1.00  0.00           H  
ATOM   1700  HA3 GLY   108     308.547 315.045 308.048  1.00  0.00           H  
ATOM   1701  C   GLY   108     307.974 312.975 308.115  1.00  0.00           C  
ATOM   1702  O   GLY   108     306.812 312.800 307.736  1.00  0.00           O  
ATOM   1703  N   PRO   109     308.916 312.003 307.992  1.00  0.00           N  
ATOM   1704  CD  PRO   109     310.371 312.186 307.928  1.00  0.00           C  
ATOM   1705  HD2 PRO   109     310.796 312.212 308.926  1.00  0.00           H  
ATOM   1706  HD3 PRO   109     310.636 313.095 307.385  1.00  0.00           H  
ATOM   1707  CG  PRO   109     310.939 310.962 307.216  1.00  0.00           C  
ATOM   1708  HG2 PRO   109     311.946 310.726 307.564  1.00  0.00           H  
ATOM   1709  HG3 PRO   109     310.930 311.124 306.137  1.00  0.00           H  
ATOM   1710  CB  PRO   109     309.932 309.879 307.594  1.00  0.00           C  
ATOM   1711  HB2 PRO   109     310.131 309.525 308.606  1.00  0.00           H  
ATOM   1712  HB3 PRO   109     309.953 309.050 306.886  1.00  0.00           H  
ATOM   1713  CA  PRO   109     308.607 310.646 307.541  1.00  0.00           C  
ATOM   1714  HA  PRO   109     308.311 310.716 306.493  1.00  0.00           H  
ATOM   1715  C   PRO   109     307.462 309.939 308.297  1.00  0.00           C  
ATOM   1716  O   PRO   109     306.823 309.072 307.695  1.00  0.00           O  
ATOM   1717  N   ASN   110     307.148 310.299 309.557  1.00  0.00           N  
ATOM   1718  H   ASN   110     307.779 310.918 310.055  1.00  0.00           H  
ATOM   1719  CA  ASN   110     305.909 309.834 310.217  1.00  0.00           C  
ATOM   1720  HA  ASN   110     305.180 309.651 309.426  1.00  0.00           H  
ATOM   1721  CB  ASN   110     306.158 308.472 310.892  1.00  0.00           C  
ATOM   1722  HB2 ASN   110     305.197 307.995 311.082  1.00  0.00           H  
ATOM   1723  HB3 ASN   110     306.711 307.821 310.215  1.00  0.00           H  
ATOM   1724  CG  ASN   110     306.879 308.566 312.222  1.00  0.00           C  
ATOM   1725  OD1 ASN   110     306.358 309.048 313.216  1.00  0.00           O  
ATOM   1726  ND2 ASN   110     308.084 308.066 312.308  1.00  0.00           N  
ATOM   1727 HD21 ASN   110     308.506 308.109 313.229  1.00  0.00           H  
ATOM   1728 HD22 ASN   110     308.550 307.700 311.496  1.00  0.00           H  
ATOM   1729  C   ASN   110     305.183 310.829 311.165  1.00  0.00           C  
ATOM   1730  O   ASN   110     304.012 310.598 311.480  1.00  0.00           O  
ATOM   1731  N   GLY   111     305.810 311.933 311.591  1.00  0.00           N  
ATOM   1732  H   GLY   111     306.774 312.081 311.316  1.00  0.00           H  
ATOM   1733  CA  GLY   111     305.214 312.944 312.482  1.00  0.00           C  
ATOM   1734  HA2 GLY   111     305.738 313.892 312.347  1.00  0.00           H  
ATOM   1735  HA3 GLY   111     304.170 313.105 312.212  1.00  0.00           H  
ATOM   1736  C   GLY   111     305.284 312.547 313.966  1.00  0.00           C  
ATOM   1737  O   GLY   111     304.309 312.045 314.532  1.00  0.00           O  
ATOM   1738  N   LEU   112     306.444 312.781 314.589  1.00  0.00           N  
ATOM   1739  H   LEU   112     307.164 313.236 314.047  1.00  0.00           H  
ATOM   1740  CA  LEU   112     306.825 312.303 315.933  1.00  0.00           C  
ATOM   1741  HA  LEU   112     305.967 311.809 316.393  1.00  0.00           H  
ATOM   1742  CB  LEU   112     307.919 311.223 315.721  1.00  0.00           C  
ATOM   1743  HB2 LEU   112     308.225 310.809 316.683  1.00  0.00           H  
ATOM   1744  HB3 LEU   112     307.456 310.404 315.174  1.00  0.00           H  
ATOM   1745  CG  LEU   112     309.174 311.655 314.927  1.00  0.00           C  
ATOM   1746  HG  LEU   112     308.900 312.187 314.018  1.00  0.00           H  
ATOM   1747  CD1 LEU   112     310.081 312.532 315.760  1.00  0.00           C  
ATOM   1748 HD11 LEU   112     310.291 312.020 316.690  1.00  0.00           H  
ATOM   1749 HD12 LEU   112     311.011 312.709 315.229  1.00  0.00           H  
ATOM   1750 HD13 LEU   112     309.617 313.491 315.957  1.00  0.00           H  
ATOM   1751  CD2 LEU   112     310.024 310.455 314.534  1.00  0.00           C  
ATOM   1752 HD21 LEU   112     309.471 309.874 313.803  1.00  0.00           H  
ATOM   1753 HD22 LEU   112     310.962 310.778 314.088  1.00  0.00           H  
ATOM   1754 HD23 LEU   112     310.239 309.847 315.414  1.00  0.00           H  
ATOM   1755  C   LEU   112     307.222 313.452 316.902  1.00  0.00           C  
ATOM   1756  O   LEU   112     306.966 314.624 316.612  1.00  0.00           O  
ATOM   1757  N   ARG   113     307.874 313.124 318.035  1.00  0.00           N  
ATOM   1758  H   ARG   113     308.036 312.140 318.206  1.00  0.00           H  
ATOM   1759  CA  ARG   113     308.546 314.082 318.946  1.00  0.00           C  
ATOM   1760  HA  ARG   113     308.516 315.069 318.477  1.00  0.00           H  
ATOM   1761  CB  ARG   113     307.845 314.216 320.313  1.00  0.00           C  
ATOM   1762  HB2 ARG   113     308.263 315.106 320.789  1.00  0.00           H  
ATOM   1763  HB3 ARG   113     306.780 314.400 320.166  1.00  0.00           H  
ATOM   1764  CG  ARG   113     308.037 313.010 321.257  1.00  0.00           C  
ATOM   1765  HG2 ARG   113     307.290 312.248 321.035  1.00  0.00           H  
ATOM   1766  HG3 ARG   113     309.014 312.562 321.100  1.00  0.00           H  
ATOM   1767  CD  ARG   113     307.959 313.400 322.740  1.00  0.00           C  
ATOM   1768  HD2 ARG   113     308.266 314.434 322.871  1.00  0.00           H  
ATOM   1769  HD3 ARG   113     306.922 313.324 323.074  1.00  0.00           H  
ATOM   1770  NE  ARG   113     308.821 312.519 323.559  1.00  0.00           N  
ATOM   1771  HE  ARG   113     308.403 311.649 323.856  1.00  0.00           H  
ATOM   1772  CZ  ARG   113     310.085 312.708 323.905  1.00  0.00           C  
ATOM   1773  NH1 ARG   113     310.727 311.766 324.538  1.00  0.00           N  
ATOM   1774 HH11 ARG   113     310.275 310.879 324.705  1.00  0.00           H  
ATOM   1775 HH12 ARG   113     311.709 311.857 324.741  1.00  0.00           H  
ATOM   1776  NH2 ARG   113     310.754 313.795 323.629  1.00  0.00           N  
ATOM   1777 HH21 ARG   113     310.296 314.581 323.181  1.00  0.00           H  
ATOM   1778 HH22 ARG   113     311.688 313.928 323.969  1.00  0.00           H  
ATOM   1779  C   ARG   113     310.030 313.729 319.103  1.00  0.00           C  
ATOM   1780  O   ARG   113     310.419 312.563 319.019  1.00  0.00           O  
ATOM   1781  N   TYR   114     310.852 314.731 319.380  1.00  0.00           N  
ATOM   1782  H   TYR   114     310.457 315.650 319.531  1.00  0.00           H  
ATOM   1783  CA  TYR   114     312.308 314.630 319.268  1.00  0.00           C  
ATOM   1784  HA  TYR   114     312.608 313.611 319.022  1.00  0.00           H  
ATOM   1785  CB  TYR   114     312.741 315.549 318.132  1.00  0.00           C  
ATOM   1786  HB2 TYR   114     312.656 316.561 318.511  1.00  0.00           H  
ATOM   1787  HB3 TYR   114     313.784 315.325 317.919  1.00  0.00           H  
ATOM   1788  CG  TYR   114     311.969 315.527 316.831  1.00  0.00           C  
ATOM   1789  CD1 TYR   114     312.551 314.984 315.677  1.00  0.00           C  
ATOM   1790  HD1 TYR   114     313.550 314.576 315.709  1.00  0.00           H  
ATOM   1791  CE1 TYR   114     311.837 314.997 314.468  1.00  0.00           C  
ATOM   1792  HE1 TYR   114     312.296 314.576 313.601  1.00  0.00           H  
ATOM   1793  CZ  TYR   114     310.535 315.542 314.405  1.00  0.00           C  
ATOM   1794  OH  TYR   114     309.832 315.576 313.242  1.00  0.00           O  
ATOM   1795  HH  TYR   114     308.924 315.904 313.353  1.00  0.00           H  
ATOM   1796  CE2 TYR   114     309.970 316.098 315.559  1.00  0.00           C  
ATOM   1797  HE2 TYR   114     308.968 316.484 315.528  1.00  0.00           H  
ATOM   1798  CD2 TYR   114     310.703 316.131 316.752  1.00  0.00           C  
ATOM   1799  HD2 TYR   114     310.275 316.609 317.613  1.00  0.00           H  
ATOM   1800  C   TYR   114     313.052 315.063 320.535  1.00  0.00           C  
ATOM   1801  O   TYR   114     312.469 315.692 321.416  1.00  0.00           O  
ATOM   1802  N   CYS   115     314.352 314.765 320.613  1.00  0.00           N  
ATOM   1803  H   CYS   115     314.791 314.238 319.861  1.00  0.00           H  
ATOM   1804  CA  CYS   115     315.196 315.038 321.775  1.00  0.00           C  
ATOM   1805  HA  CYS   115     314.886 315.984 322.224  1.00  0.00           H  
ATOM   1806  CB  CYS   115     314.920 313.908 322.775  1.00  0.00           C  
ATOM   1807  HB2 CYS   115     313.848 313.859 322.966  1.00  0.00           H  
ATOM   1808  HB3 CYS   115     315.238 312.954 322.357  1.00  0.00           H  
ATOM   1809  SG  CYS   115     315.765 314.225 324.338  1.00  0.00           S  
ATOM   1810  HG  CYS   115     315.186 313.254 325.056  1.00  0.00           H  
ATOM   1811  C   CYS   115     316.686 315.185 321.389  1.00  0.00           C  
ATOM   1812  O   CYS   115     317.096 314.861 320.279  1.00  0.00           O  
ATOM   1813  N   ILE   116     317.510 315.699 322.299  1.00  0.00           N  
ATOM   1814  H   ILE   116     317.135 315.860 323.227  1.00  0.00           H  
ATOM   1815  CA  ILE   116     318.896 316.133 322.075  1.00  0.00           C  
ATOM   1816  HA  ILE   116     319.372 315.525 321.307  1.00  0.00           H  
ATOM   1817  CB  ILE   116     318.843 317.613 321.631  1.00  0.00           C  
ATOM   1818  HB  ILE   116     318.045 318.106 322.191  1.00  0.00           H  
ATOM   1819  CG2 ILE   116     320.105 318.385 321.973  1.00  0.00           C  
ATOM   1820 HG21 ILE   116     320.938 317.955 321.416  1.00  0.00           H  
ATOM   1821 HG22 ILE   116     319.953 319.430 321.711  1.00  0.00           H  
ATOM   1822 HG23 ILE   116     320.319 318.380 323.039  1.00  0.00           H  
ATOM   1823  CG1 ILE   116     318.581 317.883 320.136  1.00  0.00           C  
ATOM   1824 HG12 ILE   116     317.516 317.972 319.980  1.00  0.00           H  
ATOM   1825 HG13 ILE   116     319.013 318.842 319.905  1.00  0.00           H  
ATOM   1826  CD1 ILE   116     319.187 316.995 319.062  1.00  0.00           C  
ATOM   1827 HD11 ILE   116     318.576 316.115 318.915  1.00  0.00           H  
ATOM   1828 HD12 ILE   116     319.222 317.539 318.118  1.00  0.00           H  
ATOM   1829 HD13 ILE   116     320.195 316.731 319.348  1.00  0.00           H  
ATOM   1830  C   ILE   116     319.710 315.997 323.374  1.00  0.00           C  
ATOM   1831  O   ILE   116     319.164 316.215 324.448  1.00  0.00           O  
ATOM   1832  N   ASN   117     321.020 315.737 323.285  1.00  0.00           N  
ATOM   1833  H   ASN   117     321.419 315.579 322.367  1.00  0.00           H  
ATOM   1834  CA  ASN   117     321.965 315.701 324.412  1.00  0.00           C  
ATOM   1835  HA  ASN   117     321.412 315.810 325.344  1.00  0.00           H  
ATOM   1836  CB  ASN   117     322.721 314.348 324.442  1.00  0.00           C  
ATOM   1837  HB2 ASN   117     323.506 314.416 325.194  1.00  0.00           H  
ATOM   1838  HB3 ASN   117     322.062 313.566 324.794  1.00  0.00           H  
ATOM   1839  CG  ASN   117     323.353 313.890 323.121  1.00  0.00           C  
ATOM   1840  OD1 ASN   117     322.844 314.090 322.031  1.00  0.00           O  
ATOM   1841  ND2 ASN   117     324.484 313.224 323.173  1.00  0.00           N  
ATOM   1842 HD21 ASN   117     324.886 312.930 322.294  1.00  0.00           H  
ATOM   1843 HD22 ASN   117     324.901 312.949 324.047  1.00  0.00           H  
ATOM   1844  C   ASN   117     323.022 316.818 324.379  1.00  0.00           C  
ATOM   1845  O   ASN   117     323.712 316.976 323.375  1.00  0.00           O  
ATOM   1846  N   SER   118     323.283 317.481 325.514  1.00  0.00           N  
ATOM   1847  H   SER   118     322.692 317.341 326.324  1.00  0.00           H  
ATOM   1848  CA  SER   118     324.455 318.365 325.674  1.00  0.00           C  
ATOM   1849  HA  SER   118     324.672 318.749 324.692  1.00  0.00           H  
ATOM   1850  CB  SER   118     324.173 319.603 326.524  1.00  0.00           C  
ATOM   1851  HB2 SER   118     325.084 320.197 326.605  1.00  0.00           H  
ATOM   1852  HB3 SER   118     323.430 320.209 326.011  1.00  0.00           H  
ATOM   1853  OG  SER   118     323.717 319.256 327.816  1.00  0.00           O  
ATOM   1854  HG  SER   118     323.740 320.045 328.387  1.00  0.00           H  
ATOM   1855  C   SER   118     325.729 317.614 326.104  1.00  0.00           C  
ATOM   1856  O   SER   118     326.633 318.163 326.733  1.00  0.00           O  
ATOM   1857  N   ALA   119     325.835 316.345 325.692  1.00  0.00           N  
ATOM   1858  H   ALA   119     325.072 315.988 325.139  1.00  0.00           H  
ATOM   1859  CA  ALA   119     327.032 315.505 325.783  1.00  0.00           C  
ATOM   1860  HA  ALA   119     327.756 315.959 326.461  1.00  0.00           H  
ATOM   1861  CB  ALA   119     326.604 314.162 326.398  1.00  0.00           C  
ATOM   1862  HB1 ALA   119     325.881 313.660 325.756  1.00  0.00           H  
ATOM   1863  HB2 ALA   119     327.475 313.516 326.523  1.00  0.00           H  
ATOM   1864  HB3 ALA   119     326.153 314.331 327.377  1.00  0.00           H  
ATOM   1865  C   ALA   119     327.713 315.381 324.395  1.00  0.00           C  
ATOM   1866  O   ALA   119     328.118 314.296 323.980  1.00  0.00           O  
ATOM   1867  N   ALA   120     327.822 316.529 323.706  1.00  0.00           N  
ATOM   1868  H   ALA   120     327.484 317.348 324.195  1.00  0.00           H  
ATOM   1869  CA  ALA   120     328.352 316.802 322.359  1.00  0.00           C  
ATOM   1870  HA  ALA   120     329.433 316.927 322.427  1.00  0.00           H  
ATOM   1871  CB  ALA   120     328.069 315.666 321.354  1.00  0.00           C  
ATOM   1872  HB1 ALA   120     327.019 315.368 321.387  1.00  0.00           H  
ATOM   1873  HB2 ALA   120     328.314 316.003 320.345  1.00  0.00           H  
ATOM   1874  HB3 ALA   120     328.694 314.800 321.572  1.00  0.00           H  
ATOM   1875  C   ALA   120     327.769 318.146 321.875  1.00  0.00           C  
ATOM   1876  O   ALA   120     328.419 319.184 321.986  1.00  0.00           O  
ATOM   1877  N   LEU   121     326.532 318.121 321.369  1.00  0.00           N  
ATOM   1878  H   LEU   121     326.063 317.225 321.348  1.00  0.00           H  
ATOM   1879  CA  LEU   121     325.733 319.287 320.971  1.00  0.00           C  
ATOM   1880  HA  LEU   121     326.230 319.756 320.119  1.00  0.00           H  
ATOM   1881  CB  LEU   121     324.385 318.713 320.465  1.00  0.00           C  
ATOM   1882  HB2 LEU   121     324.596 318.201 319.526  1.00  0.00           H  
ATOM   1883  HB3 LEU   121     324.061 317.933 321.149  1.00  0.00           H  
ATOM   1884  CG  LEU   121     323.149 319.598 320.227  1.00  0.00           C  
ATOM   1885  HG  LEU   121     322.384 318.956 319.792  1.00  0.00           H  
ATOM   1886  CD1 LEU   121     322.558 320.129 321.521  1.00  0.00           C  
ATOM   1887 HD11 LEU   121     323.209 320.807 322.013  1.00  0.00           H  
ATOM   1888 HD12 LEU   121     321.635 320.666 321.310  1.00  0.00           H  
ATOM   1889 HD13 LEU   121     322.419 319.322 322.233  1.00  0.00           H  
ATOM   1890  CD2 LEU   121     323.373 320.745 319.246  1.00  0.00           C  
ATOM   1891 HD21 LEU   121     323.966 320.408 318.394  1.00  0.00           H  
ATOM   1892 HD22 LEU   121     322.401 321.088 318.887  1.00  0.00           H  
ATOM   1893 HD23 LEU   121     323.859 321.587 319.725  1.00  0.00           H  
ATOM   1894  C   LEU   121     325.657 320.358 322.092  1.00  0.00           C  
ATOM   1895  O   LEU   121     325.756 320.077 323.281  1.00  0.00           O  
ATOM   1896  N   ARG   122     325.474 321.619 321.695  1.00  0.00           N  
ATOM   1897  H   ARG   122     325.397 321.755 320.698  1.00  0.00           H  
ATOM   1898  CA  ARG   122     325.256 322.812 322.540  1.00  0.00           C  
ATOM   1899  HA  ARG   122     325.923 322.775 323.403  1.00  0.00           H  
ATOM   1900  CB  ARG   122     325.614 323.999 321.642  1.00  0.00           C  
ATOM   1901  HB2 ARG   122     326.700 324.018 321.552  1.00  0.00           H  
ATOM   1902  HB3 ARG   122     325.180 323.783 320.663  1.00  0.00           H  
ATOM   1903  CG  ARG   122     325.105 325.414 321.984  1.00  0.00           C  
ATOM   1904  HG2 ARG   122     325.079 325.970 321.053  1.00  0.00           H  
ATOM   1905  HG3 ARG   122     324.082 325.439 322.349  1.00  0.00           H  
ATOM   1906  CD  ARG   122     326.025 326.124 322.968  1.00  0.00           C  
ATOM   1907  HD2 ARG   122     326.118 325.514 323.871  1.00  0.00           H  
ATOM   1908  HD3 ARG   122     327.004 326.209 322.507  1.00  0.00           H  
ATOM   1909  NE  ARG   122     325.533 327.468 323.336  1.00  0.00           N  
ATOM   1910  HE  ARG   122     325.354 327.599 324.323  1.00  0.00           H  
ATOM   1911  CZ  ARG   122     325.269 328.492 322.551  1.00  0.00           C  
ATOM   1912  NH1 ARG   122     324.893 329.625 323.057  1.00  0.00           N  
ATOM   1913 HH11 ARG   122     324.963 329.781 324.053  1.00  0.00           H  
ATOM   1914 HH12 ARG   122     324.712 330.416 322.449  1.00  0.00           H  
ATOM   1915  NH2 ARG   122     325.368 328.432 321.258  1.00  0.00           N  
ATOM   1916 HH21 ARG   122     325.771 327.611 320.834  1.00  0.00           H  
ATOM   1917 HH22 ARG   122     324.991 329.160 320.672  1.00  0.00           H  
ATOM   1918  C   ARG   122     323.830 323.089 323.020  1.00  0.00           C  
ATOM   1919  O   ARG   122     322.898 323.116 322.224  1.00  0.00           O  
ATOM   1920  N   PHE   123     323.713 323.515 324.278  1.00  0.00           N  
ATOM   1921  H   PHE   123     324.507 323.477 324.902  1.00  0.00           H  
ATOM   1922  CA  PHE   123     322.514 324.221 324.724  1.00  0.00           C  
ATOM   1923  HA  PHE   123     321.777 324.210 323.921  1.00  0.00           H  
ATOM   1924  CB  PHE   123     321.822 323.556 325.913  1.00  0.00           C  
ATOM   1925  HB2 PHE   123     322.538 323.445 326.727  1.00  0.00           H  
ATOM   1926  HB3 PHE   123     321.045 324.236 326.241  1.00  0.00           H  
ATOM   1927  CG  PHE   123     321.127 322.231 325.639  1.00  0.00           C  
ATOM   1928  CD1 PHE   123     320.299 322.034 324.509  1.00  0.00           C  
ATOM   1929  HD1 PHE   123     320.158 322.817 323.779  1.00  0.00           H  
ATOM   1930  CE1 PHE   123     319.593 320.827 324.350  1.00  0.00           C  
ATOM   1931  HE1 PHE   123     318.936 320.686 323.504  1.00  0.00           H  
ATOM   1932  CZ  PHE   123     319.727 319.800 325.298  1.00  0.00           C  
ATOM   1933  HZ  PHE   123     319.194 318.867 325.172  1.00  0.00           H  
ATOM   1934  CE2 PHE   123     320.554 319.994 326.414  1.00  0.00           C  
ATOM   1935  HE2 PHE   123     320.679 319.214 327.142  1.00  0.00           H  
ATOM   1936  CD2 PHE   123     321.220 321.214 326.600  1.00  0.00           C  
ATOM   1937  HD2 PHE   123     321.820 321.358 327.486  1.00  0.00           H  
ATOM   1938  C   PHE   123     322.859 325.708 324.941  1.00  0.00           C  
ATOM   1939  O   PHE   123     323.882 326.089 325.510  1.00  0.00           O  
ATOM   1940  N   VAL   124     321.984 326.515 324.354  1.00  0.00           N  
ATOM   1941  H   VAL   124     321.255 326.019 323.858  1.00  0.00           H  
ATOM   1942  CA  VAL   124     321.810 327.981 324.315  1.00  0.00           C  
ATOM   1943  HA  VAL   124     322.423 328.365 323.501  1.00  0.00           H  
ATOM   1944  CB  VAL   124     320.324 328.200 323.984  1.00  0.00           C  
ATOM   1945  HB  VAL   124     320.087 329.248 324.116  1.00  0.00           H  
ATOM   1946  CG1 VAL   124     320.063 327.868 322.523  1.00  0.00           C  
ATOM   1947 HG11 VAL   124     320.163 326.797 322.335  1.00  0.00           H  
ATOM   1948 HG12 VAL   124     319.058 328.190 322.243  1.00  0.00           H  
ATOM   1949 HG13 VAL   124     320.781 328.428 321.935  1.00  0.00           H  
ATOM   1950  CG2 VAL   124     319.388 327.348 324.853  1.00  0.00           C  
ATOM   1951 HG21 VAL   124     319.482 327.645 325.899  1.00  0.00           H  
ATOM   1952 HG22 VAL   124     318.366 327.479 324.513  1.00  0.00           H  
ATOM   1953 HG23 VAL   124     319.578 326.278 324.771  1.00  0.00           H  
ATOM   1954  C   VAL   124     322.150 328.794 325.583  1.00  0.00           C  
ATOM   1955  O   VAL   124     322.192 328.236 326.673  1.00  0.00           O  
ATOM   1956  N   PRO   125     322.383 330.126 325.466  1.00  0.00           N  
ATOM   1957  CD  PRO   125     322.210 330.979 324.290  1.00  0.00           C  
ATOM   1958  HD2 PRO   125     321.181 331.342 324.263  1.00  0.00           H  
ATOM   1959  HD3 PRO   125     322.434 330.475 323.352  1.00  0.00           H  
ATOM   1960  CG  PRO   125     323.147 332.171 324.489  1.00  0.00           C  
ATOM   1961  HG2 PRO   125     322.655 333.102 324.207  1.00  0.00           H  
ATOM   1962  HG3 PRO   125     324.051 332.047 323.897  1.00  0.00           H  
ATOM   1963  CB  PRO   125     323.517 332.169 325.973  1.00  0.00           C  
ATOM   1964  HB2 PRO   125     323.242 333.121 326.431  1.00  0.00           H  
ATOM   1965  HB3 PRO   125     324.591 332.021 326.082  1.00  0.00           H  
ATOM   1966  CA  PRO   125     322.758 330.984 326.595  1.00  0.00           C  
ATOM   1967  HA  PRO   125     323.420 330.448 327.278  1.00  0.00           H  
ATOM   1968  C   PRO   125     321.535 331.484 327.378  1.00  0.00           C  
ATOM   1969  O   PRO   125     320.399 331.409 326.912  1.00  0.00           O  
ATOM   1970  N   LYS   126     321.783 332.095 328.544  1.00  0.00           N  
ATOM   1971  H   LYS   126     322.738 332.076 328.888  1.00  0.00           H  
ATOM   1972  CA  LYS   126     320.762 332.767 329.377  1.00  0.00           C  
ATOM   1973  HA  LYS   126     320.059 332.005 329.718  1.00  0.00           H  
ATOM   1974  CB  LYS   126     321.422 333.369 330.640  1.00  0.00           C  
ATOM   1975  HB2 LYS   126     320.653 333.877 331.225  1.00  0.00           H  
ATOM   1976  HB3 LYS   126     321.806 332.548 331.251  1.00  0.00           H  
ATOM   1977  CG  LYS   126     322.586 334.344 330.358  1.00  0.00           C  
ATOM   1978  HG2 LYS   126     323.401 333.792 329.888  1.00  0.00           H  
ATOM   1979  HG3 LYS   126     322.268 335.126 329.671  1.00  0.00           H  
ATOM   1980  CD  LYS   126     323.141 335.017 331.623  1.00  0.00           C  
ATOM   1981  HD2 LYS   126     323.304 334.265 332.397  1.00  0.00           H  
ATOM   1982  HD3 LYS   126     324.103 335.467 331.372  1.00  0.00           H  
ATOM   1983  CE  LYS   126     322.199 336.118 332.138  1.00  0.00           C  
ATOM   1984  HE2 LYS   126     322.021 336.832 331.326  1.00  0.00           H  
ATOM   1985  HE3 LYS   126     321.237 335.672 332.407  1.00  0.00           H  
ATOM   1986  NZ  LYS   126     322.777 336.828 333.312  1.00  0.00           N  
ATOM   1987  HZ1 LYS   126     323.665 337.258 333.086  1.00  0.00           H  
ATOM   1988  HZ2 LYS   126     322.160 337.564 333.633  1.00  0.00           H  
ATOM   1989  HZ3 LYS   126     322.927 336.199 334.090  1.00  0.00           H  
ATOM   1990  C   LYS   126     319.912 333.798 328.617  1.00  0.00           C  
ATOM   1991  O   LYS   126     318.693 333.807 328.775  1.00  0.00           O  
ATOM   1992  N   HIS   127     320.545 334.596 327.749  1.00  0.00           N  
ATOM   1993  H   HIS   127     321.544 334.460 327.680  1.00  0.00           H  
ATOM   1994  CA  HIS   127     319.993 335.792 327.077  1.00  0.00           C  
ATOM   1995  HA  HIS   127     319.906 336.596 327.811  1.00  0.00           H  
ATOM   1996  CB  HIS   127     320.977 336.257 325.987  1.00  0.00           C  
ATOM   1997  HB2 HIS   127     321.336 335.396 325.421  1.00  0.00           H  
ATOM   1998  HB3 HIS   127     320.449 336.911 325.292  1.00  0.00           H  
ATOM   1999  CG  HIS   127     322.156 337.038 326.512  1.00  0.00           C  
ATOM   2000  ND1 HIS   127     322.084 338.335 327.027  1.00  0.00           N  
ATOM   2001  CE1 HIS   127     323.349 338.690 327.312  1.00  0.00           C  
ATOM   2002  HE1 HIS   127     323.646 339.652 327.716  1.00  0.00           H  
ATOM   2003  NE2 HIS   127     324.195 337.689 327.011  1.00  0.00           N  
ATOM   2004  HE2 HIS   127     325.203 337.726 327.126  1.00  0.00           H  
ATOM   2005  CD2 HIS   127     323.462 336.637 326.499  1.00  0.00           C  
ATOM   2006  HD2 HIS   127     323.845 335.695 326.128  1.00  0.00           H  
ATOM   2007  C   HIS   127     318.597 335.628 326.462  1.00  0.00           C  
ATOM   2008  O   HIS   127     317.755 336.511 326.620  1.00  0.00           O  
ATOM   2009  N   LYS   128     318.349 334.511 325.765  1.00  0.00           N  
ATOM   2010  H   LYS   128     319.102 333.836 325.691  1.00  0.00           H  
ATOM   2011  CA  LYS   128     317.104 334.254 325.009  1.00  0.00           C  
ATOM   2012  HA  LYS   128     316.462 335.136 325.052  1.00  0.00           H  
ATOM   2013  CB  LYS   128     317.522 334.070 323.531  1.00  0.00           C  
ATOM   2014  HB2 LYS   128     317.926 335.021 323.180  1.00  0.00           H  
ATOM   2015  HB3 LYS   128     318.322 333.330 323.489  1.00  0.00           H  
ATOM   2016  CG  LYS   128     316.470 333.618 322.516  1.00  0.00           C  
ATOM   2017  HG2 LYS   128     316.905 333.682 321.517  1.00  0.00           H  
ATOM   2018  HG3 LYS   128     316.279 332.565 322.709  1.00  0.00           H  
ATOM   2019  CD  LYS   128     315.138 334.384 322.520  1.00  0.00           C  
ATOM   2020  HD2 LYS   128     314.771 334.556 323.530  1.00  0.00           H  
ATOM   2021  HD3 LYS   128     315.266 335.346 322.025  1.00  0.00           H  
ATOM   2022  CE  LYS   128     314.144 333.501 321.766  1.00  0.00           C  
ATOM   2023  HE2 LYS   128     314.508 333.380 320.739  1.00  0.00           H  
ATOM   2024  HE3 LYS   128     314.122 332.515 322.239  1.00  0.00           H  
ATOM   2025  NZ  LYS   128     312.778 334.047 321.746  1.00  0.00           N  
ATOM   2026  HZ1 LYS   128     312.787 335.017 321.468  1.00  0.00           H  
ATOM   2027  HZ2 LYS   128     312.199 333.524 321.090  1.00  0.00           H  
ATOM   2028  HZ3 LYS   128     312.300 333.995 322.643  1.00  0.00           H  
ATOM   2029  C   LYS   128     316.259 333.119 325.609  1.00  0.00           C  
ATOM   2030  O   LYS   128     315.293 332.674 324.999  1.00  0.00           O  
ATOM   2031  N   LEU   129     316.613 332.616 326.794  1.00  0.00           N  
ATOM   2032  H   LEU   129     317.412 333.031 327.255  1.00  0.00           H  
ATOM   2033  CA  LEU   129     315.967 331.436 327.391  1.00  0.00           C  
ATOM   2034  HA  LEU   129     315.038 331.220 326.871  1.00  0.00           H  
ATOM   2035  CB  LEU   129     316.877 330.213 327.205  1.00  0.00           C  
ATOM   2036  HB2 LEU   129     317.898 330.485 327.469  1.00  0.00           H  
ATOM   2037  HB3 LEU   129     316.543 329.445 327.904  1.00  0.00           H  
ATOM   2038  CG  LEU   129     316.919 329.532 325.836  1.00  0.00           C  
ATOM   2039  HG  LEU   129     317.454 328.618 326.027  1.00  0.00           H  
ATOM   2040  CD1 LEU   129     315.556 329.135 325.295  1.00  0.00           C  
ATOM   2041 HD11 LEU   129     314.990 330.025 325.015  1.00  0.00           H  
ATOM   2042 HD12 LEU   129     315.708 328.514 324.413  1.00  0.00           H  
ATOM   2043 HD13 LEU   129     315.008 328.570 326.050  1.00  0.00           H  
ATOM   2044  CD2 LEU   129     317.657 330.281 324.728  1.00  0.00           C  
ATOM   2045 HD21 LEU   129     318.604 330.671 325.106  1.00  0.00           H  
ATOM   2046 HD22 LEU   129     317.838 329.606 323.893  1.00  0.00           H  
ATOM   2047 HD23 LEU   129     317.060 331.088 324.330  1.00  0.00           H  
ATOM   2048  C   LEU   129     315.564 331.599 328.864  1.00  0.00           C  
ATOM   2049  O   LEU   129     314.492 331.129 329.242  1.00  0.00           O  
ATOM   2050  N   LYS   130     316.373 332.276 329.696  1.00  0.00           N  
ATOM   2051  H   LYS   130     317.230 332.680 329.330  1.00  0.00           H  
ATOM   2052  CA  LYS   130     316.090 332.415 331.142  1.00  0.00           C  
ATOM   2053  HA  LYS   130     315.750 331.442 331.502  1.00  0.00           H  
ATOM   2054  CB  LYS   130     317.371 332.820 331.908  1.00  0.00           C  
ATOM   2055  HB2 LYS   130     318.229 332.270 331.527  1.00  0.00           H  
ATOM   2056  HB3 LYS   130     317.576 333.875 331.721  1.00  0.00           H  
ATOM   2057  CG  LYS   130     317.295 332.597 333.433  1.00  0.00           C  
ATOM   2058  HG2 LYS   130     318.203 333.012 333.874  1.00  0.00           H  
ATOM   2059  HG3 LYS   130     316.448 333.157 333.828  1.00  0.00           H  
ATOM   2060  CD  LYS   130     317.179 331.126 333.883  1.00  0.00           C  
ATOM   2061  HD2 LYS   130     316.288 330.670 333.449  1.00  0.00           H  
ATOM   2062  HD3 LYS   130     318.063 330.574 333.557  1.00  0.00           H  
ATOM   2063  CE  LYS   130     317.085 331.049 335.415  1.00  0.00           C  
ATOM   2064  HE2 LYS   130     318.013 331.444 335.842  1.00  0.00           H  
ATOM   2065  HE3 LYS   130     316.266 331.696 335.747  1.00  0.00           H  
ATOM   2066  NZ  LYS   130     316.853 329.658 335.899  1.00  0.00           N  
ATOM   2067  HZ1 LYS   130     317.592 329.028 335.610  1.00  0.00           H  
ATOM   2068  HZ2 LYS   130     316.820 329.630 336.912  1.00  0.00           H  
ATOM   2069  HZ3 LYS   130     315.968 329.293 335.569  1.00  0.00           H  
ATOM   2070  C   LYS   130     314.933 333.390 331.377  1.00  0.00           C  
ATOM   2071  O   LYS   130     314.047 333.136 332.187  1.00  0.00           O  
ATOM   2072  N   GLU   131     314.914 334.467 330.588  1.00  0.00           N  
ATOM   2073  H   GLU   131     315.726 334.629 330.008  1.00  0.00           H  
ATOM   2074  CA  GLU   131     313.785 335.405 330.488  1.00  0.00           C  
ATOM   2075  HA  GLU   131     313.421 335.611 331.496  1.00  0.00           H  
ATOM   2076  CB  GLU   131     314.281 336.743 329.907  1.00  0.00           C  
ATOM   2077  HB2 GLU   131     313.493 337.484 330.044  1.00  0.00           H  
ATOM   2078  HB3 GLU   131     315.146 337.063 330.490  1.00  0.00           H  
ATOM   2079  CG  GLU   131     314.663 336.719 328.415  1.00  0.00           C  
ATOM   2080  HG2 GLU   131     315.483 336.013 328.263  1.00  0.00           H  
ATOM   2081  HG3 GLU   131     313.807 336.362 327.838  1.00  0.00           H  
ATOM   2082  CD  GLU   131     315.075 338.117 327.896  1.00  0.00           C  
ATOM   2083  OE1 GLU   131     314.707 338.474 326.749  1.00  0.00           O  
ATOM   2084  OE2 GLU   131     315.751 338.887 328.624  1.00  0.00           O  
ATOM   2085  C   GLU   131     312.594 334.827 329.690  1.00  0.00           C  
ATOM   2086  O   GLU   131     311.449 335.238 329.885  1.00  0.00           O  
ATOM   2087  N   GLU   132     312.859 333.871 328.792  1.00  0.00           N  
ATOM   2088  H   GLU   132     313.820 333.588 328.690  1.00  0.00           H  
ATOM   2089  CA  GLU   132     311.883 333.298 327.849  1.00  0.00           C  
ATOM   2090  HA  GLU   132     311.210 334.093 327.530  1.00  0.00           H  
ATOM   2091  CB  GLU   132     312.655 332.788 326.627  1.00  0.00           C  
ATOM   2092  HB2 GLU   132     313.499 333.451 326.450  1.00  0.00           H  
ATOM   2093  HB3 GLU   132     313.035 331.794 326.856  1.00  0.00           H  
ATOM   2094  CG  GLU   132     311.854 332.691 325.329  1.00  0.00           C  
ATOM   2095  HG2 GLU   132     312.476 332.170 324.596  1.00  0.00           H  
ATOM   2096  HG3 GLU   132     310.966 332.077 325.484  1.00  0.00           H  
ATOM   2097  CD  GLU   132     311.456 334.057 324.740  1.00  0.00           C  
ATOM   2098  OE1 GLU   132     310.879 334.039 323.632  1.00  0.00           O  
ATOM   2099  OE2 GLU   132     311.784 335.137 325.282  1.00  0.00           O  
ATOM   2100  C   GLU   132     311.014 332.171 328.436  1.00  0.00           C  
ATOM   2101  O   GLU   132     309.953 331.859 327.892  1.00  0.00           O  
ATOM   2102  N   GLY   133     311.450 331.569 329.550  1.00  0.00           N  
ATOM   2103  H   GLY   133     312.350 331.853 329.914  1.00  0.00           H  
ATOM   2104  CA  GLY   133     310.681 330.575 330.304  1.00  0.00           C  
ATOM   2105  HA2 GLY   133     310.853 330.737 331.368  1.00  0.00           H  
ATOM   2106  HA3 GLY   133     309.616 330.729 330.124  1.00  0.00           H  
ATOM   2107  C   GLY   133     311.006 329.106 329.998  1.00  0.00           C  
ATOM   2108  O   GLY   133     310.088 328.281 330.020  1.00  0.00           O  
ATOM   2109  N   TYR   134     312.274 328.760 329.718  1.00  0.00           N  
ATOM   2110  H   TYR   134     312.978 329.488 329.660  1.00  0.00           H  
ATOM   2111  CA  TYR   134     312.684 327.361 329.494  1.00  0.00           C  
ATOM   2112  HA  TYR   134     311.938 326.715 329.956  1.00  0.00           H  
ATOM   2113  CB  TYR   134     312.651 327.055 327.987  1.00  0.00           C  
ATOM   2114  HB2 TYR   134     311.935 327.723 327.507  1.00  0.00           H  
ATOM   2115  HB3 TYR   134     313.620 327.274 327.539  1.00  0.00           H  
ATOM   2116  CG  TYR   134     312.228 325.637 327.640  1.00  0.00           C  
ATOM   2117  CD1 TYR   134     310.900 325.219 327.866  1.00  0.00           C  
ATOM   2118  HD1 TYR   134     310.198 325.893 328.341  1.00  0.00           H  
ATOM   2119  CE1 TYR   134     310.468 323.951 327.428  1.00  0.00           C  
ATOM   2120  HE1 TYR   134     309.444 323.643 327.590  1.00  0.00           H  
ATOM   2121  CZ  TYR   134     311.362 323.099 326.742  1.00  0.00           C  
ATOM   2122  OH  TYR   134     310.947 321.883 326.283  1.00  0.00           O  
ATOM   2123  HH  TYR   134     309.996 321.736 326.427  1.00  0.00           H  
ATOM   2124  CE2 TYR   134     312.693 323.519 326.527  1.00  0.00           C  
ATOM   2125  HE2 TYR   134     313.374 322.891 325.978  1.00  0.00           H  
ATOM   2126  CD2 TYR   134     313.127 324.770 326.998  1.00  0.00           C  
ATOM   2127  HD2 TYR   134     314.144 325.081 326.836  1.00  0.00           H  
ATOM   2128  C   TYR   134     314.025 327.009 330.172  1.00  0.00           C  
ATOM   2129  O   TYR   134     315.113 327.195 329.623  1.00  0.00           O  
ATOM   2130  N   GLU   135     313.939 326.493 331.403  1.00  0.00           N  
ATOM   2131  H   GLU   135     313.010 326.437 331.818  1.00  0.00           H  
ATOM   2132  CA  GLU   135     315.072 326.143 332.283  1.00  0.00           C  
ATOM   2133  HA  GLU   135     315.741 327.002 332.360  1.00  0.00           H  
ATOM   2134  CB  GLU   135     314.557 325.788 333.690  1.00  0.00           C  
ATOM   2135  HB2 GLU   135     313.796 325.010 333.614  1.00  0.00           H  
ATOM   2136  HB3 GLU   135     315.390 325.367 334.255  1.00  0.00           H  
ATOM   2137  CG  GLU   135     314.021 326.969 334.508  1.00  0.00           C  
ATOM   2138  HG2 GLU   135     313.851 326.614 335.528  1.00  0.00           H  
ATOM   2139  HG3 GLU   135     314.806 327.727 334.553  1.00  0.00           H  
ATOM   2140  CD  GLU   135     312.712 327.592 333.978  1.00  0.00           C  
ATOM   2141  OE1 GLU   135     312.511 328.814 334.181  1.00  0.00           O  
ATOM   2142  OE2 GLU   135     311.876 326.878 333.372  1.00  0.00           O  
ATOM   2143  C   GLU   135     315.913 324.948 331.809  1.00  0.00           C  
ATOM   2144  O   GLU   135     317.107 324.886 332.097  1.00  0.00           O  
ATOM   2145  N   SER   136     315.290 324.008 331.087  1.00  0.00           N  
ATOM   2146  H   SER   136     314.299 324.161 330.954  1.00  0.00           H  
ATOM   2147  CA  SER   136     315.796 322.670 330.706  1.00  0.00           C  
ATOM   2148  HA  SER   136     315.887 322.073 331.614  1.00  0.00           H  
ATOM   2149  CB  SER   136     314.738 322.020 329.809  1.00  0.00           C  
ATOM   2150  HB2 SER   136     313.745 322.200 330.223  1.00  0.00           H  
ATOM   2151  HB3 SER   136     314.787 322.486 328.822  1.00  0.00           H  
ATOM   2152  OG  SER   136     314.941 320.624 329.688  1.00  0.00           O  
ATOM   2153  HG  SER   136     314.564 320.177 330.469  1.00  0.00           H  
ATOM   2154  C   SER   136     317.165 322.633 329.998  1.00  0.00           C  
ATOM   2155  O   SER   136     317.804 321.590 329.894  1.00  0.00           O  
ATOM   2156  N   TYR   137     317.635 323.787 329.536  1.00  0.00           N  
ATOM   2157  H   TYR   137     317.034 324.587 329.660  1.00  0.00           H  
ATOM   2158  CA  TYR   137     318.983 324.029 329.028  1.00  0.00           C  
ATOM   2159  HA  TYR   137     319.427 323.111 328.639  1.00  0.00           H  
ATOM   2160  CB  TYR   137     318.824 325.046 327.890  1.00  0.00           C  
ATOM   2161  HB2 TYR   137     318.406 325.936 328.340  1.00  0.00           H  
ATOM   2162  HB3 TYR   137     319.794 325.329 327.492  1.00  0.00           H  
ATOM   2163  CG  TYR   137     317.875 324.696 326.760  1.00  0.00           C  
ATOM   2164  CD1 TYR   137     317.890 323.433 326.141  1.00  0.00           C  
ATOM   2165  HD1 TYR   137     318.568 322.665 326.487  1.00  0.00           H  
ATOM   2166  CE1 TYR   137     317.003 323.157 325.082  1.00  0.00           C  
ATOM   2167  HE1 TYR   137     317.030 322.193 324.600  1.00  0.00           H  
ATOM   2168  CZ  TYR   137     316.070 324.131 324.664  1.00  0.00           C  
ATOM   2169  OH  TYR   137     315.147 323.865 323.700  1.00  0.00           O  
ATOM   2170  HH  TYR   137     315.039 322.918 323.521  1.00  0.00           H  
ATOM   2171  CE2 TYR   137     316.064 325.393 325.283  1.00  0.00           C  
ATOM   2172  HE2 TYR   137     315.345 326.128 324.967  1.00  0.00           H  
ATOM   2173  CD2 TYR   137     316.951 325.668 326.334  1.00  0.00           C  
ATOM   2174  HD2 TYR   137     316.910 326.628 326.825  1.00  0.00           H  
ATOM   2175  C   TYR   137     319.899 324.594 330.138  1.00  0.00           C  
ATOM   2176  O   TYR   137     320.845 323.948 330.574  1.00  0.00           O  
ATOM   2177  N   LEU   138     319.541 325.785 330.632  1.00  0.00           N  
ATOM   2178  H   LEU   138     318.659 326.126 330.283  1.00  0.00           H  
ATOM   2179  CA  LEU   138     320.251 326.746 331.497  1.00  0.00           C  
ATOM   2180  HA  LEU   138     321.221 326.988 331.065  1.00  0.00           H  
ATOM   2181  CB  LEU   138     319.369 328.002 331.504  1.00  0.00           C  
ATOM   2182  HB2 LEU   138     318.337 327.680 331.663  1.00  0.00           H  
ATOM   2183  HB3 LEU   138     319.629 328.620 332.365  1.00  0.00           H  
ATOM   2184  CG  LEU   138     319.457 328.946 330.296  1.00  0.00           C  
ATOM   2185  HG  LEU   138     320.308 329.610 330.437  1.00  0.00           H  
ATOM   2186  CD1 LEU   138     319.526 328.373 328.881  1.00  0.00           C  
ATOM   2187 HD11 LEU   138     318.559 327.982 328.577  1.00  0.00           H  
ATOM   2188 HD12 LEU   138     319.792 329.169 328.188  1.00  0.00           H  
ATOM   2189 HD13 LEU   138     320.291 327.604 328.806  1.00  0.00           H  
ATOM   2190  CD2 LEU   138     318.167 329.746 330.333  1.00  0.00           C  
ATOM   2191 HD21 LEU   138     317.994 330.118 331.337  1.00  0.00           H  
ATOM   2192 HD22 LEU   138     318.261 330.576 329.644  1.00  0.00           H  
ATOM   2193 HD23 LEU   138     317.312 329.118 330.068  1.00  0.00           H  
ATOM   2194  C   LEU   138     320.516 326.322 332.955  1.00  0.00           C  
ATOM   2195  O   LEU   138     321.005 327.127 333.756  1.00  0.00           O  
ATOM   2196  N   HIS   139     320.138 325.104 333.325  1.00  0.00           N  
ATOM   2197  H   HIS   139     319.688 324.542 332.618  1.00  0.00           H  
ATOM   2198  CA  HIS   139     320.532 324.477 334.594  1.00  0.00           C  
ATOM   2199  HA  HIS   139     321.343 325.056 335.039  1.00  0.00           H  
ATOM   2200  CB  HIS   139     319.346 324.488 335.569  1.00  0.00           C  
ATOM   2201  HB2 HIS   139     318.984 325.514 335.655  1.00  0.00           H  
ATOM   2202  HB3 HIS   139     318.537 323.887 335.152  1.00  0.00           H  
ATOM   2203  CG  HIS   139     319.646 323.993 336.969  1.00  0.00           C  
ATOM   2204  ND1 HIS   139     318.673 323.663 337.918  1.00  0.00           N  
ATOM   2205  CE1 HIS   139     319.338 323.325 339.036  1.00  0.00           C  
ATOM   2206  HE1 HIS   139     318.874 323.014 339.966  1.00  0.00           H  
ATOM   2207  NE2 HIS   139     320.663 323.435 338.842  1.00  0.00           N  
ATOM   2208  HE2 HIS   139     321.375 323.242 339.541  1.00  0.00           H  
ATOM   2209  CD2 HIS   139     320.878 323.866 337.552  1.00  0.00           C  
ATOM   2210  HD2 HIS   139     321.838 324.072 337.095  1.00  0.00           H  
ATOM   2211  C   HIS   139     321.090 323.075 334.347  1.00  0.00           C  
ATOM   2212  O   HIS   139     322.140 322.723 334.880  1.00  0.00           O  
ATOM   2213  N   LEU   140     320.437 322.305 333.469  1.00  0.00           N  
ATOM   2214  H   LEU   140     319.564 322.649 333.099  1.00  0.00           H  
ATOM   2215  CA  LEU   140     320.895 320.994 333.005  1.00  0.00           C  
ATOM   2216  HA  LEU   140     320.855 320.299 333.846  1.00  0.00           H  
ATOM   2217  CB  LEU   140     319.913 320.513 331.924  1.00  0.00           C  
ATOM   2218  HB2 LEU   140     318.904 320.614 332.328  1.00  0.00           H  
ATOM   2219  HB3 LEU   140     319.998 321.164 331.054  1.00  0.00           H  
ATOM   2220  CG  LEU   140     320.098 319.052 331.475  1.00  0.00           C  
ATOM   2221  HG  LEU   140     320.314 318.434 332.346  1.00  0.00           H  
ATOM   2222  CD1 LEU   140     318.826 318.525 330.815  1.00  0.00           C  
ATOM   2223 HD11 LEU   140     318.620 319.081 329.902  1.00  0.00           H  
ATOM   2224 HD12 LEU   140     318.952 317.470 330.573  1.00  0.00           H  
ATOM   2225 HD13 LEU   140     317.981 318.627 331.494  1.00  0.00           H  
ATOM   2226  CD2 LEU   140     321.200 318.865 330.435  1.00  0.00           C  
ATOM   2227 HD21 LEU   140     322.173 319.142 330.821  1.00  0.00           H  
ATOM   2228 HD22 LEU   140     321.243 317.810 330.187  1.00  0.00           H  
ATOM   2229 HD23 LEU   140     320.990 319.452 329.542  1.00  0.00           H  
ATOM   2230  C   LEU   140     322.342 321.027 332.490  1.00  0.00           C  
ATOM   2231  O   LEU   140     323.150 320.190 332.894  1.00  0.00           O  
ATOM   2232  N   PHE   141     322.679 321.978 331.610  1.00  0.00           N  
ATOM   2233  H   PHE   141     321.976 322.647 331.311  1.00  0.00           H  
ATOM   2234  CA  PHE   141     324.026 322.089 331.047  1.00  0.00           C  
ATOM   2235  HA  PHE   141     324.287 321.098 330.672  1.00  0.00           H  
ATOM   2236  CB  PHE   141     324.011 323.015 329.802  1.00  0.00           C  
ATOM   2237  HB2 PHE   141     324.802 322.701 329.131  1.00  0.00           H  
ATOM   2238  HB3 PHE   141     323.098 322.785 329.250  1.00  0.00           H  
ATOM   2239  CG  PHE   141     324.099 324.537 329.948  1.00  0.00           C  
ATOM   2240  CD1 PHE   141     325.146 325.173 330.649  1.00  0.00           C  
ATOM   2241  HD1 PHE   141     325.941 324.600 331.095  1.00  0.00           H  
ATOM   2242  CE1 PHE   141     325.165 326.571 330.803  1.00  0.00           C  
ATOM   2243  HE1 PHE   141     325.950 327.043 331.379  1.00  0.00           H  
ATOM   2244  CZ  PHE   141     324.163 327.357 330.215  1.00  0.00           C  
ATOM   2245  HZ  PHE   141     324.171 328.432 330.333  1.00  0.00           H  
ATOM   2246  CE2 PHE   141     323.189 326.742 329.416  1.00  0.00           C  
ATOM   2247  HE2 PHE   141     322.456 327.349 328.913  1.00  0.00           H  
ATOM   2248  CD2 PHE   141     323.159 325.345 329.280  1.00  0.00           C  
ATOM   2249  HD2 PHE   141     322.396 324.893 328.665  1.00  0.00           H  
ATOM   2250  C   PHE   141     325.059 322.385 332.155  1.00  0.00           C  
ATOM   2251  O   PHE   141     326.067 321.686 332.275  1.00  0.00           O  
ATOM   2252  N   ASN   142     324.751 323.325 333.060  1.00  0.00           N  
ATOM   2253  H   ASN   142     323.915 323.877 332.899  1.00  0.00           H  
ATOM   2254  CA  ASN   142     325.586 323.701 334.211  1.00  0.00           C  
ATOM   2255  HA  ASN   142     326.576 323.972 333.837  1.00  0.00           H  
ATOM   2256  CB  ASN   142     324.999 324.914 334.968  1.00  0.00           C  
ATOM   2257  HB2 ASN   142     324.209 324.572 335.636  1.00  0.00           H  
ATOM   2258  HB3 ASN   142     325.786 325.339 335.593  1.00  0.00           H  
ATOM   2259  CG  ASN   142     324.398 326.005 334.097  1.00  0.00           C  
ATOM   2260  OD1 ASN   142     323.481 325.766 333.330  1.00  0.00           O  
ATOM   2261  ND2 ASN   142     324.859 327.231 334.207  1.00  0.00           N  
ATOM   2262 HD21 ASN   142     324.424 327.944 333.643  1.00  0.00           H  
ATOM   2263 HD22 ASN   142     325.603 327.451 334.851  1.00  0.00           H  
ATOM   2264  C   ASN   142     325.767 322.538 335.201  1.00  0.00           C  
ATOM   2265  O   ASN   142     326.769 322.491 335.921  1.00  0.00           O  
ATOM   2266  N   LYS   143     324.795 321.614 335.227  1.00  0.00           N  
ATOM   2267  H   LYS   143     323.973 321.798 334.661  1.00  0.00           H  
ATOM   2268  CA  LYS   143     324.857 320.336 335.928  1.00  0.00           C  
ATOM   2269  HA  LYS   143     325.331 320.512 336.895  1.00  0.00           H  
ATOM   2270  CB  LYS   143     323.435 319.825 336.219  1.00  0.00           C  
ATOM   2271  HB2 LYS   143     322.878 320.629 336.706  1.00  0.00           H  
ATOM   2272  HB3 LYS   143     322.923 319.577 335.292  1.00  0.00           H  
ATOM   2273  CG  LYS   143     323.409 318.595 337.136  1.00  0.00           C  
ATOM   2274  HG2 LYS   143     323.828 317.745 336.596  1.00  0.00           H  
ATOM   2275  HG3 LYS   143     324.019 318.781 338.021  1.00  0.00           H  
ATOM   2276  CD  LYS   143     321.966 318.287 337.579  1.00  0.00           C  
ATOM   2277  HD2 LYS   143     321.779 318.779 338.536  1.00  0.00           H  
ATOM   2278  HD3 LYS   143     321.258 318.680 336.846  1.00  0.00           H  
ATOM   2279  CE  LYS   143     321.739 316.775 337.715  1.00  0.00           C  
ATOM   2280  HE2 LYS   143     321.912 316.314 336.737  1.00  0.00           H  
ATOM   2281  HE3 LYS   143     322.473 316.364 338.414  1.00  0.00           H  
ATOM   2282  NZ  LYS   143     320.357 316.468 338.179  1.00  0.00           N  
ATOM   2283  HZ1 LYS   143     319.659 316.871 337.567  1.00  0.00           H  
ATOM   2284  HZ2 LYS   143     320.195 315.469 338.203  1.00  0.00           H  
ATOM   2285  HZ3 LYS   143     320.193 316.823 339.112  1.00  0.00           H  
ATOM   2286  C   LYS   143     325.797 319.385 335.175  1.00  0.00           C  
ATOM   2287  O   LYS   143     326.986 319.459 335.443  1.00  0.00           O  
ATOM   2288  N   LEU   144     325.354 318.567 334.209  1.00  0.00           N  
ATOM   2289  H   LEU   144     324.389 318.658 333.921  1.00  0.00           H  
ATOM   2290  CA  LEU   144     326.167 317.457 333.659  1.00  0.00           C  
ATOM   2291  HA  LEU   144     326.295 316.756 334.486  1.00  0.00           H  
ATOM   2292  CB  LEU   144     325.398 316.684 332.568  1.00  0.00           C  
ATOM   2293  HB2 LEU   144     325.735 315.646 332.585  1.00  0.00           H  
ATOM   2294  HB3 LEU   144     324.344 316.671 332.849  1.00  0.00           H  
ATOM   2295  CG  LEU   144     325.546 317.209 331.122  1.00  0.00           C  
ATOM   2296  HG  LEU   144     325.616 318.297 331.122  1.00  0.00           H  
ATOM   2297  CD1 LEU   144     326.727 316.605 330.346  1.00  0.00           C  
ATOM   2298 HD11 LEU   144     326.644 315.519 330.315  1.00  0.00           H  
ATOM   2299 HD12 LEU   144     326.731 316.991 329.326  1.00  0.00           H  
ATOM   2300 HD13 LEU   144     327.676 316.871 330.799  1.00  0.00           H  
ATOM   2301  CD2 LEU   144     324.311 316.808 330.330  1.00  0.00           C  
ATOM   2302 HD21 LEU   144     323.427 317.230 330.799  1.00  0.00           H  
ATOM   2303 HD22 LEU   144     324.396 317.197 329.317  1.00  0.00           H  
ATOM   2304 HD23 LEU   144     324.214 315.723 330.304  1.00  0.00           H  
ATOM   2305  C   LEU   144     327.599 317.810 333.202  1.00  0.00           C  
ATOM   2306  O   LEU   144     328.494 316.970 333.329  1.00  0.00           O  
ATOM   2307  N   GLU   145     327.843 319.014 332.672  1.00  0.00           N  
ATOM   2308  H   GLU   145     327.086 319.682 332.597  1.00  0.00           H  
ATOM   2309  CA  GLU   145     329.182 319.434 332.239  1.00  0.00           C  
ATOM   2310  HA  GLU   145     329.571 318.655 331.584  1.00  0.00           H  
ATOM   2311  CB  GLU   145     329.065 320.724 331.406  1.00  0.00           C  
ATOM   2312  HB2 GLU   145     328.355 320.535 330.600  1.00  0.00           H  
ATOM   2313  HB3 GLU   145     328.656 321.506 332.045  1.00  0.00           H  
ATOM   2314  CG  GLU   145     330.355 321.279 330.778  1.00  0.00           C  
ATOM   2315  HG2 GLU   145     330.082 322.118 330.132  1.00  0.00           H  
ATOM   2316  HG3 GLU   145     330.974 321.690 331.578  1.00  0.00           H  
ATOM   2317  CD  GLU   145     331.176 320.260 329.953  1.00  0.00           C  
ATOM   2318  OE1 GLU   145     332.417 320.429 329.853  1.00  0.00           O  
ATOM   2319  OE2 GLU   145     330.606 319.304 329.371  1.00  0.00           O  
ATOM   2320  C   GLU   145     330.192 319.566 333.404  1.00  0.00           C  
ATOM   2321  O   GLU   145     331.401 319.540 333.161  1.00  0.00           O  
ATOM   2322  N   HIS   146     329.728 319.683 334.661  1.00  0.00           N  
ATOM   2323  H   HIS   146     328.723 319.649 334.803  1.00  0.00           H  
ATOM   2324  CA  HIS   146     330.578 319.713 335.860  1.00  0.00           C  
ATOM   2325  HA  HIS   146     331.276 320.539 335.720  1.00  0.00           H  
ATOM   2326  CB  HIS   146     329.752 320.057 337.124  1.00  0.00           C  
ATOM   2327  HB2 HIS   146     330.429 320.566 337.810  1.00  0.00           H  
ATOM   2328  HB3 HIS   146     328.984 320.785 336.859  1.00  0.00           H  
ATOM   2329  CG  HIS   146     329.096 318.930 337.913  1.00  0.00           C  
ATOM   2330  ND1 HIS   146     328.259 317.921 337.419  1.00  0.00           N  
ATOM   2331  CE1 HIS   146     327.849 317.205 338.476  1.00  0.00           C  
ATOM   2332  HE1 HIS   146     327.184 316.348 338.426  1.00  0.00           H  
ATOM   2333  NE2 HIS   146     328.374 317.709 339.604  1.00  0.00           N  
ATOM   2334  HE2 HIS   146     328.205 317.346 340.537  1.00  0.00           H  
ATOM   2335  CD2 HIS   146     329.157 318.795 339.271  1.00  0.00           C  
ATOM   2336  HD2 HIS   146     329.696 319.441 339.953  1.00  0.00           H  
ATOM   2337  C   HIS   146     331.445 318.442 335.977  1.00  0.00           C  
ATOM   2338  O   HIS   146     332.672 318.545 335.903  1.00  0.00           O  
ATOM   2339  N   HIS   147     330.808 317.269 336.123  1.00  0.00           N  
ATOM   2340  H   HIS   147     329.807 317.347 336.265  1.00  0.00           H  
ATOM   2341  CA  HIS   147     331.332 315.891 336.020  1.00  0.00           C  
ATOM   2342  HA  HIS   147     331.650 315.732 334.991  1.00  0.00           H  
ATOM   2343  CB  HIS   147     332.550 315.643 336.944  1.00  0.00           C  
ATOM   2344  HB2 HIS   147     332.703 316.482 337.623  1.00  0.00           H  
ATOM   2345  HB3 HIS   147     332.378 314.761 337.561  1.00  0.00           H  
ATOM   2346  CG  HIS   147     333.814 315.393 336.154  1.00  0.00           C  
ATOM   2347  ND1 HIS   147     334.092 314.229 335.426  1.00  0.00           N  
ATOM   2348  CE1 HIS   147     335.267 314.449 334.811  1.00  0.00           C  
ATOM   2349  HE1 HIS   147     335.765 313.744 334.153  1.00  0.00           H  
ATOM   2350  NE2 HIS   147     335.734 315.673 335.113  1.00  0.00           N  
ATOM   2351  HE2 HIS   147     336.593 316.077 334.751  1.00  0.00           H  
ATOM   2352  CD2 HIS   147     334.833 316.281 335.960  1.00  0.00           C  
ATOM   2353  HD2 HIS   147     334.888 317.284 336.364  1.00  0.00           H  
ATOM   2354  C   HIS   147     330.216 314.856 336.270  1.00  0.00           C  
ATOM   2355  O   HIS   147     329.796 314.191 335.296  1.00  0.00           O  
ATOM   2356  OXT HIS   147     329.768 314.692 337.430  1.00  0.00           O  
TER    2357      HIS   147 
ENDMDL
REMARK 2kzn                 ENERGY     6.59323E+02 RMS   15.33
ATOM      1  N   MET     1     298.780 329.004 308.575  1.00  0.00           N  
ATOM      2  H1  MET     1     298.791 329.580 307.746  1.00  0.00           H  
ATOM      3  H2  MET     1     297.949 329.221 309.107  1.00  0.00           H  
ATOM      4  H3  MET     1     298.717 328.038 308.286  1.00  0.00           H  
ATOM      5  CA  MET     1     300.005 329.222 309.397  1.00  0.00           C  
ATOM      6  HA  MET     1     299.942 328.531 310.242  1.00  0.00           H  
ATOM      7  CB  MET     1     301.279 328.814 308.609  1.00  0.00           C  
ATOM      8  HB2 MET     1     301.154 327.787 308.260  1.00  0.00           H  
ATOM      9  HB3 MET     1     301.399 329.446 307.728  1.00  0.00           H  
ATOM     10  CG  MET     1     302.579 328.851 309.418  1.00  0.00           C  
ATOM     11  HG2 MET     1     303.376 328.411 308.817  1.00  0.00           H  
ATOM     12  HG3 MET     1     302.860 329.887 309.605  1.00  0.00           H  
ATOM     13  SD  MET     1     302.502 327.955 310.991  1.00  0.00           S  
ATOM     14  CE  MET     1     303.025 329.306 312.060  1.00  0.00           C  
ATOM     15  HE1 MET     1     302.224 330.037 312.142  1.00  0.00           H  
ATOM     16  HE2 MET     1     303.240 328.918 313.047  1.00  0.00           H  
ATOM     17  HE3 MET     1     303.925 329.781 311.666  1.00  0.00           H  
ATOM     18  C   MET     1     299.990 330.627 310.042  1.00  0.00           C  
ATOM     19  O   MET     1     299.219 330.827 310.978  1.00  0.00           O  
ATOM     20  N   ALA     2     300.784 331.604 309.572  1.00  0.00           N  
ATOM     21  H   ALA     2     301.394 331.389 308.792  1.00  0.00           H  
ATOM     22  CA  ALA     2     300.721 333.037 309.943  1.00  0.00           C  
ATOM     23  HA  ALA     2     301.614 333.507 309.524  1.00  0.00           H  
ATOM     24  CB  ALA     2     299.526 333.671 309.215  1.00  0.00           C  
ATOM     25  HB1 ALA     2     298.589 333.284 309.617  1.00  0.00           H  
ATOM     26  HB2 ALA     2     299.549 334.755 309.338  1.00  0.00           H  
ATOM     27  HB3 ALA     2     299.583 333.445 308.149  1.00  0.00           H  
ATOM     28  C   ALA     2     300.785 333.360 311.466  1.00  0.00           C  
ATOM     29  O   ALA     2     300.150 334.297 311.955  1.00  0.00           O  
ATOM     30  N   TYR     3     301.624 332.614 312.191  1.00  0.00           N  
ATOM     31  H   TYR     3     302.110 331.891 311.682  1.00  0.00           H  
ATOM     32  CA  TYR     3     301.995 332.783 313.610  1.00  0.00           C  
ATOM     33  HA  TYR     3     301.990 333.841 313.879  1.00  0.00           H  
ATOM     34  CB  TYR     3     301.007 332.030 314.528  1.00  0.00           C  
ATOM     35  HB2 TYR     3     300.722 331.086 314.058  1.00  0.00           H  
ATOM     36  HB3 TYR     3     301.514 331.774 315.460  1.00  0.00           H  
ATOM     37  CG  TYR     3     299.761 332.805 314.921  1.00  0.00           C  
ATOM     38  CD1 TYR     3     299.875 333.881 315.824  1.00  0.00           C  
ATOM     39  HD1 TYR     3     300.849 334.177 316.190  1.00  0.00           H  
ATOM     40  CE1 TYR     3     298.726 334.571 316.259  1.00  0.00           C  
ATOM     41  HE1 TYR     3     298.818 335.394 316.955  1.00  0.00           H  
ATOM     42  CZ  TYR     3     297.452 334.184 315.788  1.00  0.00           C  
ATOM     43  OH  TYR     3     296.332 334.835 316.212  1.00  0.00           O  
ATOM     44  HH  TYR     3     296.529 335.533 316.864  1.00  0.00           H  
ATOM     45  CE2 TYR     3     297.338 333.109 314.878  1.00  0.00           C  
ATOM     46  HE2 TYR     3     296.360 332.816 314.523  1.00  0.00           H  
ATOM     47  CD2 TYR     3     298.490 332.421 314.446  1.00  0.00           C  
ATOM     48  HD2 TYR     3     298.397 331.592 313.755  1.00  0.00           H  
ATOM     49  C   TYR     3     303.432 332.260 313.754  1.00  0.00           C  
ATOM     50  O   TYR     3     303.658 331.140 314.202  1.00  0.00           O  
ATOM     51  N   ASN     4     304.409 333.074 313.348  1.00  0.00           N  
ATOM     52  H   ASN     4     304.122 333.991 313.033  1.00  0.00           H  
ATOM     53  CA  ASN     4     305.813 332.698 313.088  1.00  0.00           C  
ATOM     54  HA  ASN     4     305.811 332.120 312.161  1.00  0.00           H  
ATOM     55  CB  ASN     4     306.615 333.986 312.807  1.00  0.00           C  
ATOM     56  HB2 ASN     4     306.580 334.629 313.688  1.00  0.00           H  
ATOM     57  HB3 ASN     4     307.659 333.734 312.617  1.00  0.00           H  
ATOM     58  CG  ASN     4     306.101 334.754 311.591  1.00  0.00           C  
ATOM     59  OD1 ASN     4     305.706 334.188 310.581  1.00  0.00           O  
ATOM     60  ND2 ASN     4     306.056 336.067 311.649  1.00  0.00           N  
ATOM     61 HD21 ASN     4     305.706 336.571 310.846  1.00  0.00           H  
ATOM     62 HD22 ASN     4     306.384 336.559 312.468  1.00  0.00           H  
ATOM     63  C   ASN     4     306.512 331.772 314.112  1.00  0.00           C  
ATOM     64  O   ASN     4     307.347 330.958 313.708  1.00  0.00           O  
ATOM     65  N   LYS     5     306.166 331.836 315.406  1.00  0.00           N  
ATOM     66  H   LYS     5     305.488 332.537 315.672  1.00  0.00           H  
ATOM     67  CA  LYS     5     306.646 330.884 316.431  1.00  0.00           C  
ATOM     68  HA  LYS     5     307.738 330.905 316.413  1.00  0.00           H  
ATOM     69  CB  LYS     5     306.215 331.355 317.836  1.00  0.00           C  
ATOM     70  HB2 LYS     5     306.677 330.695 318.573  1.00  0.00           H  
ATOM     71  HB3 LYS     5     306.631 332.350 318.007  1.00  0.00           H  
ATOM     72  CG  LYS     5     304.692 331.373 318.096  1.00  0.00           C  
ATOM     73  HG2 LYS     5     304.145 331.076 317.203  1.00  0.00           H  
ATOM     74  HG3 LYS     5     304.466 330.650 318.882  1.00  0.00           H  
ATOM     75  CD  LYS     5     304.175 332.753 318.526  1.00  0.00           C  
ATOM     76  HD2 LYS     5     304.686 333.060 319.440  1.00  0.00           H  
ATOM     77  HD3 LYS     5     304.386 333.478 317.737  1.00  0.00           H  
ATOM     78  CE  LYS     5     302.661 332.688 318.774  1.00  0.00           C  
ATOM     79  HE2 LYS     5     302.163 332.373 317.851  1.00  0.00           H  
ATOM     80  HE3 LYS     5     302.462 331.923 319.532  1.00  0.00           H  
ATOM     81  NZ  LYS     5     302.120 334.000 319.227  1.00  0.00           N  
ATOM     82  HZ1 LYS     5     302.297 334.735 318.553  1.00  0.00           H  
ATOM     83  HZ2 LYS     5     301.119 333.952 319.374  1.00  0.00           H  
ATOM     84  HZ3 LYS     5     302.536 334.286 320.104  1.00  0.00           H  
ATOM     85  C   LYS     5     306.264 329.415 316.173  1.00  0.00           C  
ATOM     86  O   LYS     5     307.090 328.524 316.350  1.00  0.00           O  
ATOM     87  N   GLU     6     305.029 329.139 315.752  1.00  0.00           N  
ATOM     88  H   GLU     6     304.422 329.919 315.519  1.00  0.00           H  
ATOM     89  CA  GLU     6     304.473 327.778 315.689  1.00  0.00           C  
ATOM     90  HA  GLU     6     304.787 327.255 316.593  1.00  0.00           H  
ATOM     91  CB  GLU     6     302.933 327.852 315.739  1.00  0.00           C  
ATOM     92  HB2 GLU     6     302.639 328.331 316.673  1.00  0.00           H  
ATOM     93  HB3 GLU     6     302.582 328.502 314.942  1.00  0.00           H  
ATOM     94  CG  GLU     6     302.180 326.516 315.611  1.00  0.00           C  
ATOM     95  HG2 GLU     6     301.114 326.748 315.543  1.00  0.00           H  
ATOM     96  HG3 GLU     6     302.456 326.037 314.669  1.00  0.00           H  
ATOM     97  CD  GLU     6     302.388 325.532 316.787  1.00  0.00           C  
ATOM     98  OE1 GLU     6     301.889 324.383 316.695  1.00  0.00           O  
ATOM     99  OE2 GLU     6     302.992 325.894 317.827  1.00  0.00           O  
ATOM    100  C   GLU     6     305.023 326.938 314.522  1.00  0.00           C  
ATOM    101  O   GLU     6     305.163 325.723 314.666  1.00  0.00           O  
ATOM    102  N   GLU     7     305.404 327.559 313.394  1.00  0.00           N  
ATOM    103  H   GLU     7     305.306 328.563 313.336  1.00  0.00           H  
ATOM    104  CA  GLU     7     306.019 326.834 312.268  1.00  0.00           C  
ATOM    105  HA  GLU     7     305.341 326.029 311.980  1.00  0.00           H  
ATOM    106  CB  GLU     7     306.253 327.725 311.034  1.00  0.00           C  
ATOM    107  HB2 GLU     7     305.312 328.162 310.716  1.00  0.00           H  
ATOM    108  HB3 GLU     7     306.919 328.543 311.313  1.00  0.00           H  
ATOM    109  CG  GLU     7     306.878 326.985 309.832  1.00  0.00           C  
ATOM    110  HG2 GLU     7     306.980 327.700 309.013  1.00  0.00           H  
ATOM    111  HG3 GLU     7     307.889 326.672 310.104  1.00  0.00           H  
ATOM    112  CD  GLU     7     306.078 325.760 309.321  1.00  0.00           C  
ATOM    113  OE1 GLU     7     306.703 324.816 308.778  1.00  0.00           O  
ATOM    114  OE2 GLU     7     304.827 325.739 309.399  1.00  0.00           O  
ATOM    115  C   GLU     7     307.326 326.182 312.709  1.00  0.00           C  
ATOM    116  O   GLU     7     307.521 325.001 312.458  1.00  0.00           O  
ATOM    117  N   LYS     8     308.190 326.918 313.421  1.00  0.00           N  
ATOM    118  H   LYS     8     307.954 327.888 313.593  1.00  0.00           H  
ATOM    119  CA  LYS     8     309.421 326.377 314.023  1.00  0.00           C  
ATOM    120  HA  LYS     8     310.057 325.970 313.234  1.00  0.00           H  
ATOM    121  CB  LYS     8     310.180 327.499 314.753  1.00  0.00           C  
ATOM    122  HB2 LYS     8     309.480 328.059 315.372  1.00  0.00           H  
ATOM    123  HB3 LYS     8     310.930 327.066 315.419  1.00  0.00           H  
ATOM    124  CG  LYS     8     310.866 328.470 313.780  1.00  0.00           C  
ATOM    125  HG2 LYS     8     310.279 328.560 312.864  1.00  0.00           H  
ATOM    126  HG3 LYS     8     310.911 329.452 314.251  1.00  0.00           H  
ATOM    127  CD  LYS     8     312.296 328.030 313.435  1.00  0.00           C  
ATOM    128  HD2 LYS     8     312.888 328.006 314.354  1.00  0.00           H  
ATOM    129  HD3 LYS     8     312.292 327.035 312.986  1.00  0.00           H  
ATOM    130  CE  LYS     8     312.897 329.046 312.454  1.00  0.00           C  
ATOM    131  HE2 LYS     8     312.374 328.964 311.496  1.00  0.00           H  
ATOM    132  HE3 LYS     8     312.715 330.054 312.845  1.00  0.00           H  
ATOM    133  NZ  LYS     8     314.358 328.842 312.263  1.00  0.00           N  
ATOM    134  HZ1 LYS     8     314.580 327.962 311.785  1.00  0.00           H  
ATOM    135  HZ2 LYS     8     314.752 329.566 311.673  1.00  0.00           H  
ATOM    136  HZ3 LYS     8     314.858 328.834 313.142  1.00  0.00           H  
ATOM    137  C   LYS     8     309.122 325.219 314.971  1.00  0.00           C  
ATOM    138  O   LYS     8     309.772 324.186 314.871  1.00  0.00           O  
ATOM    139  N   ILE     9     308.125 325.349 315.847  1.00  0.00           N  
ATOM    140  H   ILE     9     307.622 326.227 315.868  1.00  0.00           H  
ATOM    141  CA  ILE     9     307.781 324.296 316.816  1.00  0.00           C  
ATOM    142  HA  ILE     9     308.710 323.972 317.284  1.00  0.00           H  
ATOM    143  CB  ILE     9     306.888 324.855 317.949  1.00  0.00           C  
ATOM    144  HB  ILE     9     305.987 325.271 317.495  1.00  0.00           H  
ATOM    145  CG2 ILE     9     306.438 323.764 318.936  1.00  0.00           C  
ATOM    146 HG21 ILE     9     307.300 323.238 319.345  1.00  0.00           H  
ATOM    147 HG22 ILE     9     305.875 324.213 319.754  1.00  0.00           H  
ATOM    148 HG23 ILE     9     305.786 323.047 318.436  1.00  0.00           H  
ATOM    149  CG1 ILE     9     307.588 325.995 318.733  1.00  0.00           C  
ATOM    150 HG12 ILE     9     307.721 326.849 318.074  1.00  0.00           H  
ATOM    151 HG13 ILE     9     306.929 326.322 319.538  1.00  0.00           H  
ATOM    152  CD1 ILE     9     308.964 325.672 319.340  1.00  0.00           C  
ATOM    153 HD11 ILE     9     309.693 325.481 318.552  1.00  0.00           H  
ATOM    154 HD12 ILE     9     309.308 326.528 319.920  1.00  0.00           H  
ATOM    155 HD13 ILE     9     308.901 324.807 319.999  1.00  0.00           H  
ATOM    156  C   ILE     9     307.237 323.023 316.139  1.00  0.00           C  
ATOM    157  O   ILE     9     307.554 321.931 316.600  1.00  0.00           O  
ATOM    158  N   LYS    10     306.505 323.096 315.016  1.00  0.00           N  
ATOM    159  H   LYS    10     306.203 324.010 314.688  1.00  0.00           H  
ATOM    160  CA  LYS    10     306.178 321.889 314.223  1.00  0.00           C  
ATOM    161  HA  LYS    10     306.045 321.057 314.914  1.00  0.00           H  
ATOM    162  CB  LYS    10     304.860 322.049 313.446  1.00  0.00           C  
ATOM    163  HB2 LYS    10     304.868 323.002 312.915  1.00  0.00           H  
ATOM    164  HB3 LYS    10     304.789 321.253 312.702  1.00  0.00           H  
ATOM    165  CG  LYS    10     303.605 321.977 314.338  1.00  0.00           C  
ATOM    166  HG2 LYS    10     303.664 322.753 315.101  1.00  0.00           H  
ATOM    167  HG3 LYS    10     302.740 322.184 313.708  1.00  0.00           H  
ATOM    168  CD  LYS    10     303.393 320.610 315.022  1.00  0.00           C  
ATOM    169  HD2 LYS    10     303.459 319.817 314.274  1.00  0.00           H  
ATOM    170  HD3 LYS    10     304.162 320.452 315.780  1.00  0.00           H  
ATOM    171  CE  LYS    10     302.014 320.555 315.697  1.00  0.00           C  
ATOM    172  HE2 LYS    10     301.940 321.383 316.410  1.00  0.00           H  
ATOM    173  HE3 LYS    10     301.245 320.705 314.933  1.00  0.00           H  
ATOM    174  NZ  LYS    10     301.784 319.260 316.399  1.00  0.00           N  
ATOM    175  HZ1 LYS    10     302.460 319.107 317.137  1.00  0.00           H  
ATOM    176  HZ2 LYS    10     300.867 319.239 316.828  1.00  0.00           H  
ATOM    177  HZ3 LYS    10     301.831 318.474 315.763  1.00  0.00           H  
ATOM    178  C   LYS    10     307.340 321.435 313.331  1.00  0.00           C  
ATOM    179  O   LYS    10     307.788 320.308 313.482  1.00  0.00           O  
ATOM    180  N   SER    11     307.868 322.291 312.457  1.00  0.00           N  
ATOM    181  H   SER    11     307.464 323.220 312.423  1.00  0.00           H  
ATOM    182  CA  SER    11     309.000 322.015 311.545  1.00  0.00           C  
ATOM    183  HA  SER    11     308.658 321.346 310.755  1.00  0.00           H  
ATOM    184  CB  SER    11     309.468 323.324 310.897  1.00  0.00           C  
ATOM    185  HB2 SER    11     308.641 323.761 310.337  1.00  0.00           H  
ATOM    186  HB3 SER    11     309.769 324.021 311.682  1.00  0.00           H  
ATOM    187  OG  SER    11     310.569 323.110 310.028  1.00  0.00           O  
ATOM    188  HG  SER    11     310.819 323.964 309.617  1.00  0.00           H  
ATOM    189  C   SER    11     310.185 321.349 312.255  1.00  0.00           C  
ATOM    190  O   SER    11     310.765 320.387 311.743  1.00  0.00           O  
ATOM    191  N   LEU    12     310.496 321.837 313.461  1.00  0.00           N  
ATOM    192  H   LEU    12     309.990 322.650 313.792  1.00  0.00           H  
ATOM    193  CA  LEU    12     311.414 321.208 314.397  1.00  0.00           C  
ATOM    194  HA  LEU    12     312.130 320.614 313.827  1.00  0.00           H  
ATOM    195  CB  LEU    12     312.239 322.268 315.169  1.00  0.00           C  
ATOM    196  HB2 LEU    12     311.590 322.800 315.862  1.00  0.00           H  
ATOM    197  HB3 LEU    12     312.993 321.754 315.760  1.00  0.00           H  
ATOM    198  CG  LEU    12     312.957 323.303 314.265  1.00  0.00           C  
ATOM    199  HG  LEU    12     312.240 323.768 313.589  1.00  0.00           H  
ATOM    200  CD1 LEU    12     313.582 324.422 315.099  1.00  0.00           C  
ATOM    201 HD11 LEU    12     314.331 324.013 315.776  1.00  0.00           H  
ATOM    202 HD12 LEU    12     314.061 325.148 314.439  1.00  0.00           H  
ATOM    203 HD13 LEU    12     312.807 324.930 315.673  1.00  0.00           H  
ATOM    204  CD2 LEU    12     314.072 322.675 313.427  1.00  0.00           C  
ATOM    205 HD21 LEU    12     313.668 321.899 312.778  1.00  0.00           H  
ATOM    206 HD22 LEU    12     314.535 323.438 312.800  1.00  0.00           H  
ATOM    207 HD23 LEU    12     314.830 322.250 314.082  1.00  0.00           H  
ATOM    208  C   LEU    12     310.623 320.185 315.240  1.00  0.00           C  
ATOM    209  O   LEU    12     310.370 319.100 314.735  1.00  0.00           O  
ATOM    210  N   ASN    13     310.178 320.494 316.467  1.00  0.00           N  
ATOM    211  H   ASN    13     310.289 321.451 316.783  1.00  0.00           H  
ATOM    212  CA  ASN    13     309.694 319.528 317.484  1.00  0.00           C  
ATOM    213  HA  ASN    13     310.588 319.086 317.913  1.00  0.00           H  
ATOM    214  CB  ASN    13     309.004 320.214 318.686  1.00  0.00           C  
ATOM    215  HB2 ASN    13     307.965 320.435 318.456  1.00  0.00           H  
ATOM    216  HB3 ASN    13     308.987 319.480 319.486  1.00  0.00           H  
ATOM    217  CG  ASN    13     309.653 321.474 319.252  1.00  0.00           C  
ATOM    218  OD1 ASN    13     310.277 322.275 318.571  1.00  0.00           O  
ATOM    219  ND2 ASN    13     309.533 321.689 320.543  1.00  0.00           N  
ATOM    220 HD21 ASN    13     309.933 322.530 320.925  1.00  0.00           H  
ATOM    221 HD22 ASN    13     309.035 321.031 321.130  1.00  0.00           H  
ATOM    222  C   ASN    13     308.888 318.298 317.001  1.00  0.00           C  
ATOM    223  O   ASN    13     309.161 317.203 317.496  1.00  0.00           O
[truncated: 3,418,687 more chars]
