# Supplementary material for: Implementation of Time-Averaged Restraints with UNRES Coarse-Grained Model of Polypeptide Chains
Source: J Chem Theory Comput. 2025 Jan 24;21(3):1476–93. doi: 10.1021/acs.jctc.4c01504 (PMC11823420; doi:10.1021/acs.jctc.4c01504)
Supplement: Supplementary file 2 — ct4c01504_si_002.zip [file ct4c01504_si_002.zip › Suppdata/Structures/Ensembles_20/2LWA_20_noave.pdb]

REMARK 2LWA                 ENERGY     1.40136E+02 RMS    3.08   3.81   5.93
ATOM      1  N   GLY     1      56.311  47.470  54.877  1.00  0.00           N  
ATOM      2  H1  GLY     1      55.697  47.678  55.651  1.00  0.00           H  
ATOM      3  H2  GLY     1      56.186  48.183  54.173  1.00  0.00           H  
ATOM      4  H3  GLY     1      57.263  47.507  55.206  1.00  0.00           H  
ATOM      5  CA  GLY     1      56.007  46.130  54.314  1.00  0.00           C  
ATOM      6  HA2 GLY     1      56.675  45.919  53.479  1.00  0.00           H  
ATOM      7  HA3 GLY     1      56.152  45.373  55.086  1.00  0.00           H  
ATOM      8  C   GLY     1      54.571  46.061  53.819  1.00  0.00           C  
ATOM      9  O   GLY     1      54.095  47.016  53.205  1.00  0.00           O  
ATOM     10  N   LEU     2      53.869  44.949  54.084  1.00  0.00           N  
ATOM     11  H   LEU     2      54.339  44.188  54.558  1.00  0.00           H  
ATOM     12  CA  LEU     2      52.408  44.830  53.904  1.00  0.00           C  
ATOM     13  HA  LEU     2      52.117  45.546  53.141  1.00  0.00           H  
ATOM     14  CB  LEU     2      52.085  43.413  53.362  1.00  0.00           C  
ATOM     15  HB2 LEU     2      52.893  43.163  52.672  1.00  0.00           H  
ATOM     16  HB3 LEU     2      52.149  42.684  54.171  1.00  0.00           H  
ATOM     17  CG  LEU     2      50.787  43.187  52.543  1.00  0.00           C  
ATOM     18  HG  LEU     2      51.025  42.422  51.804  1.00  0.00           H  
ATOM     19  CD1 LEU     2      49.612  42.632  53.350  1.00  0.00           C  
ATOM     20 HD11 LEU     2      49.133  43.409  53.937  1.00  0.00           H  
ATOM     21 HD12 LEU     2      48.867  42.235  52.657  1.00  0.00           H  
ATOM     22 HD13 LEU     2      49.945  41.815  53.992  1.00  0.00           H  
ATOM     23  CD2 LEU     2      50.297  44.418  51.781  1.00  0.00           C  
ATOM     24 HD21 LEU     2      51.115  44.863  51.222  1.00  0.00           H  
ATOM     25 HD22 LEU     2      49.524  44.122  51.070  1.00  0.00           H  
ATOM     26 HD23 LEU     2      49.893  45.164  52.463  1.00  0.00           H  
ATOM     27  C   LEU     2      51.733  45.276  55.224  1.00  0.00           C  
ATOM     28  O   LEU     2      52.230  46.216  55.839  1.00  0.00           O  
ATOM     29  N   PHE     3      50.616  44.686  55.669  1.00  0.00           N  
ATOM     30  H   PHE     3      50.256  43.920  55.120  1.00  0.00           H  
ATOM     31  CA  PHE     3      50.015  44.870  57.014  1.00  0.00           C  
ATOM     32  HA  PHE     3      49.128  44.237  57.054  1.00  0.00           H  
ATOM     33  CB  PHE     3      50.983  44.337  58.087  1.00  0.00           C  
ATOM     34  HB2 PHE     3      51.241  43.308  57.833  1.00  0.00           H  
ATOM     35  HB3 PHE     3      51.910  44.910  58.062  1.00  0.00           H  
ATOM     36  CG  PHE     3      50.440  44.343  59.503  1.00  0.00           C  
ATOM     37  CD1 PHE     3      51.112  45.055  60.516  1.00  0.00           C  
ATOM     38  HD1 PHE     3      52.007  45.618  60.287  1.00  0.00           H  
ATOM     39  CE1 PHE     3      50.632  45.023  61.838  1.00  0.00           C  
ATOM     40  HE1 PHE     3      51.156  45.562  62.617  1.00  0.00           H  
ATOM     41  CZ  PHE     3      49.477  44.283  62.149  1.00  0.00           C  
ATOM     42  HZ  PHE     3      49.111  44.254  63.168  1.00  0.00           H  
ATOM     43  CE2 PHE     3      48.802  43.576  61.139  1.00  0.00           C  
ATOM     44  HE2 PHE     3      47.915  43.003  61.379  1.00  0.00           H  
ATOM     45  CD2 PHE     3      49.285  43.602  59.819  1.00  0.00           C  
ATOM     46  HD2 PHE     3      48.770  43.040  59.051  1.00  0.00           H  
ATOM     47  C   PHE     3      49.498  46.307  57.256  1.00  0.00           C  
ATOM     48  O   PHE     3      48.330  46.607  56.997  1.00  0.00           O  
ATOM     49  N   GLY     4      50.390  47.227  57.636  1.00  0.00           N  
ATOM     50  H   GLY     4      51.346  46.917  57.766  1.00  0.00           H  
ATOM     51  CA  GLY     4      50.157  48.679  57.640  1.00  0.00           C  
ATOM     52  HA2 GLY     4      49.207  48.897  58.132  1.00  0.00           H  
ATOM     53  HA3 GLY     4      50.953  49.179  58.191  1.00  0.00           H  
ATOM     54  C   GLY     4      50.104  49.264  56.214  1.00  0.00           C  
ATOM     55  O   GLY     4      49.983  50.478  56.044  1.00  0.00           O  
ATOM     56  N   ALA     5      50.238  48.398  55.196  1.00  0.00           N  
ATOM     57  H   ALA     5      50.534  47.464  55.433  1.00  0.00           H  
ATOM     58  CA  ALA     5      49.957  48.676  53.793  1.00  0.00           C  
ATOM     59  HA  ALA     5      49.642  49.712  53.740  1.00  0.00           H  
ATOM     60  CB  ALA     5      51.234  48.571  52.954  1.00  0.00           C  
ATOM     61  HB1 ALA     5      51.527  47.533  52.847  1.00  0.00           H  
ATOM     62  HB2 ALA     5      51.056  48.985  51.961  1.00  0.00           H  
ATOM     63  HB3 ALA     5      52.038  49.138  53.426  1.00  0.00           H  
ATOM     64  C   ALA     5      48.748  47.886  53.232  1.00  0.00           C  
ATOM     65  O   ALA     5      48.595  47.799  52.021  1.00  0.00           O  
ATOM     66  N   ILE     6      47.899  47.293  54.086  1.00  0.00           N  
ATOM     67  H   ILE     6      48.102  47.372  55.076  1.00  0.00           H  
ATOM     68  CA  ILE     6      46.522  46.906  53.708  1.00  0.00           C  
ATOM     69  HA  ILE     6      46.349  47.221  52.678  1.00  0.00           H  
ATOM     70  CB  ILE     6      46.115  45.407  53.758  1.00  0.00           C  
ATOM     71  HB  ILE     6      45.024  45.371  53.761  1.00  0.00           H  
ATOM     72  CG2 ILE     6      46.532  44.754  52.430  1.00  0.00           C  
ATOM     73 HG21 ILE     6      47.612  44.781  52.326  1.00  0.00           H  
ATOM     74 HG22 ILE     6      46.190  43.718  52.392  1.00  0.00           H  
ATOM     75 HG23 ILE     6      46.083  45.285  51.590  1.00  0.00           H  
ATOM     76  CG1 ILE     6      46.618  44.543  54.936  1.00  0.00           C  
ATOM     77 HG12 ILE     6      46.836  43.536  54.577  1.00  0.00           H  
ATOM     78 HG13 ILE     6      47.546  44.944  55.328  1.00  0.00           H  
ATOM     79  CD1 ILE     6      45.589  44.371  56.060  1.00  0.00           C  
ATOM     80 HD11 ILE     6      44.686  43.905  55.664  1.00  0.00           H  
ATOM     81 HD12 ILE     6      46.005  43.724  56.833  1.00  0.00           H  
ATOM     82 HD13 ILE     6      45.330  45.326  56.507  1.00  0.00           H  
ATOM     83  C   ILE     6      45.656  47.858  54.523  1.00  0.00           C  
ATOM     84  O   ILE     6      45.081  48.770  53.942  1.00  0.00           O  
ATOM     85  N   ALA     7      45.663  47.790  55.857  1.00  0.00           N  
ATOM     86  H   ALA     7      46.220  47.082  56.316  1.00  0.00           H  
ATOM     87  CA  ALA     7      45.119  48.884  56.669  1.00  0.00           C  
ATOM     88  HA  ALA     7      44.057  48.999  56.445  1.00  0.00           H  
ATOM     89  CB  ALA     7      45.277  48.529  58.150  1.00  0.00           C  
ATOM     90  HB1 ALA     7      46.331  48.386  58.391  1.00  0.00           H  
ATOM     91  HB2 ALA     7      44.874  49.335  58.764  1.00  0.00           H  
ATOM     92  HB3 ALA     7      44.729  47.611  58.367  1.00  0.00           H  
ATOM     93  C   ALA     7      45.860  50.192  56.282  1.00  0.00           C  
ATOM     94  O   ALA     7      47.063  50.144  56.029  1.00  0.00           O  
ATOM     95  N   ALA     8      45.133  51.308  56.133  1.00  0.00           N  
ATOM     96  H   ALA     8      44.161  51.253  56.408  1.00  0.00           H  
ATOM     97  CA  ALA     8      45.559  52.608  55.563  1.00  0.00           C  
ATOM     98  HA  ALA     8      44.866  53.356  55.947  1.00  0.00           H  
ATOM     99  CB  ALA     8      46.956  53.052  56.032  1.00  0.00           C  
ATOM    100  HB1 ALA     8      47.734  52.490  55.514  1.00  0.00           H  
ATOM    101  HB2 ALA     8      47.097  54.107  55.796  1.00  0.00           H  
ATOM    102  HB3 ALA     8      47.056  52.914  57.109  1.00  0.00           H  
ATOM    103  C   ALA     8      45.438  52.673  54.024  1.00  0.00           C  
ATOM    104  O   ALA     8      45.119  53.729  53.476  1.00  0.00           O  
ATOM    105  N   PHE     9      45.645  51.547  53.328  1.00  0.00           N  
ATOM    106  H   PHE     9      45.893  50.711  53.844  1.00  0.00           H  
ATOM    107  CA  PHE     9      45.605  51.433  51.862  1.00  0.00           C  
ATOM    108  HA  PHE     9      45.370  52.412  51.449  1.00  0.00           H  
ATOM    109  CB  PHE     9      47.006  51.074  51.350  1.00  0.00           C  
ATOM    110  HB2 PHE     9      47.419  50.270  51.959  1.00  0.00           H  
ATOM    111  HB3 PHE     9      46.909  50.689  50.339  1.00  0.00           H  
ATOM    112  CG  PHE     9      47.981  52.249  51.301  1.00  0.00           C  
ATOM    113  CD1 PHE     9      47.673  53.385  50.525  1.00  0.00           C  
ATOM    114  HD1 PHE     9      46.728  53.446  50.009  1.00  0.00           H  
ATOM    115  CE1 PHE     9      48.600  54.435  50.389  1.00  0.00           C  
ATOM    116  HE1 PHE     9      48.355  55.296  49.782  1.00  0.00           H  
ATOM    117  CZ  PHE     9      49.847  54.358  51.030  1.00  0.00           C  
ATOM    118  HZ  PHE     9      50.564  55.162  50.923  1.00  0.00           H  
ATOM    119  CE2 PHE     9      50.164  53.230  51.806  1.00  0.00           C  
ATOM    120  HE2 PHE     9      51.127  53.164  52.296  1.00  0.00           H  
ATOM    121  CD2 PHE     9      49.236  52.180  51.934  1.00  0.00           C  
ATOM    122  HD2 PHE     9      49.503  51.313  52.508  1.00  0.00           H  
ATOM    123  C   PHE     9      44.467  50.543  51.306  1.00  0.00           C  
ATOM    124  O   PHE     9      44.425  50.264  50.111  1.00  0.00           O  
ATOM    125  N   ILE    10      43.492  50.195  52.154  1.00  0.00           N  
ATOM    126  H   ILE    10      43.703  50.285  53.139  1.00  0.00           H  
ATOM    127  CA  ILE    10      42.174  49.623  51.798  1.00  0.00           C  
ATOM    128  HA  ILE    10      42.148  49.443  50.727  1.00  0.00           H  
ATOM    129  CB  ILE    10      41.921  48.259  52.490  1.00  0.00           C  
ATOM    130  HB  ILE    10      40.935  47.912  52.177  1.00  0.00           H  
ATOM    131  CG2 ILE    10      42.912  47.215  51.938  1.00  0.00           C  
ATOM    132 HG21 ILE    10      43.935  47.471  52.191  1.00  0.00           H  
ATOM    133 HG22 ILE    10      42.678  46.223  52.323  1.00  0.00           H  
ATOM    134 HG23 ILE    10      42.831  47.178  50.852  1.00  0.00           H  
ATOM    135  CG1 ILE    10      41.868  48.384  54.036  1.00  0.00           C  
ATOM    136 HG12 ILE    10      42.673  49.017  54.395  1.00  0.00           H  
ATOM    137 HG13 ILE    10      40.935  48.880  54.307  1.00  0.00           H  
ATOM    138  CD1 ILE    10      41.934  47.058  54.806  1.00  0.00           C  
ATOM    139 HD11 ILE    10      42.907  46.586  54.665  1.00  0.00           H  
ATOM    140 HD12 ILE    10      41.799  47.252  55.870  1.00  0.00           H  
ATOM    141 HD13 ILE    10      41.147  46.386  54.463  1.00  0.00           H  
ATOM    142  C   ILE    10      41.054  50.648  52.091  1.00  0.00           C  
ATOM    143  O   ILE    10      39.870  50.371  51.903  1.00  0.00           O  
ATOM    144  N   GLU    11      41.442  51.862  52.507  1.00  0.00           N  
ATOM    145  H   GLU    11      42.433  52.009  52.632  1.00  0.00           H  
ATOM    146  CA  GLU    11      40.570  53.010  52.798  1.00  0.00           C  
ATOM    147  HA  GLU    11      39.627  52.647  53.212  1.00  0.00           H  
ATOM    148  CB  GLU    11      41.240  53.900  53.866  1.00  0.00           C  
ATOM    149  HB2 GLU    11      42.156  54.325  53.452  1.00  0.00           H  
ATOM    150  HB3 GLU    11      40.557  54.714  54.107  1.00  0.00           H  
ATOM    151  CG  GLU    11      41.582  53.141  55.163  1.00  0.00           C  
ATOM    152  HG2 GLU    11      40.680  52.637  55.516  1.00  0.00           H  
ATOM    153  HG3 GLU    11      42.328  52.374  54.941  1.00  0.00           H  
ATOM    154  CD  GLU    11      42.126  54.041  56.297  1.00  0.00           C  
ATOM    155  OE1 GLU    11      42.535  53.484  57.346  1.00  0.00           O  
ATOM    156  OE2 GLU    11      42.161  55.290  56.172  1.00  0.00           O  
ATOM    157  C   GLU    11      40.225  53.845  51.544  1.00  0.00           C  
ATOM    158  O   GLU    11      39.308  54.669  51.587  1.00  0.00           O  
ATOM    159  N   GLY    12      40.933  53.626  50.422  1.00  0.00           N  
ATOM    160  H   GLY    12      41.635  52.900  50.456  1.00  0.00           H  
ATOM    161  CA  GLY    12      40.660  54.261  49.119  1.00  0.00           C  
ATOM    162  HA2 GLY    12      40.016  53.598  48.541  1.00  0.00           H  
ATOM    163  HA3 GLY    12      40.115  55.192  49.272  1.00  0.00           H  
ATOM    164  C   GLY    12      41.890  54.600  48.258  1.00  0.00           C  
ATOM    165  O   GLY    12      41.765  54.707  47.037  1.00  0.00           O  
ATOM    166  N   GLY    13      43.084  54.724  48.852  1.00  0.00           N  
ATOM    167  H   GLY    13      43.111  54.652  49.860  1.00  0.00           H  
ATOM    168  CA  GLY    13      44.311  55.196  48.179  1.00  0.00           C  
ATOM    169  HA2 GLY    13      44.046  55.854  47.350  1.00  0.00           H  
ATOM    170  HA3 GLY    13      44.888  55.794  48.886  1.00  0.00           H  
ATOM    171  C   GLY    13      45.237  54.101  47.627  1.00  0.00           C  
ATOM    172  O   GLY    13      46.451  54.298  47.582  1.00  0.00           O  
ATOM    173  N   TRP    14      44.696  52.950  47.203  1.00  0.00           N  
ATOM    174  H   TRP    14      43.692  52.883  47.213  1.00  0.00           H  
ATOM    175  CA  TRP    14      45.461  51.748  46.811  1.00  0.00           C  
ATOM    176  HA  TRP    14      46.029  51.411  47.681  1.00  0.00           H  
ATOM    177  CB  TRP    14      44.544  50.583  46.370  1.00  0.00           C  
ATOM    178  HB2 TRP    14      44.160  50.816  45.377  1.00  0.00           H  
ATOM    179  HB3 TRP    14      45.192  49.712  46.254  1.00  0.00           H  
ATOM    180  CG  TRP    14      43.361  50.136  47.196  1.00  0.00           C  
ATOM    181  CD1 TRP    14      42.348  50.912  47.657  1.00  0.00           C  
ATOM    182  HD1 TRP    14      42.267  51.979  47.525  1.00  0.00           H  
ATOM    183  NE1 TRP    14      41.385  50.133  48.267  1.00  0.00           N  
ATOM    184  HE1 TRP    14      40.525  50.507  48.656  1.00  0.00           H  
ATOM    185  CE2 TRP    14      41.693  48.796  48.182  1.00  0.00           C  
ATOM    186  CZ2 TRP    14      41.009  47.635  48.578  1.00  0.00           C  
ATOM    187  HZ2 TRP    14      40.048  47.710  49.067  1.00  0.00           H  
ATOM    188  CH2 TRP    14      41.584  46.381  48.317  1.00  0.00           C  
ATOM    189  HH2 TRP    14      41.065  45.474  48.604  1.00  0.00           H  
ATOM    190  CZ3 TRP    14      42.834  46.307  47.675  1.00  0.00           C  
ATOM    191  HZ3 TRP    14      43.272  45.337  47.471  1.00  0.00           H  
ATOM    192  CE3 TRP    14      43.513  47.480  47.285  1.00  0.00           C  
ATOM    193  HE3 TRP    14      44.466  47.403  46.782  1.00  0.00           H  
ATOM    194  CD2 TRP    14      42.961  48.761  47.522  1.00  0.00           C  
ATOM    195  C   TRP    14      46.476  52.020  45.680  1.00  0.00           C  
ATOM    196  O   TRP    14      47.524  51.387  45.616  1.00  0.00           O  
ATOM    197  N   THR    15      46.219  52.980  44.788  1.00  0.00           N  
ATOM    198  H   THR    15      45.325  53.450  44.831  1.00  0.00           H  
ATOM    199  CA  THR    15      47.174  53.353  43.723  1.00  0.00           C  
ATOM    200  HA  THR    15      47.378  52.462  43.129  1.00  0.00           H  
ATOM    201  CB  THR    15      46.563  54.406  42.779  1.00  0.00           C  
ATOM    202  HB  THR    15      46.400  55.333  43.331  1.00  0.00           H  
ATOM    203  CG2 THR    15      47.449  54.698  41.567  1.00  0.00           C  
ATOM    204 HG21 THR    15      47.683  53.770  41.045  1.00  0.00           H  
ATOM    205 HG22 THR    15      46.925  55.370  40.887  1.00  0.00           H  
ATOM    206 HG23 THR    15      48.373  55.180  41.883  1.00  0.00           H  
ATOM    207  OG1 THR    15      45.327  53.948  42.260  1.00  0.00           O  
ATOM    208  HG1 THR    15      44.607  54.457  42.681  1.00  0.00           H  
ATOM    209  C   THR    15      48.523  53.834  44.290  1.00  0.00           C  
ATOM    210  O   THR    15      49.581  53.477  43.763  1.00  0.00           O  
ATOM    211  N   GLY    16      48.508  54.588  45.399  1.00  0.00           N  
ATOM    212  H   GLY    16      47.611  54.800  45.823  1.00  0.00           H  
ATOM    213  CA  GLY    16      49.713  55.020  46.125  1.00  0.00           C  
ATOM    214  HA2 GLY    16      50.425  55.443  45.415  1.00  0.00           H  
ATOM    215  HA3 GLY    16      49.445  55.802  46.835  1.00  0.00           H  
ATOM    216  C   GLY    16      50.420  53.896  46.899  1.00  0.00           C  
ATOM    217  O   GLY    16      51.631  53.967  47.116  1.00  0.00           O  
ATOM    218  N   MET    17      49.682  52.850  47.295  1.00  0.00           N  
ATOM    219  H   MET    17      48.690  52.883  47.110  1.00  0.00           H  
ATOM    220  CA  MET    17      50.242  51.603  47.832  1.00  0.00           C  
ATOM    221  HA  MET    17      50.884  51.835  48.684  1.00  0.00           H  
ATOM    222  CB  MET    17      49.104  50.694  48.312  1.00  0.00           C  
ATOM    223  HB2 MET    17      48.483  51.264  48.985  1.00  0.00           H  
ATOM    224  HB3 MET    17      48.488  50.427  47.469  1.00  0.00           H  
ATOM    225  CG  MET    17      49.481  49.366  48.971  1.00  0.00           C  
ATOM    226  HG2 MET    17      50.259  48.865  48.397  1.00  0.00           H  
ATOM    227  HG3 MET    17      49.864  49.570  49.971  1.00  0.00           H  
ATOM    228  SD  MET    17      48.038  48.262  49.093  1.00  0.00           S  
ATOM    229  CE  MET    17      47.933  47.553  47.434  1.00  0.00           C  
ATOM    230  HE1 MET    17      48.686  46.775  47.326  1.00  0.00           H  
ATOM    231  HE2 MET    17      46.947  47.110  47.292  1.00  0.00           H  
ATOM    232  HE3 MET    17      48.090  48.327  46.689  1.00  0.00           H  
ATOM    233  C   MET    17      51.081  50.890  46.773  1.00  0.00           C  
ATOM    234  O   MET    17      52.255  50.624  47.011  1.00  0.00           O  
ATOM    235  N   ILE    18      50.465  50.587  45.619  1.00  0.00           N  
ATOM    236  H   ILE    18      49.497  50.883  45.532  1.00  0.00           H  
ATOM    237  CA  ILE    18      51.019  49.776  44.520  1.00  0.00           C  
ATOM    238  HA  ILE    18      51.171  48.767  44.895  1.00  0.00           H  
ATOM    239  CB  ILE    18      49.993  49.658  43.365  1.00  0.00           C  
ATOM    240  HB  ILE    18      49.609  50.653  43.133  1.00  0.00           H  
ATOM    241  CG2 ILE    18      50.612  49.074  42.085  1.00  0.00           C  
ATOM    242 HG21 ILE    18      50.967  48.061  42.271  1.00  0.00           H  
ATOM    243 HG22 ILE    18      49.873  49.051  41.285  1.00  0.00           H  
ATOM    244 HG23 ILE    18      51.441  49.691  41.738  1.00  0.00           H  
ATOM    245  CG1 ILE    18      48.823  48.763  43.844  1.00  0.00           C  
ATOM    246 HG12 ILE    18      49.202  47.770  44.092  1.00  0.00           H  
ATOM    247 HG13 ILE    18      48.404  49.189  44.751  1.00  0.00           H  
ATOM    248  CD1 ILE    18      47.660  48.603  42.859  1.00  0.00           C  
ATOM    249 HD11 ILE    18      47.970  48.011  41.998  1.00  0.00           H  
ATOM    250 HD12 ILE    18      46.842  48.081  43.357  1.00  0.00           H  
ATOM    251 HD13 ILE    18      47.311  49.582  42.532  1.00  0.00           H  
ATOM    252  C   ILE    18      52.411  50.258  44.092  1.00  0.00           C  
ATOM    253  O   ILE    18      53.371  49.493  44.190  1.00  0.00           O  
ATOM    254  N   ASP    19      52.559  51.540  43.739  1.00  0.00           N  
ATOM    255  H   ASP    19      51.742  52.134  43.721  1.00  0.00           H  
ATOM    256  CA  ASP    19      53.877  52.149  43.497  1.00  0.00           C  
ATOM    257  HA  ASP    19      54.556  51.388  43.108  1.00  0.00           H  
ATOM    258  CB  ASP    19      53.789  53.245  42.420  1.00  0.00           C  
ATOM    259  HB2 ASP    19      53.014  53.961  42.702  1.00  0.00           H  
ATOM    260  HB3 ASP    19      54.743  53.776  42.392  1.00  0.00           H  
ATOM    261  CG  ASP    19      53.509  52.713  40.998  1.00  0.00           C  
ATOM    262  OD1 ASP    19      53.109  53.526  40.129  1.00  0.00           O  
ATOM    263  OD2 ASP    19      53.731  51.511  40.709  1.00  0.00           O  
ATOM    264  C   ASP    19      54.494  52.617  44.831  1.00  0.00           C  
ATOM    265  O   ASP    19      54.660  53.809  45.114  1.00  0.00           O  
ATOM    266  N   GLY    20      54.832  51.619  45.651  1.00  0.00           N  
ATOM    267  H   GLY    20      54.591  50.690  45.325  1.00  0.00           H  
ATOM    268  CA  GLY    20      55.326  51.737  47.023  1.00  0.00           C  
ATOM    269  HA2 GLY    20      56.196  52.395  47.044  1.00  0.00           H  
ATOM    270  HA3 GLY    20      54.550  52.170  47.655  1.00  0.00           H  
ATOM    271  C   GLY    20      55.722  50.366  47.586  1.00  0.00           C  
ATOM    272  O   GLY    20      56.912  50.069  47.689  1.00  0.00           O  
ATOM    273  N   TRP    21      54.745  49.503  47.901  1.00  0.00           N  
ATOM    274  H   TRP    21      53.784  49.817  47.792  1.00  0.00           H  
ATOM    275  CA  TRP    21      54.995  48.151  48.443  1.00  0.00           C  
ATOM    276  HA  TRP    21      55.708  48.268  49.262  1.00  0.00           H  
ATOM    277  CB  TRP    21      53.724  47.545  49.063  1.00  0.00           C  
ATOM    278  HB2 TRP    21      54.046  46.807  49.798  1.00  0.00           H  
ATOM    279  HB3 TRP    21      53.199  48.323  49.620  1.00  0.00           H  
ATOM    280  CG  TRP    21      52.735  46.862  48.156  1.00  0.00           C  
ATOM    281  CD1 TRP    21      52.157  47.403  47.065  1.00  0.00           C  
ATOM    282  HD1 TRP    21      52.380  48.379  46.674  1.00  0.00           H  
ATOM    283  NE1 TRP    21      51.213  46.542  46.544  1.00  0.00           N  
ATOM    284  HE1 TRP    21      50.670  46.735  45.713  1.00  0.00           H  
ATOM    285  CE2 TRP    21      51.148  45.378  47.271  1.00  0.00           C  
ATOM    286  CZ2 TRP    21      50.344  44.233  47.162  1.00  0.00           C  
ATOM    287  HZ2 TRP    21      49.554  44.192  46.426  1.00  0.00           H  
ATOM    288  CH2 TRP    21      50.615  43.132  47.989  1.00  0.00           C  
ATOM    289  HH2 TRP    21      50.019  42.232  47.906  1.00  0.00           H  
ATOM    290  CZ3 TRP    21      51.685  43.193  48.903  1.00  0.00           C  
ATOM    291  HZ3 TRP    21      51.907  42.331  49.518  1.00  0.00           H  
ATOM    292  CE3 TRP    21      52.451  44.368  49.037  1.00  0.00           C  
ATOM    293  HE3 TRP    21      53.252  44.409  49.761  1.00  0.00           H  
ATOM    294  CD2 TRP    21      52.184  45.508  48.244  1.00  0.00           C  
ATOM    295  C   TRP    21      55.648  47.179  47.442  1.00  0.00           C  
ATOM    296  O   TRP    21      56.498  46.376  47.835  1.00  0.00           O  
ATOM    297  N   TYR    22      55.301  47.265  46.149  1.00  0.00           N  
ATOM    298  H   TYR    22      54.552  47.893  45.891  1.00  0.00           H  
ATOM    299  CA  TYR    22      55.975  46.516  45.076  1.00  0.00           C  
ATOM    300  HA  TYR    22      56.152  45.496  45.414  1.00  0.00           H  
ATOM    301  CB  TYR    22      55.084  46.457  43.821  1.00  0.00           C  
ATOM    302  HB2 TYR    22      54.859  47.478  43.513  1.00  0.00           H  
ATOM    303  HB3 TYR    22      55.672  46.014  43.016  1.00  0.00           H  
ATOM    304  CG  TYR    22      53.780  45.665  43.879  1.00  0.00           C  
ATOM    305  CD1 TYR    22      53.585  44.603  44.789  1.00  0.00           C  
ATOM    306  HD1 TYR    22      54.327  44.372  45.540  1.00  0.00           H  
ATOM    307  CE1 TYR    22      52.419  43.814  44.722  1.00  0.00           C  
ATOM    308  HE1 TYR    22      52.280  43.001  45.420  1.00  0.00           H  
ATOM    309  CZ  TYR    22      51.424  44.095  43.760  1.00  0.00           C  
ATOM    310  OH  TYR    22      50.293  43.337  43.685  1.00  0.00           O  
ATOM    311  HH  TYR    22      50.307  42.578  44.296  1.00  0.00           H  
ATOM    312  CE2 TYR    22      51.610  45.163  42.859  1.00  0.00           C  
ATOM    313  HE2 TYR    22      50.855  45.367  42.113  1.00  0.00           H  
ATOM    314  CD2 TYR    22      52.788  45.935  42.914  1.00  0.00           C  
ATOM    315  HD2 TYR    22      52.943  46.729  42.194  1.00  0.00           H  
ATOM    316  C   TYR    22      57.362  47.091  44.714  1.00  0.00           C  
ATOM    317  O   TYR    22      58.197  46.379  44.151  1.00  0.00           O  
ATOM    318  N   GLY    23      57.627  48.363  45.041  1.00  0.00           N  
ATOM    319  H   GLY    23      56.920  48.868  45.553  1.00  0.00           H  
ATOM    320  CA  GLY    23      58.861  49.091  44.714  1.00  0.00           C  
ATOM    321  HA2 GLY    23      59.325  48.659  43.826  1.00  0.00           H  
ATOM    322  HA3 GLY    23      58.605  50.124  44.479  1.00  0.00           H  
ATOM    323  C   GLY    23      59.898  49.092  45.848  1.00  0.00           C  
ATOM    324  O   GLY    23      60.380  50.161  46.234  1.00  0.00           O  
ATOM    325  N   SER    24      60.243  47.900  46.359  1.00  0.00           N  
ATOM    326  H   SER    24      59.802  47.092  45.943  1.00  0.00           H  
ATOM    327  CA  SER    24      61.200  47.648  47.464  1.00  0.00           C  
ATOM    328  HA  SER    24      61.112  46.599  47.739  1.00  0.00           H  
ATOM    329  CB  SER    24      62.649  47.851  46.996  1.00  0.00           C  
ATOM    330  HB2 SER    24      62.794  48.889  46.685  1.00  0.00           H  
ATOM    331  HB3 SER    24      63.325  47.645  47.831  1.00  0.00           H  
ATOM    332  OG  SER    24      62.936  46.968  45.917  1.00  0.00           O  
ATOM    333  HG  SER    24      63.873  47.088  45.643  1.00  0.00           H  
ATOM    334  C   SER    24      60.882  48.427  48.754  1.00  0.00           C  
ATOM    335  O   SER    24      59.878  48.073  49.416  1.00  0.00           O  
ATOM    336  OXT SER    24      61.642  49.346  49.144  1.00  0.00           O  
TER     337      SER    24 
ENDMDL
REMARK 2LWA                 ENERGY     1.40587E+02 RMS    3.32   4.06   6.06
ATOM      1  N   GLY     1      40.826  52.143  48.400  1.00  0.00           N  
ATOM      2  H1  GLY     1      41.001  53.096  48.682  1.00  0.00           H  
ATOM      3  H2  GLY     1      41.194  51.528  49.109  1.00  0.00           H  
ATOM      4  H3  GLY     1      39.830  52.004  48.337  1.00  0.00           H  
ATOM      5  CA  GLY     1      41.467  51.864  47.090  1.00  0.00           C  
ATOM      6  HA2 GLY     1      41.278  50.828  46.806  1.00  0.00           H  
ATOM      7  HA3 GLY     1      41.040  52.518  46.328  1.00  0.00           H  
ATOM      8  C   GLY     1      42.974  52.087  47.119  1.00  0.00           C  
ATOM      9  O   GLY     1      43.536  52.499  48.136  1.00  0.00           O  
ATOM     10  N   LEU     2      43.649  51.836  45.991  1.00  0.00           N  
ATOM     11  H   LEU     2      43.136  51.492  45.187  1.00  0.00           H  
ATOM     12  CA  LEU     2      45.112  51.951  45.868  1.00  0.00           C  
ATOM     13  HA  LEU     2      45.553  51.391  46.692  1.00  0.00           H  
ATOM     14  CB  LEU     2      45.568  51.273  44.559  1.00  0.00           C  
ATOM     15  HB2 LEU     2      45.232  50.235  44.577  1.00  0.00           H  
ATOM     16  HB3 LEU     2      45.076  51.770  43.722  1.00  0.00           H  
ATOM     17  CG  LEU     2      47.092  51.288  44.299  1.00  0.00           C  
ATOM     18  HG  LEU     2      47.438  52.314  44.193  1.00  0.00           H  
ATOM     19  CD1 LEU     2      47.886  50.612  45.422  1.00  0.00           C  
ATOM     20 HD11 LEU     2      47.381  49.709  45.759  1.00  0.00           H  
ATOM     21 HD12 LEU     2      48.889  50.356  45.081  1.00  0.00           H  
ATOM     22 HD13 LEU     2      47.996  51.298  46.256  1.00  0.00           H  
ATOM     23  CD2 LEU     2      47.388  50.581  42.979  1.00  0.00           C  
ATOM     24 HD21 LEU     2      46.880  51.095  42.164  1.00  0.00           H  
ATOM     25 HD22 LEU     2      48.461  50.603  42.785  1.00  0.00           H  
ATOM     26 HD23 LEU     2      47.045  49.548  43.021  1.00  0.00           H  
ATOM     27  C   LEU     2      45.637  53.392  45.988  1.00  0.00           C  
ATOM     28  O   LEU     2      46.782  53.573  46.371  1.00  0.00           O  
ATOM     29  N   PHE     3      44.842  54.419  45.684  1.00  0.00           N  
ATOM     30  H   PHE     3      43.909  54.202  45.363  1.00  0.00           H  
ATOM     31  CA  PHE     3      45.298  55.818  45.557  1.00  0.00           C  
ATOM     32  HA  PHE     3      45.975  55.865  44.702  1.00  0.00           H  
ATOM     33  CB  PHE     3      44.097  56.734  45.256  1.00  0.00           C  
ATOM     34  HB2 PHE     3      43.662  57.070  46.199  1.00  0.00           H  
ATOM     35  HB3 PHE     3      44.457  57.622  44.735  1.00  0.00           H  
ATOM     36  CG  PHE     3      43.002  56.082  44.432  1.00  0.00           C  
ATOM     37  CD1 PHE     3      43.247  55.706  43.098  1.00  0.00           C  
ATOM     38  HD1 PHE     3      44.200  55.931  42.638  1.00  0.00           H  
ATOM     39  CE1 PHE     3      42.263  55.012  42.371  1.00  0.00           C  
ATOM     40  HE1 PHE     3      42.456  54.715  41.348  1.00  0.00           H  
ATOM     41  CZ  PHE     3      41.032  54.697  42.974  1.00  0.00           C  
ATOM     42  HZ  PHE     3      40.276  54.161  42.414  1.00  0.00           H  
ATOM     43  CE2 PHE     3      40.784  55.075  44.305  1.00  0.00           C  
ATOM     44  HE2 PHE     3      39.836  54.833  44.769  1.00  0.00           H  
ATOM     45  CD2 PHE     3      41.768  55.764  45.034  1.00  0.00           C  
ATOM     46  HD2 PHE     3      41.578  56.041  46.063  1.00  0.00           H  
ATOM     47  C   PHE     3      46.079  56.337  46.781  1.00  0.00           C  
ATOM     48  O   PHE     3      47.180  56.875  46.644  1.00  0.00           O  
ATOM     49  N   GLY     4      45.530  56.132  47.985  1.00  0.00           N  
ATOM     50  H   GLY     4      44.615  55.704  48.022  1.00  0.00           H  
ATOM     51  CA  GLY     4      46.231  56.373  49.250  1.00  0.00           C  
ATOM     52  HA2 GLY     4      46.648  57.381  49.253  1.00  0.00           H  
ATOM     53  HA3 GLY     4      45.530  56.292  50.081  1.00  0.00           H  
ATOM     54  C   GLY     4      47.368  55.378  49.485  1.00  0.00           C  
ATOM     55  O   GLY     4      48.450  55.767  49.920  1.00  0.00           O  
ATOM     56  N   ALA     5      47.146  54.099  49.175  1.00  0.00           N  
ATOM     57  H   ALA     5      46.253  53.845  48.778  1.00  0.00           H  
ATOM     58  CA  ALA     5      48.132  53.042  49.371  1.00  0.00           C  
ATOM     59  HA  ALA     5      48.471  53.130  50.402  1.00  0.00           H  
ATOM     60  CB  ALA     5      47.458  51.671  49.266  1.00  0.00           C  
ATOM     61  HB1 ALA     5      47.114  51.491  48.253  1.00  0.00           H  
ATOM     62  HB2 ALA     5      48.168  50.895  49.549  1.00  0.00           H  
ATOM     63  HB3 ALA     5      46.607  51.625  49.947  1.00  0.00           H  
ATOM     64  C   ALA     5      49.402  53.198  48.505  1.00  0.00           C  
ATOM     65  O   ALA     5      50.462  52.823  48.984  1.00  0.00           O  
ATOM     66  N   ILE     6      49.374  53.786  47.298  1.00  0.00           N  
ATOM     67  H   ILE     6      48.479  54.026  46.888  1.00  0.00           H  
ATOM     68  CA  ILE     6      50.630  54.173  46.628  1.00  0.00           C  
ATOM     69  HA  ILE     6      51.340  53.355  46.761  1.00  0.00           H  
ATOM     70  CB  ILE     6      50.543  54.405  45.095  1.00  0.00           C  
ATOM     71  HB  ILE     6      51.421  54.991  44.815  1.00  0.00           H  
ATOM     72  CG2 ILE     6      50.681  53.055  44.369  1.00  0.00           C  
ATOM     73 HG21 ILE     6      49.819  52.431  44.582  1.00  0.00           H  
ATOM     74 HG22 ILE     6      50.763  53.203  43.293  1.00  0.00           H  
ATOM     75 HG23 ILE     6      51.584  52.540  44.701  1.00  0.00           H  
ATOM     76  CG1 ILE     6      49.299  55.184  44.617  1.00  0.00           C  
ATOM     77 HG12 ILE     6      48.406  54.590  44.792  1.00  0.00           H  
ATOM     78 HG13 ILE     6      49.220  56.105  45.189  1.00  0.00           H  
ATOM     79  CD1 ILE     6      49.323  55.574  43.133  1.00  0.00           C  
ATOM     80 HD11 ILE     6      49.249  54.688  42.503  1.00  0.00           H  
ATOM     81 HD12 ILE     6      48.471  56.219  42.918  1.00  0.00           H  
ATOM     82 HD13 ILE     6      50.243  56.113  42.903  1.00  0.00           H  
ATOM     83  C   ILE     6      51.247  55.354  47.388  1.00  0.00           C  
ATOM     84  O   ILE     6      52.272  55.179  48.034  1.00  0.00           O  
ATOM     85  N   ALA     7      50.616  56.531  47.415  1.00  0.00           N  
ATOM     86  H   ALA     7      49.724  56.612  46.948  1.00  0.00           H  
ATOM     87  CA  ALA     7      51.213  57.752  47.972  1.00  0.00           C  
ATOM     88  HA  ALA     7      52.064  58.022  47.343  1.00  0.00           H  
ATOM     89  CB  ALA     7      50.180  58.878  47.869  1.00  0.00           C  
ATOM     90  HB1 ALA     7      49.297  58.632  48.461  1.00  0.00           H  
ATOM     91  HB2 ALA     7      50.614  59.807  48.243  1.00  0.00           H  
ATOM     92  HB3 ALA     7      49.888  59.020  46.828  1.00  0.00           H  
ATOM     93  C   ALA     7      51.751  57.611  49.417  1.00  0.00           C  
ATOM     94  O   ALA     7      52.883  58.011  49.701  1.00  0.00           O  
ATOM     95  N   ALA     8      50.960  57.030  50.325  1.00  0.00           N  
ATOM     96  H   ALA     8      50.048  56.702  50.025  1.00  0.00           H  
ATOM     97  CA  ALA     8      51.288  56.879  51.746  1.00  0.00           C  
ATOM     98  HA  ALA     8      51.931  57.711  52.039  1.00  0.00           H  
ATOM     99  CB  ALA     8      49.996  57.001  52.562  1.00  0.00           C  
ATOM    100  HB1 ALA     8      49.350  56.143  52.376  1.00  0.00           H  
ATOM    101  HB2 ALA     8      50.237  57.035  53.625  1.00  0.00           H  
ATOM    102  HB3 ALA     8      49.471  57.919  52.293  1.00  0.00           H  
ATOM    103  C   ALA     8      52.060  55.586  52.095  1.00  0.00           C  
ATOM    104  O   ALA     8      52.517  55.459  53.234  1.00  0.00           O  
ATOM    105  N   PHE     9      52.242  54.657  51.143  1.00  0.00           N  
ATOM    106  H   PHE     9      51.826  54.811  50.233  1.00  0.00           H  
ATOM    107  CA  PHE     9      53.127  53.490  51.289  1.00  0.00           C  
ATOM    108  HA  PHE     9      53.726  53.634  52.183  1.00  0.00           H  
ATOM    109  CB  PHE     9      52.350  52.197  51.564  1.00  0.00           C  
ATOM    110  HB2 PHE     9      51.655  52.026  50.763  1.00  0.00           H  
ATOM    111  HB3 PHE     9      53.046  51.366  51.519  1.00  0.00           H  
ATOM    112  CG  PHE     9      51.619  52.060  52.890  1.00  0.00           C  
ATOM    113  CD1 PHE     9      52.312  51.569  54.011  1.00  0.00           C  
ATOM    114  HD1 PHE     9      53.376  51.405  53.949  1.00  0.00           H  
ATOM    115  CE1 PHE     9      51.626  51.261  55.198  1.00  0.00           C  
ATOM    116  HE1 PHE     9      52.168  50.874  56.051  1.00  0.00           H  
ATOM    117  CZ  PHE     9      50.234  51.441  55.270  1.00  0.00           C  
ATOM    118  HZ  PHE     9      49.700  51.187  56.177  1.00  0.00           H  
ATOM    119  CE2 PHE     9      49.535  51.947  54.159  1.00  0.00           C  
ATOM    120  HE2 PHE     9      48.462  52.080  54.211  1.00  0.00           H  
ATOM    121  CD2 PHE     9      50.227  52.259  52.973  1.00  0.00           C  
ATOM    122  HD2 PHE     9      49.683  52.616  52.113  1.00  0.00           H  
ATOM    123  C   PHE     9      54.176  53.354  50.154  1.00  0.00           C  
ATOM    124  O   PHE     9      54.639  52.261  49.845  1.00  0.00           O  
ATOM    125  N   ILE    10      54.588  54.466  49.539  1.00  0.00           N  
ATOM    126  H   ILE    10      54.059  55.308  49.707  1.00  0.00           H  
ATOM    127  CA  ILE    10      55.819  54.592  48.718  1.00  0.00           C  
ATOM    128  HA  ILE    10      56.412  53.686  48.844  1.00  0.00           H  
ATOM    129  CB  ILE    10      55.565  54.746  47.194  1.00  0.00           C  
ATOM    130  HB  ILE    10      56.548  54.744  46.721  1.00  0.00           H  
ATOM    131  CG2 ILE    10      54.843  53.512  46.623  1.00  0.00           C  
ATOM    132 HG21 ILE    10      53.852  53.406  47.060  1.00  0.00           H  
ATOM    133 HG22 ILE    10      54.748  53.607  45.541  1.00  0.00           H  
ATOM    134 HG23 ILE    10      55.420  52.613  46.843  1.00  0.00           H  
ATOM    135  CG1 ILE    10      54.855  56.061  46.784  1.00  0.00           C  
ATOM    136 HG12 ILE    10      53.969  55.832  46.191  1.00  0.00           H  
ATOM    137 HG13 ILE    10      54.533  56.608  47.670  1.00  0.00           H  
ATOM    138  CD1 ILE    10      55.734  56.987  45.935  1.00  0.00           C  
ATOM    139 HD11 ILE    10      56.050  56.471  45.028  1.00  0.00           H  
ATOM    140 HD12 ILE    10      55.161  57.873  45.658  1.00  0.00           H  
ATOM    141 HD13 ILE    10      56.611  57.299  46.500  1.00  0.00           H  
ATOM    142  C   ILE    10      56.678  55.737  49.305  1.00  0.00           C  
ATOM    143  O   ILE    10      57.632  56.225  48.699  1.00  0.00           O  
ATOM    144  N   GLU    11      56.340  56.130  50.536  1.00  0.00           N  
ATOM    145  H   GLU    11      55.645  55.559  51.006  1.00  0.00           H  
ATOM    146  CA  GLU    11      56.959  57.140  51.388  1.00  0.00           C  
ATOM    147  HA  GLU    11      57.205  58.000  50.762  1.00  0.00           H  
ATOM    148  CB  GLU    11      55.890  57.598  52.410  1.00  0.00           C  
ATOM    149  HB2 GLU    11      56.067  58.656  52.604  1.00  0.00           H  
ATOM    150  HB3 GLU    11      54.905  57.541  51.942  1.00  0.00           H  
ATOM    151  CG  GLU    11      55.798  56.911  53.791  1.00  0.00           C  
ATOM    152  HG2 GLU    11      56.683  57.202  54.360  1.00  0.00           H  
ATOM    153  HG3 GLU    11      54.937  57.348  54.305  1.00  0.00           H  
ATOM    154  CD  GLU    11      55.668  55.367  53.851  1.00  0.00           C  
ATOM    155  OE1 GLU    11      55.533  54.843  54.984  1.00  0.00           O  
ATOM    156  OE2 GLU    11      55.787  54.661  52.820  1.00  0.00           O  
ATOM    157  C   GLU    11      58.270  56.649  52.041  1.00  0.00           C  
ATOM    158  O   GLU    11      59.149  57.453  52.361  1.00  0.00           O  
ATOM    159  N   GLY    12      58.409  55.325  52.201  1.00  0.00           N  
ATOM    160  H   GLY    12      57.583  54.773  51.989  1.00  0.00           H  
ATOM    161  CA  GLY    12      59.587  54.629  52.730  1.00  0.00           C  
ATOM    162  HA2 GLY    12      60.264  54.426  51.900  1.00  0.00           H  
ATOM    163  HA3 GLY    12      60.107  55.287  53.426  1.00  0.00           H  
ATOM    164  C   GLY    12      59.327  53.298  53.466  1.00  0.00           C  
ATOM    165  O   GLY    12      60.287  52.566  53.720  1.00  0.00           O  
ATOM    166  N   GLY    13      58.078  52.968  53.829  1.00  0.00           N  
ATOM    167  H   GLY    13      57.323  53.603  53.578  1.00  0.00           H  
ATOM    168  CA  GLY    13      57.718  51.814  54.679  1.00  0.00           C  
ATOM    169  HA2 GLY    13      58.585  51.177  54.853  1.00  0.00           H  
ATOM    170  HA3 GLY    13      57.385  52.190  55.647  1.00  0.00           H  
ATOM    171  C   GLY    13      56.603  50.938  54.097  1.00  0.00           C  
ATOM    172  O   GLY    13      55.595  50.688  54.761  1.00  0.00           O  
ATOM    173  N   TRP    14      56.783  50.440  52.869  1.00  0.00           N  
ATOM    174  H   TRP    14      57.654  50.658  52.405  1.00  0.00           H  
ATOM    175  CA  TRP    14      55.717  49.834  52.054  1.00  0.00           C  
ATOM    176  HA  TRP    14      54.878  50.522  52.122  1.00  0.00           H  
ATOM    177  CB  TRP    14      56.139  49.850  50.580  1.00  0.00           C  
ATOM    178  HB2 TRP    14      55.224  49.803  49.995  1.00  0.00           H  
ATOM    179  HB3 TRP    14      56.602  50.814  50.370  1.00  0.00           H  
ATOM    180  CG  TRP    14      57.046  48.810  50.005  1.00  0.00           C  
ATOM    181  CD1 TRP    14      57.795  47.889  50.656  1.00  0.00           C  
ATOM    182  HD1 TRP    14      57.849  47.766  51.732  1.00  0.00           H  
ATOM    183  NE1 TRP    14      58.485  47.122  49.734  1.00  0.00           N  
ATOM    184  HE1 TRP    14      59.101  46.360  49.996  1.00  0.00           H  
ATOM    185  CE2 TRP    14      58.219  47.518  48.439  1.00  0.00           C  
ATOM    186  CZ2 TRP    14      58.638  47.057  47.181  1.00  0.00           C  
ATOM    187  HZ2 TRP    14      59.313  46.216  47.107  1.00  0.00           H  
ATOM    188  CH2 TRP    14      58.159  47.694  46.022  1.00  0.00           C  
ATOM    189  HH2 TRP    14      58.466  47.347  45.043  1.00  0.00           H  
ATOM    190  CZ3 TRP    14      57.283  48.789  46.134  1.00  0.00           C  
ATOM    191  HZ3 TRP    14      56.920  49.283  45.240  1.00  0.00           H  
ATOM    192  CE3 TRP    14      56.871  49.245  47.401  1.00  0.00           C  
ATOM    193  HE3 TRP    14      56.199  50.089  47.478  1.00  0.00           H  
ATOM    194  CD2 TRP    14      57.315  48.611  48.584  1.00  0.00           C  
ATOM    195  C   TRP    14      55.129  48.475  52.473  1.00  0.00           C  
ATOM    196  O   TRP    14      54.111  48.057  51.918  1.00  0.00           O  
ATOM    197  N   THR    15      55.714  47.773  53.446  1.00  0.00           N  
ATOM    198  H   THR    15      56.549  48.151  53.873  1.00  0.00           H  
ATOM    199  CA  THR    15      55.289  46.414  53.846  1.00  0.00           C  
ATOM    200  HA  THR    15      55.408  45.758  52.983  1.00  0.00           H  
ATOM    201  CB  THR    15      56.194  45.876  54.967  1.00  0.00           C  
ATOM    202  HB  THR    15      56.027  46.465  55.871  1.00  0.00           H  
ATOM    203  CG2 THR    15      55.940  44.400  55.279  1.00  0.00           C  
ATOM    204 HG21 THR    15      56.018  43.806  54.368  1.00  0.00           H  
ATOM    205 HG22 THR    15      56.670  44.043  56.006  1.00  0.00           H  
ATOM    206 HG23 THR    15      54.944  44.272  55.706  1.00  0.00           H  
ATOM    207  OG1 THR    15      57.551  46.007  54.582  1.00  0.00           O  
ATOM    208  HG1 THR    15      58.104  45.902  55.380  1.00  0.00           H  
ATOM    209  C   THR    15      53.814  46.338  54.272  1.00  0.00           C  
ATOM    210  O   THR    15      53.110  45.396  53.900  1.00  0.00           O  
ATOM    211  N   GLY    16      53.326  47.351  55.003  1.00  0.00           N  
ATOM    212  H   GLY    16      53.961  48.091  55.274  1.00  0.00           H  
ATOM    213  CA  GLY    16      51.918  47.474  55.412  1.00  0.00           C  
ATOM    214  HA2 GLY    16      51.652  46.613  56.027  1.00  0.00           H  
ATOM    215  HA3 GLY    16      51.790  48.370  56.019  1.00  0.00           H  
ATOM    216  C   GLY    16      50.936  47.546  54.235  1.00  0.00           C  
ATOM    217  O   GLY    16      49.834  46.998  54.319  1.00  0.00           O  
ATOM    218  N   MET    17      51.328  48.199  53.132  1.00  0.00           N  
ATOM    219  H   MET    17      52.249  48.616  53.129  1.00  0.00           H  
ATOM    220  CA  MET    17      50.596  48.139  51.864  1.00  0.00           C  
ATOM    221  HA  MET    17      49.542  48.345  52.063  1.00  0.00           H  
ATOM    222  CB  MET    17      51.086  49.218  50.886  1.00  0.00           C  
ATOM    223  HB2 MET    17      50.638  50.154  51.201  1.00  0.00           H  
ATOM    224  HB3 MET    17      52.166  49.299  50.964  1.00  0.00           H  
ATOM    225  CG  MET    17      50.731  49.020  49.404  1.00  0.00           C  
ATOM    226  HG2 MET    17      50.812  47.972  49.152  1.00  0.00           H  
ATOM    227  HG3 MET    17      49.698  49.324  49.242  1.00  0.00           H  
ATOM    228  SD  MET    17      51.801  49.894  48.230  1.00  0.00           S  
ATOM    229  CE  MET    17      53.244  48.795  48.261  1.00  0.00           C  
ATOM    230  HE1 MET    17      53.004  47.857  47.766  1.00  0.00           H  
ATOM    231  HE2 MET    17      54.073  49.266  47.737  1.00  0.00           H  
ATOM    232  HE3 MET    17      53.535  48.589  49.289  1.00  0.00           H  
ATOM    233  C   MET    17      50.660  46.740  51.257  1.00  0.00           C  
ATOM    234  O   MET    17      49.598  46.201  50.961  1.00  0.00           O  
ATOM    235  N   ILE    18      51.862  46.175  51.032  1.00  0.00           N  
ATOM    236  H   ILE    18      52.689  46.688  51.322  1.00  0.00           H  
ATOM    237  CA  ILE    18      52.037  44.915  50.277  1.00  0.00           C  
ATOM    238  HA  ILE    18      51.713  45.104  49.259  1.00  0.00           H  
ATOM    239  CB  ILE    18      53.515  44.457  50.171  1.00  0.00           C  
ATOM    240  HB  ILE    18      53.975  44.480  51.160  1.00  0.00           H  
ATOM    241  CG2 ILE    18      53.606  43.012  49.630  1.00  0.00           C  
ATOM    242 HG21 ILE    18      53.155  42.949  48.638  1.00  0.00           H  
ATOM    243 HG22 ILE    18      54.644  42.687  49.575  1.00  0.00           H  
ATOM    244 HG23 ILE    18      53.106  42.310  50.297  1.00  0.00           H  
ATOM    245  CG1 ILE    18      54.262  45.438  49.234  1.00  0.00           C  
ATOM    246 HG12 ILE    18      53.688  45.566  48.317  1.00  0.00           H  
ATOM    247 HG13 ILE    18      54.330  46.407  49.728  1.00  0.00           H  
ATOM    248  CD1 ILE    18      55.680  45.028  48.819  1.00  0.00           C  
ATOM    249 HD11 ILE    18      55.654  44.138  48.189  1.00  0.00           H  
ATOM    250 HD12 ILE    18      56.117  45.832  48.230  1.00  0.00           H  
ATOM    251 HD13 ILE    18      56.293  44.844  49.701  1.00  0.00           H  
ATOM    252  C   ILE    18      51.101  43.815  50.781  1.00  0.00           C  
ATOM    253  O   ILE    18      50.284  43.322  50.002  1.00  0.00           O  
ATOM    254  N   ASP    19      51.132  43.488  52.074  1.00  0.00           N  
ATOM    255  H   ASP    19      51.777  43.970  52.689  1.00  0.00           H  
ATOM    256  CA  ASP    19      50.195  42.514  52.646  1.00  0.00           C  
ATOM    257  HA  ASP    19      49.944  41.789  51.869  1.00  0.00           H  
ATOM    258  CB  ASP    19      50.888  41.716  53.764  1.00  0.00           C  
ATOM    259  HB2 ASP    19      51.918  41.520  53.455  1.00  0.00           H  
ATOM    260  HB3 ASP    19      50.927  42.311  54.678  1.00  0.00           H  
ATOM    261  CG  ASP    19      50.210  40.361  54.046  1.00  0.00           C  
ATOM    262  OD1 ASP    19      50.880  39.471  54.624  1.00  0.00           O  
ATOM    263  OD2 ASP    19      49.027  40.153  53.680  1.00  0.00           O  
ATOM    264  C   ASP    19      48.881  43.228  53.033  1.00  0.00           C  
ATOM    265  O   ASP    19      48.537  43.414  54.205  1.00  0.00           O  
ATOM    266  N   GLY    20      48.176  43.673  51.986  1.00  0.00           N  
ATOM    267  H   GLY    20      48.591  43.493  51.079  1.00  0.00           H  
ATOM    268  CA  GLY    20      47.017  44.568  52.018  1.00  0.00           C  
ATOM    269  HA2 GLY    20      46.249  44.143  52.665  1.00  0.00           H  
ATOM    270  HA3 GLY    20      47.317  45.531  52.433  1.00  0.00           H  
ATOM    271  C   GLY    20      46.421  44.798  50.616  1.00  0.00           C  
ATOM    272  O   GLY    20      45.329  44.304  50.332  1.00  0.00           O  
ATOM    273  N   TRP    21      47.113  45.531  49.728  1.00  0.00           N  
ATOM    274  H   TRP    21      47.986  45.946  50.038  1.00  0.00           H  
ATOM    275  CA  TRP    21      46.674  45.733  48.328  1.00  0.00           C  
ATOM    276  HA  TRP    21      45.607  45.963  48.362  1.00  0.00           H  
ATOM    277  CB  TRP    21      47.351  46.945  47.664  1.00  0.00           C  
ATOM    278  HB2 TRP    21      46.706  47.266  46.845  1.00  0.00           H  
ATOM    279  HB3 TRP    21      47.374  47.769  48.380  1.00  0.00           H  
ATOM    280  CG  TRP    21      48.733  46.769  47.097  1.00  0.00           C  
ATOM    281  CD1 TRP    21      49.779  46.209  47.738  1.00  0.00           C  
ATOM    282  HD1 TRP    21      49.729  45.773  48.719  1.00  0.00           H  
ATOM    283  NE1 TRP    21      50.928  46.343  46.988  1.00  0.00           N  
ATOM    284  HE1 TRP    21      51.834  45.998  47.275  1.00  0.00           H  
ATOM    285  CE2 TRP    21      50.677  46.973  45.795  1.00  0.00           C  
ATOM    286  CZ2 TRP    21      51.504  47.346  44.727  1.00  0.00           C  
ATOM    287  HZ2 TRP    21      52.576  47.226  44.798  1.00  0.00           H  
ATOM    288  CH2 TRP    21      50.912  47.828  43.549  1.00  0.00           C  
ATOM    289  HH2 TRP    21      51.529  48.103  42.703  1.00  0.00           H  
ATOM    290  CZ3 TRP    21      49.510  47.906  43.457  1.00  0.00           C  
ATOM    291  HZ3 TRP    21      49.057  48.231  42.530  1.00  0.00           H  
ATOM    292  CE3 TRP    21      48.695  47.578  44.561  1.00  0.00           C  
ATOM    293  HE3 TRP    21      47.621  47.660  44.480  1.00  0.00           H  
ATOM    294  CD2 TRP    21      49.259  47.144  45.780  1.00  0.00           C  
ATOM    295  C   TRP    21      46.816  44.481  47.443  1.00  0.00           C  
ATOM    296  O   TRP    21      45.940  44.216  46.616  1.00  0.00           O  
ATOM    297  N   TYR    22      47.880  43.686  47.632  1.00  0.00           N  
ATOM    298  H   TYR    22      48.559  43.951  48.330  1.00  0.00           H  
ATOM    299  CA  TYR    22      48.019  42.360  47.020  1.00  0.00           C  
ATOM    300  HA  TYR    22      47.632  42.384  46.000  1.00  0.00           H  
ATOM    301  CB  TYR    22      49.491  41.906  46.946  1.00  0.00           C  
ATOM    302  HB2 TYR    22      50.035  42.277  47.808  1.00  0.00           H  
ATOM    303  HB3 TYR    22      49.504  40.818  47.016  1.00  0.00           H  
ATOM    304  CG  TYR    22      50.276  42.292  45.697  1.00  0.00           C  
ATOM    305  CD1 TYR    22      50.213  43.594  45.162  1.00  0.00           C  
ATOM    306  HD1 TYR    22      49.576  44.336  45.619  1.00  0.00           H  
ATOM    307  CE1 TYR    22      50.986  43.941  44.036  1.00  0.00           C  
ATOM    308  HE1 TYR    22      50.935  44.941  43.632  1.00  0.00           H  
ATOM    309  CZ  TYR    22      51.831  42.985  43.432  1.00  0.00           C  
ATOM    310  OH  TYR    22      52.599  43.314  42.355  1.00  0.00           O  
ATOM    311  HH  TYR    22      52.562  44.265  42.143  1.00  0.00           H  
ATOM    312  CE2 TYR    22      51.881  41.675  43.955  1.00  0.00           C  
ATOM    313  HE2 TYR    22      52.521  40.941  43.487  1.00  0.00           H  
ATOM    314  CD2 TYR    22      51.109  41.334  45.083  1.00  0.00           C  
ATOM    315  HD2 TYR    22      51.165  40.329  45.482  1.00  0.00           H  
ATOM    316  C   TYR    22      47.150  41.399  47.847  1.00  0.00           C  
ATOM    317  O   TYR    22      47.483  41.050  48.984  1.00  0.00           O  
ATOM    318  N   GLY    23      46.000  41.025  47.281  1.00  0.00           N  
ATOM    319  H   GLY    23      45.810  41.367  46.349  1.00  0.00           H  
ATOM    320  CA  GLY    23      44.920  40.314  47.972  1.00  0.00           C  
ATOM    321  HA2 GLY    23      44.329  39.754  47.247  1.00  0.00           H  
ATOM    322  HA3 GLY    23      45.338  39.605  48.687  1.00  0.00           H  
ATOM    323  C   GLY    23      44.001  41.292  48.719  1.00  0.00           C  
ATOM    324  O   GLY    23      44.051  41.383  49.950  1.00  0.00           O  
ATOM    325  N   SER    24      43.156  41.999  47.954  1.00  0.00           N  
ATOM    326  H   SER    24      43.207  41.833  46.959  1.00  0.00           H  
ATOM    327  CA  SER    24      42.181  43.013  48.414  1.00  0.00           C  
ATOM    328  HA  SER    24      42.729  43.856  48.830  1.00  0.00           H  
ATOM    329  CB  SER    24      41.389  43.516  47.201  1.00  0.00           C  
ATOM    330  HB2 SER    24      42.082  43.914  46.454  1.00  0.00           H  
ATOM    331  HB3 SER    24      40.844  42.679  46.757  1.00  0.00           H  
ATOM    332  OG  SER    24      40.476  44.532  47.590  1.00  0.00           O  
ATOM    333  HG  SER    24      39.905  44.765  46.824  1.00  0.00           H  
ATOM    334  C   SER    24      41.237  42.494  49.512  1.00  0.00           C  
ATOM    335  O   SER    24      41.131  43.150  50.576  1.00  0.00           O  
ATOM    336  OXT SER    24      40.609  41.425  49.320  1.00  0.00           O  
TER     337      SER    24 
ENDMDL
REMARK 2LWA                 ENERGY     1.41031E+02 RMS    3.29   3.88   6.06
ATOM      1  N   GLY     1      41.673  53.264  47.755  1.00  0.00           N  
ATOM      2  H1  GLY     1      42.357  53.451  48.472  1.00  0.00           H  
ATOM      3  H2  GLY     1      40.866  53.844  47.923  1.00  0.00           H  
ATOM      4  H3  GLY     1      42.068  53.513  46.861  1.00  0.00           H  
ATOM      5  CA  GLY     1      41.284  51.832  47.769  1.00  0.00           C  
ATOM      6  HA2 GLY     1      40.838  51.591  48.736  1.00  0.00           H  
ATOM      7  HA3 GLY     1      40.543  51.646  46.991  1.00  0.00           H  
ATOM      8  C   GLY     1      42.466  50.895  47.544  1.00  0.00           C  
ATOM      9  O   GLY     1      43.564  51.322  47.183  1.00  0.00           O  
ATOM     10  N   LEU     2      42.244  49.593  47.762  1.00  0.00           N  
ATOM     11  H   LEU     2      41.310  49.317  48.043  1.00  0.00           H  
ATOM     12  CA  LEU     2      43.278  48.541  47.761  1.00  0.00           C  
ATOM     13  HA  LEU     2      44.070  48.861  48.439  1.00  0.00           H  
ATOM     14  CB  LEU     2      42.630  47.245  48.313  1.00  0.00           C  
ATOM     15  HB2 LEU     2      41.794  47.521  48.958  1.00  0.00           H  
ATOM     16  HB3 LEU     2      42.190  46.709  47.470  1.00  0.00           H  
ATOM     17  CG  LEU     2      43.489  46.271  49.158  1.00  0.00           C  
ATOM     18  HG  LEU     2      43.230  46.411  50.207  1.00  0.00           H  
ATOM     19  CD1 LEU     2      43.152  44.826  48.782  1.00  0.00           C  
ATOM     20 HD11 LEU     2      43.419  44.638  47.741  1.00  0.00           H  
ATOM     21 HD12 LEU     2      43.701  44.134  49.422  1.00  0.00           H  
ATOM     22 HD13 LEU     2      42.085  44.651  48.918  1.00  0.00           H  
ATOM     23  CD2 LEU     2      45.001  46.426  49.056  1.00  0.00           C  
ATOM     24 HD21 LEU     2      45.316  47.356  49.523  1.00  0.00           H  
ATOM     25 HD22 LEU     2      45.482  45.602  49.569  1.00  0.00           H  
ATOM     26 HD23 LEU     2      45.322  46.396  48.027  1.00  0.00           H  
ATOM     27  C   LEU     2      43.915  48.295  46.371  1.00  0.00           C  
ATOM     28  O   LEU     2      45.078  47.915  46.279  1.00  0.00           O  
ATOM     29  N   PHE     3      43.183  48.526  45.278  1.00  0.00           N  
ATOM     30  H   PHE     3      42.233  48.841  45.417  1.00  0.00           H  
ATOM     31  CA  PHE     3      43.572  48.119  43.914  1.00  0.00           C  
ATOM     32  HA  PHE     3      43.564  47.029  43.885  1.00  0.00           H  
ATOM     33  CB  PHE     3      42.514  48.616  42.917  1.00  0.00           C  
ATOM     34  HB2 PHE     3      42.582  49.703  42.847  1.00  0.00           H  
ATOM     35  HB3 PHE     3      42.746  48.211  41.931  1.00  0.00           H  
ATOM     36  CG  PHE     3      41.087  48.229  43.268  1.00  0.00           C  
ATOM     37  CD1 PHE     3      40.707  46.872  43.285  1.00  0.00           C  
ATOM     38  HD1 PHE     3      41.428  46.104  43.035  1.00  0.00           H  
ATOM     39  CE1 PHE     3      39.393  46.509  43.630  1.00  0.00           C  
ATOM     40  HE1 PHE     3      39.106  45.465  43.644  1.00  0.00           H  
ATOM     41  CZ  PHE     3      38.451  47.501  43.957  1.00  0.00           C  
ATOM     42  HZ  PHE     3      37.439  47.222  44.219  1.00  0.00           H  
ATOM     43  CE2 PHE     3      38.826  48.857  43.939  1.00  0.00           C  
ATOM     44  HE2 PHE     3      38.100  49.621  44.187  1.00  0.00           H  
ATOM     45  CD2 PHE     3      40.141  49.220  43.597  1.00  0.00           C  
ATOM     46  HD2 PHE     3      40.421  50.265  43.584  1.00  0.00           H  
ATOM     47  C   PHE     3      44.985  48.555  43.474  1.00  0.00           C  
ATOM     48  O   PHE     3      45.727  47.749  42.907  1.00  0.00           O  
ATOM     49  N   GLY     4      45.386  49.801  43.760  1.00  0.00           N  
ATOM     50  H   GLY     4      44.723  50.428  44.198  1.00  0.00           H  
ATOM     51  CA  GLY     4      46.755  50.285  43.515  1.00  0.00           C  
ATOM     52  HA2 GLY     4      47.130  49.874  42.576  1.00  0.00           H  
ATOM     53  HA3 GLY     4      46.732  51.369  43.409  1.00  0.00           H  
ATOM     54  C   GLY     4      47.758  49.942  44.628  1.00  0.00           C  
ATOM     55  O   GLY     4      48.966  49.926  44.390  1.00  0.00           O  
ATOM     56  N   ALA     5      47.280  49.631  45.836  1.00  0.00           N  
ATOM     57  H   ALA     5      46.277  49.586  45.955  1.00  0.00           H  
ATOM     58  CA  ALA     5      48.108  49.299  46.994  1.00  0.00           C  
ATOM     59  HA  ALA     5      48.972  49.964  46.983  1.00  0.00           H  
ATOM     60  CB  ALA     5      47.323  49.626  48.267  1.00  0.00           C  
ATOM     61  HB1 ALA     5      46.488  48.940  48.384  1.00  0.00           H  
ATOM     62  HB2 ALA     5      47.982  49.548  49.129  1.00  0.00           H  
ATOM     63  HB3 ALA     5      46.945  50.649  48.216  1.00  0.00           H  
ATOM     64  C   ALA     5      48.663  47.857  46.950  1.00  0.00           C  
ATOM     65  O   ALA     5      49.853  47.672  47.205  1.00  0.00           O  
ATOM     66  N   ILE     6      47.880  46.841  46.540  1.00  0.00           N  
ATOM     67  H   ILE     6      46.895  47.019  46.368  1.00  0.00           H  
ATOM     68  CA  ILE     6      48.460  45.504  46.252  1.00  0.00           C  
ATOM     69  HA  ILE     6      49.014  45.188  47.137  1.00  0.00           H  
ATOM     70  CB  ILE     6      47.447  44.379  45.921  1.00  0.00           C  
ATOM     71  HB  ILE     6      48.043  43.548  45.538  1.00  0.00           H  
ATOM     72  CG2 ILE     6      46.777  43.802  47.174  1.00  0.00           C  
ATOM     73 HG21 ILE     6      45.984  44.451  47.517  1.00  0.00           H  
ATOM     74 HG22 ILE     6      46.340  42.832  46.933  1.00  0.00           H  
ATOM     75 HG23 ILE     6      47.509  43.664  47.971  1.00  0.00           H  
ATOM     76  CG1 ILE     6      46.398  44.740  44.839  1.00  0.00           C  
ATOM     77 HG12 ILE     6      45.403  44.437  45.168  1.00  0.00           H  
ATOM     78 HG13 ILE     6      46.370  45.815  44.676  1.00  0.00           H  
ATOM     79  CD1 ILE     6      46.680  44.043  43.502  1.00  0.00           C  
ATOM     80 HD11 ILE     6      46.625  42.962  43.631  1.00  0.00           H  
ATOM     81 HD12 ILE     6      45.935  44.351  42.768  1.00  0.00           H  
ATOM     82 HD13 ILE     6      47.670  44.309  43.134  1.00  0.00           H  
ATOM     83  C   ILE     6      49.488  45.583  45.115  1.00  0.00           C  
ATOM     84  O   ILE     6      50.541  44.953  45.194  1.00  0.00           O  
ATOM     85  N   ALA     7      49.229  46.387  44.078  1.00  0.00           N  
ATOM     86  H   ALA     7      48.344  46.871  44.038  1.00  0.00           H  
ATOM     87  CA  ALA     7      50.202  46.613  43.013  1.00  0.00           C  
ATOM     88  HA  ALA     7      50.460  45.643  42.583  1.00  0.00           H  
ATOM     89  CB  ALA     7      49.562  47.452  41.903  1.00  0.00           C  
ATOM     90  HB1 ALA     7      49.315  48.448  42.267  1.00  0.00           H  
ATOM     91  HB2 ALA     7      50.261  47.542  41.071  1.00  0.00           H  
ATOM     92  HB3 ALA     7      48.655  46.961  41.546  1.00  0.00           H  
ATOM     93  C   ALA     7      51.506  47.221  43.565  1.00  0.00           C  
ATOM     94  O   ALA     7      52.585  46.720  43.266  1.00  0.00           O  
ATOM     95  N   ALA     8      51.430  48.229  44.438  1.00  0.00           N  
ATOM     96  H   ALA     8      50.522  48.637  44.627  1.00  0.00           H  
ATOM     97  CA  ALA     8      52.598  48.838  45.079  1.00  0.00           C  
ATOM     98  HA  ALA     8      53.330  49.046  44.298  1.00  0.00           H  
ATOM     99  CB  ALA     8      52.175  50.193  45.644  1.00  0.00           C  
ATOM    100  HB1 ALA     8      51.262  50.075  46.221  1.00  0.00           H  
ATOM    101  HB2 ALA     8      52.967  50.605  46.271  1.00  0.00           H  
ATOM    102  HB3 ALA     8      51.977  50.883  44.823  1.00  0.00           H  
ATOM    103  C   ALA     8      53.333  47.931  46.101  1.00  0.00           C  
ATOM    104  O   ALA     8      54.543  48.098  46.273  1.00  0.00           O  
ATOM    105  N   PHE     9      52.668  46.950  46.738  1.00  0.00           N  
ATOM    106  H   PHE     9      51.659  46.909  46.641  1.00  0.00           H  
ATOM    107  CA  PHE     9      53.349  45.879  47.502  1.00  0.00           C  
ATOM    108  HA  PHE     9      53.905  46.324  48.326  1.00  0.00           H  
ATOM    109  CB  PHE     9      52.310  44.882  48.084  1.00  0.00           C  
ATOM    110  HB2 PHE     9      51.643  45.447  48.736  1.00  0.00           H  
ATOM    111  HB3 PHE     9      51.699  44.502  47.273  1.00  0.00           H  
ATOM    112  CG  PHE     9      52.804  43.646  48.848  1.00  0.00           C  
ATOM    113  CD1 PHE     9      52.351  43.412  50.163  1.00  0.00           C  
ATOM    114  HD1 PHE     9      51.675  44.110  50.631  1.00  0.00           H  
ATOM    115  CE1 PHE     9      52.760  42.273  50.881  1.00  0.00           C  
ATOM    116  HE1 PHE     9      52.418  42.124  51.897  1.00  0.00           H  
ATOM    117  CZ  PHE     9      53.611  41.332  50.282  1.00  0.00           C  
ATOM    118  HZ  PHE     9      53.930  40.456  50.834  1.00  0.00           H  
ATOM    119  CE2 PHE     9      54.023  41.518  48.953  1.00  0.00           C  
ATOM    120  HE2 PHE     9      54.654  40.779  48.476  1.00  0.00           H  
ATOM    121  CD2 PHE     9      53.608  42.656  48.237  1.00  0.00           C  
ATOM    122  HD2 PHE     9      53.907  42.742  47.206  1.00  0.00           H  
ATOM    123  C   PHE     9      54.348  45.165  46.574  1.00  0.00           C  
ATOM    124  O   PHE     9      55.518  44.966  46.909  1.00  0.00           O  
ATOM    125  N   ILE    10      53.858  44.787  45.389  1.00  0.00           N  
ATOM    126  H   ILE    10      52.888  45.013  45.203  1.00  0.00           H  
ATOM    127  CA  ILE    10      54.556  43.976  44.385  1.00  0.00           C  
ATOM    128  HA  ILE    10      55.093  43.181  44.904  1.00  0.00           H  
ATOM    129  CB  ILE    10      53.502  43.304  43.470  1.00  0.00           C  
ATOM    130  HB  ILE    10      52.895  44.090  43.019  1.00  0.00           H  
ATOM    131  CG2 ILE    10      54.165  42.507  42.334  1.00  0.00           C  
ATOM    132 HG21 ILE    10      54.826  41.745  42.749  1.00  0.00           H  
ATOM    133 HG22 ILE    10      53.407  42.023  41.720  1.00  0.00           H  
ATOM    134 HG23 ILE    10      54.740  43.170  41.689  1.00  0.00           H  
ATOM    135  CG1 ILE    10      52.569  42.370  44.289  1.00  0.00           C  
ATOM    136 HG12 ILE    10      53.090  41.442  44.524  1.00  0.00           H  
ATOM    137 HG13 ILE    10      52.301  42.834  45.237  1.00  0.00           H  
ATOM    138  CD1 ILE    10      51.245  42.048  43.585  1.00  0.00           C  
ATOM    139 HD11 ILE    10      51.420  41.454  42.690  1.00  0.00           H  
ATOM    140 HD12 ILE    10      50.608  41.480  44.264  1.00  0.00           H  
ATOM    141 HD13 ILE    10      50.732  42.971  43.314  1.00  0.00           H  
ATOM    142  C   ILE    10      55.616  44.795  43.619  1.00  0.00           C  
ATOM    143  O   ILE    10      56.725  44.314  43.384  1.00  0.00           O  
ATOM    144  N   GLU    11      55.314  46.051  43.274  1.00  0.00           N  
ATOM    145  H   GLU    11      54.367  46.360  43.467  1.00  0.00           H  
ATOM    146  CA  GLU    11      56.150  46.958  42.464  1.00  0.00           C  
ATOM    147  HA  GLU    11      56.692  46.368  41.722  1.00  0.00           H  
ATOM    148  CB  GLU    11      55.235  47.931  41.685  1.00  0.00           C  
ATOM    149  HB2 GLU    11      54.585  48.442  42.396  1.00  0.00           H  
ATOM    150  HB3 GLU    11      55.846  48.679  41.178  1.00  0.00           H  
ATOM    151  CG  GLU    11      54.381  47.236  40.606  1.00  0.00           C  
ATOM    152  HG2 GLU    11      55.052  46.865  39.828  1.00  0.00           H  
ATOM    153  HG3 GLU    11      53.877  46.369  41.037  1.00  0.00           H  
ATOM    154  CD  GLU    11      53.321  48.159  39.961  1.00  0.00           C  
ATOM    155  OE1 GLU    11      52.500  47.651  39.156  1.00  0.00           O  
ATOM    156  OE2 GLU    11      53.296  49.391  40.209  1.00  0.00           O  
ATOM    157  C   GLU    11      57.231  47.699  43.297  1.00  0.00           C  
ATOM    158  O   GLU    11      57.539  48.873  43.070  1.00  0.00           O  
ATOM    159  N   GLY    12      57.853  46.992  44.249  1.00  0.00           N  
ATOM    160  H   GLY    12      57.555  46.032  44.367  1.00  0.00           H  
ATOM    161  CA  GLY    12      59.056  47.418  44.984  1.00  0.00           C  
ATOM    162  HA2 GLY    12      59.568  46.528  45.348  1.00  0.00           H  
ATOM    163  HA3 GLY    12      59.732  47.909  44.282  1.00  0.00           H  
ATOM    164  C   GLY    12      58.870  48.371  46.177  1.00  0.00           C  
ATOM    165  O   GLY    12      59.870  48.765  46.784  1.00  0.00           O  
ATOM    166  N   GLY    13      57.636  48.746  46.536  1.00  0.00           N  
ATOM    167  H   GLY    13      56.858  48.373  46.007  1.00  0.00           H  
ATOM    168  CA  GLY    13      57.335  49.796  47.527  1.00  0.00           C  
ATOM    169  HA2 GLY    13      58.239  50.361  47.758  1.00  0.00           H  
ATOM    170  HA3 GLY    13      56.629  50.497  47.082  1.00  0.00           H  
ATOM    171  C   GLY    13      56.744  49.315  48.861  1.00  0.00           C  
ATOM    172  O   GLY    13      56.024  50.075  49.514  1.00  0.00           O  
ATOM    173  N   TRP    14      57.008  48.072  49.288  1.00  0.00           N  
ATOM    174  H   TRP    14      57.615  47.492  48.725  1.00  0.00           H  
ATOM    175  CA  TRP    14      56.409  47.497  50.504  1.00  0.00           C  
ATOM    176  HA  TRP    14      55.386  47.869  50.570  1.00  0.00           H  
ATOM    177  CB  TRP    14      56.290  45.971  50.383  1.00  0.00           C  
ATOM    178  HB2 TRP    14      55.773  45.732  49.456  1.00  0.00           H  
ATOM    179  HB3 TRP    14      57.288  45.534  50.324  1.00  0.00           H  
ATOM    180  CG  TRP    14      55.531  45.330  51.508  1.00  0.00           C  
ATOM    181  CD1 TRP    14      56.021  44.426  52.387  1.00  0.00           C  
ATOM    182  HD1 TRP    14      57.038  44.048  52.385  1.00  0.00           H  
ATOM    183  NE1 TRP    14      55.033  44.066  53.286  1.00  0.00           N  
ATOM    184  HE1 TRP    14      55.179  43.398  54.036  1.00  0.00           H  
ATOM    185  CE2 TRP    14      53.848  44.722  53.029  1.00  0.00           C  
ATOM    186  CZ2 TRP    14      52.582  44.693  53.634  1.00  0.00           C  
ATOM    187  HZ2 TRP    14      52.395  44.053  54.486  1.00  0.00           H  
ATOM    188  CH2 TRP    14      51.562  45.512  53.122  1.00  0.00           C  
ATOM    189  HH2 TRP    14      50.579  45.513  53.577  1.00  0.00           H  
ATOM    190  CZ3 TRP    14      51.829  46.351  52.026  1.00  0.00           C  
ATOM    191  HZ3 TRP    14      51.057  47.008  51.663  1.00  0.00           H  
ATOM    192  CE3 TRP    14      53.098  46.368  51.419  1.00  0.00           C  
ATOM    193  HE3 TRP    14      53.277  47.007  50.571  1.00  0.00           H  
ATOM    194  CD2 TRP    14      54.141  45.547  51.900  1.00  0.00           C  
ATOM    195  C   TRP    14      57.110  47.935  51.807  1.00  0.00           C  
ATOM    196  O   TRP    14      57.965  47.225  52.341  1.00  0.00           O  
ATOM    197  N   THR    15      56.720  49.124  52.288  1.00  0.00           N  
ATOM    198  H   THR    15      56.138  49.643  51.639  1.00  0.00           H  
ATOM    199  CA  THR    15      56.965  49.815  53.586  1.00  0.00           C  
ATOM    200  HA  THR    15      56.106  49.601  54.223  1.00  0.00           H  
ATOM    201  CB  THR    15      58.210  49.361  54.388  1.00  0.00           C  
ATOM    202  HB  THR    15      59.095  49.389  53.751  1.00  0.00           H  
ATOM    203  CG2 THR    15      58.465  50.202  55.644  1.00  0.00           C  
ATOM    204 HG21 THR    15      57.571  50.228  56.270  1.00  0.00           H  
ATOM    205 HG22 THR    15      59.282  49.764  56.218  1.00  0.00           H  
ATOM    206 HG23 THR    15      58.751  51.218  55.372  1.00  0.00           H  
ATOM    207  OG1 THR    15      58.014  48.053  54.885  1.00  0.00           O  
ATOM    208  HG1 THR    15      57.999  47.479  54.095  1.00  0.00           H  
ATOM    209  C   THR    15      56.968  51.332  53.328  1.00  0.00           C  
ATOM    210  O   THR    15      57.568  51.794  52.356  1.00  0.00           O  
ATOM    211  N   GLY    16      56.248  52.113  54.146  1.00  0.00           N  
ATOM    212  H   GLY    16      55.858  51.709  54.989  1.00  0.00           H  
ATOM    213  CA  GLY    16      55.970  53.543  53.889  1.00  0.00           C  
ATOM    214  HA2 GLY    16      55.864  54.055  54.846  1.00  0.00           H  
ATOM    215  HA3 GLY    16      56.810  54.002  53.366  1.00  0.00           H  
ATOM    216  C   GLY    16      54.686  53.806  53.076  1.00  0.00           C  
ATOM    217  O   GLY    16      54.380  54.954  52.747  1.00  0.00           O  
ATOM    218  N   MET    17      53.950  52.735  52.749  1.00  0.00           N  
ATOM    219  H   MET    17      54.372  51.842  52.937  1.00  0.00           H  
ATOM    220  CA  MET    17      52.580  52.736  52.205  1.00  0.00           C  
ATOM    221  HA  MET    17      52.238  53.760  52.045  1.00  0.00           H  
ATOM    222  CB  MET    17      52.592  52.010  50.849  1.00  0.00           C  
ATOM    223  HB2 MET    17      53.183  52.585  50.135  1.00  0.00           H  
ATOM    224  HB3 MET    17      53.076  51.044  50.987  1.00  0.00           H  
ATOM    225  CG  MET    17      51.187  51.782  50.267  1.00  0.00           C  
ATOM    226  HG2 MET    17      50.542  51.324  51.014  1.00  0.00           H  
ATOM    227  HG3 MET    17      50.759  52.749  49.999  1.00  0.00           H  
ATOM    228  SD  MET    17      51.115  50.702  48.824  1.00  0.00           S  
ATOM    229  CE  MET    17      51.814  49.173  49.504  1.00  0.00           C  
ATOM    230  HE1 MET    17      51.395  48.985  50.492  1.00  0.00           H  
ATOM    231  HE2 MET    17      51.579  48.335  48.852  1.00  0.00           H  
ATOM    232  HE3 MET    17      52.898  49.265  49.578  1.00  0.00           H  
ATOM    233  C   MET    17      51.591  52.066  53.184  1.00  0.00           C  
ATOM    234  O   MET    17      50.417  52.432  53.244  1.00  0.00           O  
ATOM    235  N   ILE    18      52.072  51.072  53.953  1.00  0.00           N  
ATOM    236  H   ILE    18      53.023  50.783  53.808  1.00  0.00           H  
ATOM    237  CA  ILE    18      51.282  50.302  54.931  1.00  0.00           C  
ATOM    238  HA  ILE    18      50.483  49.803  54.380  1.00  0.00           H  
ATOM    239  CB  ILE    18      52.130  49.186  55.600  1.00  0.00           C  
ATOM    240  HB  ILE    18      51.421  48.517  56.085  1.00  0.00           H  
ATOM    241  CG2 ILE    18      52.864  48.361  54.532  1.00  0.00           C  
ATOM    242 HG21 ILE    18      53.782  48.849  54.209  1.00  0.00           H  
ATOM    243 HG22 ILE    18      53.110  47.375  54.929  1.00  0.00           H  
ATOM    244 HG23 ILE    18      52.208  48.232  53.676  1.00  0.00           H  
ATOM    245  CG1 ILE    18      53.111  49.680  56.689  1.00  0.00           C  
ATOM    246 HG12 ILE    18      53.817  50.387  56.251  1.00  0.00           H  
ATOM    247 HG13 ILE    18      52.552  50.193  57.470  1.00  0.00           H  
ATOM    248  CD1 ILE    18      53.901  48.557  57.376  1.00  0.00           C  
ATOM    249 HD11 ILE    18      54.576  48.073  56.670  1.00  0.00           H  
ATOM    250 HD12 ILE    18      54.493  48.980  58.187  1.00  0.00           H  
ATOM    251 HD13 ILE    18      53.213  47.819  57.788  1.00  0.00           H  
ATOM    252  C   ILE    18      50.602  51.202  55.969  1.00  0.00           C  
ATOM    253  O   ILE    18      49.474  50.929  56.370  1.00  0.00           O  
ATOM    254  N   ASP    19      51.264  52.289  56.371  1.00  0.00           N  
ATOM    255  H   ASP    19      52.159  52.472  55.941  1.00  0.00           H  
ATOM    256  CA  ASP    19      50.722  53.325  57.256  1.00  0.00           C  
ATOM    257  HA  ASP    19      50.499  52.855  58.215  1.00  0.00           H  
ATOM    258  CB  ASP    19      51.777  54.420  57.523  1.00  0.00           C  
ATOM    259  HB2 ASP    19      51.340  55.146  58.211  1.00  0.00           H  
ATOM    260  HB3 ASP    19      52.616  53.951  58.042  1.00  0.00           H  
ATOM    261  CG  ASP    19      52.346  55.175  56.298  1.00  0.00           C  
ATOM    262  OD1 ASP    19      53.006  56.221  56.513  1.00  0.00           O  
ATOM    263  OD2 ASP    19      52.166  54.739  55.137  1.00  0.00           O  
ATOM    264  C   ASP    19      49.399  53.920  56.730  1.00  0.00           C  
ATOM    265  O   ASP    19      48.417  54.010  57.474  1.00  0.00           O  
ATOM    266  N   GLY    20      49.357  54.297  55.448  1.00  0.00           N  
ATOM    267  H   GLY    20      50.221  54.217  54.918  1.00  0.00           H  
ATOM    268  CA  GLY    20      48.156  54.758  54.750  1.00  0.00           C  
ATOM    269  HA2 GLY    20      47.719  55.592  55.301  1.00  0.00           H  
ATOM    270  HA3 GLY    20      48.438  55.121  53.761  1.00  0.00           H  
ATOM    271  C   GLY    20      47.091  53.667  54.576  1.00  0.00           C  
ATOM    272  O   GLY    20      45.948  53.845  54.998  1.00  0.00           O  
ATOM    273  N   TRP    21      47.459  52.531  53.966  1.00  0.00           N  
ATOM    274  H   TRP    21      48.424  52.453  53.659  1.00  0.00           H  
ATOM    275  CA  TRP    21      46.538  51.417  53.676  1.00  0.00           C  
ATOM    276  HA  TRP    21      45.714  51.815  53.081  1.00  0.00           H  
ATOM    277  CB  TRP    21      47.260  50.377  52.791  1.00  0.00           C  
ATOM    278  HB2 TRP    21      47.411  50.827  51.808  1.00  0.00           H  
ATOM    279  HB3 TRP    21      48.251  50.214  53.215  1.00  0.00           H  
ATOM    280  CG  TRP    21      46.664  49.005  52.576  1.00  0.00           C  
ATOM    281  CD1 TRP    21      45.438  48.552  52.942  1.00  0.00           C  
ATOM    282  HD1 TRP    21      44.655  49.134  53.407  1.00  0.00           H  
ATOM    283  NE1 TRP    21      45.347  47.194  52.714  1.00  0.00           N  
ATOM    284  HE1 TRP    21      44.534  46.641  52.965  1.00  0.00           H  
ATOM    285  CE2 TRP    21      46.481  46.708  52.108  1.00  0.00           C  
ATOM    286  CZ2 TRP    21      46.865  45.428  51.682  1.00  0.00           C  
ATOM    287  HZ2 TRP    21      46.236  44.574  51.886  1.00  0.00           H  
ATOM    288  CH2 TRP    21      48.027  45.291  50.905  1.00  0.00           C  
ATOM    289  HH2 TRP    21      48.316  44.321  50.521  1.00  0.00           H  
ATOM    290  CZ3 TRP    21      48.793  46.428  50.593  1.00  0.00           C  
ATOM    291  HZ3 TRP    21      49.665  46.324  49.960  1.00  0.00           H  
ATOM    292  CE3 TRP    21      48.457  47.690  51.125  1.00  0.00           C  
ATOM    293  HE3 TRP    21      49.080  48.546  50.916  1.00  0.00           H  
ATOM    294  CD2 TRP    21      47.290  47.865  51.901  1.00  0.00           C  
ATOM    295  C   TRP    21      45.895  50.828  54.950  1.00  0.00           C  
ATOM    296  O   TRP    21      44.664  50.815  55.052  1.00  0.00           O  
ATOM    297  N   TYR    22      46.679  50.370  55.935  1.00  0.00           N  
ATOM    298  H   TYR    22      47.686  50.455  55.844  1.00  0.00           H  
ATOM    299  CA  TYR    22      46.145  49.709  57.141  1.00  0.00           C  
ATOM    300  HA  TYR    22      45.512  48.884  56.821  1.00  0.00           H  
ATOM    301  CB  TYR    22      47.278  49.146  58.018  1.00  0.00           C  
ATOM    302  HB2 TYR    22      47.967  49.959  58.250  1.00  0.00           H  
ATOM    303  HB3 TYR    22      46.837  48.841  58.968  1.00  0.00           H  
ATOM    304  CG  TYR    22      48.070  47.941  57.519  1.00  0.00           C  
ATOM    305  CD1 TYR    22      47.462  46.914  56.763  1.00  0.00           C  
ATOM    306  HD1 TYR    22      46.433  47.000  56.440  1.00  0.00           H  
ATOM    307  CE1 TYR    22      48.175  45.739  56.455  1.00  0.00           C  
ATOM    308  HE1 TYR    22      47.698  44.948  55.892  1.00  0.00           H  
ATOM    309  CZ  TYR    22      49.504  45.576  56.906  1.00  0.00           C  
ATOM    310  OH  TYR    22      50.185  44.422  56.662  1.00  0.00           O  
ATOM    311  HH  TYR    22      49.608  43.709  56.333  1.00  0.00           H  
ATOM    312  CE2 TYR    22      50.118  46.607  57.649  1.00  0.00           C  
ATOM    313  HE2 TYR    22      51.131  46.475  58.001  1.00  0.00           H  
ATOM    314  CD2 TYR    22      49.402  47.782  57.953  1.00  0.00           C  
ATOM    315  HD2 TYR    22      49.871  48.554  58.549  1.00  0.00           H  
ATOM    316  C   TYR    22      45.249  50.621  58.003  1.00  0.00           C  
ATOM    317  O   TYR    22      44.321  50.125  58.653  1.00  0.00           O  
ATOM    318  N   GLY    23      45.507  51.933  58.012  1.00  0.00           N  
ATOM    319  H   GLY    23      46.290  52.260  57.463  1.00  0.00           H  
ATOM    320  CA  GLY    23      44.677  52.944  58.675  1.00  0.00           C  
ATOM    321  HA2 GLY    23      44.236  52.527  59.582  1.00  0.00           H  
ATOM    322  HA3 GLY    23      45.302  53.788  58.968  1.00  0.00           H  
ATOM    323  C   GLY    23      43.543  53.432  57.760  1.00  0.00           C  
ATOM    324  O   GLY    23      42.581  52.695  57.510  1.00  0.00           O  
ATOM    325  N   SER    24      43.666  54.673  57.272  1.00  0.00           N  
ATOM    326  H   SER    24      44.506  55.180  57.515  1.00  0.00           H  
ATOM    327  CA  SER    24      42.750  55.338  56.320  1.00  0.00           C  
ATOM    328  HA  SER    24      42.171  54.581  55.793  1.00  0.00           H  
ATOM    329  CB  SER    24      41.768  56.266  57.042  1.00  0.00           C  
ATOM    330  HB2 SER    24      42.325  56.993  57.639  1.00  0.00           H  
ATOM    331  HB3 SER    24      41.188  56.812  56.292  1.00  0.00           H  
ATOM    332  OG  SER    24      40.890  55.515  57.871  1.00  0.00           O  
ATOM    333  HG  SER    24      40.200  56.113  58.236  1.00  0.00           H  
ATOM    334  C   SER    24      43.507  56.138  55.254  1.00  0.00           C  
ATOM    335  O   SER    24      43.203  55.959  54.051  1.00  0.00           O  
ATOM    336  OXT SER    24      44.371  56.971  55.618  1.00  0.00           O  
TER     337      SER    24 
ENDMDL
REMARK 2LWA                 ENERGY     1.41190E+02 RMS    2.96   3.93   6.00
ATOM      1  N   GLY     1      54.077  58.323  45.164  1.00  0.00           N  
ATOM      2  H1  GLY     1      53.118  58.200  44.877  1.00  0.00           H  
ATOM      3  H2  GLY     1      54.662  58.281  44.344  1.00  0.00           H  
ATOM      4  H3  GLY     1      54.173  59.237  45.580  1.00  0.00           H  
ATOM      5  CA  GLY     1      54.472  57.272  46.133  1.00  0.00           C  
ATOM      6  HA2 GLY     1      54.330  56.287  45.686  1.00  0.00           H  
ATOM      7  HA3 GLY     1      55.525  57.389  46.392  1.00  0.00           H  
ATOM      8  C   GLY     1      53.654  57.367  47.413  1.00  0.00           C  
ATOM      9  O   GLY     1      53.555  58.446  47.997  1.00  0.00           O  
ATOM     10  N   LEU     2      53.038  56.255  47.838  1.00  0.00           N  
ATOM     11  H   LEU     2      53.210  55.396  47.326  1.00  0.00           H  
ATOM     12  CA  LEU     2      52.130  56.169  48.999  1.00  0.00           C  
ATOM     13  HA  LEU     2      51.663  55.186  48.946  1.00  0.00           H  
ATOM     14  CB  LEU     2      52.936  56.194  50.319  1.00  0.00           C  
ATOM     15  HB2 LEU     2      53.803  55.537  50.222  1.00  0.00           H  
ATOM     16  HB3 LEU     2      53.307  57.207  50.476  1.00  0.00           H  
ATOM     17  CG  LEU     2      52.126  55.756  51.561  1.00  0.00           C  
ATOM     18  HG  LEU     2      51.154  56.240  51.562  1.00  0.00           H  
ATOM     19  CD1 LEU     2      51.908  54.241  51.597  1.00  0.00           C  
ATOM     20 HD11 LEU     2      52.861  53.723  51.568  1.00  0.00           H  
ATOM     21 HD12 LEU     2      51.384  53.960  52.510  1.00  0.00           H  
ATOM     22 HD13 LEU     2      51.308  53.922  50.750  1.00  0.00           H  
ATOM     23  CD2 LEU     2      52.843  56.177  52.841  1.00  0.00           C  
ATOM     24 HD21 LEU     2      52.926  57.263  52.872  1.00  0.00           H  
ATOM     25 HD22 LEU     2      52.275  55.846  53.710  1.00  0.00           H  
ATOM     26 HD23 LEU     2      53.839  55.741  52.870  1.00  0.00           H  
ATOM     27  C   LEU     2      50.961  57.181  48.915  1.00  0.00           C  
ATOM     28  O   LEU     2      50.732  57.988  49.816  1.00  0.00           O  
ATOM     29  N   PHE     3      50.221  57.126  47.800  1.00  0.00           N  
ATOM     30  H   PHE     3      50.555  56.525  47.057  1.00  0.00           H  
ATOM     31  CA  PHE     3      48.941  57.833  47.603  1.00  0.00           C  
ATOM     32  HA  PHE     3      48.621  58.255  48.555  1.00  0.00           H  
ATOM     33  CB  PHE     3      49.128  59.001  46.626  1.00  0.00           C  
ATOM     34  HB2 PHE     3      49.860  59.691  47.048  1.00  0.00           H  
ATOM     35  HB3 PHE     3      49.541  58.620  45.690  1.00  0.00           H  
ATOM     36  CG  PHE     3      47.855  59.778  46.335  1.00  0.00           C  
ATOM     37  CD1 PHE     3      47.450  60.001  45.004  1.00  0.00           C  
ATOM     38  HD1 PHE     3      48.049  59.630  44.183  1.00  0.00           H  
ATOM     39  CE1 PHE     3      46.267  60.714  44.735  1.00  0.00           C  
ATOM     40  HE1 PHE     3      45.962  60.888  43.711  1.00  0.00           H  
ATOM     41  CZ  PHE     3      45.481  61.200  45.794  1.00  0.00           C  
ATOM     42  HZ  PHE     3      44.569  61.745  45.586  1.00  0.00           H  
ATOM     43  CE2 PHE     3      45.881  60.981  47.123  1.00  0.00           C  
ATOM     44  HE2 PHE     3      45.276  61.355  47.939  1.00  0.00           H  
ATOM     45  CD2 PHE     3      47.068  60.278  47.393  1.00  0.00           C  
ATOM     46  HD2 PHE     3      47.370  60.124  48.420  1.00  0.00           H  
ATOM     47  C   PHE     3      47.843  56.844  47.179  1.00  0.00           C  
ATOM     48  O   PHE     3      46.917  56.578  47.943  1.00  0.00           O  
ATOM     49  N   GLY     4      48.031  56.170  46.038  1.00  0.00           N  
ATOM     50  H   GLY     4      48.776  56.461  45.416  1.00  0.00           H  
ATOM     51  CA  GLY     4      47.221  55.009  45.626  1.00  0.00           C  
ATOM     52  HA2 GLY     4      46.162  55.237  45.756  1.00  0.00           H  
ATOM     53  HA3 GLY     4      47.393  54.799  44.570  1.00  0.00           H  
ATOM     54  C   GLY     4      47.542  53.736  46.435  1.00  0.00           C  
ATOM     55  O   GLY     4      46.962  52.679  46.185  1.00  0.00           O  
ATOM     56  N   ALA     5      48.479  53.838  47.393  1.00  0.00           N  
ATOM     57  H   ALA     5      48.974  54.711  47.459  1.00  0.00           H  
ATOM     58  CA  ALA     5      48.789  52.828  48.403  1.00  0.00           C  
ATOM     59  HA  ALA     5      48.136  51.983  48.223  1.00  0.00           H  
ATOM     60  CB  ALA     5      50.224  52.326  48.191  1.00  0.00           C  
ATOM     61  HB1 ALA     5      50.942  53.124  48.368  1.00  0.00           H  
ATOM     62  HB2 ALA     5      50.431  51.497  48.871  1.00  0.00           H  
ATOM     63  HB3 ALA     5      50.334  51.964  47.167  1.00  0.00           H  
ATOM     64  C   ALA     5      48.448  53.251  49.854  1.00  0.00           C  
ATOM     65  O   ALA     5      48.919  52.627  50.798  1.00  0.00           O  
ATOM     66  N   ILE     6      47.620  54.288  50.041  1.00  0.00           N  
ATOM     67  H   ILE     6      47.270  54.761  49.215  1.00  0.00           H  
ATOM     68  CA  ILE     6      46.941  54.583  51.322  1.00  0.00           C  
ATOM     69  HA  ILE     6      47.158  53.782  52.030  1.00  0.00           H  
ATOM     70  CB  ILE     6      47.327  55.915  52.016  1.00  0.00           C  
ATOM     71  HB  ILE     6      46.486  56.227  52.635  1.00  0.00           H  
ATOM     72  CG2 ILE     6      48.492  55.623  52.976  1.00  0.00           C  
ATOM     73 HG21 ILE     6      49.339  55.233  52.417  1.00  0.00           H  
ATOM     74 HG22 ILE     6      48.790  56.519  53.518  1.00  0.00           H  
ATOM     75 HG23 ILE     6      48.190  54.877  53.713  1.00  0.00           H  
ATOM     76  CG1 ILE     6      47.634  57.071  51.046  1.00  0.00           C  
ATOM     77 HG12 ILE     6      48.477  56.793  50.417  1.00  0.00           H  
ATOM     78 HG13 ILE     6      46.764  57.230  50.413  1.00  0.00           H  
ATOM     79  CD1 ILE     6      47.944  58.413  51.722  1.00  0.00           C  
ATOM     80 HD11 ILE     6      48.903  58.369  52.237  1.00  0.00           H  
ATOM     81 HD12 ILE     6      47.999  59.193  50.962  1.00  0.00           H  
ATOM     82 HD13 ILE     6      47.156  58.665  52.432  1.00  0.00           H  
ATOM     83  C   ILE     6      45.460  54.418  51.010  1.00  0.00           C  
ATOM     84  O   ILE     6      44.915  53.363  51.311  1.00  0.00           O  
ATOM     85  N   ALA     7      44.807  55.345  50.310  1.00  0.00           N  
ATOM     86  H   ALA     7      45.285  56.182  50.009  1.00  0.00           H  
ATOM     87  CA  ALA     7      43.498  55.034  49.730  1.00  0.00           C  
ATOM     88  HA  ALA     7      42.819  54.735  50.532  1.00  0.00           H  
ATOM     89  CB  ALA     7      42.932  56.288  49.059  1.00  0.00           C  
ATOM     90  HB1 ALA     7      43.601  56.625  48.267  1.00  0.00           H  
ATOM     91  HB2 ALA     7      41.953  56.064  48.634  1.00  0.00           H  
ATOM     92  HB3 ALA     7      42.820  57.081  49.801  1.00  0.00           H  
ATOM     93  C   ALA     7      43.677  53.842  48.752  1.00  0.00           C  
ATOM     94  O   ALA     7      44.656  53.812  48.005  1.00  0.00           O  
ATOM     95  N   ALA     8      42.794  52.836  48.841  1.00  0.00           N  
ATOM     96  H   ALA     8      41.998  53.004  49.440  1.00  0.00           H  
ATOM     97  CA  ALA     8      42.830  51.502  48.197  1.00  0.00           C  
ATOM     98  HA  ALA     8      41.796  51.165  48.143  1.00  0.00           H  
ATOM     99  CB  ALA     8      43.322  51.546  46.741  1.00  0.00           C  
ATOM    100  HB1 ALA     8      44.403  51.680  46.705  1.00  0.00           H  
ATOM    101  HB2 ALA     8      43.086  50.600  46.252  1.00  0.00           H  
ATOM    102  HB3 ALA     8      42.829  52.355  46.202  1.00  0.00           H  
ATOM    103  C   ALA     8      43.562  50.408  49.008  1.00  0.00           C  
ATOM    104  O   ALA     8      43.234  49.230  48.856  1.00  0.00           O  
ATOM    105  N   PHE     9      44.483  50.772  49.912  1.00  0.00           N  
ATOM    106  H   PHE     9      44.747  51.750  49.964  1.00  0.00           H  
ATOM    107  CA  PHE     9      45.140  49.832  50.839  1.00  0.00           C  
ATOM    108  HA  PHE     9      44.725  48.840  50.667  1.00  0.00           H  
ATOM    109  CB  PHE     9      46.631  49.717  50.491  1.00  0.00           C  
ATOM    110  HB2 PHE     9      47.026  50.692  50.208  1.00  0.00           H  
ATOM    111  HB3 PHE     9      47.171  49.395  51.381  1.00  0.00           H  
ATOM    112  CG  PHE     9      46.905  48.693  49.391  1.00  0.00           C  
ATOM    113  CD1 PHE     9      46.668  47.334  49.658  1.00  0.00           C  
ATOM    114  HD1 PHE     9      46.253  47.055  50.610  1.00  0.00           H  
ATOM    115  CE1 PHE     9      46.979  46.343  48.710  1.00  0.00           C  
ATOM    116  HE1 PHE     9      46.790  45.301  48.933  1.00  0.00           H  
ATOM    117  CZ  PHE     9      47.549  46.708  47.479  1.00  0.00           C  
ATOM    118  HZ  PHE     9      47.803  45.948  46.751  1.00  0.00           H  
ATOM    119  CE2 PHE     9      47.787  48.064  47.197  1.00  0.00           C  
ATOM    120  HE2 PHE     9      48.227  48.348  46.250  1.00  0.00           H  
ATOM    121  CD2 PHE     9      47.457  49.051  48.145  1.00  0.00           C  
ATOM    122  HD2 PHE     9      47.646  50.081  47.907  1.00  0.00           H  
ATOM    123  C   PHE     9      44.801  50.062  52.331  1.00  0.00           C  
ATOM    124  O   PHE     9      45.101  49.210  53.163  1.00  0.00           O  
ATOM    125  N   ILE    10      44.100  51.155  52.653  1.00  0.00           N  
ATOM    126  H   ILE    10      44.052  51.884  51.950  1.00  0.00           H  
ATOM    127  CA  ILE    10      43.382  51.415  53.917  1.00  0.00           C  
ATOM    128  HA  ILE    10      43.965  51.021  54.747  1.00  0.00           H  
ATOM    129  CB  ILE    10      43.231  52.949  54.120  1.00  0.00           C  
ATOM    130  HB  ILE    10      42.979  53.397  53.157  1.00  0.00           H  
ATOM    131  CG2 ILE    10      42.113  53.353  55.100  1.00  0.00           C  
ATOM    132 HG21 ILE    10      42.300  52.927  56.086  1.00  0.00           H  
ATOM    133 HG22 ILE    10      42.053  54.438  55.185  1.00  0.00           H  
ATOM    134 HG23 ILE    10      41.143  53.015  54.734  1.00  0.00           H  
ATOM    135  CG1 ILE    10      44.589  53.523  54.592  1.00  0.00           C  
ATOM    136 HG12 ILE    10      44.799  53.172  55.603  1.00  0.00           H  
ATOM    137 HG13 ILE    10      45.382  53.148  53.945  1.00  0.00           H  
ATOM    138  CD1 ILE    10      44.670  55.055  54.575  1.00  0.00           C  
ATOM    139 HD11 ILE    10      44.025  55.482  55.343  1.00  0.00           H  
ATOM    140 HD12 ILE    10      45.695  55.362  54.783  1.00  0.00           H  
ATOM    141 HD13 ILE    10      44.371  55.435  53.598  1.00  0.00           H  
ATOM    142  C   ILE    10      42.031  50.661  53.908  1.00  0.00           C  
ATOM    143  O   ILE    10      41.494  50.300  54.955  1.00  0.00           O  
ATOM    144  N   GLU    11      41.508  50.374  52.707  1.00  0.00           N  
ATOM    145  H   GLU    11      42.033  50.683  51.903  1.00  0.00           H  
ATOM    146  CA  GLU    11      40.183  49.787  52.438  1.00  0.00           C  
ATOM    147  HA  GLU    11      39.438  50.317  53.034  1.00  0.00           H  
ATOM    148  CB  GLU    11      39.826  49.998  50.950  1.00  0.00           C  
ATOM    149  HB2 GLU    11      40.608  49.555  50.330  1.00  0.00           H  
ATOM    150  HB3 GLU    11      38.886  49.488  50.739  1.00  0.00           H  
ATOM    151  CG  GLU    11      39.666  51.484  50.582  1.00  0.00           C  
ATOM    152  HG2 GLU    11      38.887  51.916  51.214  1.00  0.00           H  
ATOM    153  HG3 GLU    11      40.601  52.006  50.803  1.00  0.00           H  
ATOM    154  CD  GLU    11      39.300  51.732  49.101  1.00  0.00           C  
ATOM    155  OE1 GLU    11      39.449  52.891  48.643  1.00  0.00           O  
ATOM    156  OE2 GLU    11      38.872  50.798  48.378  1.00  0.00           O  
ATOM    157  C   GLU    11      40.061  48.294  52.817  1.00  0.00           C  
ATOM    158  O   GLU    11      38.947  47.765  52.875  1.00  0.00           O  
ATOM    159  N   GLY    12      41.182  47.615  53.105  1.00  0.00           N  
ATOM    160  H   GLY    12      42.051  48.131  53.079  1.00  0.00           H  
ATOM    161  CA  GLY    12      41.196  46.251  53.664  1.00  0.00           C  
ATOM    162  HA2 GLY    12      41.111  46.321  54.748  1.00  0.00           H  
ATOM    163  HA3 GLY    12      40.326  45.702  53.301  1.00  0.00           H  
ATOM    164  C   GLY    12      42.428  45.395  53.336  1.00  0.00           C  
ATOM    165  O   GLY    12      42.744  44.470  54.086  1.00  0.00           O  
ATOM    166  N   GLY    13      43.161  45.706  52.261  1.00  0.00           N  
ATOM    167  H   GLY    13      42.826  46.455  51.669  1.00  0.00           H  
ATOM    168  CA  GLY    13      44.267  44.881  51.741  1.00  0.00           C  
ATOM    169  HA2 GLY    13      44.045  43.826  51.911  1.00  0.00           H  
ATOM    170  HA3 GLY    13      44.330  45.022  50.662  1.00  0.00           H  
ATOM    171  C   GLY    13      45.657  45.164  52.329  1.00  0.00           C  
ATOM    172  O   GLY    13      46.649  44.816  51.692  1.00  0.00           O  
ATOM    173  N   TRP    14      45.751  45.811  53.500  1.00  0.00           N  
ATOM    174  H   TRP    14      44.880  46.043  53.949  1.00  0.00           H  
ATOM    175  CA  TRP    14      46.976  46.360  54.122  1.00  0.00           C  
ATOM    176  HA  TRP    14      47.202  47.317  53.649  1.00  0.00           H  
ATOM    177  CB  TRP    14      46.727  46.617  55.623  1.00  0.00           C  
ATOM    178  HB2 TRP    14      46.408  45.684  56.090  1.00  0.00           H  
ATOM    179  HB3 TRP    14      47.687  46.878  56.072  1.00  0.00           H  
ATOM    180  CG  TRP    14      45.754  47.694  56.026  1.00  0.00           C  
ATOM    181  CD1 TRP    14      44.412  47.675  55.842  1.00  0.00           C  
ATOM    182  HD1 TRP    14      43.858  46.877  55.366  1.00  0.00           H  
ATOM    183  NE1 TRP    14      43.846  48.826  56.357  1.00  0.00           N  
ATOM    184  HE1 TRP    14      42.855  49.044  56.292  1.00  0.00           H  
ATOM    185  CE2 TRP    14      44.791  49.630  56.954  1.00  0.00           C  
ATOM    186  CZ2 TRP    14      44.709  50.850  57.642  1.00  0.00           C  
ATOM    187  HZ2 TRP    14      43.754  51.342  57.769  1.00  0.00           H  
ATOM    188  CH2 TRP    14      45.879  51.411  58.182  1.00  0.00           C  
ATOM    189  HH2 TRP    14      45.833  52.345  58.730  1.00  0.00           H  
ATOM    190  CZ3 TRP    14      47.110  50.748  58.021  1.00  0.00           C  
ATOM    191  HZ3 TRP    14      48.007  51.176  58.452  1.00  0.00           H  
ATOM    192  CE3 TRP    14      47.181  49.529  57.318  1.00  0.00           C  
ATOM    193  HE3 TRP    14      48.133  49.025  57.217  1.00  0.00           H  
ATOM    194  CD2 TRP    14      46.025  48.936  56.758  1.00  0.00           C  
ATOM    195  C   TRP    14      48.229  45.474  53.968  1.00  0.00           C  
ATOM    196  O   TRP    14      49.286  45.963  53.575  1.00  0.00           O  
ATOM    197  N   THR    15      48.132  44.171  54.245  1.00  0.00           N  
ATOM    198  H   THR    15      47.252  43.824  54.604  1.00  0.00           H  
ATOM    199  CA  THR    15      49.256  43.217  54.137  1.00  0.00           C  
ATOM    200  HA  THR    15      50.051  43.553  54.803  1.00  0.00           H  
ATOM    201  CB  THR    15      48.816  41.817  54.598  1.00  0.00           C  
ATOM    202  HB  THR    15      48.093  41.421  53.884  1.00  0.00           H  
ATOM    203  CG2 THR    15      49.986  40.838  54.720  1.00  0.00           C  
ATOM    204 HG21 THR    15      50.741  41.242  55.396  1.00  0.00           H  
ATOM    205 HG22 THR    15      49.630  39.883  55.105  1.00  0.00           H  
ATOM    206 HG23 THR    15      50.436  40.664  53.742  1.00  0.00           H  
ATOM    207  OG1 THR    15      48.202  41.902  55.872  1.00  0.00           O  
ATOM    208  HG1 THR    15      47.789  41.038  56.067  1.00  0.00           H  
ATOM    209  C   THR    15      49.846  43.138  52.720  1.00  0.00           C  
ATOM    210  O   THR    15      51.067  43.091  52.558  1.00  0.00           O  
ATOM    211  N   GLY    16      48.994  43.172  51.686  1.00  0.00           N  
ATOM    212  H   GLY    16      48.007  43.292  51.887  1.00  0.00           H  
ATOM    213  CA  GLY    16      49.399  43.254  50.276  1.00  0.00           C  
ATOM    214  HA2 GLY    16      50.026  42.396  50.029  1.00  0.00           H  
ATOM    215  HA3 GLY    16      48.513  43.224  49.642  1.00  0.00           H  
ATOM    216  C   GLY    16      50.174  44.537  49.958  1.00  0.00           C  
ATOM    217  O   GLY    16      51.171  44.495  49.232  1.00  0.00           O  
ATOM    218  N   MET    17      49.755  45.668  50.541  1.00  0.00           N  
ATOM    219  H   MET    17      48.917  45.630  51.106  1.00  0.00           H  
ATOM    220  CA  MET    17      50.525  46.916  50.514  1.00  0.00           C  
ATOM    221  HA  MET    17      50.708  47.180  49.470  1.00  0.00           H  
ATOM    222  CB  MET    17      49.743  48.088  51.149  1.00  0.00           C  
ATOM    223  HB2 MET    17      49.239  48.600  50.339  1.00  0.00           H  
ATOM    224  HB3 MET    17      48.986  47.706  51.831  1.00  0.00           H  
ATOM    225  CG  MET    17      50.568  49.158  51.886  1.00  0.00           C  
ATOM    226  HG2 MET    17      51.250  48.686  52.588  1.00  0.00           H  
ATOM    227  HG3 MET    17      51.157  49.702  51.146  1.00  0.00           H  
ATOM    228  SD  MET    17      49.609  50.356  52.848  1.00  0.00           S  
ATOM    229  CE  MET    17      49.569  49.541  54.464  1.00  0.00           C  
ATOM    230  HE1 MET    17      50.584  49.456  54.855  1.00  0.00           H  
ATOM    231  HE2 MET    17      48.974  50.142  55.152  1.00  0.00           H  
ATOM    232  HE3 MET    17      49.129  48.550  54.371  1.00  0.00           H  
ATOM    233  C   MET    17      51.897  46.748  51.158  1.00  0.00           C  
ATOM    234  O   MET    17      52.869  47.178  50.556  1.00  0.00           O  
ATOM    235  N   ILE    18      51.996  46.167  52.358  1.00  0.00           N  
ATOM    236  H   ILE    18      51.134  45.849  52.792  1.00  0.00           H  
ATOM    237  CA  ILE    18      53.220  46.193  53.185  1.00  0.00           C  
ATOM    238  HA  ILE    18      53.483  47.240  53.308  1.00  0.00           H  
ATOM    239  CB  ILE    18      52.917  45.682  54.616  1.00  0.00           C  
ATOM    240  HB  ILE    18      52.354  44.751  54.543  1.00  0.00           H  
ATOM    241  CG2 ILE    18      54.192  45.411  55.437  1.00  0.00           C  
ATOM    242 HG21 ILE    18      54.798  46.316  55.503  1.00  0.00           H  
ATOM    243 HG22 ILE    18      53.934  45.082  56.443  1.00  0.00           H  
ATOM    244 HG23 ILE    18      54.779  44.618  54.973  1.00  0.00           H  
ATOM    245  CG1 ILE    18      52.057  46.748  55.345  1.00  0.00           C  
ATOM    246 HG12 ILE    18      52.673  47.617  55.576  1.00  0.00           H  
ATOM    247 HG13 ILE    18      51.263  47.089  54.685  1.00  0.00           H  
ATOM    248  CD1 ILE    18      51.384  46.268  56.636  1.00  0.00           C  
ATOM    249 HD11 ILE    18      52.130  46.067  57.404  1.00  0.00           H  
ATOM    250 HD12 ILE    18      50.716  47.050  57.001  1.00  0.00           H  
ATOM    251 HD13 ILE    18      50.801  45.368  56.442  1.00  0.00           H  
ATOM    252  C   ILE    18      54.468  45.585  52.513  1.00  0.00           C  
ATOM    253  O   ILE    18      55.549  46.155  52.654  1.00  0.00           O  
ATOM    254  N   ASP    19      54.349  44.516  51.717  1.00  0.00           N  
ATOM    255  H   ASP    19      53.446  44.068  51.642  1.00  0.00           H  
ATOM    256  CA  ASP    19      55.464  44.029  50.869  1.00  0.00           C  
ATOM    257  HA  ASP    19      56.401  44.167  51.410  1.00  0.00           H  
ATOM    258  CB  ASP    19      55.310  42.521  50.599  1.00  0.00           C  
ATOM    259  HB2 ASP    19      54.284  42.322  50.282  1.00  0.00           H  
ATOM    260  HB3 ASP    19      55.967  42.247  49.772  1.00  0.00           H  
ATOM    261  CG  ASP    19      55.673  41.620  51.798  1.00  0.00           C  
ATOM    262  OD1 ASP    19      55.239  40.439  51.803  1.00  0.00           O  
ATOM    263  OD2 ASP    19      56.426  42.037  52.708  1.00  0.00           O  
ATOM    264  C   ASP    19      55.640  44.819  49.548  1.00  0.00           C  
ATOM    265  O   ASP    19      56.686  44.728  48.899  1.00  0.00           O  
ATOM    266  N   GLY    20      54.642  45.622  49.170  1.00  0.00           N  
ATOM    267  H   GLY    20      53.844  45.672  49.790  1.00  0.00           H  
ATOM    268  CA  GLY    20      54.620  46.551  48.035  1.00  0.00           C  
ATOM    269  HA2 GLY    20      55.125  46.094  47.183  1.00  0.00           H  
ATOM    270  HA3 GLY    20      53.585  46.736  47.747  1.00  0.00           H  
ATOM    271  C   GLY    20      55.293  47.899  48.335  1.00  0.00           C  
ATOM    272  O   GLY    20      56.426  48.106  47.912  1.00  0.00           O  
ATOM    273  N   TRP    21      54.621  48.827  49.040  1.00  0.00           N  
ATOM    274  H   TRP    21      53.720  48.553  49.417  1.00  0.00           H  
ATOM    275  CA  TRP    21      55.067  50.232  49.230  1.00  0.00           C  
ATOM    276  HA  TRP    21      55.078  50.704  48.246  1.00  0.00           H  
ATOM    277  CB  TRP    21      54.084  51.030  50.114  1.00  0.00           C  
ATOM    278  HB2 TRP    21      54.237  52.087  49.892  1.00  0.00           H  
ATOM    279  HB3 TRP    21      53.064  50.797  49.805  1.00  0.00           H  
ATOM    280  CG  TRP    21      54.179  50.880  51.615  1.00  0.00           C  
ATOM    281  CD1 TRP    21      53.802  49.785  52.304  1.00  0.00           C  
ATOM    282  HD1 TRP    21      53.413  48.900  51.851  1.00  0.00           H  
ATOM    283  NE1 TRP    21      53.932  49.982  53.660  1.00  0.00           N  
ATOM    284  HE1 TRP    21      53.675  49.299  54.361  1.00  0.00           H  
ATOM    285  CE2 TRP    21      54.417  51.236  53.930  1.00  0.00           C  
ATOM    286  CZ2 TRP    21      54.669  51.905  55.134  1.00  0.00           C  
ATOM    287  HZ2 TRP    21      54.444  51.429  56.080  1.00  0.00           H  
ATOM    288  CH2 TRP    21      55.209  53.198  55.091  1.00  0.00           C  
ATOM    289  HH2 TRP    21      55.401  53.737  56.011  1.00  0.00           H  
ATOM    290  CZ3 TRP    21      55.509  53.785  53.848  1.00  0.00           C  
ATOM    291  HZ3 TRP    21      55.937  54.779  53.821  1.00  0.00           H  
ATOM    292  CE3 TRP    21      55.236  53.105  52.641  1.00  0.00           C  
ATOM    293  HE3 TRP    21      55.450  53.583  51.695  1.00  0.00           H  
ATOM    294  CD2 TRP    21      54.656  51.816  52.644  1.00  0.00           C  
ATOM    295  C   TRP    21      56.486  50.353  49.803  1.00  0.00           C  
ATOM    296  O   TRP    21      57.259  51.227  49.405  1.00  0.00           O  
ATOM    297  N   TYR    22      56.830  49.444  50.717  1.00  0.00           N  
ATOM    298  H   TYR    22      56.115  48.788  51.000  1.00  0.00           H  
ATOM    299  CA  TYR    22      58.137  49.335  51.362  1.00  0.00           C  
ATOM    300  HA  TYR    22      58.372  50.292  51.831  1.00  0.00           H  
ATOM    301  CB  TYR    22      57.996  48.277  52.462  1.00  0.00           C  
ATOM    302  HB2 TYR    22      57.138  48.531  53.088  1.00  0.00           H  
ATOM    303  HB3 TYR    22      57.786  47.317  51.987  1.00  0.00           H  
ATOM    304  CG  TYR    22      59.200  48.121  53.364  1.00  0.00           C  
ATOM    305  CD1 TYR    22      59.459  49.090  54.352  1.00  0.00           C  
ATOM    306  HD1 TYR    22      58.802  49.945  54.458  1.00  0.00           H  
ATOM    307  CE1 TYR    22      60.571  48.947  55.205  1.00  0.00           C  
ATOM    308  HE1 TYR    22      60.770  49.691  55.963  1.00  0.00           H  
ATOM    309  CZ  TYR    22      61.423  47.827  55.070  1.00  0.00           C  
ATOM    310  OH  TYR    22      62.501  47.676  55.890  1.00  0.00           O  
ATOM    311  HH  TYR    22      62.591  48.411  56.525  1.00  0.00           H  
ATOM    312  CE2 TYR    22      61.154  46.854  54.082  1.00  0.00           C  
ATOM    313  HE2 TYR    22      61.805  45.996  53.987  1.00  0.00           H  
ATOM    314  CD2 TYR    22      60.043  47.001  53.230  1.00  0.00           C  
ATOM    315  HD2 TYR    22      59.837  46.252  52.476  1.00  0.00           H  
ATOM    316  C   TYR    22      59.281  48.992  50.380  1.00  0.00           C  
ATOM    317  O   TYR    22      60.431  49.381  50.603  1.00  0.00           O  
ATOM    318  N   GLY    23      58.966  48.282  49.289  1.00  0.00           N  
ATOM    319  H   GLY    23      57.987  48.059  49.149  1.00  0.00           H  
ATOM    320  CA  GLY    23      59.885  47.837  48.232  1.00  0.00           C  
ATOM    321  HA2 GLY    23      60.876  48.264  48.389  1.00  0.00           H  
ATOM    322  HA3 GLY    23      59.977  46.752  48.285  1.00  0.00           H  
ATOM    323  C   GLY    23      59.430  48.220  46.813  1.00  0.00           C  
ATOM    324  O   GLY    23      59.495  47.385  45.904  1.00  0.00           O  
ATOM    325  N   SER    24      58.959  49.463  46.625  1.00  0.00           N  
ATOM    326  H   SER    24      58.967  50.077  47.427  1.00  0.00           H  
ATOM    327  CA  SER    24      58.429  50.019  45.360  1.00  0.00           C  
ATOM    328  HA  SER    24      58.422  49.235  44.604  1.00  0.00           H  
ATOM    329  CB  SER    24      56.978  50.464  45.572  1.00  0.00           C  
ATOM    330  HB2 SER    24      56.386  49.619  45.930  1.00  0.00           H  
ATOM    331  HB3 SER    24      56.951  51.249  46.332  1.00  0.00           H  
ATOM    332  OG  SER    24      56.417  50.953  44.362  1.00  0.00           O  
ATOM    333  HG  SER    24      56.169  50.197  43.785  1.00  0.00           H  
ATOM    334  C   SER    24      59.308  51.150  44.810  1.00  0.00           C  
ATOM    335  O   SER    24      59.823  51.012  43.679  1.00  0.00           O  
ATOM    336  OXT SER    24      59.524  52.160  45.529  1.00  0.00           O  
TER     337      SER    24 
ENDMDL
REMARK 2LWA                 ENERGY     1.41204E+02 RMS    2.85   3.73   5.85
ATOM      1  N   GLY     1      51.791  53.695  42.959  1.00  0.00           N  
ATOM      2  H1  GLY     1      50.901  53.327  42.654  1.00  0.00           H  
ATOM      3  H2  GLY     1      52.209  53.029  43.591  1.00  0.00           H  
ATOM      4  H3  GLY     1      52.390  53.797  42.155  1.00  0.00           H  
ATOM      5  CA  GLY     1      51.604  55.006  43.632  1.00  0.00           C  
ATOM      6  HA2 GLY     1      52.556  55.347  44.042  1.00  0.00           H  
ATOM      7  HA3 GLY     1      51.251  55.741  42.908  1.00  0.00           H  
ATOM      8  C   GLY     1      50.586  54.933  44.759  1.00  0.00           C  
ATOM      9  O   GLY     1      49.839  53.959  44.864  1.00  0.00           O  
ATOM     10  N   LEU     2      50.490  55.985  45.579  1.00  0.00           N  
ATOM     11  H   LEU     2      51.090  56.780  45.397  1.00  0.00           H  
ATOM     12  CA  LEU     2      49.631  56.066  46.777  1.00  0.00           C  
ATOM     13  HA  LEU     2      49.584  55.075  47.231  1.00  0.00           H  
ATOM     14  CB  LEU     2      50.335  57.015  47.783  1.00  0.00           C  
ATOM     15  HB2 LEU     2      51.400  56.783  47.736  1.00  0.00           H  
ATOM     16  HB3 LEU     2      50.233  58.044  47.437  1.00  0.00           H  
ATOM     17  CG  LEU     2      49.983  56.957  49.289  1.00  0.00           C  
ATOM     18  HG  LEU     2      50.812  57.428  49.811  1.00  0.00           H  
ATOM     19  CD1 LEU     2      48.747  57.746  49.703  1.00  0.00           C  
ATOM     20 HD11 LEU     2      47.861  57.236  49.350  1.00  0.00           H  
ATOM     21 HD12 LEU     2      48.703  57.814  50.790  1.00  0.00           H  
ATOM     22 HD13 LEU     2      48.787  58.751  49.286  1.00  0.00           H  
ATOM     23  CD2 LEU     2      49.846  55.536  49.832  1.00  0.00           C  
ATOM     24 HD21 LEU     2      49.836  55.560  50.921  1.00  0.00           H  
ATOM     25 HD22 LEU     2      48.920  55.087  49.481  1.00  0.00           H  
ATOM     26 HD23 LEU     2      50.688  54.931  49.503  1.00  0.00           H  
ATOM     27  C   LEU     2      48.187  56.450  46.372  1.00  0.00           C  
ATOM     28  O   LEU     2      47.635  57.471  46.777  1.00  0.00           O  
ATOM     29  N   PHE     3      47.599  55.591  45.528  1.00  0.00           N  
ATOM     30  H   PHE     3      48.177  54.811  45.241  1.00  0.00           H  
ATOM     31  CA  PHE     3      46.223  55.624  45.006  1.00  0.00           C  
ATOM     32  HA  PHE     3      45.595  56.181  45.703  1.00  0.00           H  
ATOM     33  CB  PHE     3      46.157  56.323  43.627  1.00  0.00           C  
ATOM     34  HB2 PHE     3      46.399  55.611  42.839  1.00  0.00           H  
ATOM     35  HB3 PHE     3      45.126  56.634  43.453  1.00  0.00           H  
ATOM     36  CG  PHE     3      47.065  57.527  43.439  1.00  0.00           C  
ATOM     37  CD1 PHE     3      46.762  58.754  44.057  1.00  0.00           C  
ATOM     38  HD1 PHE     3      45.880  58.845  44.676  1.00  0.00           H  
ATOM     39  CE1 PHE     3      47.619  59.858  43.891  1.00  0.00           C  
ATOM     40  HE1 PHE     3      47.391  60.797  44.377  1.00  0.00           H  
ATOM     41  CZ  PHE     3      48.774  59.740  43.097  1.00  0.00           C  
ATOM     42  HZ  PHE     3      49.431  60.591  42.967  1.00  0.00           H  
ATOM     43  CE2 PHE     3      49.074  58.519  42.469  1.00  0.00           C  
ATOM     44  HE2 PHE     3      49.958  58.431  41.850  1.00  0.00           H  
ATOM     45  CD2 PHE     3      48.222  57.414  42.641  1.00  0.00           C  
ATOM     46  HD2 PHE     3      48.455  56.477  42.152  1.00  0.00           H  
ATOM     47  C   PHE     3      45.696  54.178  44.945  1.00  0.00           C  
ATOM     48  O   PHE     3      44.844  53.782  45.741  1.00  0.00           O  
ATOM     49  N   GLY     4      46.273  53.356  44.053  1.00  0.00           N  
ATOM     50  H   GLY     4      46.920  53.753  43.383  1.00  0.00           H  
ATOM     51  CA  GLY     4      46.088  51.897  44.027  1.00  0.00           C  
ATOM     52  HA2 GLY     4      45.025  51.662  43.944  1.00  0.00           H  
ATOM     53  HA3 GLY     4      46.606  51.467  43.170  1.00  0.00           H  
ATOM     54  C   GLY     4      46.636  51.258  45.303  1.00  0.00           C  
ATOM     55  O   GLY     4      45.953  50.445  45.928  1.00  0.00           O  
ATOM     56  N   ALA     5      47.793  51.741  45.787  1.00  0.00           N  
ATOM     57  H   ALA     5      48.326  52.384  45.213  1.00  0.00           H  
ATOM     58  CA  ALA     5      48.338  51.413  47.110  1.00  0.00           C  
ATOM     59  HA  ALA     5      48.156  50.352  47.292  1.00  0.00           H  
ATOM     60  CB  ALA     5      49.862  51.598  47.105  1.00  0.00           C  
ATOM     61  HB1 ALA     5      50.117  52.655  47.041  1.00  0.00           H  
ATOM     62  HB2 ALA     5      50.282  51.194  48.028  1.00  0.00           H  
ATOM     63  HB3 ALA     5      50.298  51.062  46.261  1.00  0.00           H  
ATOM     64  C   ALA     5      47.618  52.169  48.256  1.00  0.00           C  
ATOM     65  O   ALA     5      48.226  52.579  49.237  1.00  0.00           O  
ATOM     66  N   ILE     6      46.304  52.347  48.098  1.00  0.00           N  
ATOM     67  H   ILE     6      45.925  51.986  47.232  1.00  0.00           H  
ATOM     68  CA  ILE     6      45.315  52.697  49.118  1.00  0.00           C  
ATOM     69  HA  ILE     6      45.750  52.531  50.105  1.00  0.00           H  
ATOM     70  CB  ILE     6      44.736  54.139  49.074  1.00  0.00           C  
ATOM     71  HB  ILE     6      44.143  54.257  48.168  1.00  0.00           H  
ATOM     72  CG2 ILE     6      43.784  54.306  50.278  1.00  0.00           C  
ATOM     73 HG21 ILE     6      44.355  54.312  51.208  1.00  0.00           H  
ATOM     74 HG22 ILE     6      43.221  55.235  50.203  1.00  0.00           H  
ATOM     75 HG23 ILE     6      43.055  53.499  50.313  1.00  0.00           H  
ATOM     76  CG1 ILE     6      45.781  55.269  49.065  1.00  0.00           C  
ATOM     77 HG12 ILE     6      46.365  55.248  49.986  1.00  0.00           H  
ATOM     78 HG13 ILE     6      46.456  55.116  48.224  1.00  0.00           H  
ATOM     79  CD1 ILE     6      45.112  56.649  48.907  1.00  0.00           C  
ATOM     80 HD11 ILE     6      44.614  56.939  49.833  1.00  0.00           H  
ATOM     81 HD12 ILE     6      45.846  57.414  48.678  1.00  0.00           H  
ATOM     82 HD13 ILE     6      44.385  56.625  48.094  1.00  0.00           H  
ATOM     83  C   ILE     6      44.238  51.635  48.883  1.00  0.00           C  
ATOM     84  O   ILE     6      44.278  50.584  49.511  1.00  0.00           O  
ATOM     85  N   ALA     7      43.364  51.837  47.892  1.00  0.00           N  
ATOM     86  H   ALA     7      43.471  52.687  47.351  1.00  0.00           H  
ATOM     87  CA  ALA     7      42.191  51.016  47.580  1.00  0.00           C  
ATOM     88  HA  ALA     7      41.406  51.255  48.300  1.00  0.00           H  
ATOM     89  CB  ALA     7      41.702  51.441  46.188  1.00  0.00           C  
ATOM     90  HB1 ALA     7      42.482  51.265  45.445  1.00  0.00           H  
ATOM     91  HB2 ALA     7      40.815  50.867  45.916  1.00  0.00           H  
ATOM     92  HB3 ALA     7      41.446  52.502  46.191  1.00  0.00           H  
ATOM     93  C   ALA     7      42.422  49.489  47.640  1.00  0.00           C  
ATOM     94  O   ALA     7      41.650  48.775  48.285  1.00  0.00           O  
ATOM     95  N   ALA     8      43.480  48.985  46.992  1.00  0.00           N  
ATOM     96  H   ALA     8      44.106  49.621  46.511  1.00  0.00           H  
ATOM     97  CA  ALA     8      43.747  47.547  46.874  1.00  0.00           C  
ATOM     98  HA  ALA     8      42.792  47.031  46.757  1.00  0.00           H  
ATOM     99  CB  ALA     8      44.548  47.312  45.589  1.00  0.00           C  
ATOM    100  HB1 ALA     8      45.532  47.775  45.668  1.00  0.00           H  
ATOM    101  HB2 ALA     8      44.671  46.241  45.425  1.00  0.00           H  
ATOM    102  HB3 ALA     8      44.013  47.736  44.737  1.00  0.00           H  
ATOM    103  C   ALA     8      44.437  46.916  48.104  1.00  0.00           C  
ATOM    104  O   ALA     8      44.483  45.686  48.204  1.00  0.00           O  
ATOM    105  N   PHE     9      44.953  47.724  49.043  1.00  0.00           N  
ATOM    106  H   PHE     9      44.875  48.725  48.902  1.00  0.00           H  
ATOM    107  CA  PHE     9      45.622  47.244  50.263  1.00  0.00           C  
ATOM    108  HA  PHE     9      45.579  46.155  50.295  1.00  0.00           H  
ATOM    109  CB  PHE     9      47.108  47.620  50.224  1.00  0.00           C  
ATOM    110  HB2 PHE     9      47.212  48.617  49.792  1.00  0.00           H  
ATOM    111  HB3 PHE     9      47.463  47.659  51.254  1.00  0.00           H  
ATOM    112  CG  PHE     9      48.018  46.645  49.492  1.00  0.00           C  
ATOM    113  CD1 PHE     9      48.395  45.447  50.128  1.00  0.00           C  
ATOM    114  HD1 PHE     9      48.019  45.221  51.113  1.00  0.00           H  
ATOM    115  CE1 PHE     9      49.269  44.544  49.497  1.00  0.00           C  
ATOM    116  HE1 PHE     9      49.548  43.622  49.992  1.00  0.00           H  
ATOM    117  CZ  PHE     9      49.782  44.843  48.223  1.00  0.00           C  
ATOM    118  HZ  PHE     9      50.459  44.151  47.737  1.00  0.00           H  
ATOM    119  CE2 PHE     9      49.419  46.043  47.585  1.00  0.00           C  
ATOM    120  HE2 PHE     9      49.822  46.273  46.608  1.00  0.00           H  
ATOM    121  CD2 PHE     9      48.537  46.943  48.216  1.00  0.00           C  
ATOM    122  HD2 PHE     9      48.269  47.865  47.720  1.00  0.00           H  
ATOM    123  C   PHE     9      44.966  47.698  51.581  1.00  0.00           C  
ATOM    124  O   PHE     9      45.080  46.968  52.560  1.00  0.00           O  
ATOM    125  N   ILE    10      44.209  48.803  51.647  1.00  0.00           N  
ATOM    126  H   ILE    10      44.161  49.421  50.845  1.00  0.00           H  
ATOM    127  CA  ILE    10      43.391  49.119  52.840  1.00  0.00           C  
ATOM    128  HA  ILE    10      44.049  49.063  53.708  1.00  0.00           H  
ATOM    129  CB  ILE    10      42.790  50.547  52.823  1.00  0.00           C  
ATOM    130  HB  ILE    10      42.303  50.674  53.791  1.00  0.00           H  
ATOM    131  CG2 ILE    10      43.907  51.604  52.759  1.00  0.00           C  
ATOM    132 HG21 ILE    10      44.370  51.620  51.779  1.00  0.00           H  
ATOM    133 HG22 ILE    10      43.504  52.593  52.979  1.00  0.00           H  
ATOM    134 HG23 ILE    10      44.679  51.379  53.494  1.00  0.00           H  
ATOM    135  CG1 ILE    10      41.696  50.768  51.749  1.00  0.00           C  
ATOM    136 HG12 ILE    10      42.145  50.805  50.761  1.00  0.00           H  
ATOM    137 HG13 ILE    10      40.995  49.936  51.760  1.00  0.00           H  
ATOM    138  CD1 ILE    10      40.862  52.038  51.961  1.00  0.00           C  
ATOM    139 HD11 ILE    10      41.489  52.926  51.928  1.00  0.00           H  
ATOM    140 HD12 ILE    10      40.113  52.110  51.171  1.00  0.00           H  
ATOM    141 HD13 ILE    10      40.354  51.990  52.925  1.00  0.00           H  
ATOM    142  C   ILE    10      42.299  48.057  53.054  1.00  0.00           C  
ATOM    143  O   ILE    10      41.890  47.791  54.184  1.00  0.00           O  
ATOM    144  N   GLU    11      41.866  47.412  51.966  1.00  0.00           N  
ATOM    145  H   GLU    11      42.240  47.707  51.075  1.00  0.00           H  
ATOM    146  CA  GLU    11      40.923  46.297  51.951  1.00  0.00           C  
ATOM    147  HA  GLU    11      40.246  46.408  52.799  1.00  0.00           H  
ATOM    148  CB  GLU    11      40.075  46.398  50.665  1.00  0.00           C  
ATOM    149  HB2 GLU    11      39.611  47.386  50.647  1.00  0.00           H  
ATOM    150  HB3 GLU    11      40.727  46.331  49.793  1.00  0.00           H  
ATOM    151  CG  GLU    11      38.957  45.351  50.524  1.00  0.00           C  
ATOM    152  HG2 GLU    11      38.304  45.655  49.702  1.00  0.00           H  
ATOM    153  HG3 GLU    11      39.402  44.396  50.240  1.00  0.00           H  
ATOM    154  CD  GLU    11      38.118  45.180  51.807  1.00  0.00           C  
ATOM    155  OE1 GLU    11      37.998  44.036  52.311  1.00  0.00           O  
ATOM    156  OE2 GLU    11      37.570  46.183  52.326  1.00  0.00           O  
ATOM    157  C   GLU    11      41.664  44.953  52.132  1.00  0.00           C  
ATOM    158  O   GLU    11      41.890  44.198  51.183  1.00  0.00           O  
ATOM    159  N   GLY    12      42.081  44.675  53.375  1.00  0.00           N  
ATOM    160  H   GLY    12      41.917  45.378  54.085  1.00  0.00           H  
ATOM    161  CA  GLY    12      42.612  43.377  53.825  1.00  0.00           C  
ATOM    162  HA2 GLY    12      42.110  43.102  54.752  1.00  0.00           H  
ATOM    163  HA3 GLY    12      42.367  42.609  53.090  1.00  0.00           H  
ATOM    164  C   GLY    12      44.127  43.300  54.068  1.00  0.00           C  
ATOM    165  O   GLY    12      44.581  42.401  54.780  1.00  0.00           O  
ATOM    166  N   GLY    13      44.914  44.218  53.497  1.00  0.00           N  
ATOM    167  H   GLY    13      44.470  44.954  52.960  1.00  0.00           H  
ATOM    168  CA  GLY    13      46.384  44.196  53.501  1.00  0.00           C  
ATOM    169  HA2 GLY    13      46.753  43.324  54.040  1.00  0.00           H  
ATOM    170  HA3 GLY    13      46.730  44.106  52.473  1.00  0.00           H  
ATOM    171  C   GLY    13      47.046  45.428  54.124  1.00  0.00           C  
ATOM    172  O   GLY    13      48.114  45.841  53.664  1.00  0.00           O  
ATOM    173  N   TRP    14      46.449  46.032  55.159  1.00  0.00           N  
ATOM    174  H   TRP    14      45.571  45.662  55.493  1.00  0.00           H  
ATOM    175  CA  TRP    14      47.071  47.156  55.873  1.00  0.00           C  
ATOM    176  HA  TRP    14      47.326  47.919  55.135  1.00  0.00           H  
ATOM    177  CB  TRP    14      46.079  47.785  56.865  1.00  0.00           C  
ATOM    178  HB2 TRP    14      45.103  47.843  56.380  1.00  0.00           H  
ATOM    179  HB3 TRP    14      45.969  47.137  57.736  1.00  0.00           H  
ATOM    180  CG  TRP    14      46.431  49.173  57.326  1.00  0.00           C  
ATOM    181  CD1 TRP    14      47.478  49.507  58.116  1.00  0.00           C  
ATOM    182  HD1 TRP    14      48.189  48.806  58.544  1.00  0.00           H  
ATOM    183  NE1 TRP    14      47.517  50.878  58.289  1.00  0.00           N  
ATOM    184  HE1 TRP    14      48.215  51.349  58.854  1.00  0.00           H  
ATOM    185  CE2 TRP    14      46.485  51.503  57.623  1.00  0.00           C  
ATOM    186  CZ2 TRP    14      46.104  52.848  57.496  1.00  0.00           C  
ATOM    187  HZ2 TRP    14      46.688  53.628  57.966  1.00  0.00           H  
ATOM    188  CH2 TRP    14      44.951  53.167  56.759  1.00  0.00           C  
ATOM    189  HH2 TRP    14      44.639  54.199  56.652  1.00  0.00           H  
ATOM    190  CZ3 TRP    14      44.192  52.138  56.172  1.00  0.00           C  
ATOM    191  HZ3 TRP    14      43.295  52.386  55.619  1.00  0.00           H  
ATOM    192  CE3 TRP    14      44.592  50.791  56.296  1.00  0.00           C  
ATOM    193  HE3 TRP    14      43.995  50.012  55.844  1.00  0.00           H  
ATOM    194  CD2 TRP    14      45.756  50.436  57.014  1.00  0.00           C  
ATOM    195  C   TRP    14      48.364  46.658  56.550  1.00  0.00           C  
ATOM    196  O   TRP    14      48.333  45.671  57.286  1.00  0.00           O  
ATOM    197  N   THR    15      49.490  47.316  56.236  1.00  0.00           N  
ATOM    198  H   THR    15      49.353  48.145  55.674  1.00  0.00           H  
ATOM    199  CA  THR    15      50.915  46.971  56.515  1.00  0.00           C  
ATOM    200  HA  THR    15      51.429  47.902  56.752  1.00  0.00           H  
ATOM    201  CB  THR    15      51.161  46.038  57.726  1.00  0.00           C  
ATOM    202  HB  THR    15      50.691  45.069  57.550  1.00  0.00           H  
ATOM    203  CG2 THR    15      52.645  45.783  58.001  1.00  0.00           C  
ATOM    204 HG21 THR    15      53.180  46.728  58.092  1.00  0.00           H  
ATOM    205 HG22 THR    15      52.754  45.215  58.925  1.00  0.00           H  
ATOM    206 HG23 THR    15      53.081  45.197  57.192  1.00  0.00           H  
ATOM    207  OG1 THR    15      50.640  46.617  58.908  1.00  0.00           O  
ATOM    208  HG1 THR    15      49.673  46.497  58.881  1.00  0.00           H  
ATOM    209  C   THR    15      51.595  46.410  55.256  1.00  0.00           C  
ATOM    210  O   THR    15      52.718  46.801  54.942  1.00  0.00           O  
ATOM    211  N   GLY    16      50.886  45.592  54.465  1.00  0.00           N  
ATOM    212  H   GLY    16      49.945  45.349  54.752  1.00  0.00           H  
ATOM    213  CA  GLY    16      51.308  45.141  53.127  1.00  0.00           C  
ATOM    214  HA2 GLY    16      52.236  44.573  53.212  1.00  0.00           H  
ATOM    215  HA3 GLY    16      50.544  44.487  52.706  1.00  0.00           H  
ATOM    216  C   GLY    16      51.529  46.310  52.158  1.00  0.00           C  
ATOM    217  O   GLY    16      52.535  46.345  51.446  1.00  0.00           O  
ATOM    218  N   MET    17      50.626  47.302  52.189  1.00  0.00           N  
ATOM    219  H   MET    17      49.777  47.135  52.718  1.00  0.00           H  
ATOM    220  CA  MET    17      50.808  48.607  51.525  1.00  0.00           C  
ATOM    221  HA  MET    17      50.865  48.459  50.445  1.00  0.00           H  
ATOM    222  CB  MET    17      49.602  49.527  51.839  1.00  0.00           C  
ATOM    223  HB2 MET    17      48.847  49.338  51.090  1.00  0.00           H  
ATOM    224  HB3 MET    17      49.192  49.258  52.813  1.00  0.00           H  
ATOM    225  CG  MET    17      49.821  51.050  51.828  1.00  0.00           C  
ATOM    226  HG2 MET    17      50.624  51.326  52.508  1.00  0.00           H  
ATOM    227  HG3 MET    17      50.111  51.349  50.819  1.00  0.00           H  
ATOM    228  SD  MET    17      48.346  51.997  52.316  1.00  0.00           S  
ATOM    229  CE  MET    17      48.396  51.857  54.123  1.00  0.00           C  
ATOM    230  HE1 MET    17      49.293  52.347  54.501  1.00  0.00           H  
ATOM    231  HE2 MET    17      47.520  52.350  54.546  1.00  0.00           H  
ATOM    232  HE3 MET    17      48.393  50.810  54.421  1.00  0.00           H  
ATOM    233  C   MET    17      52.118  49.257  51.972  1.00  0.00           C  
ATOM    234  O   MET    17      52.963  49.584  51.146  1.00  0.00           O  
ATOM    235  N   ILE    18      52.267  49.448  53.287  1.00  0.00           N  
ATOM    236  H   ILE    18      51.553  49.063  53.886  1.00  0.00           H  
ATOM    237  CA  ILE    18      53.326  50.246  53.922  1.00  0.00           C  
ATOM    238  HA  ILE    18      53.291  51.251  53.503  1.00  0.00           H  
ATOM    239  CB  ILE    18      53.053  50.388  55.439  1.00  0.00           C  
ATOM    240  HB  ILE    18      53.027  49.396  55.891  1.00  0.00           H  
ATOM    241  CG2 ILE    18      54.171  51.190  56.120  1.00  0.00           C  
ATOM    242 HG21 ILE    18      54.173  52.204  55.725  1.00  0.00           H  
ATOM    243 HG22 ILE    18      54.015  51.221  57.198  1.00  0.00           H  
ATOM    244 HG23 ILE    18      55.143  50.729  55.947  1.00  0.00           H  
ATOM    245  CG1 ILE    18      51.678  51.076  55.647  1.00  0.00           C  
ATOM    246 HG12 ILE    18      51.662  52.015  55.089  1.00  0.00           H  
ATOM    247 HG13 ILE    18      50.893  50.436  55.244  1.00  0.00           H  
ATOM    248  CD1 ILE    18      51.295  51.381  57.100  1.00  0.00           C  
ATOM    249 HD11 ILE    18      51.937  52.162  57.506  1.00  0.00           H  
ATOM    250 HD12 ILE    18      50.264  51.736  57.129  1.00  0.00           H  
ATOM    251 HD13 ILE    18      51.379  50.479  57.706  1.00  0.00           H  
ATOM    252  C   ILE    18      54.719  49.701  53.591  1.00  0.00           C  
ATOM    253  O   ILE    18      55.555  50.431  53.058  1.00  0.00           O  
ATOM    254  N   ASP    19      54.949  48.408  53.832  1.00  0.00           N  
ATOM    255  H   ASP    19      54.206  47.857  54.250  1.00  0.00           H  
ATOM    256  CA  ASP    19      56.234  47.745  53.562  1.00  0.00           C  
ATOM    257  HA  ASP    19      57.023  48.333  54.033  1.00  0.00           H  
ATOM    258  CB  ASP    19      56.254  46.347  54.203  1.00  0.00           C  
ATOM    259  HB2 ASP    19      55.429  45.762  53.791  1.00  0.00           H  
ATOM    260  HB3 ASP    19      57.185  45.853  53.918  1.00  0.00           H  
ATOM    261  CG  ASP    19      56.168  46.339  55.745  1.00  0.00           C  
ATOM    262  OD1 ASP    19      55.981  45.237  56.317  1.00  0.00           O  
ATOM    263  OD2 ASP    19      56.346  47.392  56.406  1.00  0.00           O  
ATOM    264  C   ASP    19      56.583  47.687  52.058  1.00  0.00           C  
ATOM    265  O   ASP    19      57.753  47.528  51.695  1.00  0.00           O  
ATOM    266  N   GLY    20      55.583  47.850  51.184  1.00  0.00           N  
ATOM    267  H   GLY    20      54.654  47.973  51.565  1.00  0.00           H  
ATOM    268  CA  GLY    20      55.735  48.050  49.744  1.00  0.00           C  
ATOM    269  HA2 GLY    20      56.530  47.407  49.364  1.00  0.00           H  
ATOM    270  HA3 GLY    20      54.809  47.770  49.240  1.00  0.00           H  
ATOM    271  C   GLY    20      56.067  49.505  49.388  1.00  0.00           C  
ATOM    272  O   GLY    20      57.197  49.816  49.015  1.00  0.00           O  
ATOM    273  N   TRP    21      55.076  50.399  49.469  1.00  0.00           N  
ATOM    274  H   TRP    21      54.196  50.083  49.863  1.00  0.00           H  
ATOM    275  CA  TRP    21      55.132  51.774  48.947  1.00  0.00           C  
ATOM    276  HA  TRP    21      55.443  51.685  47.907  1.00  0.00           H  
ATOM    277  CB  TRP    21      53.719  52.383  48.907  1.00  0.00           C  
ATOM    278  HB2 TRP    21      53.641  52.959  47.985  1.00  0.00           H  
ATOM    279  HB3 TRP    21      52.975  51.587  48.832  1.00  0.00           H  
ATOM    280  CG  TRP    21      53.337  53.306  50.025  1.00  0.00           C  
ATOM    281  CD1 TRP    21      52.832  52.929  51.219  1.00  0.00           C  
ATOM    282  HD1 TRP    21      52.643  51.909  51.504  1.00  0.00           H  
ATOM    283  NE1 TRP    21      52.592  54.038  52.005  1.00  0.00           N  
ATOM    284  HE1 TRP    21      52.215  53.990  52.945  1.00  0.00           H  
ATOM    285  CE2 TRP    21      52.927  55.199  51.346  1.00  0.00           C  
ATOM    286  CZ2 TRP    21      52.842  56.554  51.695  1.00  0.00           C  
ATOM    287  HZ2 TRP    21      52.430  56.843  52.652  1.00  0.00           H  
ATOM    288  CH2 TRP    21      53.299  57.525  50.788  1.00  0.00           C  
ATOM    289  HH2 TRP    21      53.244  58.575  51.044  1.00  0.00           H  
ATOM    290  CZ3 TRP    21      53.804  57.129  49.536  1.00  0.00           C  
ATOM    291  HZ3 TRP    21      54.137  57.881  48.831  1.00  0.00           H  
ATOM    292  CE3 TRP    21      53.865  55.765  49.186  1.00  0.00           C  
ATOM    293  HE3 TRP    21      54.244  55.474  48.215  1.00  0.00           H  
ATOM    294  CD2 TRP    21      53.433  54.763  50.083  1.00  0.00           C  
ATOM    295  C   TRP    21      56.168  52.704  49.612  1.00  0.00           C  
ATOM    296  O   TRP    21      56.751  53.535  48.912  1.00  0.00           O  
ATOM    297  N   TYR    22      56.474  52.549  50.911  1.00  0.00           N  
ATOM    298  H   TYR    22      55.965  51.864  51.459  1.00  0.00           H  
ATOM    299  CA  TYR    22      57.599  53.265  51.548  1.00  0.00           C  
ATOM    300  HA  TYR    22      57.518  54.325  51.308  1.00  0.00           H  
ATOM    301  CB  TYR    22      57.576  53.119  53.084  1.00  0.00           C  
ATOM    302  HB2 TYR    22      57.473  52.064  53.334  1.00  0.00           H  
ATOM    303  HB3 TYR    22      58.558  53.419  53.453  1.00  0.00           H  
ATOM    304  CG  TYR    22      56.573  53.926  53.906  1.00  0.00           C  
ATOM    305  CD1 TYR    22      55.832  55.002  53.368  1.00  0.00           C  
ATOM    306  HD1 TYR    22      55.889  55.247  52.317  1.00  0.00           H  
ATOM    307  CE1 TYR    22      55.021  55.795  54.205  1.00  0.00           C  
ATOM    308  HE1 TYR    22      54.485  56.637  53.796  1.00  0.00           H  
ATOM    309  CZ  TYR    22      54.919  55.508  55.583  1.00  0.00           C  
ATOM    310  OH  TYR    22      54.131  56.267  56.397  1.00  0.00           O  
ATOM    311  HH  TYR    22      53.698  57.002  55.924  1.00  0.00           H  
ATOM    312  CE2 TYR    22      55.653  54.432  56.123  1.00  0.00           C  
ATOM    313  HE2 TYR    22      55.581  54.216  57.179  1.00  0.00           H  
ATOM    314  CD2 TYR    22      56.479  53.653  55.288  1.00  0.00           C  
ATOM    315  HD2 TYR    22      57.054  52.841  55.715  1.00  0.00           H  
ATOM    316  C   TYR    22      58.976  52.824  51.001  1.00  0.00           C  
ATOM    317  O   TYR    22      59.939  53.592  51.076  1.00  0.00           O  
ATOM    318  N   GLY    23      59.078  51.612  50.442  1.00  0.00           N  
ATOM    319  H   GLY    23      58.238  51.050  50.386  1.00  0.00           H  
ATOM    320  CA  GLY    23      60.289  51.039  49.836  1.00  0.00           C  
ATOM    321  HA2 GLY    23      61.159  51.646  50.082  1.00  0.00           H  
ATOM    322  HA3 GLY    23      60.449  50.047  50.260  1.00  0.00           H  
ATOM    323  C   GLY    23      60.231  50.898  48.304  1.00  0.00           C  
ATOM    324  O   GLY    23      60.948  50.061  47.745  1.00  0.00           O  
ATOM    325  N   SER    24      59.372  51.678  47.628  1.00  0.00           N  
ATOM    326  H   SER    24      58.854  52.359  48.164  1.00  0.00           H  
ATOM    327  CA  SER    24      59.115  51.624  46.174  1.00  0.00           C  
ATOM    328  HA  SER    24      59.415  50.644  45.806  1.00  0.00           H  
ATOM    329  CB  SER    24      57.612  51.749  45.923  1.00  0.00           C  
ATOM    330  HB2 SER    24      57.092  51.009  46.535  1.00  0.00           H  
ATOM    331  HB3 SER    24      57.270  52.748  46.209  1.00  0.00           H  
ATOM    332  OG  SER    24      57.335  51.506  44.552  1.00  0.00           O  
ATOM    333  HG  SER    24      56.373  51.335  44.437  1.00  0.00           H  
ATOM    334  C   SER    24      59.928  52.658  45.383  1.00  0.00           C  
ATOM    335  O   SER    24      60.732  52.250  44.512  1.00  0.00           O  
ATOM    336  OXT SER    24      59.797  53.876  45.654  1.00  0.00           O  
TER     337      SER    24 
ENDMDL
REMARK 2LWA                 ENERGY     1.41370E+02 RMS    2.37   3.78   6.09
ATOM      1  N   GLY     1      56.043  54.658  49.059  1.00  0.00           N  
ATOM      2  H1  GLY     1      55.524  53.901  49.478  1.00  0.00           H  
ATOM      3  H2  GLY     1      57.019  54.542  49.287  1.00  0.00           H  
ATOM      4  H3  GLY     1      55.936  54.600  48.057  1.00  0.00           H  
ATOM      5  CA  GLY     1      55.549  55.967  49.559  1.00  0.00           C  
ATOM      6  HA2 GLY     1      55.665  56.007  50.644  1.00  0.00           H  
ATOM      7  HA3 GLY     1      56.137  56.774  49.119  1.00  0.00           H  
ATOM      8  C   GLY     1      54.081  56.204  49.228  1.00  0.00           C  
ATOM      9  O   GLY     1      53.456  55.418  48.511  1.00  0.00           O  
ATOM     10  N   LEU     2      53.501  57.293  49.746  1.00  0.00           N  
ATOM     11  H   LEU     2      54.063  57.929  50.299  1.00  0.00           H  
ATOM     12  CA  LEU     2      52.060  57.561  49.651  1.00  0.00           C  
ATOM     13  HA  LEU     2      51.564  56.591  49.636  1.00  0.00           H  
ATOM     14  CB  LEU     2      51.590  58.278  50.936  1.00  0.00           C  
ATOM     15  HB2 LEU     2      52.069  57.781  51.782  1.00  0.00           H  
ATOM     16  HB3 LEU     2      51.943  59.310  50.935  1.00  0.00           H  
ATOM     17  CG  LEU     2      50.074  58.261  51.233  1.00  0.00           C  
ATOM     18  HG  LEU     2      49.953  58.559  52.274  1.00  0.00           H  
ATOM     19  CD1 LEU     2      49.242  59.226  50.387  1.00  0.00           C  
ATOM     20 HD11 LEU     2      49.237  58.927  49.341  1.00  0.00           H  
ATOM     21 HD12 LEU     2      48.215  59.233  50.753  1.00  0.00           H  
ATOM     22 HD13 LEU     2      49.650  60.233  50.474  1.00  0.00           H  
ATOM     23  CD2 LEU     2      49.479  56.862  51.081  1.00  0.00           C  
ATOM     24 HD21 LEU     2      50.155  56.124  51.510  1.00  0.00           H  
ATOM     25 HD22 LEU     2      48.535  56.817  51.622  1.00  0.00           H  
ATOM     26 HD23 LEU     2      49.313  56.622  50.033  1.00  0.00           H  
ATOM     27  C   LEU     2      51.702  58.273  48.331  1.00  0.00           C  
ATOM     28  O   LEU     2      51.682  59.500  48.229  1.00  0.00           O  
ATOM     29  N   PHE     3      51.420  57.439  47.326  1.00  0.00           N  
ATOM     30  H   PHE     3      51.543  56.461  47.541  1.00  0.00           H  
ATOM     31  CA  PHE     3      51.006  57.761  45.948  1.00  0.00           C  
ATOM     32  HA  PHE     3      50.113  58.387  45.991  1.00  0.00           H  
ATOM     33  CB  PHE     3      52.097  58.548  45.187  1.00  0.00           C  
ATOM     34  HB2 PHE     3      51.742  58.726  44.170  1.00  0.00           H  
ATOM     35  HB3 PHE     3      52.207  59.531  45.646  1.00  0.00           H  
ATOM     36  CG  PHE     3      53.470  57.897  45.113  1.00  0.00           C  
ATOM     37  CD1 PHE     3      54.420  58.125  46.128  1.00  0.00           C  
ATOM     38  HD1 PHE     3      54.187  58.791  46.947  1.00  0.00           H  
ATOM     39  CE1 PHE     3      55.677  57.495  46.077  1.00  0.00           C  
ATOM     40  HE1 PHE     3      56.409  57.683  46.852  1.00  0.00           H  
ATOM     41  CZ  PHE     3      55.988  56.629  45.014  1.00  0.00           C  
ATOM     42  HZ  PHE     3      56.953  56.139  44.977  1.00  0.00           H  
ATOM     43  CE2 PHE     3      55.052  56.415  43.988  1.00  0.00           C  
ATOM     44  HE2 PHE     3      55.294  55.757  43.163  1.00  0.00           H  
ATOM     45  CD2 PHE     3      53.802  57.058  44.029  1.00  0.00           C  
ATOM     46  HD2 PHE     3      53.088  56.891  43.233  1.00  0.00           H  
ATOM     47  C   PHE     3      50.617  56.456  45.226  1.00  0.00           C  
ATOM     48  O   PHE     3      49.497  56.324  44.733  1.00  0.00           O  
ATOM     49  N   GLY     4      51.504  55.452  45.253  1.00  0.00           N  
ATOM     50  H   GLY     4      52.441  55.655  45.581  1.00  0.00           H  
ATOM     51  CA  GLY     4      51.221  54.073  44.828  1.00  0.00           C  
ATOM     52  HA2 GLY     4      50.588  54.081  43.939  1.00  0.00           H  
ATOM     53  HA3 GLY     4      52.154  53.572  44.572  1.00  0.00           H  
ATOM     54  C   GLY     4      50.520  53.261  45.923  1.00  0.00           C  
ATOM     55  O   GLY     4      49.649  52.444  45.634  1.00  0.00           O  
ATOM     56  N   ALA     5      50.862  53.504  47.196  1.00  0.00           N  
ATOM     57  H   ALA     5      51.660  54.100  47.373  1.00  0.00           H  
ATOM     58  CA  ALA     5      50.242  52.829  48.338  1.00  0.00           C  
ATOM     59  HA  ALA     5      50.399  51.756  48.204  1.00  0.00           H  
ATOM     60  CB  ALA     5      50.986  53.230  49.615  1.00  0.00           C  
ATOM     61  HB1 ALA     5      50.792  54.273  49.864  1.00  0.00           H  
ATOM     62  HB2 ALA     5      50.649  52.592  50.430  1.00  0.00           H  
ATOM     63  HB3 ALA     5      52.059  53.080  49.485  1.00  0.00           H  
ATOM     64  C   ALA     5      48.712  53.041  48.427  1.00  0.00           C  
ATOM     65  O   ALA     5      47.980  52.061  48.540  1.00  0.00           O  
ATOM     66  N   ILE     6      48.197  54.278  48.289  1.00  0.00           N  
ATOM     67  H   ILE     6      48.827  55.062  48.212  1.00  0.00           H  
ATOM     68  CA  ILE     6      46.735  54.498  48.159  1.00  0.00           C  
ATOM     69  HA  ILE     6      46.266  54.048  49.036  1.00  0.00           H  
ATOM     70  CB  ILE     6      46.280  55.976  48.106  1.00  0.00           C  
ATOM     71  HB  ILE     6      45.302  55.984  47.619  1.00  0.00           H  
ATOM     72  CG2 ILE     6      46.036  56.516  49.521  1.00  0.00           C  
ATOM     73 HG21 ILE     6      46.966  56.553  50.074  1.00  0.00           H  
ATOM     74 HG22 ILE     6      45.602  57.515  49.477  1.00  0.00           H  
ATOM     75 HG23 ILE     6      45.335  55.869  50.051  1.00  0.00           H  
ATOM     76  CG1 ILE     6      47.209  56.883  47.275  1.00  0.00           C  
ATOM     77 HG12 ILE     6      48.115  57.111  47.838  1.00  0.00           H  
ATOM     78 HG13 ILE     6      47.490  56.354  46.367  1.00  0.00           H  
ATOM     79  CD1 ILE     6      46.544  58.194  46.840  1.00  0.00           C  
ATOM     80 HD11 ILE     6      46.308  58.810  47.708  1.00  0.00           H  
ATOM     81 HD12 ILE     6      47.225  58.746  46.192  1.00  0.00           H  
ATOM     82 HD13 ILE     6      45.628  57.980  46.286  1.00  0.00           H  
ATOM     83  C   ILE     6      46.144  53.748  46.963  1.00  0.00           C  
ATOM     84  O   ILE     6      45.112  53.106  47.114  1.00  0.00           O  
ATOM     85  N   ALA     7      46.793  53.759  45.794  1.00  0.00           N  
ATOM     86  H   ALA     7      47.651  54.283  45.702  1.00  0.00           H  
ATOM     87  CA  ALA     7      46.313  52.988  44.647  1.00  0.00           C  
ATOM     88  HA  ALA     7      45.318  53.358  44.391  1.00  0.00           H  
ATOM     89  CB  ALA     7      47.215  53.224  43.431  1.00  0.00           C  
ATOM     90  HB1 ALA     7      48.209  52.816  43.602  1.00  0.00           H  
ATOM     91  HB2 ALA     7      46.782  52.731  42.561  1.00  0.00           H  
ATOM     92  HB3 ALA     7      47.291  54.293  43.228  1.00  0.00           H  
ATOM     93  C   ALA     7      46.153  51.497  45.002  1.00  0.00           C  
ATOM     94  O   ALA     7      45.153  50.890  44.637  1.00  0.00           O  
ATOM     95  N   ALA     8      47.055  50.920  45.803  1.00  0.00           N  
ATOM     96  H   ALA     8      47.872  51.455  46.075  1.00  0.00           H  
ATOM     97  CA  ALA     8      46.917  49.555  46.308  1.00  0.00           C  
ATOM     98  HA  ALA     8      46.741  48.917  45.440  1.00  0.00           H  
ATOM     99  CB  ALA     8      48.259  49.106  46.889  1.00  0.00           C  
ATOM    100  HB1 ALA     8      48.510  49.700  47.764  1.00  0.00           H  
ATOM    101  HB2 ALA     8      48.203  48.050  47.155  1.00  0.00           H  
ATOM    102  HB3 ALA     8      49.045  49.230  46.142  1.00  0.00           H  
ATOM    103  C   ALA     8      45.696  49.325  47.242  1.00  0.00           C  
ATOM    104  O   ALA     8      45.142  48.226  47.203  1.00  0.00           O  
ATOM    105  N   PHE     9      45.210  50.308  48.027  1.00  0.00           N  
ATOM    106  H   PHE     9      45.696  51.197  48.046  1.00  0.00           H  
ATOM    107  CA  PHE     9      43.890  50.206  48.705  1.00  0.00           C  
ATOM    108  HA  PHE     9      43.899  49.334  49.360  1.00  0.00           H  
ATOM    109  CB  PHE     9      43.578  51.455  49.580  1.00  0.00           C  
ATOM    110  HB2 PHE     9      44.249  51.433  50.440  1.00  0.00           H  
ATOM    111  HB3 PHE     9      43.834  52.350  49.024  1.00  0.00           H  
ATOM    112  CG  PHE     9      42.136  51.665  50.082  1.00  0.00           C  
ATOM    113  CD1 PHE     9      41.844  51.666  51.460  1.00  0.00           C  
ATOM    114  HD1 PHE     9      42.629  51.519  52.174  1.00  0.00           H  
ATOM    115  CE1 PHE     9      40.540  51.900  51.936  1.00  0.00           C  
ATOM    116  HE1 PHE     9      40.343  51.887  53.001  1.00  0.00           H  
ATOM    117  CZ  PHE     9      39.500  52.172  51.034  1.00  0.00           C  
ATOM    118  HZ  PHE     9      38.497  52.362  51.396  1.00  0.00           H  
ATOM    119  CE2 PHE     9      39.777  52.223  49.660  1.00  0.00           C  
ATOM    120  HE2 PHE     9      38.988  52.459  48.957  1.00  0.00           H  
ATOM    121  CD2 PHE     9      41.082  51.983  49.196  1.00  0.00           C  
ATOM    122  HD2 PHE     9      41.259  52.061  48.143  1.00  0.00           H  
ATOM    123  C   PHE     9      42.790  49.976  47.652  1.00  0.00           C  
ATOM    124  O   PHE     9      41.968  49.067  47.790  1.00  0.00           O  
ATOM    125  N   ILE    10      42.791  50.792  46.587  1.00  0.00           N  
ATOM    126  H   ILE    10      43.524  51.490  46.534  1.00  0.00           H  
ATOM    127  CA  ILE    10      41.752  50.798  45.543  1.00  0.00           C  
ATOM    128  HA  ILE    10      40.782  50.745  46.037  1.00  0.00           H  
ATOM    129  CB  ILE    10      41.788  52.133  44.744  1.00  0.00           C  
ATOM    130  HB  ILE    10      42.813  52.336  44.430  1.00  0.00           H  
ATOM    131  CG2 ILE    10      40.928  52.045  43.471  1.00  0.00           C  
ATOM    132 HG21 ILE    10      39.897  51.801  43.731  1.00  0.00           H  
ATOM    133 HG22 ILE    10      40.949  52.996  42.937  1.00  0.00           H  
ATOM    134 HG23 ILE    10      41.322  51.289  42.793  1.00  0.00           H  
ATOM    135  CG1 ILE    10      41.254  53.345  45.557  1.00  0.00           C  
ATOM    136 HG12 ILE    10      40.851  54.091  44.872  1.00  0.00           H  
ATOM    137 HG13 ILE    10      40.431  53.029  46.199  1.00  0.00           H  
ATOM    138  CD1 ILE    10      42.300  54.087  46.395  1.00  0.00           C  
ATOM    139 HD11 ILE    10      43.135  54.394  45.764  1.00  0.00           H  
ATOM    140 HD12 ILE    10      41.847  54.975  46.837  1.00  0.00           H  
ATOM    141 HD13 ILE    10      42.659  53.456  47.201  1.00  0.00           H  
ATOM    142  C   ILE    10      41.835  49.547  44.641  1.00  0.00           C  
ATOM    143  O   ILE    10      40.806  48.956  44.308  1.00  0.00           O  
ATOM    144  N   GLU    11      43.043  49.101  44.282  1.00  0.00           N  
ATOM    145  H   GLU    11      43.841  49.660  44.564  1.00  0.00           H  
ATOM    146  CA  GLU    11      43.293  47.987  43.350  1.00  0.00           C  
ATOM    147  HA  GLU    11      42.585  48.062  42.527  1.00  0.00           H  
ATOM    148  CB  GLU    11      44.720  48.084  42.761  1.00  0.00           C  
ATOM    149  HB2 GLU    11      45.434  48.028  43.584  1.00  0.00           H  
ATOM    150  HB3 GLU    11      44.885  47.194  42.154  1.00  0.00           H  
ATOM    151  CG  GLU    11      45.113  49.286  41.867  1.00  0.00           C  
ATOM    152  HG2 GLU    11      45.857  49.881  42.400  1.00  0.00           H  
ATOM    153  HG3 GLU    11      45.638  48.889  40.995  1.00  0.00           H  
ATOM    154  CD  GLU    11      43.971  50.200  41.364  1.00  0.00           C  
ATOM    155  OE1 GLU    11      44.092  51.446  41.473  1.00  0.00           O  
ATOM    156  OE2 GLU    11      42.993  49.698  40.757  1.00  0.00           O  
ATOM    157  C   GLU    11      43.051  46.580  43.952  1.00  0.00           C  
ATOM    158  O   GLU    11      43.160  45.581  43.236  1.00  0.00           O  
ATOM    159  N   GLY    12      42.704  46.478  45.244  1.00  0.00           N  
ATOM    160  H   GLY    12      42.600  47.338  45.766  1.00  0.00           H  
ATOM    161  CA  GLY    12      42.343  45.216  45.917  1.00  0.00           C  
ATOM    162  HA2 GLY    12      41.408  45.366  46.456  1.00  0.00           H  
ATOM    163  HA3 GLY    12      42.165  44.434  45.178  1.00  0.00           H  
ATOM    164  C   GLY    12      43.375  44.680  46.918  1.00  0.00           C  
ATOM    165  O   GLY    12      43.223  43.564  47.421  1.00  0.00           O  
ATOM    166  N   GLY    13      44.420  45.458  47.217  1.00  0.00           N  
ATOM    167  H   GLY    13      44.466  46.376  46.787  1.00  0.00           H  
ATOM    168  CA  GLY    13      45.525  45.108  48.114  1.00  0.00           C  
ATOM    169  HA2 GLY    13      45.572  44.028  48.255  1.00  0.00           H  
ATOM    170  HA3 GLY    13      46.461  45.418  47.650  1.00  0.00           H  
ATOM    171  C   GLY    13      45.458  45.757  49.498  1.00  0.00           C  
ATOM    172  O   GLY    13      46.501  45.906  50.130  1.00  0.00           O  
ATOM    173  N   TRP    14      44.286  46.160  50.006  1.00  0.00           N  
ATOM    174  H   TRP    14      43.445  46.015  49.465  1.00  0.00           H  
ATOM    175  CA  TRP    14      44.176  46.685  51.380  1.00  0.00           C  
ATOM    176  HA  TRP    14      44.841  47.544  51.449  1.00  0.00           H  
ATOM    177  CB  TRP    14      42.754  47.189  51.653  1.00  0.00           C  
ATOM    178  HB2 TRP    14      42.484  47.906  50.877  1.00  0.00           H  
ATOM    179  HB3 TRP    14      42.065  46.346  51.571  1.00  0.00           H  
ATOM    180  CG  TRP    14      42.538  47.859  52.983  1.00  0.00           C  
ATOM    181  CD1 TRP    14      41.598  47.509  53.888  1.00  0.00           C  
ATOM    182  HD1 TRP    14      40.905  46.678  53.777  1.00  0.00           H  
ATOM    183  NE1 TRP    14      41.606  48.396  54.946  1.00  0.00           N  
ATOM    184  HE1 TRP    14      40.960  48.342  55.727  1.00  0.00           H  
ATOM    185  CE2 TRP    14      42.541  49.394  54.765  1.00  0.00           C  
ATOM    186  CZ2 TRP    14      42.873  50.536  55.503  1.00  0.00           C  
ATOM    187  HZ2 TRP    14      42.341  50.773  56.416  1.00  0.00           H  
ATOM    188  CH2 TRP    14      43.882  51.391  55.030  1.00  0.00           C  
ATOM    189  HH2 TRP    14      44.133  52.296  55.568  1.00  0.00           H  
ATOM    190  CZ3 TRP    14      44.558  51.070  53.838  1.00  0.00           C  
ATOM    191  HZ3 TRP    14      45.305  51.754  53.459  1.00  0.00           H  
ATOM    192  CE3 TRP    14      44.233  49.905  53.115  1.00  0.00           C  
ATOM    193  HE3 TRP    14      44.736  49.706  52.180  1.00  0.00           H  
ATOM    194  CD2 TRP    14      43.191  49.050  53.536  1.00  0.00           C  
ATOM    195  C   TRP    14      44.651  45.640  52.413  1.00  0.00           C  
ATOM    196  O   TRP    14      44.337  44.454  52.300  1.00  0.00           O  
ATOM    197  N   THR    15      45.495  46.080  53.356  1.00  0.00           N  
ATOM    198  H   THR    15      45.618  47.082  53.409  1.00  0.00           H  
ATOM    199  CA  THR    15      46.275  45.279  54.336  1.00  0.00           C  
ATOM    200  HA  THR    15      46.568  45.965  55.130  1.00  0.00           H  
ATOM    201  CB  THR    15      45.493  44.149  55.040  1.00  0.00           C  
ATOM    202  HB  THR    15      45.235  43.364  54.329  1.00  0.00           H  
ATOM    203  CG2 THR    15      46.309  43.517  56.172  1.00  0.00           C  
ATOM    204 HG21 THR    15      46.648  44.288  56.866  1.00  0.00           H  
ATOM    205 HG22 THR    15      45.694  42.796  56.710  1.00  0.00           H  
ATOM    206 HG23 THR    15      47.174  42.993  55.766  1.00  0.00           H  
ATOM    207  OG1 THR    15      44.315  44.658  55.638  1.00  0.00           O  
ATOM    208  HG1 THR    15      43.682  44.864  54.926  1.00  0.00           H  
ATOM    209  C   THR    15      47.590  44.761  53.731  1.00  0.00           C  
ATOM    210  O   THR    15      48.652  44.948  54.321  1.00  0.00           O  
ATOM    211  N   GLY    16      47.561  44.209  52.511  1.00  0.00           N  
ATOM    212  H   GLY    16      46.664  44.088  52.058  1.00  0.00           H  
ATOM    213  CA  GLY    16      48.774  43.867  51.746  1.00  0.00           C  
ATOM    214  HA2 GLY    16      49.339  43.102  52.279  1.00  0.00           H  
ATOM    215  HA3 GLY    16      48.485  43.466  50.773  1.00  0.00           H  
ATOM    216  C   GLY    16      49.681  45.083  51.512  1.00  0.00           C  
ATOM    217  O   GLY    16      50.899  45.018  51.690  1.00  0.00           O  
ATOM    218  N   MET    17      49.067  46.223  51.182  1.00  0.00           N  
ATOM    219  H   MET    17      48.079  46.165  50.953  1.00  0.00           H  
ATOM    220  CA  MET    17      49.728  47.522  51.050  1.00  0.00           C  
ATOM    221  HA  MET    17      50.602  47.378  50.412  1.00  0.00           H  
ATOM    222  CB  MET    17      48.813  48.512  50.315  1.00  0.00           C  
ATOM    223  HB2 MET    17      49.390  49.406  50.073  1.00  0.00           H  
ATOM    224  HB3 MET    17      48.532  48.037  49.378  1.00  0.00           H  
ATOM    225  CG  MET    17      47.513  48.931  51.019  1.00  0.00           C  
ATOM    226  HG2 MET    17      46.686  48.670  50.359  1.00  0.00           H  
ATOM    227  HG3 MET    17      47.380  48.368  51.942  1.00  0.00           H  
ATOM    228  SD  MET    17      47.370  50.706  51.367  1.00  0.00           S  
ATOM    229  CE  MET    17      47.784  50.735  53.123  1.00  0.00           C  
ATOM    230  HE1 MET    17      48.796  50.371  53.284  1.00  0.00           H  
ATOM    231  HE2 MET    17      47.700  51.749  53.509  1.00  0.00           H  
ATOM    232  HE3 MET    17      47.070  50.116  53.656  1.00  0.00           H  
ATOM    233  C   MET    17      50.248  48.080  52.377  1.00  0.00           C  
ATOM    234  O   MET    17      51.287  48.729  52.362  1.00  0.00           O  
ATOM    235  N   ILE    18      49.589  47.807  53.515  1.00  0.00           N  
ATOM    236  H   ILE    18      48.785  47.202  53.461  1.00  0.00           H  
ATOM    237  CA  ILE    18      50.098  48.174  54.854  1.00  0.00           C  
ATOM    238  HA  ILE    18      50.269  49.252  54.867  1.00  0.00           H  
ATOM    239  CB  ILE    18      49.088  47.852  55.990  1.00  0.00           C  
ATOM    240  HB  ILE    18      48.785  46.810  55.927  1.00  0.00           H  
ATOM    241  CG2 ILE    18      49.724  48.050  57.374  1.00  0.00           C  
ATOM    242 HG21 ILE    18      50.044  49.084  57.479  1.00  0.00           H  
ATOM    243 HG22 ILE    18      49.014  47.805  58.162  1.00  0.00           H  
ATOM    244 HG23 ILE    18      50.581  47.389  57.507  1.00  0.00           H  
ATOM    245  CG1 ILE    18      47.832  48.737  55.825  1.00  0.00           C  
ATOM    246 HG12 ILE    18      48.146  49.778  55.741  1.00  0.00           H  
ATOM    247 HG13 ILE    18      47.337  48.440  54.903  1.00  0.00           H  
ATOM    248  CD1 ILE    18      46.778  48.664  56.936  1.00  0.00           C  
ATOM    249 HD11 ILE    18      47.164  49.102  57.856  1.00  0.00           H  
ATOM    250 HD12 ILE    18      45.901  49.236  56.631  1.00  0.00           H  
ATOM    251 HD13 ILE    18      46.486  47.628  57.110  1.00  0.00           H  
ATOM    252  C   ILE    18      51.466  47.523  55.084  1.00  0.00           C  
ATOM    253  O   ILE    18      52.442  48.223  55.354  1.00  0.00           O  
ATOM    254  N   ASP    19      51.547  46.198  54.931  1.00  0.00           N  
ATOM    255  H   ASP    19      50.698  45.690  54.715  1.00  0.00           H  
ATOM    256  CA  ASP    19      52.789  45.435  55.112  1.00  0.00           C  
ATOM    257  HA  ASP    19      53.104  45.549  56.150  1.00  0.00           H  
ATOM    258  CB  ASP    19      52.545  43.935  54.864  1.00  0.00           C  
ATOM    259  HB2 ASP    19      52.199  43.801  53.838  1.00  0.00           H  
ATOM    260  HB3 ASP    19      53.501  43.417  54.958  1.00  0.00           H  
ATOM    261  CG  ASP    19      51.544  43.266  55.829  1.00  0.00           C  
ATOM    262  OD1 ASP    19      51.060  42.155  55.501  1.00  0.00           O  
ATOM    263  OD2 ASP    19      51.276  43.793  56.937  1.00  0.00           O  
ATOM    264  C   ASP    19      53.950  45.956  54.238  1.00  0.00           C  
ATOM    265  O   ASP    19      55.070  46.118  54.731  1.00  0.00           O  
ATOM    266  N   GLY    20      53.693  46.239  52.953  1.00  0.00           N  
ATOM    267  H   GLY    20      52.761  46.050  52.603  1.00  0.00           H  
ATOM    268  CA  GLY    20      54.678  46.822  52.032  1.00  0.00           C  
ATOM    269  HA2 GLY    20      55.575  46.200  52.037  1.00  0.00           H  
ATOM    270  HA3 GLY    20      54.274  46.808  51.020  1.00  0.00           H  
ATOM    271  C   GLY    20      55.089  48.266  52.369  1.00  0.00           C  
ATOM    272  O   GLY    20      56.275  48.541  52.560  1.00  0.00           O  
ATOM    273  N   TRP    21      54.117  49.185  52.466  1.00  0.00           N  
ATOM    274  H   TRP    21      53.160  48.871  52.342  1.00  0.00           H  
ATOM    275  CA  TRP    21      54.315  50.620  52.743  1.00  0.00           C  
ATOM    276  HA  TRP    21      54.938  51.046  51.954  1.00  0.00           H  
ATOM    277  CB  TRP    21      52.942  51.324  52.701  1.00  0.00           C  
ATOM    278  HB2 TRP    21      52.543  51.223  51.690  1.00  0.00           H  
ATOM    279  HB3 TRP    21      52.280  50.772  53.367  1.00  0.00           H  
ATOM    280  CG  TRP    21      52.787  52.766  53.113  1.00  0.00           C  
ATOM    281  CD1 TRP    21      53.753  53.666  53.415  1.00  0.00           C  
ATOM    282  HD1 TRP    21      54.820  53.490  53.368  1.00  0.00           H  
ATOM    283  NE1 TRP    21      53.179  54.840  53.866  1.00  0.00           N  
ATOM    284  HE1 TRP    21      53.718  55.632  54.201  1.00  0.00           H  
ATOM    285  CE2 TRP    21      51.804  54.776  53.842  1.00  0.00           C  
ATOM    286  CZ2 TRP    21      50.791  55.673  54.214  1.00  0.00           C  
ATOM    287  HZ2 TRP    21      51.042  56.632  54.644  1.00  0.00           H  
ATOM    288  CH2 TRP    21      49.449  55.318  53.994  1.00  0.00           C  
ATOM    289  HH2 TRP    21      48.652  56.005  54.252  1.00  0.00           H  
ATOM    290  CZ3 TRP    21      49.144  54.089  53.385  1.00  0.00           C  
ATOM    291  HZ3 TRP    21      48.113  53.849  53.163  1.00  0.00           H  
ATOM    292  CE3 TRP    21      50.171  53.180  53.059  1.00  0.00           C  
ATOM    293  HE3 TRP    21      49.931  52.234  52.600  1.00  0.00           H  
ATOM    294  CD2 TRP    21      51.526  53.488  53.296  1.00  0.00           C  
ATOM    295  C   TRP    21      55.039  50.857  54.076  1.00  0.00           C  
ATOM    296  O   TRP    21      56.048  51.567  54.116  1.00  0.00           O  
ATOM    297  N   TYR    22      54.569  50.237  55.164  1.00  0.00           N  
ATOM    298  H   TYR    22      53.754  49.637  55.078  1.00  0.00           H  
ATOM    299  CA  TYR    22      55.154  50.420  56.500  1.00  0.00           C  
ATOM    300  HA  TYR    22      55.274  51.491  56.675  1.00  0.00           H  
ATOM    301  CB  TYR    22      54.204  49.888  57.588  1.00  0.00           C  
ATOM    302  HB2 TYR    22      53.990  48.839  57.382  1.00  0.00           H  
ATOM    303  HB3 TYR    22      54.749  49.913  58.533  1.00  0.00           H  
ATOM    304  CG  TYR    22      52.881  50.622  57.826  1.00  0.00           C  
ATOM    305  CD1 TYR    22      52.414  51.668  56.994  1.00  0.00           C  
ATOM    306  HD1 TYR    22      52.978  51.991  56.132  1.00  0.00           H  
ATOM    307  CE1 TYR    22      51.198  52.321  57.280  1.00  0.00           C  
ATOM    308  HE1 TYR    22      50.848  53.116  56.635  1.00  0.00           H  
ATOM    309  CZ  TYR    22      50.442  51.947  58.412  1.00  0.00           C  
ATOM    310  OH  TYR    22      49.272  52.581  58.709  1.00  0.00           O  
ATOM    311  HH  TYR    22      49.101  53.345  58.128  1.00  0.00           H  
ATOM    312  CE2 TYR    22      50.908  50.912  59.250  1.00  0.00           C  
ATOM    313  HE2 TYR    22      50.326  50.624  60.114  1.00  0.00           H  
ATOM    314  CD2 TYR    22      52.116  50.252  58.952  1.00  0.00           C  
ATOM    315  HD2 TYR    22      52.462  49.452  59.596  1.00  0.00           H  
ATOM    316  C   TYR    22      56.568  49.806  56.612  1.00  0.00           C  
ATOM    317  O   TYR    22      57.337  50.184  57.501  1.00  0.00           O  
ATOM    318  N   GLY    23      56.931  48.896  55.697  1.00  0.00           N  
ATOM    319  H   GLY    23      56.238  48.629  55.012  1.00  0.00           H  
ATOM    320  CA  GLY    23      58.287  48.376  55.509  1.00  0.00           C  
ATOM    321  HA2 GLY    23      58.732  48.151  56.478  1.00  0.00           H  
ATOM    322  HA3 GLY    23      58.241  47.449  54.936  1.00  0.00           H  
ATOM    323  C   GLY    23      59.192  49.371  54.765  1.00  0.00           C  
ATOM    324  O   GLY    23      60.044  50.016  55.387  1.00  0.00           O  
ATOM    325  N   SER    24      59.025  49.483  53.439  1.00  0.00           N  
ATOM    326  H   SER    24      58.274  48.950  53.015  1.00  0.00           H  
ATOM    327  CA  SER    24      59.822  50.347  52.538  1.00  0.00           C  
ATOM    328  HA  SER    24      60.064  51.260  53.080  1.00  0.00           H  
ATOM    329  CB  SER    24      61.164  49.686  52.180  1.00  0.00           C  
ATOM    330  HB2 SER    24      61.676  50.309  51.441  1.00  0.00           H  
ATOM    331  HB3 SER    24      61.789  49.653  53.077  1.00  0.00           H  
ATOM    332  OG  SER    24      61.002  48.365  51.672  1.00  0.00           O  
ATOM    333  HG  SER    24      61.884  47.987  51.463  1.00  0.00           H  
ATOM    334  C   SER    24      59.047  50.803  51.289  1.00  0.00           C  
ATOM    335  O   SER    24      58.855  52.034  51.146  1.00  0.00           O  
ATOM    336  OXT SER    24      58.629  49.968  50.452  1.00  0.00           O  
TER     337      SER    24 
ENDMDL
REMARK 2LWA                 ENERGY     1.41625E+02 RMS    4.04   4.19   6.16
ATOM      1  N   GLY     1      52.744  38.929  48.539  1.00  0.00           N  
ATOM      2  H1  GLY     1      53.127  39.323  47.693  1.00  0.00           H  
ATOM      3  H2  GLY     1      51.796  39.256  48.645  1.00  0.00           H  
ATOM      4  H3  GLY     1      52.727  37.925  48.447  1.00  0.00           H  
ATOM      5  CA  GLY     1      53.566  39.322  49.710  1.00  0.00           C  
ATOM      6  HA2 GLY     1      53.130  38.901  50.617  1.00  0.00           H  
ATOM      7  HA3 GLY     1      54.578  38.933  49.594  1.00  0.00           H  
ATOM      8  C   GLY     1      53.652  40.834  49.862  1.00  0.00           C  
ATOM      9  O   GLY     1      53.657  41.565  48.870  1.00  0.00           O  
ATOM     10  N   LEU     2      53.743  41.329  51.102  1.00  0.00           N  
ATOM     11  H   LEU     2      53.782  40.678  51.877  1.00  0.00           H  
ATOM     12  CA  LEU     2      53.721  42.763  51.430  1.00  0.00           C  
ATOM     13  HA  LEU     2      53.127  43.263  50.663  1.00  0.00           H  
ATOM     14  CB  LEU     2      52.982  42.957  52.775  1.00  0.00           C  
ATOM     15  HB2 LEU     2      52.044  42.399  52.737  1.00  0.00           H  
ATOM     16  HB3 LEU     2      53.588  42.529  53.575  1.00  0.00           H  
ATOM     17  CG  LEU     2      52.652  44.421  53.130  1.00  0.00           C  
ATOM     18  HG  LEU     2      53.566  45.006  53.195  1.00  0.00           H  
ATOM     19  CD1 LEU     2      51.741  45.054  52.078  1.00  0.00           C  
ATOM     20 HD11 LEU     2      50.895  44.402  51.860  1.00  0.00           H  
ATOM     21 HD12 LEU     2      51.362  46.012  52.425  1.00  0.00           H  
ATOM     22 HD13 LEU     2      52.312  45.238  51.177  1.00  0.00           H  
ATOM     23  CD2 LEU     2      51.950  44.499  54.485  1.00  0.00           C  
ATOM     24 HD21 LEU     2      52.585  44.055  55.252  1.00  0.00           H  
ATOM     25 HD22 LEU     2      51.775  45.543  54.745  1.00  0.00           H  
ATOM     26 HD23 LEU     2      51.000  43.965  54.447  1.00  0.00           H  
ATOM     27  C   LEU     2      55.133  43.389  51.371  1.00  0.00           C  
ATOM     28  O   LEU     2      55.706  43.782  52.388  1.00  0.00           O  
ATOM     29  N   PHE     3      55.689  43.468  50.156  1.00  0.00           N  
ATOM     30  H   PHE     3      55.173  43.055  49.387  1.00  0.00           H  
ATOM     31  CA  PHE     3      56.967  44.132  49.850  1.00  0.00           C  
ATOM     32  HA  PHE     3      57.368  44.587  50.756  1.00  0.00           H  
ATOM     33  CB  PHE     3      58.000  43.103  49.357  1.00  0.00           C  
ATOM     34  HB2 PHE     3      57.643  42.645  48.434  1.00  0.00           H  
ATOM     35  HB3 PHE     3      58.928  43.628  49.122  1.00  0.00           H  
ATOM     36  CG  PHE     3      58.321  42.006  50.355  1.00  0.00           C  
ATOM     37  CD1 PHE     3      59.018  42.314  51.539  1.00  0.00           C  
ATOM     38  HD1 PHE     3      59.318  43.334  51.742  1.00  0.00           H  
ATOM     39  CE1 PHE     3      59.328  41.299  52.462  1.00  0.00           C  
ATOM     40  HE1 PHE     3      59.864  41.539  53.371  1.00  0.00           H  
ATOM     41  CZ  PHE     3      58.946  39.971  52.201  1.00  0.00           C  
ATOM     42  HZ  PHE     3      59.190  39.188  52.909  1.00  0.00           H  
ATOM     43  CE2 PHE     3      58.251  39.659  51.019  1.00  0.00           C  
ATOM     44  HE2 PHE     3      57.963  38.636  50.816  1.00  0.00           H  
ATOM     45  CD2 PHE     3      57.938  40.675  50.097  1.00  0.00           C  
ATOM     46  HD2 PHE     3      57.410  40.428  49.186  1.00  0.00           H  
ATOM     47  C   PHE     3      56.761  45.280  48.852  1.00  0.00           C  
ATOM     48  O   PHE     3      56.785  46.447  49.242  1.00  0.00           O  
ATOM     49  N   GLY     4      56.485  44.964  47.580  1.00  0.00           N  
ATOM     50  H   GLY     4      56.492  43.988  47.312  1.00  0.00           H  
ATOM     51  CA  GLY     4      56.210  45.956  46.529  1.00  0.00           C  
ATOM     52  HA2 GLY     4      57.105  46.555  46.357  1.00  0.00           H  
ATOM     53  HA3 GLY     4      55.967  45.439  45.600  1.00  0.00           H  
ATOM     54  C   GLY     4      55.048  46.896  46.868  1.00  0.00           C  
ATOM     55  O   GLY     4      55.098  48.083  46.547  1.00  0.00           O  
ATOM     56  N   ALA     5      54.020  46.385  47.555  1.00  0.00           N  
ATOM     57  H   ALA     5      54.020  45.392  47.741  1.00  0.00           H  
ATOM     58  CA  ALA     5      52.880  47.180  48.005  1.00  0.00           C  
ATOM     59  HA  ALA     5      52.529  47.726  47.132  1.00  0.00           H  
ATOM     60  CB  ALA     5      51.745  46.235  48.422  1.00  0.00           C  
ATOM     61  HB1 ALA     5      52.122  45.442  49.062  1.00  0.00           H  
ATOM     62  HB2 ALA     5      50.962  46.790  48.941  1.00  0.00           H  
ATOM     63  HB3 ALA     5      51.315  45.774  47.531  1.00  0.00           H  
ATOM     64  C   ALA     5      53.247  48.253  49.062  1.00  0.00           C  
ATOM     65  O   ALA     5      53.032  49.443  48.825  1.00  0.00           O  
ATOM     66  N   ILE     6      53.868  47.889  50.197  1.00  0.00           N  
ATOM     67  H   ILE     6      54.046  46.912  50.375  1.00  0.00           H  
ATOM     68  CA  ILE     6      54.362  48.911  51.150  1.00  0.00           C  
ATOM     69  HA  ILE     6      53.513  49.559  51.376  1.00  0.00           H  
ATOM     70  CB  ILE     6      54.858  48.364  52.512  1.00  0.00           C  
ATOM     71  HB  ILE     6      55.409  49.167  53.006  1.00  0.00           H  
ATOM     72  CG2 ILE     6      53.648  48.100  53.419  1.00  0.00           C  
ATOM     73 HG21 ILE     6      52.990  47.371  52.961  1.00  0.00           H  
ATOM     74 HG22 ILE     6      53.977  47.735  54.393  1.00  0.00           H  
ATOM     75 HG23 ILE     6      53.094  49.026  53.574  1.00  0.00           H  
ATOM     76  CG1 ILE     6      55.783  47.125  52.461  1.00  0.00           C  
ATOM     77 HG12 ILE     6      55.625  46.522  53.355  1.00  0.00           H  
ATOM     78 HG13 ILE     6      55.542  46.498  51.605  1.00  0.00           H  
ATOM     79  CD1 ILE     6      57.274  47.483  52.436  1.00  0.00           C  
ATOM     80 HD11 ILE     6      57.533  48.049  53.331  1.00  0.00           H  
ATOM     81 HD12 ILE     6      57.864  46.567  52.415  1.00  0.00           H  
ATOM     82 HD13 ILE     6      57.516  48.074  51.557  1.00  0.00           H  
ATOM     83  C   ILE     6      55.403  49.842  50.514  1.00  0.00           C  
ATOM     84  O   ILE     6      55.370  51.041  50.775  1.00  0.00           O  
ATOM     85  N   ALA     7      56.277  49.345  49.632  1.00  0.00           N  
ATOM     86  H   ALA     7      56.294  48.345  49.463  1.00  0.00           H  
ATOM     87  CA  ALA     7      57.219  50.192  48.900  1.00  0.00           C  
ATOM     88  HA  ALA     7      57.847  50.705  49.631  1.00  0.00           H  
ATOM     89  CB  ALA     7      58.130  49.306  48.047  1.00  0.00           C  
ATOM     90  HB1 ALA     7      57.548  48.778  47.294  1.00  0.00           H  
ATOM     91  HB2 ALA     7      58.875  49.926  47.549  1.00  0.00           H  
ATOM     92  HB3 ALA     7      58.641  48.580  48.681  1.00  0.00           H  
ATOM     93  C   ALA     7      56.497  51.279  48.073  1.00  0.00           C  
ATOM     94  O   ALA     7      56.801  52.469  48.204  1.00  0.00           O  
ATOM     95  N   ALA     8      55.471  50.901  47.301  1.00  0.00           N  
ATOM     96  H   ALA     8      55.255  49.914  47.222  1.00  0.00           H  
ATOM     97  CA  ALA     8      54.637  51.845  46.561  1.00  0.00           C  
ATOM     98  HA  ALA     8      55.286  52.394  45.878  1.00  0.00           H  
ATOM     99  CB  ALA     8      53.626  51.073  45.710  1.00  0.00           C  
ATOM    100  HB1 ALA     8      52.955  50.509  46.354  1.00  0.00           H  
ATOM    101  HB2 ALA     8      53.045  51.771  45.107  1.00  0.00           H  
ATOM    102  HB3 ALA     8      54.148  50.385  45.045  1.00  0.00           H  
ATOM    103  C   ALA     8      53.965  52.889  47.477  1.00  0.00           C  
ATOM    104  O   ALA     8      53.965  54.069  47.127  1.00  0.00           O  
ATOM    105  N   PHE     9      53.470  52.496  48.662  1.00  0.00           N  
ATOM    106  H   PHE     9      53.486  51.505  48.876  1.00  0.00           H  
ATOM    107  CA  PHE     9      52.914  53.413  49.677  1.00  0.00           C  
ATOM    108  HA  PHE     9      52.090  53.948  49.219  1.00  0.00           H  
ATOM    109  CB  PHE     9      52.314  52.611  50.848  1.00  0.00           C  
ATOM    110  HB2 PHE     9      51.534  51.958  50.458  1.00  0.00           H  
ATOM    111  HB3 PHE     9      53.083  51.971  51.274  1.00  0.00           H  
ATOM    112  CG  PHE     9      51.717  53.445  51.973  1.00  0.00           C  
ATOM    113  CD1 PHE     9      50.429  54.000  51.843  1.00  0.00           C  
ATOM    114  HD1 PHE     9      49.855  53.821  50.946  1.00  0.00           H  
ATOM    115  CE1 PHE     9      49.891  54.791  52.876  1.00  0.00           C  
ATOM    116  HE1 PHE     9      48.909  55.231  52.773  1.00  0.00           H  
ATOM    117  CZ  PHE     9      50.631  55.023  54.047  1.00  0.00           C  
ATOM    118  HZ  PHE     9      50.216  55.634  54.839  1.00  0.00           H  
ATOM    119  CE2 PHE     9      51.911  54.461  54.188  1.00  0.00           C  
ATOM    120  HE2 PHE     9      52.483  54.640  55.089  1.00  0.00           H  
ATOM    121  CD2 PHE     9      52.451  53.672  53.155  1.00  0.00           C  
ATOM    122  HD2 PHE     9      53.435  53.245  53.272  1.00  0.00           H  
ATOM    123  C   PHE     9      53.915  54.492  50.157  1.00  0.00           C  
ATOM    124  O   PHE     9      53.509  55.559  50.622  1.00  0.00           O  
ATOM    125  N   ILE    10      55.225  54.246  50.036  1.00  0.00           N  
ATOM    126  H   ILE    10      55.501  53.345  49.665  1.00  0.00           H  
ATOM    127  CA  ILE    10      56.284  55.241  50.257  1.00  0.00           C  
ATOM    128  HA  ILE    10      55.929  55.947  51.007  1.00  0.00           H  
ATOM    129  CB  ILE    10      57.539  54.558  50.871  1.00  0.00           C  
ATOM    130  HB  ILE    10      57.710  53.599  50.382  1.00  0.00           H  
ATOM    131  CG2 ILE    10      58.823  55.386  50.690  1.00  0.00           C  
ATOM    132 HG21 ILE    10      58.708  56.366  51.155  1.00  0.00           H  
ATOM    133 HG22 ILE    10      59.666  54.869  51.152  1.00  0.00           H  
ATOM    134 HG23 ILE    10      59.052  55.504  49.631  1.00  0.00           H  
ATOM    135  CG1 ILE    10      57.362  54.317  52.396  1.00  0.00           C  
ATOM    136 HG12 ILE    10      58.341  54.175  52.855  1.00  0.00           H  
ATOM    137 HG13 ILE    10      56.913  55.198  52.858  1.00  0.00           H  
ATOM    138  CD1 ILE    10      56.536  53.084  52.776  1.00  0.00           C  
ATOM    139 HD11 ILE    10      57.020  52.188  52.389  1.00  0.00           H  
ATOM    140 HD12 ILE    10      56.475  53.007  53.861  1.00  0.00           H  
ATOM    141 HD13 ILE    10      55.526  53.163  52.383  1.00  0.00           H  
ATOM    142  C   ILE    10      56.541  56.112  49.000  1.00  0.00           C  
ATOM    143  O   ILE    10      56.738  57.322  49.129  1.00  0.00           O  
ATOM    144  N   GLU    11      56.550  55.538  47.789  1.00  0.00           N  
ATOM    145  H   GLU    11      56.367  54.543  47.741  1.00  0.00           H  
ATOM    146  CA  GLU    11      56.931  56.233  46.537  1.00  0.00           C  
ATOM    147  HA  GLU    11      57.810  56.839  46.762  1.00  0.00           H  
ATOM    148  CB  GLU    11      57.354  55.212  45.464  1.00  0.00           C  
ATOM    149  HB2 GLU    11      56.644  54.385  45.449  1.00  0.00           H  
ATOM    150  HB3 GLU    11      57.306  55.696  44.487  1.00  0.00           H  
ATOM    151  CG  GLU    11      58.802  54.712  45.651  1.00  0.00           C  
ATOM    152  HG2 GLU    11      59.350  54.930  44.731  1.00  0.00           H  
ATOM    153  HG3 GLU    11      59.292  55.286  46.441  1.00  0.00           H  
ATOM    154  CD  GLU    11      58.931  53.200  45.937  1.00  0.00           C  
ATOM    155  OE1 GLU    11      59.761  52.826  46.811  1.00  0.00           O  
ATOM    156  OE2 GLU    11      58.298  52.374  45.243  1.00  0.00           O  
ATOM    157  C   GLU    11      55.928  57.253  45.940  1.00  0.00           C  
ATOM    158  O   GLU    11      56.377  58.185  45.264  1.00  0.00           O  
ATOM    159  N   GLY    12      54.610  57.135  46.168  1.00  0.00           N  
ATOM    160  H   GLY    12      54.304  56.347  46.727  1.00  0.00           H  
ATOM    161  CA  GLY    12      53.620  58.179  45.797  1.00  0.00           C  
ATOM    162  HA2 GLY    12      53.177  58.588  46.700  1.00  0.00           H  
ATOM    163  HA3 GLY    12      54.132  59.020  45.330  1.00  0.00           H  
ATOM    164  C   GLY    12      52.469  57.806  44.842  1.00  0.00           C  
ATOM    165  O   GLY    12      51.473  58.531  44.796  1.00  0.00           O  
ATOM    166  N   GLY    13      52.576  56.713  44.075  1.00  0.00           N  
ATOM    167  H   GLY    13      53.420  56.163  44.167  1.00  0.00           H  
ATOM    168  CA  GLY    13      51.648  56.365  42.973  1.00  0.00           C  
ATOM    169  HA2 GLY    13      50.949  57.181  42.792  1.00  0.00           H  
ATOM    170  HA3 GLY    13      52.232  56.235  42.062  1.00  0.00           H  
ATOM    171  C   GLY    13      50.824  55.087  43.191  1.00  0.00           C  
ATOM    172  O   GLY    13      50.535  54.362  42.237  1.00  0.00           O  
ATOM    173  N   TRP    14      50.457  54.796  44.442  1.00  0.00           N  
ATOM    174  H   TRP    14      50.711  55.460  45.161  1.00  0.00           H  
ATOM    175  CA  TRP    14      49.904  53.505  44.884  1.00  0.00           C  
ATOM    176  HA  TRP    14      50.240  52.711  44.215  1.00  0.00           H  
ATOM    177  CB  TRP    14      50.502  53.248  46.273  1.00  0.00           C  
ATOM    178  HB2 TRP    14      50.324  52.208  46.537  1.00  0.00           H  
ATOM    179  HB3 TRP    14      51.579  53.387  46.227  1.00  0.00           H  
ATOM    180  CG  TRP    14      49.938  54.123  47.358  1.00  0.00           C  
ATOM    181  CD1 TRP    14      48.762  53.894  47.981  1.00  0.00           C  
ATOM    182  HD1 TRP    14      48.113  53.049  47.785  1.00  0.00           H  
ATOM    183  NE1 TRP    14      48.483  54.931  48.841  1.00  0.00           N  
ATOM    184  HE1 TRP    14      47.632  54.994  49.381  1.00  0.00           H  
ATOM    185  CE2 TRP    14      49.515  55.828  48.915  1.00  0.00           C  
ATOM    186  CZ2 TRP    14      49.740  56.949  49.725  1.00  0.00           C  
ATOM    187  HZ2 TRP    14      49.012  57.242  50.468  1.00  0.00           H  
ATOM    188  CH2 TRP    14      50.947  57.649  49.589  1.00  0.00           C  
ATOM    189  HH2 TRP    14      51.169  58.488  50.238  1.00  0.00           H  
ATOM    190  CZ3 TRP    14      51.880  57.240  48.623  1.00  0.00           C  
ATOM    191  HZ3 TRP    14      52.830  57.752  48.568  1.00  0.00           H  
ATOM    192  CE3 TRP    14      51.615  56.139  47.782  1.00  0.00           C  
ATOM    193  HE3 TRP    14      52.343  55.826  47.056  1.00  0.00           H  
ATOM    194  CD2 TRP    14      50.442  55.375  47.931  1.00  0.00           C  
ATOM    195  C   TRP    14      48.370  53.393  45.007  1.00  0.00           C  
ATOM    196  O   TRP    14      47.880  52.328  45.375  1.00  0.00           O  
ATOM    197  N   THR    15      47.602  54.458  44.754  1.00  0.00           N  
ATOM    198  H   THR    15      48.080  55.293  44.444  1.00  0.00           H  
ATOM    199  CA  THR    15      46.167  54.583  45.125  1.00  0.00           C  
ATOM    200  HA  THR    15      46.169  54.790  46.196  1.00  0.00           H  
ATOM    201  CB  THR    15      45.551  55.833  44.466  1.00  0.00           C  
ATOM    202  HB  THR    15      46.227  56.672  44.633  1.00  0.00           H  
ATOM    203  CG2 THR    15      45.324  55.703  42.958  1.00  0.00           C  
ATOM    204 HG21 THR    15      44.522  54.994  42.749  1.00  0.00           H  
ATOM    205 HG22 THR    15      45.040  56.676  42.555  1.00  0.00           H  
ATOM    206 HG23 THR    15      46.241  55.378  42.467  1.00  0.00           H  
ATOM    207  OG1 THR    15      44.298  56.148  45.042  1.00  0.00           O  
ATOM    208  HG1 THR    15      44.458  56.634  45.875  1.00  0.00           H  
ATOM    209  C   THR    15      45.280  53.326  44.970  1.00  0.00           C  
ATOM    210  O   THR    15      44.608  52.933  45.928  1.00  0.00           O  
ATOM    211  N   GLY    16      45.302  52.642  43.817  1.00  0.00           N  
ATOM    212  H   GLY    16      45.892  52.985  43.071  1.00  0.00           H  
ATOM    213  CA  GLY    16      44.523  51.412  43.571  1.00  0.00           C  
ATOM    214  HA2 GLY    16      43.463  51.631  43.707  1.00  0.00           H  
ATOM    215  HA3 GLY    16      44.668  51.099  42.537  1.00  0.00           H  
ATOM    216  C   GLY    16      44.884  50.223  44.475  1.00  0.00           C  
ATOM    217  O   GLY    16      44.029  49.405  44.817  1.00  0.00           O  
ATOM    218  N   MET    17      46.155  50.114  44.864  1.00  0.00           N  
ATOM    219  H   MET    17      46.795  50.850  44.583  1.00  0.00           H  
ATOM    220  CA  MET    17      46.678  49.091  45.776  1.00  0.00           C  
ATOM    221  HA  MET    17      46.234  48.131  45.505  1.00  0.00           H  
ATOM    222  CB  MET    17      48.186  48.962  45.513  1.00  0.00           C  
ATOM    223  HB2 MET    17      48.321  48.413  44.580  1.00  0.00           H  
ATOM    224  HB3 MET    17      48.589  49.956  45.336  1.00  0.00           H  
ATOM    225  CG  MET    17      49.059  48.295  46.581  1.00  0.00           C  
ATOM    226  HG2 MET    17      48.516  48.105  47.504  1.00  0.00           H  
ATOM    227  HG3 MET    17      49.411  47.337  46.197  1.00  0.00           H  
ATOM    228  SD  MET    17      50.489  49.334  46.943  1.00  0.00           S  
ATOM    229  CE  MET    17      49.935  50.215  48.422  1.00  0.00           C  
ATOM    230  HE1 MET    17      49.969  49.535  49.271  1.00  0.00           H  
ATOM    231  HE2 MET    17      50.611  51.048  48.613  1.00  0.00           H  
ATOM    232  HE3 MET    17      48.924  50.595  48.283  1.00  0.00           H  
ATOM    233  C   MET    17      46.285  49.331  47.245  1.00  0.00           C  
ATOM    234  O   MET    17      46.093  48.346  47.956  1.00  0.00           O  
ATOM    235  N   ILE    18      46.097  50.583  47.704  1.00  0.00           N  
ATOM    236  H   ILE    18      46.253  51.351  47.064  1.00  0.00           H  
ATOM    237  CA  ILE    18      45.496  50.860  49.034  1.00  0.00           C  
ATOM    238  HA  ILE    18      46.158  50.406  49.773  1.00  0.00           H  
ATOM    239  CB  ILE    18      45.391  52.384  49.359  1.00  0.00           C  
ATOM    240  HB  ILE    18      45.644  52.954  48.464  1.00  0.00           H  
ATOM    241  CG2 ILE    18      43.991  52.860  49.815  1.00  0.00           C  
ATOM    242 HG21 ILE    18      43.701  52.356  50.738  1.00  0.00           H  
ATOM    243 HG22 ILE    18      43.979  53.936  49.983  1.00  0.00           H  
ATOM    244 HG23 ILE    18      43.248  52.678  49.041  1.00  0.00           H  
ATOM    245  CG1 ILE    18      46.437  52.726  50.446  1.00  0.00           C  
ATOM    246 HG12 ILE    18      46.317  52.046  51.288  1.00  0.00           H  
ATOM    247 HG13 ILE    18      47.434  52.560  50.039  1.00  0.00           H  
ATOM    248  CD1 ILE    18      46.352  54.160  50.994  1.00  0.00           C  
ATOM    249 HD11 ILE    18      45.517  54.250  51.684  1.00  0.00           H  
ATOM    250 HD12 ILE    18      47.269  54.401  51.527  1.00  0.00           H  
ATOM    251 HD13 ILE    18      46.197  54.874  50.186  1.00  0.00           H  
ATOM    252  C   ILE    18      44.156  50.124  49.188  1.00  0.00           C  
ATOM    253  O   ILE    18      43.953  49.418  50.174  1.00  0.00           O  
ATOM    254  N   ASP    19      43.266  50.260  48.197  1.00  0.00           N  
ATOM    255  H   ASP    19      43.519  50.858  47.423  1.00  0.00           H  
ATOM    256  CA  ASP    19      41.918  49.677  48.197  1.00  0.00           C  
ATOM    257  HA  ASP    19      41.366  50.090  49.043  1.00  0.00           H  
ATOM    258  CB  ASP    19      41.203  50.103  46.906  1.00  0.00           C  
ATOM    259  HB2 ASP    19      41.145  51.193  46.884  1.00  0.00           H  
ATOM    260  HB3 ASP    19      41.800  49.785  46.052  1.00  0.00           H  
ATOM    261  CG  ASP    19      39.781  49.532  46.771  1.00  0.00           C  
ATOM    262  OD1 ASP    19      39.428  49.051  45.666  1.00  0.00           O  
ATOM    263  OD2 ASP    19      38.992  49.595  47.744  1.00  0.00           O  
ATOM    264  C   ASP    19      41.938  48.144  48.362  1.00  0.00           C  
ATOM    265  O   ASP    19      41.077  47.570  49.036  1.00  0.00           O  
ATOM    266  N   GLY    20      42.953  47.486  47.789  1.00  0.00           N  
ATOM    267  H   GLY    20      43.616  48.029  47.254  1.00  0.00           H  
ATOM    268  CA  GLY    20      43.253  46.074  48.024  1.00  0.00           C  
ATOM    269  HA2 GLY    20      42.344  45.481  47.914  1.00  0.00           H  
ATOM    270  HA3 GLY    20      43.974  45.731  47.281  1.00  0.00           H  
ATOM    271  C   GLY    20      43.836  45.841  49.425  1.00  0.00           C  
ATOM    272  O   GLY    20      43.140  45.368  50.325  1.00  0.00           O  
ATOM    273  N   TRP    21      45.115  46.187  49.611  1.00  0.00           N  
ATOM    274  H   TRP    21      45.574  46.692  48.860  1.00  0.00           H  
ATOM    275  CA  TRP    21      45.929  45.855  50.790  1.00  0.00           C  
ATOM    276  HA  TRP    21      46.057  44.771  50.812  1.00  0.00           H  
ATOM    277  CB  TRP    21      47.327  46.475  50.621  1.00  0.00           C  
ATOM    278  HB2 TRP    21      47.902  45.857  49.929  1.00  0.00           H  
ATOM    279  HB3 TRP    21      47.215  47.456  50.160  1.00  0.00           H  
ATOM    280  CG  TRP    21      48.136  46.678  51.868  1.00  0.00           C  
ATOM    281  CD1 TRP    21      48.388  45.754  52.825  1.00  0.00           C  
ATOM    282  HD1 TRP    21      48.036  44.727  52.807  1.00  0.00           H  
ATOM    283  NE1 TRP    21      49.095  46.337  53.860  1.00  0.00           N  
ATOM    284  HE1 TRP    21      49.355  45.839  54.704  1.00  0.00           H  
ATOM    285  CE2 TRP    21      49.406  47.652  53.584  1.00  0.00           C  
ATOM    286  CZ2 TRP    21      50.138  48.632  54.270  1.00  0.00           C  
ATOM    287  HZ2 TRP    21      50.599  48.402  55.221  1.00  0.00           H  
ATOM    288  CH2 TRP    21      50.268  49.911  53.701  1.00  0.00           C  
ATOM    289  HH2 TRP    21      50.837  50.679  54.210  1.00  0.00           H  
ATOM    290  CZ3 TRP    21      49.650  50.197  52.470  1.00  0.00           C  
ATOM    291  HZ3 TRP    21      49.742  51.185  52.041  1.00  0.00           H  
ATOM    292  CE3 TRP    21      48.909  49.208  51.796  1.00  0.00           C  
ATOM    293  HE3 TRP    21      48.426  49.440  50.859  1.00  0.00           H  
ATOM    294  CD2 TRP    21      48.786  47.904  52.323  1.00  0.00           C  
ATOM    295  C   TRP    21      45.297  46.234  52.143  1.00  0.00           C  
ATOM    296  O   TRP    21      45.411  45.454  53.094  1.00  0.00           O  
ATOM    297  N   TYR    22      44.595  47.373  52.252  1.00  0.00           N  
ATOM    298  H   TYR    22      44.506  47.974  51.439  1.00  0.00           H  
ATOM    299  CA  TYR    22      43.924  47.782  53.497  1.00  0.00           C  
ATOM    300  HA  TYR    22      44.682  47.982  54.254  1.00  0.00           H  
ATOM    301  CB  TYR    22      43.086  49.059  53.280  1.00  0.00           C  
ATOM    302  HB2 TYR    22      42.604  49.012  52.304  1.00  0.00           H  
ATOM    303  HB3 TYR    22      42.274  49.037  54.009  1.00  0.00           H  
ATOM    304  CG  TYR    22      43.741  50.426  53.455  1.00  0.00           C  
ATOM    305  CD1 TYR    22      45.128  50.601  53.662  1.00  0.00           C  
ATOM    306  HD1 TYR    22      45.807  49.760  53.615  1.00  0.00           H  
ATOM    307  CE1 TYR    22      45.642  51.880  53.964  1.00  0.00           C  
ATOM    308  HE1 TYR    22      46.701  52.009  54.142  1.00  0.00           H  
ATOM    309  CZ  TYR    22      44.776  52.994  54.045  1.00  0.00           C  
ATOM    310  OH  TYR    22      45.251  54.229  54.374  1.00  0.00           O  
ATOM    311  HH  TYR    22      46.201  54.225  54.589  1.00  0.00           H  
ATOM    312  CE2 TYR    22      43.399  52.827  53.790  1.00  0.00           C  
ATOM    313  HE2 TYR    22      42.738  53.681  53.842  1.00  0.00           H  
ATOM    314  CD2 TYR    22      42.888  51.548  53.500  1.00  0.00           C  
ATOM    315  HD2 TYR    22      41.825  51.421  53.338  1.00  0.00           H  
ATOM    316  C   TYR    22      43.003  46.692  54.086  1.00  0.00           C  
ATOM    317  O   TYR    22      42.914  46.586  55.313  1.00  0.00           O  
ATOM    318  N   GLY    23      42.307  45.907  53.247  1.00  0.00           N  
ATOM    319  H   GLY    23      42.453  46.025  52.251  1.00  0.00           H  
ATOM    320  CA  GLY    23      41.310  44.922  53.696  1.00  0.00           C  
ATOM    321  HA2 GLY    23      41.351  44.817  54.780  1.00  0.00           H  
ATOM    322  HA3 GLY    23      40.321  45.312  53.453  1.00  0.00           H  
ATOM    323  C   GLY    23      41.404  43.503  53.108  1.00  0.00           C  
ATOM    324  O   GLY    23      40.606  42.649  53.510  1.00  0.00           O  
ATOM    325  N   SER    24      42.340  43.220  52.190  1.00  0.00           N  
ATOM    326  H   SER    24      42.950  43.966  51.878  1.00  0.00           H  
ATOM    327  CA  SER    24      42.542  41.884  51.585  1.00  0.00           C  
ATOM    328  HA  SER    24      41.566  41.406  51.512  1.00  0.00           H  
ATOM    329  CB  SER    24      43.062  42.006  50.148  1.00  0.00           C  
ATOM    330  HB2 SER    24      43.011  41.021  49.676  1.00  0.00           H  
ATOM    331  HB3 SER    24      42.408  42.681  49.588  1.00  0.00           H  
ATOM    332  OG  SER    24      44.401  42.483  50.112  1.00  0.00           O  
ATOM    333  HG  SER    24      44.718  42.471  49.183  1.00  0.00           H  
ATOM    334  C   SER    24      43.402  40.926  52.428  1.00  0.00           C  
ATOM    335  O   SER    24      44.187  41.375  53.298  1.00  0.00           O  
ATOM    336  OXT SER    24      43.258  39.695  52.238  1.00  0.00           O  
TER     337      SER    24 
ENDMDL
REMARK 2LWA                 ENERGY     1.41645E+02 RMS    3.55   3.90   5.85
ATOM      1  N   GLY     1      41.162  53.027  54.398  1.00  0.00           N  
ATOM      2  H1  GLY     1      41.282  52.353  53.657  1.00  0.00           H  
ATOM      3  H2  GLY     1      40.228  53.401  54.345  1.00  0.00           H  
ATOM      4  H3  GLY     1      41.268  52.551  55.281  1.00  0.00           H  
ATOM      5  CA  GLY     1      42.161  54.117  54.272  1.00  0.00           C  
ATOM      6  HA2 GLY     1      42.034  54.615  53.310  1.00  0.00           H  
ATOM      7  HA3 GLY     1      42.006  54.848  55.067  1.00  0.00           H  
ATOM      8  C   GLY     1      43.593  53.607  54.358  1.00  0.00           C  
ATOM      9  O   GLY     1      43.831  52.397  54.369  1.00  0.00           O  
ATOM     10  N   LEU     2      44.568  54.521  54.438  1.00  0.00           N  
ATOM     11  H   LEU     2      44.303  55.500  54.443  1.00  0.00           H  
ATOM     12  CA  LEU     2      46.006  54.212  54.337  1.00  0.00           C  
ATOM     13  HA  LEU     2      46.139  53.680  53.395  1.00  0.00           H  
ATOM     14  CB  LEU     2      46.802  55.533  54.212  1.00  0.00           C  
ATOM     15  HB2 LEU     2      46.367  56.084  53.376  1.00  0.00           H  
ATOM     16  HB3 LEU     2      46.633  56.134  55.106  1.00  0.00           H  
ATOM     17  CG  LEU     2      48.326  55.470  53.942  1.00  0.00           C  
ATOM     18  HG  LEU     2      48.608  56.442  53.535  1.00  0.00           H  
ATOM     19  CD1 LEU     2      49.170  55.290  55.205  1.00  0.00           C  
ATOM     20 HD11 LEU     2      49.022  54.307  55.638  1.00  0.00           H  
ATOM     21 HD12 LEU     2      50.224  55.401  54.952  1.00  0.00           H  
ATOM     22 HD13 LEU     2      48.907  56.053  55.937  1.00  0.00           H  
ATOM     23  CD2 LEU     2      48.728  54.430  52.896  1.00  0.00           C  
ATOM     24 HD21 LEU     2      48.255  54.655  51.942  1.00  0.00           H  
ATOM     25 HD22 LEU     2      49.806  54.439  52.774  1.00  0.00           H  
ATOM     26 HD23 LEU     2      48.460  53.430  53.209  1.00  0.00           H  
ATOM     27  C   LEU     2      46.513  53.253  55.430  1.00  0.00           C  
ATOM     28  O   LEU     2      47.390  52.449  55.148  1.00  0.00           O  
ATOM     29  N   PHE     3      45.914  53.216  56.624  1.00  0.00           N  
ATOM     30  H   PHE     3      45.193  53.897  56.816  1.00  0.00           H  
ATOM     31  CA  PHE     3      46.244  52.217  57.665  1.00  0.00           C  
ATOM     32  HA  PHE     3      47.272  52.389  57.988  1.00  0.00           H  
ATOM     33  CB  PHE     3      45.330  52.409  58.887  1.00  0.00           C  
ATOM     34  HB2 PHE     3      44.373  52.829  58.576  1.00  0.00           H  
ATOM     35  HB3 PHE     3      45.112  51.431  59.320  1.00  0.00           H  
ATOM     36  CG  PHE     3      45.933  53.278  59.977  1.00  0.00           C  
ATOM     37  CD1 PHE     3      46.008  54.676  59.824  1.00  0.00           C  
ATOM     38  HD1 PHE     3      45.632  55.146  58.925  1.00  0.00           H  
ATOM     39  CE1 PHE     3      46.573  55.468  60.840  1.00  0.00           C  
ATOM     40  HE1 PHE     3      46.630  56.543  60.721  1.00  0.00           H  
ATOM     41  CZ  PHE     3      47.064  54.867  62.013  1.00  0.00           C  
ATOM     42  HZ  PHE     3      47.496  55.477  62.796  1.00  0.00           H  
ATOM     43  CE2 PHE     3      46.994  53.471  62.167  1.00  0.00           C  
ATOM     44  HE2 PHE     3      47.371  53.006  63.070  1.00  0.00           H  
ATOM     45  CD2 PHE     3      46.433  52.679  61.151  1.00  0.00           C  
ATOM     46  HD2 PHE     3      46.384  51.605  61.276  1.00  0.00           H  
ATOM     47  C   PHE     3      46.184  50.755  57.165  1.00  0.00           C  
ATOM     48  O   PHE     3      47.026  49.943  57.557  1.00  0.00           O  
ATOM     49  N   GLY     4      45.241  50.424  56.272  1.00  0.00           N  
ATOM     50  H   GLY     4      44.593  51.147  55.978  1.00  0.00           H  
ATOM     51  CA  GLY     4      45.133  49.114  55.602  1.00  0.00           C  
ATOM     52  HA2 GLY     4      45.485  48.329  56.273  1.00  0.00           H  
ATOM     53  HA3 GLY     4      44.085  48.914  55.383  1.00  0.00           H  
ATOM     54  C   GLY     4      45.926  49.000  54.286  1.00  0.00           C  
ATOM     55  O   GLY     4      45.847  47.981  53.598  1.00  0.00           O  
ATOM     56  N   ALA     5      46.692  50.039  53.940  1.00  0.00           N  
ATOM     57  H   ALA     5      46.678  50.845  54.552  1.00  0.00           H  
ATOM     58  CA  ALA     5      47.647  50.109  52.834  1.00  0.00           C  
ATOM     59  HA  ALA     5      47.742  49.117  52.395  1.00  0.00           H  
ATOM     60  CB  ALA     5      47.080  51.023  51.739  1.00  0.00           C  
ATOM     61  HB1 ALA     5      46.970  52.038  52.112  1.00  0.00           H  
ATOM     62  HB2 ALA     5      47.749  51.029  50.878  1.00  0.00           H  
ATOM     63  HB3 ALA     5      46.106  50.651  51.419  1.00  0.00           H  
ATOM     64  C   ALA     5      49.075  50.486  53.316  1.00  0.00           C  
ATOM     65  O   ALA     5      49.866  51.064  52.573  1.00  0.00           O  
ATOM     66  N   ILE     6      49.390  50.131  54.570  1.00  0.00           N  
ATOM     67  H   ILE     6      48.642  49.723  55.112  1.00  0.00           H  
ATOM     68  CA  ILE     6      50.738  50.059  55.157  1.00  0.00           C  
ATOM     69  HA  ILE     6      51.460  50.026  54.340  1.00  0.00           H  
ATOM     70  CB  ILE     6      51.152  51.242  56.077  1.00  0.00           C  
ATOM     71  HB  ILE     6      52.029  50.912  56.634  1.00  0.00           H  
ATOM     72  CG2 ILE     6      51.616  52.409  55.187  1.00  0.00           C  
ATOM     73 HG21 ILE     6      50.774  52.801  54.618  1.00  0.00           H  
ATOM     74 HG22 ILE     6      52.049  53.207  55.788  1.00  0.00           H  
ATOM     75 HG23 ILE     6      52.381  52.066  54.490  1.00  0.00           H  
ATOM     76  CG1 ILE     6      50.108  51.711  57.116  1.00  0.00           C  
ATOM     77 HG12 ILE     6      49.290  52.201  56.606  1.00  0.00           H  
ATOM     78 HG13 ILE     6      49.702  50.859  57.652  1.00  0.00           H  
ATOM     79  CD1 ILE     6      50.664  52.681  58.167  1.00  0.00           C  
ATOM     80 HD11 ILE     6      50.943  53.628  57.705  1.00  0.00           H  
ATOM     81 HD12 ILE     6      49.897  52.878  58.916  1.00  0.00           H  
ATOM     82 HD13 ILE     6      51.534  52.244  58.658  1.00  0.00           H  
ATOM     83  C   ILE     6      50.784  48.658  55.769  1.00  0.00           C  
ATOM     84  O   ILE     6      51.152  47.723  55.062  1.00  0.00           O  
ATOM     85  N   ALA     7      50.341  48.444  57.012  1.00  0.00           N  
ATOM     86  H   ALA     7      50.009  49.221  57.562  1.00  0.00           H  
ATOM     87  CA  ALA     7      50.061  47.090  57.501  1.00  0.00           C  
ATOM     88  HA  ALA     7      50.992  46.519  57.497  1.00  0.00           H  
ATOM     89  CB  ALA     7      49.546  47.171  58.943  1.00  0.00           C  
ATOM     90  HB1 ALA     7      48.624  47.754  58.981  1.00  0.00           H  
ATOM     91  HB2 ALA     7      49.349  46.166  59.319  1.00  0.00           H  
ATOM     92  HB3 ALA     7      50.298  47.643  59.577  1.00  0.00           H  
ATOM     93  C   ALA     7      49.051  46.409  56.537  1.00  0.00           C  
ATOM     94  O   ALA     7      48.142  47.077  56.039  1.00  0.00           O  
ATOM     95  N   ALA     8      49.270  45.116  56.245  1.00  0.00           N  
ATOM     96  H   ALA     8      50.006  44.669  56.774  1.00  0.00           H  
ATOM     97  CA  ALA     8      48.652  44.266  55.199  1.00  0.00           C  
ATOM     98  HA  ALA     8      48.566  43.265  55.622  1.00  0.00           H  
ATOM     99  CB  ALA     8      47.231  44.682  54.783  1.00  0.00           C  
ATOM    100  HB1 ALA     8      47.256  45.608  54.207  1.00  0.00           H  
ATOM    101  HB2 ALA     8      46.801  43.907  54.148  1.00  0.00           H  
ATOM    102  HB3 ALA     8      46.601  44.807  55.663  1.00  0.00           H  
ATOM    103  C   ALA     8      49.564  44.137  53.964  1.00  0.00           C  
ATOM    104  O   ALA     8      49.743  43.035  53.439  1.00  0.00           O  
ATOM    105  N   PHE     9      50.171  45.244  53.519  1.00  0.00           N  
ATOM    106  H   PHE     9      49.966  46.122  53.983  1.00  0.00           H  
ATOM    107  CA  PHE     9      51.079  45.269  52.364  1.00  0.00           C  
ATOM    108  HA  PHE     9      50.980  44.336  51.808  1.00  0.00           H  
ATOM    109  CB  PHE     9      50.636  46.377  51.413  1.00  0.00           C  
ATOM    110  HB2 PHE     9      50.376  47.276  51.976  1.00  0.00           H  
ATOM    111  HB3 PHE     9      51.479  46.627  50.768  1.00  0.00           H  
ATOM    112  CG  PHE     9      49.475  45.968  50.519  1.00  0.00           C  
ATOM    113  CD1 PHE     9      49.745  45.195  49.377  1.00  0.00           C  
ATOM    114  HD1 PHE     9      50.748  44.845  49.201  1.00  0.00           H  
ATOM    115  CE1 PHE     9      48.731  44.905  48.447  1.00  0.00           C  
ATOM    116  HE1 PHE     9      48.958  44.322  47.564  1.00  0.00           H  
ATOM    117  CZ  PHE     9      47.431  45.388  48.664  1.00  0.00           C  
ATOM    118  HZ  PHE     9      46.649  45.177  47.944  1.00  0.00           H  
ATOM    119  CE2 PHE     9      47.147  46.147  49.814  1.00  0.00           C  
ATOM    120  HE2 PHE     9      46.144  46.521  49.977  1.00  0.00           H  
ATOM    121  CD2 PHE     9      48.166  46.435  50.744  1.00  0.00           C  
ATOM    122  HD2 PHE     9      47.943  47.034  51.614  1.00  0.00           H  
ATOM    123  C   PHE     9      52.568  45.339  52.749  1.00  0.00           C  
ATOM    124  O   PHE     9      53.385  44.749  52.047  1.00  0.00           O  
ATOM    125  N   ILE    10      52.916  45.906  53.914  1.00  0.00           N  
ATOM    126  H   ILE    10      52.207  46.441  54.404  1.00  0.00           H  
ATOM    127  CA  ILE    10      54.255  45.807  54.540  1.00  0.00           C  
ATOM    128  HA  ILE    10      55.002  46.114  53.810  1.00  0.00           H  
ATOM    129  CB  ILE    10      54.354  46.772  55.755  1.00  0.00           C  
ATOM    130  HB  ILE    10      53.438  46.681  56.341  1.00  0.00           H  
ATOM    131  CG2 ILE    10      55.530  46.452  56.702  1.00  0.00           C  
ATOM    132 HG21 ILE    10      56.476  46.517  56.164  1.00  0.00           H  
ATOM    133 HG22 ILE    10      55.548  47.146  57.542  1.00  0.00           H  
ATOM    134 HG23 ILE    10      55.421  45.455  57.129  1.00  0.00           H  
ATOM    135  CG1 ILE    10      54.471  48.228  55.243  1.00  0.00           C  
ATOM    136 HG12 ILE    10      55.407  48.344  54.693  1.00  0.00           H  
ATOM    137 HG13 ILE    10      53.656  48.431  54.549  1.00  0.00           H  
ATOM    138  CD1 ILE    10      54.417  49.299  56.343  1.00  0.00           C  
ATOM    139 HD11 ILE    10      55.335  49.293  56.930  1.00  0.00           H  
ATOM    140 HD12 ILE    10      54.316  50.283  55.883  1.00  0.00           H  
ATOM    141 HD13 ILE    10      53.565  49.120  57.000  1.00  0.00           H  
ATOM    142  C   ILE    10      54.554  44.335  54.912  1.00  0.00           C  
ATOM    143  O   ILE    10      55.706  43.902  54.938  1.00  0.00           O  
ATOM    144  N   GLU    11      53.492  43.546  55.120  1.00  0.00           N  
ATOM    145  H   GLU    11      52.590  43.994  55.072  1.00  0.00           H  
ATOM    146  CA  GLU    11      53.488  42.110  55.443  1.00  0.00           C  
ATOM    147  HA  GLU    11      54.091  41.972  56.342  1.00  0.00           H  
ATOM    148  CB  GLU    11      52.034  41.717  55.814  1.00  0.00           C  
ATOM    149  HB2 GLU    11      51.981  41.647  56.901  1.00  0.00           H  
ATOM    150  HB3 GLU    11      51.366  42.527  55.521  1.00  0.00           H  
ATOM    151  CG  GLU    11      51.461  40.422  55.212  1.00  0.00           C  
ATOM    152  HG2 GLU    11      51.585  40.459  54.126  1.00  0.00           H  
ATOM    153  HG3 GLU    11      52.027  39.572  55.597  1.00  0.00           H  
ATOM    154  CD  GLU    11      49.961  40.214  55.531  1.00  0.00           C  
ATOM    155  OE1 GLU    11      49.293  39.440  54.800  1.00  0.00           O  
ATOM    156  OE2 GLU    11      49.433  40.777  56.523  1.00  0.00           O  
ATOM    157  C   GLU    11      54.148  41.215  54.363  1.00  0.00           C  
ATOM    158  O   GLU    11      54.578  40.102  54.682  1.00  0.00           O  
ATOM    159  N   GLY    12      54.287  41.691  53.115  1.00  0.00           N  
ATOM    160  H   GLY    12      53.970  42.635  52.935  1.00  0.00           H  
ATOM    161  CA  GLY    12      55.091  41.007  52.083  1.00  0.00           C  
ATOM    162  HA2 GLY    12      56.144  41.221  52.270  1.00  0.00           H  
ATOM    163  HA3 GLY    12      54.955  39.929  52.181  1.00  0.00           H  
ATOM    164  C   GLY    12      54.791  41.356  50.617  1.00  0.00           C  
ATOM    165  O   GLY    12      55.647  41.140  49.756  1.00  0.00           O  
ATOM    166  N   GLY    13      53.613  41.911  50.313  1.00  0.00           N  
ATOM    167  H   GLY    13      52.952  42.051  51.065  1.00  0.00           H  
ATOM    168  CA  GLY    13      53.135  42.165  48.942  1.00  0.00           C  
ATOM    169  HA2 GLY    13      53.662  41.523  48.235  1.00  0.00           H  
ATOM    170  HA3 GLY    13      52.079  41.899  48.889  1.00  0.00           H  
ATOM    171  C   GLY    13      53.277  43.615  48.459  1.00  0.00           C  
ATOM    172  O   GLY    13      52.444  44.068  47.674  1.00  0.00           O  
ATOM    173  N   TRP    14      54.313  44.339  48.913  1.00  0.00           N  
ATOM    174  H   TRP    14      54.975  43.853  49.496  1.00  0.00           H  
ATOM    175  CA  TRP    14      54.504  45.798  48.759  1.00  0.00           C  
ATOM    176  HA  TRP    14      53.827  46.308  49.446  1.00  0.00           H  
ATOM    177  CB  TRP    14      55.950  46.209  49.122  1.00  0.00           C  
ATOM    178  HB2 TRP    14      56.629  45.705  48.433  1.00  0.00           H  
ATOM    179  HB3 TRP    14      56.036  47.277  48.915  1.00  0.00           H  
ATOM    180  CG  TRP    14      56.496  45.999  50.515  1.00  0.00           C  
ATOM    181  CD1 TRP    14      56.291  44.942  51.337  1.00  0.00           C  
ATOM    182  HD1 TRP    14      55.654  44.095  51.128  1.00  0.00           H  
ATOM    183  NE1 TRP    14      57.002  45.099  52.509  1.00  0.00           N  
ATOM    184  HE1 TRP    14      56.945  44.449  53.290  1.00  0.00           H  
ATOM    185  CE2 TRP    14      57.727  46.268  52.506  1.00  0.00           C  
ATOM    186  CZ2 TRP    14      58.585  46.860  53.444  1.00  0.00           C  
ATOM    187  HZ2 TRP    14      58.770  46.379  54.395  1.00  0.00           H  
ATOM    188  CH2 TRP    14      59.206  48.080  53.125  1.00  0.00           C  
ATOM    189  HH2 TRP    14      59.878  48.550  53.834  1.00  0.00           H  
ATOM    190  CZ3 TRP    14      58.959  48.684  51.879  1.00  0.00           C  
ATOM    191  HZ3 TRP    14      59.445  49.622  51.634  1.00  0.00           H  
ATOM    192  CE3 TRP    14      58.087  48.083  50.949  1.00  0.00           C  
ATOM    193  HE3 TRP    14      57.906  48.562  49.997  1.00  0.00           H  
ATOM    194  CD2 TRP    14      57.441  46.858  51.237  1.00  0.00           C  
ATOM    195  C   TRP    14      54.193  46.318  47.341  1.00  0.00           C  
ATOM    196  O   TRP    14      53.553  47.357  47.188  1.00  0.00           O  
ATOM    197  N   THR    15      54.623  45.576  46.317  1.00  0.00           N  
ATOM    198  H   THR    15      55.167  44.757  46.556  1.00  0.00           H  
ATOM    199  CA  THR    15      54.432  45.803  44.872  1.00  0.00           C  
ATOM    200  HA  THR    15      55.245  46.430  44.505  1.00  0.00           H  
ATOM    201  CB  THR    15      54.530  44.433  44.167  1.00  0.00           C  
ATOM    202  HB  THR    15      53.731  43.792  44.543  1.00  0.00           H  
ATOM    203  CG2 THR    15      54.419  44.495  42.643  1.00  0.00           C  
ATOM    204 HG21 THR    15      55.201  45.136  42.237  1.00  0.00           H  
ATOM    205 HG22 THR    15      54.522  43.490  42.230  1.00  0.00           H  
ATOM    206 HG23 THR    15      53.443  44.881  42.351  1.00  0.00           H  
ATOM    207  OG1 THR    15      55.769  43.823  44.483  1.00  0.00           O  
ATOM    208  HG1 THR    15      55.727  42.887  44.205  1.00  0.00           H  
ATOM    209  C   THR    15      53.106  46.490  44.497  1.00  0.00           C  
ATOM    210  O   THR    15      53.115  47.608  43.977  1.00  0.00           O  
ATOM    211  N   GLY    16      51.962  45.847  44.779  1.00  0.00           N  
ATOM    212  H   GLY    16      52.015  44.956  45.255  1.00  0.00           H  
ATOM    213  CA  GLY    16      50.630  46.355  44.415  1.00  0.00           C  
ATOM    214  HA2 GLY    16      50.614  46.581  43.348  1.00  0.00           H  
ATOM    215  HA3 GLY    16      49.883  45.583  44.605  1.00  0.00           H  
ATOM    216  C   GLY    16      50.223  47.618  45.180  1.00  0.00           C  
ATOM    217  O   GLY    16      49.625  48.533  44.606  1.00  0.00           O  
ATOM    218  N   MET    17      50.559  47.685  46.472  1.00  0.00           N  
ATOM    219  H   MET    17      51.069  46.906  46.866  1.00  0.00           H  
ATOM    220  CA  MET    17      50.340  48.867  47.312  1.00  0.00           C  
ATOM    221  HA  MET    17      49.272  49.096  47.309  1.00  0.00           H  
ATOM    222  CB  MET    17      50.745  48.571  48.758  1.00  0.00           C  
ATOM    223  HB2 MET    17      49.955  47.961  49.167  1.00  0.00           H  
ATOM    224  HB3 MET    17      51.666  47.994  48.756  1.00  0.00           H  
ATOM    225  CG  MET    17      50.922  49.770  49.704  1.00  0.00           C  
ATOM    226  HG2 MET    17      51.223  50.660  49.155  1.00  0.00           H  
ATOM    227  HG3 MET    17      49.955  49.984  50.159  1.00  0.00           H  
ATOM    228  SD  MET    17      52.155  49.508  51.015  1.00  0.00           S  
ATOM    229  CE  MET    17      53.686  49.693  50.067  1.00  0.00           C  
ATOM    230  HE1 MET    17      53.690  50.662  49.567  1.00  0.00           H  
ATOM    231  HE2 MET    17      54.542  49.632  50.739  1.00  0.00           H  
ATOM    232  HE3 MET    17      53.756  48.899  49.326  1.00  0.00           H  
ATOM    233  C   MET    17      51.058  50.098  46.779  1.00  0.00           C  
ATOM    234  O   MET    17      50.408  51.130  46.660  1.00  0.00           O  
ATOM    235  N   ILE    18      52.360  50.023  46.478  1.00  0.00           N  
ATOM    236  H   ILE    18      52.838  49.135  46.601  1.00  0.00           H  
ATOM    237  CA  ILE    18      53.110  51.181  45.956  1.00  0.00           C  
ATOM    238  HA  ILE    18      53.079  51.959  46.720  1.00  0.00           H  
ATOM    239  CB  ILE    18      54.601  50.859  45.696  1.00  0.00           C  
ATOM    240  HB  ILE    18      54.666  50.049  44.968  1.00  0.00           H  
ATOM    241  CG2 ILE    18      55.318  52.097  45.120  1.00  0.00           C  
ATOM    242 HG21 ILE    18      55.275  52.918  45.837  1.00  0.00           H  
ATOM    243 HG22 ILE    18      56.359  51.869  44.900  1.00  0.00           H  
ATOM    244 HG23 ILE    18      54.855  52.415  44.187  1.00  0.00           H  
ATOM    245  CG1 ILE    18      55.292  50.411  47.006  1.00  0.00           C  
ATOM    246 HG12 ILE    18      55.215  51.208  47.748  1.00  0.00           H  
ATOM    247 HG13 ILE    18      54.773  49.542  47.396  1.00  0.00           H  
ATOM    248  CD1 ILE    18      56.766  50.013  46.866  1.00  0.00           C  
ATOM    249 HD11 ILE    18      57.382  50.891  46.673  1.00  0.00           H  
ATOM    250 HD12 ILE    18      57.102  49.556  47.798  1.00  0.00           H  
ATOM    251 HD13 ILE    18      56.883  49.292  46.056  1.00  0.00           H  
ATOM    252  C   ILE    18      52.397  51.759  44.722  1.00  0.00           C  
ATOM    253  O   ILE    18      52.084  52.949  44.692  1.00  0.00           O  
ATOM    254  N   ASP    19      52.075  50.908  43.743  1.00  0.00           N  
ATOM    255  H   ASP    19      52.359  49.943  43.840  1.00  0.00           H  
ATOM    256  CA  ASP    19      51.327  51.289  42.536  1.00  0.00           C  
ATOM    257  HA  ASP    19      51.923  52.024  41.994  1.00  0.00           H  
ATOM    258  CB  ASP    19      51.145  50.071  41.611  1.00  0.00           C  
ATOM    259  HB2 ASP    19      50.603  49.295  42.154  1.00  0.00           H  
ATOM    260  HB3 ASP    19      50.522  50.376  40.768  1.00  0.00           H  
ATOM    261  CG  ASP    19      52.452  49.475  41.046  1.00  0.00           C  
ATOM    262  OD1 ASP    19      52.401  48.340  40.512  1.00  0.00           O  
ATOM    263  OD2 ASP    19      53.518  50.138  41.065  1.00  0.00           O  
ATOM    264  C   ASP    19      49.966  51.961  42.832  1.00  0.00           C  
ATOM    265  O   ASP    19      49.637  52.976  42.206  1.00  0.00           O  
ATOM    266  N   GLY    20      49.174  51.427  43.769  1.00  0.00           N  
ATOM    267  H   GLY    20      49.483  50.575  44.227  1.00  0.00           H  
ATOM    268  CA  GLY    20      47.868  51.986  44.155  1.00  0.00           C  
ATOM    269  HA2 GLY    20      47.283  52.183  43.255  1.00  0.00           H  
ATOM    270  HA3 GLY    20      47.329  51.239  44.738  1.00  0.00           H  
ATOM    271  C   GLY    20      47.935  53.278  44.990  1.00  0.00           C  
ATOM    272  O   GLY    20      47.237  54.253  44.695  1.00  0.00           O  
ATOM    273  N   TRP    21      48.771  53.298  46.032  1.00  0.00           N  
ATOM    274  H   TRP    21      49.325  52.463  46.191  1.00  0.00           H  
ATOM    275  CA  TRP    21      48.937  54.397  46.997  1.00  0.00           C  
ATOM    276  HA  TRP    21      47.951  54.697  47.357  1.00  0.00           H  
ATOM    277  CB  TRP    21      49.737  53.864  48.201  1.00  0.00           C  
ATOM    278  HB2 TRP    21      49.155  53.069  48.671  1.00  0.00           H  
ATOM    279  HB3 TRP    21      50.652  53.410  47.819  1.00  0.00           H  
ATOM    280  CG  TRP    21      50.166  54.815  49.284  1.00  0.00           C  
ATOM    281  CD1 TRP    21      49.658  56.041  49.555  1.00  0.00           C  
ATOM    282  HD1 TRP    21      48.843  56.517  49.020  1.00  0.00           H  
ATOM    283  NE1 TRP    21      50.354  56.618  50.601  1.00  0.00           N  
ATOM    284  HE1 TRP    21      50.154  57.547  50.957  1.00  0.00           H  
ATOM    285  CE2 TRP    21      51.308  55.762  51.106  1.00  0.00           C  
ATOM    286  CZ2 TRP    21      52.208  55.854  52.180  1.00  0.00           C  
ATOM    287  HZ2 TRP    21      52.259  56.757  52.773  1.00  0.00           H  
ATOM    288  CH2 TRP    21      53.013  54.745  52.494  1.00  0.00           C  
ATOM    289  HH2 TRP    21      53.697  54.789  53.333  1.00  0.00           H  
ATOM    290  CZ3 TRP    21      52.915  53.569  51.729  1.00  0.00           C  
ATOM    291  HZ3 TRP    21      53.521  52.709  51.984  1.00  0.00           H  
ATOM    292  CE3 TRP    21      52.020  53.495  50.643  1.00  0.00           C  
ATOM    293  HE3 TRP    21      51.944  52.581  50.075  1.00  0.00           H  
ATOM    294  CD2 TRP    21      51.190  54.587  50.304  1.00  0.00           C  
ATOM    295  C   TRP    21      49.596  55.644  46.382  1.00  0.00           C  
ATOM    296  O   TRP    21      49.107  56.759  46.574  1.00  0.00           O  
ATOM    297  N   TYR    22      50.658  55.479  45.580  1.00  0.00           N  
ATOM    298  H   TYR    22      51.012  54.541  45.421  1.00  0.00           H  
ATOM    299  CA  TYR    22      51.404  56.611  44.999  1.00  0.00           C  
ATOM    300  HA  TYR    22      51.559  57.353  45.783  1.00  0.00           H  
ATOM    301  CB  TYR    22      52.800  56.162  44.524  1.00  0.00           C  
ATOM    302  HB2 TYR    22      52.708  55.251  43.937  1.00  0.00           H  
ATOM    303  HB3 TYR    22      53.173  56.922  43.837  1.00  0.00           H  
ATOM    304  CG  TYR    22      53.893  55.981  45.576  1.00  0.00           C  
ATOM    305  CD1 TYR    22      53.628  55.962  46.966  1.00  0.00           C  
ATOM    306  HD1 TYR    22      52.616  56.011  47.341  1.00  0.00           H  
ATOM    307  CE1 TYR    22      54.691  55.905  47.892  1.00  0.00           C  
ATOM    308  HE1 TYR    22      54.484  55.910  48.954  1.00  0.00           H  
ATOM    309  CZ  TYR    22      56.028  55.862  47.437  1.00  0.00           C  
ATOM    310  OH  TYR    22      57.066  55.845  48.319  1.00  0.00           O  
ATOM    311  HH  TYR    22      56.779  55.981  49.241  1.00  0.00           H  
ATOM    312  CE2 TYR    22      56.292  55.852  46.051  1.00  0.00           C  
ATOM    313  HE2 TYR    22      57.315  55.819  45.703  1.00  0.00           H  
ATOM    314  CD2 TYR    22      55.228  55.909  45.130  1.00  0.00           C  
ATOM    315  HD2 TYR    22      55.441  55.923  44.068  1.00  0.00           H  
ATOM    316  C   TYR    22      50.632  57.356  43.885  1.00  0.00           C  
ATOM    317  O   TYR    22      51.087  58.400  43.412  1.00  0.00           O  
ATOM    318  N   GLY    23      49.439  56.879  43.504  1.00  0.00           N  
ATOM    319  H   GLY    23      49.125  56.011  43.916  1.00  0.00           H  
ATOM    320  CA  GLY    23      48.507  57.581  42.612  1.00  0.00           C  
ATOM    321  HA2 GLY    23      49.038  57.880  41.708  1.00  0.00           H  
ATOM    322  HA3 GLY    23      47.716  56.890  42.319  1.00  0.00           H  
ATOM    323  C   GLY    23      47.839  58.836  43.217  1.00  0.00           C  
ATOM    324  O   GLY    23      47.144  59.547  42.480  1.00  0.00           O  
ATOM    325  N   SER    24      48.028  59.090  44.525  1.00  0.00           N  
ATOM    326  H   SER    24      48.569  58.403  45.033  1.00  0.00           H  
ATOM    327  CA  SER    24      47.558  60.265  45.301  1.00  0.00           C  
ATOM    328  HA  SER    24      47.610  59.979  46.351  1.00  0.00           H  
ATOM    329  CB  SER    24      48.531  61.455  45.162  1.00  0.00           C  
ATOM    330  HB2 SER    24      48.162  62.286  45.770  1.00  0.00           H  
ATOM    331  HB3 SER    24      49.503  61.162  45.568  1.00  0.00           H  
ATOM    332  OG  SER    24      48.701  61.886  43.815  1.00  0.00           O  
ATOM    333  HG  SER    24      49.272  62.685  43.799  1.00  0.00           H  
ATOM    334  C   SER    24      46.069  60.611  45.089  1.00  0.00           C  
ATOM    335  O   SER    24      45.709  61.786  44.836  1.00  0.00           O  
ATOM    336  OXT SER    24      45.229  59.696  45.265  1.00  0.00           O  
TER     337      SER    24 
ENDMDL
REMARK 2LWA                 ENERGY     1.41660E+02 RMS    2.93   3.59   5.64
ATOM      1  N   GLY     1      60.910  50.592  47.364  1.00  0.00           N  
ATOM      2  H1  GLY     1      60.528  50.453  48.288  1.00  0.00           H  
ATOM      3  H2  GLY     1      60.741  51.547  47.089  1.00  0.00           H  
ATOM      4  H3  GLY     1      61.905  50.439  47.401  1.00  0.00           H  
ATOM      5  CA  GLY     1      60.281  49.654  46.403  1.00  0.00           C  
ATOM      6  HA2 GLY     1      60.303  50.088  45.402  1.00  0.00           H  
ATOM      7  HA3 GLY     1      60.833  48.715  46.388  1.00  0.00           H  
ATOM      8  C   GLY     1      58.839  49.341  46.776  1.00  0.00           C  
ATOM      9  O   GLY     1      58.421  49.550  47.916  1.00  0.00           O  
ATOM     10  N   LEU     2      58.061  48.821  45.820  1.00  0.00           N  
ATOM     11  H   LEU     2      58.466  48.655  44.905  1.00  0.00           H  
ATOM     12  CA  LEU     2      56.612  48.608  45.970  1.00  0.00           C  
ATOM     13  HA  LEU     2      56.229  49.445  46.556  1.00  0.00           H  
ATOM     14  CB  LEU     2      55.985  48.695  44.561  1.00  0.00           C  
ATOM     15  HB2 LEU     2      56.235  49.671  44.140  1.00  0.00           H  
ATOM     16  HB3 LEU     2      56.441  47.930  43.929  1.00  0.00           H  
ATOM     17  CG  LEU     2      54.459  48.516  44.490  1.00  0.00           C  
ATOM     18  HG  LEU     2      54.209  47.491  44.762  1.00  0.00           H  
ATOM     19  CD1 LEU     2      53.718  49.482  45.415  1.00  0.00           C  
ATOM     20 HD11 LEU     2      53.772  50.502  45.037  1.00  0.00           H  
ATOM     21 HD12 LEU     2      52.686  49.159  45.518  1.00  0.00           H  
ATOM     22 HD13 LEU     2      54.146  49.461  46.406  1.00  0.00           H  
ATOM     23  CD2 LEU     2      53.969  48.760  43.063  1.00  0.00           C  
ATOM     24 HD21 LEU     2      54.485  48.090  42.376  1.00  0.00           H  
ATOM     25 HD22 LEU     2      52.902  48.562  43.005  1.00  0.00           H  
ATOM     26 HD23 LEU     2      54.160  49.793  42.769  1.00  0.00           H  
ATOM     27  C   LEU     2      56.216  47.331  46.746  1.00  0.00           C  
ATOM     28  O   LEU     2      55.081  47.211  47.205  1.00  0.00           O  
ATOM     29  N   PHE     3      57.145  46.391  46.941  1.00  0.00           N  
ATOM     30  H   PHE     3      58.057  46.550  46.536  1.00  0.00           H  
ATOM     31  CA  PHE     3      56.876  45.058  47.504  1.00  0.00           C  
ATOM     32  HA  PHE     3      56.204  44.540  46.820  1.00  0.00           H  
ATOM     33  CB  PHE     3      58.179  44.246  47.548  1.00  0.00           C  
ATOM     34  HB2 PHE     3      58.815  44.638  48.343  1.00  0.00           H  
ATOM     35  HB3 PHE     3      57.941  43.210  47.797  1.00  0.00           H  
ATOM     36  CG  PHE     3      58.942  44.270  46.236  1.00  0.00           C  
ATOM     37  CD1 PHE     3      58.404  43.642  45.095  1.00  0.00           C  
ATOM     38  HD1 PHE     3      57.473  43.096  45.165  1.00  0.00           H  
ATOM     39  CE1 PHE     3      59.064  43.742  43.857  1.00  0.00           C  
ATOM     40  HE1 PHE     3      58.643  43.267  42.980  1.00  0.00           H  
ATOM     41  CZ  PHE     3      60.265  44.467  43.756  1.00  0.00           C  
ATOM     42  HZ  PHE     3      60.769  44.548  42.802  1.00  0.00           H  
ATOM     43  CE2 PHE     3      60.809  45.087  44.895  1.00  0.00           C  
ATOM     44  HE2 PHE     3      61.734  45.644  44.817  1.00  0.00           H  
ATOM     45  CD2 PHE     3      60.150  44.989  46.133  1.00  0.00           C  
ATOM     46  HD2 PHE     3      60.568  45.477  47.004  1.00  0.00           H  
ATOM     47  C   PHE     3      56.181  45.085  48.875  1.00  0.00           C  
ATOM     48  O   PHE     3      55.285  44.278  49.118  1.00  0.00           O  
ATOM     49  N   GLY     4      56.534  46.036  49.750  1.00  0.00           N  
ATOM     50  H   GLY     4      57.282  46.665  49.490  1.00  0.00           H  
ATOM     51  CA  GLY     4      55.856  46.253  51.037  1.00  0.00           C  
ATOM     52  HA2 GLY     4      55.906  45.340  51.631  1.00  0.00           H  
ATOM     53  HA3 GLY     4      56.371  47.040  51.587  1.00  0.00           H  
ATOM     54  C   GLY     4      54.384  46.659  50.893  1.00  0.00           C  
ATOM     55  O   GLY     4      53.507  46.059  51.520  1.00  0.00           O  
ATOM     56  N   ALA     5      54.086  47.635  50.026  1.00  0.00           N  
ATOM     57  H   ALA     5      54.834  48.056  49.490  1.00  0.00           H  
ATOM     58  CA  ALA     5      52.725  48.146  49.844  1.00  0.00           C  
ATOM     59  HA  ALA     5      52.314  48.260  50.835  1.00  0.00           H  
ATOM     60  CB  ALA     5      52.752  49.560  49.258  1.00  0.00           C  
ATOM     61  HB1 ALA     5      53.186  49.547  48.267  1.00  0.00           H  
ATOM     62  HB2 ALA     5      51.735  49.952  49.196  1.00  0.00           H  
ATOM     63  HB3 ALA     5      53.340  50.216  49.902  1.00  0.00           H  
ATOM     64  C   ALA     5      51.779  47.171  49.108  1.00  0.00           C  
ATOM     65  O   ALA     5      50.565  47.237  49.305  1.00  0.00           O  
ATOM     66  N   ILE     6      52.320  46.207  48.350  1.00  0.00           N  
ATOM     67  H   ILE     6      53.316  46.260  48.163  1.00  0.00           H  
ATOM     68  CA  ILE     6      51.553  45.082  47.772  1.00  0.00           C  
ATOM     69  HA  ILE     6      50.506  45.377  47.761  1.00  0.00           H  
ATOM     70  CB  ILE     6      51.900  44.844  46.281  1.00  0.00           C  
ATOM     71  HB  ILE     6      51.243  44.059  45.903  1.00  0.00           H  
ATOM     72  CG2 ILE     6      51.550  46.101  45.466  1.00  0.00           C  
ATOM     73 HG21 ILE     6      52.174  46.936  45.776  1.00  0.00           H  
ATOM     74 HG22 ILE     6      51.706  45.913  44.403  1.00  0.00           H  
ATOM     75 HG23 ILE     6      50.503  46.366  45.618  1.00  0.00           H  
ATOM     76  CG1 ILE     6      53.359  44.416  46.014  1.00  0.00           C  
ATOM     77 HG12 ILE     6      53.656  44.755  45.020  1.00  0.00           H  
ATOM     78 HG13 ILE     6      54.016  44.894  46.733  1.00  0.00           H  
ATOM     79  CD1 ILE     6      53.586  42.900  46.054  1.00  0.00           C  
ATOM     80 HD11 ILE     6      52.900  42.402  45.367  1.00  0.00           H  
ATOM     81 HD12 ILE     6      54.609  42.681  45.748  1.00  0.00           H  
ATOM     82 HD13 ILE     6      53.440  42.515  47.061  1.00  0.00           H  
ATOM     83  C   ILE     6      51.596  43.790  48.622  1.00  0.00           C  
ATOM     84  O   ILE     6      51.080  42.764  48.181  1.00  0.00           O  
ATOM     85  N   ALA     7      52.153  43.829  49.844  1.00  0.00           N  
ATOM     86  H   ALA     7      52.597  44.691  50.131  1.00  0.00           H  
ATOM     87  CA  ALA     7      52.221  42.694  50.782  1.00  0.00           C  
ATOM     88  HA  ALA     7      51.648  41.859  50.378  1.00  0.00           H  
ATOM     89  CB  ALA     7      53.675  42.217  50.905  1.00  0.00           C  
ATOM     90  HB1 ALA     7      54.314  43.018  51.278  1.00  0.00           H  
ATOM     91  HB2 ALA     7      53.726  41.369  51.589  1.00  0.00           H  
ATOM     92  HB3 ALA     7      54.038  41.900  49.926  1.00  0.00           H  
ATOM     93  C   ALA     7      51.571  43.029  52.139  1.00  0.00           C  
ATOM     94  O   ALA     7      50.368  42.827  52.310  1.00  0.00           O  
ATOM     95  N   ALA     8      52.322  43.609  53.085  1.00  0.00           N  
ATOM     96  H   ALA     8      53.287  43.813  52.864  1.00  0.00           H  
ATOM     97  CA  ALA     8      51.852  43.961  54.434  1.00  0.00           C  
ATOM     98  HA  ALA     8      51.545  43.047  54.946  1.00  0.00           H  
ATOM     99  CB  ALA     8      53.028  44.576  55.205  1.00  0.00           C  
ATOM    100  HB1 ALA     8      53.351  45.500  54.722  1.00  0.00           H  
ATOM    101  HB2 ALA     8      52.719  44.801  56.227  1.00  0.00           H  
ATOM    102  HB3 ALA     8      53.861  43.873  55.238  1.00  0.00           H  
ATOM    103  C   ALA     8      50.639  44.917  54.434  1.00  0.00           C  
ATOM    104  O   ALA     8      49.927  45.037  55.433  1.00  0.00           O  
ATOM    105  N   PHE     9      50.408  45.588  53.301  1.00  0.00           N  
ATOM    106  H   PHE     9      51.092  45.481  52.566  1.00  0.00           H  
ATOM    107  CA  PHE     9      49.311  46.519  53.069  1.00  0.00           C  
ATOM    108  HA  PHE     9      48.878  46.789  54.030  1.00  0.00           H  
ATOM    109  CB  PHE     9      49.922  47.779  52.442  1.00  0.00           C  
ATOM    110  HB2 PHE     9      50.875  47.497  52.010  1.00  0.00           H  
ATOM    111  HB3 PHE     9      49.312  48.071  51.600  1.00  0.00           H  
ATOM    112  CG  PHE     9      50.165  48.978  53.360  1.00  0.00           C  
ATOM    113  CD1 PHE     9      49.222  49.362  54.339  1.00  0.00           C  
ATOM    114  HD1 PHE     9      48.302  48.811  54.460  1.00  0.00           H  
ATOM    115  CE1 PHE     9      49.463  50.472  55.169  1.00  0.00           C  
ATOM    116  HE1 PHE     9      48.740  50.749  55.926  1.00  0.00           H  
ATOM    117  CZ  PHE     9      50.639  51.225  55.019  1.00  0.00           C  
ATOM    118  HZ  PHE     9      50.825  52.080  55.657  1.00  0.00           H  
ATOM    119  CE2 PHE     9      51.573  50.867  54.034  1.00  0.00           C  
ATOM    120  HE2 PHE     9      52.477  51.449  53.908  1.00  0.00           H  
ATOM    121  CD2 PHE     9      51.338  49.750  53.214  1.00  0.00           C  
ATOM    122  HD2 PHE     9      52.073  49.495  52.469  1.00  0.00           H  
ATOM    123  C   PHE     9      48.136  45.928  52.251  1.00  0.00           C  
ATOM    124  O   PHE     9      47.024  46.420  52.419  1.00  0.00           O  
ATOM    125  N   ILE    10      48.297  44.877  51.422  1.00  0.00           N  
ATOM    126  H   ILE    10      49.218  44.480  51.296  1.00  0.00           H  
ATOM    127  CA  ILE    10      47.115  44.124  50.911  1.00  0.00           C  
ATOM    128  HA  ILE    10      46.344  44.848  50.643  1.00  0.00           H  
ATOM    129  CB  ILE    10      47.366  43.273  49.637  1.00  0.00           C  
ATOM    130  HB  ILE    10      46.389  42.892  49.332  1.00  0.00           H  
ATOM    131  CG2 ILE    10      47.854  44.166  48.492  1.00  0.00           C  
ATOM    132 HG21 ILE    10      48.789  44.644  48.768  1.00  0.00           H  
ATOM    133 HG22 ILE    10      47.995  43.588  47.579  1.00  0.00           H  
ATOM    134 HG23 ILE    10      47.106  44.928  48.290  1.00  0.00           H  
ATOM    135  CG1 ILE    10      48.258  42.031  49.855  1.00  0.00           C  
ATOM    136 HG12 ILE    10      49.275  42.350  50.061  1.00  0.00           H  
ATOM    137 HG13 ILE    10      47.893  41.475  50.714  1.00  0.00           H  
ATOM    138  CD1 ILE    10      48.272  41.039  48.683  1.00  0.00           C  
ATOM    139 HD11 ILE    10      48.721  41.486  47.798  1.00  0.00           H  
ATOM    140 HD12 ILE    10      48.860  40.164  48.964  1.00  0.00           H  
ATOM    141 HD13 ILE    10      47.255  40.720  48.452  1.00  0.00           H  
ATOM    142  C   ILE    10      46.524  43.259  52.039  1.00  0.00           C  
ATOM    143  O   ILE    10      45.323  42.990  52.072  1.00  0.00           O  
ATOM    144  N   GLU    11      47.372  42.867  52.996  1.00  0.00           N  
ATOM    145  H   GLU    11      48.354  43.076  52.851  1.00  0.00           H  
ATOM    146  CA  GLU    11      47.052  42.056  54.172  1.00  0.00           C  
ATOM    147  HA  GLU    11      46.324  41.287  53.904  1.00  0.00           H  
ATOM    148  CB  GLU    11      48.338  41.345  54.646  1.00  0.00           C  
ATOM    149  HB2 GLU    11      49.118  42.096  54.782  1.00  0.00           H  
ATOM    150  HB3 GLU    11      48.149  40.862  55.606  1.00  0.00           H  
ATOM    151  CG  GLU    11      48.838  40.274  53.659  1.00  0.00           C  
ATOM    152  HG2 GLU    11      48.163  39.416  53.705  1.00  0.00           H  
ATOM    153  HG3 GLU    11      48.791  40.667  52.643  1.00  0.00           H  
ATOM    154  CD  GLU    11      50.287  39.809  53.934  1.00  0.00           C  
ATOM    155  OE1 GLU    11      50.930  39.259  53.006  1.00  0.00           O  
ATOM    156  OE2 GLU    11      50.793  39.942  55.077  1.00  0.00           O  
ATOM    157  C   GLU    11      46.417  42.933  55.275  1.00  0.00           C  
ATOM    158  O   GLU    11      47.039  43.269  56.286  1.00  0.00           O  
ATOM    159  N   GLY    12      45.153  43.318  55.060  1.00  0.00           N  
ATOM    160  H   GLY    12      44.725  43.033  54.186  1.00  0.00           H  
ATOM    161  CA  GLY    12      44.322  44.085  56.003  1.00  0.00           C  
ATOM    162  HA2 GLY    12      43.305  43.694  55.965  1.00  0.00           H  
ATOM    163  HA3 GLY    12      44.688  43.934  57.019  1.00  0.00           H  
ATOM    164  C   GLY    12      44.252  45.600  55.755  1.00  0.00           C  
ATOM    165  O   GLY    12      43.442  46.281  56.388  1.00  0.00           O  
ATOM    166  N   GLY    13      45.079  46.139  54.850  1.00  0.00           N  
ATOM    167  H   GLY    13      45.718  45.520  54.370  1.00  0.00           H  
ATOM    168  CA  GLY    13      45.203  47.578  54.574  1.00  0.00           C  
ATOM    169  HA2 GLY    13      44.722  48.159  55.361  1.00  0.00           H  
ATOM    170  HA3 GLY    13      46.259  47.840  54.586  1.00  0.00           H  
ATOM    171  C   GLY    13      44.629  48.055  53.235  1.00  0.00           C  
ATOM    172  O   GLY    13      44.908  49.188  52.844  1.00  0.00           O  
ATOM    173  N   TRP    14      43.844  47.242  52.516  1.00  0.00           N  
ATOM    174  H   TRP    14      43.641  46.323  52.880  1.00  0.00           H  
ATOM    175  CA  TRP    14      43.231  47.653  51.241  1.00  0.00           C  
ATOM    176  HA  TRP    14      44.036  47.890  50.544  1.00  0.00           H  
ATOM    177  CB  TRP    14      42.434  46.481  50.646  1.00  0.00           C  
ATOM    178  HB2 TRP    14      43.026  45.571  50.760  1.00  0.00           H  
ATOM    179  HB3 TRP    14      41.516  46.341  51.218  1.00  0.00           H  
ATOM    180  CG  TRP    14      42.092  46.596  49.188  1.00  0.00           C  
ATOM    181  CD1 TRP    14      40.979  47.172  48.680  1.00  0.00           C  
ATOM    182  HD1 TRP    14      40.186  47.623  49.271  1.00  0.00           H  
ATOM    183  NE1 TRP    14      40.998  47.092  47.300  1.00  0.00           N  
ATOM    184  HE1 TRP    14      40.250  47.444  46.711  1.00  0.00           H  
ATOM    185  CE2 TRP    14      42.133  46.456  46.843  1.00  0.00           C  
ATOM    186  CZ2 TRP    14      42.595  46.127  45.559  1.00  0.00           C  
ATOM    187  HZ2 TRP    14      42.015  46.391  44.685  1.00  0.00           H  
ATOM    188  CH2 TRP    14      43.817  45.446  45.425  1.00  0.00           C  
ATOM    189  HH2 TRP    14      44.188  45.181  44.441  1.00  0.00           H  
ATOM    190  CZ3 TRP    14      44.553  45.098  46.572  1.00  0.00           C  
ATOM    191  HZ3 TRP    14      45.488  44.563  46.462  1.00  0.00           H  
ATOM    192  CE3 TRP    14      44.078  45.433  47.858  1.00  0.00           C  
ATOM    193  HE3 TRP    14      44.646  45.149  48.731  1.00  0.00           H  
ATOM    194  CD2 TRP    14      42.858  46.126  48.029  1.00  0.00           C  
ATOM    195  C   TRP    14      42.366  48.918  51.454  1.00  0.00           C  
ATOM    196  O   TRP    14      41.568  48.968  52.393  1.00  0.00           O  
ATOM    197  N   THR    15      42.608  49.957  50.640  1.00  0.00           N  
ATOM    198  H   THR    15      43.235  49.770  49.870  1.00  0.00           H  
ATOM    199  CA  THR    15      42.106  51.355  50.740  1.00  0.00           C  
ATOM    200  HA  THR    15      42.067  51.733  49.720  1.00  0.00           H  
ATOM    201  CB  THR    15      40.667  51.540  51.266  1.00  0.00           C  
ATOM    202  HB  THR    15      40.574  51.155  52.280  1.00  0.00           H  
ATOM    203  CG2 THR    15      40.255  53.017  51.285  1.00  0.00           C  
ATOM    204 HG21 THR    15      40.427  53.471  50.308  1.00  0.00           H  
ATOM    205 HG22 THR    15      39.200  53.108  51.544  1.00  0.00           H  
ATOM    206 HG23 THR    15      40.831  53.559  52.036  1.00  0.00           H  
ATOM    207  OG1 THR    15      39.767  50.870  50.401  1.00  0.00           O  
ATOM    208  HG1 THR    15      38.870  50.952  50.778  1.00  0.00           H  
ATOM    209  C   THR    15      43.101  52.260  51.477  1.00  0.00           C  
ATOM    210  O   THR    15      43.588  53.230  50.896  1.00  0.00           O  
ATOM    211  N   GLY    16      43.469  51.934  52.722  1.00  0.00           N  
ATOM    212  H   GLY    16      43.067  51.105  53.144  1.00  0.00           H  
ATOM    213  CA  GLY    16      44.506  52.661  53.477  1.00  0.00           C  
ATOM    214  HA2 GLY    16      44.171  53.681  53.666  1.00  0.00           H  
ATOM    215  HA3 GLY    16      44.667  52.170  54.438  1.00  0.00           H  
ATOM    216  C   GLY    16      45.849  52.712  52.736  1.00  0.00           C  
ATOM    217  O   GLY    16      46.488  53.762  52.641  1.00  0.00           O  
ATOM    218  N   MET    17      46.239  51.586  52.135  1.00  0.00           N  
ATOM    219  H   MET    17      45.703  50.744  52.327  1.00  0.00           H  
ATOM    220  CA  MET    17      47.392  51.477  51.239  1.00  0.00           C  
ATOM    221  HA  MET    17      48.244  51.947  51.734  1.00  0.00           H  
ATOM    222  CB  MET    17      47.752  50.006  51.038  1.00  0.00           C  
ATOM    223  HB2 MET    17      48.780  49.965  50.678  1.00  0.00           H  
ATOM    224  HB3 MET    17      47.702  49.526  52.014  1.00  0.00           H  
ATOM    225  CG  MET    17      46.878  49.192  50.075  1.00  0.00           C  
ATOM    226  HG2 MET    17      46.998  48.141  50.342  1.00  0.00           H  
ATOM    227  HG3 MET    17      45.829  49.449  50.215  1.00  0.00           H  
ATOM    228  SD  MET    17      47.325  49.369  48.324  1.00  0.00           S  
ATOM    229  CE  MET    17      47.160  47.656  47.776  1.00  0.00           C  
ATOM    230  HE1 MET    17      46.143  47.309  47.955  1.00  0.00           H  
ATOM    231  HE2 MET    17      47.385  47.585  46.712  1.00  0.00           H  
ATOM    232  HE3 MET    17      47.864  47.038  48.332  1.00  0.00           H  
ATOM    233  C   MET    17      47.204  52.186  49.896  1.00  0.00           C  
ATOM    234  O   MET    17      48.187  52.656  49.329  1.00  0.00           O  
ATOM    235  N   ILE    18      45.964  52.303  49.401  1.00  0.00           N  
ATOM    236  H   ILE    18      45.198  51.961  49.960  1.00  0.00           H  
ATOM    237  CA  ILE    18      45.652  53.019  48.155  1.00  0.00           C  
ATOM    238  HA  ILE    18      46.357  52.680  47.417  1.00  0.00           H  
ATOM    239  CB  ILE    18      44.248  52.655  47.614  1.00  0.00           C  
ATOM    240  HB  ILE    18      43.557  52.585  48.446  1.00  0.00           H  
ATOM    241  CG2 ILE    18      43.689  53.718  46.657  1.00  0.00           C  
ATOM    242 HG21 ILE    18      44.368  53.857  45.820  1.00  0.00           H  
ATOM    243 HG22 ILE    18      42.710  53.422  46.284  1.00  0.00           H  
ATOM    244 HG23 ILE    18      43.562  54.666  47.181  1.00  0.00           H  
ATOM    245  CG1 ILE    18      44.333  51.269  46.927  1.00  0.00           C  
ATOM    246 HG12 ILE    18      44.991  51.337  46.060  1.00  0.00           H  
ATOM    247 HG13 ILE    18      44.773  50.557  47.625  1.00  0.00           H  
ATOM    248  CD1 ILE    18      43.001  50.673  46.458  1.00  0.00           C  
ATOM    249 HD11 ILE    18      42.586  51.262  45.640  1.00  0.00           H  
ATOM    250 HD12 ILE    18      43.174  49.659  46.093  1.00  0.00           H  
ATOM    251 HD13 ILE    18      42.293  50.636  47.286  1.00  0.00           H  
ATOM    252  C   ILE    18      45.944  54.517  48.307  1.00  0.00           C  
ATOM    253  O   ILE    18      46.579  55.110  47.435  1.00  0.00           O  
ATOM    254  N   ASP    19      45.603  55.102  49.457  1.00  0.00           N  
ATOM    255  H   ASP    19      45.047  54.573  50.119  1.00  0.00           H  
ATOM    256  CA  ASP    19      46.046  56.454  49.824  1.00  0.00           C  
ATOM    257  HA  ASP    19      45.782  57.133  49.011  1.00  0.00           H  
ATOM    258  CB  ASP    19      45.309  56.928  51.087  1.00  0.00           C  
ATOM    259  HB2 ASP    19      45.577  56.268  51.914  1.00  0.00           H  
ATOM    260  HB3 ASP    19      45.667  57.929  51.335  1.00  0.00           H  
ATOM    261  CG  ASP    19      43.773  56.985  50.953  1.00  0.00           C  
ATOM    262  OD1 ASP    19      43.084  56.939  52.002  1.00  0.00           O  
ATOM    263  OD2 ASP    19      43.237  57.135  49.827  1.00  0.00           O  
ATOM    264  C   ASP    19      47.582  56.543  50.002  1.00  0.00           C  
ATOM    265  O   ASP    19      48.176  57.600  49.779  1.00  0.00           O  
ATOM    266  N   GLY    20      48.230  55.426  50.363  1.00  0.00           N  
ATOM    267  H   GLY    20      47.661  54.610  50.535  1.00  0.00           H  
ATOM    268  CA  GLY    20      49.680  55.267  50.531  1.00  0.00           C  
ATOM    269  HA2 GLY    20      50.054  56.072  51.164  1.00  0.00           H  
ATOM    270  HA3 GLY    20      49.877  54.326  51.044  1.00  0.00           H  
ATOM    271  C   GLY    20      50.474  55.276  49.215  1.00  0.00           C  
ATOM    272  O   GLY    20      51.157  56.259  48.930  1.00  0.00           O  
ATOM    273  N   TRP    21      50.429  54.197  48.414  1.00  0.00           N  
ATOM    274  H   TRP    21      49.833  53.422  48.689  1.00  0.00           H  
ATOM    275  CA  TRP    21      51.265  54.056  47.200  1.00  0.00           C  
ATOM    276  HA  TRP    21      52.300  54.187  47.522  1.00  0.00           H  
ATOM    277  CB  TRP    21      51.195  52.642  46.574  1.00  0.00           C  
ATOM    278  HB2 TRP    21      51.950  52.593  45.789  1.00  0.00           H  
ATOM    279  HB3 TRP    21      51.506  51.931  47.341  1.00  0.00           H  
ATOM    280  CG  TRP    21      49.906  52.118  45.986  1.00  0.00           C  
ATOM    281  CD1 TRP    21      48.662  52.548  46.285  1.00  0.00           C  
ATOM    282  HD1 TRP    21      48.430  53.368  46.948  1.00  0.00           H  
ATOM    283  NE1 TRP    21      47.722  51.730  45.696  1.00  0.00           N  
ATOM    284  HE1 TRP    21      46.728  51.870  45.789  1.00  0.00           H  
ATOM    285  CE2 TRP    21      48.298  50.680  45.036  1.00  0.00           C  
ATOM    286  CZ2 TRP    21      47.763  49.557  44.389  1.00  0.00           C  
ATOM    287  HZ2 TRP    21      46.700  49.365  44.416  1.00  0.00           H  
ATOM    288  CH2 TRP    21      48.632  48.689  43.711  1.00  0.00           C  
ATOM    289  HH2 TRP    21      48.247  47.806  43.216  1.00  0.00           H  
ATOM    290  CZ3 TRP    21      50.001  49.000  43.641  1.00  0.00           C  
ATOM    291  HZ3 TRP    21      50.658  48.355  43.075  1.00  0.00           H  
ATOM    292  CE3 TRP    21      50.516  50.138  44.300  1.00  0.00           C  
ATOM    293  HE3 TRP    21      51.557  50.390  44.201  1.00  0.00           H  
ATOM    294  CD2 TRP    21      49.693  50.972  45.086  1.00  0.00           C  
ATOM    295  C   TRP    21      51.028  55.149  46.142  1.00  0.00           C  
ATOM    296  O   TRP    21      51.980  55.571  45.480  1.00  0.00           O  
ATOM    297  N   TYR    22      49.790  55.634  45.984  1.00  0.00           N  
ATOM    298  H   TYR    22      49.042  55.238  46.534  1.00  0.00           H  
ATOM    299  CA  TYR    22      49.464  56.744  45.077  1.00  0.00           C  
ATOM    300  HA  TYR    22      50.027  56.613  44.152  1.00  0.00           H  
ATOM    301  CB  TYR    22      47.970  56.704  44.710  1.00  0.00           C  
ATOM    302  HB2 TYR    22      47.395  56.891  45.618  1.00  0.00           H  
ATOM    303  HB3 TYR    22      47.770  57.536  44.034  1.00  0.00           H  
ATOM    304  CG  TYR    22      47.425  55.440  44.046  1.00  0.00           C  
ATOM    305  CD1 TYR    22      48.268  54.460  43.471  1.00  0.00           C  
ATOM    306  HD1 TYR    22      49.342  54.568  43.499  1.00  0.00           H  
ATOM    307  CE1 TYR    22      47.719  53.309  42.871  1.00  0.00           C  
ATOM    308  HE1 TYR    22      48.372  52.551  42.462  1.00  0.00           H  
ATOM    309  CZ  TYR    22      46.319  53.131  42.830  1.00  0.00           C  
ATOM    310  OH  TYR    22      45.775  52.010  42.278  1.00  0.00           O  
ATOM    311  HH  TYR    22      46.450  51.386  41.955  1.00  0.00           H  
ATOM    312  CE2 TYR    22      45.475  54.122  43.372  1.00  0.00           C  
ATOM    313  HE2 TYR    22      44.403  53.989  43.327  1.00  0.00           H  
ATOM    314  CD2 TYR    22      46.028  55.267  43.979  1.00  0.00           C  
ATOM    315  HD2 TYR    22      45.373  56.018  44.403  1.00  0.00           H  
ATOM    316  C   TYR    22      49.861  58.130  45.631  1.00  0.00           C  
ATOM    317  O   TYR    22      50.192  59.032  44.856  1.00  0.00           O  
ATOM    318  N   GLY    23      49.839  58.307  46.958  1.00  0.00           N  
ATOM    319  H   GLY    23      49.587  57.513  47.531  1.00  0.00           H  
ATOM    320  CA  GLY    23      50.069  59.575  47.666  1.00  0.00           C  
ATOM    321  HA2 GLY    23      50.069  60.407  46.961  1.00  0.00           H  
ATOM    322  HA3 GLY    23      49.246  59.741  48.362  1.00  0.00           H  
ATOM    323  C   GLY    23      51.385  59.629  48.456  1.00  0.00           C  
ATOM    324  O   GLY    23      51.393  60.085  49.605  1.00  0.00           O  
ATOM    325  N   SER    24      52.493  59.173  47.852  1.00  0.00           N  
ATOM    326  H   SER    24      52.393  58.828  46.908  1.00  0.00           H  
ATOM    327  CA  SER    24      53.844  59.134  48.447  1.00  0.00           C  
ATOM    328  HA  SER    24      53.916  59.910  49.208  1.00  0.00           H  
ATOM    329  CB  SER    24      54.058  57.789  49.148  1.00  0.00           C  
ATOM    330  HB2 SER    24      53.252  57.629  49.869  1.00  0.00           H  
ATOM    331  HB3 SER    24      54.028  56.983  48.410  1.00  0.00           H  
ATOM    332  OG  SER    24      55.307  57.794  49.824  1.00  0.00           O  
ATOM    333  HG  SER    24      55.430  56.934  50.285  1.00  0.00           H  
ATOM    334  C   SER    24      54.938  59.435  47.415  1.00  0.00           C  
ATOM    335  O   SER    24      55.549  60.521  47.496  1.00  0.00           O  
ATOM    336  OXT SER    24      55.147  58.615  46.482  1.00  0.00           O  
TER     337      SER    24 
ENDMDL
REMARK 2LWA                 ENERGY     1.41761E+02 RMS    3.45   3.88   5.96
ATOM      1  N   GLY     1      48.710  42.617  46.632  1.00  0.00           N  
ATOM      2  H1  GLY     1      48.869  43.611  46.699  1.00  0.00           H  
ATOM      3  H2  GLY     1      48.352  42.410  45.712  1.00  0.00           H  
ATOM      4  H3  GLY     1      49.593  42.144  46.748  1.00  0.00           H  
ATOM      5  CA  GLY     1      47.744  42.174  47.670  1.00  0.00           C  
ATOM      6  HA2 GLY     1      46.749  42.543  47.416  1.00  0.00           H  
ATOM      7  HA3 GLY     1      47.713  41.084  47.703  1.00  0.00           H  
ATOM      8  C   GLY     1      48.097  42.697  49.055  1.00  0.00           C  
ATOM      9  O   GLY     1      49.193  43.215  49.277  1.00  0.00           O  
ATOM     10  N   LEU     2      47.182  42.553  50.020  1.00  0.00           N  
ATOM     11  H   LEU     2      46.328  42.060  49.790  1.00  0.00           H  
ATOM     12  CA  LEU     2      47.246  43.185  51.353  1.00  0.00           C  
ATOM     13  HA  LEU     2      47.773  44.131  51.237  1.00  0.00           H  
ATOM     14  CB  LEU     2      45.796  43.522  51.784  1.00  0.00           C  
ATOM     15  HB2 LEU     2      45.277  43.884  50.894  1.00  0.00           H  
ATOM     16  HB3 LEU     2      45.288  42.606  52.085  1.00  0.00           H  
ATOM     17  CG  LEU     2      45.551  44.607  52.860  1.00  0.00           C  
ATOM     18  HG  LEU     2      44.493  44.863  52.805  1.00  0.00           H  
ATOM     19  CD1 LEU     2      45.814  44.173  54.298  1.00  0.00           C  
ATOM     20 HD11 LEU     2      46.881  44.046  54.465  1.00  0.00           H  
ATOM     21 HD12 LEU     2      45.439  44.934  54.981  1.00  0.00           H  
ATOM     22 HD13 LEU     2      45.297  43.235  54.499  1.00  0.00           H  
ATOM     23  CD2 LEU     2      46.335  45.891  52.601  1.00  0.00           C  
ATOM     24 HD21 LEU     2      46.148  46.236  51.585  1.00  0.00           H  
ATOM     25 HD22 LEU     2      46.001  46.660  53.298  1.00  0.00           H  
ATOM     26 HD23 LEU     2      47.402  45.730  52.744  1.00  0.00           H  
ATOM     27  C   LEU     2      48.085  42.342  52.345  1.00  0.00           C  
ATOM     28  O   LEU     2      47.628  41.894  53.395  1.00  0.00           O  
ATOM     29  N   PHE     3      49.351  42.143  51.965  1.00  0.00           N  
ATOM     30  H   PHE     3      49.589  42.498  51.047  1.00  0.00           H  
ATOM     31  CA  PHE     3      50.445  41.576  52.766  1.00  0.00           C  
ATOM     32  HA  PHE     3      50.229  41.712  53.827  1.00  0.00           H  
ATOM     33  CB  PHE     3      50.599  40.069  52.492  1.00  0.00           C  
ATOM     34  HB2 PHE     3      50.723  39.903  51.420  1.00  0.00           H  
ATOM     35  HB3 PHE     3      51.509  39.718  52.982  1.00  0.00           H  
ATOM     36  CG  PHE     3      49.441  39.223  52.988  1.00  0.00           C  
ATOM     37  CD1 PHE     3      49.377  38.853  54.346  1.00  0.00           C  
ATOM     38  HD1 PHE     3      50.153  39.168  55.031  1.00  0.00           H  
ATOM     39  CE1 PHE     3      48.302  38.076  54.816  1.00  0.00           C  
ATOM     40  HE1 PHE     3      48.255  37.795  55.860  1.00  0.00           H  
ATOM     41  CZ  PHE     3      47.289  37.669  53.930  1.00  0.00           C  
ATOM     42  HZ  PHE     3      46.461  37.072  54.293  1.00  0.00           H  
ATOM     43  CE2 PHE     3      47.350  38.037  52.574  1.00  0.00           C  
ATOM     44  HE2 PHE     3      46.568  37.725  51.894  1.00  0.00           H  
ATOM     45  CD2 PHE     3      48.425  38.813  52.103  1.00  0.00           C  
ATOM     46  HD2 PHE     3      48.466  39.098  51.060  1.00  0.00           H  
ATOM     47  C   PHE     3      51.727  42.362  52.462  1.00  0.00           C  
ATOM     48  O   PHE     3      52.166  43.165  53.285  1.00  0.00           O  
ATOM     49  N   GLY     4      52.262  42.231  51.239  1.00  0.00           N  
ATOM     50  H   GLY     4      51.878  41.527  50.621  1.00  0.00           H  
ATOM     51  CA  GLY     4      53.348  43.073  50.713  1.00  0.00           C  
ATOM     52  HA2 GLY     4      54.238  42.938  51.328  1.00  0.00           H  
ATOM     53  HA3 GLY     4      53.591  42.760  49.697  1.00  0.00           H  
ATOM     54  C   GLY     4      52.995  44.565  50.682  1.00  0.00           C  
ATOM     55  O   GLY     4      53.845  45.404  50.987  1.00  0.00           O  
ATOM     56  N   ALA     5      51.725  44.897  50.401  1.00  0.00           N  
ATOM     57  H   ALA     5      51.095  44.172  50.078  1.00  0.00           H  
ATOM     58  CA  ALA     5      51.203  46.265  50.488  1.00  0.00           C  
ATOM     59  HA  ALA     5      51.860  46.904  49.895  1.00  0.00           H  
ATOM     60  CB  ALA     5      49.813  46.337  49.848  1.00  0.00           C  
ATOM     61  HB1 ALA     5      49.100  45.748  50.422  1.00  0.00           H  
ATOM     62  HB2 ALA     5      49.477  47.375  49.821  1.00  0.00           H  
ATOM     63  HB3 ALA     5      49.859  45.961  48.825  1.00  0.00           H  
ATOM     64  C   ALA     5      51.232  46.832  51.923  1.00  0.00           C  
ATOM     65  O   ALA     5      51.238  48.047  52.081  1.00  0.00           O  
ATOM     66  N   ILE     6      51.263  45.996  52.971  1.00  0.00           N  
ATOM     67  H   ILE     6      51.278  44.999  52.803  1.00  0.00           H  
ATOM     68  CA  ILE     6      51.621  46.481  54.312  1.00  0.00           C  
ATOM     69  HA  ILE     6      51.302  47.518  54.423  1.00  0.00           H  
ATOM     70  CB  ILE     6      50.950  45.691  55.467  1.00  0.00           C  
ATOM     71  HB  ILE     6      51.184  44.631  55.372  1.00  0.00           H  
ATOM     72  CG2 ILE     6      51.483  46.192  56.827  1.00  0.00           C  
ATOM     73 HG21 ILE     6      51.175  47.225  56.992  1.00  0.00           H  
ATOM     74 HG22 ILE     6      51.097  45.573  57.638  1.00  0.00           H  
ATOM     75 HG23 ILE     6      52.569  46.132  56.876  1.00  0.00           H  
ATOM     76  CG1 ILE     6      49.415  45.870  55.408  1.00  0.00           C  
ATOM     77 HG12 ILE     6      49.187  46.933  55.440  1.00  0.00           H  
ATOM     78 HG13 ILE     6      49.051  45.473  54.460  1.00  0.00           H  
ATOM     79  CD1 ILE     6      48.626  45.188  56.536  1.00  0.00           C  
ATOM     80 HD11 ILE     6      48.860  45.639  57.500  1.00  0.00           H  
ATOM     81 HD12 ILE     6      47.559  45.324  56.361  1.00  0.00           H  
ATOM     82 HD13 ILE     6      48.853  44.122  56.561  1.00  0.00           H  
ATOM     83  C   ILE     6      53.157  46.486  54.349  1.00  0.00           C  
ATOM     84  O   ILE     6      53.766  47.531  54.143  1.00  0.00           O  
ATOM     85  N   ALA     7      53.785  45.317  54.515  1.00  0.00           N  
ATOM     86  H   ALA     7      53.205  44.487  54.536  1.00  0.00           H  
ATOM     87  CA  ALA     7      55.212  45.122  54.795  1.00  0.00           C  
ATOM     88  HA  ALA     7      55.359  45.253  55.869  1.00  0.00           H  
ATOM     89  CB  ALA     7      55.547  43.664  54.458  1.00  0.00           C  
ATOM     90  HB1 ALA     7      55.322  43.461  53.410  1.00  0.00           H  
ATOM     91  HB2 ALA     7      56.607  43.480  54.636  1.00  0.00           H  
ATOM     92  HB3 ALA     7      54.959  42.993  55.085  1.00  0.00           H  
ATOM     93  C   ALA     7      56.195  46.090  54.095  1.00  0.00           C  
ATOM     94  O   ALA     7      56.881  46.856  54.774  1.00  0.00           O  
ATOM     95  N   ALA     8      56.272  46.073  52.758  1.00  0.00           N  
ATOM     96  H   ALA     8      55.642  45.475  52.240  1.00  0.00           H  
ATOM     97  CA  ALA     8      57.240  46.881  52.005  1.00  0.00           C  
ATOM     98  HA  ALA     8      58.211  46.815  52.500  1.00  0.00           H  
ATOM     99  CB  ALA     8      57.391  46.294  50.598  1.00  0.00           C  
ATOM    100  HB1 ALA     8      56.441  46.351  50.064  1.00  0.00           H  
ATOM    101  HB2 ALA     8      58.141  46.863  50.047  1.00  0.00           H  
ATOM    102  HB3 ALA     8      57.714  45.255  50.662  1.00  0.00           H  
ATOM    103  C   ALA     8      56.869  48.373  51.937  1.00  0.00           C  
ATOM    104  O   ALA     8      57.747  49.232  51.819  1.00  0.00           O  
ATOM    105  N   PHE     9      55.575  48.689  52.030  1.00  0.00           N  
ATOM    106  H   PHE     9      54.910  47.939  52.171  1.00  0.00           H  
ATOM    107  CA  PHE     9      55.053  50.050  51.932  1.00  0.00           C  
ATOM    108  HA  PHE     9      55.795  50.677  51.435  1.00  0.00           H  
ATOM    109  CB  PHE     9      53.818  50.053  51.026  1.00  0.00           C  
ATOM    110  HB2 PHE     9      53.273  49.120  51.144  1.00  0.00           H  
ATOM    111  HB3 PHE     9      53.160  50.856  51.349  1.00  0.00           H  
ATOM    112  CG  PHE     9      54.123  50.280  49.555  1.00  0.00           C  
ATOM    113  CD1 PHE     9      54.468  51.573  49.118  1.00  0.00           C  
ATOM    114  HD1 PHE     9      54.557  52.375  49.835  1.00  0.00           H  
ATOM    115  CE1 PHE     9      54.683  51.829  47.753  1.00  0.00           C  
ATOM    116  HE1 PHE     9      54.948  52.826  47.425  1.00  0.00           H  
ATOM    117  CZ  PHE     9      54.544  50.792  46.814  1.00  0.00           C  
ATOM    118  HZ  PHE     9      54.700  50.990  45.762  1.00  0.00           H  
ATOM    119  CE2 PHE     9      54.202  49.497  47.246  1.00  0.00           C  
ATOM    120  HE2 PHE     9      54.092  48.701  46.521  1.00  0.00           H  
ATOM    121  CD2 PHE     9      53.997  49.238  48.614  1.00  0.00           C  
ATOM    122  HD2 PHE     9      53.722  48.243  48.937  1.00  0.00           H  
ATOM    123  C   PHE     9      54.819  50.738  53.290  1.00  0.00           C  
ATOM    124  O   PHE     9      54.536  51.932  53.293  1.00  0.00           O  
ATOM    125  N   ILE    10      55.050  50.072  54.431  1.00  0.00           N  
ATOM    126  H   ILE    10      55.194  49.070  54.379  1.00  0.00           H  
ATOM    127  CA  ILE    10      55.087  50.721  55.760  1.00  0.00           C  
ATOM    128  HA  ILE    10      54.519  51.642  55.683  1.00  0.00           H  
ATOM    129  CB  ILE    10      54.367  49.905  56.861  1.00  0.00           C  
ATOM    130  HB  ILE    10      54.446  50.490  57.778  1.00  0.00           H  
ATOM    131  CG2 ILE    10      52.862  49.812  56.553  1.00  0.00           C  
ATOM    132 HG21 ILE    10      52.684  49.213  55.664  1.00  0.00           H  
ATOM    133 HG22 ILE    10      52.329  49.375  57.396  1.00  0.00           H  
ATOM    134 HG23 ILE    10      52.462  50.810  56.382  1.00  0.00           H  
ATOM    135  CG1 ILE    10      55.014  48.532  57.153  1.00  0.00           C  
ATOM    136 HG12 ILE    10      54.731  47.819  56.387  1.00  0.00           H  
ATOM    137 HG13 ILE    10      56.099  48.629  57.137  1.00  0.00           H  
ATOM    138  CD1 ILE    10      54.617  47.956  58.518  1.00  0.00           C  
ATOM    139 HD11 ILE    10      53.538  47.819  58.578  1.00  0.00           H  
ATOM    140 HD12 ILE    10      55.099  46.987  58.654  1.00  0.00           H  
ATOM    141 HD13 ILE    10      54.942  48.628  59.312  1.00  0.00           H  
ATOM    142  C   ILE    10      56.513  51.161  56.164  1.00  0.00           C  
ATOM    143  O   ILE    10      56.747  51.601  57.290  1.00  0.00           O  
ATOM    144  N   GLU    11      57.472  51.090  55.232  1.00  0.00           N  
ATOM    145  H   GLU    11      57.221  50.697  54.336  1.00  0.00           H  
ATOM    146  CA  GLU    11      58.879  51.487  55.422  1.00  0.00           C  
ATOM    147  HA  GLU    11      59.181  51.216  56.436  1.00  0.00           H  
ATOM    148  CB  GLU    11      59.776  50.691  54.454  1.00  0.00           C  
ATOM    149  HB2 GLU    11      59.467  50.899  53.429  1.00  0.00           H  
ATOM    150  HB3 GLU    11      60.808  51.021  54.581  1.00  0.00           H  
ATOM    151  CG  GLU    11      59.716  49.176  54.719  1.00  0.00           C  
ATOM    152  HG2 GLU    11      59.985  49.002  55.765  1.00  0.00           H  
ATOM    153  HG3 GLU    11      58.691  48.832  54.579  1.00  0.00           H  
ATOM    154  CD  GLU    11      60.648  48.337  53.815  1.00  0.00           C  
ATOM    155  OE1 GLU    11      60.738  47.103  54.032  1.00  0.00           O  
ATOM    156  OE2 GLU    11      61.313  48.876  52.895  1.00  0.00           O  
ATOM    157  C   GLU    11      59.137  53.008  55.294  1.00  0.00           C  
ATOM    158  O   GLU    11      60.214  53.477  55.673  1.00  0.00           O  
ATOM    159  N   GLY    12      58.161  53.794  54.810  1.00  0.00           N  
ATOM    160  H   GLY    12      57.302  53.344  54.525  1.00  0.00           H  
ATOM    161  CA  GLY    12      58.211  55.271  54.830  1.00  0.00           C  
ATOM    162  HA2 GLY    12      57.902  55.615  55.818  1.00  0.00           H  
ATOM    163  HA3 GLY    12      59.239  55.601  54.678  1.00  0.00           H  
ATOM    164  C   GLY    12      57.352  55.994  53.781  1.00  0.00           C  
ATOM    165  O   GLY    12      56.754  57.028  54.086  1.00  0.00           O  
ATOM    166  N   GLY    13      57.237  55.447  52.565  1.00  0.00           N  
ATOM    167  H   GLY    13      57.767  54.605  52.380  1.00  0.00           H  
ATOM    168  CA  GLY    13      56.475  56.030  51.443  1.00  0.00           C  
ATOM    169  HA2 GLY    13      56.337  57.101  51.593  1.00  0.00           H  
ATOM    170  HA3 GLY    13      57.050  55.902  50.526  1.00  0.00           H  
ATOM    171  C   GLY    13      55.094  55.395  51.236  1.00  0.00           C  
ATOM    172  O   GLY    13      54.791  54.928  50.137  1.00  0.00           O  
ATOM    173  N   TRP    14      54.257  55.363  52.282  1.00  0.00           N  
ATOM    174  H   TRP    14      54.537  55.841  53.127  1.00  0.00           H  
ATOM    175  CA  TRP    14      52.999  54.592  52.314  1.00  0.00           C  
ATOM    176  HA  TRP    14      53.229  53.555  52.073  1.00  0.00           H  
ATOM    177  CB  TRP    14      52.344  54.612  53.717  1.00  0.00           C  
ATOM    178  HB2 TRP    14      51.918  55.604  53.868  1.00  0.00           H  
ATOM    179  HB3 TRP    14      51.503  53.918  53.680  1.00  0.00           H  
ATOM    180  CG  TRP    14      53.129  54.284  54.973  1.00  0.00           C  
ATOM    181  CD1 TRP    14      54.468  54.375  55.168  1.00  0.00           C  
ATOM    182  HD1 TRP    14      55.190  54.644  54.419  1.00  0.00           H  
ATOM    183  NE1 TRP    14      54.793  54.079  56.476  1.00  0.00           N  
ATOM    184  HE1 TRP    14      55.739  54.101  56.844  1.00  0.00           H  
ATOM    185  CE2 TRP    14      53.682  53.713  57.194  1.00  0.00           C  
ATOM    186  CZ2 TRP    14      53.510  53.280  58.516  1.00  0.00           C  
ATOM    187  HZ2 TRP    14      54.362  53.193  59.176  1.00  0.00           H  
ATOM    188  CH2 TRP    14      52.220  52.949  58.961  1.00  0.00           C  
ATOM    189  HH2 TRP    14      52.068  52.606  59.978  1.00  0.00           H  
ATOM    190  CZ3 TRP    14      51.128  53.063  58.081  1.00  0.00           C  
ATOM    191  HZ3 TRP    14      50.135  52.802  58.427  1.00  0.00           H  
ATOM    192  CE3 TRP    14      51.315  53.504  56.754  1.00  0.00           C  
ATOM    193  HE3 TRP    14      50.466  53.575  56.087  1.00  0.00           H  
ATOM    194  CD2 TRP    14      52.600  53.840  56.268  1.00  0.00           C  
ATOM    195  C   TRP    14      52.001  55.062  51.242  1.00  0.00           C  
ATOM    196  O   TRP    14      51.314  54.253  50.625  1.00  0.00           O  
ATOM    197  N   THR    15      51.975  56.368  50.962  1.00  0.00           N  
ATOM    198  H   THR    15      52.552  56.968  51.536  1.00  0.00           H  
ATOM    199  CA  THR    15      51.130  57.046  49.959  1.00  0.00           C  
ATOM    200  HA  THR    15      50.116  57.105  50.354  1.00  0.00           H  
ATOM    201  CB  THR    15      51.641  58.485  49.763  1.00  0.00           C  
ATOM    202  HB  THR    15      52.661  58.444  49.377  1.00  0.00           H  
ATOM    203  CG2 THR    15      50.788  59.321  48.809  1.00  0.00           C  
ATOM    204 HG21 THR    15      49.748  59.320  49.139  1.00  0.00           H  
ATOM    205 HG22 THR    15      51.159  60.346  48.786  1.00  0.00           H  
ATOM    206 HG23 THR    15      50.848  58.916  47.799  1.00  0.00           H  
ATOM    207  OG1 THR    15      51.655  59.146  51.016  1.00  0.00           O  
ATOM    208  HG1 THR    15      52.129  59.993  50.908  1.00  0.00           H  
ATOM    209  C   THR    15      51.049  56.319  48.607  1.00  0.00           C  
ATOM    210  O   THR    15      49.959  56.190  48.046  1.00  0.00           O  
ATOM    211  N   GLY    16      52.177  55.819  48.082  1.00  0.00           N  
ATOM    212  H   GLY    16      53.040  55.931  48.600  1.00  0.00           H  
ATOM    213  CA  GLY    16      52.222  55.054  46.826  1.00  0.00           C  
ATOM    214  HA2 GLY    16      51.858  55.684  46.014  1.00  0.00           H  
ATOM    215  HA3 GLY    16      53.254  54.783  46.604  1.00  0.00           H  
ATOM    216  C   GLY    16      51.383  53.766  46.852  1.00  0.00           C  
ATOM    217  O   GLY    16      50.717  53.438  45.867  1.00  0.00           O  
ATOM    218  N   MET    17      51.374  53.054  47.986  1.00  0.00           N  
ATOM    219  H   MET    17      51.905  53.409  48.772  1.00  0.00           H  
ATOM    220  CA  MET    17      50.474  51.923  48.239  1.00  0.00           C  
ATOM    221  HA  MET    17      50.530  51.250  47.381  1.00  0.00           H  
ATOM    222  CB  MET    17      50.931  51.119  49.471  1.00  0.00           C  
ATOM    223  HB2 MET    17      51.426  50.225  49.096  1.00  0.00           H  
ATOM    224  HB3 MET    17      51.661  51.702  50.026  1.00  0.00           H  
ATOM    225  CG  MET    17      49.850  50.654  50.462  1.00  0.00           C  
ATOM    226  HG2 MET    17      48.916  50.454  49.944  1.00  0.00           H  
ATOM    227  HG3 MET    17      50.159  49.701  50.870  1.00  0.00           H  
ATOM    228  SD  MET    17      49.536  51.775  51.857  1.00  0.00           S  
ATOM    229  CE  MET    17      50.540  51.006  53.157  1.00  0.00           C  
ATOM    230  HE1 MET    17      51.565  50.879  52.818  1.00  0.00           H  
ATOM    231  HE2 MET    17      50.532  51.632  54.048  1.00  0.00           H  
ATOM    232  HE3 MET    17      50.126  50.030  53.407  1.00  0.00           H  
ATOM    233  C   MET    17      49.013  52.353  48.349  1.00  0.00           C  
ATOM    234  O   MET    17      48.159  51.629  47.848  1.00  0.00           O  
ATOM    235  N   ILE    18      48.706  53.494  48.975  1.00  0.00           N  
ATOM    236  H   ILE    18      49.459  54.011  49.410  1.00  0.00           H  
ATOM    237  CA  ILE    18      47.316  53.890  49.258  1.00  0.00           C  
ATOM    238  HA  ILE    18      46.894  53.091  49.855  1.00  0.00           H  
ATOM    239  CB  ILE    18      47.244  55.164  50.136  1.00  0.00           C  
ATOM    240  HB  ILE    18      47.804  55.964  49.650  1.00  0.00           H  
ATOM    241  CG2 ILE    18      45.791  55.639  50.313  1.00  0.00           C  
ATOM    242 HG21 ILE    18      45.205  54.861  50.802  1.00  0.00           H  
ATOM    243 HG22 ILE    18      45.755  56.548  50.912  1.00  0.00           H  
ATOM    244 HG23 ILE    18      45.343  55.877  49.349  1.00  0.00           H  
ATOM    245  CG1 ILE    18      47.881  54.865  51.515  1.00  0.00           C  
ATOM    246 HG12 ILE    18      47.380  54.006  51.965  1.00  0.00           H  
ATOM    247 HG13 ILE    18      48.923  54.599  51.365  1.00  0.00           H  
ATOM    248  CD1 ILE    18      47.863  56.012  52.530  1.00  0.00           C  
ATOM    249 HD11 ILE    18      46.846  56.192  52.880  1.00  0.00           H  
ATOM    250 HD12 ILE    18      48.476  55.737  53.389  1.00  0.00           H  
ATOM    251 HD13 ILE    18      48.267  56.918  52.078  1.00  0.00           H  
ATOM    252  C   ILE    18      46.454  53.955  47.980  1.00  0.00           C  
ATOM    253  O   ILE    18      45.301  53.519  47.981  1.00  0.00           O  
ATOM    254  N   ASP    19      47.028  54.412  46.865  1.00  0.00           N  
ATOM    255  H   ASP    19      47.975  54.758  46.931  1.00  0.00           H  
ATOM    256  CA  ASP    19      46.374  54.409  45.547  1.00  0.00           C  
ATOM    257  HA  ASP    19      45.395  54.879  45.656  1.00  0.00           H  
ATOM    258  CB  ASP    19      47.189  55.264  44.563  1.00  0.00           C  
ATOM    259  HB2 ASP    19      48.182  54.821  44.457  1.00  0.00           H  
ATOM    260  HB3 ASP    19      46.704  55.222  43.586  1.00  0.00           H  
ATOM    261  CG  ASP    19      47.328  56.747  44.966  1.00  0.00           C  
ATOM    262  OD1 ASP    19      48.289  57.403  44.494  1.00  0.00           O  
ATOM    263  OD2 ASP    19      46.467  57.289  45.703  1.00  0.00           O  
ATOM    264  C   ASP    19      46.113  52.997  44.967  1.00  0.00           C  
ATOM    265  O   ASP    19      45.167  52.815  44.195  1.00  0.00           O  
ATOM    266  N   GLY    20      46.930  51.997  45.325  1.00  0.00           N  
ATOM    267  H   GLY    20      47.650  52.203  46.008  1.00  0.00           H  
ATOM    268  CA  GLY    20      46.811  50.603  44.874  1.00  0.00           C  
ATOM    269  HA2 GLY    20      46.372  50.572  43.877  1.00  0.00           H  
ATOM    270  HA3 GLY    20      47.812  50.176  44.800  1.00  0.00           H  
ATOM    271  C   GLY    20      45.988  49.693  45.800  1.00  0.00           C  
ATOM    272  O   GLY    20      45.149  48.928  45.322  1.00  0.00           O  
ATOM    273  N   TRP    21      46.186  49.778  47.123  1.00  0.00           N  
ATOM    274  H   TRP    21      46.888  50.432  47.456  1.00  0.00           H  
ATOM    275  CA  TRP    21      45.575  48.870  48.112  1.00  0.00           C  
ATOM    276  HA  TRP    21      45.670  47.860  47.706  1.00  0.00           H  
ATOM    277  CB  TRP    21      46.382  48.868  49.432  1.00  0.00           C  
ATOM    278  HB2 TRP    21      46.181  47.914  49.918  1.00  0.00           H  
ATOM    279  HB3 TRP    21      47.444  48.864  49.187  1.00  0.00           H  
ATOM    280  CG  TRP    21      46.142  49.929  50.478  1.00  0.00           C  
ATOM    281  CD1 TRP    21      45.487  51.100  50.315  1.00  0.00           C  
ATOM    282  HD1 TRP    21      45.070  51.466  49.392  1.00  0.00           H  
ATOM    283  NE1 TRP    21      45.389  51.769  51.513  1.00  0.00           N  
ATOM    284  HE1 TRP    21      44.832  52.607  51.629  1.00  0.00           H  
ATOM    285  CE2 TRP    21      46.019  51.092  52.525  1.00  0.00           C  
ATOM    286  CZ2 TRP    21      46.172  51.356  53.893  1.00  0.00           C  
ATOM    287  HZ2 TRP    21      45.729  52.239  54.331  1.00  0.00           H  
ATOM    288  CH2 TRP    21      46.915  50.460  54.678  1.00  0.00           C  
ATOM    289  HH2 TRP    21      47.049  50.645  55.737  1.00  0.00           H  
ATOM    290  CZ3 TRP    21      47.499  49.330  54.078  1.00  0.00           C  
ATOM    291  HZ3 TRP    21      48.088  48.658  54.682  1.00  0.00           H  
ATOM    292  CE3 TRP    21      47.330  49.073  52.702  1.00  0.00           C  
ATOM    293  HE3 TRP    21      47.799  48.209  52.256  1.00  0.00           H  
ATOM    294  CD2 TRP    21      46.559  49.932  51.887  1.00  0.00           C  
ATOM    295  C   TRP    21      44.059  49.089  48.312  1.00  0.00           C  
ATOM    296  O   TRP    21      43.357  48.187  48.776  1.00  0.00           O  
ATOM    297  N   TYR    22      43.547  50.262  47.911  1.00  0.00           N  
ATOM    298  H   TYR    22      44.200  50.951  47.564  1.00  0.00           H  
ATOM    299  CA  TYR    22      42.127  50.642  47.935  1.00  0.00           C  
ATOM    300  HA  TYR    22      41.566  49.933  48.541  1.00  0.00           H  
ATOM    301  CB  TYR    22      41.988  52.045  48.571  1.00  0.00           C  
ATOM    302  HB2 TYR    22      42.634  52.731  48.022  1.00  0.00           H  
ATOM    303  HB3 TYR    22      40.966  52.392  48.421  1.00  0.00           H  
ATOM    304  CG  TYR    22      42.266  52.203  50.065  1.00  0.00           C  
ATOM    305  CD1 TYR    22      42.078  51.142  50.979  1.00  0.00           C  
ATOM    306  HD1 TYR    22      41.796  50.158  50.634  1.00  0.00           H  
ATOM    307  CE1 TYR    22      42.244  51.352  52.363  1.00  0.00           C  
ATOM    308  HE1 TYR    22      42.102  50.534  53.055  1.00  0.00           H  
ATOM    309  CZ  TYR    22      42.594  52.631  52.849  1.00  0.00           C  
ATOM    310  OH  TYR    22      42.756  52.849  54.185  1.00  0.00           O  
ATOM    311  HH  TYR    22      42.549  52.062  54.721  1.00  0.00           H  
ATOM    312  CE2 TYR    22      42.792  53.692  51.939  1.00  0.00           C  
ATOM    313  HE2 TYR    22      43.054  54.672  52.314  1.00  0.00           H  
ATOM    314  CD2 TYR    22      42.625  53.477  50.556  1.00  0.00           C  
ATOM    315  HD2 TYR    22      42.755  54.302  49.867  1.00  0.00           H  
ATOM    316  C   TYR    22      41.467  50.598  46.537  1.00  0.00           C  
ATOM    317  O   TYR    22      40.284  50.927  46.424  1.00  0.00           O  
ATOM    318  N   GLY    23      42.205  50.157  45.502  1.00  0.00           N  
ATOM    319  H   GLY    23      43.156  49.891  45.721  1.00  0.00           H  
ATOM    320  CA  GLY    23      41.797  49.906  44.105  1.00  0.00           C  
ATOM    321  HA2 GLY    23      42.534  50.361  43.443  1.00  0.00           H  
ATOM    322  HA3 GLY    23      41.834  48.831  43.930  1.00  0.00           H  
ATOM    323  C   GLY    23      40.403  50.400  43.682  1.00  0.00           C  
ATOM    324  O   GLY    23      39.438  49.628  43.726  1.00  0.00           O  
ATOM    325  N   SER    24      40.316  51.677  43.274  1.00  0.00           N  
ATOM    326  H   SER    24      41.175  52.208  43.274  1.00  0.00           H  
ATOM    327  CA  SER    24      39.075  52.394  42.901  1.00  0.00           C  
ATOM    328  HA  SER    24      38.492  52.554  43.807  1.00  0.00           H  
ATOM    329  CB  SER    24      39.442  53.769  42.334  1.00  0.00           C  
ATOM    330  HB2 SER    24      40.068  54.307  43.052  1.00  0.00           H  
ATOM    331  HB3 SER    24      40.010  53.637  41.408  1.00  0.00           H  
ATOM    332  OG  SER    24      38.262  54.517  42.076  1.00  0.00           O  
ATOM    333  HG  SER    24      38.505  55.369  41.650  1.00  0.00           H  
ATOM    334  C   SER    24      38.180  51.618  41.919  1.00  0.00           C  
ATOM    335  O   SER    24      38.662  51.233  40.825  1.00  0.00           O  
ATOM    336  OXT SER    24      36.993  51.380  42.249  1.00  0.00           O  
TER     337      SER    24 
ENDMDL
REMARK 2LWA                 ENERGY     1.41943E+02 RMS    3.40   3.98   5.90
ATOM      1  N   GLY     1      58.600  48.529  54.236  1.00  0.00           N  
ATOM      2  H1  GLY     1      57.864  49.055  54.684  1.00  0.00           H  
ATOM      3  H2  GLY     1      59.472  49.015  54.375  1.00  0.00           H  
ATOM      4  H3  GLY     1      58.665  47.625  54.679  1.00  0.00           H  
ATOM      5  CA  GLY     1      58.318  48.382  52.785  1.00  0.00           C  
ATOM      6  HA2 GLY     1      58.264  49.369  52.325  1.00  0.00           H  
ATOM      7  HA3 GLY     1      59.120  47.817  52.309  1.00  0.00           H  
ATOM      8  C   GLY     1      56.994  47.675  52.539  1.00  0.00           C  
ATOM      9  O   GLY     1      56.038  47.906  53.276  1.00  0.00           O  
ATOM     10  N   LEU     2      56.924  46.792  51.532  1.00  0.00           N  
ATOM     11  H   LEU     2      57.757  46.647  50.973  1.00  0.00           H  
ATOM     12  CA  LEU     2      55.688  46.126  51.071  1.00  0.00           C  
ATOM     13  HA  LEU     2      55.047  46.892  50.635  1.00  0.00           H  
ATOM     14  CB  LEU     2      56.053  45.123  49.952  1.00  0.00           C  
ATOM     15  HB2 LEU     2      56.600  45.677  49.187  1.00  0.00           H  
ATOM     16  HB3 LEU     2      56.739  44.375  50.354  1.00  0.00           H  
ATOM     17  CG  LEU     2      54.903  44.384  49.228  1.00  0.00           C  
ATOM     18  HG  LEU     2      55.339  43.939  48.333  1.00  0.00           H  
ATOM     19  CD1 LEU     2      54.264  43.235  50.013  1.00  0.00           C  
ATOM     20 HD11 LEU     2      53.620  43.606  50.806  1.00  0.00           H  
ATOM     21 HD12 LEU     2      53.649  42.641  49.336  1.00  0.00           H  
ATOM     22 HD13 LEU     2      55.038  42.594  50.433  1.00  0.00           H  
ATOM     23  CD2 LEU     2      53.801  45.334  48.769  1.00  0.00           C  
ATOM     24 HD21 LEU     2      54.236  46.143  48.183  1.00  0.00           H  
ATOM     25 HD22 LEU     2      53.093  44.786  48.150  1.00  0.00           H  
ATOM     26 HD23 LEU     2      53.265  45.753  49.619  1.00  0.00           H  
ATOM     27  C   LEU     2      54.892  45.469  52.205  1.00  0.00           C  
ATOM     28  O   LEU     2      53.689  45.673  52.311  1.00  0.00           O  
ATOM     29  N   PHE     3      55.560  44.736  53.096  1.00  0.00           N  
ATOM     30  H   PHE     3      56.549  44.597  52.938  1.00  0.00           H  
ATOM     31  CA  PHE     3      54.928  43.995  54.202  1.00  0.00           C  
ATOM     32  HA  PHE     3      54.207  43.301  53.769  1.00  0.00           H  
ATOM     33  CB  PHE     3      56.000  43.158  54.920  1.00  0.00           C  
ATOM     34  HB2 PHE     3      56.540  43.803  55.615  1.00  0.00           H  
ATOM     35  HB3 PHE     3      55.507  42.382  55.508  1.00  0.00           H  
ATOM     36  CG  PHE     3      57.000  42.505  53.977  1.00  0.00           C  
ATOM     37  CD1 PHE     3      56.574  41.527  53.057  1.00  0.00           C  
ATOM     38  HD1 PHE     3      55.546  41.192  53.058  1.00  0.00           H  
ATOM     39  CE1 PHE     3      57.478  41.003  52.114  1.00  0.00           C  
ATOM     40  HE1 PHE     3      57.147  40.259  51.401  1.00  0.00           H  
ATOM     41  CZ  PHE     3      58.810  41.453  52.090  1.00  0.00           C  
ATOM     42  HZ  PHE     3      59.504  41.055  51.360  1.00  0.00           H  
ATOM     43  CE2 PHE     3      59.240  42.425  53.011  1.00  0.00           C  
ATOM     44  HE2 PHE     3      60.265  42.774  52.990  1.00  0.00           H  
ATOM     45  CD2 PHE     3      58.337  42.950  53.952  1.00  0.00           C  
ATOM     46  HD2 PHE     3      58.672  43.709  54.647  1.00  0.00           H  
ATOM     47  C   PHE     3      54.158  44.906  55.183  1.00  0.00           C  
ATOM     48  O   PHE     3      53.102  44.525  55.690  1.00  0.00           O  
ATOM     49  N   GLY     4      54.651  46.136  55.385  1.00  0.00           N  
ATOM     50  H   GLY     4      55.515  46.370  54.912  1.00  0.00           H  
ATOM     51  CA  GLY     4      53.994  47.220  56.132  1.00  0.00           C  
ATOM     52  HA2 GLY     4      53.307  46.799  56.868  1.00  0.00           H  
ATOM     53  HA3 GLY     4      54.751  47.785  56.675  1.00  0.00           H  
ATOM     54  C   GLY     4      53.202  48.204  55.252  1.00  0.00           C  
ATOM     55  O   GLY     4      52.773  49.253  55.739  1.00  0.00           O  
ATOM     56  N   ALA     5      53.018  47.879  53.967  1.00  0.00           N  
ATOM     57  H   ALA     5      53.490  47.055  53.623  1.00  0.00           H  
ATOM     58  CA  ALA     5      52.129  48.559  53.025  1.00  0.00           C  
ATOM     59  HA  ALA     5      51.705  49.429  53.526  1.00  0.00           H  
ATOM     60  CB  ALA     5      52.941  49.077  51.833  1.00  0.00           C  
ATOM     61  HB1 ALA     5      53.341  48.242  51.260  1.00  0.00           H  
ATOM     62  HB2 ALA     5      52.296  49.674  51.186  1.00  0.00           H  
ATOM     63  HB3 ALA     5      53.759  49.704  52.188  1.00  0.00           H  
ATOM     64  C   ALA     5      50.933  47.682  52.591  1.00  0.00           C  
ATOM     65  O   ALA     5      49.966  48.218  52.058  1.00  0.00           O  
ATOM     66  N   ILE     6      50.953  46.360  52.827  1.00  0.00           N  
ATOM     67  H   ILE     6      51.823  45.945  53.132  1.00  0.00           H  
ATOM     68  CA  ILE     6      49.752  45.513  52.732  1.00  0.00           C  
ATOM     69  HA  ILE     6      49.093  45.933  51.971  1.00  0.00           H  
ATOM     70  CB  ILE     6      50.045  44.050  52.296  1.00  0.00           C  
ATOM     71  HB  ILE     6      49.127  43.478  52.444  1.00  0.00           H  
ATOM     72  CG2 ILE     6      50.328  44.064  50.783  1.00  0.00           C  
ATOM     73 HG21 ILE     6      51.250  44.607  50.576  1.00  0.00           H  
ATOM     74 HG22 ILE     6      50.413  43.050  50.395  1.00  0.00           H  
ATOM     75 HG23 ILE     6      49.506  44.547  50.255  1.00  0.00           H  
ATOM     76  CG1 ILE     6      51.180  43.327  53.065  1.00  0.00           C  
ATOM     77 HG12 ILE     6      52.113  43.859  52.914  1.00  0.00           H  
ATOM     78 HG13 ILE     6      50.963  43.324  54.128  1.00  0.00           H  
ATOM     79  CD1 ILE     6      51.402  41.862  52.667  1.00  0.00           C  
ATOM     80 HD11 ILE     6      51.792  41.793  51.652  1.00  0.00           H  
ATOM     81 HD12 ILE     6      52.131  41.415  53.343  1.00  0.00           H  
ATOM     82 HD13 ILE     6      50.465  41.309  52.741  1.00  0.00           H  
ATOM     83  C   ILE     6      48.994  45.696  54.054  1.00  0.00           C  
ATOM     84  O   ILE     6      48.057  46.495  54.109  1.00  0.00           O  
ATOM     85  N   ALA     7      49.436  45.076  55.151  1.00  0.00           N  
ATOM     86  H   ALA     7      50.249  44.484  55.085  1.00  0.00           H  
ATOM     87  CA  ALA     7      48.957  45.417  56.489  1.00  0.00           C  
ATOM     88  HA  ALA     7      47.878  45.264  56.532  1.00  0.00           H  
ATOM     89  CB  ALA     7      49.617  44.481  57.508  1.00  0.00           C  
ATOM     90  HB1 ALA     7      50.701  44.594  57.479  1.00  0.00           H  
ATOM     91  HB2 ALA     7      49.261  44.721  58.511  1.00  0.00           H  
ATOM     92  HB3 ALA     7      49.356  43.446  57.282  1.00  0.00           H  
ATOM     93  C   ALA     7      49.271  46.908  56.754  1.00  0.00           C  
ATOM     94  O   ALA     7      50.381  47.354  56.460  1.00  0.00           O  
ATOM     95  N   ALA     8      48.268  47.656  57.235  1.00  0.00           N  
ATOM     96  H   ALA     8      47.428  47.155  57.492  1.00  0.00           H  
ATOM     97  CA  ALA     8      48.205  49.121  57.423  1.00  0.00           C  
ATOM     98  HA  ALA     8      47.545  49.274  58.275  1.00  0.00           H  
ATOM     99  CB  ALA     8      49.548  49.745  57.841  1.00  0.00           C  
ATOM    100  HB1 ALA     8      50.219  49.816  56.985  1.00  0.00           H  
ATOM    101  HB2 ALA     8      49.375  50.753  58.220  1.00  0.00           H  
ATOM    102  HB3 ALA     8      50.008  49.150  58.630  1.00  0.00           H  
ATOM    103  C   ALA     8      47.534  49.892  56.258  1.00  0.00           C  
ATOM    104  O   ALA     8      47.238  51.078  56.418  1.00  0.00           O  
ATOM    105  N   PHE     9      47.217  49.232  55.130  1.00  0.00           N  
ATOM    106  H   PHE     9      47.590  48.298  55.002  1.00  0.00           H  
ATOM    107  CA  PHE     9      46.373  49.803  54.059  1.00  0.00           C  
ATOM    108  HA  PHE     9      45.846  50.673  54.453  1.00  0.00           H  
ATOM    109  CB  PHE     9      47.239  50.302  52.904  1.00  0.00           C  
ATOM    110  HB2 PHE     9      47.870  49.484  52.566  1.00  0.00           H  
ATOM    111  HB3 PHE     9      46.580  50.562  52.075  1.00  0.00           H  
ATOM    112  CG  PHE     9      48.091  51.527  53.203  1.00  0.00           C  
ATOM    113  CD1 PHE     9      47.474  52.773  53.432  1.00  0.00           C  
ATOM    114  HD1 PHE     9      46.397  52.841  53.487  1.00  0.00           H  
ATOM    115  CE1 PHE     9      48.251  53.941  53.542  1.00  0.00           C  
ATOM    116  HE1 PHE     9      47.769  54.897  53.701  1.00  0.00           H  
ATOM    117  CZ  PHE     9      49.649  53.873  53.417  1.00  0.00           C  
ATOM    118  HZ  PHE     9      50.245  54.775  53.482  1.00  0.00           H  
ATOM    119  CE2 PHE     9      50.272  52.634  53.192  1.00  0.00           C  
ATOM    120  HE2 PHE     9      51.347  52.580  53.076  1.00  0.00           H  
ATOM    121  CD2 PHE     9      49.493  51.468  53.087  1.00  0.00           C  
ATOM    122  HD2 PHE     9      49.972  50.532  52.865  1.00  0.00           H  
ATOM    123  C   PHE     9      45.257  48.863  53.563  1.00  0.00           C  
ATOM    124  O   PHE     9      44.182  49.349  53.211  1.00  0.00           O  
ATOM    125  N   ILE    10      45.425  47.534  53.653  1.00  0.00           N  
ATOM    126  H   ILE    10      46.354  47.171  53.847  1.00  0.00           H  
ATOM    127  CA  ILE    10      44.320  46.559  53.467  1.00  0.00           C  
ATOM    128  HA  ILE    10      43.818  46.795  52.527  1.00  0.00           H  
ATOM    129  CB  ILE    10      44.824  45.097  53.362  1.00  0.00           C  
ATOM    130  HB  ILE    10      43.953  44.474  53.150  1.00  0.00           H  
ATOM    131  CG2 ILE    10      45.756  44.938  52.145  1.00  0.00           C  
ATOM    132 HG21 ILE    10      46.681  45.490  52.280  1.00  0.00           H  
ATOM    133 HG22 ILE    10      45.990  43.885  51.984  1.00  0.00           H  
ATOM    134 HG23 ILE    10      45.256  45.308  51.250  1.00  0.00           H  
ATOM    135  CG1 ILE    10      45.406  44.587  54.705  1.00  0.00           C  
ATOM    136 HG12 ILE    10      46.103  45.315  55.106  1.00  0.00           H  
ATOM    137 HG13 ILE    10      44.590  44.496  55.423  1.00  0.00           H  
ATOM    138  CD1 ILE    10      46.114  43.227  54.645  1.00  0.00           C  
ATOM    139 HD11 ILE    10      47.020  43.296  54.044  1.00  0.00           H  
ATOM    140 HD12 ILE    10      46.393  42.923  55.655  1.00  0.00           H  
ATOM    141 HD13 ILE    10      45.446  42.477  54.221  1.00  0.00           H  
ATOM    142  C   ILE    10      43.262  46.704  54.583  1.00  0.00           C  
ATOM    143  O   ILE    10      42.129  46.246  54.439  1.00  0.00           O  
ATOM    144  N   GLU    11      43.622  47.386  55.681  1.00  0.00           N  
ATOM    145  H   GLU    11      44.588  47.667  55.746  1.00  0.00           H  
ATOM    146  CA  GLU    11      42.738  47.774  56.791  1.00  0.00           C  
ATOM    147  HA  GLU    11      42.294  46.864  57.198  1.00  0.00           H  
ATOM    148  CB  GLU    11      43.581  48.416  57.913  1.00  0.00           C  
ATOM    149  HB2 GLU    11      42.968  48.463  58.814  1.00  0.00           H  
ATOM    150  HB3 GLU    11      44.433  47.767  58.122  1.00  0.00           H  
ATOM    151  CG  GLU    11      44.093  49.837  57.605  1.00  0.00           C  
ATOM    152  HG2 GLU    11      44.767  49.791  56.750  1.00  0.00           H  
ATOM    153  HG3 GLU    11      43.248  50.467  57.323  1.00  0.00           H  
ATOM    154  CD  GLU    11      44.812  50.497  58.805  1.00  0.00           C  
ATOM    155  OE1 GLU    11      44.778  51.748  58.916  1.00  0.00           O  
ATOM    156  OE2 GLU    11      45.412  49.789  59.651  1.00  0.00           O  
ATOM    157  C   GLU    11      41.571  48.698  56.370  1.00  0.00           C  
ATOM    158  O   GLU    11      40.575  48.785  57.093  1.00  0.00           O  
ATOM    159  N   GLY    12      41.676  49.384  55.219  1.00  0.00           N  
ATOM    160  H   GLY    12      42.496  49.224  54.646  1.00  0.00           H  
ATOM    161  CA  GLY    12      40.600  50.223  54.663  1.00  0.00           C  
ATOM    162  HA2 GLY    12      39.918  49.584  54.102  1.00  0.00           H  
ATOM    163  HA3 GLY    12      40.035  50.672  55.481  1.00  0.00           H  
ATOM    164  C   GLY    12      41.043  51.373  53.745  1.00  0.00           C  
ATOM    165  O   GLY    12      40.261  51.808  52.897  1.00  0.00           O  
ATOM    166  N   GLY    13      42.286  51.855  53.861  1.00  0.00           N  
ATOM    167  H   GLY    13      42.879  51.459  54.577  1.00  0.00           H  
ATOM    168  CA  GLY    13      42.823  52.985  53.080  1.00  0.00           C  
ATOM    169  HA2 GLY    13      42.028  53.699  52.861  1.00  0.00           H  
ATOM    170  HA3 GLY    13      43.570  53.503  53.683  1.00  0.00           H  
ATOM    171  C   GLY    13      43.481  52.573  51.755  1.00  0.00           C  
ATOM    172  O   GLY    13      44.558  53.068  51.420  1.00  0.00           O  
ATOM    173  N   TRP    14      42.856  51.656  51.006  1.00  0.00           N  
ATOM    174  H   TRP    14      41.963  51.315  51.336  1.00  0.00           H  
ATOM    175  CA  TRP    14      43.459  51.002  49.835  1.00  0.00           C  
ATOM    176  HA  TRP    14      44.380  50.536  50.185  1.00  0.00           H  
ATOM    177  CB  TRP    14      42.525  49.884  49.325  1.00  0.00           C  
ATOM    178  HB2 TRP    14      42.177  49.311  50.185  1.00  0.00           H  
ATOM    179  HB3 TRP    14      41.649  50.338  48.859  1.00  0.00           H  
ATOM    180  CG  TRP    14      43.124  48.897  48.360  1.00  0.00           C  
ATOM    181  CD1 TRP    14      44.444  48.650  48.220  1.00  0.00           C  
ATOM    182  HD1 TRP    14      45.219  49.171  48.758  1.00  0.00           H  
ATOM    183  NE1 TRP    14      44.657  47.645  47.302  1.00  0.00           N  
ATOM    184  HE1 TRP    14      45.579  47.311  47.042  1.00  0.00           H  
ATOM    185  CE2 TRP    14      43.469  47.197  46.771  1.00  0.00           C  
ATOM    186  CZ2 TRP    14      43.169  46.237  45.795  1.00  0.00           C  
ATOM    187  HZ2 TRP    14      43.963  45.677  45.320  1.00  0.00           H  
ATOM    188  CH2 TRP    14      41.828  46.029  45.434  1.00  0.00           C  
ATOM    189  HH2 TRP    14      41.578  45.299  44.673  1.00  0.00           H  
ATOM    190  CZ3 TRP    14      40.812  46.778  46.058  1.00  0.00           C  
ATOM    191  HZ3 TRP    14      39.780  46.618  45.771  1.00  0.00           H  
ATOM    192  CE3 TRP    14      41.126  47.736  47.044  1.00  0.00           C  
ATOM    193  HE3 TRP    14      40.335  48.310  47.508  1.00  0.00           H  
ATOM    194  CD2 TRP    14      42.465  47.977  47.427  1.00  0.00           C  
ATOM    195  C   TRP    14      43.851  51.967  48.699  1.00  0.00           C  
ATOM    196  O   TRP    14      44.960  51.889  48.170  1.00  0.00           O  
ATOM    197  N   THR    15      42.974  52.913  48.344  1.00  0.00           N  
ATOM    198  H   THR    15      42.073  52.918  48.804  1.00  0.00           H  
ATOM    199  CA  THR    15      43.156  53.830  47.198  1.00  0.00           C  
ATOM    200  HA  THR    15      43.217  53.225  46.293  1.00  0.00           H  
ATOM    201  CB  THR    15      41.945  54.768  47.048  1.00  0.00           C  
ATOM    202  HB  THR    15      41.914  55.449  47.900  1.00  0.00           H  
ATOM    203  CG2 THR    15      41.991  55.588  45.756  1.00  0.00           C  
ATOM    204 HG21 THR    15      42.060  54.923  44.894  1.00  0.00           H  
ATOM    205 HG22 THR    15      41.090  56.197  45.671  1.00  0.00           H  
ATOM    206 HG23 THR    15      42.853  56.256  45.764  1.00  0.00           H  
ATOM    207  OG1 THR    15      40.750  54.009  47.026  1.00  0.00           O  
ATOM    208  HG1 THR    15      39.996  54.630  47.068  1.00  0.00           H  
ATOM    209  C   THR    15      44.452  54.648  47.285  1.00  0.00           C  
ATOM    210  O   THR    15      45.218  54.711  46.321  1.00  0.00           O  
ATOM    211  N   GLY    16      44.729  55.231  48.460  1.00  0.00           N  
ATOM    212  H   GLY    16      44.066  55.115  49.215  1.00  0.00           H  
ATOM    213  CA  GLY    16      45.937  56.024  48.735  1.00  0.00           C  
ATOM    214  HA2 GLY    16      46.090  56.737  47.925  1.00  0.00           H  
ATOM    215  HA3 GLY    16      45.790  56.592  49.654  1.00  0.00           H  
ATOM    216  C   GLY    16      47.222  55.194  48.890  1.00  0.00           C  
ATOM    217  O   GLY    16      48.313  55.758  49.004  1.00  0.00           O  
ATOM    218  N   MET    17      47.102  53.863  48.908  1.00  0.00           N  
ATOM    219  H   MET    17      46.169  53.475  48.852  1.00  0.00           H  
ATOM    220  CA  MET    17      48.217  52.917  48.867  1.00  0.00           C  
ATOM    221  HA  MET    17      49.115  53.408  49.245  1.00  0.00           H  
ATOM    222  CB  MET    17      47.929  51.752  49.814  1.00  0.00           C  
ATOM    223  HB2 MET    17      48.174  52.127  50.797  1.00  0.00           H  
ATOM    224  HB3 MET    17      46.871  51.497  49.808  1.00  0.00           H  
ATOM    225  CG  MET    17      48.744  50.480  49.559  1.00  0.00           C  
ATOM    226  HG2 MET    17      49.690  50.731  49.079  1.00  0.00           H  
ATOM    227  HG3 MET    17      48.983  50.025  50.517  1.00  0.00           H  
ATOM    228  SD  MET    17      47.856  49.257  48.556  1.00  0.00           S  
ATOM    229  CE  MET    17      47.341  48.094  49.855  1.00  0.00           C  
ATOM    230  HE1 MET    17      46.719  48.604  50.589  1.00  0.00           H  
ATOM    231  HE2 MET    17      46.772  47.276  49.413  1.00  0.00           H  
ATOM    232  HE3 MET    17      48.219  47.681  50.348  1.00  0.00           H  
ATOM    233  C   MET    17      48.547  52.468  47.444  1.00  0.00           C  
ATOM    234  O   MET    17      49.726  52.482  47.093  1.00  0.00           O  
ATOM    235  N   ILE    18      47.551  52.106  46.623  1.00  0.00           N  
ATOM    236  H   ILE    18      46.611  52.077  47.002  1.00  0.00           H  
ATOM    237  CA  ILE    18      47.757  51.679  45.226  1.00  0.00           C  
ATOM    238  HA  ILE    18      48.268  50.715  45.242  1.00  0.00           H  
ATOM    239  CB  ILE    18      46.405  51.482  44.496  1.00  0.00           C  
ATOM    240  HB  ILE    18      45.792  52.370  44.658  1.00  0.00           H  
ATOM    241  CG2 ILE    18      46.596  51.311  42.975  1.00  0.00           C  
ATOM    242 HG21 ILE    18      47.215  50.436  42.780  1.00  0.00           H  
ATOM    243 HG22 ILE    18      45.636  51.189  42.476  1.00  0.00           H  
ATOM    244 HG23 ILE    18      47.066  52.190  42.536  1.00  0.00           H  
ATOM    245  CG1 ILE    18      45.665  50.256  45.079  1.00  0.00           C  
ATOM    246 HG12 ILE    18      46.255  49.355  44.902  1.00  0.00           H  
ATOM    247 HG13 ILE    18      45.566  50.379  46.155  1.00  0.00           H  
ATOM    248  CD1 ILE    18      44.257  50.049  44.506  1.00  0.00           C  
ATOM    249 HD11 ILE    18      44.312  49.694  43.478  1.00  0.00           H  
ATOM    250 HD12 ILE    18      43.732  49.298  45.092  1.00  0.00           H  
ATOM    251 HD13 ILE    18      43.694  50.981  44.548  1.00  0.00           H  
ATOM    252  C   ILE    18      48.683  52.650  44.474  1.00  0.00           C  
ATOM    253  O   ILE    18      49.692  52.229  43.910  1.00  0.00           O  
ATOM    254  N   ASP    19      48.390  53.954  44.512  1.00  0.00           N  
ATOM    255  H   ASP    19      47.569  54.247  45.025  1.00  0.00           H  
ATOM    256  CA  ASP    19      49.167  54.978  43.795  1.00  0.00           C  
ATOM    257  HA  ASP    19      49.411  54.569  42.813  1.00  0.00           H  
ATOM    258  CB  ASP    19      48.297  56.223  43.528  1.00  0.00           C  
ATOM    259  HB2 ASP    19      48.849  56.887  42.860  1.00  0.00           H  
ATOM    260  HB3 ASP    19      47.406  55.898  42.985  1.00  0.00           H  
ATOM    261  CG  ASP    19      47.853  57.037  44.761  1.00  0.00           C  
ATOM    262  OD1 ASP    19      46.964  57.909  44.599  1.00  0.00           O  
ATOM    263  OD2 ASP    19      48.389  56.852  45.878  1.00  0.00           O  
ATOM    264  C   ASP    19      50.530  55.324  44.450  1.00  0.00           C  
ATOM    265  O   ASP    19      51.322  56.066  43.861  1.00  0.00           O  
ATOM    266  N   GLY    20      50.831  54.764  45.631  1.00  0.00           N  
ATOM    267  H   GLY    20      50.139  54.145  46.033  1.00  0.00           H  
ATOM    268  CA  GLY    20      52.092  54.932  46.364  1.00  0.00           C  
ATOM    269  HA2 GLY    20      52.626  55.811  46.001  1.00  0.00           H  
ATOM    270  HA3 GLY    20      51.866  55.098  47.418  1.00  0.00           H  
ATOM    271  C   GLY    20      53.022  53.713  46.261  1.00  0.00           C  
ATOM    272  O   GLY    20      54.169  53.848  45.827  1.00  0.00           O  
ATOM    273  N   TRP    21      52.536  52.519  46.628  1.00  0.00           N  
ATOM    274  H   TRP    21      51.573  52.486  46.948  1.00  0.00           H  
ATOM    275  CA  TRP    21      53.252  51.236  46.496  1.00  0.00           C  
ATOM    276  HA  TRP    21      54.185  51.308  47.058  1.00  0.00           H  
ATOM    277  CB  TRP    21      52.417  50.103  47.143  1.00  0.00           C  
ATOM    278  HB2 TRP    21      52.587  50.138  48.221  1.00  0.00           H  
ATOM    279  HB3 TRP    21      51.364  50.345  46.994  1.00  0.00           H  
ATOM    280  CG  TRP    21      52.559  48.663  46.695  1.00  0.00           C  
ATOM    281  CD1 TRP    21      53.545  48.084  45.964  1.00  0.00           C  
ATOM    282  HD1 TRP    21      54.456  48.559  45.630  1.00  0.00           H  
ATOM    283  NE1 TRP    21      53.181  46.801  45.607  1.00  0.00           N  
ATOM    284  HE1 TRP    21      53.744  46.208  45.006  1.00  0.00           H  
ATOM    285  CE2 TRP    21      51.986  46.438  46.181  1.00  0.00           C  
ATOM    286  CZ2 TRP    21      51.215  45.266  46.140  1.00  0.00           C  
ATOM    287  HZ2 TRP    21      51.507  44.442  45.505  1.00  0.00           H  
ATOM    288  CH2 TRP    21      50.078  45.170  46.961  1.00  0.00           C  
ATOM    289  HH2 TRP    21      49.472  44.273  46.952  1.00  0.00           H  
ATOM    290  CZ3 TRP    21      49.753  46.230  47.824  1.00  0.00           C  
ATOM    291  HZ3 TRP    21      48.899  46.142  48.481  1.00  0.00           H  
ATOM    292  CE3 TRP    21      50.527  47.407  47.836  1.00  0.00           C  
ATOM    293  HE3 TRP    21      50.288  48.207  48.517  1.00  0.00           H  
ATOM    294  CD2 TRP    21      51.633  47.566  46.978  1.00  0.00           C  
ATOM    295  C   TRP    21      53.651  50.955  45.037  1.00  0.00           C  
ATOM    296  O   TRP    21      54.826  50.680  44.782  1.00  0.00           O  
ATOM    297  N   TYR    22      52.727  51.062  44.069  1.00  0.00           N  
ATOM    298  H   TYR    22      51.784  51.329  44.324  1.00  0.00           H  
ATOM    299  CA  TYR    22      52.967  50.621  42.680  1.00  0.00           C  
ATOM    300  HA  TYR    22      53.295  49.582  42.713  1.00  0.00           H  
ATOM    301  CB  TYR    22      51.672  50.667  41.848  1.00  0.00           C  
ATOM    302  HB2 TYR    22      51.209  51.645  41.967  1.00  0.00           H  
ATOM    303  HB3 TYR    22      51.956  50.595  40.798  1.00  0.00           H  
ATOM    304  CG  TYR    22      50.622  49.577  42.064  1.00  0.00           C  
ATOM    305  CD1 TYR    22      50.772  48.541  43.015  1.00  0.00           C  
ATOM    306  HD1 TYR    22      51.618  48.520  43.687  1.00  0.00           H  
ATOM    307  CE1 TYR    22      49.828  47.496  43.085  1.00  0.00           C  
ATOM    308  HE1 TYR    22      49.958  46.698  43.802  1.00  0.00           H  
ATOM    309  CZ  TYR    22      48.720  47.480  42.208  1.00  0.00           C  
ATOM    310  OH  TYR    22      47.819  46.458  42.240  1.00  0.00           O  
ATOM    311  HH  TYR    22      48.113  45.715  42.798  1.00  0.00           H  
ATOM    312  CE2 TYR    22      48.555  48.526  41.276  1.00  0.00           C  
ATOM    313  HE2 TYR    22      47.706  48.514  40.607  1.00  0.00           H  
ATOM    314  CD2 TYR    22      49.501  49.567  41.208  1.00  0.00           C  
ATOM    315  HD2 TYR    22      49.377  50.356  40.478  1.00  0.00           H  
ATOM    316  C   TYR    22      54.106  51.371  41.952  1.00  0.00           C  
ATOM    317  O   TYR    22      54.602  50.880  40.934  1.00  0.00           O  
ATOM    318  N   GLY    23      54.572  52.514  42.471  1.00  0.00           N  
ATOM    319  H   GLY    23      54.139  52.857  43.317  1.00  0.00           H  
ATOM    320  CA  GLY    23      55.786  53.197  42.003  1.00  0.00           C  
ATOM    321  HA2 GLY    23      55.822  53.188  40.913  1.00  0.00           H  
ATOM    322  HA3 GLY    23      55.755  54.236  42.331  1.00  0.00           H  
ATOM    323  C   GLY    23      57.076  52.551  42.543  1.00  0.00           C  
ATOM    324  O   GLY    23      57.911  53.235  43.145  1.00  0.00           O  
ATOM    325  N   SER    24      57.227  51.234  42.341  1.00  0.00           N  
ATOM    326  H   SER    24      56.495  50.768  41.821  1.00  0.00           H  
ATOM    327  CA  SER    24      58.393  50.411  42.723  1.00  0.00           C  
ATOM    328  HA  SER    24      58.741  50.748  43.699  1.00  0.00           H  
ATOM    329  CB  SER    24      57.961  48.946  42.885  1.00  0.00           C  
ATOM    330  HB2 SER    24      58.812  48.351  43.227  1.00  0.00           H  
ATOM    331  HB3 SER    24      57.187  48.892  43.655  1.00  0.00           H  
ATOM    332  OG  SER    24      57.447  48.413  41.669  1.00  0.00           O  
ATOM    333  HG  SER    24      58.191  48.158  41.082  1.00  0.00           H  
ATOM    334  C   SER    24      59.597  50.547  41.776  1.00  0.00           C  
ATOM    335  O   SER    24      59.436  50.985  40.610  1.00  0.00           O  
ATOM    336  OXT SER    24      60.724  50.217  42.212  1.00  0.00           O  
TER     337      SER    24 
ENDMDL
REMARK 2LWA                 ENERGY     1.41980E+02 RMS    3.14   3.34   5.60
ATOM      1  N   GLY     1      50.599  58.232  44.147  1.00  0.00           N  
ATOM      2  H1  GLY     1      50.469  57.262  43.903  1.00  0.00           H  
ATOM      3  H2  GLY     1      50.588  58.780  43.301  1.00  0.00           H  
ATOM      4  H3  GLY     1      49.829  58.524  44.729  1.00  0.00           H  
ATOM      5  CA  GLY     1      51.887  58.419  44.859  1.00  0.00           C  
ATOM      6  HA2 GLY     1      52.706  58.118  44.204  1.00  0.00           H  
ATOM      7  HA3 GLY     1      52.016  59.473  45.110  1.00  0.00           H  
ATOM      8  C   GLY     1      51.979  57.603  46.144  1.00  0.00           C  
ATOM      9  O   GLY     1      50.998  57.019  46.607  1.00  0.00           O  
ATOM     10  N   LEU     2      53.176  57.570  46.740  1.00  0.00           N  
ATOM     11  H   LEU     2      53.927  58.098  46.310  1.00  0.00           H  
ATOM     12  CA  LEU     2      53.534  56.731  47.900  1.00  0.00           C  
ATOM     13  HA  LEU     2      53.267  55.702  47.654  1.00  0.00           H  
ATOM     14  CB  LEU     2      55.076  56.799  48.033  1.00  0.00           C  
ATOM     15  HB2 LEU     2      55.486  56.574  47.047  1.00  0.00           H  
ATOM     16  HB3 LEU     2      55.365  57.826  48.262  1.00  0.00           H  
ATOM     17  CG  LEU     2      55.808  55.857  49.013  1.00  0.00           C  
ATOM     18  HG  LEU     2      56.840  55.792  48.668  1.00  0.00           H  
ATOM     19  CD1 LEU     2      55.876  56.411  50.435  1.00  0.00           C  
ATOM     20 HD11 LEU     2      54.881  56.535  50.852  1.00  0.00           H  
ATOM     21 HD12 LEU     2      56.447  55.727  51.064  1.00  0.00           H  
ATOM     22 HD13 LEU     2      56.382  57.376  50.427  1.00  0.00           H  
ATOM     23  CD2 LEU     2      55.258  54.430  49.011  1.00  0.00           C  
ATOM     24 HD21 LEU     2      55.225  54.053  47.990  1.00  0.00           H  
ATOM     25 HD22 LEU     2      55.908  53.785  49.601  1.00  0.00           H  
ATOM     26 HD23 LEU     2      54.259  54.403  49.436  1.00  0.00           H  
ATOM     27  C   LEU     2      52.755  57.088  49.186  1.00  0.00           C  
ATOM     28  O   LEU     2      52.488  56.217  50.010  1.00  0.00           O  
ATOM     29  N   PHE     3      52.333  58.346  49.341  1.00  0.00           N  
ATOM     30  H   PHE     3      52.608  59.017  48.638  1.00  0.00           H  
ATOM     31  CA  PHE     3      51.594  58.846  50.513  1.00  0.00           C  
ATOM     32  HA  PHE     3      52.232  58.720  51.389  1.00  0.00           H  
ATOM     33  CB  PHE     3      51.337  60.351  50.341  1.00  0.00           C  
ATOM     34  HB2 PHE     3      50.596  60.499  49.554  1.00  0.00           H  
ATOM     35  HB3 PHE     3      50.913  60.745  51.266  1.00  0.00           H  
ATOM     36  CG  PHE     3      52.586  61.147  50.000  1.00  0.00           C  
ATOM     37  CD1 PHE     3      53.579  61.347  50.978  1.00  0.00           C  
ATOM     38  HD1 PHE     3      53.437  60.967  51.981  1.00  0.00           H  
ATOM     39  CE1 PHE     3      54.766  62.028  50.650  1.00  0.00           C  
ATOM     40  HE1 PHE     3      55.530  62.175  51.402  1.00  0.00           H  
ATOM     41  CZ  PHE     3      54.962  62.511  49.344  1.00  0.00           C  
ATOM     42  HZ  PHE     3      55.878  63.030  49.091  1.00  0.00           H  
ATOM     43  CE2 PHE     3      53.970  62.318  48.367  1.00  0.00           C  
ATOM     44  HE2 PHE     3      54.122  62.690  47.361  1.00  0.00           H  
ATOM     45  CD2 PHE     3      52.782  61.638  48.694  1.00  0.00           C  
ATOM     46  HD2 PHE     3      52.025  61.490  47.936  1.00  0.00           H  
ATOM     47  C   PHE     3      50.283  58.086  50.799  1.00  0.00           C  
ATOM     48  O   PHE     3      50.023  57.707  51.942  1.00  0.00           O  
ATOM     49  N   GLY     4      49.470  57.818  49.769  1.00  0.00           N  
ATOM     50  H   GLY     4      49.732  58.156  48.852  1.00  0.00           H  
ATOM     51  CA  GLY     4      48.249  57.004  49.886  1.00  0.00           C  
ATOM     52  HA2 GLY     4      47.609  57.423  50.664  1.00  0.00           H  
ATOM     53  HA3 GLY     4      47.699  57.034  48.946  1.00  0.00           H  
ATOM     54  C   GLY     4      48.536  55.536  50.229  1.00  0.00           C  
ATOM     55  O   GLY     4      47.834  54.928  51.039  1.00  0.00           O  
ATOM     56  N   ALA     5      49.589  54.971  49.630  1.00  0.00           N  
ATOM     57  H   ALA     5      50.115  55.531  48.974  1.00  0.00           H  
ATOM     58  CA  ALA     5      50.066  53.617  49.905  1.00  0.00           C  
ATOM     59  HA  ALA     5      49.240  52.923  49.739  1.00  0.00           H  
ATOM     60  CB  ALA     5      51.159  53.284  48.878  1.00  0.00           C  
ATOM     61  HB1 ALA     5      52.003  53.960  48.983  1.00  0.00           H  
ATOM     62  HB2 ALA     5      51.516  52.267  49.016  1.00  0.00           H  
ATOM     63  HB3 ALA     5      50.754  53.373  47.869  1.00  0.00           H  
ATOM     64  C   ALA     5      50.505  53.443  51.377  1.00  0.00           C  
ATOM     65  O   ALA     5      49.963  52.596  52.087  1.00  0.00           O  
ATOM     66  N   ILE     6      51.404  54.288  51.899  1.00  0.00           N  
ATOM     67  H   ILE     6      51.828  54.987  51.295  1.00  0.00           H  
ATOM     68  CA  ILE     6      51.816  54.208  53.317  1.00  0.00           C  
ATOM     69  HA  ILE     6      52.036  53.158  53.516  1.00  0.00           H  
ATOM     70  CB  ILE     6      53.123  54.971  53.626  1.00  0.00           C  
ATOM     71  HB  ILE     6      53.369  54.786  54.674  1.00  0.00           H  
ATOM     72  CG2 ILE     6      54.270  54.359  52.809  1.00  0.00           C  
ATOM     73 HG21 ILE     6      54.090  54.495  51.745  1.00  0.00           H  
ATOM     74 HG22 ILE     6      55.213  54.835  53.080  1.00  0.00           H  
ATOM     75 HG23 ILE     6      54.352  53.292  53.020  1.00  0.00           H  
ATOM     76  CG1 ILE     6      53.040  56.499  53.420  1.00  0.00           C  
ATOM     77 HG12 ILE     6      54.009  56.875  53.092  1.00  0.00           H  
ATOM     78 HG13 ILE     6      52.319  56.728  52.641  1.00  0.00           H  
ATOM     79  CD1 ILE     6      52.672  57.268  54.696  1.00  0.00           C  
ATOM     80 HD11 ILE     6      53.436  57.106  55.457  1.00  0.00           H  
ATOM     81 HD12 ILE     6      52.619  58.334  54.471  1.00  0.00           H  
ATOM     82 HD13 ILE     6      51.707  56.944  55.081  1.00  0.00           H  
ATOM     83  C   ILE     6      50.685  54.566  54.291  1.00  0.00           C  
ATOM     84  O   ILE     6      50.648  54.016  55.388  1.00  0.00           O  
ATOM     85  N   ALA     7      49.707  55.394  53.912  1.00  0.00           N  
ATOM     86  H   ALA     7      49.777  55.890  53.032  1.00  0.00           H  
ATOM     87  CA  ALA     7      48.508  55.568  54.733  1.00  0.00           C  
ATOM     88  HA  ALA     7      48.824  55.942  55.709  1.00  0.00           H  
ATOM     89  CB  ALA     7      47.598  56.631  54.111  1.00  0.00           C  
ATOM     90  HB1 ALA     7      47.228  56.301  53.143  1.00  0.00           H  
ATOM     91  HB2 ALA     7      46.749  56.810  54.771  1.00  0.00           H  
ATOM     92  HB3 ALA     7      48.148  57.565  53.994  1.00  0.00           H  
ATOM     93  C   ALA     7      47.790  54.220  54.981  1.00  0.00           C  
ATOM     94  O   ALA     7      47.419  53.922  56.116  1.00  0.00           O  
ATOM     95  N   ALA     8      47.683  53.350  53.965  1.00  0.00           N  
ATOM     96  H   ALA     8      48.028  53.627  53.054  1.00  0.00           H  
ATOM     97  CA  ALA     8      47.144  51.993  54.112  1.00  0.00           C  
ATOM     98  HA  ALA     8      46.172  52.078  54.600  1.00  0.00           H  
ATOM     99  CB  ALA     8      46.889  51.395  52.725  1.00  0.00           C  
ATOM    100  HB1 ALA     8      47.828  51.276  52.192  1.00  0.00           H  
ATOM    101  HB2 ALA     8      46.412  50.419  52.827  1.00  0.00           H  
ATOM    102  HB3 ALA     8      46.231  52.051  52.153  1.00  0.00           H  
ATOM    103  C   ALA     8      47.999  51.064  55.008  1.00  0.00           C  
ATOM    104  O   ALA     8      47.430  50.210  55.691  1.00  0.00           O  
ATOM    105  N   PHE     9      49.334  51.226  55.061  1.00  0.00           N  
ATOM    106  H   PHE     9      49.750  51.930  54.464  1.00  0.00           H  
ATOM    107  CA  PHE     9      50.188  50.553  56.063  1.00  0.00           C  
ATOM    108  HA  PHE     9      50.083  49.476  55.937  1.00  0.00           H  
ATOM    109  CB  PHE     9      51.683  50.913  55.842  1.00  0.00           C  
ATOM    110  HB2 PHE     9      51.950  50.542  54.853  1.00  0.00           H  
ATOM    111  HB3 PHE     9      51.785  51.988  55.794  1.00  0.00           H  
ATOM    112  CG  PHE     9      52.766  50.448  56.827  1.00  0.00           C  
ATOM    113  CD1 PHE     9      53.972  49.932  56.308  1.00  0.00           C  
ATOM    114  HD1 PHE     9      54.093  49.816  55.241  1.00  0.00           H  
ATOM    115  CE1 PHE     9      55.037  49.582  57.158  1.00  0.00           C  
ATOM    116  HE1 PHE     9      55.954  49.185  56.742  1.00  0.00           H  
ATOM    117  CZ  PHE     9      54.916  49.743  58.547  1.00  0.00           C  
ATOM    118  HZ  PHE     9      55.732  49.465  59.202  1.00  0.00           H  
ATOM    119  CE2 PHE     9      53.739  50.290  59.078  1.00  0.00           C  
ATOM    120  HE2 PHE     9      53.651  50.448  60.145  1.00  0.00           H  
ATOM    121  CD2 PHE     9      52.684  50.659  58.224  1.00  0.00           C  
ATOM    122  HD2 PHE     9      51.832  51.132  58.675  1.00  0.00           H  
ATOM    123  C   PHE     9      49.690  50.895  57.476  1.00  0.00           C  
ATOM    124  O   PHE     9      49.382  49.995  58.262  1.00  0.00           O  
ATOM    125  N   ILE    10      49.584  52.193  57.793  1.00  0.00           N  
ATOM    126  H   ILE    10      49.834  52.876  57.085  1.00  0.00           H  
ATOM    127  CA  ILE    10      49.218  52.679  59.134  1.00  0.00           C  
ATOM    128  HA  ILE    10      49.806  52.117  59.861  1.00  0.00           H  
ATOM    129  CB  ILE    10      49.605  54.174  59.299  1.00  0.00           C  
ATOM    130  HB  ILE    10      49.263  54.733  58.426  1.00  0.00           H  
ATOM    131  CG2 ILE    10      48.940  54.803  60.538  1.00  0.00           C  
ATOM    132 HG21 ILE    10      49.226  54.255  61.437  1.00  0.00           H  
ATOM    133 HG22 ILE    10      49.245  55.845  60.640  1.00  0.00           H  
ATOM    134 HG23 ILE    10      47.855  54.794  60.437  1.00  0.00           H  
ATOM    135  CG1 ILE    10      51.136  54.367  59.470  1.00  0.00           C  
ATOM    136 HG12 ILE    10      51.323  55.316  59.974  1.00  0.00           H  
ATOM    137 HG13 ILE    10      51.538  53.580  60.109  1.00  0.00           H  
ATOM    138  CD1 ILE    10      51.946  54.421  58.172  1.00  0.00           C  
ATOM    139 HD11 ILE    10      51.557  55.208  57.527  1.00  0.00           H  
ATOM    140 HD12 ILE    10      52.987  54.644  58.406  1.00  0.00           H  
ATOM    141 HD13 ILE    10      51.911  53.463  57.659  1.00  0.00           H  
ATOM    142  C   ILE    10      47.744  52.375  59.479  1.00  0.00           C  
ATOM    143  O   ILE    10      47.444  52.015  60.620  1.00  0.00           O  
ATOM    144  N   GLU    11      46.830  52.427  58.503  1.00  0.00           N  
ATOM    145  H   GLU    11      47.120  52.801  57.605  1.00  0.00           H  
ATOM    146  CA  GLU    11      45.400  52.122  58.690  1.00  0.00           C  
ATOM    147  HA  GLU    11      45.062  52.626  59.598  1.00  0.00           H  
ATOM    148  CB  GLU    11      44.567  52.678  57.513  1.00  0.00           C  
ATOM    149  HB2 GLU    11      45.162  52.710  56.602  1.00  0.00           H  
ATOM    150  HB3 GLU    11      43.740  51.995  57.318  1.00  0.00           H  
ATOM    151  CG  GLU    11      43.934  54.055  57.776  1.00  0.00           C  
ATOM    152  HG2 GLU    11      43.190  54.232  56.996  1.00  0.00           H  
ATOM    153  HG3 GLU    11      43.389  54.016  58.723  1.00  0.00           H  
ATOM    154  CD  GLU    11      44.931  55.234  57.802  1.00  0.00           C  
ATOM    155  OE1 GLU    11      44.956  56.026  56.825  1.00  0.00           O  
ATOM    156  OE2 GLU    11      45.618  55.442  58.832  1.00  0.00           O  
ATOM    157  C   GLU    11      45.104  50.619  58.925  1.00  0.00           C  
ATOM    158  O   GLU    11      43.982  50.274  59.310  1.00  0.00           O  
ATOM    159  N   GLY    12      46.090  49.728  58.742  1.00  0.00           N  
ATOM    160  H   GLY    12      46.989  50.086  58.443  1.00  0.00           H  
ATOM    161  CA  GLY    12      46.016  48.305  59.121  1.00  0.00           C  
ATOM    162  HA2 GLY    12      46.871  48.075  59.756  1.00  0.00           H  
ATOM    163  HA3 GLY    12      45.120  48.123  59.714  1.00  0.00           H  
ATOM    164  C   GLY    12      46.013  47.296  57.964  1.00  0.00           C  
ATOM    165  O   GLY    12      45.831  46.099  58.202  1.00  0.00           O  
ATOM    166  N   GLY    13      46.209  47.749  56.721  1.00  0.00           N  
ATOM    167  H   GLY    13      46.380  48.742  56.599  1.00  0.00           H  
ATOM    168  CA  GLY    13      46.147  46.930  55.502  1.00  0.00           C  
ATOM    169  HA2 GLY    13      45.655  45.979  55.706  1.00  0.00           H  
ATOM    170  HA3 GLY    13      45.538  47.456  54.767  1.00  0.00           H  
ATOM    171  C   GLY    13      47.501  46.627  54.848  1.00  0.00           C  
ATOM    172  O   GLY    13      47.522  46.333  53.656  1.00  0.00           O  
ATOM    173  N   TRP    14      48.625  46.708  55.577  1.00  0.00           N  
ATOM    174  H   TRP    14      48.525  46.927  56.558  1.00  0.00           H  
ATOM    175  CA  TRP    14      49.990  46.665  55.012  1.00  0.00           C  
ATOM    176  HA  TRP    14      50.128  47.588  54.447  1.00  0.00           H  
ATOM    177  CB  TRP    14      51.033  46.651  56.148  1.00  0.00           C  
ATOM    178  HB2 TRP    14      50.834  47.488  56.818  1.00  0.00           H  
ATOM    179  HB3 TRP    14      50.903  45.738  56.731  1.00  0.00           H  
ATOM    180  CG  TRP    14      52.480  46.737  55.737  1.00  0.00           C  
ATOM    181  CD1 TRP    14      52.943  47.180  54.545  1.00  0.00           C  
ATOM    182  HD1 TRP    14      52.326  47.508  53.725  1.00  0.00           H  
ATOM    183  NE1 TRP    14      54.320  47.142  54.519  1.00  0.00           N  
ATOM    184  HE1 TRP    14      54.873  47.432  53.720  1.00  0.00           H  
ATOM    185  CE2 TRP    14      54.829  46.638  55.692  1.00  0.00           C  
ATOM    186  CZ2 TRP    14      56.138  46.383  56.125  1.00  0.00           C  
ATOM    187  HZ2 TRP    14      56.976  46.578  55.470  1.00  0.00           H  
ATOM    188  CH2 TRP    14      56.341  45.886  57.422  1.00  0.00           C  
ATOM    189  HH2 TRP    14      57.346  45.688  57.777  1.00  0.00           H  
ATOM    190  CZ3 TRP    14      55.236  45.651  58.261  1.00  0.00           C  
ATOM    191  HZ3 TRP    14      55.398  45.270  59.262  1.00  0.00           H  
ATOM    192  CE3 TRP    14      53.923  45.903  57.810  1.00  0.00           C  
ATOM    193  HE3 TRP    14      53.083  45.712  58.464  1.00  0.00           H  
ATOM    194  CD2 TRP    14      53.681  46.401  56.510  1.00  0.00           C  
ATOM    195  C   TRP    14      50.247  45.511  54.023  1.00  0.00           C  
ATOM    196  O   TRP    14      50.620  45.760  52.876  1.00  0.00           O  
ATOM    197  N   THR    15      50.023  44.254  54.415  1.00  0.00           N  
ATOM    198  H   THR    15      49.754  44.082  55.374  1.00  0.00           H  
ATOM    199  CA  THR    15      50.312  43.097  53.540  1.00  0.00           C  
ATOM    200  HA  THR    15      51.321  43.221  53.143  1.00  0.00           H  
ATOM    201  CB  THR    15      50.294  41.778  54.331  1.00  0.00           C  
ATOM    202  HB  THR    15      49.279  41.584  54.680  1.00  0.00           H  
ATOM    203  CG2 THR    15      50.775  40.588  53.495  1.00  0.00           C  
ATOM    204 HG21 THR    15      51.763  40.797  53.082  1.00  0.00           H  
ATOM    205 HG22 THR    15      50.826  39.694  54.117  1.00  0.00           H  
ATOM    206 HG23 THR    15      50.079  40.395  52.679  1.00  0.00           H  
ATOM    207  OG1 THR    15      51.156  41.883  55.449  1.00  0.00           O  
ATOM    208  HG1 THR    15      51.040  41.083  55.997  1.00  0.00           H  
ATOM    209  C   THR    15      49.363  43.024  52.336  1.00  0.00           C  
ATOM    210  O   THR    15      49.796  42.730  51.220  1.00  0.00           O  
ATOM    211  N   GLY    16      48.079  43.351  52.539  1.00  0.00           N  
ATOM    212  H   GLY    16      47.794  43.602  53.477  1.00  0.00           H  
ATOM    213  CA  GLY    16      47.086  43.490  51.465  1.00  0.00           C  
ATOM    214  HA2 GLY    16      46.988  42.541  50.936  1.00  0.00           H  
ATOM    215  HA3 GLY    16      46.117  43.741  51.898  1.00  0.00           H  
ATOM    216  C   GLY    16      47.453  44.581  50.453  1.00  0.00           C  
ATOM    217  O   GLY    16      47.251  44.411  49.248  1.00  0.00           O  
ATOM    218  N   MET    17      48.016  45.692  50.940  1.00  0.00           N  
ATOM    219  H   MET    17      48.080  45.785  51.948  1.00  0.00           H  
ATOM    220  CA  MET    17      48.578  46.765  50.124  1.00  0.00           C  
ATOM    221  HA  MET    17      47.797  47.104  49.441  1.00  0.00           H  
ATOM    222  CB  MET    17      48.951  47.957  51.022  1.00  0.00           C  
ATOM    223  HB2 MET    17      48.129  48.152  51.711  1.00  0.00           H  
ATOM    224  HB3 MET    17      49.819  47.692  51.614  1.00  0.00           H  
ATOM    225  CG  MET    17      49.228  49.259  50.259  1.00  0.00           C  
ATOM    226  HG2 MET    17      49.040  49.100  49.196  1.00  0.00           H  
ATOM    227  HG3 MET    17      48.502  49.998  50.588  1.00  0.00           H  
ATOM    228  SD  MET    17      50.877  50.006  50.413  1.00  0.00           S  
ATOM    229  CE  MET    17      51.355  49.762  52.138  1.00  0.00           C  
ATOM    230  HE1 MET    17      51.683  48.734  52.253  1.00  0.00           H  
ATOM    231  HE2 MET    17      52.186  50.425  52.380  1.00  0.00           H  
ATOM    232  HE3 MET    17      50.514  49.968  52.799  1.00  0.00           H  
ATOM    233  C   MET    17      49.756  46.280  49.266  1.00  0.00           C  
ATOM    234  O   MET    17      49.712  46.498  48.055  1.00  0.00           O  
ATOM    235  N   ILE    18      50.778  45.628  49.860  1.00  0.00           N  
ATOM    236  H   ILE    18      50.723  45.494  50.865  1.00  0.00           H  
ATOM    237  CA  ILE    18      52.027  45.215  49.172  1.00  0.00           C  
ATOM    238  HA  ILE    18      52.569  46.119  48.910  1.00  0.00           H  
ATOM    239  CB  ILE    18      52.977  44.382  50.080  1.00  0.00           C  
ATOM    240  HB  ILE    18      52.390  43.630  50.609  1.00  0.00           H  
ATOM    241  CG2 ILE    18      54.066  43.649  49.261  1.00  0.00           C  
ATOM    242 HG21 ILE    18      54.683  44.369  48.722  1.00  0.00           H  
ATOM    243 HG22 ILE    18      54.701  43.047  49.909  1.00  0.00           H  
ATOM    244 HG23 ILE    18      53.624  42.950  48.551  1.00  0.00           H  
ATOM    245  CG1 ILE    18      53.661  45.308  51.116  1.00  0.00           C  
ATOM    246 HG12 ILE    18      54.244  46.067  50.591  1.00  0.00           H  
ATOM    247 HG13 ILE    18      52.896  45.823  51.694  1.00  0.00           H  
ATOM    248  CD1 ILE    18      54.593  44.587  52.103  1.00  0.00           C  
ATOM    249 HD11 ILE    18      55.468  44.188  51.592  1.00  0.00           H  
ATOM    250 HD12 ILE    18      54.957  45.292  52.844  1.00  0.00           H  
ATOM    251 HD13 ILE    18      54.057  43.783  52.609  1.00  0.00           H  
ATOM    252  C   ILE    18      51.752  44.522  47.833  1.00  0.00           C  
ATOM    253  O   ILE    18      52.198  45.020  46.800  1.00  0.00           O  
ATOM    254  N   ASP    19      50.969  43.440  47.806  1.00  0.00           N  
ATOM    255  H   ASP    19      50.588  43.085  48.673  1.00  0.00           H  
ATOM    256  CA  ASP    19      50.594  42.792  46.541  1.00  0.00           C  
ATOM    257  HA  ASP    19      51.420  42.913  45.838  1.00  0.00           H  
ATOM    258  CB  ASP    19      50.424  41.277  46.736  1.00  0.00           C  
ATOM    259  HB2 ASP    19      51.314  40.897  47.244  1.00  0.00           H  
ATOM    260  HB3 ASP    19      49.564  41.086  47.380  1.00  0.00           H  
ATOM    261  CG  ASP    19      50.269  40.505  45.408  1.00  0.00           C  
ATOM    262  OD1 ASP    19      50.023  39.274  45.463  1.00  0.00           O  
ATOM    263  OD2 ASP    19      50.426  41.089  44.309  1.00  0.00           O  
ATOM    264  C   ASP    19      49.374  43.513  45.928  1.00  0.00           C  
ATOM    265  O   ASP    19      48.250  43.002  45.875  1.00  0.00           O  
ATOM    266  N   GLY    20      49.633  44.755  45.506  1.00  0.00           N  
ATOM    267  H   GLY    20      50.581  45.073  45.671  1.00  0.00           H  
ATOM    268  CA  GLY    20      48.661  45.757  45.068  1.00  0.00           C  
ATOM    269  HA2 GLY    20      48.032  45.336  44.284  1.00  0.00           H  
ATOM    270  HA3 GLY    20      48.025  46.037  45.909  1.00  0.00           H  
ATOM    271  C   GLY    20      49.357  47.016  44.529  1.00  0.00           C  
ATOM    272  O   GLY    20      49.438  47.188  43.311  1.00  0.00           O  
ATOM    273  N   TRP    21      49.923  47.868  45.400  1.00  0.00           N  
ATOM    274  H   TRP    21      49.839  47.662  46.390  1.00  0.00           H  
ATOM    275  CA  TRP    21      50.685  49.068  44.973  1.00  0.00           C  
ATOM    276  HA  TRP    21      50.055  49.629  44.280  1.00  0.00           H  
ATOM    277  CB  TRP    21      51.004  50.000  46.156  1.00  0.00           C  
ATOM    278  HB2 TRP    21      51.207  50.990  45.747  1.00  0.00           H  
ATOM    279  HB3 TRP    21      50.118  50.096  46.785  1.00  0.00           H  
ATOM    280  CG  TRP    21      52.182  49.625  47.015  1.00  0.00           C  
ATOM    281  CD1 TRP    21      52.161  48.661  47.952  1.00  0.00           C  
ATOM    282  HD1 TRP    21      51.287  48.103  48.212  1.00  0.00           H  
ATOM    283  NE1 TRP    21      53.368  48.586  48.608  1.00  0.00           N  
ATOM    284  HE1 TRP    21      53.532  47.996  49.414  1.00  0.00           H  
ATOM    285  CE2 TRP    21      54.259  49.497  48.106  1.00  0.00           C  
ATOM    286  CZ2 TRP    21      55.578  49.811  48.458  1.00  0.00           C  
ATOM    287  HZ2 TRP    21      56.065  49.282  49.266  1.00  0.00           H  
ATOM    288  CH2 TRP    21      56.244  50.821  47.750  1.00  0.00           C  
ATOM    289  HH2 TRP    21      57.263  51.080  48.010  1.00  0.00           H  
ATOM    290  CZ3 TRP    21      55.583  51.495  46.706  1.00  0.00           C  
ATOM    291  HZ3 TRP    21      56.103  52.275  46.166  1.00  0.00           H  
ATOM    292  CE3 TRP    21      54.249  51.177  46.370  1.00  0.00           C  
ATOM    293  HE3 TRP    21      53.750  51.717  45.578  1.00  0.00           H  
ATOM    294  CD2 TRP    21      53.545  50.168  47.063  1.00  0.00           C  
ATOM    295  C   TRP    21      51.981  48.716  44.224  1.00  0.00           C  
ATOM    296  O   TRP    21      52.389  49.430  43.305  1.00  0.00           O  
ATOM    297  N   TYR    22      52.606  47.594  44.596  1.00  0.00           N  
ATOM    298  H   TYR    22      52.240  47.104  45.401  1.00  0.00           H  
ATOM    299  CA  TYR    22      53.830  47.061  43.987  1.00  0.00           C  
ATOM    300  HA  TYR    22      54.533  47.884  43.850  1.00  0.00           H  
ATOM    301  CB  TYR    22      54.444  46.063  44.985  1.00  0.00           C  
ATOM    302  HB2 TYR    22      54.199  46.394  45.995  1.00  0.00           H  
ATOM    303  HB3 TYR    22      53.976  45.088  44.844  1.00  0.00           H  
ATOM    304  CG  TYR    22      55.951  45.892  44.949  1.00  0.00           C  
ATOM    305  CD1 TYR    22      56.745  46.555  45.907  1.00  0.00           C  
ATOM    306  HD1 TYR    22      56.282  47.217  46.630  1.00  0.00           H  
ATOM    307  CE1 TYR    22      58.136  46.341  45.948  1.00  0.00           C  
ATOM    308  HE1 TYR    22      58.738  46.839  46.695  1.00  0.00           H  
ATOM    309  CZ  TYR    22      58.742  45.466  45.019  1.00  0.00           C  
ATOM    310  OH  TYR    22      60.085  45.238  45.056  1.00  0.00           O  
ATOM    311  HH  TYR    22      60.517  45.679  45.812  1.00  0.00           H  
ATOM    312  CE2 TYR    22      57.947  44.810  44.052  1.00  0.00           C  
ATOM    313  HE2 TYR    22      58.414  44.140  43.345  1.00  0.00           H  
ATOM    314  CD2 TYR    22      56.554  45.016  44.025  1.00  0.00           C  
ATOM    315  HD2 TYR    22      55.947  44.490  43.299  1.00  0.00           H  
ATOM    316  C   TYR    22      53.569  46.416  42.603  1.00  0.00           C  
ATOM    317  O   TYR    22      54.508  46.146  41.850  1.00  0.00           O  
ATOM    318  N   GLY    23      52.298  46.176  42.248  1.00  0.00           N  
ATOM    319  H   GLY    23      51.569  46.478  42.880  1.00  0.00           H  
ATOM    320  CA  GLY    23      51.871  45.516  41.010  1.00  0.00           C  
ATOM    321  HA2 GLY    23      52.530  44.676  40.789  1.00  0.00           H  
ATOM    322  HA3 GLY    23      50.865  45.119  41.154  1.00  0.00           H  
ATOM    323  C   GLY    23      51.846  46.467  39.806  1.00  0.00           C  
ATOM    324  O   GLY    23      50.772  46.925  39.397  1.00  0.00           O  
ATOM    325  N   SER    24      53.035  46.705  39.230  1.00  0.00           N  
ATOM    326  H   SER    24      53.826  46.267  39.683  1.00  0.00           H  
ATOM    327  CA  SER    24      53.341  47.604  38.090  1.00  0.00           C  
ATOM    328  HA  SER    24      54.411  47.515  37.906  1.00  0.00           H  
ATOM    329  CB  SER    24      52.653  47.139  36.800  1.00  0.00           C  
ATOM    330  HB2 SER    24      51.568  47.211  36.913  1.00  0.00           H  
ATOM    331  HB3 SER    24      52.952  47.796  35.978  1.00  0.00           H  
ATOM    332  OG  SER    24      53.032  45.799  36.502  1.00  0.00           O  
ATOM    333  HG  SER    24      52.618  45.527  35.653  1.00  0.00           H  
ATOM    334  C   SER    24      53.117  49.110  38.324  1.00  0.00           C  
ATOM    335  O   SER    24      52.410  49.513  39.283  1.00  0.00           O  
ATOM    336  OXT SER    24      53.686  49.907  37.550  1.00  0.00           O  
TER     337      SER    24 
ENDMDL
REMARK 2LWA                 ENERGY     1.42052E+02 RMS    3.30   3.78   5.82
ATOM      1  N   GLY     1      51.864  54.800  58.011  1.00  0.00           N  
ATOM      2  H1  GLY     1      51.873  53.861  57.642  1.00  0.00           H  
ATOM      3  H2  GLY     1      51.889  54.752  59.017  1.00  0.00           H  
ATOM      4  H3  GLY     1      52.693  55.277  57.691  1.00  0.00           H  
ATOM      5  CA  GLY     1      50.647  55.519  57.562  1.00  0.00           C  
ATOM      6  HA2 GLY     1      49.763  55.030  57.973  1.00  0.00           H  
ATOM      7  HA3 GLY     1      50.676  56.547  57.927  1.00  0.00           H  
ATOM      8  C   GLY     1      50.510  55.549  56.046  1.00  0.00           C  
ATOM      9  O   GLY     1      51.308  54.948  55.321  1.00  0.00           O  
ATOM     10  N   LEU     2      49.498  56.266  55.546  1.00  0.00           N  
ATOM     11  H   LEU     2      48.899  56.754  56.199  1.00  0.00           H  
ATOM     12  CA  LEU     2      49.149  56.372  54.119  1.00  0.00           C  
ATOM     13  HA  LEU     2      49.339  55.403  53.656  1.00  0.00           H  
ATOM     14  CB  LEU     2      47.626  56.655  54.036  1.00  0.00           C  
ATOM     15  HB2 LEU     2      47.139  56.024  54.781  1.00  0.00           H  
ATOM     16  HB3 LEU     2      47.436  57.687  54.333  1.00  0.00           H  
ATOM     17  CG  LEU     2      46.881  56.377  52.713  1.00  0.00           C  
ATOM     18  HG  LEU     2      45.815  56.451  52.929  1.00  0.00           H  
ATOM     19  CD1 LEU     2      47.165  57.373  51.594  1.00  0.00           C  
ATOM     20 HD11 LEU     2      48.189  57.264  51.256  1.00  0.00           H  
ATOM     21 HD12 LEU     2      46.492  57.185  50.758  1.00  0.00           H  
ATOM     22 HD13 LEU     2      47.006  58.389  51.953  1.00  0.00           H  
ATOM     23  CD2 LEU     2      47.140  54.966  52.196  1.00  0.00           C  
ATOM     24 HD21 LEU     2      46.893  54.244  52.972  1.00  0.00           H  
ATOM     25 HD22 LEU     2      46.516  54.779  51.325  1.00  0.00           H  
ATOM     26 HD23 LEU     2      48.181  54.841  51.909  1.00  0.00           H  
ATOM     27  C   LEU     2      50.067  57.400  53.418  1.00  0.00           C  
ATOM     28  O   LEU     2      49.663  58.516  53.085  1.00  0.00           O  
ATOM     29  N   PHE     3      51.346  57.031  53.278  1.00  0.00           N  
ATOM     30  H   PHE     3      51.586  56.102  53.603  1.00  0.00           H  
ATOM     31  CA  PHE     3      52.400  57.840  52.653  1.00  0.00           C  
ATOM     32  HA  PHE     3      51.935  58.442  51.870  1.00  0.00           H  
ATOM     33  CB  PHE     3      53.004  58.811  53.680  1.00  0.00           C  
ATOM     34  HB2 PHE     3      52.206  59.190  54.320  1.00  0.00           H  
ATOM     35  HB3 PHE     3      53.708  58.286  54.326  1.00  0.00           H  
ATOM     36  CG  PHE     3      53.695  59.999  53.038  1.00  0.00           C  
ATOM     37  CD1 PHE     3      53.012  61.226  52.930  1.00  0.00           C  
ATOM     38  HD1 PHE     3      52.006  61.323  53.318  1.00  0.00           H  
ATOM     39  CE1 PHE     3      53.630  62.329  52.315  1.00  0.00           C  
ATOM     40  HE1 PHE     3      53.102  63.271  52.237  1.00  0.00           H  
ATOM     41  CZ  PHE     3      54.932  62.207  51.797  1.00  0.00           C  
ATOM     42  HZ  PHE     3      55.406  63.054  51.319  1.00  0.00           H  
ATOM     43  CE2 PHE     3      55.616  60.982  51.899  1.00  0.00           C  
ATOM     44  HE2 PHE     3      56.616  60.887  51.496  1.00  0.00           H  
ATOM     45  CD2 PHE     3      55.001  59.880  52.522  1.00  0.00           C  
ATOM     46  HD2 PHE     3      55.532  58.940  52.595  1.00  0.00           H  
ATOM     47  C   PHE     3      53.460  56.965  51.960  1.00  0.00           C  
ATOM     48  O   PHE     3      53.598  57.030  50.741  1.00  0.00           O  
ATOM     49  N   GLY     4      54.194  56.120  52.707  1.00  0.00           N  
ATOM     50  H   GLY     4      54.083  56.140  53.713  1.00  0.00           H  
ATOM     51  CA  GLY     4      55.059  55.074  52.124  1.00  0.00           C  
ATOM     52  HA2 GLY     4      55.824  55.531  51.495  1.00  0.00           H  
ATOM     53  HA3 GLY     4      55.547  54.503  52.914  1.00  0.00           H  
ATOM     54  C   GLY     4      54.220  54.121  51.270  1.00  0.00           C  
ATOM     55  O   GLY     4      54.496  53.896  50.090  1.00  0.00           O  
ATOM     56  N   ALA     5      53.116  53.649  51.851  1.00  0.00           N  
ATOM     57  H   ALA     5      52.961  53.862  52.827  1.00  0.00           H  
ATOM     58  CA  ALA     5      52.036  53.000  51.122  1.00  0.00           C  
ATOM     59  HA  ALA     5      52.442  52.301  50.393  1.00  0.00           H  
ATOM     60  CB  ALA     5      51.174  52.227  52.121  1.00  0.00           C  
ATOM     61  HB1 ALA     5      50.801  52.888  52.905  1.00  0.00           H  
ATOM     62  HB2 ALA     5      50.330  51.806  51.587  1.00  0.00           H  
ATOM     63  HB3 ALA     5      51.755  51.421  52.572  1.00  0.00           H  
ATOM     64  C   ALA     5      51.271  54.123  50.393  1.00  0.00           C  
ATOM     65  O   ALA     5      50.701  54.980  51.060  1.00  0.00           O  
ATOM     66  N   ILE     6      51.345  54.108  49.051  1.00  0.00           N  
ATOM     67  H   ILE     6      51.773  53.270  48.681  1.00  0.00           H  
ATOM     68  CA  ILE     6      50.977  55.101  48.002  1.00  0.00           C  
ATOM     69  HA  ILE     6      50.504  54.515  47.217  1.00  0.00           H  
ATOM     70  CB  ILE     6      49.927  56.191  48.350  1.00  0.00           C  
ATOM     71  HB  ILE     6      49.720  56.677  47.394  1.00  0.00           H  
ATOM     72  CG2 ILE     6      48.563  55.602  48.740  1.00  0.00           C  
ATOM     73 HG21 ILE     6      48.623  55.060  49.678  1.00  0.00           H  
ATOM     74 HG22 ILE     6      47.833  56.405  48.834  1.00  0.00           H  
ATOM     75 HG23 ILE     6      48.223  54.917  47.963  1.00  0.00           H  
ATOM     76  CG1 ILE     6      50.443  57.325  49.272  1.00  0.00           C  
ATOM     77 HG12 ILE     6      50.118  57.166  50.294  1.00  0.00           H  
ATOM     78 HG13 ILE     6      51.529  57.336  49.273  1.00  0.00           H  
ATOM     79  CD1 ILE     6      49.980  58.721  48.849  1.00  0.00           C  
ATOM     80 HD11 ILE     6      48.891  58.768  48.842  1.00  0.00           H  
ATOM     81 HD12 ILE     6      50.366  59.454  49.558  1.00  0.00           H  
ATOM     82 HD13 ILE     6      50.366  58.953  47.856  1.00  0.00           H  
ATOM     83  C   ILE     6      52.203  55.763  47.328  1.00  0.00           C  
ATOM     84  O   ILE     6      52.026  56.509  46.365  1.00  0.00           O  
ATOM     85  N   ALA     7      53.435  55.474  47.770  1.00  0.00           N  
ATOM     86  H   ALA     7      53.524  54.949  48.632  1.00  0.00           H  
ATOM     87  CA  ALA     7      54.675  55.946  47.134  1.00  0.00           C  
ATOM     88  HA  ALA     7      54.427  56.512  46.235  1.00  0.00           H  
ATOM     89  CB  ALA     7      55.396  56.916  48.078  1.00  0.00           C  
ATOM     90  HB1 ALA     7      55.689  56.410  48.998  1.00  0.00           H  
ATOM     91  HB2 ALA     7      56.286  57.312  47.587  1.00  0.00           H  
ATOM     92  HB3 ALA     7      54.733  57.749  48.319  1.00  0.00           H  
ATOM     93  C   ALA     7      55.579  54.787  46.672  1.00  0.00           C  
ATOM     94  O   ALA     7      55.916  54.710  45.491  1.00  0.00           O  
ATOM     95  N   ALA     8      55.948  53.869  47.574  1.00  0.00           N  
ATOM     96  H   ALA     8      55.647  53.986  48.536  1.00  0.00           H  
ATOM     97  CA  ALA     8      56.773  52.697  47.253  1.00  0.00           C  
ATOM     98  HA  ALA     8      57.595  53.014  46.608  1.00  0.00           H  
ATOM     99  CB  ALA     8      57.382  52.170  48.559  1.00  0.00           C  
ATOM    100  HB1 ALA     8      56.595  51.838  49.238  1.00  0.00           H  
ATOM    101  HB2 ALA     8      58.043  51.329  48.343  1.00  0.00           H  
ATOM    102  HB3 ALA     8      57.965  52.958  49.039  1.00  0.00           H  
ATOM    103  C   ALA     8      56.007  51.586  46.501  1.00  0.00           C  
ATOM    104  O   ALA     8      56.598  50.847  45.712  1.00  0.00           O  
ATOM    105  N   PHE     9      54.690  51.472  46.727  1.00  0.00           N  
ATOM    106  H   PHE     9      54.289  52.081  47.426  1.00  0.00           H  
ATOM    107  CA  PHE     9      53.859  50.379  46.194  1.00  0.00           C  
ATOM    108  HA  PHE     9      54.499  49.544  45.904  1.00  0.00           H  
ATOM    109  CB  PHE     9      52.946  49.868  47.313  1.00  0.00           C  
ATOM    110  HB2 PHE     9      52.484  50.725  47.802  1.00  0.00           H  
ATOM    111  HB3 PHE     9      52.149  49.284  46.852  1.00  0.00           H  
ATOM    112  CG  PHE     9      53.587  48.985  48.374  1.00  0.00           C  
ATOM    113  CD1 PHE     9      53.867  47.636  48.077  1.00  0.00           C  
ATOM    114  HD1 PHE     9      53.711  47.261  47.078  1.00  0.00           H  
ATOM    115  CE1 PHE     9      54.301  46.759  49.087  1.00  0.00           C  
ATOM    116  HE1 PHE     9      54.498  45.720  48.854  1.00  0.00           H  
ATOM    117  CZ  PHE     9      54.452  47.223  50.405  1.00  0.00           C  
ATOM    118  HZ  PHE     9      54.767  46.543  51.186  1.00  0.00           H  
ATOM    119  CE2 PHE     9      54.182  48.569  50.707  1.00  0.00           C  
ATOM    120  HE2 PHE     9      54.287  48.924  51.725  1.00  0.00           H  
ATOM    121  CD2 PHE     9      53.755  49.448  49.694  1.00  0.00           C  
ATOM    122  HD2 PHE     9      53.526  50.471  49.945  1.00  0.00           H  
ATOM    123  C   PHE     9      53.038  50.737  44.935  1.00  0.00           C  
ATOM    124  O   PHE     9      52.669  49.831  44.191  1.00  0.00           O  
ATOM    125  N   ILE    10      52.829  52.022  44.604  1.00  0.00           N  
ATOM    126  H   ILE    10      53.150  52.741  45.236  1.00  0.00           H  
ATOM    127  CA  ILE    10      52.209  52.428  43.313  1.00  0.00           C  
ATOM    128  HA  ILE    10      51.317  51.816  43.167  1.00  0.00           H  
ATOM    129  CB  ILE    10      51.744  53.901  43.298  1.00  0.00           C  
ATOM    130  HB  ILE    10      51.349  54.102  42.300  1.00  0.00           H  
ATOM    131  CG2 ILE    10      50.570  54.081  44.272  1.00  0.00           C  
ATOM    132 HG21 ILE    10      50.865  53.778  45.272  1.00  0.00           H  
ATOM    133 HG22 ILE    10      50.239  55.120  44.289  1.00  0.00           H  
ATOM    134 HG23 ILE    10      49.729  53.464  43.950  1.00  0.00           H  
ATOM    135  CG1 ILE    10      52.901  54.896  43.539  1.00  0.00           C  
ATOM    136 HG12 ILE    10      53.177  54.889  44.592  1.00  0.00           H  
ATOM    137 HG13 ILE    10      53.774  54.588  42.965  1.00  0.00           H  
ATOM    138  CD1 ILE    10      52.572  56.333  43.109  1.00  0.00           C  
ATOM    139 HD11 ILE    10      51.730  56.725  43.679  1.00  0.00           H  
ATOM    140 HD12 ILE    10      53.440  56.969  43.285  1.00  0.00           H  
ATOM    141 HD13 ILE    10      52.327  56.355  42.047  1.00  0.00           H  
ATOM    142  C   ILE    10      53.119  52.142  42.104  1.00  0.00           C  
ATOM    143  O   ILE    10      52.653  52.095  40.966  1.00  0.00           O  
ATOM    144  N   GLU    11      54.414  51.918  42.352  1.00  0.00           N  
ATOM    145  H   GLU    11      54.725  52.016  43.308  1.00  0.00           H  
ATOM    146  CA  GLU    11      55.439  51.584  41.350  1.00  0.00           C  
ATOM    147  HA  GLU    11      55.441  52.359  40.581  1.00  0.00           H  
ATOM    148  CB  GLU    11      56.825  51.569  42.021  1.00  0.00           C  
ATOM    149  HB2 GLU    11      56.855  50.762  42.754  1.00  0.00           H  
ATOM    150  HB3 GLU    11      57.575  51.370  41.254  1.00  0.00           H  
ATOM    151  CG  GLU    11      57.180  52.894  42.716  1.00  0.00           C  
ATOM    152  HG2 GLU    11      56.977  53.713  42.021  1.00  0.00           H  
ATOM    153  HG3 GLU    11      56.530  53.020  43.583  1.00  0.00           H  
ATOM    154  CD  GLU    11      58.654  52.972  43.177  1.00  0.00           C  
ATOM    155  OE1 GLU    11      59.177  54.104  43.337  1.00  0.00           O  
ATOM    156  OE2 GLU    11      59.316  51.925  43.389  1.00  0.00           O  
ATOM    157  C   GLU    11      55.195  50.233  40.639  1.00  0.00           C  
ATOM    158  O   GLU    11      55.783  49.977  39.584  1.00  0.00           O  
ATOM    159  N   GLY    12      54.337  49.369  41.200  1.00  0.00           N  
ATOM    160  H   GLY    12      53.835  49.686  42.020  1.00  0.00           H  
ATOM    161  CA  GLY    12      53.982  48.055  40.638  1.00  0.00           C  
ATOM    162  HA2 GLY    12      53.198  48.195  39.894  1.00  0.00           H  
ATOM    163  HA3 GLY    12      54.850  47.628  40.135  1.00  0.00           H  
ATOM    164  C   GLY    12      53.488  47.019  41.660  1.00  0.00           C  
ATOM    165  O   GLY    12      52.891  46.013  41.276  1.00  0.00           O  
ATOM    166  N   GLY    13      53.672  47.277  42.960  1.00  0.00           N  
ATOM    167  H   GLY    13      54.179  48.116  43.205  1.00  0.00           H  
ATOM    168  CA  GLY    13      53.201  46.439  44.073  1.00  0.00           C  
ATOM    169  HA2 GLY    13      53.255  45.387  43.794  1.00  0.00           H  
ATOM    170  HA3 GLY    13      53.863  46.585  44.925  1.00  0.00           H  
ATOM    171  C   GLY    13      51.765  46.741  44.525  1.00  0.00           C  
ATOM    172  O   GLY    13      51.430  46.552  45.697  1.00  0.00           O  
ATOM    173  N   TRP    14      50.887  47.181  43.614  1.00  0.00           N  
ATOM    174  H   TRP    14      51.210  47.270  42.661  1.00  0.00           H  
ATOM    175  CA  TRP    14      49.524  47.646  43.919  1.00  0.00           C  
ATOM    176  HA  TRP    14      49.545  48.101  44.907  1.00  0.00           H  
ATOM    177  CB  TRP    14      49.144  48.780  42.942  1.00  0.00           C  
ATOM    178  HB2 TRP    14      49.995  49.459  42.872  1.00  0.00           H  
ATOM    179  HB3 TRP    14      48.994  48.351  41.950  1.00  0.00           H  
ATOM    180  CG  TRP    14      47.944  49.632  43.276  1.00  0.00           C  
ATOM    181  CD1 TRP    14      47.036  49.400  44.253  1.00  0.00           C  
ATOM    182  HD1 TRP    14      47.054  48.560  44.932  1.00  0.00           H  
ATOM    183  NE1 TRP    14      46.071  50.387  44.256  1.00  0.00           N  
ATOM    184  HE1 TRP    14      45.281  50.398  44.893  1.00  0.00           H  
ATOM    185  CE2 TRP    14      46.316  51.330  43.286  1.00  0.00           C  
ATOM    186  CZ2 TRP    14      45.645  52.502  42.909  1.00  0.00           C  
ATOM    187  HZ2 TRP    14      44.744  52.804  43.425  1.00  0.00           H  
ATOM    188  CH2 TRP    14      46.163  53.276  41.857  1.00  0.00           C  
ATOM    189  HH2 TRP    14      45.658  54.185  41.553  1.00  0.00           H  
ATOM    190  CZ3 TRP    14      47.339  52.866  41.202  1.00  0.00           C  
ATOM    191  HZ3 TRP    14      47.735  53.467  40.393  1.00  0.00           H  
ATOM    192  CE3 TRP    14      48.002  51.683  41.588  1.00  0.00           C  
ATOM    193  HE3 TRP    14      48.905  51.381  41.074  1.00  0.00           H  
ATOM    194  CD2 TRP    14      47.508  50.878  42.639  1.00  0.00           C  
ATOM    195  C   TRP    14      48.519  46.468  43.992  1.00  0.00           C  
ATOM    196  O   TRP    14      47.448  46.470  43.383  1.00  0.00           O  
ATOM    197  N   THR    15      48.882  45.473  44.811  1.00  0.00           N  
ATOM    198  H   THR    15      49.799  45.576  45.230  1.00  0.00           H  
ATOM    199  CA  THR    15      48.056  44.333  45.262  1.00  0.00           C  
ATOM    200  HA  THR    15      47.007  44.631  45.239  1.00  0.00           H  
ATOM    201  CB  THR    15      48.200  43.078  44.373  1.00  0.00           C  
ATOM    202  HB  THR    15      49.229  42.718  44.418  1.00  0.00           H  
ATOM    203  CG2 THR    15      47.257  41.958  44.827  1.00  0.00           C  
ATOM    204 HG21 THR    15      46.225  42.314  44.823  1.00  0.00           H  
ATOM    205 HG22 THR    15      47.344  41.103  44.156  1.00  0.00           H  
ATOM    206 HG23 THR    15      47.515  41.626  45.833  1.00  0.00           H  
ATOM    207  OG1 THR    15      47.879  43.368  43.027  1.00  0.00           O  
ATOM    208  HG1 THR    15      48.065  42.571  42.493  1.00  0.00           H  
ATOM    209  C   THR    15      48.401  44.011  46.718  1.00  0.00           C  
ATOM    210  O   THR    15      47.553  44.143  47.599  1.00  0.00           O  
ATOM    211  N   GLY    16      49.666  43.656  46.987  1.00  0.00           N  
ATOM    212  H   GLY    16      50.312  43.538  46.217  1.00  0.00           H  
ATOM    213  CA  GLY    16      50.195  43.401  48.336  1.00  0.00           C  
ATOM    214  HA2 GLY    16      49.674  42.544  48.764  1.00  0.00           H  
ATOM    215  HA3 GLY    16      51.254  43.149  48.267  1.00  0.00           H  
ATOM    216  C   GLY    16      50.053  44.584  49.303  1.00  0.00           C  
ATOM    217  O   GLY    16      49.937  44.380  50.512  1.00  0.00           O  
ATOM    218  N   MET    17      50.046  45.827  48.797  1.00  0.00           N  
ATOM    219  H   MET    17      50.281  45.962  47.822  1.00  0.00           H  
ATOM    220  CA  MET    17      49.696  46.987  49.627  1.00  0.00           C  
ATOM    221  HA  MET    17      50.268  46.891  50.553  1.00  0.00           H  
ATOM    222  CB  MET    17      50.185  48.299  48.991  1.00  0.00           C  
ATOM    223  HB2 MET    17      50.337  49.013  49.798  1.00  0.00           H  
ATOM    224  HB3 MET    17      51.161  48.104  48.564  1.00  0.00           H  
ATOM    225  CG  MET    17      49.325  48.985  47.916  1.00  0.00           C  
ATOM    226  HG2 MET    17      49.482  48.479  46.967  1.00  0.00           H  
ATOM    227  HG3 MET    17      48.268  48.918  48.174  1.00  0.00           H  
ATOM    228  SD  MET    17      49.743  50.751  47.747  1.00  0.00           S  
ATOM    229  CE  MET    17      48.807  51.238  46.280  1.00  0.00           C  
ATOM    230  HE1 MET    17      47.756  50.984  46.412  1.00  0.00           H  
ATOM    231  HE2 MET    17      48.895  52.314  46.132  1.00  0.00           H  
ATOM    232  HE3 MET    17      49.211  50.728  45.406  1.00  0.00           H  
ATOM    233  C   MET    17      48.215  46.999  50.046  1.00  0.00           C  
ATOM    234  O   MET    17      47.926  47.255  51.212  1.00  0.00           O  
ATOM    235  N   ILE    18      47.283  46.670  49.138  1.00  0.00           N  
ATOM    236  H   ILE    18      47.594  46.337  48.237  1.00  0.00           H  
ATOM    237  CA  ILE    18      45.831  46.707  49.401  1.00  0.00           C  
ATOM    238  HA  ILE    18      45.587  47.718  49.733  1.00  0.00           H  
ATOM    239  CB  ILE    18      44.979  46.420  48.139  1.00  0.00           C  
ATOM    240  HB  ILE    18      45.232  45.425  47.773  1.00  0.00           H  
ATOM    241  CG2 ILE    18      43.476  46.432  48.492  1.00  0.00           C  
ATOM    242 HG21 ILE    18      43.184  47.416  48.861  1.00  0.00           H  
ATOM    243 HG22 ILE    18      42.871  46.187  47.621  1.00  0.00           H  
ATOM    244 HG23 ILE    18      43.244  45.684  49.250  1.00  0.00           H  
ATOM    245  CG1 ILE    18      45.255  47.443  47.012  1.00  0.00           C  
ATOM    246 HG12 ILE    18      44.874  48.423  47.305  1.00  0.00           H  
ATOM    247 HG13 ILE    18      46.330  47.534  46.861  1.00  0.00           H  
ATOM    248  CD1 ILE    18      44.635  47.040  45.664  1.00  0.00           C  
ATOM    249 HD11 ILE    18      43.549  47.019  45.724  1.00  0.00           H  
ATOM    250 HD12 ILE    18      44.906  47.764  44.900  1.00  0.00           H  
ATOM    251 HD13 ILE    18      45.002  46.058  45.365  1.00  0.00           H  
ATOM    252  C   ILE    18      45.458  45.760  50.548  1.00  0.00           C  
ATOM    253  O   ILE    18      44.860  46.197  51.529  1.00  0.00           O  
ATOM    254  N   ASP    19      45.841  44.478  50.480  1.00  0.00           N  
ATOM    255  H   ASP    19      46.366  44.156  49.675  1.00  0.00           H  
ATOM    256  CA  ASP    19      45.482  43.520  51.544  1.00  0.00           C  
ATOM    257  HA  ASP    19      44.429  43.699  51.768  1.00  0.00           H  
ATOM    258  CB  ASP    19      45.541  42.056  51.070  1.00  0.00           C  
ATOM    259  HB2 ASP    19      44.832  41.492  51.679  1.00  0.00           H  
ATOM    260  HB3 ASP    19      45.182  42.005  50.039  1.00  0.00           H  
ATOM    261  CG  ASP    19      46.909  41.353  51.157  1.00  0.00           C  
ATOM    262  OD1 ASP    19      46.927  40.105  51.244  1.00  0.00           O  
ATOM    263  OD2 ASP    19      47.972  42.021  51.124  1.00  0.00           O  
ATOM    264  C   ASP    19      46.230  43.785  52.876  1.00  0.00           C  
ATOM    265  O   ASP    19      45.915  43.174  53.903  1.00  0.00           O  
ATOM    266  N   GLY    20      47.179  44.730  52.861  1.00  0.00           N  
ATOM    267  H   GLY    20      47.362  45.163  51.967  1.00  0.00           H  
ATOM    268  CA  GLY    20      47.831  45.333  54.019  1.00  0.00           C  
ATOM    269  HA2 GLY    20      47.885  44.614  54.837  1.00  0.00           H  
ATOM    270  HA3 GLY    20      48.847  45.625  53.751  1.00  0.00           H  
ATOM    271  C   GLY    20      47.054  46.571  54.496  1.00  0.00           C  
ATOM    272  O   GLY    20      46.091  46.446  55.252  1.00  0.00           O  
ATOM    273  N   TRP    21      47.466  47.774  54.073  1.00  0.00           N  
ATOM    274  H   TRP    21      48.174  47.801  53.350  1.00  0.00           H  
ATOM    275  CA  TRP    21      46.979  49.060  54.607  1.00  0.00           C  
ATOM    276  HA  TRP    21      47.146  49.046  55.685  1.00  0.00           H  
ATOM    277  CB  TRP    21      47.798  50.225  54.043  1.00  0.00           C  
ATOM    278  HB2 TRP    21      47.551  51.121  54.613  1.00  0.00           H  
ATOM    279  HB3 TRP    21      48.857  50.024  54.216  1.00  0.00           H  
ATOM    280  CG  TRP    21      47.597  50.546  52.592  1.00  0.00           C  
ATOM    281  CD1 TRP    21      48.426  50.145  51.609  1.00  0.00           C  
ATOM    282  HD1 TRP    21      49.316  49.545  51.766  1.00  0.00           H  
ATOM    283  NE1 TRP    21      48.001  50.658  50.403  1.00  0.00           N  
ATOM    284  HE1 TRP    21      48.518  50.557  49.538  1.00  0.00           H  
ATOM    285  CE2 TRP    21      46.855  51.400  50.536  1.00  0.00           C  
ATOM    286  CZ2 TRP    21      46.083  52.120  49.615  1.00  0.00           C  
ATOM    287  HZ2 TRP    21      46.364  52.150  48.572  1.00  0.00           H  
ATOM    288  CH2 TRP    21      44.948  52.807  50.074  1.00  0.00           C  
ATOM    289  HH2 TRP    21      44.341  53.376  49.381  1.00  0.00           H  
ATOM    290  CZ3 TRP    21      44.599  52.746  51.436  1.00  0.00           C  
ATOM    291  HZ3 TRP    21      43.719  53.272  51.784  1.00  0.00           H  
ATOM    292  CE3 TRP    21      45.389  52.021  52.351  1.00  0.00           C  
ATOM    293  HE3 TRP    21      45.118  52.010  53.396  1.00  0.00           H  
ATOM    294  CD2 TRP    21      46.549  51.332  51.930  1.00  0.00           C  
ATOM    295  C   TRP    21      45.479  49.330  54.407  1.00  0.00           C  
ATOM    296  O   TRP    21      44.898  50.086  55.191  1.00  0.00           O  
ATOM    297  N   TYR    22      44.825  48.697  53.425  1.00  0.00           N  
ATOM    298  H   TYR    22      45.348  48.065  52.833  1.00  0.00           H  
ATOM    299  CA  TYR    22      43.366  48.761  53.236  1.00  0.00           C  
ATOM    300  HA  TYR    22      43.020  49.753  53.528  1.00  0.00           H  
ATOM    301  CB  TYR    22      43.035  48.580  51.735  1.00  0.00           C  
ATOM    302  HB2 TYR    22      43.961  48.655  51.163  1.00  0.00           H  
ATOM    303  HB3 TYR    22      42.638  47.584  51.542  1.00  0.00           H  
ATOM    304  CG  TYR    22      42.071  49.596  51.157  1.00  0.00           C  
ATOM    305  CD1 TYR    22      42.524  50.504  50.180  1.00  0.00           C  
ATOM    306  HD1 TYR    22      43.554  50.469  49.849  1.00  0.00           H  
ATOM    307  CE1 TYR    22      41.651  51.469  49.644  1.00  0.00           C  
ATOM    308  HE1 TYR    22      42.011  52.172  48.906  1.00  0.00           H  
ATOM    309  CZ  TYR    22      40.308  51.519  50.077  1.00  0.00           C  
ATOM    310  OH  TYR    22      39.457  52.457  49.575  1.00  0.00           O  
ATOM    311  HH  TYR    22      39.903  53.080  48.971  1.00  0.00           H  
ATOM    312  CE2 TYR    22      39.846  50.590  51.037  1.00  0.00           C  
ATOM    313  HE2 TYR    22      38.815  50.626  51.356  1.00  0.00           H  
ATOM    314  CD2 TYR    22      40.727  49.630  51.576  1.00  0.00           C  
ATOM    315  HD2 TYR    22      40.370  48.919  52.310  1.00  0.00           H  
ATOM    316  C   TYR    22      42.700  47.733  54.188  1.00  0.00           C  
ATOM    317  O   TYR    22      41.952  46.832  53.798  1.00  0.00           O  
ATOM    318  N   GLY    23      43.016  47.885  55.479  1.00  0.00           N  
ATOM    319  H   GLY    23      43.608  48.678  55.699  1.00  0.00           H  
ATOM    320  CA  GLY    23      42.755  46.955  56.578  1.00  0.00           C  
ATOM    321  HA2 GLY    23      41.785  47.180  57.023  1.00  0.00           H  
ATOM    322  HA3 GLY    23      42.741  45.931  56.203  1.00  0.00           H  
ATOM    323  C   GLY    23      43.839  47.097  57.661  1.00  0.00           C  
ATOM    324  O   GLY    23      44.056  48.203  58.167  1.00  0.00           O  
ATOM    325  N   SER    24      44.515  45.989  58.006  1.00  0.00           N  
ATOM    326  H   SER    24      44.269  45.141  57.515  1.00  0.00           H  
ATOM    327  CA  SER    24      45.595  45.886  59.018  1.00  0.00           C  
ATOM    328  HA  SER    24      45.783  44.825  59.177  1.00  0.00           H  
ATOM    329  CB  SER    24      46.901  46.469  58.456  1.00  0.00           C  
ATOM    330  HB2 SER    24      47.058  46.082  57.449  1.00  0.00           H  
ATOM    331  HB3 SER    24      46.824  47.559  58.399  1.00  0.00           H  
ATOM    332  OG  SER    24      48.010  46.084  59.257  1.00  0.00           O  
ATOM    333  HG  SER    24      48.830  46.477  58.884  1.00  0.00           H  
ATOM    334  C   SER    24      45.183  46.435  60.400  1.00  0.00           C  
ATOM    335  O   SER    24      45.764  47.421  60.912  1.00  0.00           O  
ATOM    336  OXT SER    24      44.239  45.853  60.987  1.00  0.00           O  
TER     337      SER    24 
ENDMDL
REMARK 2LWA                 ENERGY     1.42071E+02 RMS    3.42   3.98   6.05
ATOM      1  N   GLY     1      42.849  51.101  53.578  1.00  0.00           N  
ATOM      2  H1  GLY     1      43.151  51.147  54.541  1.00  0.00           H  
ATOM      3  H2  GLY     1      43.501  50.523  53.070  1.00  0.00           H  
ATOM      4  H3  GLY     1      41.941  50.665  53.545  1.00  0.00           H  
ATOM      5  CA  GLY     1      42.789  52.465  52.991  1.00  0.00           C  
ATOM      6  HA2 GLY     1      42.483  52.400  51.946  1.00  0.00           H  
ATOM      7  HA3 GLY     1      42.058  53.065  53.535  1.00  0.00           H  
ATOM      8  C   GLY     1      44.131  53.176  53.064  1.00  0.00           C  
ATOM      9  O   GLY     1      44.975  52.815  53.885  1.00  0.00           O  
ATOM     10  N   LEU     2      44.346  54.189  52.215  1.00  0.00           N  
ATOM     11  H   LEU     2      43.591  54.456  51.595  1.00  0.00           H  
ATOM     12  CA  LEU     2      45.617  54.924  52.065  1.00  0.00           C  
ATOM     13  HA  LEU     2      46.421  54.195  52.160  1.00  0.00           H  
ATOM     14  CB  LEU     2      45.680  55.497  50.630  1.00  0.00           C  
ATOM     15  HB2 LEU     2      45.217  54.763  49.976  1.00  0.00           H  
ATOM     16  HB3 LEU     2      45.070  56.398  50.565  1.00  0.00           H  
ATOM     17  CG  LEU     2      47.064  55.773  50.005  1.00  0.00           C  
ATOM     18  HG  LEU     2      46.906  55.918  48.936  1.00  0.00           H  
ATOM     19  CD1 LEU     2      47.734  57.047  50.518  1.00  0.00           C  
ATOM     20 HD11 LEU     2      47.904  56.984  51.587  1.00  0.00           H  
ATOM     21 HD12 LEU     2      48.688  57.191  50.011  1.00  0.00           H  
ATOM     22 HD13 LEU     2      47.093  57.903  50.308  1.00  0.00           H  
ATOM     23  CD2 LEU     2      48.023  54.592  50.160  1.00  0.00           C  
ATOM     24 HD21 LEU     2      47.517  53.664  49.906  1.00  0.00           H  
ATOM     25 HD22 LEU     2      48.869  54.718  49.486  1.00  0.00           H  
ATOM     26 HD23 LEU     2      48.382  54.527  51.184  1.00  0.00           H  
ATOM     27  C   LEU     2      45.807  55.944  53.211  1.00  0.00           C  
ATOM     28  O   LEU     2      45.669  57.160  53.057  1.00  0.00           O  
ATOM     29  N   PHE     3      46.086  55.380  54.386  1.00  0.00           N  
ATOM     30  H   PHE     3      46.232  54.379  54.334  1.00  0.00           H  
ATOM     31  CA  PHE     3      46.449  56.003  55.659  1.00  0.00           C  
ATOM     32  HA  PHE     3      47.165  56.803  55.459  1.00  0.00           H  
ATOM     33  CB  PHE     3      45.205  56.611  56.322  1.00  0.00           C  
ATOM     34  HB2 PHE     3      44.636  57.162  55.572  1.00  0.00           H  
ATOM     35  HB3 PHE     3      44.559  55.814  56.691  1.00  0.00           H  
ATOM     36  CG  PHE     3      45.525  57.576  57.445  1.00  0.00           C  
ATOM     37  CD1 PHE     3      45.981  58.872  57.136  1.00  0.00           C  
ATOM     38  HD1 PHE     3      46.111  59.168  56.103  1.00  0.00           H  
ATOM     39  CE1 PHE     3      46.262  59.787  58.166  1.00  0.00           C  
ATOM     40  HE1 PHE     3      46.608  60.784  57.924  1.00  0.00           H  
ATOM     41  CZ  PHE     3      46.086  59.408  59.508  1.00  0.00           C  
ATOM     42  HZ  PHE     3      46.296  60.115  60.301  1.00  0.00           H  
ATOM     43  CE2 PHE     3      45.635  58.113  59.820  1.00  0.00           C  
ATOM     44  HE2 PHE     3      45.498  57.823  60.854  1.00  0.00           H  
ATOM     45  CD2 PHE     3      45.356  57.195  58.790  1.00  0.00           C  
ATOM     46  HD2 PHE     3      45.006  56.201  59.035  1.00  0.00           H  
ATOM     47  C   PHE     3      47.155  54.945  56.537  1.00  0.00           C  
ATOM     48  O   PHE     3      48.288  55.154  56.977  1.00  0.00           O  
ATOM     49  N   GLY     4      46.501  53.788  56.757  1.00  0.00           N  
ATOM     50  H   GLY     4      45.553  53.705  56.414  1.00  0.00           H  
ATOM     51  CA  GLY     4      47.136  52.575  57.312  1.00  0.00           C  
ATOM     52  HA2 GLY     4      47.731  52.831  58.190  1.00  0.00           H  
ATOM     53  HA3 GLY     4      46.376  51.849  57.600  1.00  0.00           H  
ATOM     54  C   GLY     4      48.050  51.950  56.249  1.00  0.00           C  
ATOM     55  O   GLY     4      49.230  51.687  56.498  1.00  0.00           O  
ATOM     56  N   ALA     5      47.513  51.766  55.033  1.00  0.00           N  
ATOM     57  H   ALA     5      46.535  51.992  54.895  1.00  0.00           H  
ATOM     58  CA  ALA     5      48.326  51.559  53.833  1.00  0.00           C  
ATOM     59  HA  ALA     5      49.069  50.784  54.032  1.00  0.00           H  
ATOM     60  CB  ALA     5      47.434  51.107  52.670  1.00  0.00           C  
ATOM     61  HB1 ALA     5      46.818  51.932  52.316  1.00  0.00           H  
ATOM     62  HB2 ALA     5      48.050  50.757  51.846  1.00  0.00           H  
ATOM     63  HB3 ALA     5      46.794  50.285  52.992  1.00  0.00           H  
ATOM     64  C   ALA     5      49.034  52.916  53.610  1.00  0.00           C  
ATOM     65  O   ALA     5      48.400  53.938  53.806  1.00  0.00           O  
ATOM     66  N   ILE     6      50.312  52.904  53.240  1.00  0.00           N  
ATOM     67  H   ILE     6      50.645  51.976  53.019  1.00  0.00           H  
ATOM     68  CA  ILE     6      51.392  53.926  53.258  1.00  0.00           C  
ATOM     69  HA  ILE     6      52.041  53.666  52.425  1.00  0.00           H  
ATOM     70  CB  ILE     6      51.167  55.469  53.071  1.00  0.00           C  
ATOM     71  HB  ILE     6      52.060  55.924  53.503  1.00  0.00           H  
ATOM     72  CG2 ILE     6      51.261  55.815  51.574  1.00  0.00           C  
ATOM     73 HG21 ILE     6      50.484  55.301  51.019  1.00  0.00           H  
ATOM     74 HG22 ILE     6      51.168  56.888  51.412  1.00  0.00           H  
ATOM     75 HG23 ILE     6      52.231  55.511  51.178  1.00  0.00           H  
ATOM     76  CG1 ILE     6      50.000  56.218  53.752  1.00  0.00           C  
ATOM     77 HG12 ILE     6      49.093  56.062  53.177  1.00  0.00           H  
ATOM     78 HG13 ILE     6      49.869  55.824  54.759  1.00  0.00           H  
ATOM     79  CD1 ILE     6      50.168  57.739  53.871  1.00  0.00           C  
ATOM     80 HD11 ILE     6      50.138  58.204  52.886  1.00  0.00           H  
ATOM     81 HD12 ILE     6      49.342  58.142  54.458  1.00  0.00           H  
ATOM     82 HD13 ILE     6      51.108  57.981  54.365  1.00  0.00           H  
ATOM     83  C   ILE     6      52.248  53.555  54.462  1.00  0.00           C  
ATOM     84  O   ILE     6      53.179  52.792  54.253  1.00  0.00           O  
ATOM     85  N   ALA     7      51.905  53.919  55.697  1.00  0.00           N  
ATOM     86  H   ALA     7      51.086  54.501  55.808  1.00  0.00           H  
ATOM     87  CA  ALA     7      52.694  53.630  56.910  1.00  0.00           C  
ATOM     88  HA  ALA     7      53.492  54.371  56.975  1.00  0.00           H  
ATOM     89  CB  ALA     7      51.776  53.834  58.119  1.00  0.00           C  
ATOM     90  HB1 ALA     7      50.913  53.170  58.051  1.00  0.00           H  
ATOM     91  HB2 ALA     7      52.322  53.613  59.037  1.00  0.00           H  
ATOM     92  HB3 ALA     7      51.431  54.868  58.152  1.00  0.00           H  
ATOM     93  C   ALA     7      53.377  52.235  56.962  1.00  0.00           C  
ATOM     94  O   ALA     7      54.581  52.156  57.212  1.00  0.00           O  
ATOM     95  N   ALA     8      52.642  51.146  56.694  1.00  0.00           N  
ATOM     96  H   ALA     8      51.653  51.273  56.523  1.00  0.00           H  
ATOM     97  CA  ALA     8      53.158  49.767  56.760  1.00  0.00           C  
ATOM     98  HA  ALA     8      53.975  49.738  57.484  1.00  0.00           H  
ATOM     99  CB  ALA     8      52.042  48.876  57.322  1.00  0.00           C  
ATOM    100  HB1 ALA     8      51.202  48.839  56.628  1.00  0.00           H  
ATOM    101  HB2 ALA     8      52.422  47.866  57.481  1.00  0.00           H  
ATOM    102  HB3 ALA     8      51.705  49.271  58.281  1.00  0.00           H  
ATOM    103  C   ALA     8      53.749  49.213  55.434  1.00  0.00           C  
ATOM    104  O   ALA     8      54.085  48.029  55.359  1.00  0.00           O  
ATOM    105  N   PHE     9      53.913  50.052  54.399  1.00  0.00           N  
ATOM    106  H   PHE     9      53.568  50.997  54.518  1.00  0.00           H  
ATOM    107  CA  PHE     9      54.545  49.701  53.110  1.00  0.00           C  
ATOM    108  HA  PHE     9      55.167  48.816  53.253  1.00  0.00           H  
ATOM    109  CB  PHE     9      53.451  49.325  52.100  1.00  0.00           C  
ATOM    110  HB2 PHE     9      52.514  49.795  52.394  1.00  0.00           H  
ATOM    111  HB3 PHE     9      53.729  49.733  51.129  1.00  0.00           H  
ATOM    112  CG  PHE     9      53.208  47.838  51.898  1.00  0.00           C  
ATOM    113  CD1 PHE     9      54.090  47.104  51.084  1.00  0.00           C  
ATOM    114  HD1 PHE     9      54.972  47.582  50.691  1.00  0.00           H  
ATOM    115  CE1 PHE     9      53.816  45.764  50.759  1.00  0.00           C  
ATOM    116  HE1 PHE     9      54.494  45.213  50.119  1.00  0.00           H  
ATOM    117  CZ  PHE     9      52.656  45.146  51.256  1.00  0.00           C  
ATOM    118  HZ  PHE     9      52.439  44.116  51.001  1.00  0.00           H  
ATOM    119  CE2 PHE     9      51.779  45.868  52.085  1.00  0.00           C  
ATOM    120  HE2 PHE     9      50.885  45.390  52.467  1.00  0.00           H  
ATOM    121  CD2 PHE     9      52.053  47.211  52.407  1.00  0.00           C  
ATOM    122  HD2 PHE     9      51.362  47.764  53.028  1.00  0.00           H  
ATOM    123  C   PHE     9      55.510  50.774  52.539  1.00  0.00           C  
ATOM    124  O   PHE     9      56.313  50.450  51.663  1.00  0.00           O  
ATOM    125  N   ILE    10      55.528  52.008  53.072  1.00  0.00           N  
ATOM    126  H   ILE    10      54.797  52.252  53.731  1.00  0.00           H  
ATOM    127  CA  ILE    10      56.566  53.036  52.803  1.00  0.00           C  
ATOM    128  HA  ILE    10      56.686  53.120  51.721  1.00  0.00           H  
ATOM    129  CB  ILE    10      56.199  54.447  53.338  1.00  0.00           C  
ATOM    130  HB  ILE    10      57.054  55.094  53.136  1.00  0.00           H  
ATOM    131  CG2 ILE    10      55.036  55.044  52.528  1.00  0.00           C  
ATOM    132 HG21 ILE    10      54.136  54.458  52.663  1.00  0.00           H  
ATOM    133 HG22 ILE    10      54.848  56.074  52.830  1.00  0.00           H  
ATOM    134 HG23 ILE    10      55.289  55.047  51.467  1.00  0.00           H  
ATOM    135  CG1 ILE    10      55.990  54.474  54.872  1.00  0.00           C  
ATOM    136 HG12 ILE    10      55.182  53.807  55.149  1.00  0.00           H  
ATOM    137 HG13 ILE    10      56.893  54.106  55.358  1.00  0.00           H  
ATOM    138  CD1 ILE    10      55.684  55.857  55.460  1.00  0.00           C  
ATOM    139 HD11 ILE    10      54.702  56.202  55.135  1.00  0.00           H  
ATOM    140 HD12 ILE    10      55.682  55.790  56.549  1.00  0.00           H  
ATOM    141 HD13 ILE    10      56.448  56.571  55.151  1.00  0.00           H  
ATOM    142  C   ILE    10      57.932  52.599  53.361  1.00  0.00           C  
ATOM    143  O   ILE    10      58.967  53.148  52.990  1.00  0.00           O  
ATOM    144  N   GLU    11      57.930  51.574  54.220  1.00  0.00           N  
ATOM    145  H   GLU    11      57.022  51.245  54.512  1.00  0.00           H  
ATOM    146  CA  GLU    11      59.081  50.823  54.738  1.00  0.00           C  
ATOM    147  HA  GLU    11      59.825  51.534  55.101  1.00  0.00           H  
ATOM    148  CB  GLU    11      58.596  50.006  55.960  1.00  0.00           C  
ATOM    149  HB2 GLU    11      59.441  49.461  56.382  1.00  0.00           H  
ATOM    150  HB3 GLU    11      58.250  50.710  56.718  1.00  0.00           H  
ATOM    151  CG  GLU    11      57.454  49.013  55.669  1.00  0.00           C  
ATOM    152  HG2 GLU    11      56.571  49.574  55.357  1.00  0.00           H  
ATOM    153  HG3 GLU    11      57.732  48.358  54.842  1.00  0.00           H  
ATOM    154  CD  GLU    11      57.099  48.168  56.911  1.00  0.00           C  
ATOM    155  OE1 GLU    11      57.170  46.915  56.843  1.00  0.00           O  
ATOM    156  OE2 GLU    11      56.742  48.742  57.970  1.00  0.00           O  
ATOM    157  C   GLU    11      59.781  49.963  53.647  1.00  0.00           C  
ATOM    158  O   GLU    11      60.131  48.798  53.853  1.00  0.00           O  
ATOM    159  N   GLY    12      60.037  50.570  52.480  1.00  0.00           N  
ATOM    160  H   GLY    12      59.746  51.539  52.406  1.00  0.00           H  
ATOM    161  CA  GLY    12      60.867  50.048  51.386  1.00  0.00           C  
ATOM    162  HA2 GLY    12      61.280  50.897  50.842  1.00  0.00           H  
ATOM    163  HA3 GLY    12      61.708  49.504  51.816  1.00  0.00           H  
ATOM    164  C   GLY    12      60.194  49.126  50.355  1.00  0.00           C  
ATOM    165  O   GLY    12      60.905  48.567  49.516  1.00  0.00           O  
ATOM    166  N   GLY    13      58.864  48.945  50.388  1.00  0.00           N  
ATOM    167  H   GLY    13      58.335  49.434  51.101  1.00  0.00           H  
ATOM    168  CA  GLY    13      58.148  47.964  49.547  1.00  0.00           C  
ATOM    169  HA2 GLY    13      58.819  47.547  48.796  1.00  0.00           H  
ATOM    170  HA3 GLY    13      57.834  47.137  50.184  1.00  0.00           H  
ATOM    171  C   GLY    13      56.905  48.468  48.798  1.00  0.00           C  
ATOM    172  O   GLY    13      56.060  47.647  48.440  1.00  0.00           O  
ATOM    173  N   TRP    14      56.782  49.782  48.548  1.00  0.00           N  
ATOM    174  H   TRP    14      57.541  50.370  48.864  1.00  0.00           H  
ATOM    175  CA  TRP    14      55.562  50.467  48.063  1.00  0.00           C  
ATOM    176  HA  TRP    14      54.915  50.610  48.930  1.00  0.00           H  
ATOM    177  CB  TRP    14      55.929  51.867  47.526  1.00  0.00           C  
ATOM    178  HB2 TRP    14      56.506  52.384  48.294  1.00  0.00           H  
ATOM    179  HB3 TRP    14      56.582  51.746  46.661  1.00  0.00           H  
ATOM    180  CG  TRP    14      54.798  52.787  47.129  1.00  0.00           C  
ATOM    181  CD1 TRP    14      53.490  52.640  47.438  1.00  0.00           C  
ATOM    182  HD1 TRP    14      53.067  51.807  47.978  1.00  0.00           H  
ATOM    183  NE1 TRP    14      52.757  53.711  46.973  1.00  0.00           N  
ATOM    184  HE1 TRP    14      51.760  53.817  47.121  1.00  0.00           H  
ATOM    185  CE2 TRP    14      53.553  54.600  46.289  1.00  0.00           C  
ATOM    186  CZ2 TRP    14      53.278  55.802  45.624  1.00  0.00           C  
ATOM    187  HZ2 TRP    14      52.271  56.196  45.604  1.00  0.00           H  
ATOM    188  CH2 TRP    14      54.325  56.479  44.978  1.00  0.00           C  
ATOM    189  HH2 TRP    14      54.130  57.405  44.451  1.00  0.00           H  
ATOM    190  CZ3 TRP    14      55.627  55.943  45.010  1.00  0.00           C  
ATOM    191  HZ3 TRP    14      56.429  56.463  44.500  1.00  0.00           H  
ATOM    192  CE3 TRP    14      55.893  54.741  45.697  1.00  0.00           C  
ATOM    193  HE3 TRP    14      56.899  54.340  45.710  1.00  0.00           H  
ATOM    194  CD2 TRP    14      54.866  54.034  46.360  1.00  0.00           C  
ATOM    195  C   TRP    14      54.732  49.699  47.017  1.00  0.00           C  
ATOM    196  O   TRP    14      53.534  49.509  47.218  1.00  0.00           O  
ATOM    197  N   THR    15      55.344  49.241  45.921  1.00  0.00           N  
ATOM    198  H   THR    15      56.332  49.430  45.836  1.00  0.00           H  
ATOM    199  CA  THR    15      54.651  48.607  44.776  1.00  0.00           C  
ATOM    200  HA  THR    15      54.077  49.383  44.269  1.00  0.00           H  
ATOM    201  CB  THR    15      55.660  48.043  43.756  1.00  0.00           C  
ATOM    202  HB  THR    15      56.254  47.261  44.230  1.00  0.00           H  
ATOM    203  CG2 THR    15      54.982  47.458  42.514  1.00  0.00           C  
ATOM    204 HG21 THR    15      54.317  48.198  42.067  1.00  0.00           H  
ATOM    205 HG22 THR    15      55.740  47.168  41.786  1.00  0.00           H  
ATOM    206 HG23 THR    15      54.408  46.569  42.779  1.00  0.00           H  
ATOM    207  OG1 THR    15      56.523  49.065  43.287  1.00  0.00           O  
ATOM    208  HG1 THR    15      57.270  49.156  43.909  1.00  0.00           H  
ATOM    209  C   THR    15      53.650  47.513  45.183  1.00  0.00           C  
ATOM    210  O   THR    15      52.512  47.513  44.709  1.00  0.00           O  
ATOM    211  N   GLY    16      54.047  46.595  46.075  1.00  0.00           N  
ATOM    212  H   GLY    16      54.974  46.686  46.474  1.00  0.00           H  
ATOM    213  CA  GLY    16      53.204  45.485  46.550  1.00  0.00           C  
ATOM    214  HA2 GLY    16      52.940  44.853  45.701  1.00  0.00           H  
ATOM    215  HA3 GLY    16      53.774  44.879  47.255  1.00  0.00           H  
ATOM    216  C   GLY    16      51.907  45.925  47.245  1.00  0.00           C  
ATOM    217  O   GLY    16      50.890  45.232  47.165  1.00  0.00           O  
ATOM    218  N   MET    17      51.930  47.086  47.907  1.00  0.00           N  
ATOM    219  H   MET    17      52.798  47.609  47.902  1.00  0.00           H  
ATOM    220  CA  MET    17      50.771  47.711  48.553  1.00  0.00           C  
ATOM    221  HA  MET    17      50.382  47.035  49.316  1.00  0.00           H  
ATOM    222  CB  MET    17      51.231  49.015  49.217  1.00  0.00           C  
ATOM    223  HB2 MET    17      52.201  48.861  49.676  1.00  0.00           H  
ATOM    224  HB3 MET    17      51.361  49.764  48.437  1.00  0.00           H  
ATOM    225  CG  MET    17      50.277  49.604  50.263  1.00  0.00           C  
ATOM    226  HG2 MET    17      49.273  49.212  50.101  1.00  0.00           H  
ATOM    227  HG3 MET    17      50.585  49.284  51.257  1.00  0.00           H  
ATOM    228  SD  MET    17      50.196  51.422  50.207  1.00  0.00           S  
ATOM    229  CE  MET    17      51.924  51.895  50.467  1.00  0.00           C  
ATOM    230  HE1 MET    17      52.580  51.273  49.867  1.00  0.00           H  
ATOM    231  HE2 MET    17      52.058  52.941  50.187  1.00  0.00           H  
ATOM    232  HE3 MET    17      52.194  51.765  51.511  1.00  0.00           H  
ATOM    233  C   MET    17      49.649  48.039  47.562  1.00  0.00           C  
ATOM    234  O   MET    17      48.482  47.799  47.859  1.00  0.00           O  
ATOM    235  N   ILE    18      50.002  48.632  46.414  1.00  0.00           N  
ATOM    236  H   ILE    18      50.994  48.736  46.237  1.00  0.00           H  
ATOM    237  CA  ILE    18      49.074  49.230  45.438  1.00  0.00           C  
ATOM    238  HA  ILE    18      48.518  50.012  45.949  1.00  0.00           H  
ATOM    239  CB  ILE    18      49.849  49.921  44.288  1.00  0.00           C  
ATOM    240  HB  ILE    18      50.505  49.187  43.820  1.00  0.00           H  
ATOM    241  CG2 ILE    18      48.883  50.454  43.212  1.00  0.00           C  
ATOM    242 HG21 ILE    18      48.196  51.181  43.647  1.00  0.00           H  
ATOM    243 HG22 ILE    18      49.437  50.926  42.402  1.00  0.00           H  
ATOM    244 HG23 ILE    18      48.309  49.638  42.774  1.00  0.00           H  
ATOM    245  CG1 ILE    18      50.716  51.074  44.859  1.00  0.00           C  
ATOM    246 HG12 ILE    18      50.065  51.840  45.282  1.00  0.00           H  
ATOM    247 HG13 ILE    18      51.346  50.694  45.663  1.00  0.00           H  
ATOM    248  CD1 ILE    18      51.654  51.738  43.843  1.00  0.00           C  
ATOM    249 HD11 ILE    18      51.084  52.295  43.101  1.00  0.00           H  
ATOM    250 HD12 ILE    18      52.310  52.436  44.363  1.00  0.00           H  
ATOM    251 HD13 ILE    18      52.264  50.982  43.349  1.00  0.00           H  
ATOM    252  C   ILE    18      48.017  48.227  44.959  1.00  0.00           C  
ATOM    253  O   ILE    18      46.821  48.485  45.090  1.00  0.00           O  
ATOM    254  N   ASP    19      48.436  47.051  44.487  1.00  0.00           N  
ATOM    255  H   ASP    19      49.430  46.890  44.416  1.00  0.00           H  
ATOM    256  CA  ASP    19      47.513  45.995  44.034  1.00  0.00           C  
ATOM    257  HA  ASP    19      46.853  46.425  43.278  1.00  0.00           H  
ATOM    258  CB  ASP    19      48.296  44.851  43.368  1.00  0.00           C  
ATOM    259  HB2 ASP    19      48.947  44.396  44.118  1.00  0.00           H  
ATOM    260  HB3 ASP    19      47.584  44.091  43.043  1.00  0.00           H  
ATOM    261  CG  ASP    19      49.139  45.270  42.145  1.00  0.00           C  
ATOM    262  OD1 ASP    19      50.126  44.559  41.835  1.00  0.00           O  
ATOM    263  OD2 ASP    19      48.816  46.271  41.460  1.00  0.00           O  
ATOM    264  C   ASP    19      46.599  45.461  45.164  1.00  0.00           C  
ATOM    265  O   ASP    19      45.542  44.885  44.895  1.00  0.00           O  
ATOM    266  N   GLY    20      46.989  45.673  46.428  1.00  0.00           N  
ATOM    267  H   GLY    20      47.853  46.183  46.558  1.00  0.00           H  
ATOM    268  CA  GLY    20      46.185  45.439  47.628  1.00  0.00           C  
ATOM    269  HA2 GLY    20      45.623  44.511  47.517  1.00  0.00           H  
ATOM    270  HA3 GLY    20      46.850  45.325  48.485  1.00  0.00           H  
ATOM    271  C   GLY    20      45.200  46.580  47.924  1.00  0.00           C  
ATOM    272  O   GLY    20      43.994  46.428  47.711  1.00  0.00           O  
ATOM    273  N   TRP    21      45.693  47.707  48.457  1.00  0.00           N  
ATOM    274  H   TRP    21      46.703  47.789  48.528  1.00  0.00           H  
ATOM    275  CA  TRP    21      44.866  48.803  48.999  1.00  0.00           C  
ATOM    276  HA  TRP    21      44.238  48.375  49.782  1.00  0.00           H  
ATOM    277  CB  TRP    21      45.745  49.884  49.657  1.00  0.00           C  
ATOM    278  HB2 TRP    21      45.135  50.396  50.401  1.00  0.00           H  
ATOM    279  HB3 TRP    21      46.559  49.400  50.200  1.00  0.00           H  
ATOM    280  CG  TRP    21      46.318  50.951  48.758  1.00  0.00           C  
ATOM    281  CD1 TRP    21      47.567  50.957  48.257  1.00  0.00           C  
ATOM    282  HD1 TRP    21      48.308  50.199  48.453  1.00  0.00           H  
ATOM    283  NE1 TRP    21      47.772  52.077  47.478  1.00  0.00           N  
ATOM    284  HE1 TRP    21      48.660  52.308  47.051  1.00  0.00           H  
ATOM    285  CE2 TRP    21      46.634  52.845  47.399  1.00  0.00           C  
ATOM    286  CZ2 TRP    21      46.341  54.042  46.736  1.00  0.00           C  
ATOM    287  HZ2 TRP    21      47.097  54.533  46.138  1.00  0.00           H  
ATOM    288  CH2 TRP    21      45.052  54.587  46.848  1.00  0.00           C  
ATOM    289  HH2 TRP    21      44.804  55.506  46.333  1.00  0.00           H  
ATOM    290  CZ3 TRP    21      44.084  53.933  47.634  1.00  0.00           C  
ATOM    291  HZ3 TRP    21      43.092  54.358  47.720  1.00  0.00           H  
ATOM    292  CE3 TRP    21      44.400  52.741  48.317  1.00  0.00           C  
ATOM    293  HE3 TRP    21      43.646  52.258  48.924  1.00  0.00           H  
ATOM    294  CD2 TRP    21      45.681  52.157  48.216  1.00  0.00           C  
ATOM    295  C   TRP    21      43.924  49.440  47.966  1.00  0.00           C  
ATOM    296  O   TRP    21      42.778  49.762  48.291  1.00  0.00           O  
ATOM    297  N   TYR    22      44.401  49.621  46.729  1.00  0.00           N  
ATOM    298  H   TYR    22      45.353  49.331  46.541  1.00  0.00           H  
ATOM    299  CA  TYR    22      43.668  50.288  45.648  1.00  0.00           C  
ATOM    300  HA  TYR    22      43.309  51.249  46.021  1.00  0.00           H  
ATOM    301  CB  TYR    22      44.653  50.560  44.495  1.00  0.00           C  
ATOM    302  HB2 TYR    22      45.638  50.722  44.933  1.00  0.00           H  
ATOM    303  HB3 TYR    22      44.721  49.670  43.868  1.00  0.00           H  
ATOM    304  CG  TYR    22      44.381  51.763  43.606  1.00  0.00           C  
ATOM    305  CD1 TYR    22      45.297  52.835  43.599  1.00  0.00           C  
ATOM    306  HD1 TYR    22      46.164  52.810  44.248  1.00  0.00           H  
ATOM    307  CE1 TYR    22      45.108  53.934  42.740  1.00  0.00           C  
ATOM    308  HE1 TYR    22      45.821  54.746  42.736  1.00  0.00           H  
ATOM    309  CZ  TYR    22      43.990  53.967  41.878  1.00  0.00           C  
ATOM    310  OH  TYR    22      43.800  55.018  41.032  1.00  0.00           O  
ATOM    311  HH  TYR    22      44.530  55.664  41.070  1.00  0.00           H  
ATOM    312  CE2 TYR    22      43.072  52.894  41.882  1.00  0.00           C  
ATOM    313  HE2 TYR    22      42.221  52.920  41.216  1.00  0.00           H  
ATOM    314  CD2 TYR    22      43.272  51.791  42.736  1.00  0.00           C  
ATOM    315  HD2 TYR    22      42.579  50.962  42.710  1.00  0.00           H  
ATOM    316  C   TYR    22      42.445  49.456  45.206  1.00  0.00           C  
ATOM    317  O   TYR    22      41.430  50.007  44.770  1.00  0.00           O  
ATOM    318  N   GLY    23      42.522  48.126  45.355  1.00  0.00           N  
ATOM    319  H   GLY    23      43.366  47.752  45.767  1.00  0.00           H  
ATOM    320  CA  GLY    23      41.443  47.175  45.055  1.00  0.00           C  
ATOM    321  HA2 GLY    23      41.665  46.231  45.554  1.00  0.00           H  
ATOM    322  HA3 GLY    23      40.506  47.554  45.464  1.00  0.00           H  
ATOM    323  C   GLY    23      41.240  46.881  43.559  1.00  0.00           C  
ATOM    324  O   GLY    23      40.228  46.278  43.184  1.00  0.00           O  
ATOM    325  N   SER    24      42.177  47.321  42.708  1.00  0.00           N  
ATOM    326  H   SER    24      42.984  47.774  43.109  1.00  0.00           H  
ATOM    327  CA  SER    24      42.209  47.108  41.248  1.00  0.00           C  
ATOM    328  HA  SER    24      41.202  47.246  40.857  1.00  0.00           H  
ATOM    329  CB  SER    24      43.101  48.179  40.610  1.00  0.00           C  
ATOM    330  HB2 SER    24      43.132  48.025  39.528  1.00  0.00           H  
ATOM    331  HB3 SER    24      42.667  49.165  40.799  1.00  0.00           H  
ATOM    332  OG  SER    24      44.416  48.122  41.151  1.00  0.00           O  
ATOM    333  HG  SER    24      44.987  48.768  40.681  1.00  0.00           H  
ATOM    334  C   SER    24      42.639  45.690  40.822  1.00  0.00           C  
ATOM    335  O   SER    24      43.028  44.859  41.677  1.00  0.00           O  
ATOM    336  OXT SER    24      42.541  45.389  39.608  1.00  0.00           O  
TER     337      SER    24 
ENDMDL
REMARK 2LWA                 ENERGY     1.42419E+02 RMS    3.05   3.79   6.04
ATOM      1  N   GLY     1      52.649  51.878  58.308  1.00  0.00           N  
ATOM      2  H1  GLY     1      52.754  52.202  57.359  1.00  0.00           H  
ATOM      3  H2  GLY     1      53.418  52.230  58.856  1.00  0.00           H  
ATOM      4  H3  GLY     1      51.791  52.253  58.683  1.00  0.00           H  
ATOM      5  CA  GLY     1      52.629  50.395  58.348  1.00  0.00           C  
ATOM      6  HA2 GLY     1      53.570  50.007  57.956  1.00  0.00           H  
ATOM      7  HA3 GLY     1      52.520  50.061  59.381  1.00  0.00           H  
ATOM      8  C   GLY     1      51.492  49.800  57.527  1.00  0.00           C  
ATOM      9  O   GLY     1      50.821  50.501  56.766  1.00  0.00           O  
ATOM     10  N   LEU     2      51.252  48.494  57.691  1.00  0.00           N  
ATOM     11  H   LEU     2      51.840  47.988  58.344  1.00  0.00           H  
ATOM     12  CA  LEU     2      50.298  47.695  56.900  1.00  0.00           C  
ATOM     13  HA  LEU     2      50.625  47.734  55.859  1.00  0.00           H  
ATOM     14  CB  LEU     2      50.413  46.227  57.382  1.00  0.00           C  
ATOM     15  HB2 LEU     2      51.471  45.962  57.340  1.00  0.00           H  
ATOM     16  HB3 LEU     2      50.118  46.174  58.432  1.00  0.00           H  
ATOM     17  CG  LEU     2      49.666  45.113  56.615  1.00  0.00           C  
ATOM     18  HG  LEU     2      50.122  44.167  56.910  1.00  0.00           H  
ATOM     19  CD1 LEU     2      48.181  45.002  56.964  1.00  0.00           C  
ATOM     20 HD11 LEU     2      47.638  45.891  56.658  1.00  0.00           H  
ATOM     21 HD12 LEU     2      47.754  44.140  56.452  1.00  0.00           H  
ATOM     22 HD13 LEU     2      48.066  44.860  58.038  1.00  0.00           H  
ATOM     23  CD2 LEU     2      49.833  45.237  55.104  1.00  0.00           C  
ATOM     24 HD21 LEU     2      50.892  45.282  54.850  1.00  0.00           H  
ATOM     25 HD22 LEU     2      49.392  44.370  54.611  1.00  0.00           H  
ATOM     26 HD23 LEU     2      49.337  46.137  54.750  1.00  0.00           H  
ATOM     27  C   LEU     2      48.864  48.261  56.931  1.00  0.00           C  
ATOM     28  O   LEU     2      48.194  48.290  55.902  1.00  0.00           O  
ATOM     29  N   PHE     3      48.417  48.781  58.079  1.00  0.00           N  
ATOM     30  H   PHE     3      49.018  48.709  58.888  1.00  0.00           H  
ATOM     31  CA  PHE     3      47.073  49.354  58.271  1.00  0.00           C  
ATOM     32  HA  PHE     3      46.340  48.571  58.072  1.00  0.00           H  
ATOM     33  CB  PHE     3      46.909  49.795  59.735  1.00  0.00           C  
ATOM     34  HB2 PHE     3      47.459  50.728  59.874  1.00  0.00           H  
ATOM     35  HB3 PHE     3      45.855  50.013  59.916  1.00  0.00           H  
ATOM     36  CG  PHE     3      47.378  48.798  60.782  1.00  0.00           C  
ATOM     37  CD1 PHE     3      46.892  47.475  60.781  1.00  0.00           C  
ATOM     38  HD1 PHE     3      46.174  47.159  60.036  1.00  0.00           H  
ATOM     39  CE1 PHE     3      47.342  46.556  61.747  1.00  0.00           C  
ATOM     40  HE1 PHE     3      46.970  45.539  61.741  1.00  0.00           H  
ATOM     41  CZ  PHE     3      48.273  46.956  62.721  1.00  0.00           C  
ATOM     42  HZ  PHE     3      48.616  46.250  63.467  1.00  0.00           H  
ATOM     43  CE2 PHE     3      48.756  48.276  62.729  1.00  0.00           C  
ATOM     44  HE2 PHE     3      49.470  48.587  63.482  1.00  0.00           H  
ATOM     45  CD2 PHE     3      48.311  49.194  61.762  1.00  0.00           C  
ATOM     46  HD2 PHE     3      48.687  50.209  61.776  1.00  0.00           H  
ATOM     47  C   PHE     3      46.752  50.533  57.329  1.00  0.00           C  
ATOM     48  O   PHE     3      45.630  50.650  56.834  1.00  0.00           O  
ATOM     49  N   GLY     4      47.734  51.400  57.054  1.00  0.00           N  
ATOM     50  H   GLY     4      48.637  51.250  57.486  1.00  0.00           H  
ATOM     51  CA  GLY     4      47.608  52.493  56.079  1.00  0.00           C  
ATOM     52  HA2 GLY     4      46.693  53.054  56.275  1.00  0.00           H  
ATOM     53  HA3 GLY     4      48.452  53.175  56.186  1.00  0.00           H  
ATOM     54  C   GLY     4      47.575  51.996  54.631  1.00  0.00           C  
ATOM     55  O   GLY     4      46.791  52.476  53.811  1.00  0.00           O  
ATOM     56  N   ALA     5      48.421  51.016  54.310  1.00  0.00           N  
ATOM     57  H   ALA     5      49.043  50.660  55.024  1.00  0.00           H  
ATOM     58  CA  ALA     5      48.529  50.470  52.961  1.00  0.00           C  
ATOM     59  HA  ALA     5      48.453  51.303  52.260  1.00  0.00           H  
ATOM     60  CB  ALA     5      49.943  49.919  52.791  1.00  0.00           C  
ATOM     61  HB1 ALA     5      50.171  49.218  53.592  1.00  0.00           H  
ATOM     62  HB2 ALA     5      50.036  49.445  51.814  1.00  0.00           H  
ATOM     63  HB3 ALA     5      50.657  50.743  52.842  1.00  0.00           H  
ATOM     64  C   ALA     5      47.367  49.515  52.579  1.00  0.00           C  
ATOM     65  O   ALA     5      46.974  49.492  51.415  1.00  0.00           O  
ATOM     66  N   ILE     6      46.715  48.803  53.513  1.00  0.00           N  
ATOM     67  H   ILE     6      47.083  48.761  54.458  1.00  0.00           H  
ATOM     68  CA  ILE     6      45.436  48.132  53.179  1.00  0.00           C  
ATOM     69  HA  ILE     6      45.571  47.623  52.223  1.00  0.00           H  
ATOM     70  CB  ILE     6      44.980  47.037  54.175  1.00  0.00           C  
ATOM     71  HB  ILE     6      43.994  46.700  53.846  1.00  0.00           H  
ATOM     72  CG2 ILE     6      45.890  45.807  54.069  1.00  0.00           C  
ATOM     73 HG21 ILE     6      46.885  46.051  54.434  1.00  0.00           H  
ATOM     74 HG22 ILE     6      45.481  44.992  54.667  1.00  0.00           H  
ATOM     75 HG23 ILE     6      45.947  45.472  53.032  1.00  0.00           H  
ATOM     76  CG1 ILE     6      44.869  47.482  55.649  1.00  0.00           C  
ATOM     77 HG12 ILE     6      45.265  46.704  56.304  1.00  0.00           H  
ATOM     78 HG13 ILE     6      45.468  48.371  55.809  1.00  0.00           H  
ATOM     79  CD1 ILE     6      43.426  47.753  56.088  1.00  0.00           C  
ATOM     80 HD11 ILE     6      42.838  46.839  56.000  1.00  0.00           H  
ATOM     81 HD12 ILE     6      43.422  48.077  57.129  1.00  0.00           H  
ATOM     82 HD13 ILE     6      42.979  48.532  55.471  1.00  0.00           H  
ATOM     83  C   ILE     6      44.337  49.180  52.933  1.00  0.00           C  
ATOM     84  O   ILE     6      43.582  49.055  51.972  1.00  0.00           O  
ATOM     85  N   ALA     7      44.282  50.264  53.719  1.00  0.00           N  
ATOM     86  H   ALA     7      44.920  50.334  54.500  1.00  0.00           H  
ATOM     87  CA  ALA     7      43.313  51.347  53.518  1.00  0.00           C  
ATOM     88  HA  ALA     7      42.314  50.914  53.584  1.00  0.00           H  
ATOM     89  CB  ALA     7      43.446  52.366  54.655  1.00  0.00           C  
ATOM     90  HB1 ALA     7      44.425  52.840  54.633  1.00  0.00           H  
ATOM     91  HB2 ALA     7      42.684  53.137  54.542  1.00  0.00           H  
ATOM     92  HB3 ALA     7      43.308  51.871  55.616  1.00  0.00           H  
ATOM     93  C   ALA     7      43.420  52.009  52.127  1.00  0.00           C  
ATOM     94  O   ALA     7      42.401  52.250  51.480  1.00  0.00           O  
ATOM     95  N   ALA     8      44.632  52.254  51.618  1.00  0.00           N  
ATOM     96  H   ALA     8      45.446  52.096  52.200  1.00  0.00           H  
ATOM     97  CA  ALA     8      44.820  52.830  50.284  1.00  0.00           C  
ATOM     98  HA  ALA     8      44.155  53.690  50.212  1.00  0.00           H  
ATOM     99  CB  ALA     8      46.235  53.405  50.176  1.00  0.00           C  
ATOM    100  HB1 ALA     8      46.949  52.747  50.666  1.00  0.00           H  
ATOM    101  HB2 ALA     8      46.508  53.547  49.130  1.00  0.00           H  
ATOM    102  HB3 ALA     8      46.270  54.371  50.681  1.00  0.00           H  
ATOM    103  C   ALA     8      44.384  51.900  49.119  1.00  0.00           C  
ATOM    104  O   ALA     8      44.022  52.414  48.057  1.00  0.00           O  
ATOM    105  N   PHE     9      44.343  50.566  49.292  1.00  0.00           N  
ATOM    106  H   PHE     9      44.668  50.183  50.172  1.00  0.00           H  
ATOM    107  CA  PHE     9      43.662  49.657  48.343  1.00  0.00           C  
ATOM    108  HA  PHE     9      44.082  49.802  47.346  1.00  0.00           H  
ATOM    109  CB  PHE     9      43.874  48.180  48.754  1.00  0.00           C  
ATOM    110  HB2 PHE     9      44.946  48.011  48.845  1.00  0.00           H  
ATOM    111  HB3 PHE     9      43.460  48.046  49.749  1.00  0.00           H  
ATOM    112  CG  PHE     9      43.298  47.032  47.915  1.00  0.00           C  
ATOM    113  CD1 PHE     9      43.640  45.716  48.290  1.00  0.00           C  
ATOM    114  HD1 PHE     9      44.309  45.553  49.124  1.00  0.00           H  
ATOM    115  CE1 PHE     9      43.146  44.606  47.580  1.00  0.00           C  
ATOM    116  HE1 PHE     9      43.439  43.605  47.867  1.00  0.00           H  
ATOM    117  CZ  PHE     9      42.277  44.797  46.493  1.00  0.00           C  
ATOM    118  HZ  PHE     9      41.890  43.946  45.948  1.00  0.00           H  
ATOM    119  CE2 PHE     9      41.918  46.100  46.114  1.00  0.00           C  
ATOM    120  HE2 PHE     9      41.249  46.252  45.277  1.00  0.00           H  
ATOM    121  CD2 PHE     9      42.434  47.209  46.811  1.00  0.00           C  
ATOM    122  HD2 PHE     9      42.156  48.186  46.463  1.00  0.00           H  
ATOM    123  C   PHE     9      42.168  50.028  48.293  1.00  0.00           C  
ATOM    124  O   PHE     9      41.646  50.373  47.232  1.00  0.00           O  
ATOM    125  N   ILE    10      41.504  50.033  49.455  1.00  0.00           N  
ATOM    126  H   ILE    10      42.021  49.771  50.285  1.00  0.00           H  
ATOM    127  CA  ILE    10      40.085  50.393  49.623  1.00  0.00           C  
ATOM    128  HA  ILE    10      39.495  49.675  49.052  1.00  0.00           H  
ATOM    129  CB  ILE    10      39.673  50.248  51.115  1.00  0.00           C  
ATOM    130  HB  ILE    10      40.484  50.602  51.750  1.00  0.00           H  
ATOM    131  CG2 ILE    10      38.433  51.085  51.480  1.00  0.00           C  
ATOM    132 HG21 ILE    10      37.587  50.797  50.855  1.00  0.00           H  
ATOM    133 HG22 ILE    10      38.172  50.929  52.528  1.00  0.00           H  
ATOM    134 HG23 ILE    10      38.640  52.148  51.353  1.00  0.00           H  
ATOM    135  CG1 ILE    10      39.368  48.777  51.494  1.00  0.00           C  
ATOM    136 HG12 ILE    10      38.846  48.760  52.452  1.00  0.00           H  
ATOM    137 HG13 ILE    10      38.700  48.339  50.751  1.00  0.00           H  
ATOM    138  CD1 ILE    10      40.592  47.869  51.662  1.00  0.00           C  
ATOM    139 HD11 ILE    10      41.238  48.274  52.439  1.00  0.00           H  
ATOM    140 HD12 ILE    10      40.264  46.877  51.972  1.00  0.00           H  
ATOM    141 HD13 ILE    10      41.138  47.772  50.726  1.00  0.00           H  
ATOM    142  C   ILE    10      39.757  51.774  49.011  1.00  0.00           C  
ATOM    143  O   ILE    10      38.726  51.926  48.351  1.00  0.00           O  
ATOM    144  N   GLU    11      40.639  52.768  49.167  1.00  0.00           N  
ATOM    145  H   GLU    11      41.425  52.602  49.788  1.00  0.00           H  
ATOM    146  CA  GLU    11      40.485  54.115  48.582  1.00  0.00           C  
ATOM    147  HA  GLU    11      39.454  54.437  48.741  1.00  0.00           H  
ATOM    148  CB  GLU    11      41.388  55.125  49.315  1.00  0.00           C  
ATOM    149  HB2 GLU    11      42.418  54.770  49.297  1.00  0.00           H  
ATOM    150  HB3 GLU    11      41.345  56.076  48.784  1.00  0.00           H  
ATOM    151  CG  GLU    11      40.944  55.366  50.768  1.00  0.00           C  
ATOM    152  HG2 GLU    11      39.913  55.728  50.762  1.00  0.00           H  
ATOM    153  HG3 GLU    11      40.953  54.419  51.310  1.00  0.00           H  
ATOM    154  CD  GLU    11      41.831  56.395  51.502  1.00  0.00           C  
ATOM    155  OE1 GLU    11      42.103  56.207  52.716  1.00  0.00           O  
ATOM    156  OE2 GLU    11      42.241  57.417  50.901  1.00  0.00           O  
ATOM    157  C   GLU    11      40.713  54.188  47.051  1.00  0.00           C  
ATOM    158  O   GLU    11      40.399  55.212  46.437  1.00  0.00           O  
ATOM    159  N   GLY    12      41.212  53.117  46.417  1.00  0.00           N  
ATOM    160  H   GLY    12      41.420  52.298  46.979  1.00  0.00           H  
ATOM    161  CA  GLY    12      41.294  52.956  44.954  1.00  0.00           C  
ATOM    162  HA2 GLY    12      40.776  52.035  44.685  1.00  0.00           H  
ATOM    163  HA3 GLY    12      40.767  53.773  44.460  1.00  0.00           H  
ATOM    164  C   GLY    12      42.704  52.887  44.346  1.00  0.00           C  
ATOM    165  O   GLY    12      42.828  52.753  43.126  1.00  0.00           O  
ATOM    166  N   GLY    13      43.766  52.973  45.154  1.00  0.00           N  
ATOM    167  H   GLY    13      43.597  53.030  46.154  1.00  0.00           H  
ATOM    168  CA  GLY    13      45.167  53.056  44.706  1.00  0.00           C  
ATOM    169  HA2 GLY    13      45.213  53.354  43.658  1.00  0.00           H  
ATOM    170  HA3 GLY    13      45.667  53.833  45.286  1.00  0.00           H  
ATOM    171  C   GLY    13      45.966  51.756  44.865  1.00  0.00           C  
ATOM    172  O   GLY    13      47.108  51.802  45.319  1.00  0.00           O  
ATOM    173  N   TRP    14      45.372  50.599  44.536  1.00  0.00           N  
ATOM    174  H   TRP    14      44.438  50.647  44.154  1.00  0.00           H  
ATOM    175  CA  TRP    14      45.960  49.268  44.771  1.00  0.00           C  
ATOM    176  HA  TRP    14      46.095  49.167  45.844  1.00  0.00           H  
ATOM    177  CB  TRP    14      44.962  48.187  44.332  1.00  0.00           C  
ATOM    178  HB2 TRP    14      44.043  48.323  44.900  1.00  0.00           H  
ATOM    179  HB3 TRP    14      44.713  48.356  43.283  1.00  0.00           H  
ATOM    180  CG  TRP    14      45.388  46.753  44.482  1.00  0.00           C  
ATOM    181  CD1 TRP    14      45.165  45.781  43.567  1.00  0.00           C  
ATOM    182  HD1 TRP    14      44.688  45.932  42.604  1.00  0.00           H  
ATOM    183  NE1 TRP    14      45.588  44.562  44.061  1.00  0.00           N  
ATOM    184  HE1 TRP    14      45.499  43.690  43.548  1.00  0.00           H  
ATOM    185  CE2 TRP    14      46.089  44.680  45.339  1.00  0.00           C  
ATOM    186  CZ2 TRP    14      46.594  43.746  46.258  1.00  0.00           C  
ATOM    187  HZ2 TRP    14      46.629  42.696  46.007  1.00  0.00           H  
ATOM    188  CH2 TRP    14      47.046  44.197  47.509  1.00  0.00           C  
ATOM    189  HH2 TRP    14      47.423  43.489  48.236  1.00  0.00           H  
ATOM    190  CZ3 TRP    14      47.008  45.569  47.812  1.00  0.00           C  
ATOM    191  HZ3 TRP    14      47.358  45.922  48.773  1.00  0.00           H  
ATOM    192  CE3 TRP    14      46.497  46.492  46.883  1.00  0.00           C  
ATOM    193  HE3 TRP    14      46.463  47.533  47.144  1.00  0.00           H  
ATOM    194  CD2 TRP    14      46.004  46.077  45.627  1.00  0.00           C  
ATOM    195  C   TRP    14      47.352  49.075  44.138  1.00  0.00           C  
ATOM    196  O   TRP    14      48.337  48.882  44.855  1.00  0.00           O  
ATOM    197  N   THR    15      47.464  49.195  42.812  1.00  0.00           N  
ATOM    198  H   THR    15      46.624  49.353  42.274  1.00  0.00           H  
ATOM    199  CA  THR    15      48.764  49.251  42.109  1.00  0.00           C  
ATOM    200  HA  THR    15      49.476  48.637  42.661  1.00  0.00           H  
ATOM    201  CB  THR    15      48.670  48.646  40.695  1.00  0.00           C  
ATOM    202  HB  THR    15      47.988  49.242  40.088  1.00  0.00           H  
ATOM    203  CG2 THR    15      50.032  48.562  39.998  1.00  0.00           C  
ATOM    204 HG21 THR    15      50.745  48.026  40.627  1.00  0.00           H  
ATOM    205 HG22 THR    15      49.931  48.033  39.050  1.00  0.00           H  
ATOM    206 HG23 THR    15      50.411  49.562  39.786  1.00  0.00           H  
ATOM    207  OG1 THR    15      48.183  47.320  40.787  1.00  0.00           O  
ATOM    208  HG1 THR    15      48.039  46.985  39.882  1.00  0.00           H  
ATOM    209  C   THR    15      49.289  50.696  42.105  1.00  0.00           C  
ATOM    210  O   THR    15      48.507  51.648  42.045  1.00  0.00           O  
ATOM    211  N   GLY    16      50.612  50.876  42.214  1.00  0.00           N  
ATOM    212  H   GLY    16      51.219  50.067  42.175  1.00  0.00           H  
ATOM    213  CA  GLY    16      51.252  52.184  42.471  1.00  0.00           C
[truncated: 146,639 more chars]
