# Supplementary material for: Implementation of Time-Averaged Restraints with UNRES Coarse-Grained Model of Polypeptide Chains
Source: J Chem Theory Comput. 2025 Jan 24;21(3):1476–93. doi: 10.1021/acs.jctc.4c01504 (PMC11823420; doi:10.1021/acs.jctc.4c01504)
Supplement: Supplementary file 2 — ct4c01504_si_002.zip [file ct4c01504_si_002.zip › Suppdata/Structures/Ensembles_20/2LWA_20_tau_48.9ps.pdb]

REMARK 2LWA                 ENERGY     1.20835E+02 RMS    3.20   3.33   5.51
ATOM      1  N   GLY     1      50.433  50.422  58.814  1.00  0.00           N  
ATOM      2  H1  GLY     1      49.521  50.048  58.599  1.00  0.00           H  
ATOM      3  H2  GLY     1      50.763  50.937  58.012  1.00  0.00           H  
ATOM      4  H3  GLY     1      50.344  51.058  59.591  1.00  0.00           H  
ATOM      5  CA  GLY     1      51.377  49.326  59.150  1.00  0.00           C  
ATOM      6  HA2 GLY     1      52.358  49.746  59.378  1.00  0.00           H  
ATOM      7  HA3 GLY     1      51.014  48.791  60.029  1.00  0.00           H  
ATOM      8  C   GLY     1      51.536  48.327  58.010  1.00  0.00           C  
ATOM      9  O   GLY     1      50.880  48.444  56.977  1.00  0.00           O  
ATOM     10  N   LEU     2      52.378  47.302  58.196  1.00  0.00           N  
ATOM     11  H   LEU     2      52.873  47.248  59.079  1.00  0.00           H  
ATOM     12  CA  LEU     2      52.741  46.309  57.162  1.00  0.00           C  
ATOM     13  HA  LEU     2      52.661  46.801  56.192  1.00  0.00           H  
ATOM     14  CB  LEU     2      54.228  45.928  57.373  1.00  0.00           C  
ATOM     15  HB2 LEU     2      54.779  46.837  57.619  1.00  0.00           H  
ATOM     16  HB3 LEU     2      54.290  45.265  58.237  1.00  0.00           H  
ATOM     17  CG  LEU     2      54.961  45.259  56.186  1.00  0.00           C  
ATOM     18  HG  LEU     2      54.469  44.332  55.903  1.00  0.00           H  
ATOM     19  CD1 LEU     2      55.046  46.169  54.958  1.00  0.00           C  
ATOM     20 HD11 LEU     2      55.510  47.120  55.220  1.00  0.00           H  
ATOM     21 HD12 LEU     2      55.634  45.686  54.176  1.00  0.00           H  
ATOM     22 HD13 LEU     2      54.052  46.347  54.562  1.00  0.00           H  
ATOM     23  CD2 LEU     2      56.397  44.918  56.586  1.00  0.00           C  
ATOM     24 HD21 LEU     2      56.389  44.246  57.444  1.00  0.00           H  
ATOM     25 HD22 LEU     2      56.901  44.418  55.758  1.00  0.00           H  
ATOM     26 HD23 LEU     2      56.943  45.826  56.843  1.00  0.00           H  
ATOM     27  C   LEU     2      51.769  45.100  57.109  1.00  0.00           C  
ATOM     28  O   LEU     2      52.067  44.071  56.508  1.00  0.00           O  
ATOM     29  N   PHE     3      50.569  45.247  57.684  1.00  0.00           N  
ATOM     30  H   PHE     3      50.384  46.128  58.141  1.00  0.00           H  
ATOM     31  CA  PHE     3      49.459  44.283  57.647  1.00  0.00           C  
ATOM     32  HA  PHE     3      49.694  43.479  56.947  1.00  0.00           H  
ATOM     33  CB  PHE     3      49.263  43.656  59.035  1.00  0.00           C  
ATOM     34  HB2 PHE     3      48.938  44.429  59.735  1.00  0.00           H  
ATOM     35  HB3 PHE     3      48.467  42.912  58.976  1.00  0.00           H  
ATOM     36  CG  PHE     3      50.512  42.987  59.580  1.00  0.00           C  
ATOM     37  CD1 PHE     3      50.931  41.746  59.062  1.00  0.00           C  
ATOM     38  HD1 PHE     3      50.349  41.255  58.293  1.00  0.00           H  
ATOM     39  CE1 PHE     3      52.114  41.147  59.532  1.00  0.00           C  
ATOM     40  HE1 PHE     3      52.436  40.196  59.128  1.00  0.00           H  
ATOM     41  CZ  PHE     3      52.881  41.787  60.522  1.00  0.00           C  
ATOM     42  HZ  PHE     3      53.793  41.328  60.882  1.00  0.00           H  
ATOM     43  CE2 PHE     3      52.465  43.025  61.043  1.00  0.00           C  
ATOM     44  HE2 PHE     3      53.056  43.519  61.804  1.00  0.00           H  
ATOM     45  CD2 PHE     3      51.283  43.625  60.572  1.00  0.00           C  
ATOM     46  HD2 PHE     3      50.971  44.582  60.969  1.00  0.00           H  
ATOM     47  C   PHE     3      48.192  45.000  57.154  1.00  0.00           C  
ATOM     48  O   PHE     3      47.814  46.049  57.681  1.00  0.00           O  
ATOM     49  N   GLY     4      47.591  44.486  56.076  1.00  0.00           N  
ATOM     50  H   GLY     4      47.900  43.583  55.738  1.00  0.00           H  
ATOM     51  CA  GLY     4      46.521  45.163  55.323  1.00  0.00           C  
ATOM     52  HA2 GLY     4      45.917  44.412  54.813  1.00  0.00           H  
ATOM     53  HA3 GLY     4      45.865  45.702  56.008  1.00  0.00           H  
ATOM     54  C   GLY     4      47.035  46.154  54.263  1.00  0.00           C  
ATOM     55  O   GLY     4      46.243  46.649  53.461  1.00  0.00           O  
ATOM     56  N   ALA     5      48.352  46.413  54.222  1.00  0.00           N  
ATOM     57  H   ALA     5      48.909  46.079  54.992  1.00  0.00           H  
ATOM     58  CA  ALA     5      49.039  47.160  53.159  1.00  0.00           C  
ATOM     59  HA  ALA     5      48.299  47.692  52.559  1.00  0.00           H  
ATOM     60  CB  ALA     5      49.926  48.222  53.810  1.00  0.00           C  
ATOM     61  HB1 ALA     5      50.758  47.754  54.339  1.00  0.00           H  
ATOM     62  HB2 ALA     5      50.313  48.883  53.035  1.00  0.00           H  
ATOM     63  HB3 ALA     5      49.340  48.817  54.512  1.00  0.00           H  
ATOM     64  C   ALA     5      49.821  46.238  52.194  1.00  0.00           C  
ATOM     65  O   ALA     5      49.838  46.478  50.985  1.00  0.00           O  
ATOM     66  N   ILE     6      50.403  45.131  52.688  1.00  0.00           N  
ATOM     67  H   ILE     6      50.447  45.010  53.689  1.00  0.00           H  
ATOM     68  CA  ILE     6      50.949  44.067  51.816  1.00  0.00           C  
ATOM     69  HA  ILE     6      51.520  44.549  51.020  1.00  0.00           H  
ATOM     70  CB  ILE     6      51.932  43.117  52.545  1.00  0.00           C  
ATOM     71  HB  ILE     6      52.320  42.415  51.804  1.00  0.00           H  
ATOM     72  CG2 ILE     6      53.138  43.928  53.038  1.00  0.00           C  
ATOM     73 HG21 ILE     6      52.830  44.599  53.837  1.00  0.00           H  
ATOM     74 HG22 ILE     6      53.907  43.254  53.419  1.00  0.00           H  
ATOM     75 HG23 ILE     6      53.565  44.509  52.219  1.00  0.00           H  
ATOM     76  CG1 ILE     6      51.335  42.300  53.719  1.00  0.00           C  
ATOM     77 HG12 ILE     6      52.074  42.219  54.517  1.00  0.00           H  
ATOM     78 HG13 ILE     6      50.466  42.807  54.139  1.00  0.00           H  
ATOM     79  CD1 ILE     6      50.957  40.864  53.334  1.00  0.00           C  
ATOM     80 HD11 ILE     6      51.852  40.315  53.041  1.00  0.00           H  
ATOM     81 HD12 ILE     6      50.506  40.369  54.195  1.00  0.00           H  
ATOM     82 HD13 ILE     6      50.247  40.854  52.509  1.00  0.00           H  
ATOM     83  C   ILE     6      49.801  43.328  51.119  1.00  0.00           C  
ATOM     84  O   ILE     6      49.797  43.212  49.895  1.00  0.00           O  
ATOM     85  N   ALA     7      48.738  42.979  51.854  1.00  0.00           N  
ATOM     86  H   ALA     7      48.776  43.140  52.850  1.00  0.00           H  
ATOM     87  CA  ALA     7      47.497  42.414  51.311  1.00  0.00           C  
ATOM     88  HA  ALA     7      47.743  41.762  50.469  1.00  0.00           H  
ATOM     89  CB  ALA     7      46.845  41.538  52.388  1.00  0.00           C  
ATOM     90  HB1 ALA     7      46.579  42.138  53.259  1.00  0.00           H  
ATOM     91  HB2 ALA     7      45.945  41.071  51.985  1.00  0.00           H  
ATOM     92  HB3 ALA     7      47.539  40.751  52.689  1.00  0.00           H  
ATOM     93  C   ALA     7      46.590  43.542  50.766  1.00  0.00           C  
ATOM     94  O   ALA     7      45.433  43.723  51.149  1.00  0.00           O  
ATOM     95  N   ALA     8      47.189  44.290  49.839  1.00  0.00           N  
ATOM     96  H   ALA     8      48.138  44.009  49.630  1.00  0.00           H  
ATOM     97  CA  ALA     8      46.694  45.437  49.088  1.00  0.00           C  
ATOM     98  HA  ALA     8      45.714  45.190  48.684  1.00  0.00           H  
ATOM     99  CB  ALA     8      46.519  46.642  50.024  1.00  0.00           C  
ATOM    100  HB1 ALA     8      47.482  46.992  50.386  1.00  0.00           H  
ATOM    101  HB2 ALA     8      46.024  47.455  49.499  1.00  0.00           H  
ATOM    102  HB3 ALA     8      45.895  46.369  50.872  1.00  0.00           H  
ATOM    103  C   ALA     8      47.674  45.678  47.914  1.00  0.00           C  
ATOM    104  O   ALA     8      47.260  45.702  46.756  1.00  0.00           O  
ATOM    105  N   PHE     9      48.993  45.706  48.171  1.00  0.00           N  
ATOM    106  H   PHE     9      49.307  45.794  49.133  1.00  0.00           H  
ATOM    107  CA  PHE     9      50.009  45.653  47.106  1.00  0.00           C  
ATOM    108  HA  PHE     9      49.891  46.523  46.458  1.00  0.00           H  
ATOM    109  CB  PHE     9      51.415  45.700  47.735  1.00  0.00           C  
ATOM    110  HB2 PHE     9      51.496  46.618  48.320  1.00  0.00           H  
ATOM    111  HB3 PHE     9      51.519  44.869  48.434  1.00  0.00           H  
ATOM    112  CG  PHE     9      52.585  45.640  46.759  1.00  0.00           C  
ATOM    113  CD1 PHE     9      53.365  46.789  46.514  1.00  0.00           C  
ATOM    114  HD1 PHE     9      53.127  47.723  47.005  1.00  0.00           H  
ATOM    115  CE1 PHE     9      54.468  46.725  45.641  1.00  0.00           C  
ATOM    116  HE1 PHE     9      55.079  47.601  45.470  1.00  0.00           H  
ATOM    117  CZ  PHE     9      54.788  45.521  44.991  1.00  0.00           C  
ATOM    118  HZ  PHE     9      55.631  45.477  44.313  1.00  0.00           H  
ATOM    119  CE2 PHE     9      54.021  44.371  45.236  1.00  0.00           C  
ATOM    120  HE2 PHE     9      54.272  43.439  44.745  1.00  0.00           H  
ATOM    121  CD2 PHE     9      52.935  44.427  46.127  1.00  0.00           C  
ATOM    122  HD2 PHE     9      52.370  43.527  46.319  1.00  0.00           H  
ATOM    123  C   PHE     9      49.804  44.388  46.246  1.00  0.00           C  
ATOM    124  O   PHE     9      49.799  44.452  45.015  1.00  0.00           O  
ATOM    125  N   ILE    10      49.570  43.246  46.910  1.00  0.00           N  
ATOM    126  H   ILE    10      49.653  43.272  47.921  1.00  0.00           H  
ATOM    127  CA  ILE    10      49.306  41.941  46.285  1.00  0.00           C  
ATOM    128  HA  ILE    10      50.065  41.787  45.517  1.00  0.00           H  
ATOM    129  CB  ILE    10      49.485  40.813  47.346  1.00  0.00           C  
ATOM    130  HB  ILE    10      49.075  41.152  48.299  1.00  0.00           H  
ATOM    131  CG2 ILE    10      48.735  39.515  46.995  1.00  0.00           C  
ATOM    132 HG21 ILE    10      49.084  39.123  46.038  1.00  0.00           H  
ATOM    133 HG22 ILE    10      48.904  38.765  47.769  1.00  0.00           H  
ATOM    134 HG23 ILE    10      47.660  39.692  46.950  1.00  0.00           H  
ATOM    135  CG1 ILE    10      50.982  40.444  47.541  1.00  0.00           C  
ATOM    136 HG12 ILE    10      51.057  39.422  47.915  1.00  0.00           H  
ATOM    137 HG13 ILE    10      51.495  40.469  46.579  1.00  0.00           H  
ATOM    138  CD1 ILE    10      51.756  41.310  48.541  1.00  0.00           C  
ATOM    139 HD11 ILE    10      51.325  41.194  49.536  1.00  0.00           H  
ATOM    140 HD12 ILE    10      52.794  40.981  48.576  1.00  0.00           H  
ATOM    141 HD13 ILE    10      51.735  42.357  48.247  1.00  0.00           H  
ATOM    142  C   ILE    10      47.956  41.883  45.529  1.00  0.00           C  
ATOM    143  O   ILE    10      47.884  41.203  44.503  1.00  0.00           O  
ATOM    144  N   GLU    11      46.891  42.577  45.971  1.00  0.00           N  
ATOM    145  H   GLU    11      46.985  43.160  46.788  1.00  0.00           H  
ATOM    146  CA  GLU    11      45.565  42.468  45.314  1.00  0.00           C  
ATOM    147  HA  GLU    11      45.400  41.401  45.151  1.00  0.00           H  
ATOM    148  CB  GLU    11      44.398  42.898  46.233  1.00  0.00           C  
ATOM    149  HB2 GLU    11      43.490  42.417  45.869  1.00  0.00           H  
ATOM    150  HB3 GLU    11      44.588  42.485  47.225  1.00  0.00           H  
ATOM    151  CG  GLU    11      44.102  44.397  46.398  1.00  0.00           C  
ATOM    152  HG2 GLU    11      43.396  44.509  47.224  1.00  0.00           H  
ATOM    153  HG3 GLU    11      45.013  44.895  46.700  1.00  0.00           H  
ATOM    154  CD  GLU    11      43.512  45.096  45.155  1.00  0.00           C  
ATOM    155  OE1 GLU    11      44.063  46.130  44.719  1.00  0.00           O  
ATOM    156  OE2 GLU    11      42.465  44.632  44.626  1.00  0.00           O  
ATOM    157  C   GLU    11      45.511  43.093  43.903  1.00  0.00           C  
ATOM    158  O   GLU    11      44.738  42.621  43.063  1.00  0.00           O  
ATOM    159  N   GLY    12      46.355  44.095  43.614  1.00  0.00           N  
ATOM    160  H   GLY    12      46.961  44.427  44.353  1.00  0.00           H  
ATOM    161  CA  GLY    12      46.562  44.622  42.254  1.00  0.00           C  
ATOM    162  HA2 GLY    12      47.397  44.085  41.804  1.00  0.00           H  
ATOM    163  HA3 GLY    12      45.681  44.420  41.645  1.00  0.00           H  
ATOM    164  C   GLY    12      46.844  46.126  42.131  1.00  0.00           C  
ATOM    165  O   GLY    12      47.558  46.531  41.210  1.00  0.00           O  
ATOM    166  N   GLY    13      46.340  46.968  43.038  1.00  0.00           N  
ATOM    167  H   GLY    13      45.719  46.581  43.747  1.00  0.00           H  
ATOM    168  CA  GLY    13      46.408  48.439  42.931  1.00  0.00           C  
ATOM    169  HA2 GLY    13      46.297  48.737  41.888  1.00  0.00           H  
ATOM    170  HA3 GLY    13      45.568  48.863  43.482  1.00  0.00           H  
ATOM    171  C   GLY    13      47.695  49.076  43.475  1.00  0.00           C  
ATOM    172  O   GLY    13      47.646  50.169  44.042  1.00  0.00           O  
ATOM    173  N   TRP    14      48.840  48.397  43.326  1.00  0.00           N  
ATOM    174  H   TRP    14      48.787  47.529  42.812  1.00  0.00           H  
ATOM    175  CA  TRP    14      50.121  48.721  43.973  1.00  0.00           C  
ATOM    176  HA  TRP    14      49.987  48.545  45.042  1.00  0.00           H  
ATOM    177  CB  TRP    14      51.203  47.731  43.499  1.00  0.00           C  
ATOM    178  HB2 TRP    14      52.050  47.829  44.176  1.00  0.00           H  
ATOM    179  HB3 TRP    14      50.826  46.715  43.618  1.00  0.00           H  
ATOM    180  CG  TRP    14      51.732  47.874  42.097  1.00  0.00           C  
ATOM    181  CD1 TRP    14      51.048  47.624  40.955  1.00  0.00           C  
ATOM    182  HD1 TRP    14      50.022  47.274  40.904  1.00  0.00           H  
ATOM    183  NE1 TRP    14      51.850  47.882  39.860  1.00  0.00           N  
ATOM    184  HE1 TRP    14      51.537  47.769  38.900  1.00  0.00           H  
ATOM    185  CE2 TRP    14      53.104  48.309  40.238  1.00  0.00           C  
ATOM    186  CZ2 TRP    14      54.240  48.711  39.516  1.00  0.00           C  
ATOM    187  HZ2 TRP    14      54.225  48.717  38.435  1.00  0.00           H  
ATOM    188  CH2 TRP    14      55.389  49.114  40.217  1.00  0.00           C  
ATOM    189  HH2 TRP    14      56.273  49.435  39.677  1.00  0.00           H  
ATOM    190  CZ3 TRP    14      55.393  49.094  41.624  1.00  0.00           C  
ATOM    191  HZ3 TRP    14      56.284  49.393  42.163  1.00  0.00           H  
ATOM    192  CE3 TRP    14      54.247  48.686  42.334  1.00  0.00           C  
ATOM    193  HE3 TRP    14      54.267  48.660  43.412  1.00  0.00           H  
ATOM    194  CD2 TRP    14      53.063  48.305  41.665  1.00  0.00           C  
ATOM    195  C   TRP    14      50.558  50.192  43.848  1.00  0.00           C  
ATOM    196  O   TRP    14      50.800  50.836  44.869  1.00  0.00           O  
ATOM    197  N   THR    15      50.600  50.774  42.644  1.00  0.00           N  
ATOM    198  H   THR    15      50.376  50.224  41.825  1.00  0.00           H  
ATOM    199  CA  THR    15      50.988  52.190  42.454  1.00  0.00           C  
ATOM    200  HA  THR    15      51.945  52.348  42.949  1.00  0.00           H  
ATOM    201  CB  THR    15      51.182  52.553  40.975  1.00  0.00           C  
ATOM    202  HB  THR    15      51.321  53.633  40.899  1.00  0.00           H  
ATOM    203  CG2 THR    15      52.416  51.877  40.385  1.00  0.00           C  
ATOM    204 HG21 THR    15      52.266  50.802  40.360  1.00  0.00           H  
ATOM    205 HG22 THR    15      52.590  52.243  39.374  1.00  0.00           H  
ATOM    206 HG23 THR    15      53.290  52.106  40.996  1.00  0.00           H  
ATOM    207  OG1 THR    15      50.047  52.178  40.217  1.00  0.00           O  
ATOM    208  HG1 THR    15      50.167  52.512  39.307  1.00  0.00           H  
ATOM    209  C   THR    15      50.001  53.187  43.070  1.00  0.00           C  
ATOM    210  O   THR    15      50.426  54.232  43.569  1.00  0.00           O  
ATOM    211  N   GLY    16      48.701  52.868  43.081  1.00  0.00           N  
ATOM    212  H   GLY    16      48.429  51.976  42.688  1.00  0.00           H  
ATOM    213  CA  GLY    16      47.650  53.721  43.645  1.00  0.00           C  
ATOM    214  HA2 GLY    16      47.676  54.697  43.159  1.00  0.00           H  
ATOM    215  HA3 GLY    16      46.676  53.270  43.455  1.00  0.00           H  
ATOM    216  C   GLY    16      47.796  53.921  45.155  1.00  0.00           C  
ATOM    217  O   GLY    16      47.720  55.047  45.648  1.00  0.00           O  
ATOM    218  N   MET    17      48.038  52.833  45.894  1.00  0.00           N  
ATOM    219  H   MET    17      48.047  51.932  45.429  1.00  0.00           H  
ATOM    220  CA  MET    17      48.353  52.902  47.327  1.00  0.00           C  
ATOM    221  HA  MET    17      47.692  53.646  47.776  1.00  0.00           H  
ATOM    222  CB  MET    17      48.034  51.587  48.033  1.00  0.00           C  
ATOM    223  HB2 MET    17      48.254  51.685  49.098  1.00  0.00           H  
ATOM    224  HB3 MET    17      46.965  51.412  47.936  1.00  0.00           H  
ATOM    225  CG  MET    17      48.814  50.394  47.480  1.00  0.00           C  
ATOM    226  HG2 MET    17      48.802  50.409  46.393  1.00  0.00           H  
ATOM    227  HG3 MET    17      49.849  50.453  47.818  1.00  0.00           H  
ATOM    228  SD  MET    17      48.110  48.829  48.012  1.00  0.00           S  
ATOM    229  CE  MET    17      46.587  48.783  47.016  1.00  0.00           C  
ATOM    230  HE1 MET    17      46.844  48.704  45.964  1.00  0.00           H  
ATOM    231  HE2 MET    17      45.988  47.915  47.287  1.00  0.00           H  
ATOM    232  HE3 MET    17      45.987  49.677  47.177  1.00  0.00           H  
ATOM    233  C   MET    17      49.775  53.370  47.639  1.00  0.00           C  
ATOM    234  O   MET    17      49.938  54.025  48.661  1.00  0.00           O  
ATOM    235  N   ILE    18      50.788  53.078  46.808  1.00  0.00           N  
ATOM    236  H   ILE    18      50.599  52.476  46.012  1.00  0.00           H  
ATOM    237  CA  ILE    18      52.182  53.534  47.011  1.00  0.00           C  
ATOM    238  HA  ILE    18      52.544  53.071  47.921  1.00  0.00           H  
ATOM    239  CB  ILE    18      53.125  53.023  45.897  1.00  0.00           C  
ATOM    240  HB  ILE    18      52.573  52.992  44.960  1.00  0.00           H  
ATOM    241  CG2 ILE    18      54.366  53.909  45.680  1.00  0.00           C  
ATOM    242 HG21 ILE    18      54.933  53.991  46.607  1.00  0.00           H  
ATOM    243 HG22 ILE    18      55.007  53.485  44.908  1.00  0.00           H  
ATOM    244 HG23 ILE    18      54.071  54.903  45.345  1.00  0.00           H  
ATOM    245  CG1 ILE    18      53.567  51.591  46.282  1.00  0.00           C  
ATOM    246 HG12 ILE    18      54.248  51.636  47.134  1.00  0.00           H  
ATOM    247 HG13 ILE    18      52.696  51.013  46.590  1.00  0.00           H  
ATOM    248  CD1 ILE    18      54.254  50.817  45.155  1.00  0.00           C  
ATOM    249 HD11 ILE    18      55.229  51.247  44.929  1.00  0.00           H  
ATOM    250 HD12 ILE    18      54.399  49.789  45.480  1.00  0.00           H  
ATOM    251 HD13 ILE    18      53.628  50.829  44.263  1.00  0.00           H  
ATOM    252  C   ILE    18      52.278  55.037  47.303  1.00  0.00           C  
ATOM    253  O   ILE    18      52.869  55.407  48.317  1.00  0.00           O  
ATOM    254  N   ASP    19      51.641  55.900  46.503  1.00  0.00           N  
ATOM    255  H   ASP    19      51.159  55.548  45.687  1.00  0.00           H  
ATOM    256  CA  ASP    19      51.661  57.353  46.759  1.00  0.00           C  
ATOM    257  HA  ASP    19      52.702  57.627  46.940  1.00  0.00           H  
ATOM    258  CB  ASP    19      51.235  58.137  45.503  1.00  0.00           C  
ATOM    259  HB2 ASP    19      51.496  59.185  45.659  1.00  0.00           H  
ATOM    260  HB3 ASP    19      51.840  57.784  44.664  1.00  0.00           H  
ATOM    261  CG  ASP    19      49.742  58.070  45.120  1.00  0.00           C  
ATOM    262  OD1 ASP    19      49.443  57.929  43.909  1.00  0.00           O  
ATOM    263  OD2 ASP    19      48.860  58.248  45.994  1.00  0.00           O  
ATOM    264  C   ASP    19      50.892  57.762  48.044  1.00  0.00           C  
ATOM    265  O   ASP    19      51.099  58.858  48.574  1.00  0.00           O  
ATOM    266  N   GLY    20      50.064  56.856  48.579  1.00  0.00           N  
ATOM    267  H   GLY    20      49.994  55.973  48.091  1.00  0.00           H  
ATOM    268  CA  GLY    20      49.394  56.923  49.877  1.00  0.00           C  
ATOM    269  HA2 GLY    20      49.049  57.941  50.058  1.00  0.00           H  
ATOM    270  HA3 GLY    20      48.520  56.270  49.861  1.00  0.00           H  
ATOM    271  C   GLY    20      50.301  56.496  51.038  1.00  0.00           C  
ATOM    272  O   GLY    20      50.771  57.349  51.789  1.00  0.00           O  
ATOM    273  N   TRP    21      50.535  55.188  51.228  1.00  0.00           N  
ATOM    274  H   TRP    21      50.145  54.536  50.555  1.00  0.00           H  
ATOM    275  CA  TRP    21      51.228  54.656  52.420  1.00  0.00           C  
ATOM    276  HA  TRP    21      50.725  55.097  53.282  1.00  0.00           H  
ATOM    277  CB  TRP    21      51.051  53.133  52.577  1.00  0.00           C  
ATOM    278  HB2 TRP    21      51.301  52.883  53.608  1.00  0.00           H  
ATOM    279  HB3 TRP    21      49.993  52.896  52.450  1.00  0.00           H  
ATOM    280  CG  TRP    21      51.838  52.203  51.696  1.00  0.00           C  
ATOM    281  CD1 TRP    21      52.075  52.370  50.380  1.00  0.00           C  
ATOM    282  HD1 TRP    21      51.771  53.238  49.821  1.00  0.00           H  
ATOM    283  NE1 TRP    21      52.715  51.263  49.861  1.00  0.00           N  
ATOM    284  HE1 TRP    21      52.969  51.163  48.887  1.00  0.00           H  
ATOM    285  CE2 TRP    21      52.972  50.329  50.836  1.00  0.00           C  
ATOM    286  CZ2 TRP    21      53.597  49.074  50.812  1.00  0.00           C  
ATOM    287  HZ2 TRP    21      53.958  48.660  49.881  1.00  0.00           H  
ATOM    288  CH2 TRP    21      53.757  48.373  52.019  1.00  0.00           C  
ATOM    289  HH2 TRP    21      54.244  47.406  52.024  1.00  0.00           H  
ATOM    290  CZ3 TRP    21      53.298  48.944  53.221  1.00  0.00           C  
ATOM    291  HZ3 TRP    21      53.434  48.420  54.155  1.00  0.00           H  
ATOM    292  CE3 TRP    21      52.654  50.196  53.227  1.00  0.00           C  
ATOM    293  HE3 TRP    21      52.297  50.612  54.159  1.00  0.00           H  
ATOM    294  CD2 TRP    21      52.458  50.919  52.032  1.00  0.00           C  
ATOM    295  C   TRP    21      52.705  55.070  52.558  1.00  0.00           C  
ATOM    296  O   TRP    21      53.182  55.203  53.688  1.00  0.00           O  
ATOM    297  N   TYR    22      53.432  55.327  51.459  1.00  0.00           N  
ATOM    298  H   TYR    22      53.017  55.187  50.545  1.00  0.00           H  
ATOM    299  CA  TYR    22      54.775  55.934  51.532  1.00  0.00           C  
ATOM    300  HA  TYR    22      55.352  55.421  52.303  1.00  0.00           H  
ATOM    301  CB  TYR    22      55.545  55.786  50.205  1.00  0.00           C  
ATOM    302  HB2 TYR    22      54.968  56.259  49.412  1.00  0.00           H  
ATOM    303  HB3 TYR    22      56.459  56.373  50.303  1.00  0.00           H  
ATOM    304  CG  TYR    22      55.984  54.402  49.731  1.00  0.00           C  
ATOM    305  CD1 TYR    22      55.604  53.204  50.378  1.00  0.00           C  
ATOM    306  HD1 TYR    22      54.951  53.220  51.239  1.00  0.00           H  
ATOM    307  CE1 TYR    22      56.082  51.961  49.914  1.00  0.00           C  
ATOM    308  HE1 TYR    22      55.792  51.050  50.417  1.00  0.00           H  
ATOM    309  CZ  TYR    22      56.945  51.903  48.797  1.00  0.00           C  
ATOM    310  OH  TYR    22      57.424  50.709  48.347  1.00  0.00           O  
ATOM    311  HH  TYR    22      57.202  49.967  48.938  1.00  0.00           H  
ATOM    312  CE2 TYR    22      57.325  53.097  48.149  1.00  0.00           C  
ATOM    313  HE2 TYR    22      57.992  53.053  47.300  1.00  0.00           H  
ATOM    314  CD2 TYR    22      56.847  54.336  48.618  1.00  0.00           C  
ATOM    315  HD2 TYR    22      57.153  55.249  48.121  1.00  0.00           H  
ATOM    316  C   TYR    22      54.722  57.428  51.928  1.00  0.00           C  
ATOM    317  O   TYR    22      55.698  57.964  52.460  1.00  0.00           O  
ATOM    318  N   GLY    23      53.597  58.104  51.663  1.00  0.00           N  
ATOM    319  H   GLY    23      52.817  57.578  51.288  1.00  0.00           H  
ATOM    320  CA  GLY    23      53.385  59.550  51.815  1.00  0.00           C  
ATOM    321  HA2 GLY    23      54.328  60.045  52.048  1.00  0.00           H  
ATOM    322  HA3 GLY    23      53.034  59.946  50.861  1.00  0.00           H  
ATOM    323  C   GLY    23      52.365  59.944  52.896  1.00  0.00           C  
ATOM    324  O   GLY    23      51.663  60.948  52.730  1.00  0.00           O  
ATOM    325  N   SER    24      52.275  59.176  53.993  1.00  0.00           N  
ATOM    326  H   SER    24      52.886  58.373  54.045  1.00  0.00           H  
ATOM    327  CA  SER    24      51.357  59.402  55.129  1.00  0.00           C  
ATOM    328  HA  SER    24      51.091  60.457  55.159  1.00  0.00           H  
ATOM    329  CB  SER    24      50.060  58.615  54.914  1.00  0.00           C  
ATOM    330  HB2 SER    24      49.648  58.858  53.931  1.00  0.00           H  
ATOM    331  HB3 SER    24      50.271  57.542  54.946  1.00  0.00           H  
ATOM    332  OG  SER    24      49.124  58.964  55.926  1.00  0.00           O  
ATOM    333  HG  SER    24      48.281  58.482  55.771  1.00  0.00           H  
ATOM    334  C   SER    24      52.015  59.079  56.476  1.00  0.00           C  
ATOM    335  O   SER    24      52.281  60.030  57.249  1.00  0.00           O  
ATOM    336  OXT SER    24      52.324  57.893  56.744  1.00  0.00           O  
TER     337      SER    24 
ENDMDL
REMARK 2LWA                 ENERGY     1.21184E+02 RMS    4.29   5.60   7.38
ATOM      1  N   GLY     1      49.807  41.826  47.201  1.00  0.00           N  
ATOM      2  H1  GLY     1      50.033  42.473  47.942  1.00  0.00           H  
ATOM      3  H2  GLY     1      50.056  40.896  47.500  1.00  0.00           H  
ATOM      4  H3  GLY     1      48.811  41.857  47.045  1.00  0.00           H  
ATOM      5  CA  GLY     1      50.540  42.180  45.958  1.00  0.00           C  
ATOM      6  HA2 GLY     1      51.614  42.141  46.147  1.00  0.00           H  
ATOM      7  HA3 GLY     1      50.297  41.459  45.177  1.00  0.00           H  
ATOM      8  C   GLY     1      50.197  43.574  45.446  1.00  0.00           C  
ATOM      9  O   GLY     1      49.383  44.280  46.039  1.00  0.00           O  
ATOM     10  N   LEU     2      50.784  43.974  44.312  1.00  0.00           N  
ATOM     11  H   LEU     2      51.402  43.315  43.855  1.00  0.00           H  
ATOM     12  CA  LEU     2      50.718  45.328  43.724  1.00  0.00           C  
ATOM     13  HA  LEU     2      50.689  46.051  44.541  1.00  0.00           H  
ATOM     14  CB  LEU     2      52.042  45.538  42.936  1.00  0.00           C  
ATOM     15  HB2 LEU     2      52.839  45.054  43.504  1.00  0.00           H  
ATOM     16  HB3 LEU     2      51.975  44.999  41.990  1.00  0.00           H  
ATOM     17  CG  LEU     2      52.567  46.962  42.645  1.00  0.00           C  
ATOM     18  HG  LEU     2      53.527  46.843  42.142  1.00  0.00           H  
ATOM     19  CD1 LEU     2      51.701  47.813  41.717  1.00  0.00           C  
ATOM     20 HD11 LEU     2      50.737  48.024  42.167  1.00  0.00           H  
ATOM     21 HD12 LEU     2      52.206  48.756  41.507  1.00  0.00           H  
ATOM     22 HD13 LEU     2      51.549  47.283  40.778  1.00  0.00           H  
ATOM     23  CD2 LEU     2      52.845  47.743  43.926  1.00  0.00           C  
ATOM     24 HD21 LEU     2      53.558  47.196  44.544  1.00  0.00           H  
ATOM     25 HD22 LEU     2      53.277  48.713  43.676  1.00  0.00           H  
ATOM     26 HD23 LEU     2      51.932  47.897  44.490  1.00  0.00           H  
ATOM     27  C   LEU     2      49.414  45.506  42.901  1.00  0.00           C  
ATOM     28  O   LEU     2      49.426  45.710  41.686  1.00  0.00           O  
ATOM     29  N   PHE     3      48.275  45.390  43.594  1.00  0.00           N  
ATOM     30  H   PHE     3      48.389  45.257  44.594  1.00  0.00           H  
ATOM     31  CA  PHE     3      46.897  45.573  43.094  1.00  0.00           C  
ATOM     32  HA  PHE     3      46.872  46.495  42.512  1.00  0.00           H  
ATOM     33  CB  PHE     3      46.461  44.430  42.167  1.00  0.00           C  
ATOM     34  HB2 PHE     3      47.186  44.317  41.361  1.00  0.00           H  
ATOM     35  HB3 PHE     3      46.441  43.496  42.731  1.00  0.00           H  
ATOM     36  CG  PHE     3      45.099  44.689  41.548  1.00  0.00           C  
ATOM     37  CD1 PHE     3      44.967  45.661  40.536  1.00  0.00           C  
ATOM     38  HD1 PHE     3      45.840  46.189  40.174  1.00  0.00           H  
ATOM     39  CE1 PHE     3      43.700  45.963  40.006  1.00  0.00           C  
ATOM     40  HE1 PHE     3      43.601  46.717  39.234  1.00  0.00           H  
ATOM     41  CZ  PHE     3      42.560  45.294  40.485  1.00  0.00           C  
ATOM     42  HZ  PHE     3      41.584  45.531  40.081  1.00  0.00           H  
ATOM     43  CE2 PHE     3      42.688  44.323  41.493  1.00  0.00           C  
ATOM     44  HE2 PHE     3      41.809  43.813  41.866  1.00  0.00           H  
ATOM     45  CD2 PHE     3      43.955  44.021  42.027  1.00  0.00           C  
ATOM     46  HD2 PHE     3      44.044  43.286  42.815  1.00  0.00           H  
ATOM     47  C   PHE     3      45.908  45.753  44.260  1.00  0.00           C  
ATOM     48  O   PHE     3      44.997  46.579  44.193  1.00  0.00           O  
ATOM     49  N   GLY     4      46.085  44.990  45.344  1.00  0.00           N  
ATOM     50  H   GLY     4      46.809  44.285  45.333  1.00  0.00           H  
ATOM     51  CA  GLY     4      45.458  45.302  46.632  1.00  0.00           C  
ATOM     52  HA2 GLY     4      44.403  45.547  46.497  1.00  0.00           H  
ATOM     53  HA3 GLY     4      45.539  44.447  47.305  1.00  0.00           H  
ATOM     54  C   GLY     4      46.202  46.496  47.252  1.00  0.00           C  
ATOM     55  O   GLY     4      47.403  46.654  47.028  1.00  0.00           O  
ATOM     56  N   ALA     5      45.512  47.368  47.991  1.00  0.00           N  
ATOM     57  H   ALA     5      44.520  47.197  48.099  1.00  0.00           H  
ATOM     58  CA  ALA     5      46.093  48.433  48.829  1.00  0.00           C  
ATOM     59  HA  ALA     5      45.271  48.816  49.435  1.00  0.00           H  
ATOM     60  CB  ALA     5      47.103  47.836  49.824  1.00  0.00           C  
ATOM     61  HB1 ALA     5      48.052  47.627  49.329  1.00  0.00           H  
ATOM     62  HB2 ALA     5      47.280  48.550  50.625  1.00  0.00           H  
ATOM     63  HB3 ALA     5      46.711  46.916  50.261  1.00  0.00           H  
ATOM     64  C   ALA     5      46.671  49.664  48.083  1.00  0.00           C  
ATOM     65  O   ALA     5      46.619  50.755  48.623  1.00  0.00           O  
ATOM     66  N   ILE     6      47.127  49.539  46.835  1.00  0.00           N  
ATOM     67  H   ILE     6      47.142  48.584  46.499  1.00  0.00           H  
ATOM     68  CA  ILE     6      47.933  50.509  46.045  1.00  0.00           C  
ATOM     69  HA  ILE     6      48.882  50.631  46.572  1.00  0.00           H  
ATOM     70  CB  ILE     6      48.250  49.855  44.672  1.00  0.00           C  
ATOM     71  HB  ILE     6      48.627  50.607  43.977  1.00  0.00           H  
ATOM     72  CG2 ILE     6      49.389  48.850  44.888  1.00  0.00           C  
ATOM     73 HG21 ILE     6      49.131  48.117  45.653  1.00  0.00           H  
ATOM     74 HG22 ILE     6      49.587  48.324  43.960  1.00  0.00           H  
ATOM     75 HG23 ILE     6      50.290  49.381  45.197  1.00  0.00           H  
ATOM     76  CG1 ILE     6      47.086  49.082  43.995  1.00  0.00           C  
ATOM     77 HG12 ILE     6      47.412  48.777  43.000  1.00  0.00           H  
ATOM     78 HG13 ILE     6      46.923  48.178  44.573  1.00  0.00           H  
ATOM     79  CD1 ILE     6      45.719  49.770  43.838  1.00  0.00           C  
ATOM     80 HD11 ILE     6      45.797  50.627  43.170  1.00  0.00           H  
ATOM     81 HD12 ILE     6      45.008  49.075  43.393  1.00  0.00           H  
ATOM     82 HD13 ILE     6      45.326  50.076  44.808  1.00  0.00           H  
ATOM     83  C   ILE     6      47.388  51.959  45.912  1.00  0.00           C  
ATOM     84  O   ILE     6      47.398  52.731  46.869  1.00  0.00           O  
ATOM     85  N   ALA     7      46.929  52.382  44.727  1.00  0.00           N  
ATOM     86  H   ALA     7      47.028  51.771  43.930  1.00  0.00           H  
ATOM     87  CA  ALA     7      46.286  53.677  44.482  1.00  0.00           C  
ATOM     88  HA  ALA     7      46.962  54.456  44.837  1.00  0.00           H  
ATOM     89  CB  ALA     7      46.135  53.859  42.966  1.00  0.00           C  
ATOM     90  HB1 ALA     7      45.455  53.109  42.559  1.00  0.00           H  
ATOM     91  HB2 ALA     7      45.737  54.852  42.752  1.00  0.00           H  
ATOM     92  HB3 ALA     7      47.109  53.767  42.482  1.00  0.00           H  
ATOM     93  C   ALA     7      44.944  53.849  45.242  1.00  0.00           C  
ATOM     94  O   ALA     7      44.344  54.925  45.211  1.00  0.00           O  
ATOM     95  N   ALA     8      44.457  52.787  45.900  1.00  0.00           N  
ATOM     96  H   ALA     8      44.967  51.923  45.819  1.00  0.00           H  
ATOM     97  CA  ALA     8      43.365  52.822  46.869  1.00  0.00           C  
ATOM     98  HA  ALA     8      42.576  53.474  46.487  1.00  0.00           H  
ATOM     99  CB  ALA     8      42.780  51.407  46.987  1.00  0.00           C  
ATOM    100  HB1 ALA     8      43.541  50.696  47.311  1.00  0.00           H  
ATOM    101  HB2 ALA     8      41.961  51.408  47.708  1.00  0.00           H  
ATOM    102  HB3 ALA     8      42.391  51.090  46.018  1.00  0.00           H  
ATOM    103  C   ALA     8      43.827  53.410  48.226  1.00  0.00           C  
ATOM    104  O   ALA     8      43.572  54.576  48.516  1.00  0.00           O  
ATOM    105  N   PHE     9      44.569  52.643  49.038  1.00  0.00           N  
ATOM    106  H   PHE     9      44.902  51.756  48.682  1.00  0.00           H  
ATOM    107  CA  PHE     9      44.920  52.944  50.442  1.00  0.00           C  
ATOM    108  HA  PHE     9      44.008  53.274  50.942  1.00  0.00           H  
ATOM    109  CB  PHE     9      45.378  51.646  51.135  1.00  0.00           C  
ATOM    110  HB2 PHE     9      44.977  50.795  50.586  1.00  0.00           H  
ATOM    111  HB3 PHE     9      46.463  51.582  51.080  1.00  0.00           H  
ATOM    112  CG  PHE     9      44.954  51.438  52.576  1.00  0.00           C  
ATOM    113  CD1 PHE     9      45.810  51.798  53.631  1.00  0.00           C  
ATOM    114  HD1 PHE     9      46.746  52.295  53.419  1.00  0.00           H  
ATOM    115  CE1 PHE     9      45.460  51.493  54.959  1.00  0.00           C  
ATOM    116  HE1 PHE     9      46.121  51.765  55.769  1.00  0.00           H  
ATOM    117  CZ  PHE     9      44.256  50.825  55.238  1.00  0.00           C  
ATOM    118  HZ  PHE     9      43.995  50.583  56.260  1.00  0.00           H  
ATOM    119  CE2 PHE     9      43.396  50.467  54.186  1.00  0.00           C  
ATOM    120  HE2 PHE     9      42.472  49.944  54.398  1.00  0.00           H  
ATOM    121  CD2 PHE     9      43.745  50.772  52.858  1.00  0.00           C  
ATOM    122  HD2 PHE     9      43.090  50.472  52.051  1.00  0.00           H  
ATOM    123  C   PHE     9      45.947  54.093  50.588  1.00  0.00           C  
ATOM    124  O   PHE     9      46.172  54.593  51.694  1.00  0.00           O  
ATOM    125  N   ILE    10      46.514  54.571  49.468  1.00  0.00           N  
ATOM    126  H   ILE    10      46.364  54.042  48.618  1.00  0.00           H  
ATOM    127  CA  ILE    10      47.294  55.822  49.355  1.00  0.00           C  
ATOM    128  HA  ILE    10      48.183  55.723  49.980  1.00  0.00           H  
ATOM    129  CB  ILE    10      47.752  56.025  47.885  1.00  0.00           C  
ATOM    130  HB  ILE    10      48.155  55.078  47.529  1.00  0.00           H  
ATOM    131  CG2 ILE    10      46.561  56.418  46.993  1.00  0.00           C  
ATOM    132 HG21 ILE    10      46.238  57.438  47.204  1.00  0.00           H  
ATOM    133 HG22 ILE    10      46.836  56.360  45.942  1.00  0.00           H  
ATOM    134 HG23 ILE    10      45.728  55.745  47.174  1.00  0.00           H  
ATOM    135  CG1 ILE    10      48.883  57.068  47.751  1.00  0.00           C  
ATOM    136 HG12 ILE    10      48.520  58.054  48.039  1.00  0.00           H  
ATOM    137 HG13 ILE    10      49.685  56.778  48.425  1.00  0.00           H  
ATOM    138  CD1 ILE    10      49.491  57.178  46.346  1.00  0.00           C  
ATOM    139 HD11 ILE    10      48.751  57.539  45.632  1.00  0.00           H  
ATOM    140 HD12 ILE    10      50.317  57.889  46.369  1.00  0.00           H  
ATOM    141 HD13 ILE    10      49.868  56.207  46.025  1.00  0.00           H  
ATOM    142  C   ILE    10      46.495  57.050  49.855  1.00  0.00           C  
ATOM    143  O   ILE    10      47.081  58.086  50.161  1.00  0.00           O  
ATOM    144  N   GLU    11      45.161  56.941  49.947  1.00  0.00           N  
ATOM    145  H   GLU    11      44.765  56.063  49.632  1.00  0.00           H  
ATOM    146  CA  GLU    11      44.182  57.978  50.326  1.00  0.00           C  
ATOM    147  HA  GLU    11      44.400  58.873  49.741  1.00  0.00           H  
ATOM    148  CB  GLU    11      42.781  57.484  49.888  1.00  0.00           C  
ATOM    149  HB2 GLU    11      42.072  58.310  49.960  1.00  0.00           H  
ATOM    150  HB3 GLU    11      42.848  57.209  48.834  1.00  0.00           H  
ATOM    151  CG  GLU    11      42.223  56.279  50.681  1.00  0.00           C  
ATOM    152  HG2 GLU    11      43.037  55.583  50.896  1.00  0.00           H  
ATOM    153  HG3 GLU    11      41.838  56.624  51.641  1.00  0.00           H  
ATOM    154  CD  GLU    11      41.086  55.525  49.950  1.00  0.00           C  
ATOM    155  OE1 GLU    11      40.851  54.332  50.268  1.00  0.00           O  
ATOM    156  OE2 GLU    11      40.369  56.117  49.103  1.00  0.00           O  
ATOM    157  C   GLU    11      44.236  58.408  51.820  1.00  0.00           C  
ATOM    158  O   GLU    11      43.213  58.590  52.486  1.00  0.00           O  
ATOM    159  N   GLY    12      45.446  58.627  52.346  1.00  0.00           N  
ATOM    160  H   GLY    12      46.235  58.523  51.716  1.00  0.00           H  
ATOM    161  CA  GLY    12      45.736  59.091  53.710  1.00  0.00           C  
ATOM    162  HA2 GLY    12      46.502  59.865  53.657  1.00  0.00           H  
ATOM    163  HA3 GLY    12      44.845  59.545  54.144  1.00  0.00           H  
ATOM    164  C   GLY    12      46.226  58.007  54.682  1.00  0.00           C  
ATOM    165  O   GLY    12      46.637  58.334  55.798  1.00  0.00           O  
ATOM    166  N   GLY    13      46.193  56.728  54.283  1.00  0.00           N  
ATOM    167  H   GLY    13      45.843  56.534  53.353  1.00  0.00           H  
ATOM    168  CA  GLY    13      46.422  55.575  55.166  1.00  0.00           C  
ATOM    169  HA2 GLY    13      46.439  55.895  56.208  1.00  0.00           H  
ATOM    170  HA3 GLY    13      45.579  54.891  55.059  1.00  0.00           H  
ATOM    171  C   GLY    13      47.696  54.763  54.920  1.00  0.00           C  
ATOM    172  O   GLY    13      47.755  53.637  55.408  1.00  0.00           O  
ATOM    173  N   TRP    14      48.704  55.287  54.199  1.00  0.00           N  
ATOM    174  H   TRP    14      48.602  56.244  53.900  1.00  0.00           H  
ATOM    175  CA  TRP    14      49.886  54.534  53.717  1.00  0.00           C  
ATOM    176  HA  TRP    14      49.590  53.934  52.856  1.00  0.00           H  
ATOM    177  CB  TRP    14      51.036  55.470  53.276  1.00  0.00           C  
ATOM    178  HB2 TRP    14      51.345  56.062  54.139  1.00  0.00           H  
ATOM    179  HB3 TRP    14      51.885  54.832  53.021  1.00  0.00           H  
ATOM    180  CG  TRP    14      50.870  56.435  52.132  1.00  0.00           C  
ATOM    181  CD1 TRP    14      49.786  57.195  51.847  1.00  0.00           C  
ATOM    182  HD1 TRP    14      48.845  57.186  52.380  1.00  0.00           H  
ATOM    183  NE1 TRP    14      50.065  58.038  50.790  1.00  0.00           N  
ATOM    184  HE1 TRP    14      49.382  58.684  50.406  1.00  0.00           H  
ATOM    185  CE2 TRP    14      51.351  57.869  50.327  1.00  0.00           C  
ATOM    186  CZ2 TRP    14      52.085  58.474  49.295  1.00  0.00           C  
ATOM    187  HZ2 TRP    14      51.634  59.245  48.684  1.00  0.00           H  
ATOM    188  CH2 TRP    14      53.409  58.065  49.066  1.00  0.00           C  
ATOM    189  HH2 TRP    14      53.991  58.520  48.273  1.00  0.00           H  
ATOM    190  CZ3 TRP    14      53.978  57.061  49.871  1.00  0.00           C  
ATOM    191  HZ3 TRP    14      55.000  56.748  49.692  1.00  0.00           H  
ATOM    192  CE3 TRP    14      53.231  56.462  50.906  1.00  0.00           C  
ATOM    193  HE3 TRP    14      53.685  55.692  51.515  1.00  0.00           H  
ATOM    194  CD2 TRP    14      51.893  56.846  51.163  1.00  0.00           C  
ATOM    195  C   TRP    14      50.434  53.564  54.779  1.00  0.00           C  
ATOM    196  O   TRP    14      50.523  52.361  54.540  1.00  0.00           O  
ATOM    197  N   THR    15      50.714  54.084  55.977  1.00  0.00           N  
ATOM    198  H   THR    15      50.614  55.087  56.067  1.00  0.00           H  
ATOM    199  CA  THR    15      51.180  53.374  57.183  1.00  0.00           C  
ATOM    200  HA  THR    15      52.254  53.205  57.102  1.00  0.00           H  
ATOM    201  CB  THR    15      50.922  54.273  58.406  1.00  0.00           C  
ATOM    202  HB  THR    15      49.863  54.540  58.420  1.00  0.00           H  
ATOM    203  CG2 THR    15      51.269  53.631  59.751  1.00  0.00           C  
ATOM    204 HG21 THR    15      52.298  53.268  59.740  1.00  0.00           H  
ATOM    205 HG22 THR    15      51.147  54.362  60.551  1.00  0.00           H  
ATOM    206 HG23 THR    15      50.594  52.799  59.956  1.00  0.00           H  
ATOM    207  OG1 THR    15      51.682  55.460  58.278  1.00  0.00           O  
ATOM    208  HG1 THR    15      51.367  56.094  58.951  1.00  0.00           H  
ATOM    209  C   THR    15      50.509  52.016  57.416  1.00  0.00           C  
ATOM    210  O   THR    15      51.199  51.019  57.639  1.00  0.00           O  
ATOM    211  N   GLY    16      49.172  51.971  57.381  1.00  0.00           N  
ATOM    212  H   GLY    16      48.670  52.803  57.089  1.00  0.00           H  
ATOM    213  CA  GLY    16      48.384  50.762  57.645  1.00  0.00           C  
ATOM    214  HA2 GLY    16      48.611  50.403  58.650  1.00  0.00           H  
ATOM    215  HA3 GLY    16      47.322  51.001  57.605  1.00  0.00           H  
ATOM    216  C   GLY    16      48.659  49.625  56.658  1.00  0.00           C  
ATOM    217  O   GLY    16      48.589  48.453  57.037  1.00  0.00           O  
ATOM    218  N   MET    17      48.990  49.962  55.404  1.00  0.00           N  
ATOM    219  H   MET    17      49.046  50.947  55.171  1.00  0.00           H  
ATOM    220  CA  MET    17      49.374  48.983  54.389  1.00  0.00           C  
ATOM    221  HA  MET    17      48.873  48.044  54.632  1.00  0.00           H  
ATOM    222  CB  MET    17      48.818  49.372  53.001  1.00  0.00           C  
ATOM    223  HB2 MET    17      49.034  48.551  52.318  1.00  0.00           H  
ATOM    224  HB3 MET    17      47.731  49.441  53.064  1.00  0.00           H  
ATOM    225  CG  MET    17      49.343  50.673  52.375  1.00  0.00           C  
ATOM    226  HG2 MET    17      48.822  51.513  52.832  1.00  0.00           H  
ATOM    227  HG3 MET    17      50.404  50.775  52.584  1.00  0.00           H  
ATOM    228  SD  MET    17      49.141  50.774  50.577  1.00  0.00           S  
ATOM    229  CE  MET    17      49.703  52.465  50.244  1.00  0.00           C  
ATOM    230  HE1 MET    17      50.714  52.603  50.626  1.00  0.00           H  
ATOM    231  HE2 MET    17      49.699  52.639  49.167  1.00  0.00           H  
ATOM    232  HE3 MET    17      49.028  53.177  50.719  1.00  0.00           H  
ATOM    233  C   MET    17      50.881  48.648  54.389  1.00  0.00           C  
ATOM    234  O   MET    17      51.187  47.460  54.299  1.00  0.00           O  
ATOM    235  N   ILE    18      51.797  49.636  54.479  1.00  0.00           N  
ATOM    236  H   ILE    18      51.425  50.570  54.622  1.00  0.00           H  
ATOM    237  CA  ILE    18      53.266  49.539  54.224  1.00  0.00           C  
ATOM    238  HA  ILE    18      53.402  49.861  53.198  1.00  0.00           H  
ATOM    239  CB  ILE    18      54.092  50.553  55.067  1.00  0.00           C  
ATOM    240  HB  ILE    18      53.728  50.513  56.094  1.00  0.00           H  
ATOM    241  CG2 ILE    18      55.604  50.253  55.105  1.00  0.00           C  
ATOM    242 HG21 ILE    18      55.985  50.057  54.102  1.00  0.00           H  
ATOM    243 HG22 ILE    18      56.146  51.099  55.530  1.00  0.00           H  
ATOM    244 HG23 ILE    18      55.807  49.394  55.739  1.00  0.00           H  
ATOM    245  CG1 ILE    18      53.928  52.009  54.564  1.00  0.00           C  
ATOM    246 HG12 ILE    18      52.881  52.265  54.582  1.00  0.00           H  
ATOM    247 HG13 ILE    18      54.419  52.677  55.273  1.00  0.00           H  
ATOM    248  CD1 ILE    18      54.467  52.337  53.159  1.00  0.00           C  
ATOM    249 HD11 ILE    18      53.974  51.735  52.398  1.00  0.00           H  
ATOM    250 HD12 ILE    18      54.272  53.386  52.939  1.00  0.00           H  
ATOM    251 HD13 ILE    18      55.543  52.172  53.115  1.00  0.00           H  
ATOM    252  C   ILE    18      53.860  48.117  54.190  1.00  0.00           C  
ATOM    253  O   ILE    18      54.021  47.586  53.094  1.00  0.00           O  
ATOM    254  N   ASP    19      54.108  47.444  55.319  1.00  0.00           N  
ATOM    255  H   ASP    19      53.883  47.879  56.203  1.00  0.00           H  
ATOM    256  CA  ASP    19      54.884  46.183  55.329  1.00  0.00           C  
ATOM    257  HA  ASP    19      55.555  46.189  54.470  1.00  0.00           H  
ATOM    258  CB  ASP    19      55.776  46.123  56.589  1.00  0.00           C  
ATOM    259  HB2 ASP    19      55.200  46.462  57.453  1.00  0.00           H  
ATOM    260  HB3 ASP    19      56.069  45.091  56.782  1.00  0.00           H  
ATOM    261  CG  ASP    19      57.082  46.938  56.474  1.00  0.00           C  
ATOM    262  OD1 ASP    19      57.572  47.432  57.519  1.00  0.00           O  
ATOM    263  OD2 ASP    19      57.668  47.042  55.369  1.00  0.00           O  
ATOM    264  C   ASP    19      54.018  44.918  55.118  1.00  0.00           C  
ATOM    265  O   ASP    19      54.457  43.791  55.364  1.00  0.00           O  
ATOM    266  N   GLY    20      52.809  45.099  54.573  1.00  0.00           N  
ATOM    267  H   GLY    20      52.506  46.059  54.442  1.00  0.00           H  
ATOM    268  CA  GLY    20      51.926  44.041  54.071  1.00  0.00           C  
ATOM    269  HA2 GLY    20      52.196  43.079  54.509  1.00  0.00           H  
ATOM    270  HA3 GLY    20      50.901  44.266  54.366  1.00  0.00           H  
ATOM    271  C   GLY    20      51.978  43.925  52.539  1.00  0.00           C  
ATOM    272  O   GLY    20      52.293  42.856  52.011  1.00  0.00           O  
ATOM    273  N   TRP    21      51.693  45.017  51.812  1.00  0.00           N  
ATOM    274  H   TRP    21      51.429  45.855  52.310  1.00  0.00           H  
ATOM    275  CA  TRP    21      51.735  45.061  50.333  1.00  0.00           C  
ATOM    276  HA  TRP    21      51.319  44.128  49.950  1.00  0.00           H  
ATOM    277  CB  TRP    21      50.866  46.216  49.795  1.00  0.00           C  
ATOM    278  HB2 TRP    21      50.684  46.045  48.733  1.00  0.00           H  
ATOM    279  HB3 TRP    21      49.896  46.196  50.294  1.00  0.00           H  
ATOM    280  CG  TRP    21      51.465  47.589  49.940  1.00  0.00           C  
ATOM    281  CD1 TRP    21      51.528  48.241  51.112  1.00  0.00           C  
ATOM    282  HD1 TRP    21      51.129  47.843  52.021  1.00  0.00           H  
ATOM    283  NE1 TRP    21      52.171  49.448  50.967  1.00  0.00           N  
ATOM    284  HE1 TRP    21      52.294  50.111  51.717  1.00  0.00           H  
ATOM    285  CE2 TRP    21      52.576  49.644  49.674  1.00  0.00           C  
ATOM    286  CZ2 TRP    21      53.250  50.704  49.056  1.00  0.00           C  
ATOM    287  HZ2 TRP    21      53.536  51.578  49.624  1.00  0.00           H  
ATOM    288  CH2 TRP    21      53.549  50.607  47.690  1.00  0.00           C  
ATOM    289  HH2 TRP    21      54.071  51.413  47.189  1.00  0.00           H  
ATOM    290  CZ3 TRP    21      53.173  49.456  46.978  1.00  0.00           C  
ATOM    291  HZ3 TRP    21      53.420  49.394  45.929  1.00  0.00           H  
ATOM    292  CE3 TRP    21      52.487  48.396  47.611  1.00  0.00           C  
ATOM    293  HE3 TRP    21      52.202  47.521  47.044  1.00  0.00           H  
ATOM    294  CD2 TRP    21      52.159  48.462  48.983  1.00  0.00           C  
ATOM    295  C   TRP    21      53.138  45.226  49.727  1.00  0.00           C  
ATOM    296  O   TRP    21      53.310  44.912  48.547  1.00  0.00           O  
ATOM    297  N   TYR    22      54.105  45.739  50.505  1.00  0.00           N  
ATOM    298  H   TYR    22      53.846  46.000  51.447  1.00  0.00           H  
ATOM    299  CA  TYR    22      55.407  46.233  50.030  1.00  0.00           C  
ATOM    300  HA  TYR    22      55.208  47.238  49.656  1.00  0.00           H  
ATOM    301  CB  TYR    22      56.399  46.371  51.199  1.00  0.00           C  
ATOM    302  HB2 TYR    22      55.872  46.365  52.148  1.00  0.00           H  
ATOM    303  HB3 TYR    22      57.061  45.506  51.226  1.00  0.00           H  
ATOM    304  CG  TYR    22      57.218  47.647  51.124  1.00  0.00           C  
ATOM    305  CD1 TYR    22      56.585  48.893  51.302  1.00  0.00           C  
ATOM    306  HD1 TYR    22      55.522  48.935  51.500  1.00  0.00           H  
ATOM    307  CE1 TYR    22      57.327  50.087  51.212  1.00  0.00           C  
ATOM    308  HE1 TYR    22      56.836  51.041  51.343  1.00  0.00           H  
ATOM    309  CZ  TYR    22      58.712  50.035  50.947  1.00  0.00           C  
ATOM    310  OH  TYR    22      59.445  51.182  50.864  1.00  0.00           O  
ATOM    311  HH  TYR    22      58.898  51.983  50.965  1.00  0.00           H  
ATOM    312  CE2 TYR    22      59.346  48.784  50.769  1.00  0.00           C  
ATOM    313  HE2 TYR    22      60.406  48.751  50.559  1.00  0.00           H  
ATOM    314  CD2 TYR    22      58.600  47.593  50.854  1.00  0.00           C  
ATOM    315  HD2 TYR    22      59.090  46.638  50.713  1.00  0.00           H  
ATOM    316  C   TYR    22      56.048  45.439  48.876  1.00  0.00           C  
ATOM    317  O   TYR    22      56.310  44.236  48.993  1.00  0.00           O  
ATOM    318  N   GLY    23      56.333  46.140  47.773  1.00  0.00           N  
ATOM    319  H   GLY    23      56.043  47.108  47.747  1.00  0.00           H  
ATOM    320  CA  GLY    23      56.896  45.562  46.545  1.00  0.00           C  
ATOM    321  HA2 GLY    23      57.526  44.710  46.799  1.00  0.00           H  
ATOM    322  HA3 GLY    23      56.076  45.197  45.926  1.00  0.00           H  
ATOM    323  C   GLY    23      57.747  46.522  45.697  1.00  0.00           C  
ATOM    324  O   GLY    23      58.007  46.225  44.526  1.00  0.00           O  
ATOM    325  N   SER    24      58.168  47.665  46.258  1.00  0.00           N  
ATOM    326  H   SER    24      57.941  47.819  47.229  1.00  0.00           H  
ATOM    327  CA  SER    24      58.957  48.722  45.587  1.00  0.00           C  
ATOM    328  HA  SER    24      59.652  48.245  44.897  1.00  0.00           H  
ATOM    329  CB  SER    24      58.028  49.610  44.737  1.00  0.00           C  
ATOM    330  HB2 SER    24      58.614  50.414  44.285  1.00  0.00           H  
ATOM    331  HB3 SER    24      57.615  49.007  43.924  1.00  0.00           H  
ATOM    332  OG  SER    24      56.961  50.153  45.510  1.00  0.00           O  
ATOM    333  HG  SER    24      56.426  50.748  44.941  1.00  0.00           H  
ATOM    334  C   SER    24      59.846  49.511  46.571  1.00  0.00           C  
ATOM    335  O   SER    24      60.582  48.843  47.343  1.00  0.00           O  
ATOM    336  OXT SER    24      59.888  50.760  46.547  1.00  0.00           O  
TER     337      SER    24 
ENDMDL
REMARK 2LWA                 ENERGY     1.21438E+02 RMS    4.79   4.13   5.87
ATOM      1  N   GLY     1      61.253  51.239  46.185  1.00  0.00           N  
ATOM      2  H1  GLY     1      61.076  52.229  46.112  1.00  0.00           H  
ATOM      3  H2  GLY     1      60.494  50.743  45.744  1.00  0.00           H  
ATOM      4  H3  GLY     1      62.105  51.027  45.690  1.00  0.00           H  
ATOM      5  CA  GLY     1      61.377  50.842  47.608  1.00  0.00           C  
ATOM      6  HA2 GLY     1      61.531  49.764  47.673  1.00  0.00           H  
ATOM      7  HA3 GLY     1      62.234  51.346  48.057  1.00  0.00           H  
ATOM      8  C   GLY     1      60.137  51.213  48.407  1.00  0.00           C  
ATOM      9  O   GLY     1      59.530  52.260  48.173  1.00  0.00           O  
ATOM     10  N   LEU     2      59.743  50.368  49.367  1.00  0.00           N  
ATOM     11  H   LEU     2      60.303  49.543  49.540  1.00  0.00           H  
ATOM     12  CA  LEU     2      58.528  50.537  50.178  1.00  0.00           C  
ATOM     13  HA  LEU     2      57.773  51.000  49.541  1.00  0.00           H  
ATOM     14  CB  LEU     2      58.018  49.119  50.556  1.00  0.00           C  
ATOM     15  HB2 LEU     2      58.085  48.508  49.654  1.00  0.00           H  
ATOM     16  HB3 LEU     2      58.698  48.672  51.283  1.00  0.00           H  
ATOM     17  CG  LEU     2      56.569  48.948  51.062  1.00  0.00           C  
ATOM     18  HG  LEU     2      56.323  47.889  50.974  1.00  0.00           H  
ATOM     19  CD1 LEU     2      56.352  49.325  52.525  1.00  0.00           C  
ATOM     20 HD11 LEU     2      56.473  50.396  52.655  1.00  0.00           H  
ATOM     21 HD12 LEU     2      55.341  49.053  52.828  1.00  0.00           H  
ATOM     22 HD13 LEU     2      57.065  48.795  53.155  1.00  0.00           H  
ATOM     23  CD2 LEU     2      55.575  49.726  50.207  1.00  0.00           C  
ATOM     24 HD21 LEU     2      55.660  49.430  49.162  1.00  0.00           H  
ATOM     25 HD22 LEU     2      54.557  49.550  50.550  1.00  0.00           H  
ATOM     26 HD23 LEU     2      55.774  50.784  50.315  1.00  0.00           H  
ATOM     27  C   LEU     2      58.793  51.504  51.355  1.00  0.00           C  
ATOM     28  O   LEU     2      59.015  51.081  52.489  1.00  0.00           O  
ATOM     29  N   PHE     3      58.824  52.811  51.050  1.00  0.00           N  
ATOM     30  H   PHE     3      58.712  53.041  50.070  1.00  0.00           H  
ATOM     31  CA  PHE     3      59.162  53.919  51.970  1.00  0.00           C  
ATOM     32  HA  PHE     3      59.137  53.556  52.998  1.00  0.00           H  
ATOM     33  CB  PHE     3      60.588  54.437  51.680  1.00  0.00           C  
ATOM     34  HB2 PHE     3      60.936  54.055  50.719  1.00  0.00           H  
ATOM     35  HB3 PHE     3      60.561  55.524  51.590  1.00  0.00           H  
ATOM     36  CG  PHE     3      61.617  54.088  52.742  1.00  0.00           C  
ATOM     37  CD1 PHE     3      62.316  55.113  53.411  1.00  0.00           C  
ATOM     38  HD1 PHE     3      62.129  56.150  53.166  1.00  0.00           H  
ATOM     39  CE1 PHE     3      63.266  54.794  54.399  1.00  0.00           C  
ATOM     40  HE1 PHE     3      63.806  55.585  54.905  1.00  0.00           H  
ATOM     41  CZ  PHE     3      63.514  53.451  54.730  1.00  0.00           C  
ATOM     42  HZ  PHE     3      64.240  53.206  55.495  1.00  0.00           H  
ATOM     43  CE2 PHE     3      62.821  52.425  54.064  1.00  0.00           C  
ATOM     44  HE2 PHE     3      63.010  51.390  54.317  1.00  0.00           H  
ATOM     45  CD2 PHE     3      61.885  52.744  53.065  1.00  0.00           C  
ATOM     46  HD2 PHE     3      61.371  51.949  52.548  1.00  0.00           H  
ATOM     47  C   PHE     3      58.128  55.056  51.889  1.00  0.00           C  
ATOM     48  O   PHE     3      57.403  55.302  52.855  1.00  0.00           O  
ATOM     49  N   GLY     4      58.012  55.723  50.731  1.00  0.00           N  
ATOM     50  H   GLY     4      58.672  55.531  49.988  1.00  0.00           H  
ATOM     51  CA  GLY     4      56.918  56.671  50.452  1.00  0.00           C  
ATOM     52  HA2 GLY     4      56.962  57.501  51.159  1.00  0.00           H  
ATOM     53  HA3 GLY     4      57.020  57.070  49.443  1.00  0.00           H  
ATOM     54  C   GLY     4      55.549  55.996  50.571  1.00  0.00           C  
ATOM     55  O   GLY     4      54.596  56.577  51.096  1.00  0.00           O  
ATOM     56  N   ALA     5      55.483  54.713  50.197  1.00  0.00           N  
ATOM     57  H   ALA     5      56.293  54.308  49.752  1.00  0.00           H  
ATOM     58  CA  ALA     5      54.319  53.863  50.400  1.00  0.00           C  
ATOM     59  HA  ALA     5      53.440  54.500  50.304  1.00  0.00           H  
ATOM     60  CB  ALA     5      54.223  52.857  49.241  1.00  0.00           C  
ATOM     61  HB1 ALA     5      55.191  52.406  49.037  1.00  0.00           H  
ATOM     62  HB2 ALA     5      53.494  52.079  49.474  1.00  0.00           H  
ATOM     63  HB3 ALA     5      53.895  53.376  48.339  1.00  0.00           H  
ATOM     64  C   ALA     5      54.274  53.261  51.834  1.00  0.00           C  
ATOM     65  O   ALA     5      54.359  52.058  52.058  1.00  0.00           O  
ATOM     66  N   ILE     6      54.078  54.165  52.799  1.00  0.00           N  
ATOM     67  H   ILE     6      54.101  55.124  52.471  1.00  0.00           H  
ATOM     68  CA  ILE     6      53.693  53.962  54.216  1.00  0.00           C  
ATOM     69  HA  ILE     6      53.122  53.036  54.302  1.00  0.00           H  
ATOM     70  CB  ILE     6      54.899  53.880  55.194  1.00  0.00           C  
ATOM     71  HB  ILE     6      55.633  54.637  54.914  1.00  0.00           H  
ATOM     72  CG2 ILE     6      54.481  54.172  56.652  1.00  0.00           C  
ATOM     73 HG21 ILE     6      53.716  53.463  56.973  1.00  0.00           H  
ATOM     74 HG22 ILE     6      55.346  54.078  57.311  1.00  0.00           H  
ATOM     75 HG23 ILE     6      54.106  55.189  56.762  1.00  0.00           H  
ATOM     76  CG1 ILE     6      55.554  52.475  55.189  1.00  0.00           C  
ATOM     77 HG12 ILE     6      55.691  52.110  56.208  1.00  0.00           H  
ATOM     78 HG13 ILE     6      54.915  51.751  54.683  1.00  0.00           H  
ATOM     79  CD1 ILE     6      56.932  52.475  54.531  1.00  0.00           C  
ATOM     80 HD11 ILE     6      57.578  53.208  55.015  1.00  0.00           H  
ATOM     81 HD12 ILE     6      57.378  51.487  54.642  1.00  0.00           H  
ATOM     82 HD13 ILE     6      56.830  52.710  53.473  1.00  0.00           H  
ATOM     83  C   ILE     6      52.724  55.097  54.578  1.00  0.00           C  
ATOM     84  O   ILE     6      51.643  54.843  55.111  1.00  0.00           O  
ATOM     85  N   ALA     7      53.054  56.331  54.168  1.00  0.00           N  
ATOM     86  H   ALA     7      53.971  56.451  53.762  1.00  0.00           H  
ATOM     87  CA  ALA     7      52.254  57.558  54.301  1.00  0.00           C  
ATOM     88  HA  ALA     7      51.914  57.639  55.334  1.00  0.00           H  
ATOM     89  CB  ALA     7      53.207  58.731  54.020  1.00  0.00           C  
ATOM     90  HB1 ALA     7      53.545  58.696  52.983  1.00  0.00           H  
ATOM     91  HB2 ALA     7      52.693  59.677  54.194  1.00  0.00           H  
ATOM     92  HB3 ALA     7      54.072  58.678  54.683  1.00  0.00           H  
ATOM     93  C   ALA     7      50.992  57.596  53.391  1.00  0.00           C  
ATOM     94  O   ALA     7      50.594  58.639  52.863  1.00  0.00           O  
ATOM     95  N   ALA     8      50.373  56.427  53.205  1.00  0.00           N  
ATOM     96  H   ALA     8      50.780  55.651  53.702  1.00  0.00           H  
ATOM     97  CA  ALA     8      49.070  56.203  52.586  1.00  0.00           C  
ATOM     98  HA  ALA     8      48.450  57.072  52.772  1.00  0.00           H  
ATOM     99  CB  ALA     8      49.246  56.149  51.070  1.00  0.00           C  
ATOM    100  HB1 ALA     8      50.163  55.621  50.823  1.00  0.00           H  
ATOM    101  HB2 ALA     8      48.384  55.669  50.610  1.00  0.00           H  
ATOM    102  HB3 ALA     8      49.325  57.165  50.681  1.00  0.00           H  
ATOM    103  C   ALA     8      48.317  55.007  53.229  1.00  0.00           C  
ATOM    104  O   ALA     8      47.087  55.040  53.294  1.00  0.00           O  
ATOM    105  N   PHE     9      49.019  54.015  53.814  1.00  0.00           N  
ATOM    106  H   PHE     9      50.020  53.975  53.689  1.00  0.00           H  
ATOM    107  CA  PHE     9      48.400  53.007  54.702  1.00  0.00           C  
ATOM    108  HA  PHE     9      47.592  52.513  54.162  1.00  0.00           H  
ATOM    109  CB  PHE     9      49.432  51.956  55.170  1.00  0.00           C  
ATOM    110  HB2 PHE     9      50.104  51.709  54.367  1.00  0.00           H  
ATOM    111  HB3 PHE     9      50.075  52.395  55.929  1.00  0.00           H  
ATOM    112  CG  PHE     9      48.851  50.654  55.706  1.00  0.00           C  
ATOM    113  CD1 PHE     9      47.959  49.892  54.922  1.00  0.00           C  
ATOM    114  HD1 PHE     9      47.667  50.236  53.940  1.00  0.00           H  
ATOM    115  CE1 PHE     9      47.450  48.672  55.405  1.00  0.00           C  
ATOM    116  HE1 PHE     9      46.766  48.093  54.798  1.00  0.00           H  
ATOM    117  CZ  PHE     9      47.836  48.200  56.671  1.00  0.00           C  
ATOM    118  HZ  PHE     9      47.447  47.260  57.042  1.00  0.00           H  
ATOM    119  CE2 PHE     9      48.734  48.947  57.453  1.00  0.00           C  
ATOM    120  HE2 PHE     9      49.040  48.579  58.424  1.00  0.00           H  
ATOM    121  CD2 PHE     9      49.243  50.168  56.970  1.00  0.00           C  
ATOM    122  HD2 PHE     9      49.947  50.722  57.574  1.00  0.00           H  
ATOM    123  C   PHE     9      47.825  53.696  55.949  1.00  0.00           C  
ATOM    124  O   PHE     9      46.670  53.497  56.326  1.00  0.00           O  
ATOM    125  N   ILE    10      48.655  54.559  56.551  1.00  0.00           N  
ATOM    126  H   ILE    10      49.588  54.641  56.164  1.00  0.00           H  
ATOM    127  CA  ILE    10      48.365  55.339  57.763  1.00  0.00           C  
ATOM    128  HA  ILE    10      47.951  54.668  58.518  1.00  0.00           H  
ATOM    129  CB  ILE    10      49.702  55.908  58.316  1.00  0.00           C  
ATOM    130  HB  ILE    10      50.306  56.257  57.475  1.00  0.00           H  
ATOM    131  CG2 ILE    10      49.500  57.104  59.261  1.00  0.00           C  
ATOM    132 HG21 ILE    10      48.863  56.820  60.099  1.00  0.00           H  
ATOM    133 HG22 ILE    10      50.463  57.446  59.641  1.00  0.00           H  
ATOM    134 HG23 ILE    10      49.045  57.936  58.726  1.00  0.00           H  
ATOM    135  CG1 ILE    10      50.533  54.873  59.118  1.00  0.00           C  
ATOM    136 HG12 ILE    10      51.474  55.343  59.408  1.00  0.00           H  
ATOM    137 HG13 ILE    10      49.995  54.616  60.032  1.00  0.00           H  
ATOM    138  CD1 ILE    10      50.890  53.564  58.407  1.00  0.00           C  
ATOM    139 HD11 ILE    10      51.362  53.774  57.450  1.00  0.00           H  
ATOM    140 HD12 ILE    10      51.587  52.995  59.024  1.00  0.00           H  
ATOM    141 HD13 ILE    10      49.993  52.965  58.262  1.00  0.00           H  
ATOM    142  C   ILE    10      47.288  56.412  57.489  1.00  0.00           C  
ATOM    143  O   ILE    10      46.468  56.709  58.359  1.00  0.00           O  
ATOM    144  N   GLU    11      47.220  56.929  56.256  1.00  0.00           N  
ATOM    145  H   GLU    11      47.951  56.675  55.609  1.00  0.00           H  
ATOM    146  CA  GLU    11      46.194  57.875  55.782  1.00  0.00           C  
ATOM    147  HA  GLU    11      45.878  58.500  56.619  1.00  0.00           H  
ATOM    148  CB  GLU    11      46.796  58.819  54.718  1.00  0.00           C  
ATOM    149  HB2 GLU    11      47.462  58.259  54.073  1.00  0.00           H  
ATOM    150  HB3 GLU    11      46.001  59.215  54.086  1.00  0.00           H  
ATOM    151  CG  GLU    11      47.550  60.031  55.290  1.00  0.00           C  
ATOM    152  HG2 GLU    11      47.955  60.605  54.452  1.00  0.00           H  
ATOM    153  HG3 GLU    11      46.820  60.669  55.792  1.00  0.00           H  
ATOM    154  CD  GLU    11      48.703  59.690  56.260  1.00  0.00           C  
ATOM    155  OE1 GLU    11      48.779  60.335  57.342  1.00  0.00           O  
ATOM    156  OE2 GLU    11      49.558  58.834  55.947  1.00  0.00           O  
ATOM    157  C   GLU    11      44.901  57.174  55.291  1.00  0.00           C  
ATOM    158  O   GLU    11      43.968  57.836  54.827  1.00  0.00           O  
ATOM    159  N   GLY    12      44.807  55.844  55.431  1.00  0.00           N  
ATOM    160  H   GLY    12      45.602  55.349  55.812  1.00  0.00           H  
ATOM    161  CA  GLY    12      43.571  55.078  55.238  1.00  0.00           C  
ATOM    162  HA2 GLY    12      43.659  54.136  55.779  1.00  0.00           H  
ATOM    163  HA3 GLY    12      42.744  55.629  55.689  1.00  0.00           H  
ATOM    164  C   GLY    12      43.172  54.746  53.795  1.00  0.00           C  
ATOM    165  O   GLY    12      42.013  54.377  53.579  1.00  0.00           O  
ATOM    166  N   GLY    13      44.065  54.877  52.803  1.00  0.00           N  
ATOM    167  H   GLY    13      45.018  55.144  53.025  1.00  0.00           H  
ATOM    168  CA  GLY    13      43.698  54.636  51.400  1.00  0.00           C  
ATOM    169  HA2 GLY    13      43.013  53.787  51.363  1.00  0.00           H  
ATOM    170  HA3 GLY    13      43.152  55.502  51.028  1.00  0.00           H  
ATOM    171  C   GLY    13      44.845  54.355  50.420  1.00  0.00           C  
ATOM    172  O   GLY    13      45.777  55.144  50.263  1.00  0.00           O  
ATOM    173  N   TRP    14      44.682  53.242  49.703  1.00  0.00           N  
ATOM    174  H   TRP    14      43.848  52.716  49.925  1.00  0.00           H  
ATOM    175  CA  TRP    14      45.447  52.781  48.531  1.00  0.00           C  
ATOM    176  HA  TRP    14      45.858  53.633  47.988  1.00  0.00           H  
ATOM    177  CB  TRP    14      46.578  51.834  48.959  1.00  0.00           C  
ATOM    178  HB2 TRP    14      46.250  51.266  49.826  1.00  0.00           H  
ATOM    179  HB3 TRP    14      46.763  51.117  48.159  1.00  0.00           H  
ATOM    180  CG  TRP    14      47.895  52.449  49.283  1.00  0.00           C  
ATOM    181  CD1 TRP    14      48.479  53.483  48.633  1.00  0.00           C  
ATOM    182  HD1 TRP    14      48.049  54.031  47.803  1.00  0.00           H  
ATOM    183  NE1 TRP    14      49.725  53.719  49.172  1.00  0.00           N  
ATOM    184  HE1 TRP    14      50.344  54.450  48.840  1.00  0.00           H  
ATOM    185  CE2 TRP    14      49.983  52.875  50.228  1.00  0.00           C  
ATOM    186  CZ2 TRP    14      51.047  52.773  51.124  1.00  0.00           C  
ATOM    187  HZ2 TRP    14      51.818  53.511  51.106  1.00  0.00           H  
ATOM    188  CH2 TRP    14      51.089  51.703  52.026  1.00  0.00           C  
ATOM    189  HH2 TRP    14      51.919  51.578  52.707  1.00  0.00           H  
ATOM    190  CZ3 TRP    14      50.016  50.803  52.069  1.00  0.00           C  
ATOM    191  HZ3 TRP    14      50.031  50.012  52.802  1.00  0.00           H  
ATOM    192  CE3 TRP    14      48.901  50.965  51.232  1.00  0.00           C  
ATOM    193  HE3 TRP    14      48.070  50.285  51.316  1.00  0.00           H  
ATOM    194  CD2 TRP    14      48.861  52.002  50.278  1.00  0.00           C  
ATOM    195  C   TRP    14      44.491  52.050  47.585  1.00  0.00           C  
ATOM    196  O   TRP    14      44.439  52.333  46.389  1.00  0.00           O  
ATOM    197  N   THR    15      43.750  51.088  48.147  1.00  0.00           N  
ATOM    198  H   THR    15      43.903  50.913  49.131  1.00  0.00           H  
ATOM    199  CA  THR    15      42.592  50.403  47.550  1.00  0.00           C  
ATOM    200  HA  THR    15      42.194  49.748  48.327  1.00  0.00           H  
ATOM    201  CB  THR    15      41.453  51.392  47.228  1.00  0.00           C  
ATOM    202  HB  THR    15      41.731  52.020  46.381  1.00  0.00           H  
ATOM    203  CG2 THR    15      40.141  50.669  46.923  1.00  0.00           C  
ATOM    204 HG21 THR    15      39.859  50.038  47.768  1.00  0.00           H  
ATOM    205 HG22 THR    15      39.352  51.399  46.745  1.00  0.00           H  
ATOM    206 HG23 THR    15      40.252  50.050  46.033  1.00  0.00           H  
ATOM    207  OG1 THR    15      41.218  52.214  48.360  1.00  0.00           O  
ATOM    208  HG1 THR    15      40.590  52.916  48.103  1.00  0.00           H  
ATOM    209  C   THR    15      42.996  49.463  46.407  1.00  0.00           C  
ATOM    210  O   THR    15      43.192  48.272  46.644  1.00  0.00           O  
ATOM    211  N   GLY    16      43.174  49.970  45.181  1.00  0.00           N  
ATOM    212  H   GLY    16      43.047  50.966  45.049  1.00  0.00           H  
ATOM    213  CA  GLY    16      43.682  49.187  44.044  1.00  0.00           C  
ATOM    214  HA2 GLY    16      43.005  48.353  43.852  1.00  0.00           H  
ATOM    215  HA3 GLY    16      43.697  49.817  43.154  1.00  0.00           H  
ATOM    216  C   GLY    16      45.099  48.628  44.255  1.00  0.00           C  
ATOM    217  O   GLY    16      45.377  47.481  43.902  1.00  0.00           O  
ATOM    218  N   MET    17      45.997  49.425  44.853  1.00  0.00           N  
ATOM    219  H   MET    17      45.703  50.365  45.089  1.00  0.00           H  
ATOM    220  CA  MET    17      47.416  49.068  45.049  1.00  0.00           C  
ATOM    221  HA  MET    17      47.769  48.650  44.105  1.00  0.00           H  
ATOM    222  CB  MET    17      48.222  50.361  45.292  1.00  0.00           C  
ATOM    223  HB2 MET    17      47.820  51.131  44.632  1.00  0.00           H  
ATOM    224  HB3 MET    17      48.085  50.704  46.315  1.00  0.00           H  
ATOM    225  CG  MET    17      49.720  50.256  44.962  1.00  0.00           C  
ATOM    226  HG2 MET    17      49.844  49.598  44.101  1.00  0.00           H  
ATOM    227  HG3 MET    17      50.063  51.245  44.656  1.00  0.00           H  
ATOM    228  SD  MET    17      50.833  49.693  46.279  1.00  0.00           S  
ATOM    229  CE  MET    17      50.793  51.111  47.401  1.00  0.00           C  
ATOM    230  HE1 MET    17      49.773  51.266  47.743  1.00  0.00           H  
ATOM    231  HE2 MET    17      51.429  50.918  48.265  1.00  0.00           H  
ATOM    232  HE3 MET    17      51.143  52.006  46.886  1.00  0.00           H  
ATOM    233  C   MET    17      47.638  47.968  46.117  1.00  0.00           C  
ATOM    234  O   MET    17      48.599  47.201  46.022  1.00  0.00           O  
ATOM    235  N   ILE    18      46.707  47.823  47.078  1.00  0.00           N  
ATOM    236  H   ILE    18      45.929  48.465  47.058  1.00  0.00           H  
ATOM    237  CA  ILE    18      46.676  46.745  48.098  1.00  0.00           C  
ATOM    238  HA  ILE    18      47.470  46.925  48.817  1.00  0.00           H  
ATOM    239  CB  ILE    18      45.333  46.719  48.874  1.00  0.00           C  
ATOM    240  HB  ILE    18      44.545  46.466  48.163  1.00  0.00           H  
ATOM    241  CG2 ILE    18      45.336  45.616  49.949  1.00  0.00           C  
ATOM    242 HG21 ILE    18      46.214  45.706  50.590  1.00  0.00           H  
ATOM    243 HG22 ILE    18      44.437  45.689  50.562  1.00  0.00           H  
ATOM    244 HG23 ILE    18      45.341  44.631  49.482  1.00  0.00           H  
ATOM    245  CG1 ILE    18      44.924  48.065  49.510  1.00  0.00           C  
ATOM    246 HG12 ILE    18      44.870  48.813  48.727  1.00  0.00           H  
ATOM    247 HG13 ILE    18      43.923  47.960  49.930  1.00  0.00           H  
ATOM    248  CD1 ILE    18      45.847  48.603  50.604  1.00  0.00           C  
ATOM    249 HD11 ILE    18      46.805  48.860  50.158  1.00  0.00           H  
ATOM    250 HD12 ILE    18      45.405  49.498  51.041  1.00  0.00           H  
ATOM    251 HD13 ILE    18      45.983  47.869  51.398  1.00  0.00           H  
ATOM    252  C   ILE    18      46.917  45.360  47.473  1.00  0.00           C  
ATOM    253  O   ILE    18      47.745  44.579  47.950  1.00  0.00           O  
ATOM    254  N   ASP    19      46.195  45.081  46.384  1.00  0.00           N  
ATOM    255  H   ASP    19      45.574  45.803  46.048  1.00  0.00           H  
ATOM    256  CA  ASP    19      46.126  43.775  45.718  1.00  0.00           C  
ATOM    257  HA  ASP    19      46.051  43.003  46.486  1.00  0.00           H  
ATOM    258  CB  ASP    19      44.849  43.708  44.859  1.00  0.00           C  
ATOM    259  HB2 ASP    19      44.946  44.429  44.043  1.00  0.00           H  
ATOM    260  HB3 ASP    19      44.781  42.714  44.413  1.00  0.00           H  
ATOM    261  CG  ASP    19      43.532  43.976  45.618  1.00  0.00           C  
ATOM    262  OD1 ASP    19      42.551  44.415  44.969  1.00  0.00           O  
ATOM    263  OD2 ASP    19      43.439  43.708  46.841  1.00  0.00           O  
ATOM    264  C   ASP    19      47.370  43.441  44.866  1.00  0.00           C  
ATOM    265  O   ASP    19      47.475  42.327  44.344  1.00  0.00           O  
ATOM    266  N   GLY    20      48.304  44.390  44.705  1.00  0.00           N  
ATOM    267  H   GLY    20      48.134  45.289  45.140  1.00  0.00           H  
ATOM    268  CA  GLY    20      49.591  44.189  44.025  1.00  0.00           C  
ATOM    269  HA2 GLY    20      49.561  43.282  43.420  1.00  0.00           H  
ATOM    270  HA3 GLY    20      49.758  45.025  43.346  1.00  0.00           H  
ATOM    271  C   GLY    20      50.805  44.100  44.963  1.00  0.00           C  
ATOM    272  O   GLY    20      51.727  43.324  44.696  1.00  0.00           O  
ATOM    273  N   TRP    21      50.826  44.886  46.047  1.00  0.00           N  
ATOM    274  H   TRP    21      50.044  45.514  46.187  1.00  0.00           H  
ATOM    275  CA  TRP    21      52.009  45.066  46.910  1.00  0.00           C  
ATOM    276  HA  TRP    21      52.894  44.791  46.335  1.00  0.00           H  
ATOM    277  CB  TRP    21      52.178  46.565  47.233  1.00  0.00           C  
ATOM    278  HB2 TRP    21      52.960  46.978  46.594  1.00  0.00           H  
ATOM    279  HB3 TRP    21      51.254  47.076  46.973  1.00  0.00           H  
ATOM    280  CG  TRP    21      52.474  46.921  48.656  1.00  0.00           C  
ATOM    281  CD1 TRP    21      53.686  46.893  49.253  1.00  0.00           C  
ATOM    282  HD1 TRP    21      54.620  46.656  48.753  1.00  0.00           H  
ATOM    283  NE1 TRP    21      53.536  47.132  50.607  1.00  0.00           N  
ATOM    284  HE1 TRP    21      54.308  47.120  51.262  1.00  0.00           H  
ATOM    285  CE2 TRP    21      52.217  47.334  50.948  1.00  0.00           C  
ATOM    286  CZ2 TRP    21      51.559  47.542  52.169  1.00  0.00           C  
ATOM    287  HZ2 TRP    21      52.122  47.607  53.089  1.00  0.00           H  
ATOM    288  CH2 TRP    21      50.155  47.601  52.182  1.00  0.00           C  
ATOM    289  HH2 TRP    21      49.622  47.706  53.118  1.00  0.00           H  
ATOM    290  CZ3 TRP    21      49.438  47.534  50.973  1.00  0.00           C  
ATOM    291  HZ3 TRP    21      48.362  47.573  50.997  1.00  0.00           H  
ATOM    292  CE3 TRP    21      50.113  47.377  49.747  1.00  0.00           C  
ATOM    293  HE3 TRP    21      49.564  47.323  48.819  1.00  0.00           H  
ATOM    294  CD2 TRP    21      51.515  47.233  49.711  1.00  0.00           C  
ATOM    295  C   TRP    21      52.035  44.146  48.152  1.00  0.00           C  
ATOM    296  O   TRP    21      53.015  43.421  48.348  1.00  0.00           O  
ATOM    297  N   TYR    22      50.985  44.149  48.986  1.00  0.00           N  
ATOM    298  H   TYR    22      50.215  44.767  48.770  1.00  0.00           H  
ATOM    299  CA  TYR    22      50.936  43.399  50.257  1.00  0.00           C  
ATOM    300  HA  TYR    22      51.942  43.331  50.673  1.00  0.00           H  
ATOM    301  CB  TYR    22      50.072  44.177  51.258  1.00  0.00           C  
ATOM    302  HB2 TYR    22      50.512  45.160  51.315  1.00  0.00           H  
ATOM    303  HB3 TYR    22      49.065  44.294  50.855  1.00  0.00           H  
ATOM    304  CG  TYR    22      49.960  43.666  52.690  1.00  0.00           C  
ATOM    305  CD1 TYR    22      50.560  44.398  53.737  1.00  0.00           C  
ATOM    306  HD1 TYR    22      51.164  45.266  53.514  1.00  0.00           H  
ATOM    307  CE1 TYR    22      50.343  44.041  55.081  1.00  0.00           C  
ATOM    308  HE1 TYR    22      50.780  44.629  55.876  1.00  0.00           H  
ATOM    309  CZ  TYR    22      49.534  42.925  55.389  1.00  0.00           C  
ATOM    310  OH  TYR    22      49.290  42.585  56.686  1.00  0.00           O  
ATOM    311  HH  TYR    22      49.615  43.256  57.316  1.00  0.00           H  
ATOM    312  CE2 TYR    22      48.958  42.171  54.343  1.00  0.00           C  
ATOM    313  HE2 TYR    22      48.339  41.319  54.585  1.00  0.00           H  
ATOM    314  CD2 TYR    22      49.159  42.548  53.000  1.00  0.00           C  
ATOM    315  HD2 TYR    22      48.673  41.989  52.211  1.00  0.00           H  
ATOM    316  C   TYR    22      50.414  41.974  50.047  1.00  0.00           C  
ATOM    317  O   TYR    22      51.042  41.003  50.477  1.00  0.00           O  
ATOM    318  N   GLY    23      49.282  41.850  49.345  1.00  0.00           N  
ATOM    319  H   GLY    23      48.832  42.696  49.018  1.00  0.00           H  
ATOM    320  CA  GLY    23      48.725  40.573  48.903  1.00  0.00           C  
ATOM    321  HA2 GLY    23      48.890  39.803  49.658  1.00  0.00           H  
ATOM    322  HA3 GLY    23      47.651  40.681  48.755  1.00  0.00           H  
ATOM    323  C   GLY    23      49.366  40.143  47.581  1.00  0.00           C  
ATOM    324  O   GLY    23      48.869  40.500  46.509  1.00  0.00           O  
ATOM    325  N   SER    24      50.487  39.416  47.659  1.00  0.00           N  
ATOM    326  H   SER    24      50.822  39.168  48.579  1.00  0.00           H  
ATOM    327  CA  SER    24      51.250  38.905  46.503  1.00  0.00           C  
ATOM    328  HA  SER    24      51.432  39.740  45.827  1.00  0.00           H  
ATOM    329  CB  SER    24      52.621  38.390  46.960  1.00  0.00           C  
ATOM    330  HB2 SER    24      53.174  38.034  46.087  1.00  0.00           H  
ATOM    331  HB3 SER    24      53.184  39.216  47.404  1.00  0.00           H  
ATOM    332  OG  SER    24      52.478  37.339  47.908  1.00  0.00           O  
ATOM    333  HG  SER    24      53.368  37.000  48.152  1.00  0.00           H  
ATOM    334  C   SER    24      50.501  37.845  45.676  1.00  0.00           C  
ATOM    335  O   SER    24      50.800  37.735  44.464  1.00  0.00           O  
ATOM    336  OXT SER    24      49.611  37.136  46.208  1.00  0.00           O  
TER     337      SER    24 
ENDMDL
REMARK 2LWA                 ENERGY     1.21573E+02 RMS    5.57   4.84   6.22
ATOM      1  N   GLY     1      41.117  48.700  59.069  1.00  0.00           N  
ATOM      2  H1  GLY     1      40.716  49.488  58.583  1.00  0.00           H  
ATOM      3  H2  GLY     1      40.712  48.650  59.991  1.00  0.00           H  
ATOM      4  H3  GLY     1      40.878  47.857  58.569  1.00  0.00           H  
ATOM      5  CA  GLY     1      42.590  48.849  59.167  1.00  0.00           C  
ATOM      6  HA2 GLY     1      42.827  49.733  59.761  1.00  0.00           H  
ATOM      7  HA3 GLY     1      43.012  47.975  59.665  1.00  0.00           H  
ATOM      8  C   GLY     1      43.256  49.005  57.806  1.00  0.00           C  
ATOM      9  O   GLY     1      42.608  49.338  56.811  1.00  0.00           O  
ATOM     10  N   LEU     2      44.569  48.752  57.744  1.00  0.00           N  
ATOM     11  H   LEU     2      45.032  48.460  58.598  1.00  0.00           H  
ATOM     12  CA  LEU     2      45.432  49.016  56.576  1.00  0.00           C  
ATOM     13  HA  LEU     2      45.309  50.068  56.322  1.00  0.00           H  
ATOM     14  CB  LEU     2      46.903  48.783  57.008  1.00  0.00           C  
ATOM     15  HB2 LEU     2      46.967  48.866  58.094  1.00  0.00           H  
ATOM     16  HB3 LEU     2      47.186  47.757  56.764  1.00  0.00           H  
ATOM     17  CG  LEU     2      47.986  49.738  56.457  1.00  0.00           C  
ATOM     18  HG  LEU     2      48.933  49.430  56.898  1.00  0.00           H  
ATOM     19  CD1 LEU     2      48.149  49.654  54.947  1.00  0.00           C  
ATOM     20 HD11 LEU     2      47.305  50.117  54.439  1.00  0.00           H  
ATOM     21 HD12 LEU     2      49.065  50.163  54.644  1.00  0.00           H  
ATOM     22 HD13 LEU     2      48.214  48.607  54.667  1.00  0.00           H  
ATOM     23  CD2 LEU     2      47.760  51.203  56.839  1.00  0.00           C  
ATOM     24 HD21 LEU     2      47.642  51.287  57.919  1.00  0.00           H  
ATOM     25 HD22 LEU     2      48.625  51.792  56.534  1.00  0.00           H  
ATOM     26 HD23 LEU     2      46.876  51.603  56.345  1.00  0.00           H  
ATOM     27  C   LEU     2      45.021  48.207  55.322  1.00  0.00           C  
ATOM     28  O   LEU     2      45.204  48.671  54.200  1.00  0.00           O  
ATOM     29  N   PHE     3      44.382  47.045  55.504  1.00  0.00           N  
ATOM     30  H   PHE     3      44.296  46.708  56.453  1.00  0.00           H  
ATOM     31  CA  PHE     3      43.861  46.182  54.427  1.00  0.00           C  
ATOM     32  HA  PHE     3      44.707  45.838  53.830  1.00  0.00           H  
ATOM     33  CB  PHE     3      43.170  44.948  55.035  1.00  0.00           C  
ATOM     34  HB2 PHE     3      42.162  45.236  55.340  1.00  0.00           H  
ATOM     35  HB3 PHE     3      43.062  44.192  54.256  1.00  0.00           H  
ATOM     36  CG  PHE     3      43.865  44.311  56.228  1.00  0.00           C  
ATOM     37  CD1 PHE     3      45.173  43.803  56.107  1.00  0.00           C  
ATOM     38  HD1 PHE     3      45.690  43.856  55.158  1.00  0.00           H  
ATOM     39  CE1 PHE     3      45.813  43.229  57.221  1.00  0.00           C  
ATOM     40  HE1 PHE     3      46.819  42.842  57.127  1.00  0.00           H  
ATOM     41  CZ  PHE     3      45.146  43.157  58.458  1.00  0.00           C  
ATOM     42  HZ  PHE     3      45.638  42.712  59.314  1.00  0.00           H  
ATOM     43  CE2 PHE     3      43.839  43.658  58.580  1.00  0.00           C  
ATOM     44  HE2 PHE     3      43.322  43.597  59.530  1.00  0.00           H  
ATOM     45  CD2 PHE     3      43.199  44.233  57.468  1.00  0.00           C  
ATOM     46  HD2 PHE     3      42.191  44.612  57.570  1.00  0.00           H  
ATOM     47  C   PHE     3      42.876  46.894  53.475  1.00  0.00           C  
ATOM     48  O   PHE     3      42.834  46.590  52.281  1.00  0.00           O  
ATOM     49  N   GLY     4      42.079  47.840  53.991  1.00  0.00           N  
ATOM     50  H   GLY     4      42.137  48.017  54.987  1.00  0.00           H  
ATOM     51  CA  GLY     4      41.239  48.733  53.181  1.00  0.00           C  
ATOM     52  HA2 GLY     4      40.767  48.168  52.376  1.00  0.00           H  
ATOM     53  HA3 GLY     4      40.447  49.148  53.805  1.00  0.00           H  
ATOM     54  C   GLY     4      42.025  49.898  52.568  1.00  0.00           C  
ATOM     55  O   GLY     4      41.843  50.228  51.395  1.00  0.00           O  
ATOM     56  N   ALA     5      42.920  50.511  53.352  1.00  0.00           N  
ATOM     57  H   ALA     5      43.019  50.181  54.302  1.00  0.00           H  
ATOM     58  CA  ALA     5      43.727  51.663  52.944  1.00  0.00           C  
ATOM     59  HA  ALA     5      43.041  52.462  52.653  1.00  0.00           H  
ATOM     60  CB  ALA     5      44.530  52.165  54.149  1.00  0.00           C  
ATOM     61  HB1 ALA     5      45.264  51.419  54.446  1.00  0.00           H  
ATOM     62  HB2 ALA     5      45.051  53.086  53.882  1.00  0.00           H  
ATOM     63  HB3 ALA     5      43.859  52.371  54.984  1.00  0.00           H  
ATOM     64  C   ALA     5      44.627  51.382  51.724  1.00  0.00           C  
ATOM     65  O   ALA     5      44.672  52.207  50.811  1.00  0.00           O  
ATOM     66  N   ILE     6      45.296  50.218  51.658  1.00  0.00           N  
ATOM     67  H   ILE     6      45.259  49.594  52.460  1.00  0.00           H  
ATOM     68  CA  ILE     6      46.051  49.796  50.458  1.00  0.00           C  
ATOM     69  HA  ILE     6      46.865  50.510  50.328  1.00  0.00           H  
ATOM     70  CB  ILE     6      46.705  48.396  50.602  1.00  0.00           C  
ATOM     71  HB  ILE     6      47.212  48.186  49.658  1.00  0.00           H  
ATOM     72  CG2 ILE     6      47.779  48.417  51.699  1.00  0.00           C  
ATOM     73 HG21 ILE     6      47.305  48.305  52.669  1.00  0.00           H  
ATOM     74 HG22 ILE     6      48.481  47.597  51.548  1.00  0.00           H  
ATOM     75 HG23 ILE     6      48.338  49.352  51.680  1.00  0.00           H  
ATOM     76  CG1 ILE     6      45.705  47.246  50.865  1.00  0.00           C  
ATOM     77 HG12 ILE     6      45.220  47.421  51.822  1.00  0.00           H  
ATOM     78 HG13 ILE     6      44.945  47.229  50.090  1.00  0.00           H  
ATOM     79  CD1 ILE     6      46.323  45.845  50.887  1.00  0.00           C  
ATOM     80 HD11 ILE     6      47.051  45.753  51.692  1.00  0.00           H  
ATOM     81 HD12 ILE     6      45.535  45.109  51.048  1.00  0.00           H  
ATOM     82 HD13 ILE     6      46.798  45.645  49.927  1.00  0.00           H  
ATOM     83  C   ILE     6      45.206  49.907  49.178  1.00  0.00           C  
ATOM     84  O   ILE     6      45.625  50.536  48.208  1.00  0.00           O  
ATOM     85  N   ALA     7      43.983  49.368  49.190  1.00  0.00           N  
ATOM     86  H   ALA     7      43.664  48.935  50.045  1.00  0.00           H  
ATOM     87  CA  ALA     7      43.116  49.261  48.018  1.00  0.00           C  
ATOM     88  HA  ALA     7      43.719  48.869  47.199  1.00  0.00           H  
ATOM     89  CB  ALA     7      42.027  48.224  48.315  1.00  0.00           C  
ATOM     90  HB1 ALA     7      41.385  48.570  49.125  1.00  0.00           H  
ATOM     91  HB2 ALA     7      41.423  48.062  47.421  1.00  0.00           H  
ATOM     92  HB3 ALA     7      42.489  47.276  48.598  1.00  0.00           H  
ATOM     93  C   ALA     7      42.540  50.614  47.542  1.00  0.00           C  
ATOM     94  O   ALA     7      42.091  50.723  46.399  1.00  0.00           O  
ATOM     95  N   ALA     8      42.572  51.654  48.384  1.00  0.00           N  
ATOM     96  H   ALA     8      42.898  51.499  49.328  1.00  0.00           H  
ATOM     97  CA  ALA     8      42.283  53.029  47.968  1.00  0.00           C  
ATOM     98  HA  ALA     8      41.387  53.027  47.344  1.00  0.00           H  
ATOM     99  CB  ALA     8      41.979  53.864  49.218  1.00  0.00           C  
ATOM    100  HB1 ALA     8      42.860  53.927  49.856  1.00  0.00           H  
ATOM    101  HB2 ALA     8      41.686  54.872  48.920  1.00  0.00           H  
ATOM    102  HB3 ALA     8      41.159  53.410  49.777  1.00  0.00           H  
ATOM    103  C   ALA     8      43.432  53.647  47.135  1.00  0.00           C  
ATOM    104  O   ALA     8      43.182  54.417  46.206  1.00  0.00           O  
ATOM    105  N   PHE     9      44.688  53.295  47.450  1.00  0.00           N  
ATOM    106  H   PHE     9      44.813  52.645  48.217  1.00  0.00           H  
ATOM    107  CA  PHE     9      45.904  53.883  46.863  1.00  0.00           C  
ATOM    108  HA  PHE     9      45.649  54.828  46.381  1.00  0.00           H  
ATOM    109  CB  PHE     9      46.888  54.213  47.995  1.00  0.00           C  
ATOM    110  HB2 PHE     9      46.897  53.376  48.694  1.00  0.00           H  
ATOM    111  HB3 PHE     9      47.891  54.302  47.575  1.00  0.00           H  
ATOM    112  CG  PHE     9      46.608  55.488  48.775  1.00  0.00           C  
ATOM    113  CD1 PHE     9      47.212  56.699  48.382  1.00  0.00           C  
ATOM    114  HD1 PHE     9      47.839  56.732  47.502  1.00  0.00           H  
ATOM    115  CE1 PHE     9      47.021  57.868  49.142  1.00  0.00           C  
ATOM    116  HE1 PHE     9      47.497  58.793  48.842  1.00  0.00           H  
ATOM    117  CZ  PHE     9      46.223  57.833  50.299  1.00  0.00           C  
ATOM    118  HZ  PHE     9      46.084  58.730  50.889  1.00  0.00           H  
ATOM    119  CE2 PHE     9      45.613  56.629  50.692  1.00  0.00           C  
ATOM    120  HE2 PHE     9      45.002  56.599  51.585  1.00  0.00           H  
ATOM    121  CD2 PHE     9      45.806  55.461  49.932  1.00  0.00           C  
ATOM    122  HD2 PHE     9      45.347  54.537  50.250  1.00  0.00           H  
ATOM    123  C   PHE     9      46.583  53.029  45.768  1.00  0.00           C  
ATOM    124  O   PHE     9      47.420  53.564  45.041  1.00  0.00           O  
ATOM    125  N   ILE    10      46.194  51.763  45.541  1.00  0.00           N  
ATOM    126  H   ILE    10      45.589  51.324  46.225  1.00  0.00           H  
ATOM    127  CA  ILE    10      46.676  50.955  44.386  1.00  0.00           C  
ATOM    128  HA  ILE    10      47.761  50.893  44.465  1.00  0.00           H  
ATOM    129  CB  ILE    10      46.127  49.506  44.382  1.00  0.00           C  
ATOM    130  HB  ILE    10      46.465  49.040  43.454  1.00  0.00           H  
ATOM    131  CG2 ILE    10      46.740  48.669  45.515  1.00  0.00           C  
ATOM    132 HG21 ILE    10      46.398  49.016  46.483  1.00  0.00           H  
ATOM    133 HG22 ILE    10      46.472  47.619  45.399  1.00  0.00           H  
ATOM    134 HG23 ILE    10      47.826  48.734  45.471  1.00  0.00           H  
ATOM    135  CG1 ILE    10      44.585  49.469  44.359  1.00  0.00           C  
ATOM    136 HG12 ILE    10      44.208  49.974  45.242  1.00  0.00           H  
ATOM    137 HG13 ILE    10      44.229  50.012  43.483  1.00  0.00           H  
ATOM    138  CD1 ILE    10      43.978  48.062  44.303  1.00  0.00           C  
ATOM    139 HD11 ILE    10      44.175  47.523  45.229  1.00  0.00           H  
ATOM    140 HD12 ILE    10      42.898  48.141  44.174  1.00  0.00           H  
ATOM    141 HD13 ILE    10      44.396  47.508  43.461  1.00  0.00           H  
ATOM    142  C   ILE    10      46.385  51.612  43.020  1.00  0.00           C  
ATOM    143  O   ILE    10      47.041  51.301  42.026  1.00  0.00           O  
ATOM    144  N   GLU    11      45.430  52.546  42.972  1.00  0.00           N  
ATOM    145  H   GLU    11      44.928  52.731  43.828  1.00  0.00           H  
ATOM    146  CA  GLU    11      45.017  53.309  41.784  1.00  0.00           C  
ATOM    147  HA  GLU    11      44.902  52.614  40.950  1.00  0.00           H  
ATOM    148  CB  GLU    11      43.636  53.939  42.054  1.00  0.00           C  
ATOM    149  HB2 GLU    11      43.697  54.558  42.951  1.00  0.00           H  
ATOM    150  HB3 GLU    11      43.361  54.572  41.210  1.00  0.00           H  
ATOM    151  CG  GLU    11      42.537  52.874  42.238  1.00  0.00           C  
ATOM    152  HG2 GLU    11      42.476  52.284  41.319  1.00  0.00           H  
ATOM    153  HG3 GLU    11      42.823  52.197  43.047  1.00  0.00           H  
ATOM    154  CD  GLU    11      41.140  53.455  42.554  1.00  0.00           C  
ATOM    155  OE1 GLU    11      40.218  52.658  42.864  1.00  0.00           O  
ATOM    156  OE2 GLU    11      40.923  54.691  42.483  1.00  0.00           O  
ATOM    157  C   GLU    11      46.051  54.367  41.317  1.00  0.00           C  
ATOM    158  O   GLU    11      45.828  55.033  40.301  1.00  0.00           O  
ATOM    159  N   GLY    12      47.197  54.507  42.005  1.00  0.00           N  
ATOM    160  H   GLY    12      47.327  53.914  42.814  1.00  0.00           H  
ATOM    161  CA  GLY    12      48.335  55.327  41.543  1.00  0.00           C  
ATOM    162  HA2 GLY    12      48.859  54.777  40.761  1.00  0.00           H  
ATOM    163  HA3 GLY    12      47.952  56.245  41.095  1.00  0.00           H  
ATOM    164  C   GLY    12      49.375  55.747  42.598  1.00  0.00           C  
ATOM    165  O   GLY    12      50.432  56.266  42.231  1.00  0.00           O  
ATOM    166  N   GLY    13      49.119  55.510  43.889  1.00  0.00           N  
ATOM    167  H   GLY    13      48.246  55.049  44.122  1.00  0.00           H  
ATOM    168  CA  GLY    13      50.003  55.834  45.023  1.00  0.00           C  
ATOM    169  HA2 GLY    13      50.778  56.536  44.714  1.00  0.00           H  
ATOM    170  HA3 GLY    13      49.411  56.319  45.799  1.00  0.00           H  
ATOM    171  C   GLY    13      50.687  54.608  45.640  1.00  0.00           C  
ATOM    172  O   GLY    13      50.817  54.521  46.862  1.00  0.00           O  
ATOM    173  N   TRP    14      51.105  53.653  44.799  1.00  0.00           N  
ATOM    174  H   TRP    14      50.970  53.830  43.813  1.00  0.00           H  
ATOM    175  CA  TRP    14      51.627  52.330  45.180  1.00  0.00           C  
ATOM    176  HA  TRP    14      50.810  51.750  45.611  1.00  0.00           H  
ATOM    177  CB  TRP    14      52.097  51.617  43.899  1.00  0.00           C  
ATOM    178  HB2 TRP    14      51.325  51.736  43.138  1.00  0.00           H  
ATOM    179  HB3 TRP    14      52.993  52.109  43.517  1.00  0.00           H  
ATOM    180  CG  TRP    14      52.368  50.148  44.011  1.00  0.00           C  
ATOM    181  CD1 TRP    14      53.559  49.576  44.301  1.00  0.00           C  
ATOM    182  HD1 TRP    14      54.480  50.118  44.498  1.00  0.00           H  
ATOM    183  NE1 TRP    14      53.426  48.199  44.303  1.00  0.00           N  
ATOM    184  HE1 TRP    14      54.196  47.564  44.492  1.00  0.00           H  
ATOM    185  CE2 TRP    14      52.134  47.813  44.016  1.00  0.00           C  
ATOM    186  CZ2 TRP    14      51.509  46.562  43.894  1.00  0.00           C  
ATOM    187  HZ2 TRP    14      52.071  45.653  44.059  1.00  0.00           H  
ATOM    188  CH2 TRP    14      50.149  46.508  43.541  1.00  0.00           C  
ATOM    189  HH2 TRP    14      49.652  45.551  43.433  1.00  0.00           H  
ATOM    190  CZ3 TRP    14      49.438  47.699  43.311  1.00  0.00           C  
ATOM    191  HZ3 TRP    14      48.396  47.651  43.020  1.00  0.00           H  
ATOM    192  CE3 TRP    14      50.071  48.951  43.451  1.00  0.00           C  
ATOM    193  HE3 TRP    14      49.518  49.859  43.258  1.00  0.00           H  
ATOM    194  CD2 TRP    14      51.433  49.041  43.814  1.00  0.00           C  
ATOM    195  C   TRP    14      52.750  52.398  46.231  1.00  0.00           C  
ATOM    196  O   TRP    14      52.625  51.842  47.320  1.00  0.00           O  
ATOM    197  N   THR    15      53.821  53.146  45.944  1.00  0.00           N  
ATOM    198  H   THR    15      53.882  53.549  45.019  1.00  0.00           H  
ATOM    199  CA  THR    15      54.970  53.340  46.850  1.00  0.00           C  
ATOM    200  HA  THR    15      55.404  52.367  47.079  1.00  0.00           H  
ATOM    201  CB  THR    15      56.049  54.185  46.144  1.00  0.00           C  
ATOM    202  HB  THR    15      55.619  55.153  45.882  1.00  0.00           H  
ATOM    203  CG2 THR    15      57.307  54.424  46.983  1.00  0.00           C  
ATOM    204 HG21 THR    15      57.714  53.473  47.330  1.00  0.00           H  
ATOM    205 HG22 THR    15      58.058  54.940  46.383  1.00  0.00           H  
ATOM    206 HG23 THR    15      57.071  55.052  47.841  1.00  0.00           H  
ATOM    207  OG1 THR    15      56.449  53.529  44.954  1.00  0.00           O  
ATOM    208  HG1 THR    15      56.995  54.150  44.434  1.00  0.00           H  
ATOM    209  C   THR    15      54.565  53.989  48.183  1.00  0.00           C  
ATOM    210  O   THR    15      55.055  53.596  49.244  1.00  0.00           O  
ATOM    211  N   GLY    16      53.649  54.965  48.138  1.00  0.00           N  
ATOM    212  H   GLY    16      53.251  55.198  47.238  1.00  0.00           H  
ATOM    213  CA  GLY    16      53.187  55.729  49.302  1.00  0.00           C  
ATOM    214  HA2 GLY    16      54.046  56.198  49.783  1.00  0.00           H  
ATOM    215  HA3 GLY    16      52.521  56.524  48.962  1.00  0.00           H  
ATOM    216  C   GLY    16      52.433  54.902  50.350  1.00  0.00           C  
ATOM    217  O   GLY    16      52.658  55.079  51.549  1.00  0.00           O  
ATOM    218  N   MET    17      51.541  54.002  49.917  1.00  0.00           N  
ATOM    219  H   MET    17      51.385  53.933  48.916  1.00  0.00           H  
ATOM    220  CA  MET    17      50.694  53.199  50.820  1.00  0.00           C  
ATOM    221  HA  MET    17      50.428  53.829  51.671  1.00  0.00           H  
ATOM    222  CB  MET    17      49.371  52.856  50.118  1.00  0.00           C  
ATOM    223  HB2 MET    17      48.687  52.395  50.833  1.00  0.00           H  
ATOM    224  HB3 MET    17      48.926  53.799  49.806  1.00  0.00           H  
ATOM    225  CG  MET    17      49.492  51.945  48.886  1.00  0.00           C  
ATOM    226  HG2 MET    17      48.612  52.093  48.263  1.00  0.00           H  
ATOM    227  HG3 MET    17      50.353  52.247  48.296  1.00  0.00           H  
ATOM    228  SD  MET    17      49.586  50.170  49.219  1.00  0.00           S  
ATOM    229  CE  MET    17      49.740  49.570  47.518  1.00  0.00           C  
ATOM    230  HE1 MET    17      50.696  49.885  47.100  1.00  0.00           H  
ATOM    231  HE2 MET    17      49.685  48.481  47.505  1.00  0.00           H  
ATOM    232  HE3 MET    17      48.933  49.985  46.916  1.00  0.00           H  
ATOM    233  C   MET    17      51.381  51.952  51.415  1.00  0.00           C  
ATOM    234  O   MET    17      50.908  51.421  52.424  1.00  0.00           O  
ATOM    235  N   ILE    18      52.496  51.495  50.829  1.00  0.00           N  
ATOM    236  H   ILE    18      52.808  51.962  49.989  1.00  0.00           H  
ATOM    237  CA  ILE    18      53.202  50.270  51.247  1.00  0.00           C  
ATOM    238  HA  ILE    18      52.448  49.517  51.483  1.00  0.00           H  
ATOM    239  CB  ILE    18      54.050  49.709  50.077  1.00  0.00           C  
ATOM    240  HB  ILE    18      54.583  50.536  49.605  1.00  0.00           H  
ATOM    241  CG2 ILE    18      55.096  48.676  50.537  1.00  0.00           C  
ATOM    242 HG21 ILE    18      54.619  47.923  51.163  1.00  0.00           H  
ATOM    243 HG22 ILE    18      55.568  48.189  49.686  1.00  0.00           H  
ATOM    244 HG23 ILE    18      55.885  49.172  51.097  1.00  0.00           H  
ATOM    245  CG1 ILE    18      53.100  49.071  49.043  1.00  0.00           C  
ATOM    246 HG12 ILE    18      52.653  48.166  49.458  1.00  0.00           H  
ATOM    247 HG13 ILE    18      52.298  49.770  48.839  1.00  0.00           H  
ATOM    248  CD1 ILE    18      53.747  48.742  47.696  1.00  0.00           C  
ATOM    249 HD11 ILE    18      54.451  47.917  47.792  1.00  0.00           H  
ATOM    250 HD12 ILE    18      52.961  48.448  47.001  1.00  0.00           H  
ATOM    251 HD13 ILE    18      54.261  49.620  47.305  1.00  0.00           H  
ATOM    252  C   ILE    18      54.022  50.442  52.536  1.00  0.00           C  
ATOM    253  O   ILE    18      54.063  49.519  53.346  1.00  0.00           O  
ATOM    254  N   ASP    19      54.745  51.557  52.700  1.00  0.00           N  
ATOM    255  H   ASP    19      54.652  52.267  51.987  1.00  0.00           H  
ATOM    256  CA  ASP    19      55.680  51.853  53.812  1.00  0.00           C  
ATOM    257  HA  ASP    19      55.957  52.904  53.715  1.00  0.00           H  
ATOM    258  CB  ASP    19      55.059  51.697  55.218  1.00  0.00           C  
ATOM    259  HB2 ASP    19      54.938  50.638  55.447  1.00  0.00           H  
ATOM    260  HB3 ASP    19      55.777  52.088  55.942  1.00  0.00           H  
ATOM    261  CG  ASP    19      53.720  52.425  55.439  1.00  0.00           C  
ATOM    262  OD1 ASP    19      52.913  51.947  56.274  1.00  0.00           O  
ATOM    263  OD2 ASP    19      53.491  53.511  54.853  1.00  0.00           O  
ATOM    264  C   ASP    19      56.996  51.049  53.726  1.00  0.00           C  
ATOM    265  O   ASP    19      58.086  51.620  53.820  1.00  0.00           O  
ATOM    266  N   GLY    20      56.892  49.728  53.534  1.00  0.00           N  
ATOM    267  H   GLY    20      55.949  49.367  53.453  1.00  0.00           H  
ATOM    268  CA  GLY    20      58.020  48.795  53.394  1.00  0.00           C  
ATOM    269  HA2 GLY    20      58.392  48.854  52.371  1.00  0.00           H  
ATOM    270  HA3 GLY    20      58.826  49.112  54.056  1.00  0.00           H  
ATOM    271  C   GLY    20      57.731  47.313  53.705  1.00  0.00           C  
ATOM    272  O   GLY    20      58.631  46.485  53.553  1.00  0.00           O  
ATOM    273  N   TRP    21      56.520  46.951  54.156  1.00  0.00           N  
ATOM    274  H   TRP    21      55.817  47.663  54.298  1.00  0.00           H  
ATOM    275  CA  TRP    21      56.185  45.575  54.578  1.00  0.00           C  
ATOM    276  HA  TRP    21      57.087  45.093  54.960  1.00  0.00           H  
ATOM    277  CB  TRP    21      55.189  45.642  55.749  1.00  0.00           C  
ATOM    278  HB2 TRP    21      54.996  44.628  56.101  1.00  0.00           H  
ATOM    279  HB3 TRP    21      55.663  46.178  56.573  1.00  0.00           H  
ATOM    280  CG  TRP    21      53.870  46.293  55.451  1.00  0.00           C  
ATOM    281  CD1 TRP    21      53.555  47.576  55.737  1.00  0.00           C  
ATOM    282  HD1 TRP    21      54.212  48.284  56.233  1.00  0.00           H  
ATOM    283  NE1 TRP    21      52.298  47.870  55.247  1.00  0.00           N  
ATOM    284  HE1 TRP    21      51.893  48.798  55.291  1.00  0.00           H  
ATOM    285  CE2 TRP    21      51.731  46.781  54.622  1.00  0.00           C  
ATOM    286  CZ2 TRP    21      50.512  46.588  53.956  1.00  0.00           C  
ATOM    287  HZ2 TRP    21      49.831  47.412  53.826  1.00  0.00           H  
ATOM    288  CH2 TRP    21      50.193  45.313  53.464  1.00  0.00           C  
ATOM    289  HH2 TRP    21      49.252  45.145  52.956  1.00  0.00           H  
ATOM    290  CZ3 TRP    21      51.106  44.255  53.625  1.00  0.00           C  
ATOM    291  HZ3 TRP    21      50.858  43.273  53.240  1.00  0.00           H  
ATOM    292  CE3 TRP    21      52.342  44.466  54.268  1.00  0.00           C  
ATOM    293  HE3 TRP    21      53.033  43.642  54.380  1.00  0.00           H  
ATOM    294  CD2 TRP    21      52.694  45.738  54.776  1.00  0.00           C  
ATOM    295  C   TRP    21      55.651  44.659  53.455  1.00  0.00           C  
ATOM    296  O   TRP    21      55.617  43.438  53.633  1.00  0.00           O  
ATOM    297  N   TYR    22      55.252  45.207  52.299  1.00  0.00           N  
ATOM    298  H   TYR    22      55.342  46.205  52.194  1.00  0.00           H  
ATOM    299  CA  TYR    22      54.562  44.457  51.237  1.00  0.00           C  
ATOM    300  HA  TYR    22      54.015  43.635  51.703  1.00  0.00           H  
ATOM    301  CB  TYR    22      53.498  45.348  50.561  1.00  0.00           C  
ATOM    302  HB2 TYR    22      53.101  46.023  51.322  1.00  0.00           H  
ATOM    303  HB3 TYR    22      53.964  45.971  49.798  1.00  0.00           H  
ATOM    304  CG  TYR    22      52.309  44.624  49.938  1.00  0.00           C  
ATOM    305  CD1 TYR    22      51.007  45.091  50.212  1.00  0.00           C  
ATOM    306  HD1 TYR    22      50.867  45.961  50.840  1.00  0.00           H  
ATOM    307  CE1 TYR    22      49.881  44.425  49.692  1.00  0.00           C  
ATOM    308  HE1 TYR    22      48.891  44.781  49.925  1.00  0.00           H  
ATOM    309  CZ  TYR    22      50.048  43.288  48.873  1.00  0.00           C  
ATOM    310  OH  TYR    22      48.966  42.627  48.371  1.00  0.00           O  
ATOM    311  HH  TYR    22      48.120  43.007  48.672  1.00  0.00           H  
ATOM    312  CE2 TYR    22      51.350  42.834  48.570  1.00  0.00           C  
ATOM    313  HE2 TYR    22      51.474  41.969  47.934  1.00  0.00           H  
ATOM    314  CD2 TYR    22      52.475  43.502  49.095  1.00  0.00           C  
ATOM    315  HD2 TYR    22      53.461  43.141  48.842  1.00  0.00           H  
ATOM    316  C   TYR    22      55.567  43.846  50.239  1.00  0.00           C  
ATOM    317  O   TYR    22      56.023  44.503  49.299  1.00  0.00           O  
ATOM    318  N   GLY    23      55.916  42.570  50.441  1.00  0.00           N  
ATOM    319  H   GLY    23      55.556  42.109  51.266  1.00  0.00           H  
ATOM    320  CA  GLY    23      56.703  41.759  49.500  1.00  0.00           C  
ATOM    321  HA2 GLY    23      56.406  40.715  49.606  1.00  0.00           H  
ATOM    322  HA3 GLY    23      56.481  42.059  48.476  1.00  0.00           H  
ATOM    323  C   GLY    23      58.222  41.850  49.709  1.00  0.00           C  
ATOM    324  O   GLY    23      58.878  40.824  49.922  1.00  0.00           O  
ATOM    325  N   SER    24      58.780  43.065  49.643  1.00  0.00           N  
ATOM    326  H   SER    24      58.162  43.847  49.465  1.00  0.00           H  
ATOM    327  CA  SER    24      60.225  43.366  49.748  1.00  0.00           C  
ATOM    328  HA  SER    24      60.680  42.635  50.415  1.00  0.00           H  
ATOM    329  CB  SER    24      60.908  43.219  48.381  1.00  0.00           C  
ATOM    330  HB2 SER    24      61.979  43.408  48.500  1.00  0.00           H  
ATOM    331  HB3 SER    24      60.784  42.193  48.024  1.00  0.00           H  
ATOM    332  OG  SER    24      60.362  44.129  47.431  1.00  0.00           O  
ATOM    333  HG  SER    24      60.840  44.034  46.577  1.00  0.00           H  
ATOM    334  C   SER    24      60.527  44.743  50.360  1.00  0.00           C  
ATOM    335  O   SER    24      61.606  44.873  50.986  1.00  0.00           O  
ATOM    336  OXT SER    24      59.698  45.678  50.247  1.00  0.00           O  
TER     337      SER    24 
ENDMDL
REMARK 2LWA                 ENERGY     1.21704E+02 RMS    4.16   4.16   6.23
ATOM      1  N   GLY     1      43.749  54.204  52.010  1.00  0.00           N  
ATOM      2  H1  GLY     1      44.142  53.877  51.139  1.00  0.00           H  
ATOM      3  H2  GLY     1      43.995  55.174  52.133  1.00  0.00           H  
ATOM      4  H3  GLY     1      42.744  54.133  51.946  1.00  0.00           H  
ATOM      5  CA  GLY     1      44.256  53.391  53.148  1.00  0.00           C  
ATOM      6  HA2 GLY     1      45.341  53.486  53.215  1.00  0.00           H  
ATOM      7  HA3 GLY     1      43.815  53.751  54.078  1.00  0.00           H  
ATOM      8  C   GLY     1      43.920  51.914  52.988  1.00  0.00           C  
ATOM      9  O   GLY     1      43.558  51.483  51.894  1.00  0.00           O  
ATOM     10  N   LEU     2      44.015  51.130  54.070  1.00  0.00           N  
ATOM     11  H   LEU     2      44.278  51.571  54.943  1.00  0.00           H  
ATOM     12  CA  LEU     2      43.926  49.655  54.082  1.00  0.00           C  
ATOM     13  HA  LEU     2      44.511  49.274  53.242  1.00  0.00           H  
ATOM     14  CB  LEU     2      44.610  49.156  55.378  1.00  0.00           C  
ATOM     15  HB2 LEU     2      45.575  49.654  55.484  1.00  0.00           H  
ATOM     16  HB3 LEU     2      43.992  49.476  56.218  1.00  0.00           H  
ATOM     17  CG  LEU     2      44.839  47.629  55.478  1.00  0.00           C  
ATOM     18  HG  LEU     2      44.063  47.093  54.935  1.00  0.00           H  
ATOM     19  CD1 LEU     2      46.203  47.213  54.920  1.00  0.00           C  
ATOM     20 HD11 LEU     2      47.005  47.661  55.506  1.00  0.00           H  
ATOM     21 HD12 LEU     2      46.301  46.128  54.950  1.00  0.00           H  
ATOM     22 HD13 LEU     2      46.299  47.543  53.891  1.00  0.00           H  
ATOM     23  CD2 LEU     2      44.798  47.171  56.937  1.00  0.00           C  
ATOM     24 HD21 LEU     2      43.819  47.392  57.361  1.00  0.00           H  
ATOM     25 HD22 LEU     2      44.966  46.095  56.992  1.00  0.00           H  
ATOM     26 HD23 LEU     2      45.567  47.686  57.514  1.00  0.00           H  
ATOM     27  C   LEU     2      42.470  49.146  53.889  1.00  0.00           C  
ATOM     28  O   LEU     2      41.859  48.542  54.772  1.00  0.00           O  
ATOM     29  N   PHE     3      41.938  49.391  52.688  1.00  0.00           N  
ATOM     30  H   PHE     3      42.516  49.953  52.073  1.00  0.00           H  
ATOM     31  CA  PHE     3      40.673  48.885  52.133  1.00  0.00           C  
ATOM     32  HA  PHE     3      40.439  47.922  52.591  1.00  0.00           H  
ATOM     33  CB  PHE     3      39.530  49.862  52.460  1.00  0.00           C  
ATOM     34  HB2 PHE     3      39.309  49.807  53.527  1.00  0.00           H  
ATOM     35  HB3 PHE     3      39.861  50.880  52.246  1.00  0.00           H  
ATOM     36  CG  PHE     3      38.257  49.590  51.674  1.00  0.00           C  
ATOM     37  CD1 PHE     3      37.429  48.505  52.021  1.00  0.00           C  
ATOM     38  HD1 PHE     3      37.670  47.892  52.879  1.00  0.00           H  
ATOM     39  CE1 PHE     3      36.298  48.202  51.240  1.00  0.00           C  
ATOM     40  HE1 PHE     3      35.669  47.360  51.502  1.00  0.00           H  
ATOM     41  CZ  PHE     3      35.992  48.980  50.110  1.00  0.00           C  
ATOM     42  HZ  PHE     3      35.128  48.740  49.503  1.00  0.00           H  
ATOM     43  CE2 PHE     3      36.813  50.068  49.764  1.00  0.00           C  
ATOM     44  HE2 PHE     3      36.581  50.665  48.890  1.00  0.00           H  
ATOM     45  CD2 PHE     3      37.943  50.373  50.544  1.00  0.00           C  
ATOM     46  HD2 PHE     3      38.580  51.201  50.261  1.00  0.00           H  
ATOM     47  C   PHE     3      40.778  48.653  50.611  1.00  0.00           C  
ATOM     48  O   PHE     3      40.342  47.615  50.110  1.00  0.00           O  
ATOM     49  N   GLY     4      41.409  49.586  49.883  1.00  0.00           N  
ATOM     50  H   GLY     4      41.737  50.419  50.355  1.00  0.00           H  
ATOM     51  CA  GLY     4      41.664  49.508  48.436  1.00  0.00           C  
ATOM     52  HA2 GLY     4      41.252  48.590  48.015  1.00  0.00           H  
ATOM     53  HA3 GLY     4      41.182  50.351  47.941  1.00  0.00           H  
ATOM     54  C   GLY     4      43.167  49.578  48.155  1.00  0.00           C  
ATOM     55  O   GLY     4      43.816  50.538  48.568  1.00  0.00           O  
ATOM     56  N   ALA     5      43.685  48.537  47.484  1.00  0.00           N  
ATOM     57  H   ALA     5      43.003  47.883  47.120  1.00  0.00           H  
ATOM     58  CA  ALA     5      45.096  48.159  47.240  1.00  0.00           C  
ATOM     59  HA  ALA     5      45.114  47.688  46.256  1.00  0.00           H  
ATOM     60  CB  ALA     5      46.051  49.363  47.135  1.00  0.00           C  
ATOM     61  HB1 ALA     5      46.237  49.799  48.116  1.00  0.00           H  
ATOM     62  HB2 ALA     5      47.005  49.033  46.723  1.00  0.00           H  
ATOM     63  HB3 ALA     5      45.631  50.119  46.471  1.00  0.00           H  
ATOM     64  C   ALA     5      45.605  47.069  48.218  1.00  0.00           C  
ATOM     65  O   ALA     5      46.687  46.518  48.021  1.00  0.00           O  
ATOM     66  N   ILE     6      44.795  46.678  49.218  1.00  0.00           N  
ATOM     67  H   ILE     6      43.932  47.189  49.336  1.00  0.00           H  
ATOM     68  CA  ILE     6      45.067  45.570  50.164  1.00  0.00           C  
ATOM     69  HA  ILE     6      45.943  45.852  50.751  1.00  0.00           H  
ATOM     70  CB  ILE     6      43.898  45.360  51.160  1.00  0.00           C  
ATOM     71  HB  ILE     6      44.199  44.583  51.866  1.00  0.00           H  
ATOM     72  CG2 ILE     6      43.700  46.636  51.986  1.00  0.00           C  
ATOM     73 HG21 ILE     6      43.364  47.457  51.355  1.00  0.00           H  
ATOM     74 HG22 ILE     6      42.959  46.452  52.766  1.00  0.00           H  
ATOM     75 HG23 ILE     6      44.640  46.909  52.461  1.00  0.00           H  
ATOM     76  CG1 ILE     6      42.552  44.937  50.520  1.00  0.00           C  
ATOM     77 HG12 ILE     6      41.730  45.412  51.057  1.00  0.00           H  
ATOM     78 HG13 ILE     6      42.496  45.276  49.486  1.00  0.00           H  
ATOM     79  CD1 ILE     6      42.289  43.426  50.578  1.00  0.00           C  
ATOM     80 HD11 ILE     6      42.225  43.103  51.618  1.00  0.00           H  
ATOM     81 HD12 ILE     6      41.342  43.207  50.083  1.00  0.00           H  
ATOM     82 HD13 ILE     6      43.081  42.870  50.081  1.00  0.00           H  
ATOM     83  C   ILE     6      45.430  44.249  49.472  1.00  0.00           C  
ATOM     84  O   ILE     6      46.300  43.524  49.951  1.00  0.00           O  
ATOM     85  N   ALA     7      44.806  43.945  48.329  1.00  0.00           N  
ATOM     86  H   ALA     7      44.092  44.574  47.989  1.00  0.00           H  
ATOM     87  CA  ALA     7      45.075  42.727  47.562  1.00  0.00           C  
ATOM     88  HA  ALA     7      44.905  41.865  48.210  1.00  0.00           H  
ATOM     89  CB  ALA     7      44.072  42.657  46.405  1.00  0.00           C  
ATOM     90  HB1 ALA     7      44.213  43.504  45.731  1.00  0.00           H  
ATOM     91  HB2 ALA     7      44.220  41.731  45.848  1.00  0.00           H  
ATOM     92  HB3 ALA     7      43.054  42.672  46.796  1.00  0.00           H  
ATOM     93  C   ALA     7      46.534  42.652  47.066  1.00  0.00           C  
ATOM     94  O   ALA     7      47.124  41.573  47.029  1.00  0.00           O  
ATOM     95  N   ALA     8      47.136  43.802  46.736  1.00  0.00           N  
ATOM     96  H   ALA     8      46.612  44.663  46.828  1.00  0.00           H  
ATOM     97  CA  ALA     8      48.520  43.905  46.274  1.00  0.00           C  
ATOM     98  HA  ALA     8      48.729  43.052  45.627  1.00  0.00           H  
ATOM     99  CB  ALA     8      48.652  45.168  45.413  1.00  0.00           C  
ATOM    100  HB1 ALA     8      48.483  46.061  46.017  1.00  0.00           H  
ATOM    101  HB2 ALA     8      49.652  45.214  44.981  1.00  0.00           H  
ATOM    102  HB3 ALA     8      47.925  45.137  44.600  1.00  0.00           H  
ATOM    103  C   ALA     8      49.562  43.862  47.411  1.00  0.00           C  
ATOM    104  O   ALA     8      50.741  43.650  47.128  1.00  0.00           O  
ATOM    105  N   PHE     9      49.161  44.013  48.684  1.00  0.00           N  
ATOM    106  H   PHE     9      48.176  44.176  48.857  1.00  0.00           H  
ATOM    107  CA  PHE     9      50.052  43.880  49.850  1.00  0.00           C  
ATOM    108  HA  PHE     9      50.820  44.653  49.798  1.00  0.00           H  
ATOM    109  CB  PHE     9      49.234  44.091  51.145  1.00  0.00           C  
ATOM    110  HB2 PHE     9      48.644  45.003  51.039  1.00  0.00           H  
ATOM    111  HB3 PHE     9      48.524  43.272  51.256  1.00  0.00           H  
ATOM    112  CG  PHE     9      50.027  44.185  52.441  1.00  0.00           C  
ATOM    113  CD1 PHE     9      50.187  45.428  53.086  1.00  0.00           C  
ATOM    114  HD1 PHE     9      49.754  46.324  52.663  1.00  0.00           H  
ATOM    115  CE1 PHE     9      50.894  45.512  54.300  1.00  0.00           C  
ATOM    116  HE1 PHE     9      51.005  46.466  54.798  1.00  0.00           H  
ATOM    117  CZ  PHE     9      51.444  44.355  54.878  1.00  0.00           C  
ATOM    118  HZ  PHE     9      51.984  44.421  55.814  1.00  0.00           H  
ATOM    119  CE2 PHE     9      51.272  43.110  54.250  1.00  0.00           C  
ATOM    120  HE2 PHE     9      51.678  42.216  54.705  1.00  0.00           H  
ATOM    121  CD2 PHE     9      50.558  43.024  53.040  1.00  0.00           C  
ATOM    122  HD2 PHE     9      50.416  42.058  52.580  1.00  0.00           H  
ATOM    123  C   PHE     9      50.775  42.524  49.832  1.00  0.00           C  
ATOM    124  O   PHE     9      51.998  42.462  49.721  1.00  0.00           O  
ATOM    125  N   ILE    10      50.013  41.425  49.841  1.00  0.00           N  
ATOM    126  H   ILE    10      49.010  41.539  49.890  1.00  0.00           H  
ATOM    127  CA  ILE    10      50.565  40.060  49.881  1.00  0.00           C  
ATOM    128  HA  ILE    10      51.390  40.081  50.596  1.00  0.00           H  
ATOM    129  CB  ILE    10      49.544  39.050  50.459  1.00  0.00           C  
ATOM    130  HB  ILE    10      50.007  38.062  50.442  1.00  0.00           H  
ATOM    131  CG2 ILE    10      49.279  39.385  51.939  1.00  0.00           C  
ATOM    132 HG21 ILE    10      48.736  40.328  52.030  1.00  0.00           H  
ATOM    133 HG22 ILE    10      48.682  38.595  52.397  1.00  0.00           H  
ATOM    134 HG23 ILE    10      50.221  39.458  52.484  1.00  0.00           H  
ATOM    135  CG1 ILE    10      48.181  38.951  49.736  1.00  0.00           C  
ATOM    136 HG12 ILE    10      47.506  38.360  50.358  1.00  0.00           H  
ATOM    137 HG13 ILE    10      47.738  39.941  49.623  1.00  0.00           H  
ATOM    138  CD1 ILE    10      48.235  38.262  48.370  1.00  0.00           C  
ATOM    139 HD11 ILE    10      48.761  37.310  48.449  1.00  0.00           H  
ATOM    140 HD12 ILE    10      47.219  38.081  48.018  1.00  0.00           H  
ATOM    141 HD13 ILE    10      48.736  38.899  47.651  1.00  0.00           H  
ATOM    142  C   ILE    10      51.230  39.613  48.562  1.00  0.00           C  
ATOM    143  O   ILE    10      52.029  38.676  48.568  1.00  0.00           O  
ATOM    144  N   GLU    11      50.954  40.293  47.439  1.00  0.00           N  
ATOM    145  H   GLU    11      50.282  41.043  47.496  1.00  0.00           H  
ATOM    146  CA  GLU    11      51.622  40.061  46.142  1.00  0.00           C  
ATOM    147  HA  GLU    11      51.823  38.993  46.039  1.00  0.00           H  
ATOM    148  CB  GLU    11      50.706  40.467  44.973  1.00  0.00           C  
ATOM    149  HB2 GLU    11      50.467  41.528  45.042  1.00  0.00           H  
ATOM    150  HB3 GLU    11      51.256  40.298  44.046  1.00  0.00           H  
ATOM    151  CG  GLU    11      49.412  39.643  44.910  1.00  0.00           C  
ATOM    152  HG2 GLU    11      49.649  38.606  45.164  1.00  0.00           H  
ATOM    153  HG3 GLU    11      48.719  40.022  45.659  1.00  0.00           H  
ATOM    154  CD  GLU    11      48.727  39.673  43.526  1.00  0.00           C  
ATOM    155  OE1 GLU    11      47.972  38.720  43.208  1.00  0.00           O  
ATOM    156  OE2 GLU    11      48.911  40.637  42.742  1.00  0.00           O  
ATOM    157  C   GLU    11      52.987  40.769  46.004  1.00  0.00           C  
ATOM    158  O   GLU    11      53.707  40.527  45.027  1.00  0.00           O  
ATOM    159  N   GLY    12      53.368  41.629  46.952  1.00  0.00           N  
ATOM    160  H   GLY    12      52.753  41.777  47.747  1.00  0.00           H  
ATOM    161  CA  GLY    12      54.619  42.397  46.906  1.00  0.00           C  
ATOM    162  HA2 GLY    12      54.934  42.583  47.928  1.00  0.00           H  
ATOM    163  HA3 GLY    12      55.401  41.811  46.422  1.00  0.00           H  
ATOM    164  C   GLY    12      54.524  43.754  46.198  1.00  0.00           C  
ATOM    165  O   GLY    12      55.548  44.348  45.857  1.00  0.00           O  
ATOM    166  N   GLY    13      53.306  44.273  46.004  1.00  0.00           N  
ATOM    167  H   GLY    13      52.506  43.743  46.335  1.00  0.00           H  
ATOM    168  CA  GLY    13      53.029  45.589  45.417  1.00  0.00           C  
ATOM    169  HA2 GLY    13      53.749  45.804  44.627  1.00  0.00           H  
ATOM    170  HA3 GLY    13      52.038  45.571  44.964  1.00  0.00           H  
ATOM    171  C   GLY    13      53.067  46.746  46.424  1.00  0.00           C  
ATOM    172  O   GLY    13      52.603  47.839  46.094  1.00  0.00           O  
ATOM    173  N   TRP    14      53.597  46.518  47.639  1.00  0.00           N  
ATOM    174  H   TRP    14      53.925  45.582  47.830  1.00  0.00           H  
ATOM    175  CA  TRP    14      53.735  47.505  48.719  1.00  0.00           C  
ATOM    176  HA  TRP    14      52.759  47.673  49.173  1.00  0.00           H  
ATOM    177  CB  TRP    14      54.683  46.960  49.808  1.00  0.00           C  
ATOM    178  HB2 TRP    14      55.671  46.807  49.373  1.00  0.00           H  
ATOM    179  HB3 TRP    14      54.794  47.717  50.579  1.00  0.00           H  
ATOM    180  CG  TRP    14      54.312  45.695  50.517  1.00  0.00           C  
ATOM    181  CD1 TRP    14      53.297  45.560  51.398  1.00  0.00           C  
ATOM    182  HD1 TRP    14      52.609  46.347  51.682  1.00  0.00           H  
ATOM    183  NE1 TRP    14      53.300  44.281  51.917  1.00  0.00           N  
ATOM    184  HE1 TRP    14      52.623  43.962  52.604  1.00  0.00           H  
ATOM    185  CE2 TRP    14      54.316  43.516  51.386  1.00  0.00           C  
ATOM    186  CZ2 TRP    14      54.716  42.184  51.575  1.00  0.00           C  
ATOM    187  HZ2 TRP    14      54.162  41.539  52.242  1.00  0.00           H  
ATOM    188  CH2 TRP    14      55.836  41.700  50.876  1.00  0.00           C  
ATOM    189  HH2 TRP    14      56.153  40.671  51.001  1.00  0.00           H  
ATOM    190  CZ3 TRP    14      56.551  42.557  50.019  1.00  0.00           C  
ATOM    191  HZ3 TRP    14      57.419  42.183  49.490  1.00  0.00           H  
ATOM    192  CE3 TRP    14      56.136  43.892  49.832  1.00  0.00           C  
ATOM    193  HE3 TRP    14      56.692  44.537  49.164  1.00  0.00           H  
ATOM    194  CD2 TRP    14      54.995  44.401  50.493  1.00  0.00           C  
ATOM    195  C   TRP    14      54.238  48.866  48.208  1.00  0.00           C  
ATOM    196  O   TRP    14      53.475  49.823  48.219  1.00  0.00           O  
ATOM    197  N   THR    15      55.492  48.908  47.750  1.00  0.00           N  
ATOM    198  H   THR    15      55.971  48.018  47.813  1.00  0.00           H  
ATOM    199  CA  THR    15      56.330  49.908  47.037  1.00  0.00           C  
ATOM    200  HA  THR    15      57.122  50.181  47.734  1.00  0.00           H  
ATOM    201  CB  THR    15      57.019  49.164  45.871  1.00  0.00           C  
ATOM    202  HB  THR    15      56.268  48.937  45.113  1.00  0.00           H  
ATOM    203  CG2 THR    15      58.179  49.912  45.212  1.00  0.00           C  
ATOM    204 HG21 THR    15      58.875  50.267  45.973  1.00  0.00           H  
ATOM    205 HG22 THR    15      58.705  49.251  44.523  1.00  0.00           H  
ATOM    206 HG23 THR    15      57.802  50.759  44.640  1.00  0.00           H  
ATOM    207  OG1 THR    15      57.558  47.941  46.353  1.00  0.00           O  
ATOM    208  HG1 THR    15      57.821  47.401  45.583  1.00  0.00           H  
ATOM    209  C   THR    15      55.761  51.260  46.537  1.00  0.00           C  
ATOM    210  O   THR    15      56.534  52.209  46.384  1.00  0.00           O  
ATOM    211  N   GLY    16      54.455  51.392  46.282  1.00  0.00           N  
ATOM    212  H   GLY    16      53.874  50.596  46.509  1.00  0.00           H  
ATOM    213  CA  GLY    16      53.788  52.650  45.897  1.00  0.00           C  
ATOM    214  HA2 GLY    16      54.468  53.490  46.035  1.00  0.00           H  
ATOM    215  HA3 GLY    16      53.531  52.605  44.839  1.00  0.00           H  
ATOM    216  C   GLY    16      52.506  52.973  46.680  1.00  0.00           C  
ATOM    217  O   GLY    16      52.204  54.148  46.908  1.00  0.00           O  
ATOM    218  N   MET    17      51.736  51.954  47.086  1.00  0.00           N  
ATOM    219  H   MET    17      52.022  51.012  46.862  1.00  0.00           H  
ATOM    220  CA  MET    17      50.589  52.132  47.986  1.00  0.00           C  
ATOM    221  HA  MET    17      50.099  53.070  47.723  1.00  0.00           H  
ATOM    222  CB  MET    17      49.525  51.038  47.755  1.00  0.00           C  
ATOM    223  HB2 MET    17      48.654  51.257  48.376  1.00  0.00           H  
ATOM    224  HB3 MET    17      49.201  51.113  46.716  1.00  0.00           H  
ATOM    225  CG  MET    17      49.942  49.581  48.000  1.00  0.00           C  
ATOM    226  HG2 MET    17      49.226  48.947  47.476  1.00  0.00           H  
ATOM    227  HG3 MET    17      50.920  49.395  47.559  1.00  0.00           H  
ATOM    228  SD  MET    17      49.957  49.045  49.730  1.00  0.00           S  
ATOM    229  CE  MET    17      49.941  47.257  49.492  1.00  0.00           C  
ATOM    230  HE1 MET    17      50.700  46.966  48.766  1.00  0.00           H  
ATOM    231  HE2 MET    17      50.147  46.775  50.445  1.00  0.00           H  
ATOM    232  HE3 MET    17      48.962  46.944  49.132  1.00  0.00           H  
ATOM    233  C   MET    17      51.023  52.278  49.456  1.00  0.00           C  
ATOM    234  O   MET    17      50.561  53.199  50.123  1.00  0.00           O  
ATOM    235  N   ILE    18      51.969  51.460  49.933  1.00  0.00           N  
ATOM    236  H   ILE    18      52.358  50.784  49.288  1.00  0.00           H  
ATOM    237  CA  ILE    18      52.317  51.299  51.358  1.00  0.00           C  
ATOM    238  HA  ILE    18      51.397  51.014  51.859  1.00  0.00           H  
ATOM    239  CB  ILE    18      53.336  50.147  51.537  1.00  0.00           C  
ATOM    240  HB  ILE    18      53.023  49.325  50.894  1.00  0.00           H  
ATOM    241  CG2 ILE    18      54.765  50.572  51.130  1.00  0.00           C  
ATOM    242 HG21 ILE    18      55.168  51.294  51.842  1.00  0.00           H  
ATOM    243 HG22 ILE    18      55.436  49.716  51.124  1.00  0.00           H  
ATOM    244 HG23 ILE    18      54.764  51.023  50.138  1.00  0.00           H  
ATOM    245  CG1 ILE    18      53.410  49.592  52.975  1.00  0.00           C  
ATOM    246 HG12 ILE    18      54.167  48.807  53.002  1.00  0.00           H  
ATOM    247 HG13 ILE    18      53.720  50.376  53.666  1.00  0.00           H  
ATOM    248  CD1 ILE    18      52.097  48.978  53.477  1.00  0.00           C  
ATOM    249 HD11 ILE    18      51.724  48.249  52.758  1.00  0.00           H  
ATOM    250 HD12 ILE    18      52.279  48.482  54.430  1.00  0.00           H  
ATOM    251 HD13 ILE    18      51.349  49.752  53.631  1.00  0.00           H  
ATOM    252  C   ILE    18      52.825  52.577  52.030  1.00  0.00           C  
ATOM    253  O   ILE    18      52.614  52.785  53.223  1.00  0.00           O  
ATOM    254  N   ASP    19      53.506  53.425  51.269  1.00  0.00           N  
ATOM    255  H   ASP    19      53.612  53.202  50.287  1.00  0.00           H  
ATOM    256  CA  ASP    19      54.130  54.660  51.725  1.00  0.00           C  
ATOM    257  HA  ASP    19      54.233  54.627  52.809  1.00  0.00           H  
ATOM    258  CB  ASP    19      55.554  54.782  51.143  1.00  0.00           C  
ATOM    259  HB2 ASP    19      55.910  55.798  51.300  1.00  0.00           H  
ATOM    260  HB3 ASP    19      56.195  54.119  51.729  1.00  0.00           H  
ATOM    261  CG  ASP    19      55.744  54.426  49.653  1.00  0.00           C  
ATOM    262  OD1 ASP    19      56.922  54.316  49.232  1.00  0.00           O  
ATOM    263  OD2 ASP    19      54.752  54.269  48.901  1.00  0.00           O  
ATOM    264  C   ASP    19      53.230  55.860  51.397  1.00  0.00           C  
ATOM    265  O   ASP    19      52.912  56.653  52.293  1.00  0.00           O  
ATOM    266  N   GLY    20      52.731  55.945  50.164  1.00  0.00           N  
ATOM    267  H   GLY    20      53.073  55.271  49.480  1.00  0.00           H  
ATOM    268  CA  GLY    20      51.768  56.955  49.719  1.00  0.00           C  
ATOM    269  HA2 GLY    20      52.252  57.933  49.736  1.00  0.00           H  
ATOM    270  HA3 GLY    20      51.478  56.741  48.691  1.00  0.00           H  
ATOM    271  C   GLY    20      50.488  57.032  50.572  1.00  0.00           C  
ATOM    272  O   GLY    20      49.994  58.132  50.829  1.00  0.00           O  
ATOM    273  N   TRP    21      49.957  55.890  51.039  1.00  0.00           N  
ATOM    274  H   TRP    21      50.376  55.009  50.754  1.00  0.00           H  
ATOM    275  CA  TRP    21      48.729  55.829  51.852  1.00  0.00           C  
ATOM    276  HA  TRP    21      48.102  56.668  51.548  1.00  0.00           H  
ATOM    277  CB  TRP    21      47.919  54.561  51.495  1.00  0.00           C  
ATOM    278  HB2 TRP    21      46.893  54.748  51.807  1.00  0.00           H  
ATOM    279  HB3 TRP    21      47.893  54.470  50.408  1.00  0.00           H  
ATOM    280  CG  TRP    21      48.298  53.213  52.059  1.00  0.00           C  
ATOM    281  CD1 TRP    21      49.319  52.936  52.902  1.00  0.00           C  
ATOM    282  HD1 TRP    21      50.041  53.641  53.277  1.00  0.00           H  
ATOM    283  NE1 TRP    21      49.311  51.607  53.247  1.00  0.00           N  
ATOM    284  HE1 TRP    21      49.947  51.220  53.934  1.00  0.00           H  
ATOM    285  CE2 TRP    21      48.335  50.914  52.578  1.00  0.00           C  
ATOM    286  CZ2 TRP    21      47.970  49.561  52.564  1.00  0.00           C  
ATOM    287  HZ2 TRP    21      48.503  48.847  53.175  1.00  0.00           H  
ATOM    288  CH2 TRP    21      46.924  49.151  51.723  1.00  0.00           C  
ATOM    289  HH2 TRP    21      46.643  48.109  51.670  1.00  0.00           H  
ATOM    290  CZ3 TRP    21      46.252  50.100  50.938  1.00  0.00           C  
ATOM    291  HZ3 TRP    21      45.437  49.780  50.308  1.00  0.00           H  
ATOM    292  CE3 TRP    21      46.625  51.459  50.963  1.00  0.00           C  
ATOM    293  HE3 TRP    21      46.106  52.166  50.332  1.00  0.00           H  
ATOM    294  CD2 TRP    21      47.676  51.910  51.793  1.00  0.00           C  
ATOM    295  C   TRP    21      48.948  56.019  53.372  1.00  0.00           C  
ATOM    296  O   TRP    21      47.973  56.176  54.112  1.00  0.00           O  
ATOM    297  N   TYR    22      50.207  56.045  53.839  1.00  0.00           N  
ATOM    298  H   TYR    22      50.952  55.948  53.160  1.00  0.00           H  
ATOM    299  CA  TYR    22      50.614  56.181  55.254  1.00  0.00           C  
ATOM    300  HA  TYR    22      49.735  56.338  55.878  1.00  0.00           H  
ATOM    301  CB  TYR    22      51.318  54.884  55.734  1.00  0.00           C  
ATOM    302  HB2 TYR    22      52.139  54.679  55.047  1.00  0.00           H  
ATOM    303  HB3 TYR    22      51.769  55.078  56.706  1.00  0.00           H  
ATOM    304  CG  TYR    22      50.510  53.599  55.927  1.00  0.00           C  
ATOM    305  CD1 TYR    22      49.115  53.606  56.151  1.00  0.00           C  
ATOM    306  HD1 TYR    22      48.560  54.532  56.142  1.00  0.00           H  
ATOM    307  CE1 TYR    22      48.425  52.400  56.398  1.00  0.00           C  
ATOM    308  HE1 TYR    22      47.357  52.413  56.563  1.00  0.00           H  
ATOM    309  CZ  TYR    22      49.127  51.174  56.434  1.00  0.00           C  
ATOM    310  OH  TYR    22      48.474  50.004  56.680  1.00  0.00           O  
ATOM    311  HH  TYR    22      47.569  50.144  57.008  1.00  0.00           H  
ATOM    312  CE2 TYR    22      50.520  51.162  56.213  1.00  0.00           C  
ATOM    313  HE2 TYR    22      51.057  50.225  56.249  1.00  0.00           H  
ATOM    314  CD2 TYR    22      51.203  52.370  55.971  1.00  0.00           C  
ATOM    315  HD2 TYR    22      52.275  52.353  55.822  1.00  0.00           H  
ATOM    316  C   TYR    22      51.510  57.428  55.483  1.00  0.00           C  
ATOM    317  O   TYR    22      52.253  57.507  56.467  1.00  0.00           O  
ATOM    318  N   GLY    23      51.427  58.433  54.602  1.00  0.00           N  
ATOM    319  H   GLY    23      50.816  58.310  53.807  1.00  0.00           H  
ATOM    320  CA  GLY    23      52.170  59.697  54.695  1.00  0.00           C  
ATOM    321  HA2 GLY    23      51.569  60.495  54.261  1.00  0.00           H  
ATOM    322  HA3 GLY    23      52.346  59.954  55.741  1.00  0.00           H  
ATOM    323  C   GLY    23      53.518  59.650  53.962  1.00  0.00           C  
ATOM    324  O   GLY    23      53.605  60.072  52.804  1.00  0.00           O  
ATOM    325  N   SER    24      54.555  59.146  54.649  1.00  0.00           N  
ATOM    326  H   SER    24      54.356  58.824  55.587  1.00  0.00           H  
ATOM    327  CA  SER    24      55.949  58.984  54.168  1.00  0.00           C  
ATOM    328  HA  SER    24      56.581  58.801  55.035  1.00  0.00           H  
ATOM    329  CB  SER    24      56.066  57.742  53.279  1.00  0.00           C  
ATOM    330  HB2 SER    24      55.448  57.867  52.385  1.00  0.00           H  
ATOM    331  HB3 SER    24      57.106  57.614  52.967  1.00  0.00           H  
ATOM    332  OG  SER    24      55.651  56.602  54.017  1.00  0.00           O  
ATOM    333  HG  SER    24      54.685  56.663  54.146  1.00  0.00           H  
ATOM    334  C   SER    24      56.535  60.246  53.506  1.00  0.00           C  
ATOM    335  O   SER    24      56.673  61.267  54.221  1.00  0.00           O  
ATOM    336  OXT SER    24      56.900  60.223  52.307  1.00  0.00           O  
TER     337      SER    24 
ENDMDL
REMARK 2LWA                 ENERGY     1.21735E+02 RMS    5.17   5.97   7.60
ATOM      1  N   GLY     1      50.062  55.930  43.254  1.00  0.00           N  
ATOM      2  H1  GLY     1      50.652  55.246  43.702  1.00  0.00           H  
ATOM      3  H2  GLY     1      50.036  56.753  43.837  1.00  0.00           H  
ATOM      4  H3  GLY     1      50.474  56.182  42.368  1.00  0.00           H  
ATOM      5  CA  GLY     1      48.688  55.400  43.058  1.00  0.00           C  
ATOM      6  HA2 GLY     1      48.260  55.121  44.021  1.00  0.00           H  
ATOM      7  HA3 GLY     1      48.061  56.175  42.616  1.00  0.00           H  
ATOM      8  C   GLY     1      48.672  54.190  42.129  1.00  0.00           C  
ATOM      9  O   GLY     1      49.044  54.307  40.962  1.00  0.00           O  
ATOM     10  N   LEU     2      48.270  53.020  42.650  1.00  0.00           N  
ATOM     11  H   LEU     2      47.928  53.032  43.604  1.00  0.00           H  
ATOM     12  CA  LEU     2      48.169  51.725  41.937  1.00  0.00           C  
ATOM     13  HA  LEU     2      48.088  50.969  42.713  1.00  0.00           H  
ATOM     14  CB  LEU     2      46.842  51.663  41.138  1.00  0.00           C  
ATOM     15  HB2 LEU     2      46.124  52.325  41.625  1.00  0.00           H  
ATOM     16  HB3 LEU     2      47.004  52.067  40.138  1.00  0.00           H  
ATOM     17  CG  LEU     2      46.142  50.285  41.021  1.00  0.00           C  
ATOM     18  HG  LEU     2      45.209  50.452  40.482  1.00  0.00           H  
ATOM     19  CD1 LEU     2      46.923  49.226  40.244  1.00  0.00           C  
ATOM     20 HD11 LEU     2      47.829  48.945  40.781  1.00  0.00           H  
ATOM     21 HD12 LEU     2      46.305  48.338  40.111  1.00  0.00           H  
ATOM     22 HD13 LEU     2      47.187  49.615  39.261  1.00  0.00           H  
ATOM     23  CD2 LEU     2      45.776  49.681  42.381  1.00  0.00           C  
ATOM     24 HD21 LEU     2      45.241  50.416  42.983  1.00  0.00           H  
ATOM     25 HD22 LEU     2      45.125  48.818  42.231  1.00  0.00           H  
ATOM     26 HD23 LEU     2      46.665  49.348  42.916  1.00  0.00           H  
ATOM     27  C   LEU     2      49.458  51.349  41.161  1.00  0.00           C  
ATOM     28  O   LEU     2      49.431  50.932  40.003  1.00  0.00           O  
ATOM     29  N   PHE     3      50.603  51.478  41.843  1.00  0.00           N  
ATOM     30  H   PHE     3      50.552  51.901  42.759  1.00  0.00           H  
ATOM     31  CA  PHE     3      51.919  50.990  41.402  1.00  0.00           C  
ATOM     32  HA  PHE     3      51.781  50.008  40.946  1.00  0.00           H  
ATOM     33  CB  PHE     3      52.524  51.921  40.338  1.00  0.00           C  
ATOM     34  HB2 PHE     3      51.741  52.254  39.656  1.00  0.00           H  
ATOM     35  HB3 PHE     3      52.935  52.816  40.808  1.00  0.00           H  
ATOM     36  CG  PHE     3      53.593  51.230  39.517  1.00  0.00           C  
ATOM     37  CD1 PHE     3      53.214  50.460  38.399  1.00  0.00           C  
ATOM     38  HD1 PHE     3      52.171  50.391  38.119  1.00  0.00           H  
ATOM     39  CE1 PHE     3      54.186  49.772  37.652  1.00  0.00           C  
ATOM     40  HE1 PHE     3      53.890  49.179  36.795  1.00  0.00           H  
ATOM     41  CZ  PHE     3      55.540  49.849  38.022  1.00  0.00           C  
ATOM     42  HZ  PHE     3      56.288  49.316  37.449  1.00  0.00           H  
ATOM     43  CE2 PHE     3      55.922  50.615  39.138  1.00  0.00           C  
ATOM     44  HE2 PHE     3      56.964  50.671  39.424  1.00  0.00           H  
ATOM     45  CD2 PHE     3      54.950  51.305  39.887  1.00  0.00           C  
ATOM     46  HD2 PHE     3      55.246  51.887  40.750  1.00  0.00           H  
ATOM     47  C   PHE     3      52.832  50.828  42.631  1.00  0.00           C  
ATOM     48  O   PHE     3      53.237  51.818  43.244  1.00  0.00           O  
ATOM     49  N   GLY     4      53.072  49.582  43.061  1.00  0.00           N  
ATOM     50  H   GLY     4      52.764  48.801  42.494  1.00  0.00           H  
ATOM     51  CA  GLY     4      53.699  49.289  44.365  1.00  0.00           C  
ATOM     52  HA2 GLY     4      53.893  48.218  44.439  1.00  0.00           H  
ATOM     53  HA3 GLY     4      54.655  49.809  44.436  1.00  0.00           H  
ATOM     54  C   GLY     4      52.820  49.704  45.563  1.00  0.00           C  
ATOM     55  O   GLY     4      53.324  49.916  46.666  1.00  0.00           O  
ATOM     56  N   ALA     5      51.508  49.840  45.324  1.00  0.00           N  
ATOM     57  H   ALA     5      51.200  49.598  44.393  1.00  0.00           H  
ATOM     58  CA  ALA     5      50.475  50.289  46.261  1.00  0.00           C  
ATOM     59  HA  ALA     5      50.926  50.933  47.019  1.00  0.00           H  
ATOM     60  CB  ALA     5      49.462  51.126  45.462  1.00  0.00           C  
ATOM     61  HB1 ALA     5      49.144  50.582  44.574  1.00  0.00           H  
ATOM     62  HB2 ALA     5      48.579  51.344  46.063  1.00  0.00           H  
ATOM     63  HB3 ALA     5      49.929  52.067  45.163  1.00  0.00           H  
ATOM     64  C   ALA     5      49.865  49.084  46.999  1.00  0.00           C  
ATOM     65  O   ALA     5      50.434  48.611  47.976  1.00  0.00           O  
ATOM     66  N   ILE     6      48.746  48.536  46.503  1.00  0.00           N  
ATOM     67  H   ILE     6      48.307  48.993  45.716  1.00  0.00           H  
ATOM     68  CA  ILE     6      48.086  47.325  47.040  1.00  0.00           C  
ATOM     69  HA  ILE     6      47.764  47.555  48.056  1.00  0.00           H  
ATOM     70  CB  ILE     6      46.809  46.985  46.230  1.00  0.00           C  
ATOM     71  HB  ILE     6      46.341  46.116  46.696  1.00  0.00           H  
ATOM     72  CG2 ILE     6      45.798  48.142  46.357  1.00  0.00           C  
ATOM     73 HG21 ILE     6      46.151  49.033  45.836  1.00  0.00           H  
ATOM     74 HG22 ILE     6      44.842  47.843  45.923  1.00  0.00           H  
ATOM     75 HG23 ILE     6      45.635  48.383  47.408  1.00  0.00           H  
ATOM     76  CG1 ILE     6      47.047  46.666  44.731  1.00  0.00           C  
ATOM     77 HG12 ILE     6      46.184  46.999  44.153  1.00  0.00           H  
ATOM     78 HG13 ILE     6      47.913  47.208  44.354  1.00  0.00           H  
ATOM     79  CD1 ILE     6      47.219  45.171  44.433  1.00  0.00           C  
ATOM     80 HD11 ILE     6      46.329  44.625  44.747  1.00  0.00           H  
ATOM     81 HD12 ILE     6      47.355  45.034  43.359  1.00  0.00           H  
ATOM     82 HD13 ILE     6      48.089  44.769  44.947  1.00  0.00           H  
ATOM     83  C   ILE     6      49.043  46.124  47.174  1.00  0.00           C  
ATOM     84  O   ILE     6      48.917  45.332  48.106  1.00  0.00           O  
ATOM     85  N   ALA     7      50.051  46.028  46.299  1.00  0.00           N  
ATOM     86  H   ALA     7      50.082  46.690  45.539  1.00  0.00           H  
ATOM     87  CA  ALA     7      51.147  45.061  46.406  1.00  0.00           C  
ATOM     88  HA  ALA     7      50.731  44.056  46.331  1.00  0.00           H  
ATOM     89  CB  ALA     7      52.083  45.271  45.210  1.00  0.00           C  
ATOM     90  HB1 ALA     7      52.526  46.266  45.246  1.00  0.00           H  
ATOM     91  HB2 ALA     7      52.878  44.526  45.236  1.00  0.00           H  
ATOM     92  HB3 ALA     7      51.527  45.153  44.279  1.00  0.00           H  
ATOM     93  C   ALA     7      51.902  45.146  47.754  1.00  0.00           C  
ATOM     94  O   ALA     7      52.214  44.117  48.353  1.00  0.00           O  
ATOM     95  N   ALA     8      52.132  46.354  48.286  1.00  0.00           N  
ATOM     96  H   ALA     8      51.779  47.176  47.811  1.00  0.00           H  
ATOM     97  CA  ALA     8      52.759  46.552  49.593  1.00  0.00           C  
ATOM     98  HA  ALA     8      53.715  46.025  49.584  1.00  0.00           H  
ATOM     99  CB  ALA     8      53.065  48.041  49.805  1.00  0.00           C  
ATOM    100  HB1 ALA     8      52.142  48.615  49.887  1.00  0.00           H  
ATOM    101  HB2 ALA     8      53.634  48.167  50.725  1.00  0.00           H  
ATOM    102  HB3 ALA     8      53.660  48.421  48.974  1.00  0.00           H  
ATOM    103  C   ALA     8      51.935  45.960  50.754  1.00  0.00           C  
ATOM    104  O   ALA     8      52.531  45.482  51.719  1.00  0.00           O  
ATOM    105  N   PHE     9      50.594  45.925  50.672  1.00  0.00           N  
ATOM    106  H   PHE     9      50.144  46.350  49.871  1.00  0.00           H  
ATOM    107  CA  PHE     9      49.768  45.176  51.636  1.00  0.00           C  
ATOM    108  HA  PHE     9      50.010  45.547  52.631  1.00  0.00           H  
ATOM    109  CB  PHE     9      48.262  45.355  51.365  1.00  0.00           C  
ATOM    110  HB2 PHE     9      48.043  46.372  51.078  1.00  0.00           H  
ATOM    111  HB3 PHE     9      47.984  44.751  50.501  1.00  0.00           H  
ATOM    112  CG  PHE     9      47.363  44.972  52.532  1.00  0.00           C  
ATOM    113  CD1 PHE     9      47.629  45.446  53.835  1.00  0.00           C  
ATOM    114  HD1 PHE     9      48.465  46.103  54.023  1.00  0.00           H  
ATOM    115  CE1 PHE     9      46.811  45.060  54.912  1.00  0.00           C  
ATOM    116  HE1 PHE     9      47.034  45.409  55.912  1.00  0.00           H  
ATOM    117  CZ  PHE     9      45.705  44.222  54.690  1.00  0.00           C  
ATOM    118  HZ  PHE     9      45.073  43.931  55.519  1.00  0.00           H  
ATOM    119  CE2 PHE     9      45.421  43.765  53.392  1.00  0.00           C  
ATOM    120  HE2 PHE     9      44.566  43.125  53.220  1.00  0.00           H  
ATOM    121  CD2 PHE     9      46.250  44.136  52.316  1.00  0.00           C  
ATOM    122  HD2 PHE     9      46.025  43.775  51.321  1.00  0.00           H  
ATOM    123  C   PHE     9      50.068  43.673  51.602  1.00  0.00           C  
ATOM    124  O   PHE     9      50.258  43.033  52.638  1.00  0.00           O  
ATOM    125  N   ILE    10      50.110  43.127  50.384  1.00  0.00           N  
ATOM    126  H   ILE    10      49.952  43.747  49.599  1.00  0.00           H  
ATOM    127  CA  ILE    10      50.244  41.696  50.097  1.00  0.00           C  
ATOM    128  HA  ILE    10      49.511  41.154  50.697  1.00  0.00           H  
ATOM    129  CB  ILE    10      49.908  41.450  48.604  1.00  0.00           C  
ATOM    130  HB  ILE    10      50.540  42.103  48.002  1.00  0.00           H  
ATOM    131  CG2 ILE    10      50.201  40.000  48.183  1.00  0.00           C  
ATOM    132 HG21 ILE    10      49.629  39.307  48.800  1.00  0.00           H  
ATOM    133 HG22 ILE    10      49.935  39.849  47.137  1.00  0.00           H  
ATOM    134 HG23 ILE    10      51.264  39.783  48.286  1.00  0.00           H  
ATOM    135  CG1 ILE    10      48.425  41.796  48.307  1.00  0.00           C  
ATOM    136 HG12 ILE    10      47.781  40.991  48.664  1.00  0.00           H  
ATOM    137 HG13 ILE    10      48.134  42.701  48.840  1.00  0.00           H  
ATOM    138  CD1 ILE    10      48.134  42.056  46.822  1.00  0.00           C  
ATOM    139 HD11 ILE    10      48.315  41.160  46.231  1.00  0.00           H  
ATOM    140 HD12 ILE    10      47.090  42.348  46.706  1.00  0.00           H  
ATOM    141 HD13 ILE    10      48.764  42.865  46.457  1.00  0.00           H  
ATOM    142  C   ILE    10      51.637  41.186  50.512  1.00  0.00           C  
ATOM    143  O   ILE    10      51.753  40.123  51.124  1.00  0.00           O  
ATOM    144  N   GLU    11      52.689  41.968  50.245  1.00  0.00           N  
ATOM    145  H   GLU    11      52.525  42.799  49.684  1.00  0.00           H  
ATOM    146  CA  GLU    11      54.064  41.703  50.699  1.00  0.00           C  
ATOM    147  HA  GLU    11      54.239  40.626  50.662  1.00  0.00           H  
ATOM    148  CB  GLU    11      55.065  42.361  49.731  1.00  0.00           C  
ATOM    149  HB2 GLU    11      54.803  43.411  49.594  1.00  0.00           H  
ATOM    150  HB3 GLU    11      56.057  42.327  50.184  1.00  0.00           H  
ATOM    151  CG  GLU    11      55.150  41.629  48.377  1.00  0.00           C  
ATOM    152  HG2 GLU    11      56.198  41.375  48.197  1.00  0.00           H  
ATOM    153  HG3 GLU    11      54.612  40.678  48.435  1.00  0.00           H  
ATOM    154  CD  GLU    11      54.641  42.449  47.172  1.00  0.00           C  
ATOM    155  OE1 GLU    11      53.813  41.931  46.390  1.00  0.00           O  
ATOM    156  OE2 GLU    11      55.145  43.584  46.942  1.00  0.00           O  
ATOM    157  C   GLU    11      54.354  42.112  52.164  1.00  0.00           C  
ATOM    158  O   GLU    11      55.340  41.644  52.742  1.00  0.00           O  
ATOM    159  N   GLY    12      53.513  42.946  52.791  1.00  0.00           N  
ATOM    160  H   GLY    12      52.731  43.316  52.267  1.00  0.00           H  
ATOM    161  CA  GLY    12      53.635  43.347  54.204  1.00  0.00           C  
ATOM    162  HA2 GLY    12      52.653  43.656  54.561  1.00  0.00           H  
ATOM    163  HA3 GLY    12      53.944  42.488  54.799  1.00  0.00           H  
ATOM    164  C   GLY    12      54.614  44.505  54.476  1.00  0.00           C  
ATOM    165  O   GLY    12      55.187  44.582  55.565  1.00  0.00           O  
ATOM    166  N   GLY    13      54.835  45.383  53.491  1.00  0.00           N  
ATOM    167  H   GLY    13      54.261  45.283  52.660  1.00  0.00           H  
ATOM    168  CA  GLY    13      55.815  46.482  53.506  1.00  0.00           C  
ATOM    169  HA2 GLY    13      56.417  46.441  54.415  1.00  0.00           H  
ATOM    170  HA3 GLY    13      56.491  46.360  52.659  1.00  0.00           H  
ATOM    171  C   GLY    13      55.183  47.878  53.426  1.00  0.00           C  
ATOM    172  O   GLY    13      55.587  48.691  52.594  1.00  0.00           O  
ATOM    173  N   TRP    14      54.165  48.144  54.254  1.00  0.00           N  
ATOM    174  H   TRP    14      53.906  47.425  54.916  1.00  0.00           H  
ATOM    175  CA  TRP    14      53.355  49.375  54.236  1.00  0.00           C  
ATOM    176  HA  TRP    14      52.863  49.446  53.264  1.00  0.00           H  
ATOM    177  CB  TRP    14      52.264  49.254  55.313  1.00  0.00           C  
ATOM    178  HB2 TRP    14      51.652  50.153  55.289  1.00  0.00           H  
ATOM    179  HB3 TRP    14      51.608  48.427  55.038  1.00  0.00           H  
ATOM    180  CG  TRP    14      52.730  49.019  56.726  1.00  0.00           C  
ATOM    181  CD1 TRP    14      53.206  49.965  57.571  1.00  0.00           C  
ATOM    182  HD1 TRP    14      53.298  51.021  57.336  1.00  0.00           H  
ATOM    183  NE1 TRP    14      53.562  49.389  58.774  1.00  0.00           N  
ATOM    184  HE1 TRP    14      53.938  49.916  59.556  1.00  0.00           H  
ATOM    185  CE2 TRP    14      53.331  48.032  58.771  1.00  0.00           C  
ATOM    186  CZ2 TRP    14      53.517  47.031  59.736  1.00  0.00           C  
ATOM    187  HZ2 TRP    14      53.923  47.279  60.708  1.00  0.00           H  
ATOM    188  CH2 TRP    14      53.165  45.707  59.424  1.00  0.00           C  
ATOM    189  HH2 TRP    14      53.300  44.921  60.158  1.00  0.00           H  
ATOM    190  CZ3 TRP    14      52.632  45.405  58.157  1.00  0.00           C  
ATOM    191  HZ3 TRP    14      52.357  44.384  57.923  1.00  0.00           H  
ATOM    192  CE3 TRP    14      52.451  46.419  57.194  1.00  0.00           C  
ATOM    193  HE3 TRP    14      52.028  46.172  56.229  1.00  0.00           H  
ATOM    194  CD2 TRP    14      52.799  47.760  57.472  1.00  0.00           C  
ATOM    195  C   TRP    14      54.164  50.679  54.420  1.00  0.00           C  
ATOM    196  O   TRP    14      53.861  51.685  53.773  1.00  0.00           O  
ATOM    197  N   THR    15      55.175  50.642  55.298  1.00  0.00           N  
ATOM    198  H   THR    15      55.318  49.746  55.743  1.00  0.00           H  
ATOM    199  CA  THR    15      56.180  51.674  55.640  1.00  0.00           C  
ATOM    200  HA  THR    15      56.339  51.577  56.714  1.00  0.00           H  
ATOM    201  CB  THR    15      57.547  51.332  54.997  1.00  0.00           C  
ATOM    202  HB  THR    15      57.514  51.554  53.929  1.00  0.00           H  
ATOM    203  CG2 THR    15      58.734  52.061  55.647  1.00  0.00           C  
ATOM    204 HG21 THR    15      58.752  51.860  56.719  1.00  0.00           H  
ATOM    205 HG22 THR    15      59.668  51.714  55.204  1.00  0.00           H  
ATOM    206 HG23 THR    15      58.680  53.137  55.497  1.00  0.00           H  
ATOM    207  OG1 THR    15      57.824  49.952  55.172  1.00  0.00           O  
ATOM    208  HG1 THR    15      58.630  49.739  54.665  1.00  0.00           H  
ATOM    209  C   THR    15      55.697  53.133  55.468  1.00  0.00           C  
ATOM    210  O   THR    15      54.681  53.511  56.057  1.00  0.00           O  
ATOM    211  N   GLY    16      56.418  53.983  54.722  1.00  0.00           N  
ATOM    212  H   GLY    16      57.241  53.638  54.249  1.00  0.00           H  
ATOM    213  CA  GLY    16      56.127  55.417  54.576  1.00  0.00           C  
ATOM    214  HA2 GLY    16      55.848  55.837  55.543  1.00  0.00           H  
ATOM    215  HA3 GLY    16      57.029  55.930  54.240  1.00  0.00           H  
ATOM    216  C   GLY    16      55.013  55.738  53.575  1.00  0.00           C  
ATOM    217  O   GLY    16      54.547  56.877  53.517  1.00  0.00           O  
ATOM    218  N   MET    17      54.583  54.751  52.781  1.00  0.00           N  
ATOM    219  H   MET    17      54.995  53.832  52.881  1.00  0.00           H  
ATOM    220  CA  MET    17      53.561  54.937  51.754  1.00  0.00           C  
ATOM    221  HA  MET    17      53.829  55.819  51.170  1.00  0.00           H  
ATOM    222  CB  MET    17      53.550  53.744  50.775  1.00  0.00           C  
ATOM    223  HB2 MET    17      53.215  52.845  51.291  1.00  0.00           H  
ATOM    224  HB3 MET    17      52.836  53.979  49.988  1.00  0.00           H  
ATOM    225  CG  MET    17      54.858  53.426  50.046  1.00  0.00           C  
ATOM    226  HG2 MET    17      54.576  53.039  49.065  1.00  0.00           H  
ATOM    227  HG3 MET    17      55.426  54.341  49.881  1.00  0.00           H  
ATOM    228  SD  MET    17      55.914  52.174  50.830  1.00  0.00           S  
ATOM    229  CE  MET    17      56.296  51.156  49.371  1.00  0.00           C  
ATOM    230  HE1 MET    17      56.806  51.762  48.622  1.00  0.00           H  
ATOM    231  HE2 MET    17      56.940  50.324  49.658  1.00  0.00           H  
ATOM    232  HE3 MET    17      55.375  50.759  48.941  1.00  0.00           H  
ATOM    233  C   MET    17      52.151  55.206  52.328  1.00  0.00           C  
ATOM    234  O   MET    17      51.380  55.892  51.654  1.00  0.00           O  
ATOM    235  N   ILE    18      51.803  54.685  53.525  1.00  0.00           N  
ATOM    236  H   ILE    18      52.527  54.175  54.017  1.00  0.00           H  
ATOM    237  CA  ILE    18      50.428  54.633  54.110  1.00  0.00           C  
ATOM    238  HA  ILE    18      49.893  53.824  53.614  1.00  0.00           H  
ATOM    239  CB  ILE    18      50.464  54.296  55.632  1.00  0.00           C  
ATOM    240  HB  ILE    18      51.285  54.851  56.092  1.00  0.00           H  
ATOM    241  CG2 ILE    18      49.169  54.695  56.381  1.00  0.00           C  
ATOM    242 HG21 ILE    18      48.318  54.135  55.990  1.00  0.00           H  
ATOM    243 HG22 ILE    18      49.267  54.504  57.449  1.00  0.00           H  
ATOM    244 HG23 ILE    18      48.975  55.763  56.297  1.00  0.00           H  
ATOM    245  CG1 ILE    18      50.727  52.781  55.812  1.00  0.00           C  
ATOM    246 HG12 ILE    18      50.010  52.221  55.212  1.00  0.00           H  
ATOM    247 HG13 ILE    18      51.726  52.558  55.438  1.00  0.00           H  
ATOM    248  CD1 ILE    18      50.632  52.254  57.254  1.00  0.00           C  
ATOM    249 HD11 ILE    18      49.615  52.344  57.635  1.00  0.00           H  
ATOM    250 HD12 ILE    18      50.875  51.196  57.272  1.00  0.00           H  
ATOM    251 HD13 ILE    18      51.321  52.798  57.901  1.00  0.00           H  
ATOM    252  C   ILE    18      49.576  55.885  53.848  1.00  0.00           C  
ATOM    253  O   ILE    18      48.397  55.764  53.509  1.00  0.00           O  
ATOM    254  N   ASP    19      50.169  57.072  53.986  1.00  0.00           N  
ATOM    255  H   ASP    19      51.138  57.070  54.266  1.00  0.00           H  
ATOM    256  CA  ASP    19      49.519  58.375  53.796  1.00  0.00           C  
ATOM    257  HA  ASP    19      48.809  58.522  54.611  1.00  0.00           H  
ATOM    258  CB  ASP    19      50.578  59.490  53.882  1.00  0.00           C  
ATOM    259  HB2 ASP    19      51.263  59.374  53.039  1.00  0.00           H  
ATOM    260  HB3 ASP    19      50.074  60.451  53.766  1.00  0.00           H  
ATOM    261  CG  ASP    19      51.396  59.528  55.190  1.00  0.00           C  
ATOM    262  OD1 ASP    19      52.491  60.141  55.186  1.00  0.00           O  
ATOM    263  OD2 ASP    19      50.957  58.987  56.234  1.00  0.00           O  
ATOM    264  C   ASP    19      48.728  58.504  52.471  1.00  0.00           C  
ATOM    265  O   ASP    19      47.721  59.218  52.434  1.00  0.00           O  
ATOM    266  N   GLY    20      49.170  57.838  51.391  1.00  0.00           N  
ATOM    267  H   GLY    20      49.992  57.255  51.511  1.00  0.00           H  
ATOM    268  CA  GLY    20      48.541  57.882  50.061  1.00  0.00           C  
ATOM    269  HA2 GLY    20      47.796  58.677  50.029  1.00  0.00           H  
ATOM    270  HA3 GLY    20      49.304  58.134  49.325  1.00  0.00           H  
ATOM    271  C   GLY    20      47.857  56.582  49.602  1.00  0.00           C  
ATOM    272  O   GLY    20      46.648  56.581  49.359  1.00  0.00           O  
ATOM    273  N   TRP    21      48.612  55.485  49.435  1.00  0.00           N  
ATOM    274  H   TRP    21      49.599  55.555  49.640  1.00  0.00           H  
ATOM    275  CA  TRP    21      48.112  54.253  48.782  1.00  0.00           C  
ATOM    276  HA  TRP    21      47.729  54.530  47.798  1.00  0.00           H  
ATOM    277  CB  TRP    21      49.252  53.247  48.563  1.00  0.00           C  
ATOM    278  HB2 TRP    21      48.926  52.540  47.810  1.00  0.00           H  
ATOM    279  HB3 TRP    21      50.126  53.766  48.162  1.00  0.00           H  
ATOM    280  CG  TRP    21      49.664  52.446  49.761  1.00  0.00           C  
ATOM    281  CD1 TRP    21      50.462  52.924  50.722  1.00  0.00           C  
ATOM    282  HD1 TRP    21      50.865  53.910  50.673  1.00  0.00           H  
ATOM    283  NE1 TRP    21      50.676  51.986  51.707  1.00  0.00           N  
ATOM    284  HE1 TRP    21      51.286  52.124  52.505  1.00  0.00           H  
ATOM    285  CE2 TRP    21      49.926  50.865  51.471  1.00  0.00           C  
ATOM    286  CZ2 TRP    21      49.742  49.693  52.207  1.00  0.00           C  
ATOM    287  HZ2 TRP    21      50.284  49.529  53.127  1.00  0.00           H  
ATOM    288  CH2 TRP    21      48.770  48.784  51.780  1.00  0.00           C  
ATOM    289  HH2 TRP    21      48.562  47.923  52.395  1.00  0.00           H  
ATOM    290  CZ3 TRP    21      48.050  49.020  50.592  1.00  0.00           C  
ATOM    291  HZ3 TRP    21      47.294  48.318  50.271  1.00  0.00           H  
ATOM    292  CE3 TRP    21      48.292  50.176  49.824  1.00  0.00           C  
ATOM    293  HE3 TRP    21      47.731  50.349  48.918  1.00  0.00           H  
ATOM    294  CD2 TRP    21      49.231  51.137  50.251  1.00  0.00           C  
ATOM    295  C   TRP    21      46.975  53.538  49.528  1.00  0.00           C  
ATOM    296  O   TRP    21      46.101  52.937  48.896  1.00  0.00           O  
ATOM    297  N   TYR    22      47.012  53.559  50.863  1.00  0.00           N  
ATOM    298  H   TYR    22      47.749  54.088  51.305  1.00  0.00           H  
ATOM    299  CA  TYR    22      46.146  52.742  51.712  1.00  0.00           C  
ATOM    300  HA  TYR    22      46.170  51.721  51.325  1.00  0.00           H  
ATOM    301  CB  TYR    22      46.726  52.709  53.138  1.00  0.00           C  
ATOM    302  HB2 TYR    22      47.815  52.709  53.064  1.00  0.00           H  
ATOM    303  HB3 TYR    22      46.442  53.616  53.671  1.00  0.00           H  
ATOM    304  CG  TYR    22      46.316  51.498  53.960  1.00  0.00           C  
ATOM    305  CD1 TYR    22      47.295  50.564  54.353  1.00  0.00           C  
ATOM    306  HD1 TYR    22      48.330  50.734  54.099  1.00  0.00           H  
ATOM    307  CE1 TYR    22      46.938  49.409  55.074  1.00  0.00           C  
ATOM    308  HE1 TYR    22      47.696  48.694  55.360  1.00  0.00           H  
ATOM    309  CZ  TYR    22      45.587  49.190  55.419  1.00  0.00           C  
ATOM    310  OH  TYR    22      45.222  48.082  56.123  1.00  0.00           O  
ATOM    311  HH  TYR    22      45.984  47.524  56.360  1.00  0.00           H  
ATOM    312  CE2 TYR    22      44.608  50.138  55.050  1.00  0.00           C  
ATOM    313  HE2 TYR    22      43.578  49.972  55.330  1.00  0.00           H  
ATOM    314  CD2 TYR    22      44.972  51.293  54.331  1.00  0.00           C  
ATOM    315  HD2 TYR    22      44.215  52.021  54.074  1.00  0.00           H  
ATOM    316  C   TYR    22      44.693  53.252  51.677  1.00  0.00           C  
ATOM    317  O   TYR    22      44.432  54.413  52.007  1.00  0.00           O  
ATOM    318  N   GLY    23      43.745  52.388  51.288  1.00  0.00           N  
ATOM    319  H   GLY    23      44.040  51.478  50.959  1.00  0.00           H  
ATOM    320  CA  GLY    23      42.314  52.728  51.186  1.00  0.00           C  
ATOM    321  HA2 GLY    23      42.124  53.692  51.659  1.00  0.00           H  
ATOM    322  HA3 GLY    23      42.062  52.833  50.130  1.00  0.00           H  
ATOM    323  C   GLY    23      41.324  51.723  51.803  1.00  0.00           C  
ATOM    324  O   GLY    23      40.115  51.972  51.738  1.00  0.00           O  
ATOM    325  N   SER    24      41.822  50.633  52.414  1.00  0.00           N  
ATOM    326  H   SER    24      42.827  50.578  52.478  1.00  0.00           H  
ATOM    327  CA  SER    24      41.071  49.454  52.918  1.00  0.00           C  
ATOM    328  HA  SER    24      41.810  48.763  53.320  1.00  0.00           H  
ATOM    329  CB  SER    24      40.154  49.818  54.094  1.00  0.00           C  
ATOM    330  HB2 SER    24      39.381  50.515  53.760  1.00  0.00           H  
ATOM    331  HB3 SER    24      39.659  48.910  54.451  1.00  0.00           H  
ATOM    332  OG  SER    24      40.917  50.392  55.149  1.00  0.00           O  
ATOM    333  HG  SER    24      40.325  50.582  55.910  1.00  0.00           H  
ATOM    334  C   SER    24      40.308  48.633  51.860  1.00  0.00           C  
ATOM    335  O   SER    24      40.079  47.429  52.117  1.00  0.00           O  
ATOM    336  OXT SER    24      39.958  49.148  50.771  1.00  0.00           O  
TER     337      SER    24 
ENDMDL
REMARK 2LWA                 ENERGY     1.21905E+02 RMS    3.93   3.88   5.71
ATOM      1  N   GLY     1      54.107  49.300  39.026  1.00  0.00           N  
ATOM      2  H1  GLY     1      54.324  48.387  39.395  1.00  0.00           H  
ATOM      3  H2  GLY     1      54.390  49.994  39.700  1.00  0.00           H  
ATOM      4  H3  GLY     1      54.637  49.440  38.180  1.00  0.00           H  
ATOM      5  CA  GLY     1      52.655  49.411  38.743  1.00  0.00           C  
ATOM      6  HA2 GLY     1      52.450  50.383  38.292  1.00  0.00           H  
ATOM      7  HA3 GLY     1      52.358  48.632  38.040  1.00  0.00           H  
ATOM      8  C   GLY     1      51.802  49.280  40.000  1.00  0.00           C  
ATOM      9  O   GLY     1      52.282  48.865  41.056  1.00  0.00           O  
ATOM     10  N   LEU     2      50.521  49.645  39.892  1.00  0.00           N  
ATOM     11  H   LEU     2      50.188  49.936  38.980  1.00  0.00           H  
ATOM     12  CA  LEU     2      49.546  49.691  40.994  1.00  0.00           C  
ATOM     13  HA  LEU     2      50.058  49.585  41.952  1.00  0.00           H  
ATOM     14  CB  LEU     2      48.856  51.073  40.975  1.00  0.00           C  
ATOM     15  HB2 LEU     2      48.341  51.190  40.019  1.00  0.00           H  
ATOM     16  HB3 LEU     2      48.095  51.088  41.748  1.00  0.00           H  
ATOM     17  CG  LEU     2      49.784  52.294  41.168  1.00  0.00           C  
ATOM     18  HG  LEU     2      50.495  52.336  40.344  1.00  0.00           H  
ATOM     19  CD1 LEU     2      48.958  53.582  41.144  1.00  0.00           C  
ATOM     20 HD11 LEU     2      48.249  53.595  41.971  1.00  0.00           H  
ATOM     21 HD12 LEU     2      49.619  54.446  41.226  1.00  0.00           H  
ATOM     22 HD13 LEU     2      48.413  53.652  40.202  1.00  0.00           H  
ATOM     23  CD2 LEU     2      50.569  52.268  42.483  1.00  0.00           C  
ATOM     24 HD21 LEU     2      51.243  51.413  42.504  1.00  0.00           H  
ATOM     25 HD22 LEU     2      51.172  53.173  42.568  1.00  0.00           H  
ATOM     26 HD23 LEU     2      49.890  52.218  43.333  1.00  0.00           H  
ATOM     27  C   LEU     2      48.544  48.521  40.875  1.00  0.00           C  
ATOM     28  O   LEU     2      47.684  48.522  39.991  1.00  0.00           O  
ATOM     29  N   PHE     3      48.672  47.515  41.751  1.00  0.00           N  
ATOM     30  H   PHE     3      49.404  47.588  42.445  1.00  0.00           H  
ATOM     31  CA  PHE     3      47.968  46.221  41.663  1.00  0.00           C  
ATOM     32  HA  PHE     3      47.037  46.351  41.108  1.00  0.00           H  
ATOM     33  CB  PHE     3      48.844  45.213  40.888  1.00  0.00           C  
ATOM     34  HB2 PHE     3      49.894  45.506  40.949  1.00  0.00           H  
ATOM     35  HB3 PHE     3      48.773  44.230  41.358  1.00  0.00           H  
ATOM     36  CG  PHE     3      48.447  45.036  39.438  1.00  0.00           C  
ATOM     37  CD1 PHE     3      47.438  44.110  39.108  1.00  0.00           C  
ATOM     38  HD1 PHE     3      46.950  43.538  39.886  1.00  0.00           H  
ATOM     39  CE1 PHE     3      47.065  43.922  37.766  1.00  0.00           C  
ATOM     40  HE1 PHE     3      46.291  43.207  37.515  1.00  0.00           H  
ATOM     41  CZ  PHE     3      47.700  44.660  36.751  1.00  0.00           C  
ATOM     42  HZ  PHE     3      47.414  44.513  35.717  1.00  0.00           H  
ATOM     43  CE2 PHE     3      48.706  45.586  37.079  1.00  0.00           C  
ATOM     44  HE2 PHE     3      49.193  46.154  36.297  1.00  0.00           H  
ATOM     45  CD2 PHE     3      49.081  45.775  38.422  1.00  0.00           C  
ATOM     46  HD2 PHE     3      49.855  46.487  38.673  1.00  0.00           H  
ATOM     47  C   PHE     3      47.594  45.641  43.039  1.00  0.00           C  
ATOM     48  O   PHE     3      48.457  45.156  43.771  1.00  0.00           O  
ATOM     49  N   GLY     4      46.306  45.698  43.405  1.00  0.00           N  
ATOM     50  H   GLY     4      45.653  46.134  42.767  1.00  0.00           H  
ATOM     51  CA  GLY     4      45.736  44.990  44.568  1.00  0.00           C  
ATOM     52  HA2 GLY     4      44.657  44.900  44.432  1.00  0.00           H  
ATOM     53  HA3 GLY     4      46.147  43.982  44.626  1.00  0.00           H  
ATOM     54  C   GLY     4      45.987  45.692  45.904  1.00  0.00           C  
ATOM     55  O   GLY     4      45.044  46.037  46.618  1.00  0.00           O  
ATOM     56  N   ALA     5      47.260  45.956  46.211  1.00  0.00           N  
ATOM     57  H   ALA     5      47.970  45.611  45.573  1.00  0.00           H  
ATOM     58  CA  ALA     5      47.702  46.763  47.345  1.00  0.00           C  
ATOM     59  HA  ALA     5      47.457  46.234  48.267  1.00  0.00           H  
ATOM     60  CB  ALA     5      49.224  46.920  47.268  1.00  0.00           C  
ATOM     61  HB1 ALA     5      49.505  47.427  46.344  1.00  0.00           H  
ATOM     62  HB2 ALA     5      49.580  47.505  48.117  1.00  0.00           H  
ATOM     63  HB3 ALA     5      49.695  45.937  47.295  1.00  0.00           H  
ATOM     64  C   ALA     5      46.987  48.122  47.378  1.00  0.00           C  
ATOM     65  O   ALA     5      46.448  48.498  48.415  1.00  0.00           O  
ATOM     66  N   ILE     6      46.895  48.818  46.234  1.00  0.00           N  
ATOM     67  H   ILE     6      47.384  48.474  45.420  1.00  0.00           H  
ATOM     68  CA  ILE     6      46.067  50.029  46.119  1.00  0.00           C  
ATOM     69  HA  ILE     6      46.494  50.749  46.817  1.00  0.00           H  
ATOM     70  CB  ILE     6      46.106  50.680  44.719  1.00  0.00           C  
ATOM     71  HB  ILE     6      45.378  51.494  44.725  1.00  0.00           H  
ATOM     72  CG2 ILE     6      47.473  51.348  44.524  1.00  0.00           C  
ATOM     73 HG21 ILE     6      48.259  50.601  44.406  1.00  0.00           H  
ATOM     74 HG22 ILE     6      47.431  51.990  43.645  1.00  0.00           H  
ATOM     75 HG23 ILE     6      47.703  51.987  45.378  1.00  0.00           H  
ATOM     76  CG1 ILE     6      45.769  49.727  43.543  1.00  0.00           C  
ATOM     77 HG12 ILE     6      46.562  49.757  42.798  1.00  0.00           H  
ATOM     78 HG13 ILE     6      45.696  48.695  43.886  1.00  0.00           H  
ATOM     79  CD1 ILE     6      44.456  50.098  42.840  1.00  0.00           C  
ATOM     80 HD11 ILE     6      44.534  51.099  42.414  1.00  0.00           H  
ATOM     81 HD12 ILE     6      44.261  49.386  42.038  1.00  0.00           H  
ATOM     82 HD13 ILE     6      43.626  50.072  43.546  1.00  0.00           H  
ATOM     83  C   ILE     6      44.628  49.808  46.598  1.00  0.00           C  
ATOM     84  O   ILE     6      44.207  50.474  47.534  1.00  0.00           O  
ATOM     85  N   ALA     7      43.881  48.851  46.042  1.00  0.00           N  
ATOM     86  H   ALA     7      44.282  48.269  45.322  1.00  0.00           H  
ATOM     87  CA  ALA     7      42.481  48.626  46.419  1.00  0.00           C  
ATOM     88  HA  ALA     7      41.921  49.537  46.197  1.00  0.00           H  
ATOM     89  CB  ALA     7      41.911  47.499  45.551  1.00  0.00           C  
ATOM     90  HB1 ALA     7      42.439  46.565  45.749  1.00  0.00           H  
ATOM     91  HB2 ALA     7      40.853  47.363  45.780  1.00  0.00           H  
ATOM     92  HB3 ALA     7      42.010  47.756  44.495  1.00  0.00           H  
ATOM     93  C   ALA     7      42.306  48.338  47.928  1.00  0.00           C  
ATOM     94  O   ALA     7      41.351  48.816  48.546  1.00  0.00           O  
ATOM     95  N   ALA     8      43.236  47.583  48.524  1.00  0.00           N  
ATOM     96  H   ALA     8      43.973  47.196  47.946  1.00  0.00           H  
ATOM     97  CA  ALA     8      43.242  47.255  49.950  1.00  0.00           C  
ATOM     98  HA  ALA     8      42.226  46.978  50.240  1.00  0.00           H  
ATOM     99  CB  ALA     8      44.130  46.022  50.143  1.00  0.00           C  
ATOM    100  HB1 ALA     8      45.156  46.250  49.851  1.00  0.00           H  
ATOM    101  HB2 ALA     8      44.117  45.723  51.192  1.00  0.00           H  
ATOM    102  HB3 ALA     8      43.756  45.197  49.536  1.00  0.00           H  
ATOM    103  C   ALA     8      43.681  48.405  50.888  1.00  0.00           C  
ATOM    104  O   ALA     8      43.204  48.466  52.024  1.00  0.00           O  
ATOM    105  N   PHE     9      44.566  49.312  50.447  1.00  0.00           N  
ATOM    106  H   PHE     9      44.961  49.173  49.522  1.00  0.00           H  
ATOM    107  CA  PHE     9      45.221  50.298  51.325  1.00  0.00           C  
ATOM    108  HA  PHE     9      44.822  50.196  52.334  1.00  0.00           H  
ATOM    109  CB  PHE     9      46.715  49.964  51.437  1.00  0.00           C  
ATOM    110  HB2 PHE     9      47.142  49.910  50.437  1.00  0.00           H  
ATOM    111  HB3 PHE     9      47.219  50.786  51.943  1.00  0.00           H  
ATOM    112  CG  PHE     9      47.040  48.686  52.202  1.00  0.00           C  
ATOM    113  CD1 PHE     9      47.046  48.694  53.611  1.00  0.00           C  
ATOM    114  HD1 PHE     9      46.776  49.592  54.148  1.00  0.00           H  
ATOM    115  CE1 PHE     9      47.416  47.542  54.329  1.00  0.00           C  
ATOM    116  HE1 PHE     9      47.425  47.558  55.412  1.00  0.00           H  
ATOM    117  CZ  PHE     9      47.780  46.370  53.643  1.00  0.00           C  
ATOM    118  HZ  PHE     9      48.069  45.485  54.195  1.00  0.00           H  
ATOM    119  CE2 PHE     9      47.774  46.353  52.237  1.00  0.00           C  
ATOM    120  HE2 PHE     9      48.059  45.454  51.707  1.00  0.00           H  
ATOM    121  CD2 PHE     9      47.410  47.508  51.521  1.00  0.00           C  
ATOM    122  HD2 PHE     9      47.433  47.491  50.444  1.00  0.00           H  
ATOM    123  C   PHE     9      45.003  51.783  50.970  1.00  0.00           C  
ATOM    124  O   PHE     9      45.152  52.614  51.864  1.00  0.00           O  
ATOM    125  N   ILE    10      44.558  52.165  49.763  1.00  0.00           N  
ATOM    126  H   ILE    10      44.456  51.476  49.025  1.00  0.00           H  
ATOM    127  CA  ILE    10      44.126  53.562  49.508  1.00  0.00           C  
ATOM    128  HA  ILE    10      44.936  54.219  49.829  1.00  0.00           H  
ATOM    129  CB  ILE    10      43.862  53.874  48.012  1.00  0.00           C  
ATOM    130  HB  ILE    10      43.668  54.947  47.949  1.00  0.00           H  
ATOM    131  CG2 ILE    10      45.143  53.648  47.191  1.00  0.00           C  
ATOM    132 HG21 ILE    10      45.406  52.600  47.166  1.00  0.00           H  
ATOM    133 HG22 ILE    10      45.016  54.015  46.173  1.00  0.00           H  
ATOM    134 HG23 ILE    10      45.966  54.193  47.648  1.00  0.00           H  
ATOM    135  CG1 ILE    10      42.582  53.185  47.468  1.00  0.00           C  
ATOM    136 HG12 ILE    10      42.503  52.173  47.858  1.00  0.00           H  
ATOM    137 HG13 ILE    10      41.717  53.731  47.845  1.00  0.00           H  
ATOM    138  CD1 ILE    10      42.452  53.115  45.941  1.00  0.00           C  
ATOM    139 HD11 ILE    10      43.224  52.467  45.525  1.00  0.00           H  
ATOM    140 HD12 ILE    10      41.478  52.698  45.683  1.00  0.00           H  
ATOM    141 HD13 ILE    10      42.537  54.114  45.512  1.00  0.00           H  
ATOM    142  C   ILE    10      42.898  53.923  50.362  1.00  0.00           C  
ATOM    143  O   ILE    10      42.756  55.065  50.801  1.00  0.00           O  
ATOM    144  N   GLU    11      42.021  52.943  50.616  1.00  0.00           N  
ATOM    145  H   GLU    11      42.185  52.046  50.180  1.00  0.00           H  
ATOM    146  CA  GLU    11      40.823  53.094  51.450  1.00  0.00           C  
ATOM    147  HA  GLU    11      40.405  54.083  51.252  1.00  0.00           H  
ATOM    148  CB  GLU    11      39.754  52.077  50.999  1.00  0.00           C  
ATOM    149  HB2 GLU    11      38.778  52.401  51.358  1.00  0.00           H  
ATOM    150  HB3 GLU    11      39.703  52.123  49.910  1.00  0.00           H  
ATOM    151  CG  GLU    11      39.994  50.601  51.386  1.00  0.00           C  
ATOM    152  HG2 GLU    11      39.461  49.983  50.661  1.00  0.00           H  
ATOM    153  HG3 GLU    11      41.057  50.375  51.280  1.00  0.00           H  
ATOM    154  CD  GLU    11      39.494  50.204  52.798  1.00  0.00           C  
ATOM    155  OE1 GLU    11      39.930  49.139  53.312  1.00  0.00           O  
ATOM    156  OE2 GLU    11      38.647  50.900  53.400  1.00  0.00           O  
ATOM    157  C   GLU    11      41.125  53.043  52.963  1.00  0.00           C  
ATOM    158  O   GLU    11      40.566  53.833  53.729  1.00  0.00           O  
ATOM    159  N   GLY    12      42.015  52.134  53.396  1.00  0.00           N  
ATOM    160  H   GLY    12      42.438  51.529  52.708  1.00  0.00           H  
ATOM    161  CA  GLY    12      42.250  51.818  54.816  1.00  0.00           C  
ATOM    162  HA2 GLY    12      41.418  52.187  55.416  1.00  0.00           H  
ATOM    163  HA3 GLY    12      42.267  50.734  54.930  1.00  0.00           H  
ATOM    164  C   GLY    12      43.545  52.368  55.434  1.00  0.00           C  
ATOM    165  O   GLY    12      43.704  52.306  56.656  1.00  0.00           O  
ATOM    166  N   GLY    13      44.447  52.935  54.626  1.00  0.00           N  
ATOM    167  H   GLY    13      44.280  52.903  53.627  1.00  0.00           H  
ATOM    168  CA  GLY    13      45.671  53.614  55.066  1.00  0.00           C  
ATOM    169  HA2 GLY    13      45.512  54.692  55.029  1.00  0.00           H  
ATOM    170  HA3 GLY    13      45.894  53.346  56.099  1.00  0.00           H  
ATOM    171  C   GLY    13      46.907  53.251  54.239  1.00  0.00           C  
ATOM    172  O   GLY    13      47.362  52.105  54.252  1.00  0.00           O  
ATOM    173  N   TRP    14      47.515  54.258  53.598  1.00  0.00           N  
ATOM    174  H   TRP    14      47.065  55.162  53.591  1.00  0.00           H  
ATOM    175  CA  TRP    14      48.833  54.139  52.954  1.00  0.00           C  
ATOM    176  HA  TRP    14      48.793  53.354  52.196  1.00  0.00           H  
ATOM    177  CB  TRP    14      49.197  55.458  52.255  1.00  0.00           C  
ATOM    178  HB2 TRP    14      49.046  56.287  52.949  1.00  0.00           H  
ATOM    179  HB3 TRP    14      50.261  55.435  52.019  1.00  0.00           H  
ATOM    180  CG  TRP    14      48.471  55.754  50.972  1.00  0.00           C  
ATOM    181  CD1 TRP    14      47.295  56.414  50.857  1.00  0.00           C  
ATOM    182  HD1 TRP    14      46.717  56.807  51.687  1.00  0.00           H  
ATOM    183  NE1 TRP    14      46.958  56.543  49.521  1.00  0.00           N  
ATOM    184  HE1 TRP    14      46.126  57.029  49.201  1.00  0.00           H  
ATOM    185  CE2 TRP    14      47.915  55.986  48.700  1.00  0.00           C  
ATOM    186  CZ2 TRP    14      48.054  55.906  47.305  1.00  0.00           C  
ATOM    187  HZ2 TRP    14      47.307  56.342  46.656  1.00  0.00           H  
ATOM    188  CH2 TRP    14      49.172  55.249  46.764  1.00  0.00           C  
ATOM    189  HH2 TRP    14      49.297  55.178  45.691  1.00  0.00           H  
ATOM    190  CZ3 TRP    14      50.130  54.683  47.625  1.00  0.00           C  
ATOM    191  HZ3 TRP    14      50.993  54.181  47.209  1.00  0.00           H  
ATOM    192  CE3 TRP    14      49.979  54.769  49.023  1.00  0.00           C  
ATOM    193  HE3 TRP    14      50.721  54.328  49.668  1.00  0.00           H  
ATOM    194  CD2 TRP    14      48.876  55.434  49.601  1.00  0.00           C  
ATOM    195  C   TRP    14      49.904  53.724  53.976  1.00  0.00           C  
ATOM    196  O   TRP    14      50.787  52.937  53.648  1.00  0.00           O  
ATOM    197  N   THR    15      49.792  54.173  55.231  1.00  0.00           N  
ATOM    198  H   THR    15      49.073  54.854  55.428  1.00  0.00           H  
ATOM    199  CA  THR    15      50.591  53.676  56.366  1.00  0.00           C  
ATOM    200  HA  THR    15      51.649  53.731  56.104  1.00  0.00           H  
ATOM    201  CB  THR    15      50.379  54.541  57.621  1.00  0.00           C  
ATOM    202  HB  THR    15      49.328  54.501  57.913  1.00  0.00           H  
ATOM    203  CG2 THR    15      51.243  54.091  58.800  1.00  0.00           C  
ATOM    204 HG21 THR    15      52.298  54.114  58.522  1.00  0.00           H  
ATOM    205 HG22 THR    15      51.080  54.751  59.652  1.00  0.00           H  
ATOM    206 HG23 THR    15      50.975  53.078  59.099  1.00  0.00           H  
ATOM    207  OG1 THR    15      50.724  55.884  57.332  1.00  0.00           O  
ATOM    208  HG1 THR    15      50.498  56.429  58.111  1.00  0.00           H  
ATOM    209  C   THR    15      50.224  52.207  56.632  1.00  0.00           C  
ATOM    210  O   THR    15      49.166  51.902  57.188  1.00  0.00           O  
ATOM    211  N   GLY    16      51.088  51.300  56.174  1.00  0.00           N  
ATOM    212  H   GLY    16      51.937  51.663  55.766  1.00  0.00           H  
ATOM    213  CA  GLY    16      50.871  49.847  56.100  1.00  0.00           C  
ATOM    214  HA2 GLY    16      51.427  49.352  56.897  1.00  0.00           H  
ATOM    215  HA3 GLY    16      49.812  49.613  56.221  1.00  0.00           H  
ATOM    216  C   GLY    16      51.333  49.299  54.746  1.00  0.00           C  
ATOM    217  O   GLY    16      52.232  48.461  54.684  1.00  0.00           O  
ATOM    218  N   MET    17      50.787  49.839  53.651  1.00  0.00           N  
ATOM    219  H   MET    17      50.051  50.522  53.783  1.00  0.00           H  
ATOM    220  CA  MET    17      51.286  49.617  52.283  1.00  0.00           C  
ATOM    221  HA  MET    17      51.373  48.544  52.104  1.00  0.00           H  
ATOM    222  CB  MET    17      50.256  50.183  51.296  1.00  0.00           C  
ATOM    223  HB2 MET    17      49.373  49.559  51.367  1.00  0.00           H  
ATOM    224  HB3 MET    17      49.986  51.195  51.601  1.00  0.00           H  
ATOM    225  CG  MET    17      50.662  50.230  49.821  1.00  0.00           C  
ATOM    226  HG2 MET    17      51.565  50.832  49.716  1.00  0.00           H  
ATOM    227  HG3 MET    17      50.866  49.218  49.468  1.00  0.00           H  
ATOM    228  SD  MET    17      49.354  50.964  48.799  1.00  0.00           S  
ATOM    229  CE  MET    17      50.260  51.270  47.264  1.00  0.00           C  
ATOM    230  HE1 MET    17      50.475  50.325  46.770  1.00  0.00           H  
ATOM    231  HE2 MET    17      49.653  51.889  46.605  1.00  0.00           H  
ATOM    232  HE3 MET    17      51.190  51.795  47.486  1.00  0.00           H  
ATOM    233  C   MET    17      52.684  50.223  52.105  1.00  0.00           C  
ATOM    234  O   MET    17      53.631  49.531  51.755  1.00  0.00           O  
ATOM    235  N   ILE    18      52.878  51.487  52.471  1.00  0.00           N  
ATOM    236  H   ILE    18      52.074  52.019  52.791  1.00  0.00           H  
ATOM    237  CA  ILE    18      54.187  52.162  52.442  1.00  0.00           C  
ATOM    238  HA  ILE    18      54.634  51.994  51.463  1.00  0.00           H  
ATOM    239  CB  ILE    18      53.971  53.688  52.606  1.00  0.00           C  
ATOM    240  HB  ILE    18      53.419  53.848  53.534  1.00  0.00           H  
ATOM    241  CG2 ILE    18      55.275  54.495  52.726  1.00  0.00           C  
ATOM    242 HG21 ILE    18      55.918  54.320  51.866  1.00  0.00           H  
ATOM    243 HG22 ILE    18      55.045  55.560  52.785  1.00  0.00           H  
ATOM    244 HG23 ILE    18      55.806  54.218  53.637  1.00  0.00           H  
ATOM    245  CG1 ILE    18      53.112  54.272  51.453  1.00  0.00           C  
ATOM    246 HG12 ILE    18      52.114  53.839  51.496  1.00  0.00           H  
ATOM    247 HG13 ILE    18      52.993  55.344  51.615  1.00  0.00           H  
ATOM    248  CD1 ILE    18      53.655  54.060  50.030  1.00  0.00           C  
ATOM    249 HD11 ILE    18      53.621  53.004  49.761  1.00  0.00           H  
ATOM    250 HD12 ILE    18      53.035  54.612  49.323  1.00  0.00           H  
ATOM    251 HD13 ILE    18      54.677  54.427  49.946  1.00  0.00           H  
ATOM    252  C   ILE    18      55.172  51.531  53.454  1.00  0.00           C  
ATOM    253  O   ILE    18      56.386  51.626  53.288  1.00  0.00           O  
ATOM    254  N   ASP    19      54.670  50.793  54.450  1.00  0.00           N  
ATOM    255  H   ASP    19      53.671  50.714  54.518  1.00  0.00           H  
ATOM    256  CA  ASP    19      55.489  50.042  55.411  1.00  0.00           C  
ATOM    257  HA  ASP    19      56.385  50.628  55.622  1.00  0.00           H  
ATOM    258  CB  ASP    19      54.751  49.870  56.758  1.00  0.00           C  
ATOM    259  HB2 ASP    19      53.912  49.193  56.604  1.00  0.00           H  
ATOM    260  HB3 ASP    19      55.433  49.378  57.453  1.00  0.00           H  
ATOM    261  CG  ASP    19      54.228  51.151  57.446  1.00  0.00           C  
ATOM    262  OD1 ASP    19      53.605  51.011  58.529  1.00  0.00           O  
ATOM    263  OD2 ASP    19      54.418  52.285  56.952  1.00  0.00           O  
ATOM    264  C   ASP    19      55.974  48.661  54.893  1.00  0.00           C  
ATOM    265  O   ASP    19      56.828  48.055  55.547  1.00  0.00           O  
ATOM    266  N   GLY    20      55.458  48.133  53.764  1.00  0.00           N  
ATOM    267  H   GLY    20      54.729  48.645  53.282  1.00  0.00           H  
ATOM    268  CA  GLY    20      55.865  46.802  53.258  1.00  0.00           C  
ATOM    269  HA2 GLY    20      56.937  46.688  53.419  1.00  0.00           H  
ATOM    270  HA3 GLY    20      55.372  46.047  53.871  1.00  0.00           H  
ATOM    271  C   GLY    20      55.613  46.425  51.781  1.00  0.00           C  
ATOM    272  O   GLY    20      55.966  45.310  51.388  1.00  0.00           O  
ATOM    273  N   TRP    21      55.033  47.301  50.952  1.00  0.00           N  
ATOM    274  H   TRP    21      54.729  48.182  51.346  1.00  0.00           H  
ATOM    275  CA  TRP    21      54.722  47.064  49.528  1.00  0.00           C  
ATOM    276  HA  TRP    21      54.702  45.990  49.337  1.00  0.00           H  
ATOM    277  CB  TRP    21      53.315  47.596  49.208  1.00  0.00           C  
ATOM    278  HB2 TRP    21      52.582  46.979  49.729  1.00  0.00           H  
ATOM    279  HB3 TRP    21      53.226  48.603  49.601  1.00  0.00           H  
ATOM    280  CG  TRP    21      52.925  47.683  47.766  1.00  0.00           C  
ATOM    281  CD1 TRP    21      52.783  48.841  47.085  1.00  0.00           C  
ATOM    282  HD1 TRP    21      52.942  49.828  47.508  1.00  0.00           H  
ATOM    283  NE1 TRP    21      52.403  48.579  45.783  1.00  0.00           N  
ATOM    284  HE1 TRP    21      52.240  49.300  45.089  1.00  0.00           H  
ATOM    285  CE2 TRP    21      52.262  47.228  45.564  1.00  0.00           C  
ATOM    286  CZ2 TRP    21      51.874  46.485  44.441  1.00  0.00           C  
ATOM    287  HZ2 TRP    21      51.639  46.985  43.512  1.00  0.00           H  
ATOM    288  CH2 TRP    21      51.788  45.087  44.547  1.00  0.00           C  
ATOM    289  HH2 TRP    21      51.474  44.497  43.694  1.00  0.00           H  
ATOM    290  CZ3 TRP    21      52.101  44.456  45.765  1.00  0.00           C  
ATOM    291  HZ3 TRP    21      52.028  43.378  45.842  1.00  0.00           H  
ATOM    292  CE3 TRP    21      52.502  45.213  46.885  1.00  0.00           C  
ATOM    293  HE3 TRP    21      52.731  44.717  47.818  1.00  0.00           H  
ATOM    294  CD2 TRP    21      52.589  46.622  46.816  1.00  0.00           C  
ATOM    295  C   TRP    21      55.807  47.651  48.606  1.00  0.00           C  
ATOM    296  O   TRP    21      56.494  46.885  47.925  1.00  0.00           O  
ATOM    297  N   TYR    22      56.009  48.981  48.617  1.00  0.00           N  
ATOM    298  H   TYR    22      55.355  49.554  49.129  1.00  0.00           H  
ATOM    299  CA  TYR    22      57.138  49.634  47.920  1.00  0.00           C  
ATOM    300  HA  TYR    22      57.849  48.858  47.635  1.00  0.00           H  
ATOM    301  CB  TYR    22      56.668  50.278  46.594  1.00  0.00           C  
ATOM    302  HB2 TYR    22      57.556  50.489  45.998  1.00  0.00           H  
ATOM    303  HB3 TYR    22      56.106  49.524  46.041  1.00  0.00           H  
ATOM    304  CG  TYR    22      55.847  51.569  46.639  1.00  0.00           C  
ATOM    305  CD1 TYR    22      54.553  51.592  46.080  1.00  0.00           C  
ATOM    306  HD1 TYR    22      54.144  50.692  45.646  1.00  0.00           H  
ATOM    307  CE1 TYR    22      53.807  52.787  46.027  1.00  0.00           C  
ATOM    308  HE1 TYR    22      52.820  52.794  45.585  1.00  0.00           H  
ATOM    309  CZ  TYR    22      54.365  53.987  46.521  1.00  0.00           C  
ATOM    310  OH  TYR    22      53.679  55.162  46.444  1.00  0.00           O  
ATOM    311  HH  TYR    22      52.887  55.103  45.881  1.00  0.00           H  
ATOM    312  CE2 TYR    22      55.669  53.976  47.059  1.00  0.00           C  
ATOM    313  HE2 TYR    22      56.104  54.901  47.412  1.00  0.00           H  
ATOM    314  CD2 TYR    22      56.409  52.779  47.102  1.00  0.00           C  
ATOM    315  HD2 TYR    22      57.427  52.811  47.462  1.00  0.00           H  
ATOM    316  C   TYR    22      57.964  50.620  48.771  1.00  0.00           C  
ATOM    317  O   TYR    22      59.095  50.938  48.392  1.00  0.00           O  
ATOM    318  N   GLY    23      57.438  51.123  49.897  1.00  0.00           N  
ATOM    319  H   GLY    23      56.528  50.808  50.195  1.00  0.00           H  
ATOM    320  CA  GLY    23      58.068  52.224  50.644  1.00  0.00           C  
ATOM    321  HA2 GLY    23      58.350  53.008  49.941  1.00  0.00           H  
ATOM    322  HA3 GLY    23      57.345  52.663  51.325  1.00  0.00           H  
ATOM    323  C   GLY    23      59.318  51.834  51.449  1.00  0.00           C  
ATOM    324  O   GLY    23      60.322  52.553  51.396  1.00  0.00           O  
ATOM    325  N   SER    24      59.275  50.704  52.172  1.00  0.00           N  
ATOM    326  H   SER    24      58.402  50.196  52.178  1.00  0.00           H  
ATOM    327  CA  SER    24      60.418  50.104  52.897  1.00  0.00           C  
ATOM    328  HA  SER    24      61.300  50.191  52.265  1.00  0.00           H  
ATOM    329  CB  SER    24      60.702  50.894  54.184  1.00  0.00           C  
ATOM    330  HB2 SER    24      60.699  51.965  53.963  1.00  0.00           H  
ATOM    331  HB3 SER    24      59.921  50.698  54.924  1.00  0.00           H  
ATOM    332  OG  SER    24      61.981  50.533  54.692  1.00  0.00           O  
ATOM    333  HG  SER    24      62.156  51.035  55.519  1.00  0.00           H  
ATOM    334  C   SER    24      60.214  48.594  53.132  1.00  0.00           C  
ATOM    335  O   SER    24      60.224  47.849  52.126  1.00  0.00           O  
ATOM    336  OXT SER    24      60.016  48.139  54.285  1.00  0.00           O  
TER     337      SER    24 
ENDMDL
REMARK 2LWA                 ENERGY     1.22007E+02 RMS    4.20   5.57   7.27
ATOM      1  N   GLY     1      46.481  45.606  55.954  1.00  0.00           N  
ATOM      2  H1  GLY     1      47.199  46.250  55.656  1.00  0.00           H  
ATOM      3  H2  GLY     1      46.922  44.837  56.433  1.00  0.00           H  
ATOM      4  H3  GLY     1      45.875  46.084  56.603  1.00  0.00           H  
ATOM      5  CA  GLY     1      45.704  45.111  54.788  1.00  0.00           C  
ATOM      6  HA2 GLY     1      46.365  44.550  54.126  1.00  0.00           H  
ATOM      7  HA3 GLY     1      44.910  44.448  55.132  1.00  0.00           H  
ATOM      8  C   GLY     1      45.073  46.253  53.998  1.00  0.00           C  
ATOM      9  O   GLY     1      44.760  47.301  54.564  1.00  0.00           O  
ATOM     10  N   LEU     2      44.908  46.072  52.679  1.00  0.00           N  
ATOM     11  H   LEU     2      45.116  45.159  52.290  1.00  0.00           H  
ATOM     12  CA  LEU     2      44.515  47.122  51.719  1.00  0.00           C  
ATOM     13  HA  LEU     2      43.667  47.664  52.144  1.00  0.00           H  
ATOM     14  CB  LEU     2      45.711  48.093  51.566  1.00  0.00           C  
ATOM     15  HB2 LEU     2      45.987  48.483  52.546  1.00  0.00           H  
ATOM     16  HB3 LEU     2      46.550  47.514  51.192  1.00  0.00           H  
ATOM     17  CG  LEU     2      45.526  49.287  50.622  1.00  0.00           C  
ATOM     18  HG  LEU     2      45.319  48.917  49.623  1.00  0.00           H  
ATOM     19  CD1 LEU     2      44.386  50.206  51.043  1.00  0.00           C  
ATOM     20 HD11 LEU     2      44.595  50.626  52.028  1.00  0.00           H  
ATOM     21 HD12 LEU     2      44.294  50.991  50.294  1.00  0.00           H  
ATOM     22 HD13 LEU     2      43.440  49.668  51.087  1.00  0.00           H  
ATOM     23  CD2 LEU     2      46.806  50.125  50.589  1.00  0.00           C  
ATOM     24 HD21 LEU     2      47.635  49.538  50.196  1.00  0.00           H  
ATOM     25 HD22 LEU     2      46.674  50.991  49.938  1.00  0.00           H  
ATOM     26 HD23 LEU     2      47.062  50.468  51.593  1.00  0.00           H  
ATOM     27  C   LEU     2      44.067  46.527  50.364  1.00  0.00           C  
ATOM     28  O   LEU     2      44.533  45.461  49.960  1.00  0.00           O  
ATOM     29  N   PHE     3      43.179  47.227  49.649  1.00  0.00           N  
ATOM     30  H   PHE     3      42.846  48.097  50.040  1.00  0.00           H  
ATOM     31  CA  PHE     3      42.529  46.780  48.406  1.00  0.00           C  
ATOM     32  HA  PHE     3      42.237  45.735  48.524  1.00  0.00           H  
ATOM     33  CB  PHE     3      41.239  47.606  48.238  1.00  0.00           C  
ATOM     34  HB2 PHE     3      40.631  47.487  49.135  1.00  0.00           H  
ATOM     35  HB3 PHE     3      41.508  48.662  48.171  1.00  0.00           H  
ATOM     36  CG  PHE     3      40.375  47.240  47.043  1.00  0.00           C  
ATOM     37  CD1 PHE     3      39.820  45.950  46.944  1.00  0.00           C  
ATOM     38  HD1 PHE     3      40.021  45.212  47.709  1.00  0.00           H  
ATOM     39  CE1 PHE     3      38.992  45.617  45.856  1.00  0.00           C  
ATOM     40  HE1 PHE     3      38.566  44.625  45.785  1.00  0.00           H  
ATOM     41  CZ  PHE     3      38.710  46.576  44.867  1.00  0.00           C  
ATOM     42  HZ  PHE     3      38.066  46.322  44.035  1.00  0.00           H  
ATOM     43  CE2 PHE     3      39.260  47.866  44.963  1.00  0.00           C  
ATOM     44  HE2 PHE     3      39.038  48.606  44.204  1.00  0.00           H  
ATOM     45  CD2 PHE     3      40.092  48.198  46.048  1.00  0.00           C  
ATOM     46  HD2 PHE     3      40.508  49.194  46.117  1.00  0.00           H  
ATOM     47  C   PHE     3      43.455  46.864  47.172  1.00  0.00           C  
ATOM     48  O   PHE     3      43.457  47.848  46.429  1.00  0.00           O  
ATOM     49  N   GLY     4      44.289  45.837  46.970  1.00  0.00           N  
ATOM     50  H   GLY     4      44.287  45.095  47.662  1.00  0.00           H  
ATOM     51  CA  GLY     4      45.114  45.632  45.763  1.00  0.00           C  
ATOM     52  HA2 GLY     4      45.376  44.576  45.694  1.00  0.00           H  
ATOM     53  HA3 GLY     4      44.526  45.879  44.878  1.00  0.00           H  
ATOM     54  C   GLY     4      46.418  46.443  45.706  1.00  0.00           C  
ATOM     55  O   GLY     4      47.306  46.130  44.913  1.00  0.00           O  
ATOM     56  N   ALA     5      46.559  47.463  46.559  1.00  0.00           N  
ATOM     57  H   ALA     5      45.756  47.701  47.122  1.00  0.00           H  
ATOM     58  CA  ALA     5      47.729  48.341  46.632  1.00  0.00           C  
ATOM     59  HA  ALA     5      48.109  48.506  45.622  1.00  0.00           H  
ATOM     60  CB  ALA     5      47.265  49.699  47.164  1.00  0.00           C  
ATOM     61  HB1 ALA     5      46.567  49.568  47.980  1.00  0.00           H  
ATOM     62  HB2 ALA     5      48.118  50.282  47.512  1.00  0.00           H  
ATOM     63  HB3 ALA     5      46.747  50.239  46.370  1.00  0.00           H  
ATOM     64  C   ALA     5      48.887  47.718  47.435  1.00  0.00           C  
ATOM     65  O   ALA     5      50.016  47.688  46.942  1.00  0.00           O  
ATOM     66  N   ILE     6      48.629  47.162  48.634  1.00  0.00           N  
ATOM     67  H   ILE     6      47.695  47.226  49.015  1.00  0.00           H  
ATOM     68  CA  ILE     6      49.652  46.343  49.321  1.00  0.00           C  
ATOM     69  HA  ILE     6      50.560  46.945  49.378  1.00  0.00           H  
ATOM     70  CB  ILE     6      49.308  45.930  50.776  1.00  0.00           C  
ATOM     71  HB  ILE     6      50.115  45.284  51.120  1.00  0.00           H  
ATOM     72  CG2 ILE     6      49.371  47.151  51.707  1.00  0.00           C  
ATOM     73 HG21 ILE     6      48.729  47.954  51.357  1.00  0.00           H  
ATOM     74 HG22 ILE     6      49.080  46.871  52.721  1.00  0.00           H  
ATOM     75 HG23 ILE     6      50.395  47.521  51.749  1.00  0.00           H  
ATOM     76  CG1 ILE     6      47.999  45.121  50.947  1.00  0.00           C  
ATOM     77 HG12 ILE     6      47.488  45.449  51.852  1.00  0.00           H  
ATOM     78 HG13 ILE     6      47.327  45.290  50.107  1.00  0.00           H  
ATOM     79  CD1 ILE     6      48.245  43.613  51.105  1.00  0.00           C  
ATOM     80 HD11 ILE     6      48.823  43.426  52.011  1.00  0.00           H  
ATOM     81 HD12 ILE     6      47.288  43.096  51.185  1.00  0.00           H  
ATOM     82 HD13 ILE     6      48.790  43.217  50.250  1.00  0.00           H  
ATOM     83  C   ILE     6      50.009  45.128  48.462  1.00  0.00           C  
ATOM     84  O   ILE     6      51.190  44.862  48.270  1.00  0.00           O  
ATOM     85  N   ALA     7      49.023  44.465  47.846  1.00  0.00           N  
ATOM     86  H   ALA     7      48.076  44.778  48.000  1.00  0.00           H  
ATOM     87  CA  ALA     7      49.206  43.263  47.023  1.00  0.00           C  
ATOM     88  HA  ALA     7      49.975  42.639  47.483  1.00  0.00           H  
ATOM     89  CB  ALA     7      47.893  42.467  47.052  1.00  0.00           C  
ATOM     90  HB1 ALA     7      47.090  43.045  46.595  1.00  0.00           H  
ATOM     91  HB2 ALA     7      48.018  41.532  46.504  1.00  0.00           H  
ATOM     92  HB3 ALA     7      47.626  42.231  48.084  1.00  0.00           H  
ATOM     93  C   ALA     7      49.699  43.620  45.598  1.00  0.00           C  
ATOM     94  O   ALA     7      49.082  43.294  44.579  1.00  0.00           O  
ATOM     95  N   ALA     8      50.858  44.282  45.580  1.00  0.00           N  
ATOM     96  H   ALA     8      51.256  44.446  46.496  1.00  0.00           H  
ATOM     97  CA  ALA     8      51.587  44.880  44.466  1.00  0.00           C  
ATOM     98  HA  ALA     8      51.861  44.098  43.757  1.00  0.00           H  
ATOM     99  CB  ALA     8      50.716  45.921  43.739  1.00  0.00           C  
ATOM    100  HB1 ALA     8      50.337  46.664  44.441  1.00  0.00           H  
ATOM    101  HB2 ALA     8      51.310  46.425  42.976  1.00  0.00           H  
ATOM    102  HB3 ALA     8      49.873  45.434  43.251  1.00  0.00           H  
ATOM    103  C   ALA     8      52.886  45.507  45.017  1.00  0.00           C  
ATOM    104  O   ALA     8      53.978  45.012  44.732  1.00  0.00           O  
ATOM    105  N   PHE     9      52.784  46.559  45.844  1.00  0.00           N  
ATOM    106  H   PHE     9      51.861  46.926  46.055  1.00  0.00           H  
ATOM    107  CA  PHE     9      53.951  47.267  46.394  1.00  0.00           C  
ATOM    108  HA  PHE     9      54.655  47.407  45.572  1.00  0.00           H  
ATOM    109  CB  PHE     9      53.544  48.675  46.862  1.00  0.00           C  
ATOM    110  HB2 PHE     9      52.689  48.602  47.535  1.00  0.00           H  
ATOM    111  HB3 PHE     9      54.370  49.111  47.427  1.00  0.00           H  
ATOM    112  CG  PHE     9      53.226  49.617  45.709  1.00  0.00           C  
ATOM    113  CD1 PHE     9      54.255  50.009  44.829  1.00  0.00           C  
ATOM    114  HD1 PHE     9      55.267  49.662  44.991  1.00  0.00           H  
ATOM    115  CE1 PHE     9      53.976  50.841  43.730  1.00  0.00           C  
ATOM    116  HE1 PHE     9      54.769  51.130  43.053  1.00  0.00           H  
ATOM    117  CZ  PHE     9      52.664  51.291  43.506  1.00  0.00           C  
ATOM    118  HZ  PHE     9      52.444  51.926  42.658  1.00  0.00           H  
ATOM    119  CE2 PHE     9      51.637  50.915  44.387  1.00  0.00           C  
ATOM    120  HE2 PHE     9      50.631  51.264  44.207  1.00  0.00           H  
ATOM    121  CD2 PHE     9      51.915  50.085  45.490  1.00  0.00           C  
ATOM    122  HD2 PHE     9      51.118  49.807  46.164  1.00  0.00           H  
ATOM    123  C   PHE     9      54.748  46.493  47.464  1.00  0.00           C  
ATOM    124  O   PHE     9      55.972  46.633  47.508  1.00  0.00           O  
ATOM    125  N   ILE    10      54.117  45.633  48.282  1.00  0.00           N  
ATOM    126  H   ILE    10      53.110  45.532  48.207  1.00  0.00           H  
ATOM    127  CA  ILE    10      54.824  44.879  49.349  1.00  0.00           C  
ATOM    128  HA  ILE    10      55.377  45.603  49.949  1.00  0.00           H  
ATOM    129  CB  ILE    10      53.854  44.151  50.309  1.00  0.00           C  
ATOM    130  HB  ILE    10      54.456  43.699  51.098  1.00  0.00           H  
ATOM    131  CG2 ILE    10      52.966  45.189  51.009  1.00  0.00           C  
ATOM    132 HG21 ILE    10      52.342  45.719  50.297  1.00  0.00           H  
ATOM    133 HG22 ILE    10      52.335  44.694  51.747  1.00  0.00           H  
ATOM    134 HG23 ILE    10      53.591  45.922  51.516  1.00  0.00           H  
ATOM    135  CG1 ILE    10      53.028  43.018  49.647  1.00  0.00           C  
ATOM    136 HG12 ILE    10      52.008  43.038  50.034  1.00  0.00           H  
ATOM    137 HG13 ILE    10      52.977  43.168  48.569  1.00  0.00           H  
ATOM    138  CD1 ILE    10      53.575  41.609  49.897  1.00  0.00           C  
ATOM    139 HD11 ILE    10      53.566  41.391  50.965  1.00  0.00           H  
ATOM    140 HD12 ILE    10      52.942  40.884  49.383  1.00  0.00           H  
ATOM    141 HD13 ILE    10      54.590  41.519  49.514  1.00  0.00           H  
ATOM    142  C   ILE    10      55.863  43.886  48.809  1.00  0.00           C  
ATOM    143  O   ILE    10      56.826  43.561  49.504  1.00  0.00           O  
ATOM    144  N   GLU    11      55.673  43.404  47.577  1.00  0.00           N  
ATOM    145  H   GLU    11      54.864  43.730  47.069  1.00  0.00           H  
ATOM    146  CA  GLU    11      56.545  42.428  46.912  1.00  0.00           C  
ATOM    147  HA  GLU    11      56.555  41.509  47.501  1.00  0.00           H  
ATOM    148  CB  GLU    11      55.988  42.096  45.516  1.00  0.00           C  
ATOM    149  HB2 GLU    11      55.972  43.009  44.920  1.00  0.00           H  
ATOM    150  HB3 GLU    11      56.663  41.385  45.038  1.00  0.00           H  
ATOM    151  CG  GLU    11      54.573  41.491  45.546  1.00  0.00           C  
ATOM    152  HG2 GLU    11      54.614  40.538  46.079  1.00  0.00           H  
ATOM    153  HG3 GLU    11      53.908  42.156  46.103  1.00  0.00           H  
ATOM    154  CD  GLU    11      53.973  41.264  44.139  1.00  0.00           C  
ATOM    155  OE1 GLU    11      52.737  41.068  44.042  1.00  0.00           O  
ATOM    156  OE2 GLU    11      54.710  41.249  43.121  1.00  0.00           O  
ATOM    157  C   GLU    11      58.002  42.914  46.790  1.00  0.00           C  
ATOM    158  O   GLU    11      58.936  42.152  47.058  1.00  0.00           O  
ATOM    159  N   GLY    12      58.196  44.173  46.371  1.00  0.00           N  
ATOM    160  H   GLY    12      57.377  44.735  46.183  1.00  0.00           H  
ATOM    161  CA  GLY    12      59.512  44.761  46.081  1.00  0.00           C  
ATOM    162  HA2 GLY    12      60.232  43.965  45.885  1.00  0.00           H  
ATOM    163  HA3 GLY    12      59.435  45.351  45.168  1.00  0.00           H  
ATOM    164  C   GLY    12      60.107  45.664  47.171  1.00  0.00           C  
ATOM    165  O   GLY    12      61.306  45.955  47.117  1.00  0.00           O  
ATOM    166  N   GLY    13      59.319  46.107  48.160  1.00  0.00           N  
ATOM    167  H   GLY    13      58.336  45.869  48.141  1.00  0.00           H  
ATOM    168  CA  GLY    13      59.815  46.953  49.254  1.00  0.00           C  
ATOM    169  HA2 GLY    13      60.428  46.344  49.920  1.00  0.00           H  
ATOM    170  HA3 GLY    13      60.455  47.732  48.836  1.00  0.00           H  
ATOM    171  C   GLY    13      58.736  47.666  50.077  1.00  0.00           C  
ATOM    172  O   GLY    13      57.801  48.258  49.532  1.00  0.00           O  
ATOM    173  N   TRP    14      58.915  47.675  51.401  1.00  0.00           N  
ATOM    174  H   TRP    14      59.714  47.179  51.773  1.00  0.00           H  
ATOM    175  CA  TRP    14      58.132  48.486  52.339  1.00  0.00           C  
ATOM    176  HA  TRP    14      57.130  48.659  51.942  1.00  0.00           H  
ATOM    177  CB  TRP    14      57.971  47.748  53.677  1.00  0.00           C  
ATOM    178  HB2 TRP    14      58.921  47.293  53.962  1.00  0.00           H  
ATOM    179  HB3 TRP    14      57.727  48.484  54.444  1.00  0.00           H  
ATOM    180  CG  TRP    14      56.887  46.715  53.728  1.00  0.00           C  
ATOM    181  CD1 TRP    14      57.053  45.378  53.603  1.00  0.00           C  
ATOM    182  HD1 TRP    14      58.005  44.883  53.432  1.00  0.00           H  
ATOM    183  NE1 TRP    14      55.836  44.742  53.763  1.00  0.00           N  
ATOM    184  HE1 TRP    14      55.727  43.733  53.730  1.00  0.00           H  
ATOM    185  CE2 TRP    14      54.820  45.643  54.011  1.00  0.00           C  
ATOM    186  CZ2 TRP    14      53.449  45.498  54.268  1.00  0.00           C  
ATOM    187  HZ2 TRP    14      53.003  44.514  54.310  1.00  0.00           H  
ATOM    188  CH2 TRP    14      52.658  46.648  54.441  1.00  0.00           C  
ATOM    189  HH2 TRP    14      51.595  46.556  54.623  1.00  0.00           H  
ATOM    190  CZ3 TRP    14      53.252  47.922  54.371  1.00  0.00           C  
ATOM    191  HZ3 TRP    14      52.640  48.807  54.503  1.00  0.00           H  
ATOM    192  CE3 TRP    14      54.634  48.056  54.133  1.00  0.00           C  
ATOM    193  HE3 TRP    14      55.079  49.041  54.090  1.00  0.00           H  
ATOM    194  CD2 TRP    14      55.456  46.920  53.949  1.00  0.00           C  
ATOM    195  C   TRP    14      58.805  49.855  52.522  1.00  0.00           C  
ATOM    196  O   TRP    14      59.689  50.031  53.369  1.00  0.00           O  
ATOM    197  N   THR    15      58.377  50.829  51.716  1.00  0.00           N  
ATOM    198  H   THR    15      57.732  50.580  50.978  1.00  0.00           H  
ATOM    199  CA  THR    15      58.732  52.255  51.862  1.00  0.00           C  
ATOM    200  HA  THR    15      59.725  52.339  52.304  1.00  0.00           H  
ATOM    201  CB  THR    15      58.780  52.936  50.466  1.00  0.00           C  
ATOM    202  HB  THR    15      57.759  53.120  50.126  1.00  0.00           H  
ATOM    203  CG2 THR    15      59.570  54.252  50.448  1.00  0.00           C  
ATOM    204 HG21 THR    15      60.621  54.057  50.668  1.00  0.00           H  
ATOM    205 HG22 THR    15      59.492  54.711  49.461  1.00  0.00           H  
ATOM    206 HG23 THR    15      59.191  54.960  51.181  1.00  0.00           H  
ATOM    207  OG1 THR    15      59.416  52.101  49.514  1.00  0.00           O  
ATOM    208  HG1 THR    15      59.277  52.492  48.629  1.00  0.00           H  
ATOM    209  C   THR    15      57.724  52.888  52.852  1.00  0.00           C  
ATOM    210  O   THR    15      57.408  52.288  53.883  1.00  0.00           O  
ATOM    211  N   GLY    16      57.172  54.068  52.555  1.00  0.00           N  
ATOM    212  H   GLY    16      57.513  54.567  51.745  1.00  0.00           H  
ATOM    213  CA  GLY    16      56.030  54.678  53.248  1.00  0.00           C  
ATOM    214  HA2 GLY    16      55.652  54.031  54.040  1.00  0.00           H  
ATOM    215  HA3 GLY    16      56.331  55.628  53.689  1.00  0.00           H  
ATOM    216  C   GLY    16      54.898  54.925  52.250  1.00  0.00           C  
ATOM    217  O   GLY    16      54.290  55.996  52.264  1.00  0.00           O  
ATOM    218  N   MET    17      54.654  53.956  51.349  1.00  0.00           N  
ATOM    219  H   MET    17      55.170  53.089  51.434  1.00  0.00           H  
ATOM    220  CA  MET    17      53.789  54.130  50.173  1.00  0.00           C  
ATOM    221  HA  MET    17      54.243  54.918  49.568  1.00  0.00           H  
ATOM    222  CB  MET    17      53.754  52.870  49.279  1.00  0.00           C  
ATOM    223  HB2 MET    17      53.320  53.170  48.323  1.00  0.00           H  
ATOM    224  HB3 MET    17      54.774  52.542  49.073  1.00  0.00           H  
ATOM    225  CG  MET    17      52.935  51.666  49.773  1.00  0.00           C  
ATOM    226  HG2 MET    17      51.947  51.987  50.104  1.00  0.00           H  
ATOM    227  HG3 MET    17      52.779  51.011  48.914  1.00  0.00           H  
ATOM    228  SD  MET    17      53.707  50.665  51.074  1.00  0.00           S  
ATOM    229  CE  MET    17      52.604  49.224  51.014  1.00  0.00           C  
ATOM    230  HE1 MET    17      52.571  48.821  50.002  1.00  0.00           H  
ATOM    231  HE2 MET    17      52.971  48.451  51.689  1.00  0.00           H  
ATOM    232  HE3 MET    17      51.599  49.520  51.317  1.00  0.00           H  
ATOM    233  C   MET    17      52.382  54.618  50.521  1.00  0.00           C  
ATOM    234  O   MET    17      51.841  55.427  49.779  1.00  0.00           O  
ATOM    235  N   ILE    18      51.819  54.154  51.644  1.00  0.00           N  
ATOM    236  H   ILE    18      52.381  53.512  52.184  1.00  0.00           H  
ATOM    237  CA  ILE    18      50.439  54.384  52.106  1.00  0.00           C  
ATOM    238  HA  ILE    18      49.768  53.782  51.494  1.00  0.00           H  
ATOM    239  CB  ILE    18      50.332  53.897  53.574  1.00  0.00           C  
ATOM    240  HB  ILE    18      51.084  54.438  54.152  1.00  0.00           H  
ATOM    241  CG2 ILE    18      48.977  54.217  54.222  1.00  0.00           C  
ATOM    242 HG21 ILE    18      48.173  53.751  53.659  1.00  0.00           H  
ATOM    243 HG22 ILE    18      48.957  53.843  55.246  1.00  0.00           H  
ATOM    244 HG23 ILE    18      48.812  55.294  54.257  1.00  0.00           H  
ATOM    245  CG1 ILE    18      50.644  52.386  53.731  1.00  0.00           C  
ATOM    246 HG12 ILE    18      51.674  52.196  53.429  1.00  0.00           H  
ATOM    247 HG13 ILE    18      50.578  52.129  54.789  1.00  0.00           H  
ATOM    248  CD1 ILE    18      49.733  51.424  52.950  1.00  0.00           C  
ATOM    249 HD11 ILE    18      49.825  51.594  51.878  1.00  0.00           H  
ATOM    250 HD12 ILE    18      50.032  50.398  53.163  1.00  0.00           H  
ATOM    251 HD13 ILE    18      48.694  51.551  53.254  1.00  0.00           H  
ATOM    252  C   ILE    18      49.970  55.845  51.940  1.00  0.00           C  
ATOM    253  O   ILE    18      48.921  56.077  51.333  1.00  0.00           O  
ATOM    254  N   ASP    19      50.757  56.814  52.432  1.00  0.00           N  
ATOM    255  H   ASP    19      51.629  56.530  52.856  1.00  0.00           H  
ATOM    256  CA  ASP    19      50.481  58.263  52.364  1.00  0.00           C  
ATOM    257  HA  ASP    19      51.036  58.721  53.184  1.00  0.00           H  
ATOM    258  CB  ASP    19      51.068  58.837  51.056  1.00  0.00           C  
ATOM    259  HB2 ASP    19      52.073  58.430  50.921  1.00  0.00           H  
ATOM    260  HB3 ASP    19      50.463  58.500  50.215  1.00  0.00           H  
ATOM    261  CG  ASP    19      51.178  60.375  51.027  1.00  0.00           C  
ATOM    262  OD1 ASP    19      51.517  60.925  49.953  1.00  0.00           O  
ATOM    263  OD2 ASP    19      50.922  61.046  52.056  1.00  0.00           O  
ATOM    264  C   ASP    19      48.986  58.587  52.632  1.00  0.00           C  
ATOM    265  O   ASP    19      48.473  58.230  53.697  1.00  0.00           O  
ATOM    266  N   GLY    20      48.283  59.258  51.705  1.00  0.00           N  
ATOM    267  H   GLY    20      48.780  59.621  50.905  1.00  0.00           H  
ATOM    268  CA  GLY    20      46.823  59.439  51.724  1.00  0.00           C  
ATOM    269  HA2 GLY    20      46.401  59.012  52.635  1.00  0.00           H  
ATOM    270  HA3 GLY    20      46.605  60.507  51.737  1.00  0.00           H  
ATOM    271  C   GLY    20      46.068  58.817  50.534  1.00  0.00           C  
ATOM    272  O   GLY    20      44.850  58.982  50.446  1.00  0.00           O  
ATOM    273  N   TRP    21      46.752  58.117  49.613  1.00  0.00           N  
ATOM    274  H   TRP    21      47.740  57.969  49.758  1.00  0.00           H  
ATOM    275  CA  TRP    21      46.132  57.530  48.406  1.00  0.00           C  
ATOM    276  HA  TRP    21      45.325  58.188  48.079  1.00  0.00           H  
ATOM    277  CB  TRP    21      47.152  57.474  47.259  1.00  0.00           C  
ATOM    278  HB2 TRP    21      46.602  57.380  46.323  1.00  0.00           H  
ATOM    279  HB3 TRP    21      47.697  58.418  47.215  1.00  0.00           H  
ATOM    280  CG  TRP    21      48.136  56.345  47.313  1.00  0.00           C  
ATOM    281  CD1 TRP    21      49.286  56.359  48.012  1.00  0.00           C  
ATOM    282  HD1 TRP    21      49.652  57.186  48.607  1.00  0.00           H  
ATOM    283  NE1 TRP    21      49.921  55.146  47.881  1.00  0.00           N  
ATOM    284  HE1 TRP    21      50.789  54.946  48.373  1.00  0.00           H  
ATOM    285  CE2 TRP    21      49.228  54.280  47.080  1.00  0.00           C  
ATOM    286  CZ2 TRP    21      49.480  52.967  46.650  1.00  0.00           C  
ATOM    287  HZ2 TRP    21      50.372  52.449  46.974  1.00  0.00           H  
ATOM    288  CH2 TRP    21      48.564  52.358  45.782  1.00  0.00           C  
ATOM    289  HH2 TRP    21      48.742  51.351  45.425  1.00  0.00           H  
ATOM    290  CZ3 TRP    21      47.403  53.044  45.384  1.00  0.00           C  
ATOM    291  HZ3 TRP    21      46.697  52.561  44.722  1.00  0.00           H  
ATOM    292  CE3 TRP    21      47.156  54.358  45.840  1.00  0.00           C  
ATOM    293  HE3 TRP    21      46.261  54.875  45.522  1.00  0.00           H  
ATOM    294  CD2 TRP    21      48.066  55.014  46.693  1.00  0.00           C  
ATOM    295  C   TRP    21      45.504  56.144  48.645  1.00  0.00           C  
ATOM    296  O   TRP    21      44.690  55.685  47.838  1.00  0.00           O  
ATOM    297  N   TYR    22      45.857  55.490  49.759  1.00  0.00           N  
ATOM    298  H   TYR    22      46.580  55.901  50.329  1.00  0.00           H  
ATOM    299  CA  TYR    22      45.230  54.255  50.242  1.00  0.00           C  
ATOM    300  HA  TYR    22      45.312  53.523  49.437  1.00  0.00           H  
ATOM    301  CB  TYR    22      46.034  53.714  51.439  1.00  0.00           C  
ATOM    302  HB2 TYR    22      45.873  52.641  51.487  1.00  0.00           H  
ATOM    303  HB3 TYR    22      47.101  53.850  51.253  1.00  0.00           H  
ATOM    304  CG  TYR    22      45.688  54.296  52.800  1.00  0.00           C  
ATOM    305  CD1 TYR    22      46.011  55.633  53.107  1.00  0.00           C  
ATOM    306  HD1 TYR    22      46.495  56.259  52.371  1.00  0.00           H  
ATOM    307  CE1 TYR    22      45.748  56.151  54.388  1.00  0.00           C  
ATOM    308  HE1 TYR    22      46.016  57.171  54.624  1.00  0.00           H  
ATOM    309  CZ  TYR    22      45.159  55.330  55.375  1.00  0.00           C  
ATOM    310  OH  TYR    22      44.922  55.812  56.627  1.00  0.00           O  
ATOM    311  HH  TYR    22      45.217  56.735  56.734  1.00  0.00           H  
ATOM    312  CE2 TYR    22      44.832  53.991  55.068  1.00  0.00           C  
ATOM    313  HE2 TYR    22      44.394  53.363  55.830  1.00  0.00           H  
ATOM    314  CD2 TYR    22      45.097  53.477  53.784  1.00  0.00           C  
ATOM    315  HD2 TYR    22      44.870  52.441  53.572  1.00  0.00           H  
ATOM    316  C   TYR    22      43.723  54.418  50.561  1.00  0.00           C  
ATOM    317  O   TYR    22      43.167  55.520  50.517  1.00  0.00           O  
ATOM    318  N   GLY    23      43.048  53.303  50.870  1.00  0.00           N  
ATOM    319  H   GLY    23      43.565  52.438  50.913  1.00  0.00           H  
ATOM    320  CA  GLY    23      41.587  53.212  51.016  1.00  0.00           C  
ATOM    321  HA2 GLY    23      41.128  53.394  50.044  1.00  0.00           H  
ATOM    322  HA3 GLY    23      41.324  52.198  51.319  1.00  0.00           H  
ATOM    323  C   GLY    23      40.966  54.180  52.036  1.00  0.00           C  
ATOM    324  O   GLY    23      39.883  54.710  51.770  1.00  0.00           O  
ATOM    325  N   SER    24      41.674  54.436  53.152  1.00  0.00           N  
ATOM    326  H   SER    24      42.561  53.959  53.228  1.00  0.00           H  
ATOM    327  CA  SER    24      41.307  55.316  54.285  1.00  0.00           C  
ATOM    328  HA  SER    24      42.147  55.286  54.977  1.00  0.00           H  
ATOM    329  CB  SER    24      41.215  56.771  53.814  1.00  0.00           C  
ATOM    330  HB2 SER    24      42.110  57.017  53.235  1.00  0.00           H  
ATOM    331  HB3 SER    24      40.340  56.893  53.170  1.00  0.00           H  
ATOM    332  OG  SER    24      41.117  57.638  54.935  1.00  0.00           O  
ATOM    333  HG  SER    24      41.104  58.570  54.623  1.00  0.00           H  
ATOM    334  C   SER    24      40.091  54.861  55.115  1.00  0.00           C  
ATOM    335  O   SER    24      40.268  54.627  56.335  1.00  0.00           O  
ATOM    336  OXT SER    24      38.971  54.696  54.576  1.00  0.00           O  
TER     337      SER    24 
ENDMDL
REMARK 2LWA                 ENERGY     1.22021E+02 RMS    4.68   3.50   5.12
ATOM      1  N   GLY     1      40.027  42.440  50.477  1.00  0.00           N  
ATOM      2  H1  GLY     1      39.753  43.410  50.488  1.00  0.00           H  
ATOM      3  H2  GLY     1      39.511  41.951  51.192  1.00  0.00           H  
ATOM      4  H3  GLY     1      39.787  42.048  49.580  1.00  0.00           H  
ATOM      5  CA  GLY     1      41.484  42.312  50.723  1.00  0.00           C  
ATOM      6  HA2 GLY     1      41.698  42.562  51.764  1.00  0.00           H  
ATOM      7  HA3 GLY     1      41.800  41.284  50.541  1.00  0.00           H  
ATOM      8  C   GLY     1      42.310  43.242  49.845  1.00  0.00           C  
ATOM      9  O   GLY     1      41.783  43.947  48.982  1.00  0.00           O  
ATOM     10  N   LEU     2      43.629  43.255  50.063  1.00  0.00           N  
ATOM     11  H   LEU     2      44.000  42.625  50.766  1.00  0.00           H  
ATOM     12  CA  LEU     2      44.572  44.210  49.454  1.00  0.00           C  
ATOM     13  HA  LEU     2      44.090  45.187  49.391  1.00  0.00           H  
ATOM     14  CB  LEU     2      45.822  44.343  50.358  1.00  0.00           C  
ATOM     15  HB2 LEU     2      46.048  43.374  50.806  1.00  0.00           H  
ATOM     16  HB3 LEU     2      46.679  44.585  49.736  1.00  0.00           H  
ATOM     17  CG  LEU     2      45.790  45.408  51.472  1.00  0.00           C  
ATOM     18  HG  LEU     2      46.725  45.319  52.022  1.00  0.00           H  
ATOM     19  CD1 LEU     2      45.713  46.837  50.928  1.00  0.00           C  
ATOM     20 HD11 LEU     2      44.722  47.042  50.529  1.00  0.00           H  
ATOM     21 HD12 LEU     2      45.916  47.542  51.735  1.00  0.00           H  
ATOM     22 HD13 LEU     2      46.461  46.983  50.149  1.00  0.00           H  
ATOM     23  CD2 LEU     2      44.646  45.207  52.463  1.00  0.00           C  
ATOM     24 HD21 LEU     2      44.699  44.203  52.884  1.00  0.00           H  
ATOM     25 HD22 LEU     2      44.733  45.933  53.272  1.00  0.00           H  
ATOM     26 HD23 LEU     2      43.685  45.345  51.967  1.00  0.00           H  
ATOM     27  C   LEU     2      44.979  43.870  48.009  1.00  0.00           C  
ATOM     28  O   LEU     2      45.679  44.668  47.401  1.00  0.00           O  
ATOM     29  N   PHE     3      44.569  42.742  47.423  1.00  0.00           N  
ATOM     30  H   PHE     3      43.982  42.124  47.963  1.00  0.00           H  
ATOM     31  CA  PHE     3      45.088  42.241  46.134  1.00  0.00           C  
ATOM     32  HA  PHE     3      46.137  41.982  46.286  1.00  0.00           H  
ATOM     33  CB  PHE     3      44.341  40.945  45.783  1.00  0.00           C  
ATOM     34  HB2 PHE     3      44.357  40.290  46.655  1.00  0.00           H  
ATOM     35  HB3 PHE     3      43.296  41.187  45.580  1.00  0.00           H  
ATOM     36  CG  PHE     3      44.910  40.154  44.616  1.00  0.00           C  
ATOM     37  CD1 PHE     3      46.151  39.500  44.748  1.00  0.00           C  
ATOM     38  HD1 PHE     3      46.714  39.584  45.668  1.00  0.00           H  
ATOM     39  CE1 PHE     3      46.658  38.720  43.692  1.00  0.00           C  
ATOM     40  HE1 PHE     3      47.610  38.215  43.799  1.00  0.00           H  
ATOM     41  CZ  PHE     3      45.924  38.587  42.500  1.00  0.00           C  
ATOM     42  HZ  PHE     3      46.310  37.980  41.691  1.00  0.00           H  
ATOM     43  CE2 PHE     3      44.686  39.239  42.363  1.00  0.00           C  
ATOM     44  HE2 PHE     3      44.117  39.130  41.448  1.00  0.00           H  
ATOM     45  CD2 PHE     3      44.179  40.021  43.417  1.00  0.00           C  
ATOM     46  HD2 PHE     3      43.220  40.509  43.309  1.00  0.00           H  
ATOM     47  C   PHE     3      45.058  43.264  44.970  1.00  0.00           C  
ATOM     48  O   PHE     3      45.990  43.291  44.166  1.00  0.00           O  
ATOM     49  N   GLY     4      44.044  44.141  44.909  1.00  0.00           N  
ATOM     50  H   GLY     4      43.307  44.047  45.595  1.00  0.00           H  
ATOM     51  CA  GLY     4      43.939  45.256  43.942  1.00  0.00           C  
ATOM     52  HA2 GLY     4      44.567  45.051  43.074  1.00  0.00           H  
ATOM     53  HA3 GLY     4      42.910  45.314  43.587  1.00  0.00           H  
ATOM     54  C   GLY     4      44.332  46.650  44.475  1.00  0.00           C  
ATOM     55  O   GLY     4      44.138  47.649  43.778  1.00  0.00           O  
ATOM     56  N   ALA     5      44.866  46.726  45.699  1.00  0.00           N  
ATOM     57  H   ALA     5      44.957  45.859  46.210  1.00  0.00           H  
ATOM     58  CA  ALA     5      45.396  47.931  46.354  1.00  0.00           C  
ATOM     59  HA  ALA     5      45.288  48.783  45.681  1.00  0.00           H  
ATOM     60  CB  ALA     5      44.546  48.216  47.596  1.00  0.00           C  
ATOM     61  HB1 ALA     5      44.574  47.359  48.266  1.00  0.00           H  
ATOM     62  HB2 ALA     5      44.929  49.096  48.114  1.00  0.00           H  
ATOM     63  HB3 ALA     5      43.514  48.406  47.298  1.00  0.00           H  
ATOM     64  C   ALA     5      46.906  47.829  46.683  1.00  0.00           C  
ATOM     65  O   ALA     5      47.537  48.852  46.958  1.00  0.00           O  
ATOM     66  N   ILE     6      47.494  46.624  46.641  1.00  0.00           N  
ATOM     67  H   ILE     6      46.890  45.816  46.554  1.00  0.00           H  
ATOM     68  CA  ILE     6      48.946  46.399  46.622  1.00  0.00           C  
ATOM     69  HA  ILE     6      49.436  47.268  47.062  1.00  0.00           H  
ATOM     70  CB  ILE     6      49.414  45.167  47.437  1.00  0.00           C  
ATOM     71  HB  ILE     6      50.456  44.993  47.167  1.00  0.00           H  
ATOM     72  CG2 ILE     6      49.396  45.541  48.926  1.00  0.00           C  
ATOM     73 HG21 ILE     6      48.403  45.867  49.224  1.00  0.00           H  
ATOM     74 HG22 ILE     6      49.694  44.684  49.532  1.00  0.00           H  
ATOM     75 HG23 ILE     6      50.088  46.360  49.116  1.00  0.00           H  
ATOM     76  CG1 ILE     6      48.652  43.838  47.218  1.00  0.00           C  
ATOM     77 HG12 ILE     6      47.946  43.676  48.031  1.00  0.00           H  
ATOM     78 HG13 ILE     6      48.086  43.862  46.290  1.00  0.00           H  
ATOM     79  CD1 ILE     6      49.601  42.635  47.170  1.00  0.00           C  
ATOM     80 HD11 ILE     6      50.174  42.576  48.096  1.00  0.00           H  
ATOM     81 HD12 ILE     6      49.020  41.720  47.053  1.00  0.00           H  
ATOM     82 HD13 ILE     6      50.285  42.733  46.326  1.00  0.00           H  
ATOM     83  C   ILE     6      49.376  46.390  45.154  1.00  0.00           C  
ATOM     84  O   ILE     6      49.930  47.385  44.689  1.00  0.00           O  
ATOM     85  N   ALA     7      49.076  45.347  44.375  1.00  0.00           N  
ATOM     86  H   ALA     7      48.582  44.558  44.766  1.00  0.00           H  
ATOM     87  CA  ALA     7      49.217  45.412  42.918  1.00  0.00           C  
ATOM     88  HA  ALA     7      50.256  45.647  42.687  1.00  0.00           H  
ATOM     89  CB  ALA     7      48.895  44.046  42.301  1.00  0.00           C  
ATOM     90  HB1 ALA     7      47.845  43.802  42.450  1.00  0.00           H  
ATOM     91  HB2 ALA     7      49.102  44.071  41.231  1.00  0.00           H  
ATOM     92  HB3 ALA     7      49.516  43.276  42.762  1.00  0.00           H  
ATOM     93  C   ALA     7      48.328  46.557  42.375  1.00  0.00           C  
ATOM     94  O   ALA     7      47.194  46.724  42.826  1.00  0.00           O  
ATOM     95  N   ALA     8      48.906  47.376  41.483  1.00  0.00           N  
ATOM     96  H   ALA     8      49.813  47.088  41.140  1.00  0.00           H  
ATOM     97  CA  ALA     8      48.420  48.670  40.956  1.00  0.00           C  
ATOM     98  HA  ALA     8      48.895  48.794  39.981  1.00  0.00           H  
ATOM     99  CB  ALA     8      46.905  48.677  40.684  1.00  0.00           C  
ATOM    100  HB1 ALA     8      46.345  48.758  41.616  1.00  0.00           H  
ATOM    101  HB2 ALA     8      46.651  49.534  40.060  1.00  0.00           H  
ATOM    102  HB3 ALA     8      46.615  47.766  40.159  1.00  0.00           H  
ATOM    103  C   ALA     8      48.892  49.887  41.797  1.00  0.00           C  
ATOM    104  O   ALA     8      48.771  51.030  41.347  1.00  0.00           O  
ATOM    105  N   PHE     9      49.507  49.651  42.966  1.00  0.00           N  
ATOM    106  H   PHE     9      49.463  48.708  43.333  1.00  0.00           H  
ATOM    107  CA  PHE     9      50.196  50.652  43.805  1.00  0.00           C  
ATOM    108  HA  PHE     9      50.244  51.594  43.257  1.00  0.00           H  
ATOM    109  CB  PHE     9      49.372  50.909  45.080  1.00  0.00           C  
ATOM    110  HB2 PHE     9      48.514  50.239  45.093  1.00  0.00           H  
ATOM    111  HB3 PHE     9      49.971  50.674  45.961  1.00  0.00           H  
ATOM    112  CG  PHE     9      48.860  52.333  45.206  1.00  0.00           C  
ATOM    113  CD1 PHE     9      49.732  53.362  45.612  1.00  0.00           C  
ATOM    114  HD1 PHE     9      50.766  53.137  45.836  1.00  0.00           H  
ATOM    115  CE1 PHE     9      49.266  54.684  45.725  1.00  0.00           C  
ATOM    116  HE1 PHE     9      49.944  55.469  46.034  1.00  0.00           H  
ATOM    117  CZ  PHE     9      47.926  54.987  45.427  1.00  0.00           C  
ATOM    118  HZ  PHE     9      47.569  56.006  45.509  1.00  0.00           H  
ATOM    119  CE2 PHE     9      47.051  53.964  45.018  1.00  0.00           C  
ATOM    120  HE2 PHE     9      46.020  54.197  44.786  1.00  0.00           H  
ATOM    121  CD2 PHE     9      47.517  52.640  44.907  1.00  0.00           C  
ATOM    122  HD2 PHE     9      46.840  51.859  44.590  1.00  0.00           H  
ATOM    123  C   PHE     9      51.666  50.278  44.121  1.00  0.00           C  
ATOM    124  O   PHE     9      52.446  51.158  44.486  1.00  0.00           O  
ATOM    125  N   ILE    10      52.074  49.013  43.917  1.00  0.00           N  
ATOM    126  H   ILE    10      51.346  48.319  43.794  1.00  0.00           H  
ATOM    127  CA  ILE    10      53.477  48.535  43.916  1.00  0.00           C  
ATOM    128  HA  ILE    10      53.891  48.627  44.918  1.00  0.00           H  
ATOM    129  CB  ILE    10      53.539  47.034  43.504  1.00  0.00           C  
ATOM    130  HB  ILE    10      52.838  46.879  42.681  1.00  0.00           H  
ATOM    131  CG2 ILE    10      54.931  46.591  43.013  1.00  0.00           C  
ATOM    132 HG21 ILE    10      55.676  46.756  43.792  1.00  0.00           H  
ATOM    133 HG22 ILE    10      54.923  45.534  42.747  1.00  0.00           H  
ATOM    134 HG23 ILE    10      55.218  47.137  42.114  1.00  0.00           H  
ATOM    135  CG1 ILE    10      53.112  46.133  44.685  1.00  0.00           C  
ATOM    136 HG12 ILE    10      53.888  46.148  45.452  1.00  0.00           H  
ATOM    137 HG13 ILE    10      52.211  46.541  45.129  1.00  0.00           H  
ATOM    138  CD1 ILE    10      52.815  44.671  44.316  1.00  0.00           C  
ATOM    139 HD11 ILE    10      53.735  44.145  44.064  1.00  0.00           H  
ATOM    140 HD12 ILE    10      52.354  44.171  45.168  1.00  0.00           H  
ATOM    141 HD13 ILE    10      52.131  44.624  43.469  1.00  0.00           H  
ATOM    142  C   ILE    10      54.333  49.428  43.001  1.00  0.00           C  
ATOM    143  O   ILE    10      55.354  49.974  43.423  1.00  0.00           O  
ATOM    144  N   GLU    11      53.893  49.596  41.750  1.00  0.00           N  
ATOM    145  H   GLU    11      53.071  49.081  41.465  1.00  0.00           H  
ATOM    146  CA  GLU    11      54.518  50.491  40.767  1.00  0.00           C  
ATOM    147  HA  GLU    11      55.597  50.320  40.774  1.00  0.00           H  
ATOM    148  CB  GLU    11      53.989  50.111  39.374  1.00  0.00           C  
ATOM    149  HB2 GLU    11      54.197  49.052  39.210  1.00  0.00           H  
ATOM    150  HB3 GLU    11      52.908  50.260  39.352  1.00  0.00           H  
ATOM    151  CG  GLU    11      54.632  50.919  38.237  1.00  0.00           C  
ATOM    152  HG2 GLU    11      54.320  51.962  38.321  1.00  0.00           H  
ATOM    153  HG3 GLU    11      55.717  50.877  38.362  1.00  0.00           H  
ATOM    154  CD  GLU    11      54.264  50.397  36.830  1.00  0.00           C  
ATOM    155  OE1 GLU    11      54.999  50.714  35.862  1.00  0.00           O  
ATOM    156  OE2 GLU    11      53.241  49.687  36.657  1.00  0.00           O  
ATOM    157  C   GLU    11      54.287  51.984  41.084  1.00  0.00           C  
ATOM    158  O   GLU    11      55.178  52.816  40.902  1.00  0.00           O  
ATOM    159  N   GLY    12      53.093  52.323  41.588  1.00  0.00           N  
ATOM    160  H   GLY    12      52.434  51.577  41.749  1.00  0.00           H  
ATOM    161  CA  GLY    12      52.615  53.697  41.789  1.00  0.00           C  
ATOM    162  HA2 GLY    12      53.028  54.346  41.017  1.00  0.00           H  
ATOM    163  HA3 GLY    12      51.530  53.708  41.679  1.00  0.00           H  
ATOM    164  C   GLY    12      52.964  54.299  43.155  1.00  0.00           C  
ATOM    165  O   GLY    12      52.082  54.817  43.845  1.00  0.00           O  
ATOM    166  N   GLY    13      54.246  54.284  43.531  1.00  0.00           N  
ATOM    167  H   GLY    13      54.913  53.859  42.897  1.00  0.00           H  
ATOM    168  CA  GLY    13      54.750  54.939  44.746  1.00  0.00           C  
ATOM    169  HA2 GLY    13      55.839  54.971  44.707  1.00  0.00           H  
ATOM    170  HA3 GLY    13      54.392  55.970  44.772  1.00  0.00           H  
ATOM    171  C   GLY    13      54.344  54.253  46.056  1.00  0.00           C  
ATOM    172  O   GLY    13      53.802  54.904  46.952  1.00  0.00           O  
ATOM    173  N   TRP    14      54.658  52.957  46.176  1.00  0.00           N  
ATOM    174  H   TRP    14      55.053  52.515  45.357  1.00  0.00           H  
ATOM    175  CA  TRP    14      54.441  52.087  47.349  1.00  0.00           C  
ATOM    176  HA  TRP    14      53.405  51.744  47.351  1.00  0.00           H  
ATOM    177  CB  TRP    14      55.364  50.871  47.184  1.00  0.00           C  
ATOM    178  HB2 TRP    14      55.118  50.390  46.237  1.00  0.00           H  
ATOM    179  HB3 TRP    14      56.394  51.221  47.103  1.00  0.00           H  
ATOM    180  CG  TRP    14      55.324  49.804  48.238  1.00  0.00           C  
ATOM    181  CD1 TRP    14      56.221  49.639  49.237  1.00  0.00           C  
ATOM    182  HD1 TRP    14      57.071  50.289  49.425  1.00  0.00           H  
ATOM    183  NE1 TRP    14      55.926  48.488  49.946  1.00  0.00           N  
ATOM    184  HE1 TRP    14      56.485  48.152  50.723  1.00  0.00           H  
ATOM    185  CE2 TRP    14      54.834  47.834  49.415  1.00  0.00           C  
ATOM    186  CZ2 TRP    14      54.202  46.617  49.716  1.00  0.00           C  
ATOM    187  HZ2 TRP    14      54.574  45.989  50.514  1.00  0.00           H  
ATOM    188  CH2 TRP    14      53.083  46.227  48.961  1.00  0.00           C  
ATOM    189  HH2 TRP    14      52.583  45.289  49.171  1.00  0.00           H  
ATOM    190  CZ3 TRP    14      52.602  47.070  47.944  1.00  0.00           C  
ATOM    191  HZ3 TRP    14      51.736  46.784  47.372  1.00  0.00           H  
ATOM    192  CE3 TRP    14      53.249  48.280  47.643  1.00  0.00           C  
ATOM    193  HE3 TRP    14      52.873  48.907  46.849  1.00  0.00           H  
ATOM    194  CD2 TRP    14      54.394  48.685  48.357  1.00  0.00           C  
ATOM    195  C   TRP    14      54.705  52.782  48.697  1.00  0.00           C  
ATOM    196  O   TRP    14      53.877  52.727  49.600  1.00  0.00           O  
ATOM    197  N   THR    15      55.836  53.490  48.808  1.00  0.00           N  
ATOM    198  H   THR    15      56.482  53.446  48.033  1.00  0.00           H  
ATOM    199  CA  THR    15      56.264  54.292  49.973  1.00  0.00           C  
ATOM    200  HA  THR    15      56.583  53.613  50.763  1.00  0.00           H  
ATOM    201  CB  THR    15      57.480  55.145  49.559  1.00  0.00           C  
ATOM    202  HB  THR    15      57.180  55.797  48.737  1.00  0.00           H  
ATOM    203  CG2 THR    15      58.062  56.015  50.675  1.00  0.00           C  
ATOM    204 HG21 THR    15      58.297  55.402  51.545  1.00  0.00           H  
ATOM    205 HG22 THR    15      58.968  56.510  50.324  1.00  0.00           H  
ATOM    206 HG23 THR    15      57.347  56.788  50.958  1.00  0.00           H  
ATOM    207  OG1 THR    15      58.516  54.293  49.103  1.00  0.00           O  
ATOM    208  HG1 THR    15      59.219  54.849  48.714  1.00  0.00           H  
ATOM    209  C   THR    15      55.169  55.203  50.557  1.00  0.00           C  
ATOM    210  O   THR    15      55.099  55.369  51.779  1.00  0.00           O  
ATOM    211  N   GLY    16      54.323  55.804  49.714  1.00  0.00           N  
ATOM    212  H   GLY    16      54.383  55.563  48.728  1.00  0.00           H  
ATOM    213  CA  GLY    16      53.310  56.795  50.102  1.00  0.00           C  
ATOM    214  HA2 GLY    16      53.799  57.604  50.646  1.00  0.00           H  
ATOM    215  HA3 GLY    16      52.866  57.223  49.204  1.00  0.00           H  
ATOM    216  C   GLY    16      52.181  56.236  50.978  1.00  0.00           C  
ATOM    217  O   GLY    16      52.085  56.582  52.161  1.00  0.00           O  
ATOM    218  N   MET    17      51.313  55.384  50.418  1.00  0.00           N  
ATOM    219  H   MET    17      51.454  55.117  49.451  1.00  0.00           H  
ATOM    220  CA  MET    17      50.135  54.847  51.131  1.00  0.00           C  
ATOM    221  HA  MET    17      49.651  55.697  51.616  1.00  0.00           H  
ATOM    222  CB  MET    17      49.096  54.270  50.149  1.00  0.00           C  
ATOM    223  HB2 MET    17      48.119  54.334  50.631  1.00  0.00           H  
ATOM    224  HB3 MET    17      49.055  54.889  49.251  1.00  0.00           H  
ATOM    225  CG  MET    17      49.300  52.803  49.746  1.00  0.00           C  
ATOM    226  HG2 MET    17      49.315  52.185  50.645  1.00  0.00           H  
ATOM    227  HG3 MET    17      48.440  52.491  49.153  1.00  0.00           H  
ATOM    228  SD  MET    17      50.790  52.465  48.780  1.00  0.00           S  
ATOM    229  CE  MET    17      50.810  50.658  48.889  1.00  0.00           C  
ATOM    230  HE1 MET    17      49.886  50.250  48.479  1.00  0.00           H  
ATOM    231  HE2 MET    17      51.656  50.278  48.320  1.00  0.00           H  
ATOM    232  HE3 MET    17      50.915  50.353  49.929  1.00  0.00           H  
ATOM    233  C   MET    17      50.501  53.865  52.261  1.00  0.00           C  
ATOM    234  O   MET    17      49.727  53.693  53.206  1.00  0.00           O  
ATOM    235  N   ILE    18      51.695  53.263  52.185  1.00  0.00           N  
ATOM    236  H   ILE    18      52.232  53.426  51.343  1.00  0.00           H  
ATOM    237  CA  ILE    18      52.325  52.430  53.222  1.00  0.00           C  
ATOM    238  HA  ILE    18      51.773  51.493  53.265  1.00  0.00           H  
ATOM    239  CB  ILE    18      53.783  52.116  52.778  1.00  0.00           C  
ATOM    240  HB  ILE    18      54.061  52.886  52.063  1.00  0.00           H  
ATOM    241  CG2 ILE    18      54.908  52.185  53.820  1.00  0.00           C  
ATOM    242 HG21 ILE    18      54.785  51.430  54.585  1.00  0.00           H  
ATOM    243 HG22 ILE    18      55.865  52.011  53.326  1.00  0.00           H  
ATOM    244 HG23 ILE    18      54.946  53.175  54.272  1.00  0.00           H  
ATOM    245  CG1 ILE    18      53.830  50.769  52.022  1.00  0.00           C  
ATOM    246 HG12 ILE    18      53.014  50.738  51.299  1.00  0.00           H  
ATOM    247 HG13 ILE    18      54.763  50.723  51.461  1.00  0.00           H  
ATOM    248  CD1 ILE    18      53.747  49.512  52.902  1.00  0.00           C  
ATOM    249 HD11 ILE    18      52.872  49.553  53.550  1.00  0.00           H  
ATOM    250 HD12 ILE    18      53.677  48.633  52.263  1.00  0.00           H  
ATOM    251 HD13 ILE    18      54.643  49.415  53.513  1.00  0.00           H  
ATOM    252  C   ILE    18      52.189  53.055  54.620  1.00  0.00           C  
ATOM    253  O   ILE    18      51.673  52.387  55.515  1.00  0.00           O  
ATOM    254  N   ASP    19      52.532  54.337  54.802  1.00  0.00           N  
ATOM    255  H   ASP    19      52.900  54.848  54.012  1.00  0.00           H  
ATOM    256  CA  ASP    19      52.475  55.026  56.106  1.00  0.00           C  
ATOM    257  HA  ASP    19      53.166  54.524  56.781  1.00  0.00           H  
ATOM    258  CB  ASP    19      52.941  56.487  55.968  1.00  0.00           C  
ATOM    259  HB2 ASP    19      52.373  56.965  55.168  1.00  0.00           H  
ATOM    260  HB3 ASP    19      52.703  57.012  56.895  1.00  0.00           H  
ATOM    261  CG  ASP    19      54.452  56.663  55.710  1.00  0.00           C  
ATOM    262  OD1 ASP    19      54.856  57.779  55.299  1.00  0.00           O  
ATOM    263  OD2 ASP    19      55.256  55.733  55.969  1.00  0.00           O  
ATOM    264  C   ASP    19      51.100  54.966  56.805  1.00  0.00           C  
ATOM    265  O   ASP    19      51.043  54.896  58.038  1.00  0.00           O  
ATOM    266  N   GLY    20      49.995  54.983  56.050  1.00  0.00           N  
ATOM    267  H   GLY    20      50.109  55.019  55.045  1.00  0.00           H  
ATOM    268  CA  GLY    20      48.649  54.727  56.581  1.00  0.00           C  
ATOM    269  HA2 GLY    20      48.524  55.244  57.533  1.00  0.00           H  
ATOM    270  HA3 GLY    20      47.912  55.132  55.887  1.00  0.00           H  
ATOM    271  C   GLY    20      48.337  53.236  56.784  1.00  0.00           C  
ATOM    272  O   GLY    20      47.771  52.849  57.811  1.00  0.00           O  
ATOM    273  N   TRP    21      48.687  52.397  55.804  1.00  0.00           N  
ATOM    274  H   TRP    21      49.176  52.790  55.007  1.00  0.00           H  
ATOM    275  CA  TRP    21      48.331  50.973  55.744  1.00  0.00           C  
ATOM    276  HA  TRP    21      47.247  50.897  55.843  1.00  0.00           H  
ATOM    277  CB  TRP    21      48.694  50.441  54.348  1.00  0.00           C  
ATOM    278  HB2 TRP    21      48.085  50.965  53.610  1.00  0.00           H  
ATOM    279  HB3 TRP    21      49.735  50.696  54.150  1.00  0.00           H  
ATOM    280  CG  TRP    21      48.544  48.966  54.110  1.00  0.00           C  
ATOM    281  CD1 TRP    21      47.616  48.142  54.652  1.00  0.00           C  
ATOM    282  HD1 TRP    21      46.832  48.447  55.338  1.00  0.00           H  
ATOM    283  NE1 TRP    21      47.860  46.840  54.257  1.00  0.00           N  
ATOM    284  HE1 TRP    21      47.318  46.047  54.586  1.00  0.00           H  
ATOM    285  CE2 TRP    21      48.948  46.762  53.415  1.00  0.00           C  
ATOM    286  CZ2 TRP    21      49.609  45.692  52.791  1.00  0.00           C  
ATOM    287  HZ2 TRP    21      49.277  44.676  52.951  1.00  0.00           H  
ATOM    288  CH2 TRP    21      50.709  45.963  51.960  1.00  0.00           C  
ATOM    289  HH2 TRP    21      51.238  45.153  51.475  1.00  0.00           H  
ATOM    290  CZ3 TRP    21      51.109  47.294  51.739  1.00  0.00           C  
ATOM    291  HZ3 TRP    21      51.939  47.503  51.079  1.00  0.00           H  
ATOM    292  CE3 TRP    21      50.447  48.357  52.379  1.00  0.00           C  
ATOM    293  HE3 TRP    21      50.776  49.373  52.214  1.00  0.00           H  
ATOM    294  CD2 TRP    21      49.367  48.117  53.253  1.00  0.00           C  
ATOM    295  C   TRP    21      48.929  50.098  56.870  1.00  0.00           C  
ATOM    296  O   TRP    21      48.183  49.334  57.492  1.00  0.00           O  
ATOM    297  N   TYR    22      50.232  50.193  57.176  1.00  0.00           N  
ATOM    298  H   TYR    22      50.802  50.867  56.673  1.00  0.00           H  
ATOM    299  CA  TYR    22      50.897  49.236  58.091  1.00  0.00           C  
ATOM    300  HA  TYR    22      50.431  48.262  57.931  1.00  0.00           H  
ATOM    301  CB  TYR    22      52.390  49.039  57.744  1.00  0.00           C  
ATOM    302  HB2 TYR    22      52.744  48.144  58.258  1.00  0.00           H  
ATOM    303  HB3 TYR    22      52.469  48.828  56.677  1.00  0.00           H  
ATOM    304  CG  TYR    22      53.331  50.182  58.105  1.00  0.00           C  
ATOM    305  CD1 TYR    22      53.750  51.054  57.093  1.00  0.00           C  
ATOM    306  HD1 TYR    22      53.417  50.866  56.087  1.00  0.00           H  
ATOM    307  CE1 TYR    22      54.565  52.165  57.384  1.00  0.00           C  
ATOM    308  HE1 TYR    22      54.852  52.851  56.602  1.00  0.00           H  
ATOM    309  CZ  TYR    22      54.998  52.390  58.706  1.00  0.00           C  
ATOM    310  OH  TYR    22      55.769  53.474  59.004  1.00  0.00           O  
ATOM    311  HH  TYR    22      55.887  54.067  58.239  1.00  0.00           H  
ATOM    312  CE2 TYR    22      54.638  51.475  59.720  1.00  0.00           C  
ATOM    313  HE2 TYR    22      54.994  51.633  60.728  1.00  0.00           H  
ATOM    314  CD2 TYR    22      53.816  50.370  59.418  1.00  0.00           C  
ATOM    315  HD2 TYR    22      53.558  49.671  60.201  1.00  0.00           H  
ATOM    316  C   TYR    22      50.720  49.535  59.593  1.00  0.00           C  
ATOM    317  O   TYR    22      51.242  48.779  60.414  1.00  0.00           O  
ATOM    318  N   GLY    23      49.993  50.598  59.971  1.00  0.00           N  
ATOM    319  H   GLY    23      49.545  51.133  59.241  1.00  0.00           H  
ATOM    320  CA  GLY    23      49.944  51.143  61.337  1.00  0.00           C  
ATOM    321  HA2 GLY    23      50.940  51.490  61.618  1.00  0.00           H  
ATOM    322  HA3 GLY    23      49.287  52.012  61.338  1.00  0.00           H  
ATOM    323  C   GLY    23      49.434  50.168  62.414  1.00  0.00           C  
ATOM    324  O   GLY    23      48.230  50.089  62.685  1.00  0.00           O  
ATOM    325  N   SER    24      50.379  49.455  63.038  1.00  0.00           N  
ATOM    326  H   SER    24      51.317  49.574  62.683  1.00  0.00           H  
ATOM    327  CA  SER    24      50.206  48.472  64.122  1.00  0.00           C  
ATOM    328  HA  SER    24      49.338  47.853  63.901  1.00  0.00           H  
ATOM    329  CB  SER    24      51.439  47.561  64.146  1.00  0.00           C  
ATOM    330  HB2 SER    24      51.575  47.114  63.156  1.00  0.00           H  
ATOM    331  HB3 SER    24      52.327  48.157  64.378  1.00  0.00           H  
ATOM    332  OG  SER    24      51.277  46.535  65.114  1.00  0.00           O  
ATOM    333  HG  SER    24      52.080  45.967  65.118  1.00  0.00           H  
ATOM    334  C   SER    24      49.962  49.139  65.483  1.00  0.00           C  
ATOM    335  O   SER    24      50.781  49.997  65.895  1.00  0.00           O  
ATOM    336  OXT SER    24      48.932  48.833  66.128  1.00  0.00           O  
TER     337      SER    24 
ENDMDL
REMARK 2LWA                 ENERGY     1.22268E+02 RMS    4.82   4.64   6.11
ATOM      1  N   GLY     1      46.032  46.973  61.245  1.00  0.00           N  
ATOM      2  H1  GLY     1      46.856  47.546  61.349  1.00  0.00           H  
ATOM      3  H2  GLY     1      45.896  46.446  62.093  1.00  0.00           H  
ATOM      4  H3  GLY     1      45.239  47.583  61.114  1.00  0.00           H  
ATOM      5  CA  GLY     1      46.181  46.058  60.084  1.00  0.00           C  
ATOM      6  HA2 GLY     1      47.063  45.432  60.221  1.00  0.00           H  
ATOM      7  HA3 GLY     1      45.301  45.417  60.012  1.00  0.00           H  
ATOM      8  C   GLY     1      46.325  46.817  58.774  1.00  0.00           C  
ATOM      9  O   GLY     1      46.301  48.050  58.756  1.00  0.00           O  
ATOM     10  N   LEU     2      46.413  46.112  57.639  1.00  0.00           N  
ATOM     11  H   LEU     2      46.378  45.100  57.694  1.00  0.00           H  
ATOM     12  CA  LEU     2      46.642  46.717  56.312  1.00  0.00           C  
ATOM     13  HA  LEU     2      47.200  47.638  56.476  1.00  0.00           H  
ATOM     14  CB  LEU     2      47.533  45.781  55.447  1.00  0.00           C  
ATOM     15  HB2 LEU     2      47.742  44.863  55.997  1.00  0.00           H  
ATOM     16  HB3 LEU     2      47.009  45.474  54.543  1.00  0.00           H  
ATOM     17  CG  LEU     2      48.886  46.387  55.019  1.00  0.00           C  
ATOM     18  HG  LEU     2      49.392  45.655  54.391  1.00  0.00           H  
ATOM     19  CD1 LEU     2      48.710  47.664  54.191  1.00  0.00           C  
ATOM     20 HD11 LEU     2      48.182  48.429  54.749  1.00  0.00           H  
ATOM     21 HD12 LEU     2      49.686  48.055  53.901  1.00  0.00           H  
ATOM     22 HD13 LEU     2      48.141  47.440  53.289  1.00  0.00           H  
ATOM     23  CD2 LEU     2      49.799  46.667  56.215  1.00  0.00           C  
ATOM     24 HD21 LEU     2      49.974  45.740  56.761  1.00  0.00           H  
ATOM     25 HD22 LEU     2      50.758  47.048  55.864  1.00  0.00           H  
ATOM     26 HD23 LEU     2      49.355  47.394  56.892  1.00  0.00           H  
ATOM     27  C   LEU     2      45.319  47.175  55.651  1.00  0.00           C  
ATOM     28  O   LEU     2      44.991  46.842  54.513  1.00  0.00           O  
ATOM     29  N   PHE     3      44.596  48.017  56.398  1.00  0.00           N  
ATOM     30  H   PHE     3      44.932  48.166  57.340  1.00  0.00           H  
ATOM     31  CA  PHE     3      43.428  48.802  55.972  1.00  0.00           C  
ATOM     32  HA  PHE     3      43.270  48.662  54.904  1.00  0.00           H  
ATOM     33  CB  PHE     3      42.162  48.263  56.648  1.00  0.00           C  
ATOM     34  HB2 PHE     3      42.278  48.303  57.732  1.00  0.00           H  
ATOM     35  HB3 PHE     3      41.317  48.899  56.378  1.00  0.00           H  
ATOM     36  CG  PHE     3      41.852  46.840  56.209  1.00  0.00           C  
ATOM     37  CD1 PHE     3      41.332  46.604  54.921  1.00  0.00           C  
ATOM     38  HD1 PHE     3      41.111  47.434  54.263  1.00  0.00           H  
ATOM     39  CE1 PHE     3      41.123  45.286  54.471  1.00  0.00           C  
ATOM     40  HE1 PHE     3      40.735  45.110  53.475  1.00  0.00           H  
ATOM     41  CZ  PHE     3      41.430  44.201  55.308  1.00  0.00           C  
ATOM     42  HZ  PHE     3      41.276  43.187  54.960  1.00  0.00           H  
ATOM     43  CE2 PHE     3      41.943  44.432  56.598  1.00  0.00           C  
ATOM     44  HE2 PHE     3      42.183  43.595  57.241  1.00  0.00           H  
ATOM     45  CD2 PHE     3      42.155  45.748  57.047  1.00  0.00           C  
ATOM     46  HD2 PHE     3      42.565  45.920  58.033  1.00  0.00           H  
ATOM     47  C   PHE     3      43.670  50.313  56.190  1.00  0.00           C  
ATOM     48  O   PHE     3      43.218  51.130  55.388  1.00  0.00           O  
ATOM     49  N   GLY     4      44.490  50.687  57.187  1.00  0.00           N  
ATOM     50  H   GLY     4      44.782  49.989  57.857  1.00  0.00           H  
ATOM     51  CA  GLY     4      45.012  52.053  57.372  1.00  0.00           C  
ATOM     52  HA2 GLY     4      44.236  52.781  57.130  1.00  0.00           H  
ATOM     53  HA3 GLY     4      45.290  52.197  58.416  1.00  0.00           H  
ATOM     54  C   GLY     4      46.244  52.346  56.503  1.00  0.00           C  
ATOM     55  O   GLY     4      46.325  53.401  55.876  1.00  0.00           O  
ATOM     56  N   ALA     5      47.172  51.383  56.388  1.00  0.00           N  
ATOM     57  H   ALA     5      47.071  50.559  56.966  1.00  0.00           H  
ATOM     58  CA  ALA     5      48.412  51.519  55.603  1.00  0.00           C  
ATOM     59  HA  ALA     5      48.720  52.566  55.639  1.00  0.00           H  
ATOM     60  CB  ALA     5      49.529  50.726  56.293  1.00  0.00           C  
ATOM     61  HB1 ALA     5      49.288  49.666  56.325  1.00  0.00           H  
ATOM     62  HB2 ALA     5      50.467  50.866  55.756  1.00  0.00           H  
ATOM     63  HB3 ALA     5      49.661  51.091  57.313  1.00  0.00           H  
ATOM     64  C   ALA     5      48.239  51.191  54.097  1.00  0.00           C  
ATOM     65  O   ALA     5      49.207  51.159  53.342  1.00  0.00           O  
ATOM     66  N   ILE     6      46.997  50.966  53.652  1.00  0.00           N  
ATOM     67  H   ILE     6      46.268  50.946  54.347  1.00  0.00           H  
ATOM     68  CA  ILE     6      46.598  50.952  52.231  1.00  0.00           C  
ATOM     69  HA  ILE     6      47.495  50.899  51.612  1.00  0.00           H  
ATOM     70  CB  ILE     6      45.745  49.714  51.856  1.00  0.00           C  
ATOM     71  HB  ILE     6      46.377  48.835  51.997  1.00  0.00           H  
ATOM     72  CG2 ILE     6      44.517  49.552  52.755  1.00  0.00           C  
ATOM     73 HG21 ILE     6      43.774  50.326  52.560  1.00  0.00           H  
ATOM     74 HG22 ILE     6      44.060  48.577  52.587  1.00  0.00           H  
ATOM     75 HG23 ILE     6      44.838  49.586  53.789  1.00  0.00           H  
ATOM     76  CG1 ILE     6      45.312  49.757  50.376  1.00  0.00           C  
ATOM     77 HG12 ILE     6      44.663  50.615  50.200  1.00  0.00           H  
ATOM     78 HG13 ILE     6      46.204  49.877  49.769  1.00  0.00           H  
ATOM     79  CD1 ILE     6      44.582  48.495  49.896  1.00  0.00           C  
ATOM     80 HD11 ILE     6      43.597  48.426  50.357  1.00  0.00           H  
ATOM     81 HD12 ILE     6      44.449  48.545  48.815  1.00  0.00           H  
ATOM     82 HD13 ILE     6      45.164  47.608  50.145  1.00  0.00           H  
ATOM     83  C   ILE     6      45.944  52.303  51.914  1.00  0.00           C  
ATOM     84  O   ILE     6      46.417  53.000  51.021  1.00  0.00           O  
ATOM     85  N   ALA     7      44.980  52.762  52.725  1.00  0.00           N  
ATOM     86  H   ALA     7      44.647  52.157  53.462  1.00  0.00           H  
ATOM     87  CA  ALA     7      44.314  54.068  52.613  1.00  0.00           C  
ATOM     88  HA  ALA     7      44.140  54.285  51.557  1.00  0.00           H  
ATOM     89  CB  ALA     7      42.940  53.951  53.289  1.00  0.00           C  
ATOM     90  HB1 ALA     7      43.061  53.755  54.356  1.00  0.00           H  
ATOM     91  HB2 ALA     7      42.384  54.881  53.160  1.00  0.00           H  
ATOM     92  HB3 ALA     7      42.370  53.137  52.837  1.00  0.00           H  
ATOM     93  C   ALA     7      45.185  55.218  53.185  1.00  0.00           C  
ATOM     94  O   ALA     7      44.789  55.970  54.080  1.00  0.00           O  
ATOM     95  N   ALA     8      46.381  55.339  52.603  1.00  0.00           N  
ATOM     96  H   ALA     8      46.547  54.675  51.859  1.00  0.00           H  
ATOM     97  CA  ALA     8      47.469  56.279  52.896  1.00  0.00           C  
ATOM     98  HA  ALA     8      47.091  57.301  52.829  1.00  0.00           H  
ATOM     99  CB  ALA     8      48.009  56.042  54.318  1.00  0.00           C  
ATOM    100  HB1 ALA     8      48.337  55.009  54.437  1.00  0.00           H  
ATOM    101  HB2 ALA     8      48.855  56.707  54.504  1.00  0.00           H  
ATOM    102  HB3 ALA     8      47.237  56.257  55.057  1.00  0.00           H  
ATOM    103  C   ALA     8      48.587  56.109  51.850  1.00  0.00           C  
ATOM    104  O   ALA     8      49.028  57.079  51.233  1.00  0.00           O  
ATOM    105  N   PHE     9      48.997  54.863  51.577  1.00  0.00           N  
ATOM    106  H   PHE     9      48.646  54.099  52.140  1.00  0.00           H  
ATOM    107  CA  PHE     9      49.993  54.554  50.544  1.00  0.00           C  
ATOM    108  HA  PHE     9      50.662  55.410  50.466  1.00  0.00           H  
ATOM    109  CB  PHE     9      50.882  53.409  51.040  1.00  0.00           C  
ATOM    110  HB2 PHE     9      50.267  52.559  51.336  1.00  0.00           H  
ATOM    111  HB3 PHE     9      51.530  53.080  50.226  1.00  0.00           H  
ATOM    112  CG  PHE     9      51.757  53.863  52.206  1.00  0.00           C  
ATOM    113  CD1 PHE     9      52.956  54.553  51.944  1.00  0.00           C  
ATOM    114  HD1 PHE     9      53.256  54.728  50.924  1.00  0.00           H  
ATOM    115  CE1 PHE     9      53.779  54.990  52.996  1.00  0.00           C  
ATOM    116  HE1 PHE     9      54.701  55.515  52.782  1.00  0.00           H  
ATOM    117  CZ  PHE     9      53.409  54.738  54.328  1.00  0.00           C  
ATOM    118  HZ  PHE     9      54.045  55.066  55.140  1.00  0.00           H  
ATOM    119  CE2 PHE     9      52.208  54.063  54.603  1.00  0.00           C  
ATOM    120  HE2 PHE     9      51.919  53.870  55.628  1.00  0.00           H  
ATOM    121  CD2 PHE     9      51.381  53.639  53.546  1.00  0.00           C  
ATOM    122  HD2 PHE     9      50.457  53.141  53.774  1.00  0.00           H  
ATOM    123  C   PHE     9      49.405  54.412  49.122  1.00  0.00           C  
ATOM    124  O   PHE     9      50.122  54.655  48.155  1.00  0.00           O  
ATOM    125  N   ILE    10      48.097  54.142  48.963  1.00  0.00           N  
ATOM    126  H   ILE    10      47.557  53.815  49.759  1.00  0.00           H  
ATOM    127  CA  ILE    10      47.405  54.325  47.662  1.00  0.00           C  
ATOM    128  HA  ILE    10      48.009  53.865  46.878  1.00  0.00           H  
ATOM    129  CB  ILE    10      45.999  53.673  47.611  1.00  0.00           C  
ATOM    130  HB  ILE    10      45.608  53.843  46.606  1.00  0.00           H  
ATOM    131  CG2 ILE    10      46.115  52.151  47.744  1.00  0.00           C  
ATOM    132 HG21 ILE    10      46.600  51.882  48.681  1.00  0.00           H  
ATOM    133 HG22 ILE    10      45.125  51.694  47.706  1.00  0.00           H  
ATOM    134 HG23 ILE    10      46.697  51.768  46.907  1.00  0.00           H  
ATOM    135  CG1 ILE    10      44.964  54.250  48.611  1.00  0.00           C  
ATOM    136 HG12 ILE    10      44.374  53.439  49.042  1.00  0.00           H  
ATOM    137 HG13 ILE    10      45.466  54.756  49.433  1.00  0.00           H  
ATOM    138  CD1 ILE    10      43.980  55.233  47.963  1.00  0.00           C  
ATOM    139 HD11 ILE    10      43.401  54.724  47.192  1.00  0.00           H  
ATOM    140 HD12 ILE    10      43.297  55.615  48.723  1.00  0.00           H  
ATOM    141 HD13 ILE    10      44.513  56.072  47.517  1.00  0.00           H  
ATOM    142  C   ILE    10      47.285  55.825  47.329  1.00  0.00           C  
ATOM    143  O   ILE    10      47.285  56.219  46.163  1.00  0.00           O  
ATOM    144  N   GLU    11      47.166  56.656  48.372  1.00  0.00           N  
ATOM    145  H   GLU    11      47.190  56.240  49.289  1.00  0.00           H  
ATOM    146  CA  GLU    11      46.937  58.101  48.304  1.00  0.00           C  
ATOM    147  HA  GLU    11      46.215  58.301  47.511  1.00  0.00           H  
ATOM    148  CB  GLU    11      46.297  58.538  49.636  1.00  0.00           C  
ATOM    149  HB2 GLU    11      45.399  57.940  49.796  1.00  0.00           H  
ATOM    150  HB3 GLU    11      46.990  58.330  50.448  1.00  0.00           H  
ATOM    151  CG  GLU    11      45.922  60.024  49.702  1.00  0.00           C  
ATOM    152  HG2 GLU    11      46.803  60.620  49.456  1.00  0.00           H  
ATOM    153  HG3 GLU    11      45.154  60.224  48.952  1.00  0.00           H  
ATOM    154  CD  GLU    11      45.402  60.444  51.097  1.00  0.00           C  
ATOM    155  OE1 GLU    11      45.549  61.640  51.456  1.00  0.00           O  
ATOM    156  OE2 GLU    11      44.831  59.612  51.844  1.00  0.00           O  
ATOM    157  C   GLU    11      48.223  58.878  47.960  1.00  0.00           C  
ATOM    158  O   GLU    11      48.232  59.662  47.007  1.00  0.00           O  
ATOM    159  N   GLY    12      49.306  58.652  48.718  1.00  0.00           N  
ATOM    160  H   GLY    12      49.204  58.023  49.508  1.00  0.00           H  
ATOM    161  CA  GLY    12      50.597  59.339  48.555  1.00  0.00           C  
ATOM    162  HA2 GLY    12      50.497  60.175  47.862  1.00  0.00           H  
ATOM    163  HA3 GLY    12      50.895  59.755  49.518  1.00  0.00           H  
ATOM    164  C   GLY    12      51.734  58.439  48.058  1.00  0.00           C  
ATOM    165  O   GLY    12      52.278  58.660  46.974  1.00  0.00           O  
ATOM    166  N   GLY    13      52.110  57.425  48.844  1.00  0.00           N  
ATOM    167  H   GLY    13      51.622  57.308  49.721  1.00  0.00           H  
ATOM    168  CA  GLY    13      53.316  56.611  48.617  1.00  0.00           C  
ATOM    169  HA2 GLY    13      54.089  57.228  48.157  1.00  0.00           H  
ATOM    170  HA3 GLY    13      53.713  56.285  49.576  1.00  0.00           H  
ATOM    171  C   GLY    13      53.104  55.382  47.724  1.00  0.00           C  
ATOM    172  O   GLY    13      53.275  54.245  48.169  1.00  0.00           O  
ATOM    173  N   TRP    14      52.814  55.615  46.440  1.00  0.00           N  
ATOM    174  H   TRP    14      52.693  56.581  46.162  1.00  0.00           H  
ATOM    175  CA  TRP    14      52.590  54.582  45.412  1.00  0.00           C  
ATOM    176  HA  TRP    14      52.006  53.782  45.862  1.00  0.00           H  
ATOM    177  CB  TRP    14      51.725  55.170  44.284  1.00  0.00           C  
ATOM    178  HB2 TRP    14      51.483  54.375  43.577  1.00  0.00           H  
ATOM    179  HB3 TRP    14      50.780  55.506  44.715  1.00  0.00           H  
ATOM    180  CG  TRP    14      52.338  56.308  43.523  1.00  0.00           C  
ATOM    181  CD1 TRP    14      52.159  57.617  43.809  1.00  0.00           C  
ATOM    182  HD1 TRP    14      51.522  58.000  44.601  1.00  0.00           H  
ATOM    183  NE1 TRP    14      52.945  58.389  42.975  1.00  0.00           N  
ATOM    184  HE1 TRP    14      52.986  59.401  43.031  1.00  0.00           H  
ATOM    185  CE2 TRP    14      53.666  57.610  42.096  1.00  0.00           C  
ATOM    186  CZ2 TRP    14      54.600  57.915  41.093  1.00  0.00           C  
ATOM    187  HZ2 TRP    14      54.889  58.941  40.913  1.00  0.00           H  
ATOM    188  CH2 TRP    14      55.152  56.871  40.332  1.00  0.00           C  
ATOM    189  HH2 TRP    14      55.880  57.086  39.559  1.00  0.00           H  
ATOM    190  CZ3 TRP    14      54.749  55.544  40.570  1.00  0.00           C  
ATOM    191  HZ3 TRP    14      55.168  54.742  39.974  1.00  0.00           H  
ATOM    192  CE3 TRP    14      53.816  55.250  41.581  1.00  0.00           C  
ATOM    193  HE3 TRP    14      53.515  54.226  41.747  1.00  0.00           H  
ATOM    194  CD2 TRP    14      53.267  56.271  42.392  1.00  0.00           C  
ATOM    195  C   TRP    14      53.890  53.924  44.888  1.00  0.00           C  
ATOM    196  O   TRP    14      53.847  53.103  43.973  1.00  0.00           O  
ATOM    197  N   THR    15      55.045  54.232  45.492  1.00  0.00           N  
ATOM    198  H   THR    15      55.005  54.897  46.250  1.00  0.00           H  
ATOM    199  CA  THR    15      56.355  53.614  45.210  1.00  0.00           C  
ATOM    200  HA  THR    15      56.260  52.870  44.419  1.00  0.00           H  
ATOM    201  CB  THR    15      57.382  54.667  44.748  1.00  0.00           C  
ATOM    202  HB  THR    15      57.474  55.442  45.511  1.00  0.00           H  
ATOM    203  CG2 THR    15      58.770  54.070  44.490  1.00  0.00           C  
ATOM    204 HG21 THR    15      58.697  53.233  43.796  1.00  0.00           H  
ATOM    205 HG22 THR    15      59.424  54.833  44.066  1.00  0.00           H  
ATOM    206 HG23 THR    15      59.214  53.728  45.425  1.00  0.00           H  
ATOM    207  OG1 THR    15      56.973  55.268  43.535  1.00  0.00           O  
ATOM    208  HG1 THR    15      56.169  55.788  43.714  1.00  0.00           H  
ATOM    209  C   THR    15      56.873  52.917  46.471  1.00  0.00           C  
ATOM    210  O   THR    15      57.045  53.553  47.514  1.00  0.00           O  
ATOM    211  N   GLY    16      57.100  51.603  46.398  1.00  0.00           N  
ATOM    212  H   GLY    16      56.886  51.116  45.533  1.00  0.00           H  
ATOM    213  CA  GLY    16      57.709  50.805  47.468  1.00  0.00           C  
ATOM    214  HA2 GLY    16      58.272  49.987  47.018  1.00  0.00           H  
ATOM    215  HA3 GLY    16      58.411  51.413  48.040  1.00  0.00           H  
ATOM    216  C   GLY    16      56.685  50.207  48.433  1.00  0.00           C  
ATOM    217  O   GLY    16      56.620  48.988  48.588  1.00  0.00           O  
ATOM    218  N   MET    17      55.878  51.044  49.096  1.00  0.00           N  
ATOM    219  H   MET    17      55.986  52.041  48.948  1.00  0.00           H  
ATOM    220  CA  MET    17      54.904  50.564  50.086  1.00  0.00           C  
ATOM    221  HA  MET    17      55.420  49.811  50.684  1.00  0.00           H  
ATOM    222  CB  MET    17      54.520  51.681  51.060  1.00  0.00           C  
ATOM    223  HB2 MET    17      55.429  52.093  51.502  1.00  0.00           H  
ATOM    224  HB3 MET    17      54.016  52.471  50.505  1.00  0.00           H  
ATOM    225  CG  MET    17      53.604  51.194  52.193  1.00  0.00           C  
ATOM    226  HG2 MET    17      53.491  52.010  52.904  1.00  0.00           H  
ATOM    227  HG3 MET    17      52.620  50.977  51.774  1.00  0.00           H  
ATOM    228  SD  MET    17      54.161  49.747  53.137  1.00  0.00           S  
ATOM    229  CE  MET    17      52.682  49.502  54.156  1.00  0.00           C  
ATOM    230  HE1 MET    17      51.802  49.417  53.518  1.00  0.00           H  
ATOM    231  HE2 MET    17      52.787  48.591  54.745  1.00  0.00           H  
ATOM    232  HE3 MET    17      52.558  50.353  54.825  1.00  0.00           H  
ATOM    233  C   MET    17      53.697  49.838  49.472  1.00  0.00           C  
ATOM    234  O   MET    17      53.254  48.839  50.041  1.00  0.00           O  
ATOM    235  N   ILE    18      53.201  50.247  48.289  1.00  0.00           N  
ATOM    236  H   ILE    18      53.560  51.089  47.860  1.00  0.00           H  
ATOM    237  CA  ILE    18      52.209  49.418  47.570  1.00  0.00           C  
ATOM    238  HA  ILE    18      51.392  49.237  48.261  1.00  0.00           H  
ATOM    239  CB  ILE    18      51.564  50.074  46.326  1.00  0.00           C  
ATOM    240  HB  ILE    18      50.792  49.379  45.987  1.00  0.00           H  
ATOM    241  CG2 ILE    18      50.838  51.369  46.731  1.00  0.00           C  
ATOM    242 HG21 ILE    18      51.543  52.092  47.139  1.00  0.00           H  
ATOM    243 HG22 ILE    18      50.323  51.805  45.876  1.00  0.00           H  
ATOM    244 HG23 ILE    18      50.089  51.149  47.489  1.00  0.00           H  
ATOM    245  CG1 ILE    18      52.530  50.261  45.138  1.00  0.00           C  
ATOM    246 HG12 ILE    18      53.280  51.007  45.395  1.00  0.00           H  
ATOM    247 HG13 ILE    18      53.043  49.323  44.936  1.00  0.00           H  
ATOM    248  CD1 ILE    18      51.833  50.647  43.825  1.00  0.00           C  
ATOM    249 HD11 ILE    18      51.389  51.639  43.898  1.00  0.00           H  
ATOM    250 HD12 ILE    18      52.567  50.654  43.018  1.00  0.00           H  
ATOM    251 HD13 ILE    18      51.059  49.917  43.585  1.00  0.00           H  
ATOM    252  C   ILE    18      52.785  48.031  47.271  1.00  0.00           C  
ATOM    253  O   ILE    18      52.122  47.034  47.520  1.00  0.00           O  
ATOM    254  N   ASP    19      54.056  47.940  46.877  1.00  0.00           N  
ATOM    255  H   ASP    19      54.576  48.792  46.729  1.00  0.00           H  
ATOM    256  CA  ASP    19      54.743  46.664  46.636  1.00  0.00           C  
ATOM    257  HA  ASP    19      54.118  46.072  45.965  1.00  0.00           H  
ATOM    258  CB  ASP    19      56.077  46.914  45.909  1.00  0.00           C  
ATOM    259  HB2 ASP    19      56.797  47.330  46.613  1.00  0.00           H  
ATOM    260  HB3 ASP    19      56.476  45.957  45.569  1.00  0.00           H  
ATOM    261  CG  ASP    19      55.932  47.861  44.703  1.00  0.00           C  
ATOM    262  OD1 ASP    19      56.341  49.044  44.802  1.00  0.00           O  
ATOM    263  OD2 ASP    19      55.415  47.420  43.647  1.00  0.00           O  
ATOM    264  C   ASP    19      54.938  45.828  47.924  1.00  0.00           C  
ATOM    265  O   ASP    19      55.208  44.626  47.851  1.00  0.00           O  
ATOM    266  N   GLY    20      54.782  46.446  49.104  1.00  0.00           N  
ATOM    267  H   GLY    20      54.559  47.432  49.080  1.00  0.00           H  
ATOM    268  CA  GLY    20      54.744  45.790  50.413  1.00  0.00           C  
ATOM    269  HA2 GLY    20      55.565  45.075  50.479  1.00  0.00           H  
ATOM    270  HA3 GLY    20      54.894  46.543  51.187  1.00  0.00           H  
ATOM    271  C   GLY    20      53.429  45.054  50.722  1.00  0.00           C  
ATOM    272  O   GLY    20      53.475  43.920  51.209  1.00  0.00           O  
ATOM    273  N   TRP    21      52.264  45.660  50.442  1.00  0.00           N  
ATOM    274  H   TRP    21      52.291  46.598  50.061  1.00  0.00           H  
ATOM    275  CA  TRP    21      50.947  45.070  50.761  1.00  0.00           C  
ATOM    276  HA  TRP    21      51.083  44.296  51.518  1.00  0.00           H  
ATOM    277  CB  TRP    21      50.028  46.127  51.401  1.00  0.00           C  
ATOM    278  HB2 TRP    21      49.128  45.621  51.750  1.00  0.00           H  
ATOM    279  HB3 TRP    21      50.539  46.515  52.283  1.00  0.00           H  
ATOM    280  CG  TRP    21      49.587  47.295  50.563  1.00  0.00           C  
ATOM    281  CD1 TRP    21      50.045  48.562  50.693  1.00  0.00           C  
ATOM    282  HD1 TRP    21      50.789  48.883  51.413  1.00  0.00           H  
ATOM    283  NE1 TRP    21      49.436  49.379  49.762  1.00  0.00           N  
ATOM    284  HE1 TRP    21      49.628  50.370  49.686  1.00  0.00           H  
ATOM    285  CE2 TRP    21      48.601  48.661  48.934  1.00  0.00           C  
ATOM    286  CZ2 TRP    21      47.848  49.008  47.803  1.00  0.00           C  
ATOM    287  HZ2 TRP    21      47.914  50.001  47.392  1.00  0.00           H  
ATOM    288  CH2 TRP    21      46.991  48.054  47.231  1.00  0.00           C  
ATOM    289  HH2 TRP    21      46.386  48.311  46.370  1.00  0.00           H  
ATOM    290  CZ3 TRP    21      46.909  46.766  47.790  1.00  0.00           C  
ATOM    291  HZ3 TRP    21      46.238  46.037  47.355  1.00  0.00           H  
ATOM    292  CE3 TRP    21      47.701  46.417  48.902  1.00  0.00           C  
ATOM    293  HE3 TRP    21      47.634  45.420  49.312  1.00  0.00           H  
ATOM    294  CD2 TRP    21      48.594  47.346  49.486  1.00  0.00           C  
ATOM    295  C   TRP    21      50.273  44.379  49.562  1.00  0.00           C  
ATOM    296  O   TRP    21      49.557  43.391  49.742  1.00  0.00           O  
ATOM    297  N   TYR    22      50.508  44.868  48.344  1.00  0.00           N  
ATOM    298  H   TYR    22      51.108  45.682  48.273  1.00  0.00           H  
ATOM    299  CA  TYR    22      49.994  44.331  47.080  1.00  0.00           C  
ATOM    300  HA  TYR    22      48.938  44.091  47.212  1.00  0.00           H  
ATOM    301  CB  TYR    22      50.103  45.445  46.019  1.00  0.00           C  
ATOM    302  HB2 TYR    22      49.931  46.391  46.535  1.00  0.00           H  
ATOM    303  HB3 TYR    22      51.122  45.473  45.630  1.00  0.00           H  
ATOM    304  CG  TYR    22      49.146  45.444  44.840  1.00  0.00           C  
ATOM    305  CD1 TYR    22      48.525  46.659  44.481  1.00  0.00           C  
ATOM    306  HD1 TYR    22      48.711  47.553  45.063  1.00  0.00           H  
ATOM    307  CE1 TYR    22      47.673  46.727  43.365  1.00  0.00           C  
ATOM    308  HE1 TYR    22      47.204  47.665  43.099  1.00  0.00           H  
ATOM    309  CZ  TYR    22      47.439  45.572  42.590  1.00  0.00           C  
ATOM    310  OH  TYR    22      46.629  45.627  41.495  1.00  0.00           O  
ATOM    311  HH  TYR    22      46.308  46.531  41.317  1.00  0.00           H  
ATOM    312  CE2 TYR    22      48.062  44.354  42.943  1.00  0.00           C  
ATOM    313  HE2 TYR    22      47.883  43.476  42.341  1.00  0.00           H  
ATOM    314  CD2 TYR    22      48.920  44.293  44.060  1.00  0.00           C  
ATOM    315  HD2 TYR    22      49.413  43.364  44.299  1.00  0.00           H  
ATOM    316  C   TYR    22      50.763  43.051  46.690  1.00  0.00           C  
ATOM    317  O   TYR    22      51.986  43.077  46.520  1.00  0.00           O  
ATOM    318  N   GLY    23      50.049  41.930  46.539  1.00  0.00           N  
ATOM    319  H   GLY    23      49.056  41.978  46.719  1.00  0.00           H  
ATOM    320  CA  GLY    23      50.587  40.629  46.109  1.00  0.00           C  
ATOM    321  HA2 GLY    23      51.671  40.671  46.000  1.00  0.00           H  
ATOM    322  HA3 GLY    23      50.359  39.879  46.867  1.00  0.00           H  
ATOM    323  C   GLY    23      49.980  40.185  44.774  1.00  0.00           C  
ATOM    324  O   GLY    23      49.112  39.306  44.753  1.00  0.00           O  
ATOM    325  N   SER    24      50.384  40.840  43.676  1.00  0.00           N  
ATOM    326  H   SER    24      51.138  41.505  43.777  1.00  0.00           H  
ATOM    327  CA  SER    24      49.809  40.675  42.323  1.00  0.00           C  
ATOM    328  HA  SER    24      48.739  40.863  42.398  1.00  0.00           H  
ATOM    329  CB  SER    24      50.377  41.730  41.364  1.00  0.00           C  
ATOM    330  HB2 SER    24      49.923  41.593  40.379  1.00  0.00           H  
ATOM    331  HB3 SER    24      50.108  42.727  41.724  1.00  0.00           H  
ATOM    332  OG  SER    24      51.793  41.629  41.264  1.00  0.00           O  
ATOM    333  HG  SER    24      52.119  42.280  40.604  1.00  0.00           H  
ATOM    334  C   SER    24      49.949  39.257  41.742  1.00  0.00           C  
ATOM    335  O   SER    24      50.967  38.568  41.978  1.00  0.00           O  
ATOM    336  OXT SER    24      48.999  38.824  41.042  1.00  0.00           O  
TER     337      SER    24 
ENDMDL
REMARK 2LWA                 ENERGY     1.22419E+02 RMS    4.01   4.96   6.99
ATOM      1  N   GLY     1      51.510  59.550  50.299  1.00  0.00           N  
ATOM      2  H1  GLY     1      51.231  58.780  49.709  1.00  0.00           H  
ATOM      3  H2  GLY     1      51.448  60.402  49.762  1.00  0.00           H  
ATOM      4  H3  GLY     1      50.865  59.610  51.071  1.00  0.00           H  
ATOM      5  CA  GLY     1      52.899  59.352  50.790  1.00  0.00           C  
ATOM      6  HA2 GLY     1      53.596  59.512  49.966  1.00  0.00           H  
ATOM      7  HA3 GLY     1      53.119  60.076  51.576  1.00  0.00           H  
ATOM      8  C   GLY     1      53.138  57.945  51.328  1.00  0.00           C  
ATOM      9  O   GLY     1      52.276  57.072  51.217  1.00  0.00           O  
ATOM     10  N   LEU     2      54.310  57.704  51.932  1.00  0.00           N  
ATOM     11  H   LEU     2      54.966  58.471  52.028  1.00  0.00           H  
ATOM     12  CA  LEU     2      54.787  56.356  52.300  1.00  0.00           C  
ATOM     13  HA  LEU     2      54.358  55.672  51.573  1.00  0.00           H  
ATOM     14  CB  LEU     2      56.319  56.299  52.098  1.00  0.00           C  
ATOM     15  HB2 LEU     2      56.594  56.910  51.236  1.00  0.00           H  
ATOM     16  HB3 LEU     2      56.788  56.745  52.975  1.00  0.00           H  
ATOM     17  CG  LEU     2      56.891  54.877  51.872  1.00  0.00           C  
ATOM     18  HG  LEU     2      56.369  54.150  52.486  1.00  0.00           H  
ATOM     19  CD1 LEU     2      56.767  54.428  50.413  1.00  0.00           C  
ATOM     20 HD11 LEU     2      57.344  55.087  49.764  1.00  0.00           H  
ATOM     21 HD12 LEU     2      57.145  53.410  50.311  1.00  0.00           H  
ATOM     22 HD13 LEU     2      55.723  54.442  50.101  1.00  0.00           H  
ATOM     23  CD2 LEU     2      58.368  54.829  52.260  1.00  0.00           C  
ATOM     24 HD21 LEU     2      58.475  55.093  53.312  1.00  0.00           H  
ATOM     25 HD22 LEU     2      58.754  53.819  52.116  1.00  0.00           H  
ATOM     26 HD23 LEU     2      58.942  55.528  51.651  1.00  0.00           H  
ATOM     27  C   LEU     2      54.336  55.878  53.711  1.00  0.00           C  
ATOM     28  O   LEU     2      54.756  54.825  54.189  1.00  0.00           O  
ATOM     29  N   PHE     3      53.461  56.625  54.388  1.00  0.00           N  
ATOM     30  H   PHE     3      53.163  57.493  53.969  1.00  0.00           H  
ATOM     31  CA  PHE     3      52.982  56.319  55.750  1.00  0.00           C  
ATOM     32  HA  PHE     3      53.842  55.990  56.338  1.00  0.00           H  
ATOM     33  CB  PHE     3      52.431  57.594  56.424  1.00  0.00           C  
ATOM     34  HB2 PHE     3      51.356  57.669  56.259  1.00  0.00           H  
ATOM     35  HB3 PHE     3      52.579  57.508  57.501  1.00  0.00           H  
ATOM     36  CG  PHE     3      53.072  58.882  55.936  1.00  0.00           C  
ATOM     37  CD1 PHE     3      54.417  59.164  56.243  1.00  0.00           C  
ATOM     38  HD1 PHE     3      54.979  58.492  56.878  1.00  0.00           H  
ATOM     39  CE1 PHE     3      55.038  60.303  55.700  1.00  0.00           C  
ATOM     40  HE1 PHE     3      56.074  60.514  55.930  1.00  0.00           H  
ATOM     41  CZ  PHE     3      54.317  61.162  54.851  1.00  0.00           C  
ATOM     42  HZ  PHE     3      54.797  62.037  54.432  1.00  0.00           H  
ATOM     43  CE2 PHE     3      52.973  60.883  54.545  1.00  0.00           C  
ATOM     44  HE2 PHE     3      52.417  61.546  53.894  1.00  0.00           H  
ATOM     45  CD2 PHE     3      52.352  59.744  55.084  1.00  0.00           C  
ATOM     46  HD2 PHE     3      51.322  59.526  54.834  1.00  0.00           H  
ATOM     47  C   PHE     3      51.971  55.160  55.743  1.00  0.00           C  
ATOM     48  O   PHE     3      52.260  54.058  56.218  1.00  0.00           O  
ATOM     49  N   GLY     4      50.803  55.389  55.127  1.00  0.00           N  
ATOM     50  H   GLY     4      50.621  56.324  54.784  1.00  0.00           H  
ATOM     51  CA  GLY     4      49.804  54.356  54.831  1.00  0.00           C  
ATOM     52  HA2 GLY     4      49.461  53.905  55.763  1.00  0.00           H  
ATOM     53  HA3 GLY     4      48.943  54.807  54.336  1.00  0.00           H  
ATOM     54  C   GLY     4      50.351  53.249  53.927  1.00  0.00           C  
ATOM     55  O   GLY     4      49.931  52.104  54.047  1.00  0.00           O  
ATOM     56  N   ALA     5      51.319  53.569  53.060  1.00  0.00           N  
ATOM     57  H   ALA     5      51.569  54.544  52.978  1.00  0.00           H  
ATOM     58  CA  ALA     5      52.017  52.612  52.201  1.00  0.00           C  
ATOM     59  HA  ALA     5      51.304  52.223  51.473  1.00  0.00           H  
ATOM     60  CB  ALA     5      53.134  53.354  51.466  1.00  0.00           C  
ATOM     61  HB1 ALA     5      53.853  53.711  52.188  1.00  0.00           H  
ATOM     62  HB2 ALA     5      53.680  52.675  50.815  1.00  0.00           H  
ATOM     63  HB3 ALA     5      52.723  54.179  50.881  1.00  0.00           H  
ATOM     64  C   ALA     5      52.618  51.416  52.958  1.00  0.00           C  
ATOM     65  O   ALA     5      52.379  50.274  52.583  1.00  0.00           O  
ATOM     66  N   ILE     6      53.404  51.654  54.016  1.00  0.00           N  
ATOM     67  H   ILE     6      53.589  52.612  54.285  1.00  0.00           H  
ATOM     68  CA  ILE     6      54.053  50.561  54.762  1.00  0.00           C  
ATOM     69  HA  ILE     6      54.445  49.845  54.036  1.00  0.00           H  
ATOM     70  CB  ILE     6      55.265  51.072  55.574  1.00  0.00           C  
ATOM     71  HB  ILE     6      54.927  51.877  56.228  1.00  0.00           H  
ATOM     72  CG2 ILE     6      55.855  49.944  56.443  1.00  0.00           C  
ATOM     73 HG21 ILE     6      56.144  49.100  55.815  1.00  0.00           H  
ATOM     74 HG22 ILE     6      56.730  50.295  56.988  1.00  0.00           H  
ATOM     75 HG23 ILE     6      55.128  49.605  57.181  1.00  0.00           H  
ATOM     76  CG1 ILE     6      56.355  51.616  54.618  1.00  0.00           C  
ATOM     77 HG12 ILE     6      56.840  50.785  54.103  1.00  0.00           H  
ATOM     78 HG13 ILE     6      55.899  52.247  53.857  1.00  0.00           H  
ATOM     79  CD1 ILE     6      57.422  52.467  55.319  1.00  0.00           C  
ATOM     80 HD11 ILE     6      57.991  51.866  56.027  1.00  0.00           H  
ATOM     81 HD12 ILE     6      58.110  52.864  54.573  1.00  0.00           H  
ATOM     82 HD13 ILE     6      56.947  53.297  55.842  1.00  0.00           H  
ATOM     83  C   ILE     6      53.024  49.794  55.609  1.00  0.00           C  
ATOM     84  O   ILE     6      53.050  48.564  55.643  1.00  0.00           O  
ATOM     85  N   ALA     7      52.085  50.501  56.253  1.00  0.00           N  
ATOM     86  H   ALA     7      52.122  51.510  56.196  1.00  0.00           H  
ATOM     87  CA  ALA     7      50.968  49.891  56.982  1.00  0.00           C  
ATOM     88  HA  ALA     7      51.378  49.280  57.788  1.00  0.00           H  
ATOM     89  CB  ALA     7      50.130  51.009  57.614  1.00  0.00           C  
ATOM     90  HB1 ALA     7      49.689  51.637  56.839  1.00  0.00           H  
ATOM     91  HB2 ALA     7      49.330  50.571  58.213  1.00  0.00           H  
ATOM     92  HB3 ALA     7      50.758  51.623  58.261  1.00  0.00           H  
ATOM     93  C   ALA     7      50.117  48.964  56.083  1.00  0.00           C  
ATOM     94  O   ALA     7      49.848  47.813  56.429  1.00  0.00           O  
ATOM     95  N   ALA     8      49.748  49.433  54.890  1.00  0.00           N  
ATOM     96  H   ALA     8      49.982  50.393  54.662  1.00  0.00           H  
ATOM     97  CA  ALA     8      49.127  48.642  53.834  1.00  0.00           C  
ATOM     98  HA  ALA     8      48.597  47.799  54.282  1.00  0.00           H  
ATOM     99  CB  ALA     8      48.070  49.506  53.129  1.00  0.00           C  
ATOM    100  HB1 ALA     8      48.546  50.332  52.600  1.00  0.00           H  
ATOM    101  HB2 ALA     8      47.512  48.903  52.413  1.00  0.00           H  
ATOM    102  HB3 ALA     8      47.370  49.906  53.864  1.00  0.00           H  
ATOM    103  C   ALA     8      50.208  48.058  52.895  1.00  0.00           C  
ATOM    104  O   ALA     8      50.282  48.397  51.713  1.00  0.00           O  
ATOM    105  N   PHE     9      50.991  47.114  53.440  1.00  0.00           N  
ATOM    106  H   PHE     9      50.899  46.989  54.439  1.00  0.00           H  
ATOM    107  CA  PHE     9      51.965  46.245  52.755  1.00  0.00           C  
ATOM    108  HA  PHE     9      51.504  45.817  51.866  1.00  0.00           H  
ATOM    109  CB  PHE     9      53.189  47.058  52.290  1.00  0.00           C  
ATOM    110  HB2 PHE     9      52.843  47.897  51.690  1.00  0.00           H  
ATOM    111  HB3 PHE     9      53.702  47.474  53.157  1.00  0.00           H  
ATOM    112  CG  PHE     9      54.186  46.303  51.429  1.00  0.00           C  
ATOM    113  CD1 PHE     9      53.865  46.017  50.088  1.00  0.00           C  
ATOM    114  HD1 PHE     9      52.899  46.302  49.696  1.00  0.00           H  
ATOM    115  CE1 PHE     9      54.808  45.403  49.245  1.00  0.00           C  
ATOM    116  HE1 PHE     9      54.561  45.203  48.210  1.00  0.00           H  
ATOM    117  CZ  PHE     9      56.080  45.069  49.743  1.00  0.00           C  
ATOM    118  HZ  PHE     9      56.812  44.610  49.091  1.00  0.00           H  
ATOM    119  CE2 PHE     9      56.402  45.342  51.084  1.00  0.00           C  
ATOM    120  HE2 PHE     9      57.384  45.091  51.465  1.00  0.00           H  
ATOM    121  CD2 PHE     9      55.457  45.957  51.927  1.00  0.00           C  
ATOM    122  HD2 PHE     9      55.717  46.182  52.953  1.00  0.00           H  
ATOM    123  C   PHE     9      52.335  45.092  53.710  1.00  0.00           C  
ATOM    124  O   PHE     9      53.221  45.236  54.550  1.00  0.00           O  
ATOM    125  N   ILE    10      51.540  44.007  53.675  1.00  0.00           N  
ATOM    126  H   ILE    10      50.833  43.997  52.954  1.00  0.00           H  
ATOM    127  CA  ILE    10      51.530  42.827  54.584  1.00  0.00           C  
ATOM    128  HA  ILE    10      50.631  42.281  54.289  1.00  0.00           H  
ATOM    129  CB  ILE    10      52.665  41.788  54.300  1.00  0.00           C  
ATOM    130  HB  ILE    10      52.394  41.306  53.358  1.00  0.00           H  
ATOM    131  CG2 ILE    10      54.070  42.374  54.080  1.00  0.00           C  
ATOM    132 HG21 ILE    10      54.410  42.885  54.980  1.00  0.00           H  
ATOM    133 HG22 ILE    10      54.777  41.587  53.825  1.00  0.00           H  
ATOM    134 HG23 ILE    10      54.060  43.064  53.239  1.00  0.00           H  
ATOM    135  CG1 ILE    10      52.706  40.668  55.371  1.00  0.00           C  
ATOM    136 HG12 ILE    10      53.042  41.088  56.320  1.00  0.00           H  
ATOM    137 HG13 ILE    10      51.693  40.284  55.503  1.00  0.00           H  
ATOM    138  CD1 ILE    10      53.593  39.459  55.051  1.00  0.00           C  
ATOM    139 HD11 ILE    10      54.645  39.740  55.067  1.00  0.00           H  
ATOM    140 HD12 ILE    10      53.435  38.693  55.812  1.00  0.00           H  
ATOM    141 HD13 ILE    10      53.331  39.049  54.075  1.00  0.00           H  
ATOM    142  C   ILE    10      51.218  43.142  56.074  1.00  0.00           C  
ATOM    143  O   ILE    10      50.700  42.287  56.792  1.00  0.00           O  
ATOM    144  N   GLU    11      51.349  44.394  56.519  1.00  0.00           N  
ATOM    145  H   GLU    11      51.855  45.027  55.912  1.00  0.00           H  
ATOM    146  CA  GLU    11      51.084  44.866  57.894  1.00  0.00           C  
ATOM    147  HA  GLU    11      51.426  44.101  58.593  1.00  0.00           H  
ATOM    148  CB  GLU    11      51.943  46.135  58.139  1.00  0.00           C  
ATOM    149  HB2 GLU    11      52.209  46.587  57.184  1.00  0.00           H  
ATOM    150  HB3 GLU    11      51.381  46.885  58.692  1.00  0.00           H  
ATOM    151  CG  GLU    11      53.231  45.893  58.937  1.00  0.00           C  
ATOM    152  HG2 GLU    11      53.693  46.865  59.132  1.00  0.00           H  
ATOM    153  HG3 GLU    11      52.964  45.470  59.909  1.00  0.00           H  
ATOM    154  CD  GLU    11      54.245  44.973  58.226  1.00  0.00           C  
ATOM    155  OE1 GLU    11      54.135  43.728  58.351  1.00  0.00           O  
ATOM    156  OE2 GLU    11      55.207  45.487  57.603  1.00  0.00           O  
ATOM    157  C   GLU    11      49.568  45.056  58.212  1.00  0.00           C  
ATOM    158  O   GLU    11      49.162  45.971  58.935  1.00  0.00           O  
ATOM    159  N   GLY    12      48.724  44.121  57.748  1.00  0.00           N  
ATOM    160  H   GLY    12      49.143  43.349  57.241  1.00  0.00           H  
ATOM    161  CA  GLY    12      47.302  43.990  58.115  1.00  0.00           C  
ATOM    162  HA2 GLY    12      47.144  42.985  58.504  1.00  0.00           H  
ATOM    163  HA3 GLY    12      47.063  44.682  58.923  1.00  0.00           H  
ATOM    164  C   GLY    12      46.263  44.220  57.005  1.00  0.00           C  
ATOM    165  O   GLY    12      45.066  44.092  57.278  1.00  0.00           O  
ATOM    166  N   GLY    13      46.675  44.570  55.778  1.00  0.00           N  
ATOM    167  H   GLY    13      47.670  44.680  55.633  1.00  0.00           H  
ATOM    168  CA  GLY    13      45.762  45.021  54.711  1.00  0.00           C  
ATOM    169  HA2 GLY    13      44.743  44.700  54.928  1.00  0.00           H  
ATOM    170  HA3 GLY    13      45.757  46.112  54.702  1.00  0.00           H  
ATOM    171  C   GLY    13      46.074  44.543  53.291  1.00  0.00           C  
ATOM    172  O   GLY    13      45.960  45.347  52.368  1.00  0.00           O  
ATOM    173  N   TRP    14      46.456  43.274  53.072  1.00  0.00           N  
ATOM    174  H   TRP    14      46.488  42.654  53.871  1.00  0.00           H  
ATOM    175  CA  TRP    14      46.878  42.729  51.757  1.00  0.00           C  
ATOM    176  HA  TRP    14      47.438  43.494  51.229  1.00  0.00           H  
ATOM    177  CB  TRP    14      47.869  41.568  51.975  1.00  0.00           C  
ATOM    178  HB2 TRP    14      48.597  41.880  52.725  1.00  0.00           H  
ATOM    179  HB3 TRP    14      47.325  40.719  52.392  1.00  0.00           H  
ATOM    180  CG  TRP    14      48.652  41.105  50.774  1.00  0.00           C  
ATOM    181  CD1 TRP    14      48.585  39.873  50.218  1.00  0.00           C  
ATOM    182  HD1 TRP    14      47.942  39.070  50.569  1.00  0.00           H  
ATOM    183  NE1 TRP    14      49.455  39.786  49.148  1.00  0.00           N  
ATOM    184  HE1 TRP    14      49.572  38.947  48.589  1.00  0.00           H  
ATOM    185  CE2 TRP    14      50.135  40.969  48.948  1.00  0.00           C  
ATOM    186  CZ2 TRP    14      51.093  41.378  48.006  1.00  0.00           C  
ATOM    187  HZ2 TRP    14      51.429  40.696  47.237  1.00  0.00           H  
ATOM    188  CH2 TRP    14      51.603  42.685  48.071  1.00  0.00           C  
ATOM    189  HH2 TRP    14      52.334  43.025  47.347  1.00  0.00           H  
ATOM    190  CZ3 TRP    14      51.163  43.553  49.085  1.00  0.00           C  
ATOM    191  HZ3 TRP    14      51.551  44.561  49.129  1.00  0.00           H  
ATOM    192  CE3 TRP    14      50.218  43.121  50.036  1.00  0.00           C  
ATOM    193  HE3 TRP    14      49.904  43.790  50.814  1.00  0.00           H  
ATOM    194  CD2 TRP    14      49.658  41.826  49.985  1.00  0.00           C  
ATOM    195  C   TRP    14      45.682  42.409  50.825  1.00  0.00           C  
ATOM    196  O   TRP    14      45.497  41.303  50.315  1.00  0.00           O  
ATOM    197  N   THR    15      44.882  43.451  50.585  1.00  0.00           N  
ATOM    198  H   THR    15      45.094  44.289  51.118  1.00  0.00           H  
ATOM    199  CA  THR    15      43.691  43.538  49.718  1.00  0.00           C  
ATOM    200  HA  THR    15      42.984  42.747  49.971  1.00  0.00           H  
ATOM    201  CB  THR    15      43.032  44.911  50.001  1.00  0.00           C  
ATOM    202  HB  THR    15      43.815  45.672  49.960  1.00  0.00           H  
ATOM    203  CG2 THR    15      41.922  45.361  49.045  1.00  0.00           C  
ATOM    204 HG21 THR    15      41.158  44.588  48.961  1.00  0.00           H  
ATOM    205 HG22 THR    15      41.469  46.284  49.408  1.00  0.00           H  
ATOM    206 HG23 THR    15      42.340  45.569  48.059  1.00  0.00           H  
ATOM    207  OG1 THR    15      42.489  44.908  51.308  1.00  0.00           O  
ATOM    208  HG1 THR    15      42.241  45.826  51.534  1.00  0.00           H  
ATOM    209  C   THR    15      43.993  43.452  48.215  1.00  0.00           C  
ATOM    210  O   THR    15      43.131  43.054  47.428  1.00  0.00           O  
ATOM    211  N   GLY    16      45.211  43.821  47.808  1.00  0.00           N  
ATOM    212  H   GLY    16      45.900  44.024  48.518  1.00  0.00           H  
ATOM    213  CA  GLY    16      45.549  44.099  46.403  1.00  0.00           C  
ATOM    214  HA2 GLY    16      46.578  43.795  46.206  1.00  0.00           H  
ATOM    215  HA3 GLY    16      44.890  43.560  45.721  1.00  0.00           H  
ATOM    216  C   GLY    16      45.426  45.607  46.138  1.00  0.00           C  
ATOM    217  O   GLY    16      44.827  46.051  45.160  1.00  0.00           O  
ATOM    218  N   MET    17      45.985  46.385  47.069  1.00  0.00           N  
ATOM    219  H   MET    17      46.481  45.901  47.803  1.00  0.00           H  
ATOM    220  CA  MET    17      45.907  47.842  47.235  1.00  0.00           C  
ATOM    221  HA  MET    17      44.860  48.145  47.258  1.00  0.00           H  
ATOM    222  CB  MET    17      46.539  48.216  48.601  1.00  0.00           C  
ATOM    223  HB2 MET    17      46.677  49.298  48.650  1.00  0.00           H  
ATOM    224  HB3 MET    17      45.852  47.947  49.403  1.00  0.00           H  
ATOM    225  CG  MET    17      47.899  47.549  48.882  1.00  0.00           C  
ATOM    226  HG2 MET    17      48.515  47.567  47.985  1.00  0.00           H  
ATOM    227  HG3 MET    17      48.415  48.145  49.637  1.00  0.00           H  
ATOM    228  SD  MET    17      47.790  45.830  49.478  1.00  0.00           S  
ATOM    229  CE  MET    17      48.562  46.055  51.087  1.00  0.00           C  
ATOM    230  HE1 MET    17      48.088  46.890  51.599  1.00  0.00           H  
ATOM    231  HE2 MET    17      48.460  45.172  51.709  1.00  0.00           H  
ATOM    232  HE3 MET    17      49.618  46.248  50.922  1.00  0.00           H  
ATOM    233  C   MET    17      46.581  48.647  46.113  1.00  0.00           C  
ATOM    234  O   MET    17      46.443  49.864  46.106  1.00  0.00           O  
ATOM    235  N   ILE    18      47.335  47.994  45.214  1.00  0.00           N  
ATOM    236  H   ILE    18      47.297  46.988  45.267  1.00  0.00           H  
ATOM    237  CA  ILE    18      48.257  48.554  44.201  1.00  0.00           C  
ATOM    238  HA  ILE    18      48.936  49.252  44.684  1.00  0.00           H  
ATOM    239  CB  ILE    18      49.157  47.405  43.661  1.00  0.00           C  
ATOM    240  HB  ILE    18      48.511  46.640  43.226  1.00  0.00           H  
ATOM    241  CG2 ILE    18      50.162  47.851  42.585  1.00  0.00           C  
ATOM    242 HG21 ILE    18      50.965  48.422  43.047  1.00  0.00           H  
ATOM    243 HG22 ILE    18      50.593  46.978  42.095  1.00  0.00           H  
ATOM    244 HG23 ILE    18      49.689  48.452  41.813  1.00  0.00           H  
ATOM    245  CG1 ILE    18      49.966  46.779  44.834  1.00  0.00           C  
ATOM    246 HG12 ILE    18      50.613  47.544  45.267  1.00  0.00           H  
ATOM    247 HG13 ILE    18      49.289  46.438  45.617  1.00  0.00           H  
ATOM    248  CD1 ILE    18      50.840  45.572  44.465  1.00  0.00           C  
ATOM    249 HD11 ILE    18      51.660  45.875  43.814  1.00  0.00           H  
ATOM    250 HD12 ILE    18      51.267  45.150  45.376  1.00  0.00           H  
ATOM    251 HD13 ILE    18      50.236  44.812  43.970  1.00  0.00           H  
ATOM    252  C   ILE    18      47.514  49.402  43.141  1.00  0.00           C  
ATOM    253  O   ILE    18      47.280  49.016  41.994  1.00  0.00           O  
ATOM    254  N   ASP    19      47.171  50.610  43.587  1.00  0.00           N  
ATOM    255  H   ASP    19      47.213  50.712  44.595  1.00  0.00           H  
ATOM    256  CA  ASP    19      46.646  51.774  42.880  1.00  0.00           C  
ATOM    257  HA  ASP    19      47.157  51.869  41.920  1.00  0.00           H  
ATOM    258  CB  ASP    19      45.133  51.643  42.590  1.00  0.00           C  
ATOM    259  HB2 ASP    19      44.757  52.613  42.260  1.00  0.00           H  
ATOM    260  HB3 ASP    19      45.013  50.963  41.744  1.00  0.00           H  
ATOM    261  CG  ASP    19      44.256  51.122  43.751  1.00  0.00           C  
ATOM    262  OD1 ASP    19      44.072  49.885  43.874  1.00  0.00           O  
ATOM    263  OD2 ASP    19      43.640  51.945  44.473  1.00  0.00           O  
ATOM    264  C   ASP    19      46.979  53.024  43.728  1.00  0.00           C  
ATOM    265  O   ASP    19      46.476  53.196  44.841  1.00  0.00           O  
ATOM    266  N   GLY    20      47.893  53.874  43.248  1.00  0.00           N  
ATOM    267  H   GLY    20      48.317  53.666  42.353  1.00  0.00           H  
ATOM    268  CA  GLY    20      48.209  55.179  43.853  1.00  0.00           C  
ATOM    269  HA2 GLY    20      48.562  55.846  43.066  1.00  0.00           H  
ATOM    270  HA3 GLY    20      47.300  55.622  44.261  1.00  0.00           H  
ATOM    271  C   GLY    20      49.269  55.161  44.967  1.00  0.00           C  
ATOM    272  O   GLY    20      50.273  55.868  44.863  1.00  0.00           O  
ATOM    273  N   TRP    21      49.055  54.379  46.036  1.00  0.00           N  
ATOM    274  H   TRP    21      48.197  53.839  46.036  1.00  0.00           H  
ATOM    275  CA  TRP    21      49.841  54.425  47.290  1.00  0.00           C  
ATOM    276  HA  TRP    21      49.652  55.393  47.757  1.00  0.00           H  
ATOM    277  CB  TRP    21      49.331  53.348  48.265  1.00  0.00           C  
ATOM    278  HB2 TRP    21      49.744  53.561  49.252  1.00  0.00           H  
ATOM    279  HB3 TRP    21      48.247  53.438  48.355  1.00  0.00           H  
ATOM    280  CG  TRP    21      49.664  51.919  47.938  1.00  0.00           C  
ATOM    281  CD1 TRP    21      48.937  51.127  47.131  1.00  0.00           C  
ATOM    282  HD1 TRP    21      48.026  51.448  46.645  1.00  0.00           H  
ATOM    283  NE1 TRP    21      49.522  49.875  47.050  1.00  0.00           N  
ATOM    284  HE1 TRP    21      49.141  49.118  46.501  1.00  0.00           H  
ATOM    285  CE2 TRP    21      50.691  49.806  47.766  1.00  0.00           C  
ATOM    286  CZ2 TRP    21      51.657  48.802  47.946  1.00  0.00           C  
ATOM    287  HZ2 TRP    21      51.524  47.823  47.511  1.00  0.00           H  
ATOM    288  CH2 TRP    21      52.824  49.109  48.668  1.00  0.00           C  
ATOM    289  HH2 TRP    21      53.600  48.368  48.796  1.00  0.00           H  
ATOM    290  CZ3 TRP    21      53.006  50.401  49.187  1.00  0.00           C  
ATOM    291  HZ3 TRP    21      53.920  50.637  49.717  1.00  0.00           H  
ATOM    292  CE3 TRP    21      52.019  51.389  48.996  1.00  0.00           C  
ATOM    293  HE3 TRP    21      52.173  52.398  49.324  1.00  0.00           H  
ATOM    294  CD2 TRP    21      50.825  51.115  48.312  1.00  0.00           C  
ATOM    295  C   TRP    21      51.368  54.311  47.104  1.00  0.00           C  
ATOM    296  O   TRP    21      52.127  55.108  47.659  1.00  0.00           O  
ATOM    297  N   TYR    22      51.811  53.314  46.335  1.00  0.00           N  
ATOM    298  H   TYR    22      51.115  52.665  46.002  1.00  0.00           H  
ATOM    299  CA  TYR    22      53.223  52.962  46.128  1.00  0.00           C  
ATOM    300  HA  TYR    22      53.720  53.036  47.097  1.00  0.00           H  
ATOM    301  CB  TYR    22      53.338  51.494  45.687  1.00  0.00           C  
ATOM    302  HB2 TYR    22      54.379  51.199  45.820  1.00  0.00           H  
ATOM    303  HB3 TYR    22      52.761  50.871  46.361  1.00  0.00           H  
ATOM    304  CG  TYR    22      52.911  51.153  44.268  1.00  0.00           C  
ATOM    305  CD1 TYR    22      51.591  51.385  43.818  1.00  0.00           C  
ATOM    306  HD1 TYR    22      50.846  51.807  44.473  1.00  0.00           H  
ATOM    307  CE1 TYR    22      51.221  51.047  42.505  1.00  0.00           C  
ATOM    308  HE1 TYR    22      50.215  51.233  42.159  1.00  0.00           H  
ATOM    309  CZ  TYR    22      52.156  50.426  41.644  1.00  0.00           C  
ATOM    310  OH  TYR    22      51.792  50.037  40.390  1.00  0.00           O  
ATOM    311  HH  TYR    22      50.963  50.456  40.101  1.00  0.00           H  
ATOM    312  CE2 TYR    22      53.458  50.154  42.110  1.00  0.00           C  
ATOM    313  HE2 TYR    22      54.167  49.668  41.455  1.00  0.00           H  
ATOM    314  CD2 TYR    22      53.839  50.533  43.410  1.00  0.00           C  
ATOM    315  HD2 TYR    22      54.846  50.330  43.752  1.00  0.00           H  
ATOM    316  C   TYR    22      53.979  53.904  45.173  1.00  0.00           C  
ATOM    317  O   TYR    22      55.207  53.999  45.255  1.00  0.00           O  
ATOM    318  N   GLY    23      53.260  54.635  44.309  1.00  0.00           N  
ATOM    319  H   GLY    23      52.258  54.511  44.318  1.00  0.00           H  
ATOM    320  CA  GLY    23      53.802  55.731  43.495  1.00  0.00           C  
ATOM    321  HA2 GLY    23      53.133  56.585  43.603  1.00  0.00           H  
ATOM    322  HA3 GLY    23      54.771  56.039  43.891  1.00  0.00           H  
ATOM    323  C   GLY    23      53.975  55.483  41.986  1.00  0.00           C  
ATOM    324  O   GLY    23      54.521  56.362  41.309  1.00  0.00           O  
ATOM    325  N   SER    24      53.529  54.343  41.438  1.00  0.00           N  
ATOM    326  H   SER    24      53.107  53.654  42.044  1.00  0.00           H  
ATOM    327  CA  SER    24      53.561  54.041  39.983  1.00  0.00           C  
ATOM    328  HA  SER    24      53.531  54.986  39.443  1.00  0.00           H  
ATOM    329  CB  SER    24      54.896  53.377  39.607  1.00  0.00           C  
ATOM    330  HB2 SER    24      54.918  53.189  38.530  1.00  0.00           H  
ATOM    331  HB3 SER    24      55.710  54.069  39.838  1.00  0.00           H  
ATOM    332  OG  SER    24      55.099  52.160  40.312  1.00  0.00           O  
ATOM    333  HG  SER    24      55.988  51.804  40.094  1.00  0.00           H  
ATOM    334  C   SER    24      52.327  53.276  39.465  1.00  0.00           C  
ATOM    335  O   SER    24      51.262  53.326  40.126  1.00  0.00           O  
ATOM    336  OXT SER    24      52.371  52.742  38.330  1.00  0.00           O  
TER     337      SER    24 
ENDMDL
REMARK 2LWA                 ENERGY     1.22567E+02 RMS    3.78   4.98   6.70
ATOM      1  N   GLY     1      52.993  39.602  54.195  1.00  0.00           N  
ATOM      2  H1  GLY     1      53.174  40.029  55.090  1.00  0.00           H  
ATOM      3  H2  GLY     1      53.412  38.685  54.186  1.00  0.00           H  
ATOM      4  H3  GLY     1      51.995  39.501  54.089  1.00  0.00           H  
ATOM      5  CA  GLY     1      53.549  40.433  53.096  1.00  0.00           C  
ATOM      6  HA2 GLY     1      54.630  40.523  53.219  1.00  0.00           H  
ATOM      7  HA3 GLY     1      53.349  39.949  52.139  1.00  0.00           H  
ATOM      8  C   GLY     1      52.948  41.834  53.059  1.00  0.00           C  
ATOM      9  O   GLY     1      52.027  42.141  53.814  1.00  0.00           O  
ATOM     10  N   LEU     2      53.487  42.701  52.189  1.00  0.00           N  
ATOM     11  H   LEU     2      54.251  42.366  51.612  1.00  0.00           H  
ATOM     12  CA  LEU     2      53.018  44.081  51.928  1.00  0.00           C  
ATOM     13  HA  LEU     2      53.689  44.512  51.183  1.00  0.00           H  
ATOM     14  CB  LEU     2      51.606  44.079  51.304  1.00  0.00           C  
ATOM     15  HB2 LEU     2      50.902  43.694  52.041  1.00  0.00           H  
ATOM     16  HB3 LEU     2      51.315  45.109  51.090  1.00  0.00           H  
ATOM     17  CG  LEU     2      51.462  43.268  50.004  1.00  0.00           C  
ATOM     18  HG  LEU     2      51.868  42.264  50.131  1.00  0.00           H  
ATOM     19  CD1 LEU     2      49.979  43.145  49.692  1.00  0.00           C  
ATOM     20 HD11 LEU     2      49.531  44.134  49.708  1.00  0.00           H  
ATOM     21 HD12 LEU     2      49.838  42.700  48.710  1.00  0.00           H  
ATOM     22 HD13 LEU     2      49.493  42.523  50.443  1.00  0.00           H  
ATOM     23  CD2 LEU     2      52.159  43.942  48.818  1.00  0.00           C  
ATOM     24 HD21 LEU     2      53.231  44.002  48.996  1.00  0.00           H  
ATOM     25 HD22 LEU     2      51.995  43.352  47.915  1.00  0.00           H  
ATOM     26 HD23 LEU     2      51.758  44.944  48.665  1.00  0.00           H  
ATOM     27  C   LEU     2      53.135  45.018  53.153  1.00  0.00           C  
ATOM     28  O   LEU     2      52.299  45.896  53.371  1.00  0.00           O  
ATOM     29  N   PHE     3      54.219  44.865  53.919  1.00  0.00           N  
ATOM     30  H   PHE     3      54.861  44.124  53.668  1.00  0.00           H  
ATOM     31  CA  PHE     3      54.647  45.773  54.994  1.00  0.00           C  
ATOM     32  HA  PHE     3      54.044  46.678  54.944  1.00  0.00           H  
ATOM     33  CB  PHE     3      54.383  45.158  56.379  1.00  0.00           C  
ATOM     34  HB2 PHE     3      54.456  45.958  57.117  1.00  0.00           H  
ATOM     35  HB3 PHE     3      53.352  44.802  56.411  1.00  0.00           H  
ATOM     36  CG  PHE     3      55.299  44.025  56.809  1.00  0.00           C  
ATOM     37  CD1 PHE     3      56.274  44.240  57.802  1.00  0.00           C  
ATOM     38  HD1 PHE     3      56.379  45.216  58.259  1.00  0.00           H  
ATOM     39  CE1 PHE     3      57.109  43.186  58.214  1.00  0.00           C  
ATOM     40  HE1 PHE     3      57.852  43.353  58.983  1.00  0.00           H  
ATOM     41  CZ  PHE     3      56.977  41.914  57.630  1.00  0.00           C  
ATOM     42  HZ  PHE     3      57.622  41.103  57.945  1.00  0.00           H  
ATOM     43  CE2 PHE     3      56.002  41.693  56.642  1.00  0.00           C  
ATOM     44  HE2 PHE     3      55.900  40.712  56.197  1.00  0.00           H  
ATOM     45  CD2 PHE     3      55.158  42.744  56.241  1.00  0.00           C  
ATOM     46  HD2 PHE     3      54.394  42.569  55.499  1.00  0.00           H  
ATOM     47  C   PHE     3      56.115  46.169  54.740  1.00  0.00           C  
ATOM     48  O   PHE     3      56.931  45.337  54.336  1.00  0.00           O  
ATOM     49  N   GLY     4      56.427  47.466  54.831  1.00  0.00           N  
ATOM     50  H   GLY     4      55.751  48.094  55.243  1.00  0.00           H  
ATOM     51  CA  GLY     4      57.710  48.046  54.385  1.00  0.00           C  
ATOM     52  HA2 GLY     4      57.904  48.956  54.954  1.00  0.00           H  
ATOM     53  HA3 GLY     4      58.528  47.351  54.578  1.00  0.00           H  
ATOM     54  C   GLY     4      57.707  48.402  52.887  1.00  0.00           C  
ATOM     55  O   GLY     4      58.112  49.500  52.505  1.00  0.00           O  
ATOM     56  N   ALA     5      57.167  47.508  52.045  1.00  0.00           N  
ATOM     57  H   ALA     5      56.946  46.597  52.425  1.00  0.00           H  
ATOM     58  CA  ALA     5      56.910  47.720  50.608  1.00  0.00           C  
ATOM     59  HA  ALA     5      57.847  47.993  50.119  1.00  0.00           H  
ATOM     60  CB  ALA     5      56.426  46.387  50.020  1.00  0.00           C  
ATOM     61  HB1 ALA     5      55.475  46.102  50.472  1.00  0.00           H  
ATOM     62  HB2 ALA     5      56.286  46.490  48.943  1.00  0.00           H  
ATOM     63  HB3 ALA     5      57.165  45.606  50.204  1.00  0.00           H  
ATOM     64  C   ALA     5      55.883  48.840  50.315  1.00  0.00           C  
ATOM     65  O   ALA     5      55.826  49.375  49.206  1.00  0.00           O  
ATOM     66  N   ILE     6      55.076  49.178  51.328  1.00  0.00           N  
ATOM     67  H   ILE     6      55.187  48.638  52.171  1.00  0.00           H  
ATOM     68  CA  ILE     6      54.116  50.289  51.373  1.00  0.00           C  
ATOM     69  HA  ILE     6      53.722  50.437  50.366  1.00  0.00           H  
ATOM     70  CB  ILE     6      52.911  49.893  52.275  1.00  0.00           C  
ATOM     71  HB  ILE     6      52.334  50.786  52.516  1.00  0.00           H  
ATOM     72  CG2 ILE     6      52.010  48.973  51.425  1.00  0.00           C  
ATOM     73 HG21 ILE     6      52.588  48.150  51.000  1.00  0.00           H  
ATOM     74 HG22 ILE     6      51.216  48.532  52.028  1.00  0.00           H  
ATOM     75 HG23 ILE     6      51.552  49.547  50.619  1.00  0.00           H  
ATOM     76  CG1 ILE     6      53.223  49.123  53.588  1.00  0.00           C  
ATOM     77 HG12 ILE     6      52.279  48.799  54.028  1.00  0.00           H  
ATOM     78 HG13 ILE     6      53.776  48.216  53.350  1.00  0.00           H  
ATOM     79  CD1 ILE     6      53.977  49.876  54.690  1.00  0.00           C  
ATOM     80 HD11 ILE     6      53.472  50.813  54.922  1.00  0.00           H  
ATOM     81 HD12 ILE     6      53.993  49.268  55.595  1.00  0.00           H  
ATOM     82 HD13 ILE     6      55.005  50.069  54.384  1.00  0.00           H  
ATOM     83  C   ILE     6      54.881  51.594  51.693  1.00  0.00           C  
ATOM     84  O   ILE     6      55.608  52.065  50.822  1.00  0.00           O  
ATOM     85  N   ALA     7      54.703  52.229  52.860  1.00  0.00           N  
ATOM     86  H   ALA     7      54.034  51.844  53.508  1.00  0.00           H  
ATOM     87  CA  ALA     7      55.565  53.305  53.389  1.00  0.00           C  
ATOM     88  HA  ALA     7      55.142  53.617  54.346  1.00  0.00           H  
ATOM     89  CB  ALA     7      56.962  52.739  53.703  1.00  0.00           C  
ATOM     90  HB1 ALA     7      57.442  52.359  52.800  1.00  0.00           H  
ATOM     91  HB2 ALA     7      57.587  53.521  54.136  1.00  0.00           H  
ATOM     92  HB3 ALA     7      56.875  51.924  54.422  1.00  0.00           H  
ATOM     93  C   ALA     7      55.570  54.577  52.519  1.00  0.00           C  
ATOM     94  O   ALA     7      54.698  55.429  52.681  1.00  0.00           O  
ATOM     95  N   ALA     8      56.496  54.671  51.557  1.00  0.00           N  
ATOM     96  H   ALA     8      57.148  53.904  51.469  1.00  0.00           H  
ATOM     97  CA  ALA     8      56.524  55.690  50.505  1.00  0.00           C  
ATOM     98  HA  ALA     8      56.821  56.646  50.940  1.00  0.00           H  
ATOM     99  CB  ALA     8      57.564  55.275  49.457  1.00  0.00           C  
ATOM    100  HB1 ALA     8      57.296  54.309  49.024  1.00  0.00           H  
ATOM    101  HB2 ALA     8      57.597  56.018  48.659  1.00  0.00           H  
ATOM    102  HB3 ALA     8      58.551  55.203  49.915  1.00  0.00           H  
ATOM    103  C   ALA     8      55.147  55.870  49.847  1.00  0.00           C  
ATOM    104  O   ALA     8      54.721  56.999  49.595  1.00  0.00           O  
ATOM    105  N   PHE     9      54.436  54.760  49.601  1.00  0.00           N  
ATOM    106  H   PHE     9      54.863  53.861  49.793  1.00  0.00           H  
ATOM    107  CA  PHE     9      53.045  54.806  49.170  1.00  0.00           C  
ATOM    108  HA  PHE     9      53.024  55.484  48.317  1.00  0.00           H  
ATOM    109  CB  PHE     9      52.590  53.426  48.641  1.00  0.00           C  
ATOM    110  HB2 PHE     9      52.959  52.642  49.304  1.00  0.00           H  
ATOM    111  HB3 PHE     9      51.511  53.369  48.659  1.00  0.00           H  
ATOM    112  CG  PHE     9      52.965  53.112  47.196  1.00  0.00           C  
ATOM    113  CD1 PHE     9      52.645  54.018  46.161  1.00  0.00           C  
ATOM    114  HD1 PHE     9      52.180  54.967  46.379  1.00  0.00           H  
ATOM    115  CE1 PHE     9      52.907  53.696  44.818  1.00  0.00           C  
ATOM    116  HE1 PHE     9      52.657  54.400  44.034  1.00  0.00           H  
ATOM    117  CZ  PHE     9      53.475  52.454  44.493  1.00  0.00           C  
ATOM    118  HZ  PHE     9      53.666  52.201  43.458  1.00  0.00           H  
ATOM    119  CE2 PHE     9      53.783  51.538  45.515  1.00  0.00           C  
ATOM    120  HE2 PHE     9      54.207  50.575  45.262  1.00  0.00           H  
ATOM    121  CD2 PHE     9      53.529  51.864  46.861  1.00  0.00           C  
ATOM    122  HD2 PHE     9      53.753  51.143  47.635  1.00  0.00           H  
ATOM    123  C   PHE     9      52.115  55.482  50.209  1.00  0.00           C  
ATOM    124  O   PHE     9      51.603  56.548  49.876  1.00  0.00           O  
ATOM    125  N   ILE    10      51.878  54.961  51.431  1.00  0.00           N  
ATOM    126  H   ILE    10      52.337  54.102  51.697  1.00  0.00           H  
ATOM    127  CA  ILE    10      50.888  55.587  52.365  1.00  0.00           C  
ATOM    128  HA  ILE    10      49.932  55.618  51.840  1.00  0.00           H  
ATOM    129  CB  ILE    10      50.653  54.837  53.709  1.00  0.00           C  
ATOM    130  HB  ILE    10      50.525  55.595  54.484  1.00  0.00           H  
ATOM    131  CG2 ILE    10      49.326  54.060  53.664  1.00  0.00           C  
ATOM    132 HG21 ILE    10      49.380  53.252  52.937  1.00  0.00           H  
ATOM    133 HG22 ILE    10      49.099  53.641  54.645  1.00  0.00           H  
ATOM    134 HG23 ILE    10      48.510  54.734  53.397  1.00  0.00           H  
ATOM    135  CG1 ILE    10      51.807  53.922  54.167  1.00  0.00           C  
ATOM    136 HG12 ILE    10      51.755  52.972  53.634  1.00  0.00           H  
ATOM    137 HG13 ILE    10      52.752  54.403  53.934  1.00  0.00           H  
ATOM    138  CD1 ILE    10      51.808  53.667  55.682  1.00  0.00           C  
ATOM    139 HD11 ILE    10      50.873  53.208  56.001  1.00  0.00           H  
ATOM    140 HD12 ILE    10      52.632  53.001  55.938  1.00  0.00           H  
ATOM    141 HD13 ILE    10      51.941  54.609  56.215  1.00  0.00           H  
ATOM    142  C   ILE    10      51.214  57.058  52.674  1.00  0.00           C  
ATOM    143  O   ILE    10      50.315  57.891  52.802  1.00  0.00           O  
ATOM    144  N   GLU    11      52.503  57.381  52.755  1.00  0.00           N  
ATOM    145  H   GLU    11      53.179  56.627  52.669  1.00  0.00           H  
ATOM    146  CA  GLU    11      53.038  58.735  52.917  1.00  0.00           C  
ATOM    147  HA  GLU    11      52.615  59.176  53.822  1.00  0.00           H  
ATOM    148  CB  GLU    11      54.555  58.579  53.119  1.00  0.00           C  
ATOM    149  HB2 GLU    11      54.713  57.922  53.976  1.00  0.00           H  
ATOM    150  HB3 GLU    11      54.973  58.095  52.236  1.00  0.00           H  
ATOM    151  CG  GLU    11      55.327  59.880  53.353  1.00  0.00           C  
ATOM    152  HG2 GLU    11      55.150  60.556  52.514  1.00  0.00           H  
ATOM    153  HG3 GLU    11      54.951  60.356  54.262  1.00  0.00           H  
ATOM    154  CD  GLU    11      56.841  59.614  53.492  1.00  0.00           C  
ATOM    155  OE1 GLU    11      57.644  60.296  52.808  1.00  0.00           O  
ATOM    156  OE2 GLU    11      57.254  58.739  54.294  1.00  0.00           O  
ATOM    157  C   GLU    11      52.702  59.676  51.736  1.00  0.00           C  
ATOM    158  O   GLU    11      52.474  60.872  51.940  1.00  0.00           O  
ATOM    159  N   GLY    12      52.658  59.151  50.504  1.00  0.00           N  
ATOM    160  H   GLY    12      52.806  58.153  50.410  1.00  0.00           H  
ATOM    161  CA  GLY    12      52.496  59.924  49.264  1.00  0.00           C  
ATOM    162  HA2 GLY    12      53.086  60.838  49.334  1.00  0.00           H  
ATOM    163  HA3 GLY    12      52.904  59.335  48.442  1.00  0.00           H  
ATOM    164  C   GLY    12      51.054  60.306  48.886  1.00  0.00           C  
ATOM    165  O   GLY    12      50.863  61.280  48.151  1.00  0.00           O  
ATOM    166  N   GLY    13      50.045  59.592  49.401  1.00  0.00           N  
ATOM    167  H   GLY    13      50.290  58.798  49.976  1.00  0.00           H  
ATOM    168  CA  GLY    13      48.615  59.921  49.261  1.00  0.00           C  
ATOM    169  HA2 GLY    13      48.072  59.482  50.099  1.00  0.00           H  
ATOM    170  HA3 GLY    13      48.490  61.003  49.329  1.00  0.00           H  
ATOM    171  C   GLY    13      47.968  59.455  47.942  1.00  0.00           C  
ATOM    172  O   GLY    13      48.364  59.882  46.853  1.00  0.00           O  
ATOM    173  N   TRP    14      46.912  58.640  48.054  1.00  0.00           N  
ATOM    174  H   TRP    14      46.668  58.342  48.989  1.00  0.00           H  
ATOM    175  CA  TRP    14      46.168  57.966  46.967  1.00  0.00           C  
ATOM    176  HA  TRP    14      45.731  58.716  46.307  1.00  0.00           H  
ATOM    177  CB  TRP    14      47.118  57.058  46.144  1.00  0.00           C  
ATOM    178  HB2 TRP    14      46.558  56.404  45.477  1.00  0.00           H  
ATOM    179  HB3 TRP    14      47.709  57.700  45.490  1.00  0.00           H  
ATOM    180  CG  TRP    14      48.068  56.219  46.947  1.00  0.00           C  
ATOM    181  CD1 TRP    14      49.404  56.386  46.915  1.00  0.00           C  
ATOM    182  HD1 TRP    14      49.927  57.109  46.296  1.00  0.00           H  
ATOM    183  NE1 TRP    14      49.984  55.593  47.873  1.00  0.00           N  
ATOM    184  HE1 TRP    14      50.941  55.732  48.166  1.00  0.00           H  
ATOM    185  CE2 TRP    14      49.062  54.866  48.588  1.00  0.00           C  
ATOM    186  CZ2 TRP    14      49.162  53.982  49.680  1.00  0.00           C  
ATOM    187  HZ2 TRP    14      50.098  53.746  50.142  1.00  0.00           H  
ATOM    188  CH2 TRP    14      48.016  53.370  50.184  1.00  0.00           C  
ATOM    189  HH2 TRP    14      48.071  52.685  51.020  1.00  0.00           H  
ATOM    190  CZ3 TRP    14      46.793  53.641  49.574  1.00  0.00           C  
ATOM    191  HZ3 TRP    14      45.925  53.159  49.966  1.00  0.00           H  
ATOM    192  CE3 TRP    14      46.693  54.507  48.472  1.00  0.00           C  
ATOM    193  HE3 TRP    14      45.731  54.664  48.029  1.00  0.00           H  
ATOM    194  CD2 TRP    14      47.821  55.187  47.964  1.00  0.00           C  
ATOM    195  C   TRP    14      45.021  57.112  47.545  1.00  0.00           C  
ATOM    196  O   TRP    14      44.845  57.033  48.765  1.00  0.00           O  
ATOM    197  N   THR    15      44.272  56.435  46.661  1.00  0.00           N  
ATOM    198  H   THR    15      44.377  56.674  45.685  1.00  0.00           H  
ATOM    199  CA  THR    15      43.310  55.367  47.024  1.00  0.00           C  
ATOM    200  HA  THR    15      43.425  55.126  48.081  1.00  0.00           H  
ATOM    201  CB  THR    15      41.857  55.855  46.846  1.00  0.00           C  
ATOM    202  HB  THR    15      41.698  56.130  45.802  1.00  0.00           H  
ATOM    203  CG2 THR    15      40.804  54.820  47.255  1.00  0.00           C  
ATOM    204 HG21 THR    15      41.028  54.431  48.250  1.00  0.00           H  
ATOM    205 HG22 THR    15      39.813  55.275  47.260  1.00  0.00           H  
ATOM    206 HG23 THR    15      40.792  53.997  46.541  1.00  0.00           H  
ATOM    207  OG1 THR    15      41.641  56.995  47.660  1.00  0.00           O  
ATOM    208  HG1 THR    15      40.751  57.346  47.462  1.00  0.00           H  
ATOM    209  C   THR    15      43.578  54.053  46.259  1.00  0.00           C  
ATOM    210  O   THR    15      43.220  52.982  46.744  1.00  0.00           O  
ATOM    211  N   GLY    16      44.311  54.079  45.135  1.00  0.00           N  
ATOM    212  H   GLY    16      44.610  54.972  44.770  1.00  0.00           H  
ATOM    213  CA  GLY    16      44.614  52.890  44.314  1.00  0.00           C  
ATOM    214  HA2 GLY    16      43.680  52.481  43.927  1.00  0.00           H  
ATOM    215  HA3 GLY    16      45.222  53.190  43.460  1.00  0.00           H  
ATOM    216  C   GLY    16      45.361  51.766  45.045  1.00  0.00           C  
ATOM    217  O   GLY    16      45.052  50.589  44.853  1.00  0.00           O  
ATOM    218  N   MET    17      46.317  52.114  45.915  1.00  0.00           N  
ATOM    219  H   MET    17      46.556  53.092  45.999  1.00  0.00           H  
ATOM    220  CA  MET    17      47.079  51.140  46.711  1.00  0.00           C  
ATOM    221  HA  MET    17      47.163  50.225  46.124  1.00  0.00           H  
ATOM    222  CB  MET    17      48.532  51.634  46.895  1.00  0.00           C  
ATOM    223  HB2 MET    17      48.952  51.842  45.910  1.00  0.00           H  
ATOM    224  HB3 MET    17      48.508  52.568  47.438  1.00  0.00           H  
ATOM    225  CG  MET    17      49.510  50.695  47.626  1.00  0.00           C  
ATOM    226  HG2 MET    17      50.463  51.216  47.720  1.00  0.00           H  
ATOM    227  HG3 MET    17      49.155  50.506  48.638  1.00  0.00           H  
ATOM    228  SD  MET    17      49.833  49.109  46.798  1.00  0.00           S  
ATOM    229  CE  MET    17      50.995  48.356  47.973  1.00  0.00           C  
ATOM    230  HE1 MET    17      50.489  48.161  48.919  1.00  0.00           H  
ATOM    231  HE2 MET    17      51.367  47.414  47.569  1.00  0.00           H  
ATOM    232  HE3 MET    17      51.839  49.026  48.142  1.00  0.00           H  
ATOM    233  C   MET    17      46.367  50.719  48.014  1.00  0.00           C  
ATOM    234  O   MET    17      46.847  49.790  48.642  1.00  0.00           O  
ATOM    235  N   ILE    18      45.213  51.287  48.421  1.00  0.00           N  
ATOM    236  H   ILE    18      44.812  52.028  47.861  1.00  0.00           H  
ATOM    237  CA  ILE    18      44.415  50.731  49.549  1.00  0.00           C  
ATOM    238  HA  ILE    18      45.066  50.660  50.419  1.00  0.00           H  
ATOM    239  CB  ILE    18      43.179  51.612  49.928  1.00  0.00           C  
ATOM    240  HB  ILE    18      42.770  52.029  49.011  1.00  0.00           H  
ATOM    241  CG2 ILE    18      42.030  50.807  50.562  1.00  0.00           C  
ATOM    242 HG21 ILE    18      42.385  50.293  51.449  1.00  0.00           H  
ATOM    243 HG22 ILE    18      41.209  51.470  50.839  1.00  0.00           H  
ATOM    244 HG23 ILE    18      41.628  50.082  49.854  1.00  0.00           H  
ATOM    245  CG1 ILE    18      43.470  52.802  50.882  1.00  0.00           C  
ATOM    246 HG12 ILE    18      43.963  53.599  50.331  1.00  0.00           H  
ATOM    247 HG13 ILE    18      42.522  53.237  51.201  1.00  0.00           H  
ATOM    248  CD1 ILE    18      44.274  52.477  52.157  1.00  0.00           C  
ATOM    249 HD11 ILE    18      45.297  52.195  51.916  1.00  0.00           H  
ATOM    250 HD12 ILE    18      44.309  53.360  52.796  1.00  0.00           H  
ATOM    251 HD13 ILE    18      43.802  51.667  52.712  1.00  0.00           H  
ATOM    252  C   ILE    18      44.029  49.280  49.217  1.00  0.00           C  
ATOM    253  O   ILE    18      44.261  48.363  50.007  1.00  0.00           O  
ATOM    254  N   ASP    19      43.482  49.078  48.014  1.00  0.00           N  
ATOM    255  H   ASP    19      43.316  49.889  47.435  1.00  0.00           H  
ATOM    256  CA  ASP    19      43.205  47.761  47.433  1.00  0.00           C  
ATOM    257  HA  ASP    19      42.439  47.271  48.035  1.00  0.00           H  
ATOM    258  CB  ASP    19      42.649  47.975  46.016  1.00  0.00           C  
ATOM    259  HB2 ASP    19      41.759  48.604  46.087  1.00  0.00           H  
ATOM    260  HB3 ASP    19      43.391  48.518  45.429  1.00  0.00           H  
ATOM    261  CG  ASP    19      42.269  46.681  45.273  1.00  0.00           C  
ATOM    262  OD1 ASP    19      42.268  46.695  44.018  1.00  0.00           O  
ATOM    263  OD2 ASP    19      41.934  45.658  45.918  1.00  0.00           O  
ATOM    264  C   ASP    19      44.456  46.858  47.429  1.00  0.00           C  
ATOM    265  O   ASP    19      44.418  45.738  47.941  1.00  0.00           O  
ATOM    266  N   GLY    20      45.585  47.358  46.906  1.00  0.00           N  
ATOM    267  H   GLY    20      45.549  48.283  46.503  1.00  0.00           H  
ATOM    268  CA  GLY    20      46.867  46.642  46.887  1.00  0.00           C  
ATOM    269  HA2 GLY    20      46.766  45.753  46.263  1.00  0.00           H  
ATOM    270  HA3 GLY    20      47.627  47.279  46.437  1.00  0.00           H  
ATOM    271  C   GLY    20      47.358  46.209  48.280  1.00  0.00           C  
ATOM    272  O   GLY    20      47.587  45.023  48.506  1.00  0.00           O  
ATOM    273  N   TRP    21      47.467  47.157  49.218  1.00  0.00           N  
ATOM    274  H   TRP    21      47.232  48.099  48.932  1.00  0.00           H  
ATOM    275  CA  TRP    21      47.867  46.994  50.625  1.00  0.00           C  
ATOM    276  HA  TRP    21      48.909  46.671  50.654  1.00  0.00           H  
ATOM    277  CB  TRP    21      47.786  48.387  51.311  1.00  0.00           C  
ATOM    278  HB2 TRP    21      48.652  48.970  50.994  1.00  0.00           H  
ATOM    279  HB3 TRP    21      46.902  48.896  50.935  1.00  0.00           H  
ATOM    280  CG  TRP    21      47.667  48.479  52.810  1.00  0.00           C  
ATOM    281  CD1 TRP    21      46.597  48.044  53.504  1.00  0.00           C  
ATOM    282  HD1 TRP    21      45.725  47.596  53.060  1.00  0.00           H  
ATOM    283  NE1 TRP    21      46.775  48.242  54.852  1.00  0.00           N  
ATOM    284  HE1 TRP    21      46.087  47.972  55.544  1.00  0.00           H  
ATOM    285  CE2 TRP    21      47.939  48.920  55.107  1.00  0.00           C  
ATOM    286  CZ2 TRP    21      48.519  49.385  56.295  1.00  0.00           C  
ATOM    287  HZ2 TRP    21      48.055  49.171  57.248  1.00  0.00           H  
ATOM    288  CH2 TRP    21      49.694  50.146  56.223  1.00  0.00           C  
ATOM    289  HH2 TRP    21      50.161  50.514  57.129  1.00  0.00           H  
ATOM    290  CZ3 TRP    21      50.238  50.458  54.966  1.00  0.00           C  
ATOM    291  HZ3 TRP    21      51.125  51.070  54.915  1.00  0.00           H  
ATOM    292  CE3 TRP    21      49.642  49.986  53.778  1.00  0.00           C  
ATOM    293  HE3 TRP    21      50.047  50.272  52.822  1.00  0.00           H  
ATOM    294  CD2 TRP    21      48.504  49.152  53.813  1.00  0.00           C  
ATOM    295  C   TRP    21      47.050  45.901  51.347  1.00  0.00           C  
ATOM    296  O   TRP    21      47.642  45.037  52.000  1.00  0.00           O  
ATOM    297  N   TYR    22      45.712  45.904  51.228  1.00  0.00           N  
ATOM    298  H   TYR    22      45.277  46.649  50.692  1.00  0.00           H  
ATOM    299  CA  TYR    22      44.840  44.937  51.924  1.00  0.00           C  
ATOM    300  HA  TYR    22      45.301  44.665  52.875  1.00  0.00           H  
ATOM    301  CB  TYR    22      43.466  45.575  52.231  1.00  0.00           C  
ATOM    302  HB2 TYR    22      43.054  45.955  51.294  1.00  0.00           H  
ATOM    303  HB3 TYR    22      42.793  44.789  52.572  1.00  0.00           H  
ATOM    304  CG  TYR    22      43.406  46.673  53.285  1.00  0.00           C  
ATOM    305  CD1 TYR    22      43.873  46.442  54.598  1.00  0.00           C  
ATOM    306  HD1 TYR    22      44.303  45.483  54.859  1.00  0.00           H  
ATOM    307  CE1 TYR    22      43.786  47.457  55.575  1.00  0.00           C  
ATOM    308  HE1 TYR    22      44.144  47.276  56.579  1.00  0.00           H  
ATOM    309  CZ  TYR    22      43.226  48.712  55.244  1.00  0.00           C  
ATOM    310  OH  TYR    22      43.150  49.711  56.169  1.00  0.00           O  
ATOM    311  HH  TYR    22      43.564  49.475  57.019  1.00  0.00           H  
ATOM    312  CE2 TYR    22      42.731  48.931  53.943  1.00  0.00           C  
ATOM    313  HE2 TYR    22      42.280  49.884  53.706  1.00  0.00           H  
ATOM    314  CD2 TYR    22      42.819  47.915  52.971  1.00  0.00           C  
ATOM    315  HD2 TYR    22      42.428  48.084  51.976  1.00  0.00           H  
ATOM    316  C   TYR    22      44.595  43.621  51.151  1.00  0.00           C  
ATOM    317  O   TYR    22      44.212  42.620  51.765  1.00  0.00           O  
ATOM    318  N   GLY    23      44.820  43.591  49.833  1.00  0.00           N  
ATOM    319  H   GLY    23      45.121  44.453  49.392  1.00  0.00           H  
ATOM    320  CA  GLY    23      44.373  42.519  48.928  1.00  0.00           C  
ATOM    321  HA2 GLY    23      43.609  41.922  49.427  1.00  0.00           H  
ATOM    322  HA3 GLY    23      43.890  42.989  48.072  1.00  0.00           H  
ATOM    323  C   GLY    23      45.425  41.538  48.382  1.00  0.00           C  
ATOM    324  O   GLY    23      45.183  40.957  47.318  1.00  0.00           O  
ATOM    325  N   SER    24      46.533  41.315  49.108  1.00  0.00           N  
ATOM    326  H   SER    24      46.610  41.833  49.970  1.00  0.00           H  
ATOM    327  CA  SER    24      47.638  40.371  48.785  1.00  0.00           C  
ATOM    328  HA  SER    24      48.348  40.426  49.608  1.00  0.00           H  
ATOM    329  CB  SER    24      47.143  38.917  48.749  1.00  0.00           C  
ATOM    330  HB2 SER    24      46.426  38.793  47.933  1.00  0.00           H  
ATOM    331  HB3 SER    24      47.991  38.257  48.549  1.00  0.00           H  
ATOM    332  OG  SER    24      46.547  38.564  49.992  1.00  0.00           O  
ATOM    333  HG  SER    24      46.302  37.612  49.971  1.00  0.00           H  
ATOM    334  C   SER    24      48.472  40.676  47.524  1.00  0.00           C  
ATOM    335  O   SER    24      48.066  41.481  46.653  1.00  0.00           O  
ATOM    336  OXT SER    24      49.577  40.095  47.414  1.00  0.00           O  
TER     337      SER    24 
ENDMDL
REMARK 2LWA                 ENERGY     1.22698E+02 RMS    4.87   5.55   6.91
ATOM      1  N   GLY     1      57.269  59.307  52.636  1.00  0.00           N  
ATOM      2  H1  GLY     1      57.492  58.950  53.554  1.00  0.00           H  
ATOM      3  H2  GLY     1      57.398  60.307  52.642  1.00  0.00           H  
ATOM      4  H3  GLY     1      57.908  58.904  51.969  1.00  0.00           H  
ATOM      5  CA  GLY     1      55.868  58.968  52.282  1.00  0.00           C  
ATOM      6  HA2 GLY     1      55.362  59.855  51.899  1.00  0.00           H  
ATOM      7  HA3 GLY     1      55.865  58.202  51.504  1.00  0.00           H  
ATOM      8  C   GLY     1      55.086  58.433  53.476  1.00  0.00           C  
ATOM      9  O   GLY     1      55.629  58.294  54.573  1.00  0.00           O  
ATOM     10  N   LEU     2      53.801  58.120  53.273  1.00  0.00           N  
ATOM     11  H   LEU     2      53.419  58.247  52.345  1.00  0.00           H  
ATOM     12  CA  LEU     2      52.930  57.510  54.294  1.00  0.00           C  
ATOM     13  HA  LEU     2      52.996  58.104  55.207  1.00  0.00           H  
ATOM     14  CB  LEU     2      51.469  57.536  53.796  1.00  0.00           C  
ATOM     15  HB2 LEU     2      51.432  57.026  52.833  1.00  0.00           H  
ATOM     16  HB3 LEU     2      50.851  56.976  54.497  1.00  0.00           H  
ATOM     17  CG  LEU     2      50.841  58.933  53.625  1.00  0.00           C  
ATOM     18  HG  LEU     2      51.469  59.544  52.978  1.00  0.00           H  
ATOM     19  CD1 LEU     2      49.464  58.804  52.972  1.00  0.00           C  
ATOM     20 HD11 LEU     2      48.815  58.169  53.578  1.00  0.00           H  
ATOM     21 HD12 LEU     2      49.007  59.789  52.870  1.00  0.00           H  
ATOM     22 HD13 LEU     2      49.567  58.372  51.978  1.00  0.00           H  
ATOM     23  CD2 LEU     2      50.663  59.649  54.965  1.00  0.00           C  
ATOM     24 HD21 LEU     2      51.634  59.849  55.416  1.00  0.00           H  
ATOM     25 HD22 LEU     2      50.159  60.603  54.809  1.00  0.00           H  
ATOM     26 HD23 LEU     2      50.067  59.037  55.643  1.00  0.00           H  
ATOM     27  C   LEU     2      53.385  56.076  54.647  1.00  0.00           C  
ATOM     28  O   LEU     2      53.624  55.258  53.755  1.00  0.00           O  
ATOM     29  N   PHE     3      53.478  55.762  55.945  1.00  0.00           N  
ATOM     30  H   PHE     3      53.237  56.470  56.624  1.00  0.00           H  
ATOM     31  CA  PHE     3      53.923  54.456  56.464  1.00  0.00           C  
ATOM     32  HA  PHE     3      54.460  53.940  55.666  1.00  0.00           H  
ATOM     33  CB  PHE     3      54.917  54.642  57.618  1.00  0.00           C  
ATOM     34  HB2 PHE     3      54.488  55.315  58.362  1.00  0.00           H  
ATOM     35  HB3 PHE     3      55.072  53.678  58.107  1.00  0.00           H  
ATOM     36  CG  PHE     3      56.277  55.150  57.176  1.00  0.00           C  
ATOM     37  CD1 PHE     3      57.150  54.293  56.475  1.00  0.00           C  
ATOM     38  HD1 PHE     3      56.849  53.279  56.248  1.00  0.00           H  
ATOM     39  CE1 PHE     3      58.417  54.749  56.070  1.00  0.00           C  
ATOM     40  HE1 PHE     3      59.084  54.087  55.532  1.00  0.00           H  
ATOM     41  CZ  PHE     3      58.819  56.062  56.370  1.00  0.00           C  
ATOM     42  HZ  PHE     3      59.798  56.411  56.064  1.00  0.00           H  
ATOM     43  CE2 PHE     3      57.952  56.920  57.070  1.00  0.00           C  
ATOM     44  HE2 PHE     3      58.262  57.931  57.301  1.00  0.00           H  
ATOM     45  CD2 PHE     3      56.681  56.467  57.470  1.00  0.00           C  
ATOM     46  HD2 PHE     3      56.018  57.131  58.007  1.00  0.00           H  
ATOM     47  C   PHE     3      52.761  53.535  56.870  1.00  0.00           C  
ATOM     48  O   PHE     3      51.704  53.976  57.327  1.00  0.00           O  
ATOM     49  N   GLY     4      52.985  52.233  56.678  1.00  0.00           N  
ATOM     50  H   GLY     4      53.906  51.968  56.351  1.00  0.00           H  
ATOM     51  CA  GLY     4      52.004  51.145  56.743  1.00  0.00           C  
ATOM     52  HA2 GLY     4      52.232  50.488  57.584  1.00  0.00           H  
ATOM     53  HA3 GLY     4      50.993  51.537  56.859  1.00  0.00           H  
ATOM     54  C   GLY     4      52.109  50.346  55.442  1.00  0.00           C  
ATOM     55  O   GLY     4      53.220  50.116  54.954  1.00  0.00           O  
ATOM     56  N   ALA     5      50.980  49.987  54.824  1.00  0.00           N  
ATOM     57  H   ALA     5      50.094  50.130  55.294  1.00  0.00           H  
ATOM     58  CA  ALA     5      50.977  49.417  53.469  1.00  0.00           C  
ATOM     59  HA  ALA     5      51.931  48.910  53.310  1.00  0.00           H  
ATOM     60  CB  ALA     5      49.914  48.319  53.381  1.00  0.00           C  
ATOM     61  HB1 ALA     5      48.929  48.747  53.207  1.00  0.00           H  
ATOM     62  HB2 ALA     5      50.165  47.663  52.550  1.00  0.00           H  
ATOM     63  HB3 ALA     5      49.908  47.721  54.294  1.00  0.00           H  
ATOM     64  C   ALA     5      50.874  50.474  52.342  1.00  0.00           C  
ATOM     65  O   ALA     5      51.020  50.128  51.169  1.00  0.00           O  
ATOM     66  N   ILE     6      50.711  51.771  52.662  1.00  0.00           N  
ATOM     67  H   ILE     6      50.599  52.017  53.634  1.00  0.00           H  
ATOM     68  CA  ILE     6      50.762  52.850  51.649  1.00  0.00           C  
ATOM     69  HA  ILE     6      50.042  52.584  50.873  1.00  0.00           H  
ATOM     70  CB  ILE     6      50.386  54.264  52.170  1.00  0.00           C  
ATOM     71  HB  ILE     6      51.289  54.741  52.546  1.00  0.00           H  
ATOM     72  CG2 ILE     6      49.877  55.092  50.974  1.00  0.00           C  
ATOM     73 HG21 ILE     6      48.916  54.703  50.633  1.00  0.00           H  
ATOM     74 HG22 ILE     6      49.747  56.135  51.261  1.00  0.00           H  
ATOM     75 HG23 ILE     6      50.582  55.060  50.146  1.00  0.00           H  
ATOM     76  CG1 ILE     6      49.303  54.377  53.263  1.00  0.00           C  
ATOM     77 HG12 ILE     6      48.913  55.397  53.265  1.00  0.00           H  
ATOM     78 HG13 ILE     6      48.472  53.719  53.020  1.00  0.00           H  
ATOM     79  CD1 ILE     6      49.813  54.125  54.690  1.00  0.00           C  
ATOM     80 HD11 ILE     6      50.684  54.747  54.888  1.00  0.00           H  
ATOM     81 HD12 ILE     6      49.029  54.385  55.403  1.00  0.00           H  
ATOM     82 HD13 ILE     6      50.084  53.084  54.839  1.00  0.00           H  
ATOM     83  C   ILE     6      52.147  52.906  50.983  1.00  0.00           C  
ATOM     84  O   ILE     6      52.246  53.148  49.785  1.00  0.00           O  
ATOM     85  N   ALA     7      53.217  52.605  51.726  1.00  0.00           N  
ATOM     86  H   ALA     7      53.088  52.462  52.717  1.00  0.00           H  
ATOM     87  CA  ALA     7      54.569  52.460  51.184  1.00  0.00           C  
ATOM     88  HA  ALA     7      54.885  53.426  50.787  1.00  0.00           H  
ATOM     89  CB  ALA     7      55.516  52.088  52.334  1.00  0.00           C  
ATOM     90  HB1 ALA     7      55.222  51.135  52.778  1.00  0.00           H  
ATOM     91  HB2 ALA     7      56.536  52.006  51.957  1.00  0.00           H  
ATOM     92  HB3 ALA     7      55.489  52.865  53.100  1.00  0.00           H  
ATOM     93  C   ALA     7      54.625  51.442  50.023  1.00  0.00           C  
ATOM     94  O   ALA     7      55.164  51.747  48.960  1.00  0.00           O  
ATOM     95  N   ALA     8      54.014  50.261  50.190  1.00  0.00           N  
ATOM     96  H   ALA     8      53.575  50.072  51.079  1.00  0.00           H  
ATOM     97  CA  ALA     8      53.919  49.232  49.146  1.00  0.00           C  
ATOM     98  HA  ALA     8      54.931  49.010  48.802  1.00  0.00           H  
ATOM     99  CB  ALA     8      53.354  47.948  49.769  1.00  0.00           C  
ATOM    100  HB1 ALA     8      52.343  48.114  50.139  1.00  0.00           H  
ATOM    101  HB2 ALA     8      53.332  47.155  49.020  1.00  0.00           H  
ATOM    102  HB3 ALA     8      53.989  47.628  50.597  1.00  0.00           H  
ATOM    103  C   ALA     8      53.116  49.693  47.908  1.00  0.00           C  
ATOM    104  O   ALA     8      53.491  49.377  46.777  1.00  0.00           O  
ATOM    105  N   PHE     9      52.032  50.461  48.099  1.00  0.00           N  
ATOM    106  H   PHE     9      51.745  50.648  49.053  1.00  0.00           H  
ATOM    107  CA  PHE     9      51.328  51.151  47.003  1.00  0.00           C  
ATOM    108  HA  PHE     9      51.013  50.404  46.272  1.00  0.00           H  
ATOM    109  CB  PHE     9      50.057  51.835  47.546  1.00  0.00           C  
ATOM    110  HB2 PHE     9      49.317  51.070  47.766  1.00  0.00           H  
ATOM    111  HB3 PHE     9      50.296  52.317  48.491  1.00  0.00           H  
ATOM    112  CG  PHE     9      49.408  52.879  46.647  1.00  0.00           C  
ATOM    113  CD1 PHE     9      49.333  52.694  45.252  1.00  0.00           C  
ATOM    114  HD1 PHE     9      49.735  51.800  44.798  1.00  0.00           H  
ATOM    115  CE1 PHE     9      48.739  53.672  44.434  1.00  0.00           C  
ATOM    116  HE1 PHE     9      48.687  53.521  43.363  1.00  0.00           H  
ATOM    117  CZ  PHE     9      48.209  54.840  45.006  1.00  0.00           C  
ATOM    118  HZ  PHE     9      47.750  55.591  44.376  1.00  0.00           H  
ATOM    119  CE2 PHE     9      48.276  55.030  46.397  1.00  0.00           C  
ATOM    120  HE2 PHE     9      47.868  55.930  46.839  1.00  0.00           H  
ATOM    121  CD2 PHE     9      48.872  54.052  47.214  1.00  0.00           C  
ATOM    122  HD2 PHE     9      48.917  54.208  48.282  1.00  0.00           H  
ATOM    123  C   PHE     9      52.247  52.146  46.263  1.00  0.00           C  
ATOM    124  O   PHE     9      52.420  52.054  45.045  1.00  0.00           O  
ATOM    125  N   ILE    10      52.873  53.066  47.003  1.00  0.00           N  
ATOM    126  H   ILE    10      52.688  53.060  48.002  1.00  0.00           H  
ATOM    127  CA  ILE    10      53.698  54.169  46.477  1.00  0.00           C  
ATOM    128  HA  ILE    10      53.106  54.709  45.736  1.00  0.00           H  
ATOM    129  CB  ILE    10      54.026  55.157  47.625  1.00  0.00           C  
ATOM    130  HB  ILE    10      54.372  54.578  48.483  1.00  0.00           H  
ATOM    131  CG2 ILE    10      55.138  56.157  47.257  1.00  0.00           C  
ATOM    132 HG21 ILE    10      54.854  56.724  46.370  1.00  0.00           H  
ATOM    133 HG22 ILE    10      55.322  56.848  48.078  1.00  0.00           H  
ATOM    134 HG23 ILE    10      56.074  55.631  47.067  1.00  0.00           H  
ATOM    135  CG1 ILE    10      52.742  55.926  48.027  1.00  0.00           C  
ATOM    136 HG12 ILE    10      52.488  56.643  47.244  1.00  0.00           H  
ATOM    137 HG13 ILE    10      51.908  55.230  48.108  1.00  0.00           H  
ATOM    138  CD1 ILE    10      52.846  56.666  49.368  1.00  0.00           C  
ATOM    139 HD11 ILE    10      53.577  57.471  49.310  1.00  0.00           H  
ATOM    140 HD12 ILE    10      51.877  57.103  49.612  1.00  0.00           H  
ATOM    141 HD13 ILE    10      53.129  55.969  50.158  1.00  0.00           H  
ATOM    142  C   ILE    10      54.949  53.657  45.735  1.00  0.00           C  
ATOM    143  O   ILE    10      55.407  54.289  44.781  1.00  0.00           O  
ATOM    144  N   GLU    11      55.454  52.473  46.095  1.00  0.00           N  
ATOM    145  H   GLU    11      55.075  52.040  46.930  1.00  0.00           H  
ATOM    146  CA  GLU    11      56.596  51.807  45.447  1.00  0.00           C  
ATOM    147  HA  GLU    11      57.359  52.569  45.291  1.00  0.00           H  
ATOM    148  CB  GLU    11      57.168  50.757  46.426  1.00  0.00           C  
ATOM    149  HB2 GLU    11      57.165  51.186  47.427  1.00  0.00           H  
ATOM    150  HB3 GLU    11      56.508  49.888  46.444  1.00  0.00           H  
ATOM    151  CG  GLU    11      58.609  50.285  46.164  1.00  0.00           C  
ATOM    152  HG2 GLU    11      58.918  49.664  47.008  1.00  0.00           H  
ATOM    153  HG3 GLU    11      58.622  49.643  45.281  1.00  0.00           H  
ATOM    154  CD  GLU    11      59.624  51.439  45.998  1.00  0.00           C  
ATOM    155  OE1 GLU    11      60.513  51.348  45.115  1.00  0.00           O  
ATOM    156  OE2 GLU    11      59.571  52.435  46.761  1.00  0.00           O  
ATOM    157  C   GLU    11      56.273  51.234  44.039  1.00  0.00           C  
ATOM    158  O   GLU    11      57.127  50.618  43.400  1.00  0.00           O  
ATOM    159  N   GLY    12      55.055  51.462  43.524  1.00  0.00           N  
ATOM    160  H   GLY    12      54.391  51.969  44.097  1.00  0.00           H  
ATOM    161  CA  GLY    12      54.661  51.182  42.134  1.00  0.00           C  
ATOM    162  HA2 GLY    12      53.932  51.929  41.821  1.00  0.00           H  
ATOM    163  HA3 GLY    12      55.531  51.287  41.483  1.00  0.00           H  
ATOM    164  C   GLY    12      54.049  49.799  41.884  1.00  0.00           C  
ATOM    165  O   GLY    12      53.918  49.394  40.725  1.00  0.00           O  
ATOM    166  N   GLY    13      53.682  49.066  42.942  1.00  0.00           N  
ATOM    167  H   GLY    13      53.823  49.468  43.859  1.00  0.00           H  
ATOM    168  CA  GLY    13      53.249  47.665  42.855  1.00  0.00           C  
ATOM    169  HA2 GLY    13      53.619  47.217  41.932  1.00  0.00           H  
ATOM    170  HA3 GLY    13      53.699  47.111  43.679  1.00  0.00           H  
ATOM    171  C   GLY    13      51.732  47.449  42.922  1.00  0.00           C  
ATOM    172  O   GLY    13      51.176  46.801  42.035  1.00  0.00           O  
ATOM    173  N   TRP    14      51.085  47.898  44.010  1.00  0.00           N  
ATOM    174  H   TRP    14      51.648  48.406  44.680  1.00  0.00           H  
ATOM    175  CA  TRP    14      49.665  47.662  44.383  1.00  0.00           C  
ATOM    176  HA  TRP    14      49.441  48.323  45.221  1.00  0.00           H  
ATOM    177  CB  TRP    14      48.675  48.050  43.262  1.00  0.00           C  
ATOM    178  HB2 TRP    14      48.957  49.032  42.880  1.00  0.00           H  
ATOM    179  HB3 TRP    14      48.759  47.341  42.439  1.00  0.00           H  
ATOM    180  CG  TRP    14      47.225  48.113  43.660  1.00  0.00           C  
ATOM    181  CD1 TRP    14      46.356  47.078  43.611  1.00  0.00           C  
ATOM    182  HD1 TRP    14      46.601  46.078  43.266  1.00  0.00           H  
ATOM    183  NE1 TRP    14      45.120  47.481  44.080  1.00  0.00           N  
ATOM    184  HE1 TRP    14      44.316  46.866  44.129  1.00  0.00           H  
ATOM    185  CE2 TRP    14      45.128  48.796  44.481  1.00  0.00           C  
ATOM    186  CZ2 TRP    14      44.147  49.635  45.034  1.00  0.00           C  
ATOM    187  HZ2 TRP    14      43.160  49.251  45.249  1.00  0.00           H  
ATOM    188  CH2 TRP    14      44.465  50.979  45.291  1.00  0.00           C  
ATOM    189  HH2 TRP    14      43.723  51.643  45.717  1.00  0.00           H  
ATOM    190  CZ3 TRP    14      45.750  51.463  44.980  1.00  0.00           C  
ATOM    191  HZ3 TRP    14      45.991  52.502  45.167  1.00  0.00           H  
ATOM    192  CE3 TRP    14      46.724  50.604  44.431  1.00  0.00           C  
ATOM    193  HE3 TRP    14      47.698  50.985  44.177  1.00  0.00           H  
ATOM    194  CD2 TRP    14      46.453  49.241  44.188  1.00  0.00           C  
ATOM    195  C   TRP    14      49.435  46.229  44.915  1.00  0.00           C  
ATOM    196  O   TRP    14      48.715  46.018  45.891  1.00  0.00           O  
ATOM    197  N   THR    15      50.112  45.238  44.330  1.00  0.00           N  
ATOM    198  H   THR    15      50.627  45.468  43.489  1.00  0.00           H  
ATOM    199  CA  THR    15      50.069  43.823  44.733  1.00  0.00           C  
ATOM    200  HA  THR    15      49.048  43.579  45.026  1.00  0.00           H  
ATOM    201  CB  THR    15      50.430  42.892  43.560  1.00  0.00           C  
ATOM    202  HB  THR    15      51.483  43.018  43.303  1.00  0.00           H  
ATOM    203  CG2 THR    15      50.157  41.423  43.900  1.00  0.00           C  
ATOM    204 HG21 THR    15      49.105  41.289  44.156  1.00  0.00           H  
ATOM    205 HG22 THR    15      50.401  40.795  43.044  1.00  0.00           H  
ATOM    206 HG23 THR    15      50.773  41.109  44.743  1.00  0.00           H  
ATOM    207  OG1 THR    15      49.639  43.210  42.429  1.00  0.00           O  
ATOM    208  HG1 THR    15      50.007  42.732  41.661  1.00  0.00           H  
ATOM    209  C   THR    15      50.985  43.581  45.942  1.00  0.00           C  
ATOM    210  O   THR    15      52.189  43.352  45.806  1.00  0.00           O  
ATOM    211  N   GLY    16      50.404  43.682  47.139  1.00  0.00           N  
ATOM    212  H   GLY    16      49.414  43.886  47.150  1.00  0.00           H  
ATOM    213  CA  GLY    16      51.079  43.511  48.434  1.00  0.00           C  
ATOM    214  HA2 GLY    16      51.166  42.448  48.660  1.00  0.00           H  
ATOM    215  HA3 GLY    16      52.083  43.937  48.393  1.00  0.00           H  
ATOM    216  C   GLY    16      50.318  44.198  49.570  1.00  0.00           C  
ATOM    217  O   GLY    16      50.043  43.579  50.598  1.00  0.00           O  
ATOM    218  N   MET    17      49.890  45.450  49.354  1.00  0.00           N  
ATOM    219  H   MET    17      50.191  45.917  48.509  1.00  0.00           H  
ATOM    220  CA  MET    17      48.978  46.152  50.273  1.00  0.00           C  
ATOM    221  HA  MET    17      49.389  46.039  51.277  1.00  0.00           H  
ATOM    222  CB  MET    17      48.955  47.662  49.980  1.00  0.00           C  
ATOM    223  HB2 MET    17      48.381  48.175  50.751  1.00  0.00           H  
ATOM    224  HB3 MET    17      49.981  48.019  50.042  1.00  0.00           H  
ATOM    225  CG  MET    17      48.411  48.070  48.609  1.00  0.00           C  
ATOM    226  HG2 MET    17      48.878  49.017  48.349  1.00  0.00           H  
ATOM    227  HG3 MET    17      48.735  47.351  47.864  1.00  0.00           H  
ATOM    228  SD  MET    17      46.612  48.280  48.492  1.00  0.00           S  
ATOM    229  CE  MET    17      46.564  50.028  48.019  1.00  0.00           C  
ATOM    230  HE1 MET    17      47.166  50.179  47.123  1.00  0.00           H  
ATOM    231  HE2 MET    17      45.538  50.323  47.806  1.00  0.00           H  
ATOM    232  HE3 MET    17      46.962  50.641  48.828  1.00  0.00           H  
ATOM    233  C   MET    17      47.581  45.511  50.324  1.00  0.00           C  
ATOM    234  O   MET    17      47.028  45.376  51.414  1.00  0.00           O  
ATOM    235  N   ILE    18      47.068  45.002  49.192  1.00  0.00           N  
ATOM    236  H   ILE    18      47.552  45.213  48.330  1.00  0.00           H  
ATOM    237  CA  ILE    18      45.822  44.208  49.103  1.00  0.00           C  
ATOM    238  HA  ILE    18      44.981  44.881  49.276  1.00  0.00           H  
ATOM    239  CB  ILE    18      45.674  43.604  47.677  1.00  0.00           C  
ATOM    240  HB  ILE    18      46.662  43.297  47.327  1.00  0.00           H  
ATOM    241  CG2 ILE    18      44.781  42.345  47.640  1.00  0.00           C  
ATOM    242 HG21 ILE    18      43.771  42.588  47.967  1.00  0.00           H  
ATOM    243 HG22 ILE    18      44.748  41.926  46.636  1.00  0.00           H  
ATOM    244 HG23 ILE    18      45.190  41.557  48.271  1.00  0.00           H  
ATOM    245  CG1 ILE    18      45.140  44.699  46.722  1.00  0.00           C  
ATOM    246 HG12 ILE    18      44.226  45.121  47.138  1.00  0.00           H  
ATOM    247 HG13 ILE    18      45.874  45.504  46.660  1.00  0.00           H  
ATOM    248  CD1 ILE    18      44.834  44.222  45.294  1.00  0.00           C  
ATOM    249 HD11 ILE    18      44.029  43.489  45.294  1.00  0.00           H  
ATOM    250 HD12 ILE    18      44.491  45.059  44.695  1.00  0.00           H  
ATOM    251 HD13 ILE    18      45.729  43.795  44.841  1.00  0.00           H  
ATOM    252  C   ILE    18      45.736  43.127  50.199  1.00  0.00           C  
ATOM    253  O   ILE    18      44.696  42.977  50.844  1.00  0.00           O  
ATOM    254  N   ASP    19      46.820  42.370  50.406  1.00  0.00           N  
ATOM    255  H   ASP    19      47.641  42.556  49.851  1.00  0.00           H  
ATOM    256  CA  ASP    19      46.869  41.246  51.352  1.00  0.00           C  
ATOM    257  HA  ASP    19      46.064  40.555  51.095  1.00  0.00           H  
ATOM    258  CB  ASP    19      48.199  40.483  51.214  1.00  0.00           C  
ATOM    259  HB2 ASP    19      49.010  41.142  51.530  1.00  0.00           H  
ATOM    260  HB3 ASP    19      48.180  39.637  51.904  1.00  0.00           H  
ATOM    261  CG  ASP    19      48.504  39.942  49.802  1.00  0.00           C  
ATOM    262  OD1 ASP    19      49.701  39.724  49.494  1.00  0.00           O  
ATOM    263  OD2 ASP    19      47.569  39.691  49.003  1.00  0.00           O  
ATOM    264  C   ASP    19      46.652  41.660  52.823  1.00  0.00           C  
ATOM    265  O   ASP    19      46.074  40.893  53.600  1.00  0.00           O  
ATOM    266  N   GLY    20      47.120  42.854  53.213  1.00  0.00           N  
ATOM    267  H   GLY    20      47.545  43.440  52.506  1.00  0.00           H  
ATOM    268  CA  GLY    20      47.083  43.354  54.594  1.00  0.00           C  
ATOM    269  HA2 GLY    20      46.964  42.523  55.290  1.00  0.00           H  
ATOM    270  HA3 GLY    20      48.040  43.827  54.818  1.00  0.00           H  
ATOM    271  C   GLY    20      45.978  44.382  54.875  1.00  0.00           C  
ATOM    272  O   GLY    20      45.257  44.254  55.868  1.00  0.00           O  
ATOM    273  N   TRP    21      45.848  45.400  54.016  1.00  0.00           N  
ATOM    274  H   TRP    21      46.438  45.392  53.190  1.00  0.00           H  
ATOM    275  CA  TRP    21      44.973  46.572  54.176  1.00  0.00           C  
ATOM    276  HA  TRP    21      43.953  46.228  54.357  1.00  0.00           H  
ATOM    277  CB  TRP    21      45.418  47.385  55.408  1.00  0.00           C  
ATOM    278  HB2 TRP    21      45.181  46.827  56.313  1.00  0.00           H  
ATOM    279  HB3 TRP    21      46.504  47.487  55.371  1.00  0.00           H  
ATOM    280  CG  TRP    21      44.847  48.763  55.554  1.00  0.00           C  
ATOM    281  CD1 TRP    21      43.607  49.083  55.988  1.00  0.00           C  
ATOM    282  HD1 TRP    21      42.853  48.366  56.297  1.00  0.00           H  
ATOM    283  NE1 TRP    21      43.450  50.459  55.978  1.00  0.00           N  
ATOM    284  HE1 TRP    21      42.595  50.925  56.262  1.00  0.00           H  
ATOM    285  CE2 TRP    21      44.589  51.098  55.532  1.00  0.00           C  
ATOM    286  CZ2 TRP    21      44.937  52.447  55.349  1.00  0.00           C  
ATOM    287  HZ2 TRP    21      44.225  53.230  55.572  1.00  0.00           H  
ATOM    288  CH2 TRP    21      46.223  52.763  54.876  1.00  0.00           C  
ATOM    289  HH2 TRP    21      46.512  53.797  54.733  1.00  0.00           H  
ATOM    290  CZ3 TRP    21      47.136  51.730  54.597  1.00  0.00           C  
ATOM    291  HZ3 TRP    21      48.125  51.957  54.236  1.00  0.00           H  
ATOM    292  CE3 TRP    21      46.778  50.386  54.787  1.00  0.00           C  
ATOM    293  HE3 TRP    21      47.485  49.601  54.577  1.00  0.00           H  
ATOM    294  CD2 TRP    21      45.497  50.034  55.251  1.00  0.00           C  
ATOM    295  C   TRP    21      44.969  47.435  52.896  1.00  0.00           C  
ATOM    296  O   TRP    21      45.997  47.988  52.494  1.00  0.00           O  
ATOM    297  N   TYR    22      43.798  47.545  52.256  1.00  0.00           N  
ATOM    298  H   TYR    22      42.996  47.087  52.661  1.00  0.00           H  
ATOM    299  CA  TYR    22      43.565  48.392  51.076  1.00  0.00           C  
ATOM    300  HA  TYR    22      44.253  48.078  50.289  1.00  0.00           H  
ATOM    301  CB  TYR    22      42.129  48.195  50.558  1.00  0.00           C  
ATOM    302  HB2 TYR    22      41.442  48.113  51.401  1.00  0.00           H  
ATOM    303  HB3 TYR    22      41.834  49.090  50.008  1.00  0.00           H  
ATOM    304  CG  TYR    22      41.941  46.999  49.637  1.00  0.00           C  
ATOM    305  CD1 TYR    22      41.685  47.209  48.266  1.00  0.00           C  
ATOM    306  HD1 TYR    22      41.630  48.217  47.872  1.00  0.00           H  
ATOM    307  CE1 TYR    22      41.486  46.115  47.402  1.00  0.00           C  
ATOM    308  HE1 TYR    22      41.282  46.283  46.354  1.00  0.00           H  
ATOM    309  CZ  TYR    22      41.549  44.797  47.907  1.00  0.00           C  
ATOM    310  OH  TYR    22      41.354  43.730  47.082  1.00  0.00           O  
ATOM    311  HH  TYR    22      41.131  43.995  46.171  1.00  0.00           H  
ATOM    312  CE2 TYR    22      41.818  44.585  49.277  1.00  0.00           C  
ATOM    313  HE2 TYR    22      41.872  43.576  49.659  1.00  0.00           H  
ATOM    314  CD2 TYR    22      42.007  45.683  50.139  1.00  0.00           C  
ATOM    315  HD2 TYR    22      42.199  45.507  51.189  1.00  0.00           H  
ATOM    316  C   TYR    22      43.837  49.884  51.355  1.00  0.00           C  
ATOM    317  O   TYR    22      43.676  50.363  52.480  1.00  0.00           O  
ATOM    318  N   GLY    23      44.223  50.624  50.306  1.00  0.00           N  
ATOM    319  H   GLY    23      44.298  50.164  49.411  1.00  0.00           H  
ATOM    320  CA  GLY    23      44.553  52.055  50.367  1.00  0.00           C  
ATOM    321  HA2 GLY    23      45.478  52.173  50.934  1.00  0.00           H  
ATOM    322  HA3 GLY    23      44.729  52.422  49.355  1.00  0.00           H  
ATOM    323  C   GLY    23      43.457  52.931  51.002  1.00  0.00           C  
ATOM    324  O   GLY    23      42.260  52.686  50.810  1.00  0.00           O  
ATOM    325  N   SER    24      43.887  53.969  51.735  1.00  0.00           N  
ATOM    326  H   SER    24      44.886  54.097  51.800  1.00  0.00           H  
ATOM    327  CA  SER    24      43.033  54.904  52.497  1.00  0.00           C  
ATOM    328  HA  SER    24      42.475  54.329  53.235  1.00  0.00           H  
ATOM    329  CB  SER    24      43.924  55.892  53.256  1.00  0.00           C  
ATOM    330  HB2 SER    24      44.651  55.339  53.856  1.00  0.00           H  
ATOM    331  HB3 SER    24      44.466  56.515  52.538  1.00  0.00           H  
ATOM    332  OG  SER    24      43.129  56.706  54.104  1.00  0.00           O  
ATOM    333  HG  SER    24      43.703  57.361  54.560  1.00  0.00           H  
ATOM    334  C   SER    24      42.003  55.639  51.624  1.00  0.00           C  
ATOM    335  O   SER    24      42.401  56.283  50.623  1.00  0.00           O  
ATOM    336  OXT SER    24      40.789  55.560  51.929  1.00  0.00           O  
TER     337      SER    24 
ENDMDL
REMARK 2LWA                 ENERGY     1.22931E+02 RMS    4.49   4.61   6.61
ATOM      1  N   GLY     1      45.458  46.072  42.564  1.00  0.00           N  
ATOM      2  H1  GLY     1      46.414  46.138  42.246  1.00  0.00           H  
ATOM      3  H2  GLY     1      45.017  45.296  42.096  1.00  0.00           H  
ATOM      4  H3  GLY     1      45.465  45.888  43.556  1.00  0.00           H  
ATOM      5  CA  GLY     1      44.729  47.333  42.275  1.00  0.00           C  
ATOM      6  HA2 GLY     1      44.723  47.511  41.199  1.00  0.00           H  
ATOM      7  HA3 GLY     1      43.698  47.244  42.620  1.00  0.00           H  
ATOM      8  C   GLY     1      45.366  48.538  42.957  1.00  0.00           C  
ATOM      9  O   GLY     1      46.399  48.414  43.611  1.00  0.00           O  
ATOM     10  N   LEU     2      44.748  49.721  42.835  1.00  0.00           N  
ATOM     11  H   LEU     2      43.885  49.757  42.304  1.00  0.00           H  
ATOM     12  CA  LEU     2      45.296  50.999  43.337  1.00  0.00           C  
ATOM     13  HA  LEU     2      46.373  50.972  43.176  1.00  0.00           H  
ATOM     14  CB  LEU     2      44.755  52.172  42.490  1.00  0.00           C  
ATOM     15  HB2 LEU     2      43.667  52.100  42.450  1.00  0.00           H  
ATOM     16  HB3 LEU     2      45.007  53.119  42.971  1.00  0.00           H  
ATOM     17  CG  LEU     2      45.323  52.195  41.051  1.00  0.00           C  
ATOM     18  HG  LEU     2      45.249  51.199  40.613  1.00  0.00           H  
ATOM     19  CD1 LEU     2      44.530  53.157  40.166  1.00  0.00           C  
ATOM     20 HD11 LEU     2      44.583  54.169  40.568  1.00  0.00           H  
ATOM     21 HD12 LEU     2      44.939  53.150  39.155  1.00  0.00           H  
ATOM     22 HD13 LEU     2      43.488  52.839  40.120  1.00  0.00           H  
ATOM     23  CD2 LEU     2      46.788  52.642  41.001  1.00  0.00           C  
ATOM     24 HD21 LEU     2      47.418  51.972  41.583  1.00  0.00           H  
ATOM     25 HD22 LEU     2      47.144  52.628  39.970  1.00  0.00           H  
ATOM     26 HD23 LEU     2      46.881  53.655  41.391  1.00  0.00           H  
ATOM     27  C   LEU     2      45.172  51.195  44.869  1.00  0.00           C  
ATOM     28  O   LEU     2      45.694  52.174  45.405  1.00  0.00           O  
ATOM     29  N   PHE     3      44.537  50.261  45.592  1.00  0.00           N  
ATOM     30  H   PHE     3      44.086  49.507  45.098  1.00  0.00           H  
ATOM     31  CA  PHE     3      44.637  50.162  47.058  1.00  0.00           C  
ATOM     32  HA  PHE     3      44.663  51.158  47.504  1.00  0.00           H  
ATOM     33  CB  PHE     3      43.442  49.388  47.653  1.00  0.00           C  
ATOM     34  HB2 PHE     3      43.059  48.679  46.918  1.00  0.00           H  
ATOM     35  HB3 PHE     3      43.794  48.799  48.501  1.00  0.00           H  
ATOM     36  CG  PHE     3      42.308  50.243  48.189  1.00  0.00           C  
ATOM     37  CD1 PHE     3      41.010  50.142  47.649  1.00  0.00           C  
ATOM     38  HD1 PHE     3      40.821  49.492  46.806  1.00  0.00           H  
ATOM     39  CE1 PHE     3      39.948  50.866  48.225  1.00  0.00           C  
ATOM     40  HE1 PHE     3      38.949  50.776  47.818  1.00  0.00           H  
ATOM     41  CZ  PHE     3      40.179  51.693  49.339  1.00  0.00           C  
ATOM     42  HZ  PHE     3      39.360  52.241  49.787  1.00  0.00           H  
ATOM     43  CE2 PHE     3      41.473  51.800  49.877  1.00  0.00           C  
ATOM     44  HE2 PHE     3      41.651  52.430  50.739  1.00  0.00           H  
ATOM     45  CD2 PHE     3      42.533  51.073  49.306  1.00  0.00           C  
ATOM     46  HD2 PHE     3      43.522  51.140  49.741  1.00  0.00           H  
ATOM     47  C   PHE     3      45.981  49.461  47.357  1.00  0.00           C  
ATOM     48  O   PHE     3      46.070  48.231  47.401  1.00  0.00           O  
ATOM     49  N   GLY     4      47.042  50.261  47.491  1.00  0.00           N  
ATOM     50  H   GLY     4      46.889  51.256  47.379  1.00  0.00           H  
ATOM     51  CA  GLY     4      48.440  49.814  47.525  1.00  0.00           C  
ATOM     52  HA2 GLY     4      48.931  50.219  48.410  1.00  0.00           H  
ATOM     53  HA3 GLY     4      48.505  48.726  47.553  1.00  0.00           H  
ATOM     54  C   GLY     4      49.160  50.341  46.279  1.00  0.00           C  
ATOM     55  O   GLY     4      48.988  51.506  45.930  1.00  0.00           O  
ATOM     56  N   ALA     5      49.976  49.514  45.619  1.00  0.00           N  
ATOM     57  H   ALA     5      50.115  48.589  46.006  1.00  0.00           H  
ATOM     58  CA  ALA     5      50.569  49.763  44.292  1.00  0.00           C  
ATOM     59  HA  ALA     5      51.299  48.980  44.090  1.00  0.00           H  
ATOM     60  CB  ALA     5      49.455  49.613  43.241  1.00  0.00           C  
ATOM     61  HB1 ALA     5      48.699  50.387  43.382  1.00  0.00           H  
ATOM     62  HB2 ALA     5      49.870  49.703  42.237  1.00  0.00           H  
ATOM     63  HB3 ALA     5      48.991  48.632  43.336  1.00  0.00           H  
ATOM     64  C   ALA     5      51.331  51.105  44.172  1.00  0.00           C  
ATOM     65  O   ALA     5      51.219  51.781  43.149  1.00  0.00           O  
ATOM     66  N   ILE     6      52.019  51.536  45.247  1.00  0.00           N  
ATOM     67  H   ILE     6      52.052  50.900  46.034  1.00  0.00           H  
ATOM     68  CA  ILE     6      52.645  52.872  45.448  1.00  0.00           C  
ATOM     69  HA  ILE     6      52.933  52.867  46.501  1.00  0.00           H  
ATOM     70  CB  ILE     6      54.017  53.044  44.717  1.00  0.00           C  
ATOM     71  HB  ILE     6      54.673  52.276  45.134  1.00  0.00           H  
ATOM     72  CG2 ILE     6      54.006  52.814  43.197  1.00  0.00           C  
ATOM     73 HG21 ILE     6      53.310  53.499  42.714  1.00  0.00           H  
ATOM     74 HG22 ILE     6      55.001  52.955  42.777  1.00  0.00           H  
ATOM     75 HG23 ILE     6      53.731  51.783  42.982  1.00  0.00           H  
ATOM     76  CG1 ILE     6      54.676  54.405  45.046  1.00  0.00           C  
ATOM     77 HG12 ILE     6      54.118  55.210  44.566  1.00  0.00           H  
ATOM     78 HG13 ILE     6      54.631  54.546  46.123  1.00  0.00           H  
ATOM     79  CD1 ILE     6      56.154  54.543  44.655  1.00  0.00           C  
ATOM     80 HD11 ILE     6      56.264  54.592  43.572  1.00  0.00           H  
ATOM     81 HD12 ILE     6      56.550  55.467  45.077  1.00  0.00           H  
ATOM     82 HD13 ILE     6      56.726  53.702  45.047  1.00  0.00           H  
ATOM     83  C   ILE     6      51.632  54.053  45.406  1.00  0.00           C  
ATOM     84  O   ILE     6      51.891  55.140  45.917  1.00  0.00           O  
ATOM     85  N   ALA     7      50.398  53.810  44.961  1.00  0.00           N  
ATOM     86  H   ALA     7      50.224  52.886  44.592  1.00  0.00           H  
ATOM     87  CA  ALA     7      49.262  54.727  44.929  1.00  0.00           C  
ATOM     88  HA  ALA     7      49.622  55.672  44.527  1.00  0.00           H  
ATOM     89  CB  ALA     7      48.243  54.168  43.930  1.00  0.00           C  
ATOM     90  HB1 ALA     7      47.875  53.201  44.269  1.00  0.00           H  
ATOM     91  HB2 ALA     7      47.402  54.855  43.831  1.00  0.00           H  
ATOM     92  HB3 ALA     7      48.718  54.048  42.956  1.00  0.00           H  
ATOM     93  C   ALA     7      48.644  55.037  46.317  1.00  0.00           C  
ATOM     94  O   ALA     7      47.711  55.836  46.411  1.00  0.00           O  
ATOM     95  N   ALA     8      49.148  54.425  47.398  1.00  0.00           N  
ATOM     96  H   ALA     8      49.783  53.656  47.243  1.00  0.00           H  
ATOM     97  CA  ALA     8      48.870  54.837  48.782  1.00  0.00           C  
ATOM     98  HA  ALA     8      47.943  55.411  48.810  1.00  0.00           H  
ATOM     99  CB  ALA     8      48.632  53.581  49.630  1.00  0.00           C  
ATOM    100  HB1 ALA     8      49.442  52.867  49.494  1.00  0.00           H  
ATOM    101  HB2 ALA     8      48.557  53.850  50.685  1.00  0.00           H  
ATOM    102  HB3 ALA     8      47.698  53.108  49.324  1.00  0.00           H  
ATOM    103  C   ALA     8      49.974  55.777  49.345  1.00  0.00           C  
ATOM    104  O   ALA     8      49.686  56.627  50.191  1.00  0.00           O  
ATOM    105  N   PHE     9      51.212  55.697  48.826  1.00  0.00           N  
ATOM    106  H   PHE     9      51.381  54.991  48.125  1.00  0.00           H  
ATOM    107  CA  PHE     9      52.320  56.637  49.088  1.00  0.00           C  
ATOM    108  HA  PHE     9      52.385  56.807  50.164  1.00  0.00           H  
ATOM    109  CB  PHE     9      53.645  55.981  48.648  1.00  0.00           C  
ATOM    110  HB2 PHE     9      53.965  55.289  49.424  1.00  0.00           H  
ATOM    111  HB3 PHE     9      53.460  55.371  47.772  1.00  0.00           H  
ATOM    112  CG  PHE     9      54.809  56.901  48.313  1.00  0.00           C  
ATOM    113  CD1 PHE     9      55.823  57.145  49.260  1.00  0.00           C  
ATOM    114  HD1 PHE     9      55.764  56.701  50.245  1.00  0.00           H  
ATOM    115  CE1 PHE     9      56.927  57.950  48.922  1.00  0.00           C  
ATOM    116  HE1 PHE     9      57.710  58.128  49.648  1.00  0.00           H  
ATOM    117  CZ  PHE     9      57.020  58.519  47.639  1.00  0.00           C  
ATOM    118  HZ  PHE     9      57.871  59.136  47.379  1.00  0.00           H  
ATOM    119  CE2 PHE     9      56.010  58.278  46.691  1.00  0.00           C  
ATOM    120  HE2 PHE     9      56.083  58.711  45.701  1.00  0.00           H  
ATOM    121  CD2 PHE     9      54.911  57.466  47.025  1.00  0.00           C  
ATOM    122  HD2 PHE     9      54.146  57.271  46.285  1.00  0.00           H  
ATOM    123  C   PHE     9      52.108  58.022  48.444  1.00  0.00           C  
ATOM    124  O   PHE     9      52.474  59.035  49.043  1.00  0.00           O  
ATOM    125  N   ILE    10      51.476  58.089  47.260  1.00  0.00           N  
ATOM    126  H   ILE    10      51.266  57.213  46.798  1.00  0.00           H  
ATOM    127  CA  ILE    10      51.227  59.348  46.512  1.00  0.00           C  
ATOM    128  HA  ILE    10      52.202  59.781  46.282  1.00  0.00           H  
ATOM    129  CB  ILE    10      50.514  59.101  45.157  1.00  0.00           C  
ATOM    130  HB  ILE    10      50.368  60.068  44.674  1.00  0.00           H  
ATOM    131  CG2 ILE    10      51.420  58.286  44.218  1.00  0.00           C  
ATOM    132 HG21 ILE    10      51.583  57.283  44.605  1.00  0.00           H  
ATOM    133 HG22 ILE    10      50.955  58.210  43.233  1.00  0.00           H  
ATOM    134 HG23 ILE    10      52.382  58.786  44.104  1.00  0.00           H  
ATOM    135  CG1 ILE    10      49.132  58.423  45.291  1.00  0.00           C  
ATOM    136 HG12 ILE    10      48.977  57.748  44.449  1.00  0.00           H  
ATOM    137 HG13 ILE    10      49.112  57.838  46.204  1.00  0.00           H  
ATOM    138  CD1 ILE    10      47.929  59.372  45.298  1.00  0.00           C  
ATOM    139 HD11 ILE    10      47.875  59.912  44.353  1.00  0.00           H  
ATOM    140 HD12 ILE    10      47.016  58.786  45.422  1.00  0.00           H  
ATOM    141 HD13 ILE    10      47.999  60.083  46.118  1.00  0.00           H  
ATOM    142  C   ILE    10      50.471  60.420  47.319  1.00  0.00           C  
ATOM    143  O   ILE    10      50.686  61.614  47.104  1.00  0.00           O  
ATOM    144  N   GLU    11      49.604  60.017  48.255  1.00  0.00           N  
ATOM    145  H   GLU    11      49.462  59.024  48.374  1.00  0.00           H  
ATOM    146  CA  GLU    11      48.816  60.932  49.099  1.00  0.00           C  
ATOM    147  HA  GLU    11      48.549  61.802  48.498  1.00  0.00           H  
ATOM    148  CB  GLU    11      47.511  60.216  49.509  1.00  0.00           C  
ATOM    149  HB2 GLU    11      47.167  59.597  48.679  1.00  0.00           H  
ATOM    150  HB3 GLU    11      47.730  59.543  50.340  1.00  0.00           H  
ATOM    151  CG  GLU    11      46.347  61.139  49.916  1.00  0.00           C  
ATOM    152  HG2 GLU    11      45.500  60.508  50.194  1.00  0.00           H  
ATOM    153  HG3 GLU    11      46.628  61.698  50.811  1.00  0.00           H  
ATOM    154  CD  GLU    11      45.890  62.118  48.810  1.00  0.00           C  
ATOM    155  OE1 GLU    11      45.437  63.239  49.142  1.00  0.00           O  
ATOM    156  OE2 GLU    11      45.946  61.777  47.600  1.00  0.00           O  
ATOM    157  C   GLU    11      49.604  61.458  50.326  1.00  0.00           C  
ATOM    158  O   GLU    11      49.116  62.308  51.073  1.00  0.00           O  
ATOM    159  N   GLY    12      50.830  60.960  50.545  1.00  0.00           N  
ATOM    160  H   GLY    12      51.210  60.319  49.856  1.00  0.00           H  
ATOM    161  CA  GLY    12      51.659  61.230  51.728  1.00  0.00           C  
ATOM    162  HA2 GLY    12      52.706  61.087  51.459  1.00  0.00           H  
ATOM    163  HA3 GLY    12      51.538  62.272  52.029  1.00  0.00           H  
ATOM    164  C   GLY    12      51.359  60.337  52.946  1.00  0.00           C  
ATOM    165  O   GLY    12      51.874  60.602  54.036  1.00  0.00           O  
ATOM    166  N   GLY    13      50.530  59.296  52.779  1.00  0.00           N  
ATOM    167  H   GLY    13      50.186  59.132  51.844  1.00  0.00           H  
ATOM    168  CA  GLY    13      50.183  58.296  53.803  1.00  0.00           C  
ATOM    169  HA2 GLY    13      50.573  58.601  54.774  1.00  0.00           H  
ATOM    170  HA3 GLY    13      49.097  58.240  53.881  1.00  0.00           H  
ATOM    171  C   GLY    13      50.734  56.893  53.503  1.00  0.00           C  
ATOM    172  O   GLY    13      51.755  56.754  52.820  1.00  0.00           O  
ATOM    173  N   TRP    14      50.073  55.849  54.030  1.00  0.00           N  
ATOM    174  H   TRP    14      49.265  56.042  54.604  1.00  0.00           H  
ATOM    175  CA  TRP    14      50.531  54.452  53.877  1.00  0.00           C  
ATOM    176  HA  TRP    14      50.934  54.354  52.869  1.00  0.00           H  
ATOM    177  CB  TRP    14      51.687  54.183  54.860  1.00  0.00           C  
ATOM    178  HB2 TRP    14      52.274  53.362  54.450  1.00  0.00           H  
ATOM    179  HB3 TRP    14      52.351  55.046  54.906  1.00  0.00           H  
ATOM    180  CG  TRP    14      51.310  53.788  56.260  1.00  0.00           C  
ATOM    181  CD1 TRP    14      50.522  54.491  57.106  1.00  0.00           C  
ATOM    182  HD1 TRP    14      50.065  55.450  56.883  1.00  0.00           H  
ATOM    183  NE1 TRP    14      50.372  53.796  58.291  1.00  0.00           N  
ATOM    184  HE1 TRP    14      49.804  54.127  59.064  1.00  0.00           H  
ATOM    185  CE2 TRP    14      51.073  52.608  58.276  1.00  0.00           C  
ATOM    186  CZ2 TRP    14      51.245  51.584  59.219  1.00  0.00           C  
ATOM    187  HZ2 TRP    14      50.761  51.645  60.184  1.00  0.00           H  
ATOM    188  CH2 TRP    14      52.059  50.484  58.896  1.00  0.00           C  
ATOM    189  HH2 TRP    14      52.208  49.688  59.616  1.00  0.00           H  
ATOM    190  CZ3 TRP    14      52.685  50.422  57.637  1.00  0.00           C  
ATOM    191  HZ3 TRP    14      53.319  49.577  57.396  1.00  0.00           H  
ATOM    192  CE3 TRP    14      52.499  51.453  56.694  1.00  0.00           C  
ATOM    193  HE3 TRP    14      52.992  51.399  55.734  1.00  0.00           H  
ATOM    194  CD2 TRP    14      51.688  52.574  56.987  1.00  0.00           C  
ATOM    195  C   TRP    14      49.483  53.327  54.011  1.00  0.00           C  
ATOM    196  O   TRP    14      49.839  52.180  53.741  1.00  0.00           O  
ATOM    197  N   THR    15      48.231  53.602  54.418  1.00  0.00           N  
ATOM    198  H   THR    15      47.984  54.566  54.579  1.00  0.00           H  
ATOM    199  CA  THR    15      47.217  52.574  54.781  1.00  0.00           C  
ATOM    200  HA  THR    15      46.553  53.038  55.511  1.00  0.00           H  
ATOM    201  CB  THR    15      46.302  52.176  53.596  1.00  0.00           C  
ATOM    202  HB  THR    15      45.531  51.507  53.980  1.00  0.00           H  
ATOM    203  CG2 THR    15      45.600  53.381  52.966  1.00  0.00           C  
ATOM    204 HG21 THR    15      46.326  54.032  52.478  1.00  0.00           H  
ATOM    205 HG22 THR    15      44.875  53.038  52.228  1.00  0.00           H  
ATOM    206 HG23 THR    15      45.070  53.942  53.736  1.00  0.00           H  
ATOM    207  OG1 THR    15      47.002  51.501  52.569  1.00  0.00           O  
ATOM    208  HG1 THR    15      46.368  51.284  51.861  1.00  0.00           H  
ATOM    209  C   THR    15      47.851  51.380  55.537  1.00  0.00           C  
ATOM    210  O   THR    15      48.328  51.559  56.659  1.00  0.00           O  
ATOM    211  N   GLY    16      47.824  50.165  54.974  1.00  0.00           N  
ATOM    212  H   GLY    16      47.411  50.118  54.048  1.00  0.00           H  
ATOM    213  CA  GLY    16      48.581  48.983  55.428  1.00  0.00           C  
ATOM    214  HA2 GLY    16      49.184  49.226  56.302  1.00  0.00           H  
ATOM    215  HA3 GLY    16      47.881  48.194  55.704  1.00  0.00           H  
ATOM    216  C   GLY    16      49.521  48.440  54.338  1.00  0.00           C  
ATOM    217  O   GLY    16      49.827  47.246  54.310  1.00  0.00           O  
ATOM    218  N   MET    17      49.966  49.306  53.421  1.00  0.00           N  
ATOM    219  H   MET    17      49.722  50.286  53.549  1.00  0.00           H  
ATOM    220  CA  MET    17      50.633  48.949  52.162  1.00  0.00           C  
ATOM    221  HA  MET    17      49.946  48.278  51.646  1.00  0.00           H  
ATOM    222  CB  MET    17      50.723  50.218  51.279  1.00  0.00           C  
ATOM    223  HB2 MET    17      50.757  49.937  50.230  1.00  0.00           H  
ATOM    224  HB3 MET    17      49.813  50.805  51.410  1.00  0.00           H  
ATOM    225  CG  MET    17      51.935  51.110  51.558  1.00  0.00           C  
ATOM    226  HG2 MET    17      52.034  51.244  52.636  1.00  0.00           H  
ATOM    227  HG3 MET    17      52.816  50.599  51.182  1.00  0.00           H  
ATOM    228  SD  MET    17      51.879  52.750  50.786  1.00  0.00           S  
ATOM    229  CE  MET    17      53.375  53.486  51.498  1.00  0.00           C  
ATOM    230  HE1 MET    17      54.254  53.110  50.974  1.00  0.00           H  
ATOM    231  HE2 MET    17      53.326  54.570  51.402  1.00  0.00           H  
ATOM    232  HE3 MET    17      53.450  53.234  52.554  1.00  0.00           H  
ATOM    233  C   MET    17      51.964  48.169  52.302  1.00  0.00           C  
ATOM    234  O   MET    17      52.245  47.299  51.481  1.00  0.00           O  
ATOM    235  N   ILE    18      52.770  48.426  53.341  1.00  0.00           N  
ATOM    236  H   ILE    18      52.456  49.103  54.023  1.00  0.00           H  
ATOM    237  CA  ILE    18      54.088  47.779  53.553  1.00  0.00           C  
ATOM    238  HA  ILE    18      54.527  47.625  52.567  1.00  0.00           H  
ATOM    239  CB  ILE    18      55.044  48.754  54.304  1.00  0.00           C  
ATOM    240  HB  ILE    18      54.437  49.494  54.827  1.00  0.00           H  
ATOM    241  CG2 ILE    18      55.969  48.135  55.367  1.00  0.00           C  
ATOM    242 HG21 ILE    18      56.679  47.449  54.900  1.00  0.00           H  
ATOM    243 HG22 ILE    18      56.532  48.922  55.870  1.00  0.00           H  
ATOM    244 HG23 ILE    18      55.384  47.604  56.118  1.00  0.00           H  
ATOM    245  CG1 ILE    18      55.967  49.508  53.316  1.00  0.00           C  
ATOM    246 HG12 ILE    18      56.607  50.189  53.879  1.00  0.00           H  
ATOM    247 HG13 ILE    18      56.610  48.791  52.802  1.00  0.00           H  
ATOM    248  CD1 ILE    18      55.237  50.339  52.261  1.00  0.00           C  
ATOM    249 HD11 ILE    18      54.526  51.003  52.751  1.00  0.00           H  
ATOM    250 HD12 ILE    18      55.958  50.937  51.703  1.00  0.00           H  
ATOM    251 HD13 ILE    18      54.724  49.680  51.561  1.00  0.00           H  
ATOM    252  C   ILE    18      54.007  46.342  54.120  1.00  0.00           C  
ATOM    253  O   ILE    18      55.008  45.623  54.104  1.00  0.00           O  
ATOM    254  N   ASP    19      52.847  45.892  54.621  1.00  0.00           N  
ATOM    255  H   ASP    19      52.038  46.497  54.575  1.00  0.00           H  
ATOM    256  CA  ASP    19      52.708  44.565  55.252  1.00  0.00           C  
ATOM    257  HA  ASP    19      53.572  43.961  54.975  1.00  0.00           H  
ATOM    258  CB  ASP    19      52.745  44.731  56.783  1.00  0.00           C  
ATOM    259  HB2 ASP    19      53.471  45.510  57.026  1.00  0.00           H  
ATOM    260  HB3 ASP    19      51.769  45.072  57.131  1.00  0.00           H  
ATOM    261  CG  ASP    19      53.152  43.462  57.562  1.00  0.00           C  
ATOM    262  OD1 ASP    19      53.205  43.532  58.814  1.00  0.00           O  
ATOM    263  OD2 ASP    19      53.444  42.401  56.959  1.00  0.00           O  
ATOM    264  C   ASP    19      51.478  43.773  54.762  1.00  0.00           C  
ATOM    265  O   ASP    19      51.621  42.658  54.255  1.00  0.00           O  
ATOM    266  N   GLY    20      50.269  44.341  54.873  1.00  0.00           N  
ATOM    267  H   GLY    20      50.203  45.276  55.257  1.00  0.00           H  
ATOM    268  CA  GLY    20      49.019  43.687  54.454  1.00  0.00           C  
ATOM    269  HA2 GLY    20      48.917  42.740  54.986  1.00  0.00           H  
ATOM    270  HA3 GLY    20      48.175  44.317  54.734  1.00  0.00           H  
ATOM    271  C   GLY    20      48.928  43.412  52.944  1.00  0.00           C  
ATOM    272  O   GLY    20      48.521  42.320  52.537  1.00  0.00           O  
ATOM    273  N   TRP    21      49.301  44.392  52.109  1.00  0.00           N  
ATOM    274  H   TRP    21      49.579  45.273  52.520  1.00  0.00           H  
ATOM    275  CA  TRP    21      49.381  44.241  50.643  1.00  0.00           C  
ATOM    276  HA  TRP    21      48.534  43.635  50.318  1.00  0.00           H  
ATOM    277  CB  TRP    21      49.220  45.614  49.967  1.00  0.00           C  
ATOM    278  HB2 TRP    21      48.179  45.929  50.061  1.00  0.00           H  
ATOM    279  HB3 TRP    21      49.828  46.331  50.514  1.00  0.00           H  
ATOM    280  CG  TRP    21      49.623  45.700  48.521  1.00  0.00           C  
ATOM    281  CD1 TRP    21      49.209  44.888  47.520  1.00  0.00           C  
ATOM    282  HD1 TRP    21      48.499  44.074  47.634  1.00  0.00           H  
ATOM    283  NE1 TRP    21      49.914  45.175  46.364  1.00  0.00           N  
ATOM    284  HE1 TRP    21      49.811  44.644  45.505  1.00  0.00           H  
ATOM    285  CE2 TRP    21      50.816  46.197  46.561  1.00  0.00           C  
ATOM    286  CZ2 TRP    21      51.781  46.809  45.745  1.00  0.00           C  
ATOM    287  HZ2 TRP    21      51.942  46.457  44.736  1.00  0.00           H  
ATOM    288  CH2 TRP    21      52.535  47.882  46.257  1.00  0.00           C  
ATOM    289  HH2 TRP    21      53.289  48.361  45.644  1.00  0.00           H  
ATOM    290  CZ3 TRP    21      52.291  48.347  47.561  1.00  0.00           C  
ATOM    291  HZ3 TRP    21      52.860  49.180  47.957  1.00  0.00           H  
ATOM    292  CE3 TRP    21      51.342  47.701  48.373  1.00  0.00           C  
ATOM    293  HE3 TRP    21      51.193  48.027  49.384  1.00  0.00           H  
ATOM    294  CD2 TRP    21      50.598  46.599  47.911  1.00  0.00           C  
ATOM    295  C   TRP    21      50.639  43.487  50.155  1.00  0.00           C  
ATOM    296  O   TRP    21      50.558  42.753  49.166  1.00  0.00           O  
ATOM    297  N   TYR    22      51.786  43.616  50.838  1.00  0.00           N  
ATOM    298  H   TYR    22      51.792  44.219  51.646  1.00  0.00           H  
ATOM    299  CA  TYR    22      53.052  42.963  50.455  1.00  0.00           C  
ATOM    300  HA  TYR    22      53.192  43.060  49.378  1.00  0.00           H  
ATOM    301  CB  TYR    22      54.249  43.658  51.145  1.00  0.00           C  
ATOM    302  HB2 TYR    22      53.980  43.870  52.181  1.00  0.00           H  
ATOM    303  HB3 TYR    22      55.072  42.943  51.175  1.00  0.00           H  
ATOM    304  CG  TYR    22      54.845  44.920  50.524  1.00  0.00           C  
ATOM    305  CD1 TYR    22      54.349  45.509  49.339  1.00  0.00           C  
ATOM    306  HD1 TYR    22      53.459  45.129  48.858  1.00  0.00           H  
ATOM    307  CE1 TYR    22      55.024  46.599  48.753  1.00  0.00           C  
ATOM    308  HE1 TYR    22      54.660  47.025  47.832  1.00  0.00           H  
ATOM    309  CZ  TYR    22      56.182  47.134  49.360  1.00  0.00           C  
ATOM    310  OH  TYR    22      56.853  48.173  48.789  1.00  0.00           O  
ATOM    311  HH  TYR    22      56.564  48.350  47.876  1.00  0.00           H  
ATOM    312  CE2 TYR    22      56.663  46.566  50.557  1.00  0.00           C  
ATOM    313  HE2 TYR    22      57.552  46.970  51.020  1.00  0.00           H  
ATOM    314  CD2 TYR    22      56.004  45.458  51.122  1.00  0.00           C  
ATOM    315  HD2 TYR    22      56.403  45.005  52.021  1.00  0.00           H  
ATOM    316  C   TYR    22      53.021  41.441  50.736  1.00  0.00           C  
ATOM    317  O   TYR    22      53.585  40.939  51.714  1.00  0.00           O  
ATOM    318  N   GLY    23      52.381  40.697  49.826  1.00  0.00           N  
ATOM    319  H   GLY    23      51.880  41.201  49.105  1.00  0.00           H  
ATOM    320  CA  GLY    23      52.209  39.241  49.872  1.00  0.00           C  
ATOM    321  HA2 GLY    23      51.638  38.927  48.997  1.00  0.00           H  
ATOM    322  HA3 GLY    23      53.192  38.770  49.820  1.00  0.00           H  
ATOM    323  C   GLY    23      51.476  38.731  51.124  1.00  0.00           C  
ATOM    324  O   GLY    23      50.648  39.436  51.713  1.00  0.00           O  
ATOM    325  N   SER    24      51.775  37.483  51.510  1.00  0.00           N  
ATOM    326  H   SER    24      52.445  36.977  50.947  1.00  0.00           H  
ATOM    327  CA  SER    24      51.318  36.823  52.749  1.00  0.00           C  
ATOM    328  HA  SER    24      50.745  37.533  53.343  1.00  0.00           H  
ATOM    329  CB  SER    24      50.385  35.657  52.409  1.00  0.00           C  
ATOM    330  HB2 SER    24      49.555  36.021  51.798  1.00  0.00           H  
ATOM    331  HB3 SER    24      50.934  34.903  51.839  1.00  0.00           H  
ATOM    332  OG  SER    24      49.884  35.091  53.613  1.00  0.00           O  
ATOM    333  HG  SER    24      49.312  34.321  53.397  1.00  0.00           H  
ATOM    334  C   SER    24      52.508  36.383  53.610  1.00  0.00           C  
ATOM    335  O   SER    24      52.641  36.885  54.750  1.00  0.00           O  
ATOM    336  OXT SER    24      53.344  35.583  53.125  1.00  0.00           O  
TER     337      SER    24 
ENDMDL
REMARK 2LWA                 ENERGY     1.23046E+02 RMS    4.61   4.48   5.83
ATOM      1  N   GLY     1      58.867  57.526  46.457  1.00  0.00           N  
ATOM      2  H1  GLY     1      59.712  56.989  46.583  1.00  0.00           H  
ATOM      3  H2  GLY     1      58.601  57.924  47.345  1.00  0.00           H  
ATOM      4  H3  GLY     1      59.061  58.278  45.815  1.00  0.00           H  
ATOM      5  CA  GLY     1      57.778  56.670  45.928  1.00  0.00           C  
ATOM      6  HA2 GLY     1      56.889  57.278  45.755  1.00  0.00           H  
ATOM      7  HA3 GLY     1      58.081  56.219  44.983  1.00  0.00           H  
ATOM      8  C   GLY     1      57.408  55.576  46.913  1.00  0.00           C  
ATOM      9  O   GLY     1      57.021  55.885  48.040  1.00  0.00           O  
ATOM     10  N   LEU     2      57.553  54.302  46.519  1.00  0.00           N  
ATOM     11  H   LEU     2      57.882  54.135  45.575  1.00  0.00           H  
ATOM     12  CA  LEU     2      57.158  53.115  47.301  1.00  0.00           C  
ATOM     13  HA  LEU     2      56.067  53.065  47.319  1.00  0.00           H  
ATOM     14  CB  LEU     2      57.691  51.852  46.582  1.00  0.00           C  
ATOM     15  HB2 LEU     2      57.380  51.873  45.536  1.00  0.00           H  
ATOM     16  HB3 LEU     2      58.781  51.895  46.595  1.00  0.00           H  
ATOM     17  CG  LEU     2      57.243  50.509  47.202  1.00  0.00           C  
ATOM     18  HG  LEU     2      57.243  50.582  48.286  1.00  0.00           H  
ATOM     19  CD1 LEU     2      55.842  50.112  46.733  1.00  0.00           C  
ATOM     20 HD11 LEU     2      55.833  49.971  45.651  1.00  0.00           H  
ATOM     21 HD12 LEU     2      55.545  49.179  47.214  1.00  0.00           H  
ATOM     22 HD13 LEU     2      55.124  50.886  47.000  1.00  0.00           H  
ATOM     23  CD2 LEU     2      58.208  49.387  46.815  1.00  0.00           C  
ATOM     24 HD21 LEU     2      59.204  49.611  47.199  1.00  0.00           H  
ATOM     25 HD22 LEU     2      57.874  48.445  47.252  1.00  0.00           H  
ATOM     26 HD23 LEU     2      58.254  49.285  45.730  1.00  0.00           H  
ATOM     27  C   LEU     2      57.635  53.181  48.762  1.00  0.00           C  
ATOM     28  O   LEU     2      56.827  53.041  49.671  1.00  0.00           O  
ATOM     29  N   PHE     3      58.923  53.454  48.987  1.00  0.00           N  
ATOM     30  H   PHE     3      59.517  53.586  48.180  1.00  0.00           H  
ATOM     31  CA  PHE     3      59.569  53.391  50.308  1.00  0.00           C  
ATOM     32  HA  PHE     3      59.536  52.354  50.646  1.00  0.00           H  
ATOM     33  CB  PHE     3      61.045  53.789  50.141  1.00  0.00           C  
ATOM     34  HB2 PHE     3      61.418  53.380  49.200  1.00  0.00           H  
ATOM     35  HB3 PHE     3      61.122  54.875  50.069  1.00  0.00           H  
ATOM     36  CG  PHE     3      61.956  53.289  51.246  1.00  0.00           C  
ATOM     37  CD1 PHE     3      62.526  52.006  51.144  1.00  0.00           C  
ATOM     38  HD1 PHE     3      62.309  51.383  50.286  1.00  0.00           H  
ATOM     39  CE1 PHE     3      63.385  51.530  52.151  1.00  0.00           C  
ATOM     40  HE1 PHE     3      63.824  50.544  52.066  1.00  0.00           H  
ATOM     41  CZ  PHE     3      63.675  52.336  53.265  1.00  0.00           C  
ATOM     42  HZ  PHE     3      64.338  51.970  54.040  1.00  0.00           H  
ATOM     43  CE2 PHE     3      63.107  53.619  53.371  1.00  0.00           C  
ATOM     44  HE2 PHE     3      63.332  54.239  54.229  1.00  0.00           H  
ATOM     45  CD2 PHE     3      62.248  54.096  52.363  1.00  0.00           C  
ATOM     46  HD2 PHE     3      61.817  55.085  52.448  1.00  0.00           H  
ATOM     47  C   PHE     3      58.873  54.249  51.387  1.00  0.00           C  
ATOM     48  O   PHE     3      58.734  53.814  52.532  1.00  0.00           O  
ATOM     49  N   GLY     4      58.406  55.450  51.018  1.00  0.00           N  
ATOM     50  H   GLY     4      58.546  55.732  50.057  1.00  0.00           H  
ATOM     51  CA  GLY     4      57.636  56.345  51.895  1.00  0.00           C  
ATOM     52  HA2 GLY     4      57.964  56.225  52.928  1.00  0.00           H  
ATOM     53  HA3 GLY     4      57.830  57.378  51.608  1.00  0.00           H  
ATOM     54  C   GLY     4      56.121  56.119  51.838  1.00  0.00           C  
ATOM     55  O   GLY     4      55.459  56.114  52.878  1.00  0.00           O  
ATOM     56  N   ALA     5      55.558  55.903  50.642  1.00  0.00           N  
ATOM     57  H   ALA     5      56.146  55.906  49.816  1.00  0.00           H  
ATOM     58  CA  ALA     5      54.115  55.730  50.453  1.00  0.00           C  
ATOM     59  HA  ALA     5      53.611  56.566  50.944  1.00  0.00           H  
ATOM     60  CB  ALA     5      53.782  55.812  48.960  1.00  0.00           C  
ATOM     61  HB1 ALA     5      54.262  54.996  48.420  1.00  0.00           H  
ATOM     62  HB2 ALA     5      52.701  55.746  48.825  1.00  0.00           H  
ATOM     63  HB3 ALA     5      54.125  56.767  48.560  1.00  0.00           H  
ATOM     64  C   ALA     5      53.570  54.445  51.103  1.00  0.00           C  
ATOM     65  O   ALA     5      52.447  54.459  51.614  1.00  0.00           O  
ATOM     66  N   ILE     6      54.359  53.359  51.148  1.00  0.00           N  
ATOM     67  H   ILE     6      55.253  53.380  50.664  1.00  0.00           H  
ATOM     68  CA  ILE     6      54.017  52.179  51.957  1.00  0.00           C  
ATOM     69  HA  ILE     6      52.980  51.923  51.733  1.00  0.00           H  
ATOM     70  CB  ILE     6      54.849  50.910  51.622  1.00  0.00           C  
ATOM     71  HB  ILE     6      54.387  50.089  52.169  1.00  0.00           H  
ATOM     72  CG2 ILE     6      54.674  50.546  50.136  1.00  0.00           C  
ATOM     73 HG21 ILE     6      55.104  51.307  49.492  1.00  0.00           H  
ATOM     74 HG22 ILE     6      55.148  49.588  49.920  1.00  0.00           H  
ATOM     75 HG23 ILE     6      53.613  50.452  49.902  1.00  0.00           H  
ATOM     76  CG1 ILE     6      56.315  50.971  52.122  1.00  0.00           C  
ATOM     77 HG12 ILE     6      56.747  51.940  51.886  1.00  0.00           H  
ATOM     78 HG13 ILE     6      56.306  50.872  53.208  1.00  0.00           H  
ATOM     79  CD1 ILE     6      57.260  49.887  51.592  1.00  0.00           C  
ATOM     80 HD11 ILE     6      57.444  50.035  50.529  1.00  0.00           H  
ATOM     81 HD12 ILE     6      58.212  49.954  52.119  1.00  0.00           H  
ATOM     82 HD13 ILE     6      56.830  48.899  51.759  1.00  0.00           H  
ATOM     83  C   ILE     6      54.049  52.558  53.442  1.00  0.00           C  
ATOM     84  O   ILE     6      53.047  52.378  54.119  1.00  0.00           O  
ATOM     85  N   ALA     7      55.136  53.149  53.952  1.00  0.00           N  
ATOM     86  H   ALA     7      55.911  53.335  53.331  1.00  0.00           H  
ATOM     87  CA  ALA     7      55.338  53.426  55.381  1.00  0.00           C  
ATOM     88  HA  ALA     7      55.279  52.478  55.919  1.00  0.00           H  
ATOM     89  CB  ALA     7      56.751  53.983  55.575  1.00  0.00           C  
ATOM     90  HB1 ALA     7      56.852  54.939  55.060  1.00  0.00           H  
ATOM     91  HB2 ALA     7      56.939  54.132  56.640  1.00  0.00           H  
ATOM     92  HB3 ALA     7      57.486  53.278  55.184  1.00  0.00           H  
ATOM     93  C   ALA     7      54.282  54.365  56.002  1.00  0.00           C  
ATOM     94  O   ALA     7      53.887  54.169  57.153  1.00  0.00           O  
ATOM     95  N   ALA     8      53.774  55.336  55.233  1.00  0.00           N  
ATOM     96  H   ALA     8      54.192  55.485  54.320  1.00  0.00           H  
ATOM     97  CA  ALA     8      52.661  56.210  55.626  1.00  0.00           C  
ATOM     98  HA  ALA     8      52.955  56.793  56.500  1.00  0.00           H  
ATOM     99  CB  ALA     8      52.380  57.169  54.462  1.00  0.00           C  
ATOM    100  HB1 ALA     8      52.075  56.604  53.579  1.00  0.00           H  
ATOM    101  HB2 ALA     8      51.575  57.852  54.736  1.00  0.00           H  
ATOM    102  HB3 ALA     8      53.274  57.748  54.230  1.00  0.00           H  
ATOM    103  C   ALA     8      51.377  55.429  55.982  1.00  0.00           C  
ATOM    104  O   ALA     8      50.562  55.880  56.792  1.00  0.00           O  
ATOM    105  N   PHE     9      51.205  54.262  55.359  1.00  0.00           N  
ATOM    106  H   PHE     9      51.928  53.982  54.706  1.00  0.00           H  
ATOM    107  CA  PHE     9      49.997  53.445  55.364  1.00  0.00           C  
ATOM    108  HA  PHE     9      49.218  53.937  55.947  1.00  0.00           H  
ATOM    109  CB  PHE     9      49.546  53.365  53.888  1.00  0.00           C  
ATOM    110  HB2 PHE     9      50.419  53.426  53.236  1.00  0.00           H  
ATOM    111  HB3 PHE     9      49.145  52.386  53.698  1.00  0.00           H  
ATOM    112  CG  PHE     9      48.507  54.375  53.413  1.00  0.00           C  
ATOM    113  CD1 PHE     9      47.332  54.609  54.159  1.00  0.00           C  
ATOM    114  HD1 PHE     9      47.176  54.106  55.102  1.00  0.00           H  
ATOM    115  CE1 PHE     9      46.337  55.478  53.674  1.00  0.00           C  
ATOM    116  HE1 PHE     9      45.436  55.644  54.250  1.00  0.00           H  
ATOM    117  CZ  PHE     9      46.505  56.117  52.434  1.00  0.00           C  
ATOM    118  HZ  PHE     9      45.735  56.778  52.056  1.00  0.00           H  
ATOM    119  CE2 PHE     9      47.669  55.885  51.680  1.00  0.00           C  
ATOM    120  HE2 PHE     9      47.793  56.367  50.719  1.00  0.00           H  
ATOM    121  CD2 PHE     9      48.665  55.016  52.167  1.00  0.00           C  
ATOM    122  HD2 PHE     9      49.546  54.829  51.569  1.00  0.00           H  
ATOM    123  C   PHE     9      50.190  52.043  55.997  1.00  0.00           C  
ATOM    124  O   PHE     9      49.216  51.452  56.454  1.00  0.00           O  
ATOM    125  N   ILE    10      51.414  51.521  56.132  1.00  0.00           N  
ATOM    126  H   ILE    10      52.163  52.064  55.720  1.00  0.00           H  
ATOM    127  CA  ILE    10      51.756  50.115  56.473  1.00  0.00           C  
ATOM    128  HA  ILE    10      51.348  49.507  55.667  1.00  0.00           H  
ATOM    129  CB  ILE    10      53.300  49.960  56.453  1.00  0.00           C  
ATOM    130  HB  ILE    10      53.696  50.592  55.664  1.00  0.00           H  
ATOM    131  CG2 ILE    10      53.943  50.450  57.762  1.00  0.00           C  
ATOM    132 HG21 ILE    10      53.718  49.765  58.581  1.00  0.00           H  
ATOM    133 HG22 ILE    10      55.026  50.504  57.644  1.00  0.00           H  
ATOM    134 HG23 ILE    10      53.573  51.444  58.015  1.00  0.00           H  
ATOM    135  CG1 ILE    10      53.800  48.535  56.132  1.00  0.00           C  
ATOM    136 HG12 ILE    10      54.886  48.519  56.243  1.00  0.00           H  
ATOM    137 HG13 ILE    10      53.382  47.813  56.831  1.00  0.00           H  
ATOM    138  CD1 ILE    10      53.485  48.098  54.694  1.00  0.00           C  
ATOM    139 HD11 ILE    10      53.823  48.859  53.993  1.00  0.00           H  
ATOM    140 HD12 ILE    10      54.007  47.166  54.476  1.00  0.00           H  
ATOM    141 HD13 ILE    10      52.415  47.937  54.566  1.00  0.00           H  
ATOM    142  C   ILE    10      51.140  49.560  57.777  1.00  0.00           C  
ATOM    143  O   ILE    10      51.090  48.347  57.984  1.00  0.00           O  
ATOM    144  N   GLU    11      50.634  50.440  58.640  1.00  0.00           N  
ATOM    145  H   GLU    11      50.686  51.411  58.370  1.00  0.00           H  
ATOM    146  CA  GLU    11      49.946  50.137  59.902  1.00  0.00           C  
ATOM    147  HA  GLU    11      50.580  49.465  60.483  1.00  0.00           H  
ATOM    148  CB  GLU    11      49.792  51.442  60.707  1.00  0.00           C  
ATOM    149  HB2 GLU    11      49.122  52.116  60.170  1.00  0.00           H  
ATOM    150  HB3 GLU    11      49.351  51.202  61.675  1.00  0.00           H  
ATOM    151  CG  GLU    11      51.144  52.146  60.939  1.00  0.00           C  
ATOM    152  HG2 GLU    11      51.852  51.409  61.327  1.00  0.00           H  
ATOM    153  HG3 GLU    11      51.531  52.508  59.983  1.00  0.00           H  
ATOM    154  CD  GLU    11      51.072  53.337  61.920  1.00  0.00           C  
ATOM    155  OE1 GLU    11      52.143  53.767  62.418  1.00  0.00           O  
ATOM    156  OE2 GLU    11      49.971  53.875  62.196  1.00  0.00           O  
ATOM    157  C   GLU    11      48.586  49.410  59.728  1.00  0.00           C  
ATOM    158  O   GLU    11      48.009  48.946  60.717  1.00  0.00           O  
ATOM    159  N   GLY    12      48.073  49.275  58.494  1.00  0.00           N  
ATOM    160  H   GLY    12      48.592  49.692  57.730  1.00  0.00           H  
ATOM    161  CA  GLY    12      46.931  48.401  58.160  1.00  0.00           C  
ATOM    162  HA2 GLY    12      47.097  47.984  57.166  1.00  0.00           H  
ATOM    163  HA3 GLY    12      46.911  47.559  58.853  1.00  0.00           H  
ATOM    164  C   GLY    12      45.534  49.040  58.163  1.00  0.00           C  
ATOM    165  O   GLY    12      44.536  48.323  58.261  1.00  0.00           O  
ATOM    166  N   GLY    13      45.432  50.368  58.037  1.00  0.00           N  
ATOM    167  H   GLY    13      46.294  50.892  57.968  1.00  0.00           H  
ATOM    168  CA  GLY    13      44.168  51.130  58.129  1.00  0.00           C  
ATOM    169  HA2 GLY    13      43.547  50.710  58.920  1.00  0.00           H  
ATOM    170  HA3 GLY    13      44.410  52.155  58.412  1.00  0.00           H  
ATOM    171  C   GLY    13      43.323  51.193  56.839  1.00  0.00           C  
ATOM    172  O   GLY    13      42.480  52.082  56.695  1.00  0.00           O  
ATOM    173  N   TRP    14      43.568  50.281  55.894  1.00  0.00           N  
ATOM    174  H   TRP    14      44.268  49.585  56.112  1.00  0.00           H  
ATOM    175  CA  TRP    14      43.095  50.273  54.498  1.00  0.00           C  
ATOM    176  HA  TRP    14      42.009  50.370  54.462  1.00  0.00           H  
ATOM    177  CB  TRP    14      43.754  51.441  53.732  1.00  0.00           C  
ATOM    178  HB2 TRP    14      43.417  51.434  52.694  1.00  0.00           H  
ATOM    179  HB3 TRP    14      43.463  52.396  54.169  1.00  0.00           H  
ATOM    180  CG  TRP    14      45.243  51.321  53.756  1.00  0.00           C  
ATOM    181  CD1 TRP    14      45.997  51.609  54.835  1.00  0.00           C  
ATOM    182  HD1 TRP    14      45.637  52.063  55.748  1.00  0.00           H  
ATOM    183  NE1 TRP    14      47.231  51.041  54.677  1.00  0.00           N  
ATOM    184  HE1 TRP    14      47.939  51.053  55.401  1.00  0.00           H  
ATOM    185  CE2 TRP    14      47.421  50.544  53.419  1.00  0.00           C  
ATOM    186  CZ2 TRP    14      48.553  50.039  52.769  1.00  0.00           C  
ATOM    187  HZ2 TRP    14      49.504  49.973  53.278  1.00  0.00           H  
ATOM    188  CH2 TRP    14      48.436  49.692  51.424  1.00  0.00           C  
ATOM    189  HH2 TRP    14      49.303  49.379  50.864  1.00  0.00           H  
ATOM    190  CZ3 TRP    14      47.183  49.753  50.803  1.00  0.00           C  
ATOM    191  HZ3 TRP    14      47.120  49.429  49.794  1.00  0.00           H  
ATOM    192  CE3 TRP    14      46.044  50.244  51.465  1.00  0.00           C  
ATOM    193  HE3 TRP    14      45.096  50.326  50.952  1.00  0.00           H  
ATOM    194  CD2 TRP    14      46.150  50.697  52.794  1.00  0.00           C  
ATOM    195  C   TRP    14      43.523  48.952  53.828  1.00  0.00           C  
ATOM    196  O   TRP    14      44.495  48.314  54.249  1.00  0.00           O  
ATOM    197  N   THR    15      42.824  48.561  52.761  1.00  0.00           N  
ATOM    198  H   THR    15      42.013  49.105  52.499  1.00  0.00           H  
ATOM    199  CA  THR    15      43.185  47.440  51.871  1.00  0.00           C  
ATOM    200  HA  THR    15      44.266  47.300  51.900  1.00  0.00           H  
ATOM    201  CB  THR    15      42.536  46.109  52.324  1.00  0.00           C  
ATOM    202  HB  THR    15      42.724  45.360  51.553  1.00  0.00           H  
ATOM    203  CG2 THR    15      43.118  45.577  53.640  1.00  0.00           C  
ATOM    204 HG21 THR    15      42.846  46.230  54.470  1.00  0.00           H  
ATOM    205 HG22 THR    15      42.735  44.577  53.841  1.00  0.00           H  
ATOM    206 HG23 THR    15      44.204  45.524  53.572  1.00  0.00           H  
ATOM    207  OG1 THR    15      41.136  46.231  52.511  1.00  0.00           O  
ATOM    208  HG1 THR    15      40.788  45.355  52.767  1.00  0.00           H  
ATOM    209  C   THR    15      42.801  47.808  50.427  1.00  0.00           C  
ATOM    210  O   THR    15      41.634  48.084  50.133  1.00  0.00           O  
ATOM    211  N   GLY    16      43.786  47.881  49.519  1.00  0.00           N  
ATOM    212  H   GLY    16      44.713  47.588  49.788  1.00  0.00           H  
ATOM    213  CA  GLY    16      43.559  48.338  48.134  1.00  0.00           C
[truncated: 146,639 more chars]
