# Supplementary material for: Implementation of Time-Averaged Restraints with UNRES Coarse-Grained Model of Polypeptide Chains
Source: J Chem Theory Comput. 2025 Jan 24;21(3):1476–93. doi: 10.1021/acs.jctc.4c01504 (PMC11823420; doi:10.1021/acs.jctc.4c01504)
Supplement: Supplementary file 2 — ct4c01504_si_002.zip [file ct4c01504_si_002.zip › Suppdata/Structures/Ensembles_20/2LWA_20_tau_489ps.pdb]

REMARK 2LWA                 ENERGY     9.35790E+01 RMS    4.57   3.76   5.59
ATOM      1  N   GLY     1      45.799  49.362  58.196  1.00  0.00           N  
ATOM      2  H1  GLY     1      45.575  49.839  57.336  1.00  0.00           H  
ATOM      3  H2  GLY     1      45.602  49.980  58.967  1.00  0.00           H  
ATOM      4  H3  GLY     1      45.206  48.550  58.275  1.00  0.00           H  
ATOM      5  CA  GLY     1      47.229  48.964  58.210  1.00  0.00           C  
ATOM      6  HA2 GLY     1      47.854  49.854  58.128  1.00  0.00           H  
ATOM      7  HA3 GLY     1      47.459  48.464  59.152  1.00  0.00           H  
ATOM      8  C   GLY     1      47.588  48.024  57.066  1.00  0.00           C  
ATOM      9  O   GLY     1      46.768  47.758  56.187  1.00  0.00           O  
ATOM     10  N   LEU     2      48.821  47.501  57.078  1.00  0.00           N  
ATOM     11  H   LEU     2      49.422  47.754  57.854  1.00  0.00           H  
ATOM     12  CA  LEU     2      49.450  46.724  55.991  1.00  0.00           C  
ATOM     13  HA  LEU     2      49.641  47.398  55.158  1.00  0.00           H  
ATOM     14  CB  LEU     2      50.806  46.206  56.519  1.00  0.00           C  
ATOM     15  HB2 LEU     2      51.355  47.035  56.969  1.00  0.00           H  
ATOM     16  HB3 LEU     2      50.603  45.482  57.311  1.00  0.00           H  
ATOM     17  CG  LEU     2      51.720  45.538  55.470  1.00  0.00           C  
ATOM     18  HG  LEU     2      51.155  44.813  54.886  1.00  0.00           H  
ATOM     19  CD1 LEU     2      52.340  46.569  54.529  1.00  0.00           C  
ATOM     20 HD11 LEU     2      52.873  47.332  55.097  1.00  0.00           H  
ATOM     21 HD12 LEU     2      53.038  46.081  53.849  1.00  0.00           H  
ATOM     22 HD13 LEU     2      51.559  47.042  53.941  1.00  0.00           H  
ATOM     23  CD2 LEU     2      52.862  44.795  56.166  1.00  0.00           C  
ATOM     24 HD21 LEU     2      52.454  44.021  56.817  1.00  0.00           H  
ATOM     25 HD22 LEU     2      53.501  44.320  55.421  1.00  0.00           H  
ATOM     26 HD23 LEU     2      53.456  45.490  56.760  1.00  0.00           H  
ATOM     27  C   LEU     2      48.577  45.570  55.457  1.00  0.00           C  
ATOM     28  O   LEU     2      48.507  45.347  54.249  1.00  0.00           O  
ATOM     29  N   PHE     3      47.905  44.856  56.365  1.00  0.00           N  
ATOM     30  H   PHE     3      48.030  45.120  57.333  1.00  0.00           H  
ATOM     31  CA  PHE     3      47.138  43.630  56.101  1.00  0.00           C  
ATOM     32  HA  PHE     3      47.840  42.865  55.765  1.00  0.00           H  
ATOM     33  CB  PHE     3      46.507  43.140  57.421  1.00  0.00           C  
ATOM     34  HB2 PHE     3      45.605  43.721  57.619  1.00  0.00           H  
ATOM     35  HB3 PHE     3      46.198  42.102  57.297  1.00  0.00           H  
ATOM     36  CG  PHE     3      47.412  43.240  58.640  1.00  0.00           C  
ATOM     37  CD1 PHE     3      48.582  42.460  58.721  1.00  0.00           C  
ATOM     38  HD1 PHE     3      48.823  41.761  57.931  1.00  0.00           H  
ATOM     39  CE1 PHE     3      49.447  42.595  59.822  1.00  0.00           C  
ATOM     40  HE1 PHE     3      50.348  41.998  59.880  1.00  0.00           H  
ATOM     41  CZ  PHE     3      49.145  43.510  60.847  1.00  0.00           C  
ATOM     42  HZ  PHE     3      49.812  43.614  61.694  1.00  0.00           H  
ATOM     43  CE2 PHE     3      47.977  44.288  60.772  1.00  0.00           C  
ATOM     44  HE2 PHE     3      47.743  44.991  61.562  1.00  0.00           H  
ATOM     45  CD2 PHE     3      47.112  44.154  59.671  1.00  0.00           C  
ATOM     46  HD2 PHE     3      46.217  44.760  59.619  1.00  0.00           H  
ATOM     47  C   PHE     3      46.069  43.787  55.001  1.00  0.00           C  
ATOM     48  O   PHE     3      46.057  43.027  54.030  1.00  0.00           O  
ATOM     49  N   GLY     4      45.186  44.787  55.139  1.00  0.00           N  
ATOM     50  H   GLY     4      45.262  45.371  55.963  1.00  0.00           H  
ATOM     51  CA  GLY     4      44.078  45.058  54.206  1.00  0.00           C  
ATOM     52  HA2 GLY     4      43.825  44.150  53.658  1.00  0.00           H  
ATOM     53  HA3 GLY     4      43.196  45.344  54.780  1.00  0.00           H  
ATOM     54  C   GLY     4      44.352  46.165  53.180  1.00  0.00           C  
ATOM     55  O   GLY     4      43.596  46.308  52.218  1.00  0.00           O  
ATOM     56  N   ALA     5      45.449  46.916  53.335  1.00  0.00           N  
ATOM     57  H   ALA     5      46.012  46.779  54.166  1.00  0.00           H  
ATOM     58  CA  ALA     5      45.868  47.969  52.402  1.00  0.00           C  
ATOM     59  HA  ALA     5      44.989  48.306  51.854  1.00  0.00           H  
ATOM     60  CB  ALA     5      46.333  49.187  53.208  1.00  0.00           C  
ATOM     61  HB1 ALA     5      47.101  48.906  53.923  1.00  0.00           H  
ATOM     62  HB2 ALA     5      46.716  49.958  52.539  1.00  0.00           H  
ATOM     63  HB3 ALA     5      45.486  49.597  53.760  1.00  0.00           H  
ATOM     64  C   ALA     5      46.846  47.469  51.306  1.00  0.00           C  
ATOM     65  O   ALA     5      47.406  48.264  50.556  1.00  0.00           O  
ATOM     66  N   ILE     6      47.005  46.144  51.172  1.00  0.00           N  
ATOM     67  H   ILE     6      46.577  45.563  51.879  1.00  0.00           H  
ATOM     68  CA  ILE     6      47.652  45.473  50.027  1.00  0.00           C  
ATOM     69  HA  ILE     6      47.937  46.216  49.280  1.00  0.00           H  
ATOM     70  CB  ILE     6      48.939  44.709  50.436  1.00  0.00           C  
ATOM     71  HB  ILE     6      48.711  44.026  51.255  1.00  0.00           H  
ATOM     72  CG2 ILE     6      49.464  43.875  49.247  1.00  0.00           C  
ATOM     73 HG21 ILE     6      49.665  44.521  48.393  1.00  0.00           H  
ATOM     74 HG22 ILE     6      50.375  43.345  49.519  1.00  0.00           H  
ATOM     75 HG23 ILE     6      48.739  43.118  48.951  1.00  0.00           H  
ATOM     76  CG1 ILE     6      49.996  45.723  50.928  1.00  0.00           C  
ATOM     77 HG12 ILE     6      50.125  46.489  50.165  1.00  0.00           H  
ATOM     78 HG13 ILE     6      49.618  46.210  51.826  1.00  0.00           H  
ATOM     79  CD1 ILE     6      51.377  45.147  51.269  1.00  0.00           C  
ATOM     80 HD11 ILE     6      51.870  44.769  50.373  1.00  0.00           H  
ATOM     81 HD12 ILE     6      52.000  45.939  51.681  1.00  0.00           H  
ATOM     82 HD13 ILE     6      51.278  44.347  52.003  1.00  0.00           H  
ATOM     83  C   ILE     6      46.606  44.573  49.359  1.00  0.00           C  
ATOM     84  O   ILE     6      46.202  44.828  48.224  1.00  0.00           O  
ATOM     85  N   ALA     7      46.099  43.572  50.088  1.00  0.00           N  
ATOM     86  H   ALA     7      46.472  43.418  51.014  1.00  0.00           H  
ATOM     87  CA  ALA     7      45.082  42.629  49.618  1.00  0.00           C  
ATOM     88  HA  ALA     7      45.344  42.306  48.608  1.00  0.00           H  
ATOM     89  CB  ALA     7      45.139  41.389  50.522  1.00  0.00           C  
ATOM     90  HB1 ALA     7      44.932  41.665  51.557  1.00  0.00           H  
ATOM     91  HB2 ALA     7      44.398  40.660  50.192  1.00  0.00           H  
ATOM     92  HB3 ALA     7      46.130  40.935  50.465  1.00  0.00           H  
ATOM     93  C   ALA     7      43.679  43.281  49.557  1.00  0.00           C  
ATOM     94  O   ALA     7      42.876  43.141  50.482  1.00  0.00           O  
ATOM     95  N   ALA     8      43.439  43.991  48.442  1.00  0.00           N  
ATOM     96  H   ALA     8      44.222  44.006  47.798  1.00  0.00           H  
ATOM     97  CA  ALA     8      42.267  44.773  47.992  1.00  0.00           C  
ATOM     98  HA  ALA     8      41.702  44.169  47.280  1.00  0.00           H  
ATOM     99  CB  ALA     8      41.316  45.174  49.135  1.00  0.00           C  
ATOM    100  HB1 ALA     8      41.864  45.696  49.921  1.00  0.00           H  
ATOM    101  HB2 ALA     8      40.541  45.838  48.750  1.00  0.00           H  
ATOM    102  HB3 ALA     8      40.826  44.292  49.547  1.00  0.00           H  
ATOM    103  C   ALA     8      42.729  46.045  47.251  1.00  0.00           C  
ATOM    104  O   ALA     8      42.215  46.386  46.184  1.00  0.00           O  
ATOM    105  N   PHE     9      43.725  46.738  47.813  1.00  0.00           N  
ATOM    106  H   PHE     9      44.114  46.377  48.674  1.00  0.00           H  
ATOM    107  CA  PHE     9      44.189  48.053  47.354  1.00  0.00           C  
ATOM    108  HA  PHE     9      43.303  48.663  47.169  1.00  0.00           H  
ATOM    109  CB  PHE     9      44.978  48.728  48.488  1.00  0.00           C  
ATOM    110  HB2 PHE     9      44.929  48.104  49.379  1.00  0.00           H  
ATOM    111  HB3 PHE     9      46.031  48.795  48.225  1.00  0.00           H  
ATOM    112  CG  PHE     9      44.460  50.106  48.863  1.00  0.00           C  
ATOM    113  CD1 PHE     9      44.746  51.224  48.055  1.00  0.00           C  
ATOM    114  HD1 PHE     9      45.328  51.108  47.154  1.00  0.00           H  
ATOM    115  CE1 PHE     9      44.260  52.496  48.410  1.00  0.00           C  
ATOM    116  HE1 PHE     9      44.480  53.353  47.787  1.00  0.00           H  
ATOM    117  CZ  PHE     9      43.484  52.654  49.572  1.00  0.00           C  
ATOM    118  HZ  PHE     9      43.110  53.632  49.846  1.00  0.00           H  
ATOM    119  CE2 PHE     9      43.185  51.538  50.373  1.00  0.00           C  
ATOM    120  HE2 PHE     9      42.580  51.657  51.263  1.00  0.00           H  
ATOM    121  CD2 PHE     9      43.668  50.267  50.016  1.00  0.00           C  
ATOM    122  HD2 PHE     9      43.420  49.412  50.630  1.00  0.00           H  
ATOM    123  C   PHE     9      44.962  48.016  46.022  1.00  0.00           C  
ATOM    124  O   PHE     9      44.996  49.026  45.320  1.00  0.00           O  
ATOM    125  N   ILE    10      45.515  46.858  45.629  1.00  0.00           N  
ATOM    126  H   ILE    10      45.517  46.098  46.299  1.00  0.00           H  
ATOM    127  CA  ILE    10      46.099  46.600  44.293  1.00  0.00           C  
ATOM    128  HA  ILE    10      47.032  47.153  44.215  1.00  0.00           H  
ATOM    129  CB  ILE    10      46.434  45.095  44.134  1.00  0.00           C  
ATOM    130  HB  ILE    10      45.532  44.530  44.378  1.00  0.00           H  
ATOM    131  CG2 ILE    10      46.840  44.731  42.692  1.00  0.00           C  
ATOM    132 HG21 ILE    10      47.686  45.344  42.374  1.00  0.00           H  
ATOM    133 HG22 ILE    10      47.126  43.681  42.632  1.00  0.00           H  
ATOM    134 HG23 ILE    10      46.008  44.884  42.005  1.00  0.00           H  
ATOM    135  CG1 ILE    10      47.569  44.660  45.093  1.00  0.00           C  
ATOM    136 HG12 ILE    10      48.539  44.849  44.631  1.00  0.00           H  
ATOM    137 HG13 ILE    10      47.534  45.243  46.011  1.00  0.00           H  
ATOM    138  CD1 ILE    10      47.473  43.178  45.482  1.00  0.00           C  
ATOM    139 HD11 ILE    10      47.559  42.544  44.599  1.00  0.00           H  
ATOM    140 HD12 ILE    10      48.281  42.931  46.171  1.00  0.00           H  
ATOM    141 HD13 ILE    10      46.519  42.983  45.973  1.00  0.00           H  
ATOM    142  C   ILE    10      45.180  47.104  43.160  1.00  0.00           C  
ATOM    143  O   ILE    10      45.626  47.793  42.241  1.00  0.00           O  
ATOM    144  N   GLU    11      43.883  46.786  43.242  1.00  0.00           N  
ATOM    145  H   GLU    11      43.586  46.228  44.032  1.00  0.00           H  
ATOM    146  CA  GLU    11      42.841  47.209  42.289  1.00  0.00           C  
ATOM    147  HA  GLU    11      43.215  47.058  41.275  1.00  0.00           H  
ATOM    148  CB  GLU    11      41.632  46.272  42.485  1.00  0.00           C  
ATOM    149  HB2 GLU    11      41.984  45.248  42.352  1.00  0.00           H  
ATOM    150  HB3 GLU    11      41.260  46.378  43.505  1.00  0.00           H  
ATOM    151  CG  GLU    11      40.470  46.513  41.508  1.00  0.00           C  
ATOM    152  HG2 GLU    11      39.949  47.429  41.793  1.00  0.00           H  
ATOM    153  HG3 GLU    11      40.887  46.654  40.507  1.00  0.00           H  
ATOM    154  CD  GLU    11      39.456  45.348  41.471  1.00  0.00           C  
ATOM    155  OE1 GLU    11      38.794  45.159  40.419  1.00  0.00           O  
ATOM    156  OE2 GLU    11      39.280  44.621  42.481  1.00  0.00           O  
ATOM    157  C   GLU    11      42.451  48.704  42.410  1.00  0.00           C  
ATOM    158  O   GLU    11      41.919  49.293  41.466  1.00  0.00           O  
ATOM    159  N   GLY    12      42.730  49.328  43.561  1.00  0.00           N  
ATOM    160  H   GLY    12      43.266  48.809  44.246  1.00  0.00           H  
ATOM    161  CA  GLY    12      42.296  50.677  43.954  1.00  0.00           C  
ATOM    162  HA2 GLY    12      41.495  51.013  43.294  1.00  0.00           H  
ATOM    163  HA3 GLY    12      41.885  50.625  44.962  1.00  0.00           H  
ATOM    164  C   GLY    12      43.390  51.758  43.946  1.00  0.00           C  
ATOM    165  O   GLY    12      43.243  52.777  44.626  1.00  0.00           O  
ATOM    166  N   GLY    13      44.474  51.567  43.185  1.00  0.00           N  
ATOM    167  H   GLY    13      44.527  50.710  42.652  1.00  0.00           H  
ATOM    168  CA  GLY    13      45.539  52.567  43.005  1.00  0.00           C  
ATOM    169  HA2 GLY    13      46.119  52.312  42.118  1.00  0.00           H  
ATOM    170  HA3 GLY    13      45.086  53.543  42.828  1.00  0.00           H  
ATOM    171  C   GLY    13      46.515  52.700  44.182  1.00  0.00           C  
ATOM    172  O   GLY    13      46.918  53.810  44.538  1.00  0.00           O  
ATOM    173  N   TRP    14      46.947  51.571  44.758  1.00  0.00           N  
ATOM    174  H   TRP    14      46.503  50.703  44.481  1.00  0.00           H  
ATOM    175  CA  TRP    14      47.929  51.518  45.857  1.00  0.00           C  
ATOM    176  HA  TRP    14      47.540  52.118  46.682  1.00  0.00           H  
ATOM    177  CB  TRP    14      48.078  50.075  46.368  1.00  0.00           C  
ATOM    178  HB2 TRP    14      48.562  50.120  47.342  1.00  0.00           H  
ATOM    179  HB3 TRP    14      47.092  49.666  46.537  1.00  0.00           H  
ATOM    180  CG  TRP    14      48.852  49.092  45.534  1.00  0.00           C  
ATOM    181  CD1 TRP    14      48.842  48.984  44.184  1.00  0.00           C  
ATOM    182  HD1 TRP    14      48.256  49.594  43.507  1.00  0.00           H  
ATOM    183  NE1 TRP    14      49.696  47.974  43.787  1.00  0.00           N  
ATOM    184  HE1 TRP    14      49.857  47.728  42.815  1.00  0.00           H  
ATOM    185  CE2 TRP    14      50.306  47.373  44.865  1.00  0.00           C  
ATOM    186  CZ2 TRP    14      51.258  46.349  44.976  1.00  0.00           C  
ATOM    187  HZ2 TRP    14      51.658  45.877  44.090  1.00  0.00           H  
ATOM    188  CH2 TRP    14      51.694  45.959  46.253  1.00  0.00           C  
ATOM    189  HH2 TRP    14      52.444  45.185  46.360  1.00  0.00           H  
ATOM    190  CZ3 TRP    14      51.157  46.579  47.393  1.00  0.00           C  
ATOM    191  HZ3 TRP    14      51.511  46.283  48.371  1.00  0.00           H  
ATOM    192  CE3 TRP    14      50.179  47.588  47.272  1.00  0.00           C  
ATOM    193  HE3 TRP    14      49.782  48.062  48.158  1.00  0.00           H  
ATOM    194  CD2 TRP    14      49.751  48.035  46.002  1.00  0.00           C  
ATOM    195  C   TRP    14      49.320  52.081  45.528  1.00  0.00           C  
ATOM    196  O   TRP    14      50.062  52.419  46.446  1.00  0.00           O  
ATOM    197  N   THR    15      49.699  52.201  44.252  1.00  0.00           N  
ATOM    198  H   THR    15      49.030  51.978  43.530  1.00  0.00           H  
ATOM    199  CA  THR    15      51.081  52.503  43.826  1.00  0.00           C  
ATOM    200  HA  THR    15      51.721  51.758  44.291  1.00  0.00           H  
ATOM    201  CB  THR    15      51.260  52.325  42.311  1.00  0.00           C  
ATOM    202  HB  THR    15      52.282  52.599  42.045  1.00  0.00           H  
ATOM    203  CG2 THR    15      51.028  50.873  41.883  1.00  0.00           C  
ATOM    204 HG21 THR    15      49.980  50.601  41.999  1.00  0.00           H  
ATOM    205 HG22 THR    15      51.314  50.748  40.838  1.00  0.00           H  
ATOM    206 HG23 THR    15      51.641  50.207  42.492  1.00  0.00           H  
ATOM    207  OG1 THR    15      50.355  53.154  41.607  1.00  0.00           O  
ATOM    208  HG1 THR    15      50.574  53.100  40.656  1.00  0.00           H  
ATOM    209  C   THR    15      51.627  53.869  44.274  1.00  0.00           C  
ATOM    210  O   THR    15      52.846  54.044  44.320  1.00  0.00           O  
ATOM    211  N   GLY    16      50.770  54.825  44.657  1.00  0.00           N  
ATOM    212  H   GLY    16      49.782  54.644  44.541  1.00  0.00           H  
ATOM    213  CA  GLY    16      51.184  56.071  45.328  1.00  0.00           C  
ATOM    214  HA2 GLY    16      52.142  56.408  44.928  1.00  0.00           H  
ATOM    215  HA3 GLY    16      50.449  56.849  45.129  1.00  0.00           H  
ATOM    216  C   GLY    16      51.322  55.920  46.852  1.00  0.00           C  
ATOM    217  O   GLY    16      52.270  56.427  47.453  1.00  0.00           O  
ATOM    218  N   MET    17      50.386  55.199  47.480  1.00  0.00           N  
ATOM    219  H   MET    17      49.657  54.790  46.912  1.00  0.00           H  
ATOM    220  CA  MET    17      50.377  54.889  48.916  1.00  0.00           C  
ATOM    221  HA  MET    17      50.476  55.822  49.473  1.00  0.00           H  
ATOM    222  CB  MET    17      49.004  54.286  49.268  1.00  0.00           C  
ATOM    223  HB2 MET    17      48.241  55.054  49.130  1.00  0.00           H  
ATOM    224  HB3 MET    17      48.785  53.498  48.550  1.00  0.00           H  
ATOM    225  CG  MET    17      48.853  53.713  50.688  1.00  0.00           C  
ATOM    226  HG2 MET    17      49.825  53.574  51.158  1.00  0.00           H  
ATOM    227  HG3 MET    17      48.300  54.430  51.295  1.00  0.00           H  
ATOM    228  SD  MET    17      47.990  52.119  50.736  1.00  0.00           S  
ATOM    229  CE  MET    17      49.263  51.086  49.958  1.00  0.00           C  
ATOM    230  HE1 MET    17      50.164  51.097  50.569  1.00  0.00           H  
ATOM    231  HE2 MET    17      48.904  50.065  49.862  1.00  0.00           H  
ATOM    232  HE3 MET    17      49.504  51.463  48.966  1.00  0.00           H  
ATOM    233  C   MET    17      51.561  53.995  49.333  1.00  0.00           C  
ATOM    234  O   MET    17      52.159  54.249  50.383  1.00  0.00           O  
ATOM    235  N   ILE    18      51.944  52.997  48.518  1.00  0.00           N  
ATOM    236  H   ILE    18      51.390  52.806  47.689  1.00  0.00           H  
ATOM    237  CA  ILE    18      53.139  52.177  48.782  1.00  0.00           C  
ATOM    238  HA  ILE    18      52.979  51.735  49.763  1.00  0.00           H  
ATOM    239  CB  ILE    18      53.358  50.990  47.814  1.00  0.00           C  
ATOM    240  HB  ILE    18      54.218  50.434  48.194  1.00  0.00           H  
ATOM    241  CG2 ILE    18      52.165  50.030  47.872  1.00  0.00           C  
ATOM    242 HG21 ILE    18      51.317  50.437  47.326  1.00  0.00           H  
ATOM    243 HG22 ILE    18      52.452  49.081  47.420  1.00  0.00           H  
ATOM    244 HG23 ILE    18      51.872  49.841  48.903  1.00  0.00           H  
ATOM    245  CG1 ILE    18      53.709  51.418  46.376  1.00  0.00           C  
ATOM    246 HG12 ILE    18      52.957  52.124  46.040  1.00  0.00           H  
ATOM    247 HG13 ILE    18      54.673  51.924  46.383  1.00  0.00           H  
ATOM    248  CD1 ILE    18      53.811  50.277  45.354  1.00  0.00           C  
ATOM    249 HD11 ILE    18      52.839  49.807  45.203  1.00  0.00           H  
ATOM    250 HD12 ILE    18      54.150  50.680  44.399  1.00  0.00           H  
ATOM    251 HD13 ILE    18      54.529  49.532  45.698  1.00  0.00           H  
ATOM    252  C   ILE    18      54.401  53.025  48.930  1.00  0.00           C  
ATOM    253  O   ILE    18      55.112  52.840  49.908  1.00  0.00           O  
ATOM    254  N   ASP    19      54.667  53.988  48.040  1.00  0.00           N  
ATOM    255  H   ASP    19      54.036  54.109  47.262  1.00  0.00           H  
ATOM    256  CA  ASP    19      55.896  54.801  48.072  1.00  0.00           C  
ATOM    257  HA  ASP    19      56.744  54.137  47.894  1.00  0.00           H  
ATOM    258  CB  ASP    19      55.890  55.861  46.955  1.00  0.00           C  
ATOM    259  HB2 ASP    19      54.981  56.459  47.042  1.00  0.00           H  
ATOM    260  HB3 ASP    19      56.735  56.531  47.122  1.00  0.00           H  
ATOM    261  CG  ASP    19      56.010  55.312  45.518  1.00  0.00           C  
ATOM    262  OD1 ASP    19      55.779  56.099  44.568  1.00  0.00           O  
ATOM    263  OD2 ASP    19      56.401  54.137  45.315  1.00  0.00           O  
ATOM    264  C   ASP    19      56.148  55.466  49.443  1.00  0.00           C  
ATOM    265  O   ASP    19      57.301  55.603  49.862  1.00  0.00           O  
ATOM    266  N   GLY    20      55.079  55.841  50.159  1.00  0.00           N  
ATOM    267  H   GLY    20      54.168  55.683  49.749  1.00  0.00           H  
ATOM    268  CA  GLY    20      55.130  56.288  51.554  1.00  0.00           C  
ATOM    269  HA2 GLY    20      55.729  57.198  51.609  1.00  0.00           H  
ATOM    270  HA3 GLY    20      54.120  56.534  51.882  1.00  0.00           H  
ATOM    271  C   GLY    20      55.711  55.260  52.542  1.00  0.00           C  
ATOM    272  O   GLY    20      56.630  55.598  53.292  1.00  0.00           O  
ATOM    273  N   TRP    21      55.201  54.018  52.561  1.00  0.00           N  
ATOM    274  H   TRP    21      54.479  53.787  51.889  1.00  0.00           H  
ATOM    275  CA  TRP    21      55.621  52.969  53.516  1.00  0.00           C  
ATOM    276  HA  TRP    21      56.004  53.470  54.405  1.00  0.00           H  
ATOM    277  CB  TRP    21      54.391  52.166  53.996  1.00  0.00           C  
ATOM    278  HB2 TRP    21      54.703  51.600  54.874  1.00  0.00           H  
ATOM    279  HB3 TRP    21      53.648  52.883  54.349  1.00  0.00           H  
ATOM    280  CG  TRP    21      53.677  51.190  53.092  1.00  0.00           C  
ATOM    281  CD1 TRP    21      54.138  50.607  51.957  1.00  0.00           C  
ATOM    282  HD1 TRP    21      55.096  50.775  51.497  1.00  0.00           H  
ATOM    283  NE1 TRP    21      53.205  49.730  51.451  1.00  0.00           N  
ATOM    284  HE1 TRP    21      53.361  49.160  50.628  1.00  0.00           H  
ATOM    285  CE2 TRP    21      52.076  49.704  52.227  1.00  0.00           C  
ATOM    286  CZ2 TRP    21      50.876  48.999  52.116  1.00  0.00           C  
ATOM    287  HZ2 TRP    21      50.704  48.355  51.270  1.00  0.00           H  
ATOM    288  CH2 TRP    21      49.908  49.143  53.116  1.00  0.00           C  
ATOM    289  HH2 TRP    21      48.997  48.574  53.044  1.00  0.00           H  
ATOM    290  CZ3 TRP    21      50.144  49.999  54.207  1.00  0.00           C  
ATOM    291  HZ3 TRP    21      49.394  50.103  54.981  1.00  0.00           H  
ATOM    292  CE3 TRP    21      51.352  50.722  54.297  1.00  0.00           C  
ATOM    293  HE3 TRP    21      51.522  51.381  55.138  1.00  0.00           H  
ATOM    294  CD2 TRP    21      52.353  50.598  53.305  1.00  0.00           C  
ATOM    295  C   TRP    21      56.777  52.068  53.030  1.00  0.00           C  
ATOM    296  O   TRP    21      57.373  51.333  53.821  1.00  0.00           O  
ATOM    297  N   TYR    22      57.105  52.116  51.734  1.00  0.00           N  
ATOM    298  H   TYR    22      56.522  52.695  51.137  1.00  0.00           H  
ATOM    299  CA  TYR    22      58.104  51.265  51.069  1.00  0.00           C  
ATOM    300  HA  TYR    22      57.954  50.236  51.400  1.00  0.00           H  
ATOM    301  CB  TYR    22      57.835  51.323  49.554  1.00  0.00           C  
ATOM    302  HB2 TYR    22      56.765  51.233  49.399  1.00  0.00           H  
ATOM    303  HB3 TYR    22      58.138  52.300  49.173  1.00  0.00           H  
ATOM    304  CG  TYR    22      58.417  50.227  48.685  1.00  0.00           C  
ATOM    305  CD1 TYR    22      57.801  48.959  48.682  1.00  0.00           C  
ATOM    306  HD1 TYR    22      56.986  48.752  49.367  1.00  0.00           H  
ATOM    307  CE1 TYR    22      58.205  47.975  47.760  1.00  0.00           C  
ATOM    308  HE1 TYR    22      57.715  47.011  47.748  1.00  0.00           H  
ATOM    309  CZ  TYR    22      59.231  48.259  46.832  1.00  0.00           C  
ATOM    310  OH  TYR    22      59.607  47.328  45.911  1.00  0.00           O  
ATOM    311  HH  TYR    22      59.059  46.522  45.951  1.00  0.00           H  
ATOM    312  CE2 TYR    22      59.856  49.527  46.843  1.00  0.00           C  
ATOM    313  HE2 TYR    22      60.630  49.744  46.121  1.00  0.00           H  
ATOM    314  CD2 TYR    22      59.447  50.510  47.767  1.00  0.00           C  
ATOM    315  HD2 TYR    22      59.900  51.494  47.744  1.00  0.00           H  
ATOM    316  C   TYR    22      59.547  51.670  51.425  1.00  0.00           C  
ATOM    317  O   TYR    22      60.448  50.828  51.452  1.00  0.00           O  
ATOM    318  N   GLY    23      59.751  52.960  51.723  1.00  0.00           N  
ATOM    319  H   GLY    23      58.949  53.573  51.662  1.00  0.00           H  
ATOM    320  CA  GLY    23      61.026  53.572  52.116  1.00  0.00           C  
ATOM    321  HA2 GLY    23      61.766  52.798  52.321  1.00  0.00           H  
ATOM    322  HA3 GLY    23      61.396  54.176  51.287  1.00  0.00           H  
ATOM    323  C   GLY    23      60.924  54.461  53.365  1.00  0.00           C  
ATOM    324  O   GLY    23      61.342  55.623  53.321  1.00  0.00           O  
ATOM    325  N   SER    24      60.370  53.933  54.467  1.00  0.00           N  
ATOM    326  H   SER    24      60.053  52.975  54.414  1.00  0.00           H  
ATOM    327  CA  SER    24      60.251  54.600  55.785  1.00  0.00           C  
ATOM    328  HA  SER    24      60.788  55.546  55.746  1.00  0.00           H  
ATOM    329  CB  SER    24      58.786  54.943  56.083  1.00  0.00           C  
ATOM    330  HB2 SER    24      58.744  55.556  56.987  1.00  0.00           H  
ATOM    331  HB3 SER    24      58.377  55.533  55.258  1.00  0.00           H  
ATOM    332  OG  SER    24      58.016  53.761  56.270  1.00  0.00           O  
ATOM    333  HG  SER    24      57.149  54.002  56.662  1.00  0.00           H  
ATOM    334  C   SER    24      60.895  53.822  56.946  1.00  0.00           C  
ATOM    335  O   SER    24      61.367  52.672  56.741  1.00  0.00           O  
ATOM    336  OXT SER    24      60.986  54.383  58.059  1.00  0.00           O  
TER     337      SER    24 
ENDMDL
REMARK 2LWA                 ENERGY     9.40567E+01 RMS    4.69   5.86   7.56
ATOM      1  N   GLY     1      58.868  53.587  47.691  1.00  0.00           N  
ATOM      2  H1  GLY     1      58.745  52.977  46.896  1.00  0.00           H  
ATOM      3  H2  GLY     1      58.637  53.074  48.528  1.00  0.00           H  
ATOM      4  H3  GLY     1      59.840  53.853  47.737  1.00  0.00           H  
ATOM      5  CA  GLY     1      58.013  54.795  47.568  1.00  0.00           C  
ATOM      6  HA2 GLY     1      58.080  55.382  48.486  1.00  0.00           H  
ATOM      7  HA3 GLY     1      58.361  55.412  46.740  1.00  0.00           H  
ATOM      8  C   GLY     1      56.552  54.432  47.338  1.00  0.00           C  
ATOM      9  O   GLY     1      55.945  53.750  48.156  1.00  0.00           O  
ATOM     10  N   LEU     2      55.991  54.868  46.196  1.00  0.00           N  
ATOM     11  H   LEU     2      56.550  55.447  45.582  1.00  0.00           H  
ATOM     12  CA  LEU     2      54.585  54.657  45.797  1.00  0.00           C  
ATOM     13  HA  LEU     2      54.102  54.010  46.530  1.00  0.00           H  
ATOM     14  CB  LEU     2      53.871  56.039  45.802  1.00  0.00           C  
ATOM     15  HB2 LEU     2      54.470  56.750  46.373  1.00  0.00           H  
ATOM     16  HB3 LEU     2      53.844  56.434  44.786  1.00  0.00           H  
ATOM     17  CG  LEU     2      52.440  56.097  46.383  1.00  0.00           C  
ATOM     18  HG  LEU     2      51.981  57.020  46.029  1.00  0.00           H  
ATOM     19  CD1 LEU     2      51.527  54.945  45.964  1.00  0.00           C  
ATOM     20 HD11 LEU     2      51.866  54.002  46.386  1.00  0.00           H  
ATOM     21 HD12 LEU     2      50.504  55.144  46.283  1.00  0.00           H  
ATOM     22 HD13 LEU     2      51.533  54.874  44.881  1.00  0.00           H  
ATOM     23  CD2 LEU     2      52.455  56.151  47.909  1.00  0.00           C  
ATOM     24 HD21 LEU     2      53.009  57.032  48.234  1.00  0.00           H  
ATOM     25 HD22 LEU     2      51.437  56.239  48.283  1.00  0.00           H  
ATOM     26 HD23 LEU     2      52.929  55.259  48.317  1.00  0.00           H  
ATOM     27  C   LEU     2      54.503  53.932  44.427  1.00  0.00           C  
ATOM     28  O   LEU     2      53.608  54.189  43.622  1.00  0.00           O  
ATOM     29  N   PHE     3      55.450  53.031  44.142  1.00  0.00           N  
ATOM     30  H   PHE     3      56.167  52.870  44.837  1.00  0.00           H  
ATOM     31  CA  PHE     3      55.640  52.432  42.803  1.00  0.00           C  
ATOM     32  HA  PHE     3      55.035  52.984  42.083  1.00  0.00           H  
ATOM     33  CB  PHE     3      57.103  52.640  42.385  1.00  0.00           C  
ATOM     34  HB2 PHE     3      57.754  52.084  43.062  1.00  0.00           H  
ATOM     35  HB3 PHE     3      57.249  52.239  41.380  1.00  0.00           H  
ATOM     36  CG  PHE     3      57.499  54.108  42.380  1.00  0.00           C  
ATOM     37  CD1 PHE     3      56.914  54.983  41.445  1.00  0.00           C  
ATOM     38  HD1 PHE     3      56.225  54.601  40.703  1.00  0.00           H  
ATOM     39  CE1 PHE     3      57.203  56.359  41.483  1.00  0.00           C  
ATOM     40  HE1 PHE     3      56.743  57.028  40.766  1.00  0.00           H  
ATOM     41  CZ  PHE     3      58.083  56.865  42.455  1.00  0.00           C  
ATOM     42  HZ  PHE     3      58.302  57.925  42.486  1.00  0.00           H  
ATOM     43  CE2 PHE     3      58.679  55.994  43.385  1.00  0.00           C  
ATOM     44  HE2 PHE     3      59.361  56.387  44.128  1.00  0.00           H  
ATOM     45  CD2 PHE     3      58.389  54.618  43.348  1.00  0.00           C  
ATOM     46  HD2 PHE     3      58.848  53.953  44.066  1.00  0.00           H  
ATOM     47  C   PHE     3      55.182  50.968  42.667  1.00  0.00           C  
ATOM     48  O   PHE     3      54.939  50.508  41.549  1.00  0.00           O  
ATOM     49  N   GLY     4      54.990  50.254  43.785  1.00  0.00           N  
ATOM     50  H   GLY     4      55.312  50.655  44.655  1.00  0.00           H  
ATOM     51  CA  GLY     4      54.345  48.928  43.828  1.00  0.00           C  
ATOM     52  HA2 GLY     4      54.176  48.542  42.823  1.00  0.00           H  
ATOM     53  HA3 GLY     4      55.012  48.232  44.338  1.00  0.00           H  
ATOM     54  C   GLY     4      53.003  48.911  44.574  1.00  0.00           C  
ATOM     55  O   GLY     4      52.186  48.012  44.370  1.00  0.00           O  
ATOM     56  N   ALA     5      52.755  49.907  45.432  1.00  0.00           N  
ATOM     57  H   ALA     5      53.449  50.629  45.544  1.00  0.00           H  
ATOM     58  CA  ALA     5      51.633  49.901  46.368  1.00  0.00           C  
ATOM     59  HA  ALA     5      51.561  48.895  46.785  1.00  0.00           H  
ATOM     60  CB  ALA     5      51.988  50.828  47.528  1.00  0.00           C  
ATOM     61  HB1 ALA     5      52.076  51.857  47.186  1.00  0.00           H  
ATOM     62  HB2 ALA     5      51.207  50.759  48.280  1.00  0.00           H  
ATOM     63  HB3 ALA     5      52.927  50.513  47.986  1.00  0.00           H  
ATOM     64  C   ALA     5      50.256  50.197  45.738  1.00  0.00           C  
ATOM     65  O   ALA     5      49.265  49.618  46.183  1.00  0.00           O  
ATOM     66  N   ILE     6      50.170  51.010  44.666  1.00  0.00           N  
ATOM     67  H   ILE     6      51.004  51.478  44.337  1.00  0.00           H  
ATOM     68  CA  ILE     6      48.910  51.130  43.896  1.00  0.00           C  
ATOM     69  HA  ILE     6      48.106  51.377  44.592  1.00  0.00           H  
ATOM     70  CB  ILE     6      48.926  52.217  42.789  1.00  0.00           C  
ATOM     71  HB  ILE     6      49.611  51.889  42.005  1.00  0.00           H  
ATOM     72  CG2 ILE     6      47.525  52.337  42.157  1.00  0.00           C  
ATOM     73 HG21 ILE     6      46.795  52.634  42.914  1.00  0.00           H  
ATOM     74 HG22 ILE     6      47.537  53.089  41.366  1.00  0.00           H  
ATOM     75 HG23 ILE     6      47.210  51.392  41.716  1.00  0.00           H  
ATOM     76  CG1 ILE     6      49.359  53.621  43.268  1.00  0.00           C  
ATOM     77 HG12 ILE     6      48.525  54.324  43.218  1.00  0.00           H  
ATOM     78 HG13 ILE     6      49.685  53.583  44.306  1.00  0.00           H  
ATOM     79  CD1 ILE     6      50.498  54.159  42.392  1.00  0.00           C  
ATOM     80 HD11 ILE     6      50.179  54.206  41.351  1.00  0.00           H  
ATOM     81 HD12 ILE     6      50.777  55.160  42.719  1.00  0.00           H  
ATOM     82 HD13 ILE     6      51.360  53.497  42.470  1.00  0.00           H  
ATOM     83  C   ILE     6      48.590  49.764  43.277  1.00  0.00           C  
ATOM     84  O   ILE     6      47.539  49.190  43.543  1.00  0.00           O  
ATOM     85  N   ALA     7      49.526  49.229  42.482  1.00  0.00           N  
ATOM     86  H   ALA     7      50.378  49.753  42.347  1.00  0.00           H  
ATOM     87  CA  ALA     7      49.381  47.987  41.721  1.00  0.00           C  
ATOM     88  HA  ALA     7      48.623  48.141  40.951  1.00  0.00           H  
ATOM     89  CB  ALA     7      50.719  47.706  41.021  1.00  0.00           C  
ATOM     90  HB1 ALA     7      51.512  47.568  41.757  1.00  0.00           H  
ATOM     91  HB2 ALA     7      50.636  46.800  40.418  1.00  0.00           H  
ATOM     92  HB3 ALA     7      50.981  48.540  40.369  1.00  0.00           H  
ATOM     93  C   ALA     7      48.927  46.798  42.588  1.00  0.00           C  
ATOM     94  O   ALA     7      47.940  46.129  42.273  1.00  0.00           O  
ATOM     95  N   ALA     8      49.608  46.556  43.711  1.00  0.00           N  
ATOM     96  H   ALA     8      50.424  47.125  43.919  1.00  0.00           H  
ATOM     97  CA  ALA     8      49.285  45.455  44.614  1.00  0.00           C  
ATOM     98  HA  ALA     8      49.156  44.556  44.009  1.00  0.00           H  
ATOM     99  CB  ALA     8      50.496  45.201  45.514  1.00  0.00           C  
ATOM    100  HB1 ALA     8      50.818  46.131  45.980  1.00  0.00           H  
ATOM    101  HB2 ALA     8      50.248  44.463  46.279  1.00  0.00           H  
ATOM    102  HB3 ALA     8      51.321  44.817  44.911  1.00  0.00           H  
ATOM    103  C   ALA     8      47.954  45.643  45.382  1.00  0.00           C  
ATOM    104  O   ALA     8      47.310  44.647  45.715  1.00  0.00           O  
ATOM    105  N   PHE     9      47.489  46.880  45.618  1.00  0.00           N  
ATOM    106  H   PHE     9      48.047  47.677  45.336  1.00  0.00           H  
ATOM    107  CA  PHE     9      46.136  47.143  46.138  1.00  0.00           C  
ATOM    108  HA  PHE     9      46.006  46.575  47.061  1.00  0.00           H  
ATOM    109  CB  PHE     9      45.985  48.634  46.493  1.00  0.00           C  
ATOM    110  HB2 PHE     9      46.722  48.877  47.260  1.00  0.00           H  
ATOM    111  HB3 PHE     9      46.225  49.237  45.622  1.00  0.00           H  
ATOM    112  CG  PHE     9      44.612  49.079  46.977  1.00  0.00           C  
ATOM    113  CD1 PHE     9      43.590  49.368  46.050  1.00  0.00           C  
ATOM    114  HD1 PHE     9      43.763  49.237  44.991  1.00  0.00           H  
ATOM    115  CE1 PHE     9      42.339  49.837  46.493  1.00  0.00           C  
ATOM    116  HE1 PHE     9      41.554  50.047  45.778  1.00  0.00           H  
ATOM    117  CZ  PHE     9      42.114  50.055  47.863  1.00  0.00           C  
ATOM    118  HZ  PHE     9      41.159  50.435  48.204  1.00  0.00           H  
ATOM    119  CE2 PHE     9      43.137  49.790  48.789  1.00  0.00           C  
ATOM    120  HE2 PHE     9      42.972  49.987  49.840  1.00  0.00           H  
ATOM    121  CD2 PHE     9      44.374  49.282  48.351  1.00  0.00           C  
ATOM    122  HD2 PHE     9      45.152  49.074  49.071  1.00  0.00           H  
ATOM    123  C   PHE     9      45.051  46.662  45.154  1.00  0.00           C  
ATOM    124  O   PHE     9      44.100  45.996  45.572  1.00  0.00           O  
ATOM    125  N   ILE    10      45.214  46.923  43.845  1.00  0.00           N  
ATOM    126  H   ILE    10      46.015  47.478  43.566  1.00  0.00           H  
ATOM    127  CA  ILE    10      44.267  46.463  42.802  1.00  0.00           C  
ATOM    128  HA  ILE    10      43.274  46.792  43.114  1.00  0.00           H  
ATOM    129  CB  ILE    10      44.543  47.053  41.390  1.00  0.00           C  
ATOM    130  HB  ILE    10      45.167  46.344  40.843  1.00  0.00           H  
ATOM    131  CG2 ILE    10      43.204  47.176  40.641  1.00  0.00           C  
ATOM    132 HG21 ILE    10      42.596  47.963  41.090  1.00  0.00           H  
ATOM    133 HG22 ILE    10      43.376  47.412  39.591  1.00  0.00           H  
ATOM    134 HG23 ILE    10      42.655  46.235  40.683  1.00  0.00           H  
ATOM    135  CG1 ILE    10      45.301  48.396  41.384  1.00  0.00           C  
ATOM    136 HG12 ILE    10      44.785  49.123  42.013  1.00  0.00           H  
ATOM    137 HG13 ILE    10      46.282  48.200  41.797  1.00  0.00           H  
ATOM    138  CD1 ILE    10      45.552  49.008  40.001  1.00  0.00           C  
ATOM    139 HD11 ILE    10      44.620  49.372  39.570  1.00  0.00           H  
ATOM    140 HD12 ILE    10      46.240  49.847  40.099  1.00  0.00           H  
ATOM    141 HD13 ILE    10      45.999  48.263  39.342  1.00  0.00           H  
ATOM    142  C   ILE    10      44.231  44.926  42.703  1.00  0.00           C  
ATOM    143  O   ILE    10      43.172  44.327  42.513  1.00  0.00           O  
ATOM    144  N   GLU    11      45.388  44.280  42.882  1.00  0.00           N  
ATOM    145  H   GLU    11      46.223  44.846  42.981  1.00  0.00           H  
ATOM    146  CA  GLU    11      45.559  42.817  42.865  1.00  0.00           C  
ATOM    147  HA  GLU    11      44.959  42.406  42.052  1.00  0.00           H  
ATOM    148  CB  GLU    11      47.037  42.483  42.579  1.00  0.00           C  
ATOM    149  HB2 GLU    11      47.656  43.029  43.290  1.00  0.00           H  
ATOM    150  HB3 GLU    11      47.222  41.422  42.748  1.00  0.00           H  
ATOM    151  CG  GLU    11      47.494  42.840  41.152  1.00  0.00           C  
ATOM    152  HG2 GLU    11      47.238  43.879  40.941  1.00  0.00           H  
ATOM    153  HG3 GLU    11      48.584  42.765  41.123  1.00  0.00           H  
ATOM    154  CD  GLU    11      46.912  41.937  40.039  1.00  0.00           C  
ATOM    155  OE1 GLU    11      47.080  42.280  38.842  1.00  0.00           O  
ATOM    156  OE2 GLU    11      46.302  40.875  40.322  1.00  0.00           O  
ATOM    157  C   GLU    11      45.067  42.112  44.153  1.00  0.00           C  
ATOM    158  O   GLU    11      45.092  40.880  44.233  1.00  0.00           O  
ATOM    159  N   GLY    12      44.597  42.864  45.160  1.00  0.00           N  
ATOM    160  H   GLY    12      44.582  43.868  45.032  1.00  0.00           H  
ATOM    161  CA  GLY    12      44.036  42.327  46.409  1.00  0.00           C  
ATOM    162  HA2 GLY    12      43.334  43.054  46.818  1.00  0.00           H  
ATOM    163  HA3 GLY    12      43.474  41.417  46.191  1.00  0.00           H  
ATOM    164  C   GLY    12      45.064  41.999  47.504  1.00  0.00           C  
ATOM    165  O   GLY    12      44.728  41.322  48.478  1.00  0.00           O  
ATOM    166  N   GLY    13      46.307  42.472  47.364  1.00  0.00           N  
ATOM    167  H   GLY    13      46.496  43.062  46.559  1.00  0.00           H  
ATOM    168  CA  GLY    13      47.439  42.183  48.254  1.00  0.00           C  
ATOM    169  HA2 GLY    13      47.257  41.262  48.808  1.00  0.00           H  
ATOM    170  HA3 GLY    13      48.327  42.025  47.642  1.00  0.00           H  
ATOM    171  C   GLY    13      47.748  43.294  49.266  1.00  0.00           C  
ATOM    172  O   GLY    13      48.920  43.556  49.536  1.00  0.00           O  
ATOM    173  N   TRP    14      46.722  43.955  49.825  1.00  0.00           N  
ATOM    174  H   TRP    14      45.787  43.685  49.551  1.00  0.00           H  
ATOM    175  CA  TRP    14      46.869  45.053  50.805  1.00  0.00           C  
ATOM    176  HA  TRP    14      47.526  45.794  50.348  1.00  0.00           H  
ATOM    177  CB  TRP    14      45.504  45.773  51.011  1.00  0.00           C  
ATOM    178  HB2 TRP    14      45.644  46.784  50.625  1.00  0.00           H  
ATOM    179  HB3 TRP    14      44.768  45.321  50.344  1.00  0.00           H  
ATOM    180  CG  TRP    14      44.810  45.944  52.352  1.00  0.00           C  
ATOM    181  CD1 TRP    14      44.947  45.228  53.497  1.00  0.00           C  
ATOM    182  HD1 TRP    14      45.601  44.389  53.654  1.00  0.00           H  
ATOM    183  NE1 TRP    14      44.109  45.713  54.480  1.00  0.00           N  
ATOM    184  HE1 TRP    14      44.061  45.326  55.417  1.00  0.00           H  
ATOM    185  CE2 TRP    14      43.319  46.732  54.008  1.00  0.00           C  
ATOM    186  CZ2 TRP    14      42.299  47.498  54.592  1.00  0.00           C  
ATOM    187  HZ2 TRP    14      42.024  47.342  55.626  1.00  0.00           H  
ATOM    188  CH2 TRP    14      41.632  48.455  53.810  1.00  0.00           C  
ATOM    189  HH2 TRP    14      40.836  49.051  54.240  1.00  0.00           H  
ATOM    190  CZ3 TRP    14      41.990  48.623  52.460  1.00  0.00           C  
ATOM    191  HZ3 TRP    14      41.463  49.350  51.854  1.00  0.00           H  
ATOM    192  CE3 TRP    14      43.022  47.848  51.890  1.00  0.00           C  
ATOM    193  HE3 TRP    14      43.278  47.970  50.849  1.00  0.00           H  
ATOM    194  CD2 TRP    14      43.726  46.888  52.649  1.00  0.00           C  
ATOM    195  C   TRP    14      47.601  44.627  52.090  1.00  0.00           C  
ATOM    196  O   TRP    14      48.290  45.435  52.714  1.00  0.00           O  
ATOM    197  N   THR    15      47.465  43.360  52.499  1.00  0.00           N  
ATOM    198  H   THR    15      46.947  42.719  51.914  1.00  0.00           H  
ATOM    199  CA  THR    15      48.050  42.831  53.744  1.00  0.00           C  
ATOM    200  HA  THR    15      47.757  43.502  54.551  1.00  0.00           H  
ATOM    201  CB  THR    15      47.477  41.445  54.093  1.00  0.00           C  
ATOM    202  HB  THR    15      47.980  41.077  54.988  1.00  0.00           H  
ATOM    203  CG2 THR    15      45.974  41.528  54.382  1.00  0.00           C  
ATOM    204 HG21 THR    15      45.424  41.825  53.487  1.00  0.00           H  
ATOM    205 HG22 THR    15      45.608  40.557  54.716  1.00  0.00           H  
ATOM    206 HG23 THR    15      45.788  42.256  55.173  1.00  0.00           H  
ATOM    207  OG1 THR    15      47.673  40.527  53.035  1.00  0.00           O  
ATOM    208  HG1 THR    15      47.392  39.644  53.348  1.00  0.00           H  
ATOM    209  C   THR    15      49.584  42.831  53.707  1.00  0.00           C  
ATOM    210  O   THR    15      50.209  42.590  52.669  1.00  0.00           O  
ATOM    211  N   GLY    16      50.210  43.183  54.836  1.00  0.00           N  
ATOM    212  H   GLY    16      49.655  43.347  55.666  1.00  0.00           H  
ATOM    213  CA  GLY    16      51.657  43.429  54.941  1.00  0.00           C  
ATOM    214  HA2 GLY    16      51.970  43.291  55.976  1.00  0.00           H  
ATOM    215  HA3 GLY    16      52.205  42.712  54.329  1.00  0.00           H  
ATOM    216  C   GLY    16      52.046  44.848  54.499  1.00  0.00           C  
ATOM    217  O   GLY    16      52.725  45.572  55.228  1.00  0.00           O  
ATOM    218  N   MET    17      51.597  45.249  53.303  1.00  0.00           N  
ATOM    219  H   MET    17      51.048  44.582  52.774  1.00  0.00           H  
ATOM    220  CA  MET    17      51.898  46.537  52.664  1.00  0.00           C  
ATOM    221  HA  MET    17      52.976  46.599  52.505  1.00  0.00           H  
ATOM    222  CB  MET    17      51.213  46.562  51.292  1.00  0.00           C  
ATOM    223  HB2 MET    17      51.484  45.664  50.734  1.00  0.00           H  
ATOM    224  HB3 MET    17      50.137  46.550  51.450  1.00  0.00           H  
ATOM    225  CG  MET    17      51.546  47.788  50.432  1.00  0.00           C  
ATOM    226  HG2 MET    17      51.718  48.657  51.066  1.00  0.00           H  
ATOM    227  HG3 MET    17      52.464  47.593  49.877  1.00  0.00           H  
ATOM    228  SD  MET    17      50.227  48.232  49.275  1.00  0.00           S  
ATOM    229  CE  MET    17      49.910  46.631  48.504  1.00  0.00           C  
ATOM    230  HE1 MET    17      49.432  45.971  49.222  1.00  0.00           H  
ATOM    231  HE2 MET    17      49.247  46.767  47.653  1.00  0.00           H  
ATOM    232  HE3 MET    17      50.852  46.187  48.184  1.00  0.00           H  
ATOM    233  C   MET    17      51.478  47.759  53.497  1.00  0.00           C  
ATOM    234  O   MET    17      52.272  48.689  53.641  1.00  0.00           O  
ATOM    235  N   ILE    18      50.251  47.762  54.043  1.00  0.00           N  
ATOM    236  H   ILE    18      49.653  46.967  53.846  1.00  0.00           H  
ATOM    237  CA  ILE    18      49.646  48.909  54.748  1.00  0.00           C  
ATOM    238  HA  ILE    18      49.449  49.666  53.989  1.00  0.00           H  
ATOM    239  CB  ILE    18      48.274  48.579  55.389  1.00  0.00           C  
ATOM    240  HB  ILE    18      48.000  49.478  55.933  1.00  0.00           H  
ATOM    241  CG2 ILE    18      47.180  48.415  54.322  1.00  0.00           C  
ATOM    242 HG21 ILE    18      47.407  47.589  53.653  1.00  0.00           H  
ATOM    243 HG22 ILE    18      46.221  48.226  54.805  1.00  0.00           H  
ATOM    244 HG23 ILE    18      47.094  49.330  53.736  1.00  0.00           H  
ATOM    245  CG1 ILE    18      48.235  47.451  56.450  1.00  0.00           C  
ATOM    246 HG12 ILE    18      49.050  47.586  57.157  1.00  0.00           H  
ATOM    247 HG13 ILE    18      47.311  47.568  57.019  1.00  0.00           H  
ATOM    248  CD1 ILE    18      48.267  46.005  55.942  1.00  0.00           C  
ATOM    249 HD11 ILE    18      49.184  45.810  55.392  1.00  0.00           H  
ATOM    250 HD12 ILE    18      48.225  45.326  56.794  1.00  0.00           H  
ATOM    251 HD13 ILE    18      47.403  45.812  55.307  1.00  0.00           H  
ATOM    252  C   ILE    18      50.577  49.599  55.764  1.00  0.00           C  
ATOM    253  O   ILE    18      50.677  50.826  55.756  1.00  0.00           O  
ATOM    254  N   ASP    19      51.291  48.838  56.601  1.00  0.00           N  
ATOM    255  H   ASP    19      51.195  47.836  56.527  1.00  0.00           H  
ATOM    256  CA  ASP    19      52.188  49.375  57.640  1.00  0.00           C  
ATOM    257  HA  ASP    19      51.596  50.005  58.305  1.00  0.00           H  
ATOM    258  CB  ASP    19      52.778  48.229  58.479  1.00  0.00           C  
ATOM    259  HB2 ASP    19      53.313  47.548  57.813  1.00  0.00           H  
ATOM    260  HB3 ASP    19      53.508  48.652  59.171  1.00  0.00           H  
ATOM    261  CG  ASP    19      51.745  47.436  59.305  1.00  0.00           C  
ATOM    262  OD1 ASP    19      52.039  46.270  59.663  1.00  0.00           O  
ATOM    263  OD2 ASP    19      50.661  47.970  59.643  1.00  0.00           O  
ATOM    264  C   ASP    19      53.320  50.265  57.089  1.00  0.00           C  
ATOM    265  O   ASP    19      53.685  51.265  57.716  1.00  0.00           O  
ATOM    266  N   GLY    20      53.869  49.923  55.918  1.00  0.00           N  
ATOM    267  H   GLY    20      53.497  49.110  55.441  1.00  0.00           H  
ATOM    268  CA  GLY    20      54.889  50.713  55.213  1.00  0.00           C  
ATOM    269  HA2 GLY    20      55.529  51.223  55.933  1.00  0.00           H  
ATOM    270  HA3 GLY    20      55.519  50.029  54.644  1.00  0.00           H  
ATOM    271  C   GLY    20      54.331  51.756  54.230  1.00  0.00           C  
ATOM    272  O   GLY    20      55.114  52.481  53.610  1.00  0.00           O  
ATOM    273  N   TRP    21      53.004  51.815  54.054  1.00  0.00           N  
ATOM    274  H   TRP    21      52.434  51.202  54.624  1.00  0.00           H  
ATOM    275  CA  TRP    21      52.319  52.574  52.998  1.00  0.00           C  
ATOM    276  HA  TRP    21      53.056  53.193  52.485  1.00  0.00           H  
ATOM    277  CB  TRP    21      51.813  51.566  51.956  1.00  0.00           C  
ATOM    278  HB2 TRP    21      52.670  51.031  51.543  1.00  0.00           H  
ATOM    279  HB3 TRP    21      51.186  50.831  52.459  1.00  0.00           H  
ATOM    280  CG  TRP    21      51.032  52.133  50.813  1.00  0.00           C  
ATOM    281  CD1 TRP    21      51.438  53.127  49.992  1.00  0.00           C  
ATOM    282  HD1 TRP    21      52.396  53.634  50.055  1.00  0.00           H  
ATOM    283  NE1 TRP    21      50.460  53.370  49.046  1.00  0.00           N  
ATOM    284  HE1 TRP    21      50.567  54.046  48.300  1.00  0.00           H  
ATOM    285  CE2 TRP    21      49.382  52.526  49.204  1.00  0.00           C  
ATOM    286  CZ2 TRP    21      48.201  52.342  48.479  1.00  0.00           C  
ATOM    287  HZ2 TRP    21      48.028  52.903  47.573  1.00  0.00           H  
ATOM    288  CH2 TRP    21      47.267  51.394  48.931  1.00  0.00           C  
ATOM    289  HH2 TRP    21      46.356  51.225  48.375  1.00  0.00           H  
ATOM    290  CZ3 TRP    21      47.522  50.656  50.102  1.00  0.00           C  
ATOM    291  HZ3 TRP    21      46.805  49.924  50.448  1.00  0.00           H  
ATOM    292  CE3 TRP    21      48.727  50.832  50.807  1.00  0.00           C  
ATOM    293  HE3 TRP    21      48.931  50.220  51.673  1.00  0.00           H  
ATOM    294  CD2 TRP    21      49.696  51.757  50.363  1.00  0.00           C  
ATOM    295  C   TRP    21      51.253  53.578  53.506  1.00  0.00           C  
ATOM    296  O   TRP    21      51.612  54.639  54.022  1.00  0.00           O  
ATOM    297  N   TYR    22      49.960  53.281  53.298  1.00  0.00           N  
ATOM    298  H   TYR    22      49.773  52.375  52.898  1.00  0.00           H  
ATOM    299  CA  TYR    22      48.797  54.170  53.466  1.00  0.00           C  
ATOM    300  HA  TYR    22      47.947  53.621  53.060  1.00  0.00           H  
ATOM    301  CB  TYR    22      48.462  54.428  54.950  1.00  0.00           C  
ATOM    302  HB2 TYR    22      49.378  54.614  55.512  1.00  0.00           H  
ATOM    303  HB3 TYR    22      47.851  55.327  55.027  1.00  0.00           H  
ATOM    304  CG  TYR    22      47.661  53.314  55.605  1.00  0.00           C  
ATOM    305  CD1 TYR    22      46.389  52.983  55.092  1.00  0.00           C  
ATOM    306  HD1 TYR    22      45.996  53.510  54.231  1.00  0.00           H  
ATOM    307  CE1 TYR    22      45.618  51.972  55.695  1.00  0.00           C  
ATOM    308  HE1 TYR    22      44.650  51.715  55.287  1.00  0.00           H  
ATOM    309  CZ  TYR    22      46.107  51.302  56.837  1.00  0.00           C  
ATOM    310  OH  TYR    22      45.368  50.324  57.431  1.00  0.00           O  
ATOM    311  HH  TYR    22      44.489  50.220  57.023  1.00  0.00           H  
ATOM    312  CE2 TYR    22      47.372  51.647  57.364  1.00  0.00           C  
ATOM    313  HE2 TYR    22      47.742  51.130  58.238  1.00  0.00           H  
ATOM    314  CD2 TYR    22      48.150  52.645  56.744  1.00  0.00           C  
ATOM    315  HD2 TYR    22      49.124  52.898  57.145  1.00  0.00           H  
ATOM    316  C   TYR    22      48.857  55.438  52.583  1.00  0.00           C  
ATOM    317  O   TYR    22      48.882  56.572  53.070  1.00  0.00           O  
ATOM    318  N   GLY    23      48.855  55.231  51.257  1.00  0.00           N  
ATOM    319  H   GLY    23      48.904  54.274  50.936  1.00  0.00           H  
ATOM    320  CA  GLY    23      48.762  56.291  50.238  1.00  0.00           C  
ATOM    321  HA2 GLY    23      49.035  57.252  50.675  1.00  0.00           H  
ATOM    322  HA3 GLY    23      49.484  56.083  49.452  1.00  0.00           H  
ATOM    323  C   GLY    23      47.381  56.443  49.571  1.00  0.00           C  
ATOM    324  O   GLY    23      46.903  57.572  49.422  1.00  0.00           O  
ATOM    325  N   SER    24      46.746  55.334  49.153  1.00  0.00           N  
ATOM    326  H   SER    24      47.186  54.444  49.333  1.00  0.00           H  
ATOM    327  CA  SER    24      45.427  55.321  48.474  1.00  0.00           C  
ATOM    328  HA  SER    24      45.439  56.074  47.689  1.00  0.00           H  
ATOM    329  CB  SER    24      45.185  53.967  47.800  1.00  0.00           C  
ATOM    330  HB2 SER    24      46.022  53.739  47.136  1.00  0.00           H  
ATOM    331  HB3 SER    24      45.112  53.189  48.565  1.00  0.00           H  
ATOM    332  OG  SER    24      43.988  54.009  47.038  1.00  0.00           O  
ATOM    333  HG  SER    24      43.840  53.136  46.614  1.00  0.00           H  
ATOM    334  C   SER    24      44.272  55.680  49.421  1.00  0.00           C  
ATOM    335  O   SER    24      44.143  55.041  50.494  1.00  0.00           O  
ATOM    336  OXT SER    24      43.506  56.623  49.109  1.00  0.00           O  
TER     337      SER    24 
ENDMDL
REMARK 2LWA                 ENERGY     9.43233E+01 RMS    6.32   4.75   5.84
ATOM      1  N   GLY     1      42.036  57.725  48.400  1.00  0.00           N  
ATOM      2  H1  GLY     1      41.745  57.249  47.560  1.00  0.00           H  
ATOM      3  H2  GLY     1      43.037  57.634  48.489  1.00  0.00           H  
ATOM      4  H3  GLY     1      41.811  58.704  48.311  1.00  0.00           H  
ATOM      5  CA  GLY     1      41.358  57.146  49.587  1.00  0.00           C  
ATOM      6  HA2 GLY     1      41.694  57.664  50.487  1.00  0.00           H  
ATOM      7  HA3 GLY     1      40.280  57.280  49.488  1.00  0.00           H  
ATOM      8  C   GLY     1      41.647  55.659  49.752  1.00  0.00           C  
ATOM      9  O   GLY     1      42.489  55.103  49.046  1.00  0.00           O  
ATOM     10  N   LEU     2      40.953  54.996  50.688  1.00  0.00           N  
ATOM     11  H   LEU     2      40.296  55.518  51.256  1.00  0.00           H  
ATOM     12  CA  LEU     2      41.092  53.550  50.953  1.00  0.00           C  
ATOM     13  HA  LEU     2      42.144  53.358  51.164  1.00  0.00           H  
ATOM     14  CB  LEU     2      40.248  53.158  52.189  1.00  0.00           C  
ATOM     15  HB2 LEU     2      39.698  54.029  52.549  1.00  0.00           H  
ATOM     16  HB3 LEU     2      39.498  52.421  51.898  1.00  0.00           H  
ATOM     17  CG  LEU     2      41.045  52.587  53.380  1.00  0.00           C  
ATOM     18  HG  LEU     2      40.338  52.416  54.192  1.00  0.00           H  
ATOM     19  CD1 LEU     2      41.695  51.245  53.041  1.00  0.00           C  
ATOM     20 HD11 LEU     2      42.446  51.365  52.261  1.00  0.00           H  
ATOM     21 HD12 LEU     2      42.171  50.835  53.932  1.00  0.00           H  
ATOM     22 HD13 LEU     2      40.932  50.545  52.700  1.00  0.00           H  
ATOM     23  CD2 LEU     2      42.119  53.548  53.898  1.00  0.00           C  
ATOM     24 HD21 LEU     2      41.675  54.524  54.095  1.00  0.00           H  
ATOM     25 HD22 LEU     2      42.535  53.159  54.828  1.00  0.00           H  
ATOM     26 HD23 LEU     2      42.927  53.660  53.176  1.00  0.00           H  
ATOM     27  C   LEU     2      40.754  52.705  49.712  1.00  0.00           C  
ATOM     28  O   LEU     2      41.517  51.808  49.352  1.00  0.00           O  
ATOM     29  N   PHE     3      39.653  53.016  49.017  1.00  0.00           N  
ATOM     30  H   PHE     3      39.062  53.764  49.351  1.00  0.00           H  
ATOM     31  CA  PHE     3      39.417  52.469  47.677  1.00  0.00           C  
ATOM     32  HA  PHE     3      39.651  51.403  47.709  1.00  0.00           H  
ATOM     33  CB  PHE     3      37.940  52.578  47.260  1.00  0.00           C  
ATOM     34  HB2 PHE     3      37.746  51.785  46.536  1.00  0.00           H  
ATOM     35  HB3 PHE     3      37.308  52.365  48.124  1.00  0.00           H  
ATOM     36  CG  PHE     3      37.503  53.889  46.632  1.00  0.00           C  
ATOM     37  CD1 PHE     3      37.078  54.963  47.438  1.00  0.00           C  
ATOM     38  HD1 PHE     3      37.060  54.860  48.515  1.00  0.00           H  
ATOM     39  CE1 PHE     3      36.670  56.172  46.845  1.00  0.00           C  
ATOM     40  HE1 PHE     3      36.344  56.996  47.466  1.00  0.00           H  
ATOM     41  CZ  PHE     3      36.680  56.309  45.445  1.00  0.00           C  
ATOM     42  HZ  PHE     3      36.364  57.239  44.989  1.00  0.00           H  
ATOM     43  CE2 PHE     3      37.097  55.237  44.637  1.00  0.00           C  
ATOM     44  HE2 PHE     3      37.102  55.340  43.559  1.00  0.00           H  
ATOM     45  CD2 PHE     3      37.507  54.029  45.229  1.00  0.00           C  
ATOM     46  HD2 PHE     3      37.825  53.207  44.602  1.00  0.00           H  
ATOM     47  C   PHE     3      40.419  53.157  46.726  1.00  0.00           C  
ATOM     48  O   PHE     3      40.552  54.385  46.722  1.00  0.00           O  
ATOM     49  N   GLY     4      41.184  52.362  45.976  1.00  0.00           N  
ATOM     50  H   GLY     4      40.982  51.372  45.972  1.00  0.00           H  
ATOM     51  CA  GLY     4      42.360  52.824  45.224  1.00  0.00           C  
ATOM     52  HA2 GLY     4      42.353  52.374  44.231  1.00  0.00           H  
ATOM     53  HA3 GLY     4      42.343  53.907  45.093  1.00  0.00           H  
ATOM     54  C   GLY     4      43.666  52.443  45.934  1.00  0.00           C  
ATOM     55  O   GLY     4      44.540  51.850  45.307  1.00  0.00           O  
ATOM     56  N   ALA     5      43.781  52.675  47.250  1.00  0.00           N  
ATOM     57  H   ALA     5      43.047  53.189  47.721  1.00  0.00           H  
ATOM     58  CA  ALA     5      44.890  52.156  48.065  1.00  0.00           C  
ATOM     59  HA  ALA     5      45.825  52.519  47.638  1.00  0.00           H  
ATOM     60  CB  ALA     5      44.772  52.699  49.498  1.00  0.00           C  
ATOM     61  HB1 ALA     5      43.881  52.310  49.984  1.00  0.00           H  
ATOM     62  HB2 ALA     5      45.632  52.395  50.090  1.00  0.00           H  
ATOM     63  HB3 ALA     5      44.727  53.787  49.485  1.00  0.00           H  
ATOM     64  C   ALA     5      44.951  50.616  48.037  1.00  0.00           C  
ATOM     65  O   ALA     5      45.976  50.028  47.691  1.00  0.00           O  
ATOM     66  N   ILE     6      43.823  49.954  48.314  1.00  0.00           N  
ATOM     67  H   ILE     6      43.025  50.493  48.638  1.00  0.00           H  
ATOM     68  CA  ILE     6      43.704  48.484  48.254  1.00  0.00           C  
ATOM     69  HA  ILE     6      44.537  48.066  48.823  1.00  0.00           H  
ATOM     70  CB  ILE     6      42.404  48.005  48.941  1.00  0.00           C  
ATOM     71  HB  ILE     6      42.384  46.914  48.890  1.00  0.00           H  
ATOM     72  CG2 ILE     6      42.468  48.375  50.436  1.00  0.00           C  
ATOM     73 HG21 ILE     6      42.371  49.452  50.571  1.00  0.00           H  
ATOM     74 HG22 ILE     6      41.667  47.875  50.981  1.00  0.00           H  
ATOM     75 HG23 ILE     6      43.416  48.045  50.862  1.00  0.00           H  
ATOM     76  CG1 ILE     6      41.136  48.526  48.219  1.00  0.00           C  
ATOM     77 HG12 ILE     6      41.252  49.580  47.976  1.00  0.00           H  
ATOM     78 HG13 ILE     6      41.026  47.983  47.279  1.00  0.00           H  
ATOM     79  CD1 ILE     6      39.829  48.379  49.008  1.00  0.00           C  
ATOM     80 HD11 ILE     6      39.844  49.028  49.884  1.00  0.00           H  
ATOM     81 HD12 ILE     6      38.991  48.677  48.376  1.00  0.00           H  
ATOM     82 HD13 ILE     6      39.692  47.343  49.318  1.00  0.00           H  
ATOM     83  C   ILE     6      43.854  47.923  46.826  1.00  0.00           C  
ATOM     84  O   ILE     6      44.353  46.811  46.657  1.00  0.00           O  
ATOM     85  N   ALA     7      43.489  48.700  45.795  1.00  0.00           N  
ATOM     86  H   ALA     7      43.081  49.598  45.999  1.00  0.00           H  
ATOM     87  CA  ALA     7      43.768  48.374  44.391  1.00  0.00           C  
ATOM     88  HA  ALA     7      43.463  47.342  44.209  1.00  0.00           H  
ATOM     89  CB  ALA     7      42.918  49.276  43.488  1.00  0.00           C  
ATOM     90  HB1 ALA     7      43.242  50.312  43.575  1.00  0.00           H  
ATOM     91  HB2 ALA     7      43.036  48.965  42.449  1.00  0.00           H  
ATOM     92  HB3 ALA     7      41.864  49.197  43.760  1.00  0.00           H  
ATOM     93  C   ALA     7      45.268  48.481  44.039  1.00  0.00           C  
ATOM     94  O   ALA     7      45.775  47.702  43.230  1.00  0.00           O  
ATOM     95  N   ALA     8      45.992  49.425  44.648  1.00  0.00           N  
ATOM     96  H   ALA     8      45.516  50.098  45.238  1.00  0.00           H  
ATOM     97  CA  ALA     8      47.433  49.586  44.470  1.00  0.00           C  
ATOM     98  HA  ALA     8      47.664  49.431  43.415  1.00  0.00           H  
ATOM     99  CB  ALA     8      47.811  51.029  44.797  1.00  0.00           C  
ATOM    100  HB1 ALA     8      47.702  51.220  45.865  1.00  0.00           H  
ATOM    101  HB2 ALA     8      48.843  51.195  44.493  1.00  0.00           H  
ATOM    102  HB3 ALA     8      47.176  51.719  44.240  1.00  0.00           H  
ATOM    103  C   ALA     8      48.263  48.552  45.261  1.00  0.00           C  
ATOM    104  O   ALA     8      49.319  48.134  44.784  1.00  0.00           O  
ATOM    105  N   PHE     9      47.758  48.022  46.387  1.00  0.00           N  
ATOM    106  H   PHE     9      46.918  48.437  46.774  1.00  0.00           H  
ATOM    107  CA  PHE     9      48.387  46.902  47.114  1.00  0.00           C  
ATOM    108  HA  PHE     9      49.468  47.028  47.047  1.00  0.00           H  
ATOM    109  CB  PHE     9      48.028  46.954  48.610  1.00  0.00           C  
ATOM    110  HB2 PHE     9      48.245  47.951  48.989  1.00  0.00           H  
ATOM    111  HB3 PHE     9      46.954  46.795  48.721  1.00  0.00           H  
ATOM    112  CG  PHE     9      48.785  45.947  49.469  1.00  0.00           C  
ATOM    113  CD1 PHE     9      50.197  45.940  49.488  1.00  0.00           C  
ATOM    114  HD1 PHE     9      50.755  46.658  48.905  1.00  0.00           H  
ATOM    115  CE1 PHE     9      50.894  44.998  50.267  1.00  0.00           C  
ATOM    116  HE1 PHE     9      51.976  44.997  50.277  1.00  0.00           H  
ATOM    117  CZ  PHE     9      50.185  44.058  51.036  1.00  0.00           C  
ATOM    118  HZ  PHE     9      50.721  43.334  51.636  1.00  0.00           H  
ATOM    119  CE2 PHE     9      48.779  44.062  51.024  1.00  0.00           C  
ATOM    120  HE2 PHE     9      48.233  43.338  51.615  1.00  0.00           H  
ATOM    121  CD2 PHE     9      48.082  45.003  50.244  1.00  0.00           C  
ATOM    122  HD2 PHE     9      47.000  44.994  50.238  1.00  0.00           H  
ATOM    123  C   PHE     9      48.063  45.543  46.446  1.00  0.00           C  
ATOM    124  O   PHE     9      47.530  44.604  47.043  1.00  0.00           O  
ATOM    125  N   ILE    10      48.426  45.466  45.164  1.00  0.00           N  
ATOM    126  H   ILE    10      48.810  46.319  44.777  1.00  0.00           H  
ATOM    127  CA  ILE    10      48.358  44.300  44.271  1.00  0.00           C  
ATOM    128  HA  ILE    10      48.177  43.403  44.866  1.00  0.00           H  
ATOM    129  CB  ILE    10      47.175  44.457  43.277  1.00  0.00           C  
ATOM    130  HB  ILE    10      47.282  45.414  42.762  1.00  0.00           H  
ATOM    131  CG2 ILE    10      47.180  43.351  42.204  1.00  0.00           C  
ATOM    132 HG21 ILE    10      47.062  42.373  42.673  1.00  0.00           H  
ATOM    133 HG22 ILE    10      46.370  43.510  41.493  1.00  0.00           H  
ATOM    134 HG23 ILE    10      48.108  43.371  41.634  1.00  0.00           H  
ATOM    135  CG1 ILE    10      45.832  44.464  44.053  1.00  0.00           C  
ATOM    136 HG12 ILE    10      45.763  43.559  44.659  1.00  0.00           H  
ATOM    137 HG13 ILE    10      45.823  45.316  44.731  1.00  0.00           H  
ATOM    138  CD1 ILE    10      44.562  44.564  43.196  1.00  0.00           C  
ATOM    139 HD11 ILE    10      44.393  43.633  42.656  1.00  0.00           H  
ATOM    140 HD12 ILE    10      43.705  44.746  43.845  1.00  0.00           H  
ATOM    141 HD13 ILE    10      44.649  45.386  42.486  1.00  0.00           H  
ATOM    142  C   ILE    10      49.723  44.104  43.579  1.00  0.00           C  
ATOM    143  O   ILE    10      50.184  42.972  43.426  1.00  0.00           O  
ATOM    144  N   GLU    11      50.417  45.200  43.232  1.00  0.00           N  
ATOM    145  H   GLU    11      49.978  46.103  43.348  1.00  0.00           H  
ATOM    146  CA  GLU    11      51.776  45.190  42.654  1.00  0.00           C  
ATOM    147  HA  GLU    11      51.902  44.263  42.092  1.00  0.00           H  
ATOM    148  CB  GLU    11      51.907  46.335  41.630  1.00  0.00           C  
ATOM    149  HB2 GLU    11      52.831  46.191  41.068  1.00  0.00           H  
ATOM    150  HB3 GLU    11      51.076  46.259  40.926  1.00  0.00           H  
ATOM    151  CG  GLU    11      51.924  47.749  42.237  1.00  0.00           C  
ATOM    152  HG2 GLU    11      50.969  47.932  42.730  1.00  0.00           H  
ATOM    153  HG3 GLU    11      52.710  47.801  42.995  1.00  0.00           H  
ATOM    154  CD  GLU    11      52.161  48.848  41.177  1.00  0.00           C  
ATOM    155  OE1 GLU    11      52.823  49.868  41.492  1.00  0.00           O  
ATOM    156  OE2 GLU    11      51.683  48.725  40.021  1.00  0.00           O  
ATOM    157  C   GLU    11      52.914  45.208  43.706  1.00  0.00           C  
ATOM    158  O   GLU    11      54.093  45.243  43.341  1.00  0.00           O  
ATOM    159  N   GLY    12      52.580  45.164  45.005  1.00  0.00           N  
ATOM    160  H   GLY    12      51.597  45.094  45.225  1.00  0.00           H  
ATOM    161  CA  GLY    12      53.533  45.067  46.126  1.00  0.00           C  
ATOM    162  HA2 GLY    12      53.180  44.298  46.813  1.00  0.00           H  
ATOM    163  HA3 GLY    12      54.507  44.741  45.758  1.00  0.00           H  
ATOM    164  C   GLY    12      53.752  46.354  46.941  1.00  0.00           C  
ATOM    165  O   GLY    12      54.429  46.311  47.971  1.00  0.00           O  
ATOM    166  N   GLY    13      53.191  47.492  46.516  1.00  0.00           N  
ATOM    167  H   GLY    13      52.663  47.474  45.653  1.00  0.00           H  
ATOM    168  CA  GLY    13      53.331  48.786  47.201  1.00  0.00           C  
ATOM    169  HA2 GLY    13      52.935  48.702  48.213  1.00  0.00           H  
ATOM    170  HA3 GLY    13      54.389  49.034  47.266  1.00  0.00           H  
ATOM    171  C   GLY    13      52.615  49.944  46.494  1.00  0.00           C  
ATOM    172  O   GLY    13      52.018  49.756  45.432  1.00  0.00           O  
ATOM    173  N   TRP    14      52.699  51.149  47.072  1.00  0.00           N  
ATOM    174  H   TRP    14      53.302  51.232  47.890  1.00  0.00           H  
ATOM    175  CA  TRP    14      52.125  52.390  46.528  1.00  0.00           C  
ATOM    176  HA  TRP    14      52.410  52.452  45.478  1.00  0.00           H  
ATOM    177  CB  TRP    14      50.587  52.382  46.609  1.00  0.00           C  
ATOM    178  HB2 TRP    14      50.215  51.418  46.271  1.00  0.00           H  
ATOM    179  HB3 TRP    14      50.296  52.484  47.652  1.00  0.00           H  
ATOM    180  CG  TRP    14      49.878  53.452  45.823  1.00  0.00           C  
ATOM    181  CD1 TRP    14      50.182  53.838  44.561  1.00  0.00           C  
ATOM    182  HD1 TRP    14      50.992  53.437  43.959  1.00  0.00           H  
ATOM    183  NE1 TRP    14      49.286  54.798  44.133  1.00  0.00           N  
ATOM    184  HE1 TRP    14      49.328  55.231  43.216  1.00  0.00           H  
ATOM    185  CE2 TRP    14      48.328  55.060  45.088  1.00  0.00           C  
ATOM    186  CZ2 TRP    14      47.217  55.917  45.117  1.00  0.00           C  
ATOM    187  HZ2 TRP    14      46.985  56.539  44.264  1.00  0.00           H  
ATOM    188  CH2 TRP    14      46.414  55.956  46.269  1.00  0.00           C  
ATOM    189  HH2 TRP    14      45.553  56.612  46.311  1.00  0.00           H  
ATOM    190  CZ3 TRP    14      46.735  55.143  47.370  1.00  0.00           C  
ATOM    191  HZ3 TRP    14      46.119  55.184  48.259  1.00  0.00           H  
ATOM    192  CE3 TRP    14      47.851  54.283  47.325  1.00  0.00           C  
ATOM    193  HE3 TRP    14      48.088  53.670  48.179  1.00  0.00           H  
ATOM    194  CD2 TRP    14      48.681  54.216  46.185  1.00  0.00           C  
ATOM    195  C   TRP    14      52.641  53.639  47.254  1.00  0.00           C  
ATOM    196  O   TRP    14      52.421  53.819  48.456  1.00  0.00           O  
ATOM    197  N   THR    15      53.338  54.508  46.512  1.00  0.00           N  
ATOM    198  H   THR    15      53.512  54.259  45.546  1.00  0.00           H  
ATOM    199  CA  THR    15      53.728  55.881  46.915  1.00  0.00           C  
ATOM    200  HA  THR    15      54.312  56.303  46.097  1.00  0.00           H  
ATOM    201  CB  THR    15      52.457  56.763  47.042  1.00  0.00           C  
ATOM    202  HB  THR    15      51.839  56.394  47.861  1.00  0.00           H  
ATOM    203  CG2 THR    15      52.687  58.265  47.241  1.00  0.00           C  
ATOM    204 HG21 THR    15      53.465  58.618  46.563  1.00  0.00           H  
ATOM    205 HG22 THR    15      51.764  58.811  47.043  1.00  0.00           H  
ATOM    206 HG23 THR    15      52.973  58.471  48.271  1.00  0.00           H  
ATOM    207  OG1 THR    15      51.710  56.687  45.839  1.00  0.00           O  
ATOM    208  HG1 THR    15      51.379  55.779  45.738  1.00  0.00           H  
ATOM    209  C   THR    15      54.668  55.917  48.145  1.00  0.00           C  
ATOM    210  O   THR    15      54.889  56.961  48.758  1.00  0.00           O  
ATOM    211  N   GLY    16      55.259  54.774  48.517  1.00  0.00           N  
ATOM    212  H   GLY    16      55.060  53.941  47.979  1.00  0.00           H  
ATOM    213  CA  GLY    16      56.151  54.623  49.677  1.00  0.00           C  
ATOM    214  HA2 GLY    16      56.715  53.696  49.566  1.00  0.00           H  
ATOM    215  HA3 GLY    16      56.866  55.446  49.694  1.00  0.00           H  
ATOM    216  C   GLY    16      55.438  54.577  51.039  1.00  0.00           C  
ATOM    217  O   GLY    16      56.107  54.491  52.071  1.00  0.00           O  
ATOM    218  N   MET    17      54.097  54.618  51.060  1.00  0.00           N  
ATOM    219  H   MET    17      53.626  54.662  50.165  1.00  0.00           H  
ATOM    220  CA  MET    17      53.275  54.620  52.284  1.00  0.00           C  
ATOM    221  HA  MET    17      53.911  54.858  53.138  1.00  0.00           H  
ATOM    222  CB  MET    17      52.212  55.735  52.218  1.00  0.00           C  
ATOM    223  HB2 MET    17      51.635  55.723  53.144  1.00  0.00           H  
ATOM    224  HB3 MET    17      52.724  56.697  52.161  1.00  0.00           H  
ATOM    225  CG  MET    17      51.235  55.640  51.037  1.00  0.00           C  
ATOM    226  HG2 MET    17      51.802  55.633  50.108  1.00  0.00           H  
ATOM    227  HG3 MET    17      50.673  54.710  51.112  1.00  0.00           H  
ATOM    228  SD  MET    17      50.047  57.004  50.941  1.00  0.00           S  
ATOM    229  CE  MET    17      49.046  56.402  49.555  1.00  0.00           C  
ATOM    230  HE1 MET    17      48.593  55.447  49.822  1.00  0.00           H  
ATOM    231  HE2 MET    17      48.258  57.119  49.327  1.00  0.00           H  
ATOM    232  HE3 MET    17      49.673  56.267  48.673  1.00  0.00           H  
ATOM    233  C   MET    17      52.669  53.237  52.568  1.00  0.00           C  
ATOM    234  O   MET    17      52.735  52.755  53.701  1.00  0.00           O  
ATOM    235  N   ILE    18      52.150  52.560  51.535  1.00  0.00           N  
ATOM    236  H   ILE    18      52.162  53.001  50.622  1.00  0.00           H  
ATOM    237  CA  ILE    18      51.623  51.187  51.627  1.00  0.00           C  
ATOM    238  HA  ILE    18      50.924  51.137  52.459  1.00  0.00           H  
ATOM    239  CB  ILE    18      50.854  50.846  50.328  1.00  0.00           C  
ATOM    240  HB  ILE    18      51.440  51.196  49.479  1.00  0.00           H  
ATOM    241  CG2 ILE    18      50.645  49.337  50.127  1.00  0.00           C  
ATOM    242 HG21 ILE    18      49.949  48.966  50.874  1.00  0.00           H  
ATOM    243 HG22 ILE    18      50.243  49.152  49.131  1.00  0.00           H  
ATOM    244 HG23 ILE    18      51.581  48.786  50.193  1.00  0.00           H  
ATOM    245  CG1 ILE    18      49.510  51.617  50.348  1.00  0.00           C  
ATOM    246 HG12 ILE    18      49.092  51.601  51.356  1.00  0.00           H  
ATOM    247 HG13 ILE    18      49.706  52.659  50.092  1.00  0.00           H  
ATOM    248  CD1 ILE    18      48.421  51.085  49.410  1.00  0.00           C  
ATOM    249 HD11 ILE    18      48.016  50.152  49.801  1.00  0.00           H  
ATOM    250 HD12 ILE    18      47.614  51.809  49.361  1.00  0.00           H  
ATOM    251 HD13 ILE    18      48.812  50.922  48.407  1.00  0.00           H  
ATOM    252  C   ILE    18      52.746  50.190  51.948  1.00  0.00           C  
ATOM    253  O   ILE    18      52.605  49.347  52.834  1.00  0.00           O  
ATOM    254  N   ASP    19      53.880  50.330  51.260  1.00  0.00           N  
ATOM    255  H   ASP    19      53.902  51.020  50.514  1.00  0.00           H  
ATOM    256  CA  ASP    19      55.085  49.510  51.407  1.00  0.00           C  
ATOM    257  HA  ASP    19      54.812  48.482  51.161  1.00  0.00           H  
ATOM    258  CB  ASP    19      56.214  49.945  50.438  1.00  0.00           C  
ATOM    259  HB2 ASP    19      56.855  50.652  50.967  1.00  0.00           H  
ATOM    260  HB3 ASP    19      56.823  49.060  50.242  1.00  0.00           H  
ATOM    261  CG  ASP    19      55.856  50.609  49.084  1.00  0.00           C  
ATOM    262  OD1 ASP    19      56.664  50.479  48.140  1.00  0.00           O  
ATOM    263  OD2 ASP    19      54.814  51.309  48.958  1.00  0.00           O  
ATOM    264  C   ASP    19      55.621  49.520  52.855  1.00  0.00           C  
ATOM    265  O   ASP    19      56.184  48.529  53.327  1.00  0.00           O  
ATOM    266  N   GLY    20      55.447  50.653  53.550  1.00  0.00           N  
ATOM    267  H   GLY    20      54.982  51.413  53.076  1.00  0.00           H  
ATOM    268  CA  GLY    20      55.818  50.866  54.949  1.00  0.00           C  
ATOM    269  HA2 GLY    20      56.833  50.500  55.111  1.00  0.00           H  
ATOM    270  HA3 GLY    20      55.811  51.934  55.165  1.00  0.00           H  
ATOM    271  C   GLY    20      54.881  50.162  55.937  1.00  0.00           C  
ATOM    272  O   GLY    20      55.276  49.186  56.576  1.00  0.00           O  
ATOM    273  N   TRP    21      53.651  50.668  56.108  1.00  0.00           N  
ATOM    274  H   TRP    21      53.371  51.465  55.549  1.00  0.00           H  
ATOM    275  CA  TRP    21      52.760  50.222  57.196  1.00  0.00           C  
ATOM    276  HA  TRP    21      53.354  50.272  58.110  1.00  0.00           H  
ATOM    277  CB  TRP    21      51.594  51.202  57.414  1.00  0.00           C  
ATOM    278  HB2 TRP    21      51.212  51.024  58.420  1.00  0.00           H  
ATOM    279  HB3 TRP    21      51.989  52.219  57.408  1.00  0.00           H  
ATOM    280  CG  TRP    21      50.416  51.151  56.483  1.00  0.00           C  
ATOM    281  CD1 TRP    21      50.437  50.827  55.171  1.00  0.00           C  
ATOM    282  HD1 TRP    21      51.324  50.546  54.620  1.00  0.00           H  
ATOM    283  NE1 TRP    21      49.163  50.911  54.643  1.00  0.00           N  
ATOM    284  HE1 TRP    21      48.937  50.674  53.685  1.00  0.00           H  
ATOM    285  CE2 TRP    21      48.251  51.326  55.587  1.00  0.00           C  
ATOM    286  CZ2 TRP    21      46.871  51.574  55.541  1.00  0.00           C  
ATOM    287  HZ2 TRP    21      46.325  51.445  54.617  1.00  0.00           H  
ATOM    288  CH2 TRP    21      46.212  51.989  56.711  1.00  0.00           C  
ATOM    289  HH2 TRP    21      45.146  52.184  56.694  1.00  0.00           H  
ATOM    290  CZ3 TRP    21      46.939  52.148  57.905  1.00  0.00           C  
ATOM    291  HZ3 TRP    21      46.426  52.462  58.806  1.00  0.00           H  
ATOM    292  CE3 TRP    21      48.326  51.901  57.938  1.00  0.00           C  
ATOM    293  HE3 TRP    21      48.873  52.027  58.863  1.00  0.00           H  
ATOM    294  CD2 TRP    21      49.022  51.486  56.779  1.00  0.00           C  
ATOM    295  C   TRP    21      52.288  48.754  57.112  1.00  0.00           C  
ATOM    296  O   TRP    21      51.968  48.169  58.151  1.00  0.00           O  
ATOM    297  N   TYR    22      52.292  48.125  55.928  1.00  0.00           N  
ATOM    298  H   TYR    22      52.561  48.644  55.104  1.00  0.00           H  
ATOM    299  CA  TYR    22      52.068  46.679  55.786  1.00  0.00           C  
ATOM    300  HA  TYR    22      51.399  46.335  56.574  1.00  0.00           H  
ATOM    301  CB  TYR    22      51.386  46.363  54.442  1.00  0.00           C  
ATOM    302  HB2 TYR    22      52.024  46.738  53.639  1.00  0.00           H  
ATOM    303  HB3 TYR    22      51.343  45.278  54.333  1.00  0.00           H  
ATOM    304  CG  TYR    22      49.971  46.886  54.224  1.00  0.00           C  
ATOM    305  CD1 TYR    22      49.033  46.978  55.276  1.00  0.00           C  
ATOM    306  HD1 TYR    22      49.312  46.717  56.288  1.00  0.00           H  
ATOM    307  CE1 TYR    22      47.710  47.390  55.017  1.00  0.00           C  
ATOM    308  HE1 TYR    22      46.995  47.451  55.825  1.00  0.00           H  
ATOM    309  CZ  TYR    22      47.312  47.709  53.700  1.00  0.00           C  
ATOM    310  OH  TYR    22      46.030  48.086  53.430  1.00  0.00           O  
ATOM    311  HH  TYR    22      45.445  48.004  54.204  1.00  0.00           H  
ATOM    312  CE2 TYR    22      48.246  47.615  52.648  1.00  0.00           C  
ATOM    313  HE2 TYR    22      47.934  47.840  51.640  1.00  0.00           H  
ATOM    314  CD2 TYR    22      49.565  47.199  52.913  1.00  0.00           C  
ATOM    315  HD2 TYR    22      50.270  47.093  52.101  1.00  0.00           H  
ATOM    316  C   TYR    22      53.387  45.897  55.963  1.00  0.00           C  
ATOM    317  O   TYR    22      54.075  45.558  54.994  1.00  0.00           O  
ATOM    318  N   GLY    23      53.717  45.579  57.221  1.00  0.00           N  
ATOM    319  H   GLY    23      53.116  45.924  57.959  1.00  0.00           H  
ATOM    320  CA  GLY    23      54.859  44.743  57.615  1.00  0.00           C  
ATOM    321  HA2 GLY    23      54.651  44.290  58.585  1.00  0.00           H  
ATOM    322  HA3 GLY    23      54.983  43.932  56.896  1.00  0.00           H  
ATOM    323  C   GLY    23      56.180  45.524  57.702  1.00  0.00           C  
ATOM    324  O   GLY    23      56.891  45.669  56.702  1.00  0.00           O  
ATOM    325  N   SER    24      56.522  45.996  58.910  1.00  0.00           N  
ATOM    326  H   SER    24      55.889  45.811  59.676  1.00  0.00           H  
ATOM    327  CA  SER    24      57.731  46.784  59.227  1.00  0.00           C  
ATOM    328  HA  SER    24      58.552  46.447  58.595  1.00  0.00           H  
ATOM    329  CB  SER    24      57.469  48.258  58.903  1.00  0.00           C  
ATOM    330  HB2 SER    24      57.240  48.346  57.840  1.00  0.00           H  
ATOM    331  HB3 SER    24      56.607  48.610  59.478  1.00  0.00           H  
ATOM    332  OG  SER    24      58.612  49.046  59.203  1.00  0.00           O  
ATOM    333  HG  SER    24      58.418  49.988  58.999  1.00  0.00           H  
ATOM    334  C   SER    24      58.175  46.593  60.683  1.00  0.00           C  
ATOM    335  O   SER    24      57.335  46.767  61.601  1.00  0.00           O  
ATOM    336  OXT SER    24      59.346  46.210  60.908  1.00  0.00           O  
TER     337      SER    24 
ENDMDL
REMARK 2LWA                 ENERGY     9.44554E+01 RMS    3.94   4.86   6.51
ATOM      1  N   GLY     1      42.688  55.014  49.197  1.00  0.00           N  
ATOM      2  H1  GLY     1      42.133  54.222  48.908  1.00  0.00           H  
ATOM      3  H2  GLY     1      43.563  54.998  48.695  1.00  0.00           H  
ATOM      4  H3  GLY     1      42.201  55.859  48.939  1.00  0.00           H  
ATOM      5  CA  GLY     1      42.918  54.984  50.666  1.00  0.00           C  
ATOM      6  HA2 GLY     1      43.585  55.795  50.959  1.00  0.00           H  
ATOM      7  HA3 GLY     1      41.964  55.128  51.175  1.00  0.00           H  
ATOM      8  C   GLY     1      43.493  53.658  51.144  1.00  0.00           C  
ATOM      9  O   GLY     1      43.033  52.602  50.710  1.00  0.00           O  
ATOM     10  N   LEU     2      44.427  53.667  52.109  1.00  0.00           N  
ATOM     11  H   LEU     2      44.791  54.556  52.434  1.00  0.00           H  
ATOM     12  CA  LEU     2      44.920  52.434  52.763  1.00  0.00           C  
ATOM     13  HA  LEU     2      45.192  51.733  51.981  1.00  0.00           H  
ATOM     14  CB  LEU     2      46.171  52.689  53.642  1.00  0.00           C  
ATOM     15  HB2 LEU     2      46.135  53.697  54.058  1.00  0.00           H  
ATOM     16  HB3 LEU     2      46.139  52.006  54.492  1.00  0.00           H  
ATOM     17  CG  LEU     2      47.545  52.460  52.976  1.00  0.00           C  
ATOM     18  HG  LEU     2      48.299  52.435  53.762  1.00  0.00           H  
ATOM     19  CD1 LEU     2      47.640  51.146  52.199  1.00  0.00           C  
ATOM     20 HD11 LEU     2      47.174  51.238  51.221  1.00  0.00           H  
ATOM     21 HD12 LEU     2      48.687  50.890  52.044  1.00  0.00           H  
ATOM     22 HD13 LEU     2      47.153  50.349  52.756  1.00  0.00           H  
ATOM     23  CD2 LEU     2      47.905  53.578  52.017  1.00  0.00           C  
ATOM     24 HD21 LEU     2      48.073  54.503  52.568  1.00  0.00           H  
ATOM     25 HD22 LEU     2      48.808  53.313  51.471  1.00  0.00           H  
ATOM     26 HD23 LEU     2      47.099  53.713  51.304  1.00  0.00           H  
ATOM     27  C   LEU     2      43.832  51.692  53.558  1.00  0.00           C  
ATOM     28  O   LEU     2      44.005  50.513  53.839  1.00  0.00           O  
ATOM     29  N   PHE     3      42.691  52.322  53.856  1.00  0.00           N  
ATOM     30  H   PHE     3      42.636  53.315  53.677  1.00  0.00           H  
ATOM     31  CA  PHE     3      41.513  51.660  54.438  1.00  0.00           C  
ATOM     32  HA  PHE     3      41.786  51.292  55.428  1.00  0.00           H  
ATOM     33  CB  PHE     3      40.383  52.689  54.601  1.00  0.00           C  
ATOM     34  HB2 PHE     3      39.968  52.909  53.615  1.00  0.00           H  
ATOM     35  HB3 PHE     3      39.586  52.240  55.195  1.00  0.00           H  
ATOM     36  CG  PHE     3      40.806  53.991  55.259  1.00  0.00           C  
ATOM     37  CD1 PHE     3      41.265  53.992  56.590  1.00  0.00           C  
ATOM     38  HD1 PHE     3      41.293  53.070  57.155  1.00  0.00           H  
ATOM     39  CE1 PHE     3      41.699  55.190  57.187  1.00  0.00           C  
ATOM     40  HE1 PHE     3      42.055  55.186  58.209  1.00  0.00           H  
ATOM     41  CZ  PHE     3      41.673  56.390  56.456  1.00  0.00           C  
ATOM     42  HZ  PHE     3      42.008  57.312  56.915  1.00  0.00           H  
ATOM     43  CE2 PHE     3      41.211  56.394  55.128  1.00  0.00           C  
ATOM     44  HE2 PHE     3      41.189  57.319  54.566  1.00  0.00           H  
ATOM     45  CD2 PHE     3      40.777  55.197  54.530  1.00  0.00           C  
ATOM     46  HD2 PHE     3      40.422  55.208  53.508  1.00  0.00           H  
ATOM     47  C   PHE     3      41.026  50.450  53.612  1.00  0.00           C  
ATOM     48  O   PHE     3      40.590  49.449  54.184  1.00  0.00           O  
ATOM     49  N   GLY     4      41.122  50.529  52.274  1.00  0.00           N  
ATOM     50  H   GLY     4      41.447  51.403  51.881  1.00  0.00           H  
ATOM     51  CA  GLY     4      40.874  49.411  51.347  1.00  0.00           C  
ATOM     52  HA2 GLY     4      40.332  48.612  51.856  1.00  0.00           H  
ATOM     53  HA3 GLY     4      40.248  49.759  50.525  1.00  0.00           H  
ATOM     54  C   GLY     4      42.150  48.806  50.748  1.00  0.00           C  
ATOM     55  O   GLY     4      42.226  47.590  50.569  1.00  0.00           O  
ATOM     56  N   ALA     5      43.190  49.618  50.515  1.00  0.00           N  
ATOM     57  H   ALA     5      43.061  50.615  50.650  1.00  0.00           H  
ATOM     58  CA  ALA     5      44.471  49.186  49.939  1.00  0.00           C  
ATOM     59  HA  ALA     5      44.256  48.444  49.167  1.00  0.00           H  
ATOM     60  CB  ALA     5      45.105  50.385  49.211  1.00  0.00           C  
ATOM     61  HB1 ALA     5      45.293  51.204  49.900  1.00  0.00           H  
ATOM     62  HB2 ALA     5      46.047  50.096  48.745  1.00  0.00           H  
ATOM     63  HB3 ALA     5      44.430  50.736  48.429  1.00  0.00           H  
ATOM     64  C   ALA     5      45.407  48.466  50.950  1.00  0.00           C  
ATOM     65  O   ALA     5      46.621  48.426  50.763  1.00  0.00           O  
ATOM     66  N   ILE     6      44.843  47.872  52.009  1.00  0.00           N  
ATOM     67  H   ILE     6      43.854  48.022  52.132  1.00  0.00           H  
ATOM     68  CA  ILE     6      45.509  46.924  52.922  1.00  0.00           C  
ATOM     69  HA  ILE     6      46.586  47.101  52.895  1.00  0.00           H  
ATOM     70  CB  ILE     6      45.040  47.072  54.399  1.00  0.00           C  
ATOM     71  HB  ILE     6      45.251  46.126  54.904  1.00  0.00           H  
ATOM     72  CG2 ILE     6      45.931  48.102  55.103  1.00  0.00           C  
ATOM     73 HG21 ILE     6      45.924  49.048  54.566  1.00  0.00           H  
ATOM     74 HG22 ILE     6      45.619  48.263  56.133  1.00  0.00           H  
ATOM     75 HG23 ILE     6      46.944  47.708  55.134  1.00  0.00           H  
ATOM     76  CG1 ILE     6      43.518  47.323  54.567  1.00  0.00           C  
ATOM     77 HG12 ILE     6      43.207  48.194  53.998  1.00  0.00           H  
ATOM     78 HG13 ILE     6      42.975  46.468  54.171  1.00  0.00           H  
ATOM     79  CD1 ILE     6      43.049  47.517  56.014  1.00  0.00           C  
ATOM     80 HD11 ILE     6      43.398  48.475  56.401  1.00  0.00           H  
ATOM     81 HD12 ILE     6      41.960  47.514  56.041  1.00  0.00           H  
ATOM     82 HD13 ILE     6      43.424  46.707  56.640  1.00  0.00           H  
ATOM     83  C   ILE     6      45.304  45.470  52.472  1.00  0.00           C  
ATOM     84  O   ILE     6      46.273  44.744  52.294  1.00  0.00           O  
ATOM     85  N   ALA     7      44.051  45.057  52.255  1.00  0.00           N  
ATOM     86  H   ALA     7      43.321  45.752  52.318  1.00  0.00           H  
ATOM     87  CA  ALA     7      43.604  43.665  52.115  1.00  0.00           C  
ATOM     88  HA  ALA     7      43.561  43.247  53.122  1.00  0.00           H  
ATOM     89  CB  ALA     7      42.169  43.690  51.575  1.00  0.00           C  
ATOM     90  HB1 ALA     7      42.144  44.149  50.586  1.00  0.00           H  
ATOM     91  HB2 ALA     7      41.785  42.672  51.510  1.00  0.00           H  
ATOM     92  HB3 ALA     7      41.531  44.262  52.251  1.00  0.00           H  
ATOM     93  C   ALA     7      44.515  42.720  51.301  1.00  0.00           C  
ATOM     94  O   ALA     7      44.969  41.702  51.830  1.00  0.00           O  
ATOM     95  N   ALA     8      44.796  43.046  50.034  1.00  0.00           N  
ATOM     96  H   ALA     8      44.355  43.865  49.641  1.00  0.00           H  
ATOM     97  CA  ALA     8      45.740  42.287  49.206  1.00  0.00           C  
ATOM     98  HA  ALA     8      45.651  41.224  49.440  1.00  0.00           H  
ATOM     99  CB  ALA     8      45.355  42.472  47.733  1.00  0.00           C  
ATOM    100  HB1 ALA     8      45.444  43.520  47.443  1.00  0.00           H  
ATOM    101  HB2 ALA     8      46.019  41.875  47.106  1.00  0.00           H  
ATOM    102  HB3 ALA     8      44.328  42.139  47.573  1.00  0.00           H  
ATOM    103  C   ALA     8      47.204  42.699  49.461  1.00  0.00           C  
ATOM    104  O   ALA     8      48.086  41.856  49.620  1.00  0.00           O  
ATOM    105  N   PHE     9      47.450  44.007  49.540  1.00  0.00           N  
ATOM    106  H   PHE     9      46.657  44.626  49.469  1.00  0.00           H  
ATOM    107  CA  PHE     9      48.774  44.636  49.530  1.00  0.00           C  
ATOM    108  HA  PHE     9      49.374  44.144  48.766  1.00  0.00           H  
ATOM    109  CB  PHE     9      48.563  46.089  49.095  1.00  0.00           C  
ATOM    110  HB2 PHE     9      47.917  46.553  49.835  1.00  0.00           H  
ATOM    111  HB3 PHE     9      49.509  46.613  49.140  1.00  0.00           H  
ATOM    112  CG  PHE     9      47.961  46.291  47.704  1.00  0.00           C  
ATOM    113  CD1 PHE     9      48.354  45.494  46.606  1.00  0.00           C  
ATOM    114  HD1 PHE     9      49.088  44.711  46.729  1.00  0.00           H  
ATOM    115  CE1 PHE     9      47.812  45.718  45.328  1.00  0.00           C  
ATOM    116  HE1 PHE     9      48.130  45.109  44.492  1.00  0.00           H  
ATOM    117  CZ  PHE     9      46.863  46.736  45.132  1.00  0.00           C  
ATOM    118  HZ  PHE     9      46.450  46.911  44.147  1.00  0.00           H  
ATOM    119  CE2 PHE     9      46.460  47.531  46.218  1.00  0.00           C  
ATOM    120  HE2 PHE     9      45.733  48.319  46.070  1.00  0.00           H  
ATOM    121  CD2 PHE     9      47.010  47.310  47.493  1.00  0.00           C  
ATOM    122  HD2 PHE     9      46.708  47.936  48.314  1.00  0.00           H  
ATOM    123  C   PHE     9      49.608  44.501  50.826  1.00  0.00           C  
ATOM    124  O   PHE     9      50.783  44.877  50.848  1.00  0.00           O  
ATOM    125  N   ILE    10      49.034  43.953  51.904  1.00  0.00           N  
ATOM    126  H   ILE    10      48.032  43.806  51.882  1.00  0.00           H  
ATOM    127  CA  ILE    10      49.774  43.522  53.105  1.00  0.00           C  
ATOM    128  HA  ILE    10      50.497  44.300  53.336  1.00  0.00           H  
ATOM    129  CB  ILE    10      48.865  43.383  54.352  1.00  0.00           C  
ATOM    130  HB  ILE    10      49.478  42.971  55.156  1.00  0.00           H  
ATOM    131  CG2 ILE    10      48.442  44.779  54.843  1.00  0.00           C  
ATOM    132 HG21 ILE    10      47.920  45.330  54.066  1.00  0.00           H  
ATOM    133 HG22 ILE    10      47.813  44.709  55.729  1.00  0.00           H  
ATOM    134 HG23 ILE    10      49.332  45.338  55.125  1.00  0.00           H  
ATOM    135  CG1 ILE    10      47.713  42.375  54.128  1.00  0.00           C  
ATOM    136 HG12 ILE    10      47.162  42.623  53.226  1.00  0.00           H  
ATOM    137 HG13 ILE    10      48.147  41.385  53.980  1.00  0.00           H  
ATOM    138  CD1 ILE    10      46.711  42.283  55.285  1.00  0.00           C  
ATOM    139 HD11 ILE    10      46.133  43.204  55.357  1.00  0.00           H  
ATOM    140 HD12 ILE    10      46.022  41.459  55.100  1.00  0.00           H  
ATOM    141 HD13 ILE    10      47.239  42.104  56.222  1.00  0.00           H  
ATOM    142  C   ILE    10      50.598  42.235  52.876  1.00  0.00           C  
ATOM    143  O   ILE    10      51.455  41.921  53.703  1.00  0.00           O  
ATOM    144  N   GLU    11      50.340  41.473  51.800  1.00  0.00           N  
ATOM    145  H   GLU    11      49.643  41.805  51.144  1.00  0.00           H  
ATOM    146  CA  GLU    11      50.961  40.162  51.519  1.00  0.00           C  
ATOM    147  HA  GLU    11      50.587  39.483  52.287  1.00  0.00           H  
ATOM    148  CB  GLU    11      50.471  39.584  50.170  1.00  0.00           C  
ATOM    149  HB2 GLU    11      50.613  38.505  50.234  1.00  0.00           H  
ATOM    150  HB3 GLU    11      49.396  39.733  50.091  1.00  0.00           H  
ATOM    151  CG  GLU    11      51.137  40.016  48.845  1.00  0.00           C  
ATOM    152  HG2 GLU    11      52.193  39.741  48.878  1.00  0.00           H  
ATOM    153  HG3 GLU    11      50.693  39.408  48.052  1.00  0.00           H  
ATOM    154  CD  GLU    11      51.016  41.510  48.459  1.00  0.00           C  
ATOM    155  OE1 GLU    11      50.424  41.813  47.392  1.00  0.00           O  
ATOM    156  OE2 GLU    11      51.604  42.374  49.152  1.00  0.00           O  
ATOM    157  C   GLU    11      52.500  40.133  51.648  1.00  0.00           C  
ATOM    158  O   GLU    11      53.058  39.245  52.300  1.00  0.00           O  
ATOM    159  N   GLY    12      53.181  41.111  51.046  1.00  0.00           N  
ATOM    160  H   GLY    12      52.631  41.738  50.464  1.00  0.00           H  
ATOM    161  CA  GLY    12      54.619  41.364  51.176  1.00  0.00           C  
ATOM    162  HA2 GLY    12      54.926  41.163  52.203  1.00  0.00           H  
ATOM    163  HA3 GLY    12      55.156  40.676  50.523  1.00  0.00           H  
ATOM    164  C   GLY    12      55.062  42.796  50.826  1.00  0.00           C  
ATOM    165  O   GLY    12      56.243  43.115  50.969  1.00  0.00           O  
ATOM    166  N   GLY    13      54.140  43.672  50.403  1.00  0.00           N  
ATOM    167  H   GLY    13      53.192  43.340  50.266  1.00  0.00           H  
ATOM    168  CA  GLY    13      54.411  45.057  49.993  1.00  0.00           C  
ATOM    169  HA2 GLY    13      55.463  45.183  49.742  1.00  0.00           H  
ATOM    170  HA3 GLY    13      53.833  45.265  49.091  1.00  0.00           H  
ATOM    171  C   GLY    13      54.033  46.106  51.048  1.00  0.00           C  
ATOM    172  O   GLY    13      53.498  47.157  50.694  1.00  0.00           O  
ATOM    173  N   TRP    14      54.287  45.844  52.339  1.00  0.00           N  
ATOM    174  H   TRP    14      54.778  44.993  52.571  1.00  0.00           H  
ATOM    175  CA  TRP    14      53.750  46.664  53.433  1.00  0.00           C  
ATOM    176  HA  TRP    14      52.974  47.305  53.014  1.00  0.00           H  
ATOM    177  CB  TRP    14      53.045  45.780  54.463  1.00  0.00           C  
ATOM    178  HB2 TRP    14      52.389  45.082  53.947  1.00  0.00           H  
ATOM    179  HB3 TRP    14      53.780  45.203  55.026  1.00  0.00           H  
ATOM    180  CG  TRP    14      52.224  46.610  55.394  1.00  0.00           C  
ATOM    181  CD1 TRP    14      52.475  46.852  56.700  1.00  0.00           C  
ATOM    182  HD1 TRP    14      53.298  46.426  57.266  1.00  0.00           H  
ATOM    183  NE1 TRP    14      51.561  47.772  57.180  1.00  0.00           N  
ATOM    184  HE1 TRP    14      51.574  48.126  58.131  1.00  0.00           H  
ATOM    185  CE2 TRP    14      50.692  48.189  56.193  1.00  0.00           C  
ATOM    186  CZ2 TRP    14      49.655  49.132  56.155  1.00  0.00           C  
ATOM    187  HZ2 TRP    14      49.404  49.705  57.036  1.00  0.00           H  
ATOM    188  CH2 TRP    14      48.961  49.330  54.950  1.00  0.00           C  
ATOM    189  HH2 TRP    14      48.163  50.058  54.904  1.00  0.00           H  
ATOM    190  CZ3 TRP    14      49.283  48.561  53.814  1.00  0.00           C  
ATOM    191  HZ3 TRP    14      48.727  48.685  52.895  1.00  0.00           H  
ATOM    192  CE3 TRP    14      50.333  47.629  53.859  1.00  0.00           C  
ATOM    193  HE3 TRP    14      50.579  47.056  52.975  1.00  0.00           H  
ATOM    194  CD2 TRP    14      51.070  47.430  55.046  1.00  0.00           C  
ATOM    195  C   TRP    14      54.755  47.590  54.140  1.00  0.00           C  
ATOM    196  O   TRP    14      55.724  47.128  54.749  1.00  0.00           O  
ATOM    197  N   THR    15      54.477  48.903  54.077  1.00  0.00           N  
ATOM    198  H   THR    15      53.646  49.149  53.559  1.00  0.00           H  
ATOM    199  CA  THR    15      55.125  50.000  54.834  1.00  0.00           C  
ATOM    200  HA  THR    15      54.484  50.868  54.686  1.00  0.00           H  
ATOM    201  CB  THR    15      55.144  49.760  56.364  1.00  0.00           C  
ATOM    202  HB  THR    15      54.937  48.714  56.584  1.00  0.00           H  
ATOM    203  CG2 THR    15      56.432  50.163  57.086  1.00  0.00           C  
ATOM    204 HG21 THR    15      56.656  51.216  56.912  1.00  0.00           H  
ATOM    205 HG22 THR    15      56.322  49.992  58.157  1.00  0.00           H  
ATOM    206 HG23 THR    15      57.259  49.548  56.729  1.00  0.00           H  
ATOM    207  OG1 THR    15      54.112  50.547  56.931  1.00  0.00           O  
ATOM    208  HG1 THR    15      54.081  50.370  57.890  1.00  0.00           H  
ATOM    209  C   THR    15      56.469  50.405  54.217  1.00  0.00           C  
ATOM    210  O   THR    15      57.321  49.567  53.928  1.00  0.00           O  
ATOM    211  N   GLY    16      56.657  51.703  53.957  1.00  0.00           N  
ATOM    212  H   GLY    16      55.966  52.373  54.274  1.00  0.00           H  
ATOM    213  CA  GLY    16      57.777  52.209  53.148  1.00  0.00           C  
ATOM    214  HA2 GLY    16      58.003  53.234  53.446  1.00  0.00           H  
ATOM    215  HA3 GLY    16      58.673  51.606  53.293  1.00  0.00           H  
ATOM    216  C   GLY    16      57.398  52.201  51.664  1.00  0.00           C  
ATOM    217  O   GLY    16      57.489  53.233  51.000  1.00  0.00           O  
ATOM    218  N   MET    17      56.886  51.062  51.166  1.00  0.00           N  
ATOM    219  H   MET    17      56.935  50.229  51.741  1.00  0.00           H  
ATOM    220  CA  MET    17      56.242  50.958  49.845  1.00  0.00           C  
ATOM    221  HA  MET    17      56.979  51.177  49.071  1.00  0.00           H  
ATOM    222  CB  MET    17      55.678  49.543  49.596  1.00  0.00           C  
ATOM    223  HB2 MET    17      54.908  49.323  50.335  1.00  0.00           H  
ATOM    224  HB3 MET    17      55.203  49.544  48.614  1.00  0.00           H  
ATOM    225  CG  MET    17      56.706  48.405  49.599  1.00  0.00           C  
ATOM    226  HG2 MET    17      56.268  47.569  49.051  1.00  0.00           H  
ATOM    227  HG3 MET    17      57.601  48.723  49.063  1.00  0.00           H  
ATOM    228  SD  MET    17      57.165  47.789  51.241  1.00  0.00           S  
ATOM    229  CE  MET    17      58.201  46.372  50.789  1.00  0.00           C  
ATOM    230  HE1 MET    17      59.026  46.703  50.158  1.00  0.00           H  
ATOM    231  HE2 MET    17      58.602  45.913  51.694  1.00  0.00           H  
ATOM    232  HE3 MET    17      57.608  45.634  50.251  1.00  0.00           H  
ATOM    233  C   MET    17      55.101  51.982  49.719  1.00  0.00           C  
ATOM    234  O   MET    17      55.052  52.723  48.741  1.00  0.00           O  
ATOM    235  N   ILE    18      54.227  52.047  50.743  1.00  0.00           N  
ATOM    236  H   ILE    18      54.379  51.383  51.489  1.00  0.00           H  
ATOM    237  CA  ILE    18      53.065  52.957  50.886  1.00  0.00           C  
ATOM    238  HA  ILE    18      52.266  52.617  50.226  1.00  0.00           H  
ATOM    239  CB  ILE    18      52.534  52.918  52.344  1.00  0.00           C  
ATOM    240  HB  ILE    18      53.387  53.046  53.013  1.00  0.00           H  
ATOM    241  CG2 ILE    18      51.547  54.064  52.644  1.00  0.00           C  
ATOM    242 HG21 ILE    18      50.803  54.135  51.854  1.00  0.00           H  
ATOM    243 HG22 ILE    18      51.043  53.914  53.598  1.00  0.00           H  
ATOM    244 HG23 ILE    18      52.081  55.013  52.708  1.00  0.00           H  
ATOM    245  CG1 ILE    18      51.891  51.547  52.651  1.00  0.00           C  
ATOM    246 HG12 ILE    18      50.966  51.436  52.085  1.00  0.00           H  
ATOM    247 HG13 ILE    18      52.566  50.751  52.339  1.00  0.00           H  
ATOM    248  CD1 ILE    18      51.600  51.341  54.144  1.00  0.00           C  
ATOM    249 HD11 ILE    18      50.648  51.800  54.411  1.00  0.00           H  
ATOM    250 HD12 ILE    18      51.550  50.275  54.352  1.00  0.00           H  
ATOM    251 HD13 ILE    18      52.390  51.775  54.755  1.00  0.00           H  
ATOM    252  C   ILE    18      53.400  54.399  50.478  1.00  0.00           C  
ATOM    253  O   ILE    18      52.637  55.041  49.756  1.00  0.00           O  
ATOM    254  N   ASP    19      54.561  54.895  50.902  1.00  0.00           N  
ATOM    255  H   ASP    19      55.168  54.291  51.434  1.00  0.00           H  
ATOM    256  CA  ASP    19      55.077  56.214  50.534  1.00  0.00           C  
ATOM    257  HA  ASP    19      54.244  56.917  50.475  1.00  0.00           H  
ATOM    258  CB  ASP    19      56.008  56.670  51.674  1.00  0.00           C  
ATOM    259  HB2 ASP    19      55.513  56.461  52.626  1.00  0.00           H  
ATOM    260  HB3 ASP    19      56.925  56.077  51.651  1.00  0.00           H  
ATOM    261  CG  ASP    19      56.359  58.168  51.649  1.00  0.00           C  
ATOM    262  OD1 ASP    19      57.119  58.611  52.545  1.00  0.00           O  
ATOM    263  OD2 ASP    19      55.863  58.924  50.778  1.00  0.00           O  
ATOM    264  C   ASP    19      55.749  56.134  49.139  1.00  0.00           C  
ATOM    265  O   ASP    19      56.956  56.343  48.972  1.00  0.00           O  
ATOM    266  N   GLY    20      54.938  55.783  48.130  1.00  0.00           N  
ATOM    267  H   GLY    20      53.966  55.628  48.374  1.00  0.00           H  
ATOM    268  CA  GLY    20      55.366  55.400  46.780  1.00  0.00           C  
ATOM    269  HA2 GLY    20      55.731  56.286  46.261  1.00  0.00           H  
ATOM    270  HA3 GLY    20      56.186  54.685  46.850  1.00  0.00           H  
ATOM    271  C   GLY    20      54.233  54.787  45.937  1.00  0.00           C  
ATOM    272  O   GLY    20      53.354  55.508  45.468  1.00  0.00           O  
ATOM    273  N   TRP    21      54.255  53.461  45.722  1.00  0.00           N  
ATOM    274  H   TRP    21      54.995  52.939  46.172  1.00  0.00           H  
ATOM    275  CA  TRP    21      53.390  52.714  44.773  1.00  0.00           C  
ATOM    276  HA  TRP    21      53.676  53.003  43.761  1.00  0.00           H  
ATOM    277  CB  TRP    21      53.631  51.198  44.918  1.00  0.00           C  
ATOM    278  HB2 TRP    21      53.217  50.715  44.031  1.00  0.00           H  
ATOM    279  HB3 TRP    21      54.705  51.009  44.904  1.00  0.00           H  
ATOM    280  CG  TRP    21      53.043  50.500  46.120  1.00  0.00           C  
ATOM    281  CD1 TRP    21      52.909  51.022  47.366  1.00  0.00           C  
ATOM    282  HD1 TRP    21      53.171  52.027  47.639  1.00  0.00           H  
ATOM    283  NE1 TRP    21      52.395  50.083  48.230  1.00  0.00           N  
ATOM    284  HE1 TRP    21      52.215  50.256  49.214  1.00  0.00           H  
ATOM    285  CE2 TRP    21      52.166  48.894  47.590  1.00  0.00           C  
ATOM    286  CZ2 TRP    21      51.696  47.656  48.037  1.00  0.00           C  
ATOM    287  HZ2 TRP    21      51.488  47.512  49.088  1.00  0.00           H  
ATOM    288  CH2 TRP    21      51.498  46.624  47.112  1.00  0.00           C  
ATOM    289  HH2 TRP    21      51.131  45.662  47.445  1.00  0.00           H  
ATOM    290  CZ3 TRP    21      51.756  46.850  45.746  1.00  0.00           C  
ATOM    291  HZ3 TRP    21      51.563  46.062  45.031  1.00  0.00           H  
ATOM    292  CE3 TRP    21      52.268  48.089  45.311  1.00  0.00           C  
ATOM    293  HE3 TRP    21      52.474  48.247  44.261  1.00  0.00           H  
ATOM    294  CD2 TRP    21      52.512  49.140  46.225  1.00  0.00           C  
ATOM    295  C   TRP    21      51.875  52.960  44.901  1.00  0.00           C  
ATOM    296  O   TRP    21      51.125  52.789  43.937  1.00  0.00           O  
ATOM    297  N   TYR    22      51.426  53.339  46.098  1.00  0.00           N  
ATOM    298  H   TYR    22      52.119  53.516  46.805  1.00  0.00           H  
ATOM    299  CA  TYR    22      50.037  53.548  46.472  1.00  0.00           C  
ATOM    300  HA  TYR    22      49.419  52.767  46.025  1.00  0.00           H  
ATOM    301  CB  TYR    22      49.933  53.396  48.002  1.00  0.00           C  
ATOM    302  HB2 TYR    22      49.849  52.336  48.249  1.00  0.00           H  
ATOM    303  HB3 TYR    22      50.852  53.757  48.459  1.00  0.00           H  
ATOM    304  CG  TYR    22      48.775  54.143  48.624  1.00  0.00           C  
ATOM    305  CD1 TYR    22      47.459  53.726  48.362  1.00  0.00           C  
ATOM    306  HD1 TYR    22      47.277  52.823  47.792  1.00  0.00           H  
ATOM    307  CE1 TYR    22      46.382  54.509  48.809  1.00  0.00           C  
ATOM    308  HE1 TYR    22      45.377  54.196  48.588  1.00  0.00           H  
ATOM    309  CZ  TYR    22      46.619  55.704  49.526  1.00  0.00           C  
ATOM    310  OH  TYR    22      45.570  56.461  49.948  1.00  0.00           O  
ATOM    311  HH  TYR    22      45.858  57.297  50.360  1.00  0.00           H  
ATOM    312  CE2 TYR    22      47.942  56.103  49.815  1.00  0.00           C  
ATOM    313  HE2 TYR    22      48.129  57.012  50.368  1.00  0.00           H  
ATOM    314  CD2 TYR    22      49.018  55.318  49.364  1.00  0.00           C  
ATOM    315  HD2 TYR    22      50.034  55.642  49.550  1.00  0.00           H  
ATOM    316  C   TYR    22      49.558  54.906  45.918  1.00  0.00           C  
ATOM    317  O   TYR    22      49.765  55.969  46.510  1.00  0.00           O  
ATOM    318  N   GLY    23      48.962  54.870  44.722  1.00  0.00           N  
ATOM    319  H   GLY    23      48.907  53.976  44.252  1.00  0.00           H  
ATOM    320  CA  GLY    23      48.319  56.016  44.071  1.00  0.00           C  
ATOM    321  HA2 GLY    23      47.635  55.644  43.308  1.00  0.00           H  
ATOM    322  HA3 GLY    23      47.726  56.564  44.804  1.00  0.00           H  
ATOM    323  C   GLY    23      49.300  56.995  43.406  1.00  0.00           C  
ATOM    324  O   GLY    23      49.298  57.133  42.177  1.00  0.00           O  
ATOM    325  N   SER    24      50.131  57.660  44.227  1.00  0.00           N  
ATOM    326  H   SER    24      50.079  57.394  45.204  1.00  0.00           H  
ATOM    327  CA  SER    24      50.993  58.817  43.884  1.00  0.00           C  
ATOM    328  HA  SER    24      51.405  59.199  44.816  1.00  0.00           H  
ATOM    329  CB  SER    24      52.184  58.381  43.015  1.00  0.00           C  
ATOM    330  HB2 SER    24      51.867  57.656  42.261  1.00  0.00           H  
ATOM    331  HB3 SER    24      52.597  59.246  42.492  1.00  0.00           H  
ATOM    332  OG  SER    24      53.205  57.838  43.836  1.00  0.00           O  
ATOM    333  HG  SER    24      52.887  57.017  44.265  1.00  0.00           H  
ATOM    334  C   SER    24      50.230  60.021  43.286  1.00  0.00           C  
ATOM    335  O   SER    24      50.889  61.003  42.874  1.00  0.00           O  
ATOM    336  OXT SER    24      48.976  60.040  43.300  1.00  0.00           O  
TER     337      SER    24 
ENDMDL
REMARK 2LWA                 ENERGY     9.45930E+01 RMS    3.74   4.55   6.61
ATOM      1  N   GLY     1      42.241  52.957  53.757  1.00  0.00           N  
ATOM      2  H1  GLY     1      42.950  53.055  54.468  1.00  0.00           H  
ATOM      3  H2  GLY     1      42.458  52.143  53.201  1.00  0.00           H  
ATOM      4  H3  GLY     1      41.352  52.809  54.209  1.00  0.00           H  
ATOM      5  CA  GLY     1      42.189  54.171  52.903  1.00  0.00           C  
ATOM      6  HA2 GLY     1      41.424  54.040  52.137  1.00  0.00           H  
ATOM      7  HA3 GLY     1      41.926  55.037  53.512  1.00  0.00           H  
ATOM      8  C   GLY     1      43.518  54.455  52.213  1.00  0.00           C  
ATOM      9  O   GLY     1      44.551  53.894  52.581  1.00  0.00           O  
ATOM     10  N   LEU     2      43.510  55.341  51.210  1.00  0.00           N  
ATOM     11  H   LEU     2      42.634  55.794  50.978  1.00  0.00           H  
ATOM     12  CA  LEU     2      44.666  55.646  50.352  1.00  0.00           C  
ATOM     13  HA  LEU     2      45.425  54.881  50.515  1.00  0.00           H  
ATOM     14  CB  LEU     2      44.216  55.540  48.870  1.00  0.00           C  
ATOM     15  HB2 LEU     2      43.398  54.821  48.800  1.00  0.00           H  
ATOM     16  HB3 LEU     2      43.809  56.496  48.541  1.00  0.00           H  
ATOM     17  CG  LEU     2      45.289  55.089  47.858  1.00  0.00           C  
ATOM     18  HG  LEU     2      44.882  55.242  46.858  1.00  0.00           H  
ATOM     19  CD1 LEU     2      46.586  55.895  47.940  1.00  0.00           C  
ATOM     20 HD11 LEU     2      47.104  55.720  48.880  1.00  0.00           H  
ATOM     21 HD12 LEU     2      47.236  55.604  47.117  1.00  0.00           H  
ATOM     22 HD13 LEU     2      46.364  56.957  47.840  1.00  0.00           H  
ATOM     23  CD2 LEU     2      45.587  53.593  47.990  1.00  0.00           C  
ATOM     24 HD21 LEU     2      44.731  53.021  47.634  1.00  0.00           H  
ATOM     25 HD22 LEU     2      46.455  53.332  47.386  1.00  0.00           H  
ATOM     26 HD23 LEU     2      45.774  53.310  49.022  1.00  0.00           H  
ATOM     27  C   LEU     2      45.305  57.003  50.736  1.00  0.00           C  
ATOM     28  O   LEU     2      45.002  58.044  50.149  1.00  0.00           O  
ATOM     29  N   PHE     3      46.189  56.982  51.744  1.00  0.00           N  
ATOM     30  H   PHE     3      46.309  56.104  52.233  1.00  0.00           H  
ATOM     31  CA  PHE     3      46.926  58.160  52.248  1.00  0.00           C  
ATOM     32  HA  PHE     3      46.842  58.966  51.518  1.00  0.00           H  
ATOM     33  CB  PHE     3      46.279  58.680  53.550  1.00  0.00           C  
ATOM     34  HB2 PHE     3      46.852  59.539  53.903  1.00  0.00           H  
ATOM     35  HB3 PHE     3      45.282  59.050  53.304  1.00  0.00           H  
ATOM     36  CG  PHE     3      46.141  57.676  54.685  1.00  0.00           C  
ATOM     37  CD1 PHE     3      45.058  56.776  54.701  1.00  0.00           C  
ATOM     38  HD1 PHE     3      44.305  56.828  53.928  1.00  0.00           H  
ATOM     39  CE1 PHE     3      44.956  55.808  55.716  1.00  0.00           C  
ATOM     40  HE1 PHE     3      44.128  55.113  55.723  1.00  0.00           H  
ATOM     41  CZ  PHE     3      45.932  55.740  56.725  1.00  0.00           C  
ATOM     42  HZ  PHE     3      45.858  54.989  57.501  1.00  0.00           H  
ATOM     43  CE2 PHE     3      46.998  56.656  56.732  1.00  0.00           C  
ATOM     44  HE2 PHE     3      47.744  56.610  57.515  1.00  0.00           H  
ATOM     45  CD2 PHE     3      47.097  57.630  55.721  1.00  0.00           C  
ATOM     46  HD2 PHE     3      47.921  58.331  55.733  1.00  0.00           H  
ATOM     47  C   PHE     3      48.438  57.878  52.373  1.00  0.00           C  
ATOM     48  O   PHE     3      49.232  58.417  51.601  1.00  0.00           O  
ATOM     49  N   GLY     4      48.842  56.973  53.274  1.00  0.00           N  
ATOM     50  H   GLY     4      48.150  56.593  53.910  1.00  0.00           H  
ATOM     51  CA  GLY     4      50.224  56.472  53.410  1.00  0.00           C  
ATOM     52  HA2 GLY     4      50.935  57.270  53.194  1.00  0.00           H  
ATOM     53  HA3 GLY     4      50.385  56.155  54.441  1.00  0.00           H  
ATOM     54  C   GLY     4      50.539  55.278  52.494  1.00  0.00           C  
ATOM     55  O   GLY     4      51.640  54.728  52.529  1.00  0.00           O  
ATOM     56  N   ALA     5      49.572  54.883  51.660  1.00  0.00           N  
ATOM     57  H   ALA     5      48.712  55.409  51.682  1.00  0.00           H  
ATOM     58  CA  ALA     5      49.572  53.656  50.863  1.00  0.00           C  
ATOM     59  HA  ALA     5      50.116  52.888  51.414  1.00  0.00           H  
ATOM     60  CB  ALA     5      48.110  53.219  50.751  1.00  0.00           C  
ATOM     61  HB1 ALA     5      47.560  53.950  50.169  1.00  0.00           H  
ATOM     62  HB2 ALA     5      48.041  52.246  50.264  1.00  0.00           H  
ATOM     63  HB3 ALA     5      47.668  53.159  51.746  1.00  0.00           H  
ATOM     64  C   ALA     5      50.250  53.779  49.481  1.00  0.00           C  
ATOM     65  O   ALA     5      50.359  52.788  48.762  1.00  0.00           O  
ATOM     66  N   ILE     6      50.738  54.974  49.120  1.00  0.00           N  
ATOM     67  H   ILE     6      50.516  55.761  49.714  1.00  0.00           H  
ATOM     68  CA  ILE     6      51.601  55.203  47.942  1.00  0.00           C  
ATOM     69  HA  ILE     6      51.776  54.244  47.453  1.00  0.00           H  
ATOM     70  CB  ILE     6      50.921  56.108  46.883  1.00  0.00           C  
ATOM     71  HB  ILE     6      51.690  56.492  46.210  1.00  0.00           H  
ATOM     72  CG2 ILE     6      49.995  55.233  46.022  1.00  0.00           C  
ATOM     73 HG21 ILE     6      49.277  54.706  46.649  1.00  0.00           H  
ATOM     74 HG22 ILE     6      49.461  55.846  45.295  1.00  0.00           H  
ATOM     75 HG23 ILE     6      50.587  54.496  45.476  1.00  0.00           H  
ATOM     76  CG1 ILE     6      50.127  57.319  47.426  1.00  0.00           C  
ATOM     77 HG12 ILE     6      49.636  57.812  46.586  1.00  0.00           H  
ATOM     78 HG13 ILE     6      49.345  56.986  48.109  1.00  0.00           H  
ATOM     79  CD1 ILE     6      50.993  58.372  48.127  1.00  0.00           C  
ATOM     80 HD11 ILE     6      51.819  58.668  47.479  1.00  0.00           H  
ATOM     81 HD12 ILE     6      50.383  59.249  48.347  1.00  0.00           H  
ATOM     82 HD13 ILE     6      51.383  57.984  49.066  1.00  0.00           H  
ATOM     83  C   ILE     6      53.014  55.682  48.299  1.00  0.00           C  
ATOM     84  O   ILE     6      53.909  55.568  47.466  1.00  0.00           O  
ATOM     85  N   ALA     7      53.278  56.104  49.541  1.00  0.00           N  
ATOM     86  H   ALA     7      52.529  56.142  50.215  1.00  0.00           H  
ATOM     87  CA  ALA     7      54.619  56.497  49.993  1.00  0.00           C  
ATOM     88  HA  ALA     7      54.948  57.347  49.392  1.00  0.00           H  
ATOM     89  CB  ALA     7      54.525  56.956  51.454  1.00  0.00           C  
ATOM     90  HB1 ALA     7      54.184  56.138  52.091  1.00  0.00           H  
ATOM     91  HB2 ALA     7      55.506  57.289  51.797  1.00  0.00           H  
ATOM     92  HB3 ALA     7      53.826  57.790  51.534  1.00  0.00           H  
ATOM     93  C   ALA     7      55.649  55.365  49.792  1.00  0.00           C  
ATOM     94  O   ALA     7      56.728  55.585  49.241  1.00  0.00           O  
ATOM     95  N   ALA     8      55.271  54.125  50.128  1.00  0.00           N  
ATOM     96  H   ALA     8      54.389  54.008  50.609  1.00  0.00           H  
ATOM     97  CA  ALA     8      56.085  52.933  49.872  1.00  0.00           C  
ATOM     98  HA  ALA     8      57.094  53.139  50.224  1.00  0.00           H  
ATOM     99  CB  ALA     8      55.551  51.783  50.736  1.00  0.00           C  
ATOM    100  HB1 ALA     8      54.515  51.569  50.486  1.00  0.00           H  
ATOM    101  HB2 ALA     8      56.151  50.886  50.573  1.00  0.00           H  
ATOM    102  HB3 ALA     8      55.611  52.055  51.791  1.00  0.00           H  
ATOM    103  C   ALA     8      56.189  52.554  48.371  1.00  0.00           C  
ATOM    104  O   ALA     8      57.089  51.806  47.992  1.00  0.00           O  
ATOM    105  N   PHE     9      55.287  53.047  47.500  1.00  0.00           N  
ATOM    106  H   PHE     9      54.623  53.732  47.844  1.00  0.00           H  
ATOM    107  CA  PHE     9      55.311  52.795  46.041  1.00  0.00           C  
ATOM    108  HA  PHE     9      55.602  51.761  45.872  1.00  0.00           H  
ATOM    109  CB  PHE     9      53.913  53.001  45.420  1.00  0.00           C  
ATOM    110  HB2 PHE     9      53.156  52.539  46.054  1.00  0.00           H  
ATOM    111  HB3 PHE     9      53.684  54.066  45.383  1.00  0.00           H  
ATOM    112  CG  PHE     9      53.771  52.424  44.020  1.00  0.00           C  
ATOM    113  CD1 PHE     9      53.407  51.074  43.841  1.00  0.00           C  
ATOM    114  HD1 PHE     9      53.176  50.452  44.692  1.00  0.00           H  
ATOM    115  CE1 PHE     9      53.334  50.520  42.551  1.00  0.00           C  
ATOM    116  HE1 PHE     9      53.074  49.477  42.423  1.00  0.00           H  
ATOM    117  CZ  PHE     9      53.592  51.324  41.427  1.00  0.00           C  
ATOM    118  HZ  PHE     9      53.532  50.900  40.433  1.00  0.00           H  
ATOM    119  CE2 PHE     9      53.920  52.681  41.598  1.00  0.00           C  
ATOM    120  HE2 PHE     9      54.105  53.303  40.732  1.00  0.00           H  
ATOM    121  CD2 PHE     9      54.014  53.229  42.891  1.00  0.00           C  
ATOM    122  HD2 PHE     9      54.276  54.271  43.013  1.00  0.00           H  
ATOM    123  C   PHE     9      56.383  53.616  45.328  1.00  0.00           C  
ATOM    124  O   PHE     9      57.133  53.090  44.505  1.00  0.00           O  
ATOM    125  N   ILE    10      56.526  54.876  45.739  1.00  0.00           N  
ATOM    126  H   ILE    10      55.847  55.241  46.399  1.00  0.00           H  
ATOM    127  CA  ILE    10      57.629  55.749  45.326  1.00  0.00           C  
ATOM    128  HA  ILE    10      57.716  55.701  44.240  1.00  0.00           H  
ATOM    129  CB  ILE    10      57.273  57.212  45.701  1.00  0.00           C  
ATOM    130  HB  ILE    10      56.890  57.238  46.723  1.00  0.00           H  
ATOM    131  CG2 ILE    10      58.494  58.144  45.654  1.00  0.00           C  
ATOM    132 HG21 ILE    10      58.939  58.130  44.658  1.00  0.00           H  
ATOM    133 HG22 ILE    10      58.195  59.164  45.898  1.00  0.00           H  
ATOM    134 HG23 ILE    10      59.236  57.834  46.391  1.00  0.00           H  
ATOM    135  CG1 ILE    10      56.198  57.802  44.745  1.00  0.00           C  
ATOM    136 HG12 ILE    10      56.222  58.890  44.814  1.00  0.00           H  
ATOM    137 HG13 ILE    10      56.442  57.540  43.714  1.00  0.00           H  
ATOM    138  CD1 ILE    10      54.743  57.399  45.025  1.00  0.00           C  
ATOM    139 HD11 ILE    10      54.480  57.653  46.051  1.00  0.00           H  
ATOM    140 HD12 ILE    10      54.082  57.947  44.353  1.00  0.00           H  
ATOM    141 HD13 ILE    10      54.589  56.336  44.850  1.00  0.00           H  
ATOM    142  C   ILE    10      58.977  55.221  45.882  1.00  0.00           C  
ATOM    143  O   ILE    10      60.023  55.403  45.256  1.00  0.00           O  
ATOM    144  N   GLU    11      58.954  54.485  47.003  1.00  0.00           N  
ATOM    145  H   GLU    11      58.076  54.430  47.499  1.00  0.00           H  
ATOM    146  CA  GLU    11      60.115  53.797  47.606  1.00  0.00           C  
ATOM    147  HA  GLU    11      61.014  54.373  47.380  1.00  0.00           H  
ATOM    148  CB  GLU    11      59.968  53.793  49.139  1.00  0.00           C  
ATOM    149  HB2 GLU    11      59.019  53.328  49.389  1.00  0.00           H  
ATOM    150  HB3 GLU    11      60.766  53.197  49.582  1.00  0.00           H  
ATOM    151  CG  GLU    11      60.036  55.209  49.744  1.00  0.00           C  
ATOM    152  HG2 GLU    11      61.060  55.577  49.640  1.00  0.00           H  
ATOM    153  HG3 GLU    11      59.394  55.882  49.173  1.00  0.00           H  
ATOM    154  CD  GLU    11      59.619  55.278  51.231  1.00  0.00           C  
ATOM    155  OE1 GLU    11      59.448  56.409  51.753  1.00  0.00           O  
ATOM    156  OE2 GLU    11      59.486  54.230  51.911  1.00  0.00           O  
ATOM    157  C   GLU    11      60.391  52.368  47.058  1.00  0.00           C  
ATOM    158  O   GLU    11      61.407  51.763  47.413  1.00  0.00           O  
ATOM    159  N   GLY    12      59.541  51.824  46.172  1.00  0.00           N  
ATOM    160  H   GLY    12      58.728  52.366  45.911  1.00  0.00           H  
ATOM    161  CA  GLY    12      59.804  50.590  45.404  1.00  0.00           C  
ATOM    162  HA2 GLY    12      59.158  50.587  44.527  1.00  0.00           H  
ATOM    163  HA3 GLY    12      60.831  50.631  45.038  1.00  0.00           H  
ATOM    164  C   GLY    12      59.628  49.230  46.109  1.00  0.00           C  
ATOM    165  O   GLY    12      60.123  48.224  45.593  1.00  0.00           O  
ATOM    166  N   GLY    13      58.968  49.160  47.273  1.00  0.00           N  
ATOM    167  H   GLY    13      58.560  50.013  47.636  1.00  0.00           H  
ATOM    168  CA  GLY    13      58.949  47.956  48.131  1.00  0.00           C  
ATOM    169  HA2 GLY    13      59.914  47.453  48.054  1.00  0.00           H  
ATOM    170  HA3 GLY    13      58.849  48.281  49.166  1.00  0.00           H  
ATOM    171  C   GLY    13      57.863  46.887  47.889  1.00  0.00           C  
ATOM    172  O   GLY    13      57.881  45.856  48.567  1.00  0.00           O  
ATOM    173  N   TRP    14      56.894  47.109  46.993  1.00  0.00           N  
ATOM    174  H   TRP    14      56.938  47.954  46.444  1.00  0.00           H  
ATOM    175  CA  TRP    14      55.702  46.247  46.863  1.00  0.00           C  
ATOM    176  HA  TRP    14      55.373  46.020  47.879  1.00  0.00           H  
ATOM    177  CB  TRP    14      54.552  47.006  46.205  1.00  0.00           C  
ATOM    178  HB2 TRP    14      54.834  47.269  45.184  1.00  0.00           H  
ATOM    179  HB3 TRP    14      53.678  46.362  46.139  1.00  0.00           H  
ATOM    180  CG  TRP    14      54.150  48.239  46.933  1.00  0.00           C  
ATOM    181  CD1 TRP    14      54.593  49.461  46.598  1.00  0.00           C  
ATOM    182  HD1 TRP    14      55.269  49.662  45.773  1.00  0.00           H  
ATOM    183  NE1 TRP    14      54.005  50.392  47.418  1.00  0.00           N  
ATOM    184  HE1 TRP    14      54.153  51.384  47.324  1.00  0.00           H  
ATOM    185  CE2 TRP    14      53.188  49.828  48.352  1.00  0.00           C  
ATOM    186  CZ2 TRP    14      52.405  50.384  49.365  1.00  0.00           C  
ATOM    187  HZ2 TRP    14      52.363  51.453  49.500  1.00  0.00           H  
ATOM    188  CH2 TRP    14      51.689  49.528  50.204  1.00  0.00           C  
ATOM    189  HH2 TRP    14      51.082  49.943  50.989  1.00  0.00           H  
ATOM    190  CZ3 TRP    14      51.785  48.138  50.029  1.00  0.00           C  
ATOM    191  HZ3 TRP    14      51.245  47.484  50.700  1.00  0.00           H  
ATOM    192  CE3 TRP    14      52.587  47.595  49.002  1.00  0.00           C  
ATOM    193  HE3 TRP    14      52.665  46.528  48.888  1.00  0.00           H  
ATOM    194  CD2 TRP    14      53.293  48.429  48.110  1.00  0.00           C  
ATOM    195  C   TRP    14      55.908  44.891  46.170  1.00  0.00           C  
ATOM    196  O   TRP    14      56.843  44.670  45.397  1.00  0.00           O  
ATOM    197  N   THR    15      54.970  43.989  46.474  1.00  0.00           N  
ATOM    198  H   THR    15      54.208  44.322  47.047  1.00  0.00           H  
ATOM    199  CA  THR    15      54.862  42.585  46.038  1.00  0.00           C  
ATOM    200  HA  THR    15      54.918  42.548  44.949  1.00  0.00           H  
ATOM    201  CB  THR    15      56.057  41.775  46.608  1.00  0.00           C  
ATOM    202  HB  THR    15      56.971  42.164  46.161  1.00  0.00           H  
ATOM    203  CG2 THR    15      56.221  41.866  48.133  1.00  0.00           C  
ATOM    204 HG21 THR    15      55.393  41.388  48.653  1.00  0.00           H  
ATOM    205 HG22 THR    15      57.145  41.365  48.421  1.00  0.00           H  
ATOM    206 HG23 THR    15      56.295  42.907  48.450  1.00  0.00           H  
ATOM    207  OG1 THR    15      55.963  40.403  46.280  1.00  0.00           O  
ATOM    208  HG1 THR    15      56.193  40.296  45.335  1.00  0.00           H  
ATOM    209  C   THR    15      53.447  42.105  46.437  1.00  0.00           C  
ATOM    210  O   THR    15      52.482  42.847  46.240  1.00  0.00           O  
ATOM    211  N   GLY    16      53.286  40.950  47.092  1.00  0.00           N  
ATOM    212  H   GLY    16      54.089  40.333  47.161  1.00  0.00           H  
ATOM    213  CA  GLY    16      52.026  40.541  47.736  1.00  0.00           C  
ATOM    214  HA2 GLY    16      51.212  40.593  47.012  1.00  0.00           H  
ATOM    215  HA3 GLY    16      52.112  39.507  48.072  1.00  0.00           H  
ATOM    216  C   GLY    16      51.653  41.412  48.953  1.00  0.00           C  
ATOM    217  O   GLY    16      50.510  41.381  49.408  1.00  0.00           O  
ATOM    218  N   MET    17      52.597  42.229  49.452  1.00  0.00           N  
ATOM    219  H   MET    17      53.518  42.144  49.052  1.00  0.00           H  
ATOM    220  CA  MET    17      52.447  43.154  50.590  1.00  0.00           C  
ATOM    221  HA  MET    17      52.174  42.556  51.461  1.00  0.00           H  
ATOM    222  CB  MET    17      53.820  43.804  50.883  1.00  0.00           C  
ATOM    223  HB2 MET    17      54.563  43.005  50.908  1.00  0.00           H  
ATOM    224  HB3 MET    17      54.093  44.485  50.075  1.00  0.00           H  
ATOM    225  CG  MET    17      53.922  44.536  52.233  1.00  0.00           C  
ATOM    226  HG2 MET    17      53.314  44.003  52.965  1.00  0.00           H  
ATOM    227  HG3 MET    17      54.957  44.470  52.572  1.00  0.00           H  
ATOM    228  SD  MET    17      53.455  46.293  52.269  1.00  0.00           S  
ATOM    229  CE  MET    17      55.075  47.111  52.208  1.00  0.00           C  
ATOM    230  HE1 MET    17      55.651  46.750  51.356  1.00  0.00           H  
ATOM    231  HE2 MET    17      54.933  48.189  52.114  1.00  0.00           H  
ATOM    232  HE3 MET    17      55.620  46.907  53.130  1.00  0.00           H  
ATOM    233  C   MET    17      51.327  44.201  50.397  1.00  0.00           C  
ATOM    234  O   MET    17      50.767  44.675  51.387  1.00  0.00           O  
ATOM    235  N   ILE    18      50.975  44.539  49.141  1.00  0.00           N  
ATOM    236  H   ILE    18      51.458  44.091  48.377  1.00  0.00           H  
ATOM    237  CA  ILE    18      49.809  45.390  48.821  1.00  0.00           C  
ATOM    238  HA  ILE    18      49.985  46.376  49.244  1.00  0.00           H  
ATOM    239  CB  ILE    18      49.581  45.579  47.297  1.00  0.00           C  
ATOM    240  HB  ILE    18      49.237  44.628  46.888  1.00  0.00           H  
ATOM    241  CG2 ILE    18      48.481  46.636  47.069  1.00  0.00           C  
ATOM    242 HG21 ILE    18      48.824  47.606  47.430  1.00  0.00           H  
ATOM    243 HG22 ILE    18      48.239  46.719  46.012  1.00  0.00           H  
ATOM    244 HG23 ILE    18      47.566  46.369  47.594  1.00  0.00           H  
ATOM    245  CG1 ILE    18      50.849  46.002  46.518  1.00  0.00           C  
ATOM    246 HG12 ILE    18      51.107  47.031  46.768  1.00  0.00           H  
ATOM    247 HG13 ILE    18      51.680  45.363  46.805  1.00  0.00           H  
ATOM    248  CD1 ILE    18      50.710  45.890  44.993  1.00  0.00           C  
ATOM    249 HD11 ILE    18      49.995  46.620  44.617  1.00  0.00           H  
ATOM    250 HD12 ILE    18      51.676  46.084  44.528  1.00  0.00           H  
ATOM    251 HD13 ILE    18      50.384  44.885  44.722  1.00  0.00           H  
ATOM    252  C   ILE    18      48.540  44.834  49.491  1.00  0.00           C  
ATOM    253  O   ILE    18      47.834  45.553  50.194  1.00  0.00           O  
ATOM    254  N   ASP    19      48.250  43.548  49.279  1.00  0.00           N  
ATOM    255  H   ASP    19      48.924  42.986  48.782  1.00  0.00           H  
ATOM    256  CA  ASP    19      47.046  42.881  49.786  1.00  0.00           C  
ATOM    257  HA  ASP    19      46.188  43.471  49.456  1.00  0.00           H  
ATOM    258  CB  ASP    19      46.906  41.479  49.173  1.00  0.00           C  
ATOM    259  HB2 ASP    19      47.719  40.854  49.548  1.00  0.00           H  
ATOM    260  HB3 ASP    19      45.968  41.045  49.526  1.00  0.00           H  
ATOM    261  CG  ASP    19      46.902  41.447  47.632  1.00  0.00           C  
ATOM    262  OD1 ASP    19      47.288  40.402  47.056  1.00  0.00           O  
ATOM    263  OD2 ASP    19      46.477  42.434  46.979  1.00  0.00           O  
ATOM    264  C   ASP    19      46.980  42.814  51.327  1.00  0.00           C  
ATOM    265  O   ASP    19      47.999  42.788  52.025  1.00  0.00           O  
ATOM    266  N   GLY    20      45.753  42.785  51.858  1.00  0.00           N  
ATOM    267  H   GLY    20      44.962  42.757  51.227  1.00  0.00           H  
ATOM    268  CA  GLY    20      45.455  42.914  53.287  1.00  0.00           C  
ATOM    269  HA2 GLY    20      44.788  42.106  53.589  1.00  0.00           H  
ATOM    270  HA3 GLY    20      46.361  42.849  53.889  1.00  0.00           H  
ATOM    271  C   GLY    20      44.749  44.242  53.558  1.00  0.00           C  
ATOM    272  O   GLY    20      43.668  44.485  53.023  1.00  0.00           O  
ATOM    273  N   TRP    21      45.365  45.120  54.353  1.00  0.00           N  
ATOM    274  H   TRP    21      46.277  44.870  54.712  1.00  0.00           H  
ATOM    275  CA  TRP    21      44.786  46.393  54.817  1.00  0.00           C  
ATOM    276  HA  TRP    21      43.888  46.168  55.390  1.00  0.00           H  
ATOM    277  CB  TRP    21      45.771  47.052  55.796  1.00  0.00           C  
ATOM    278  HB2 TRP    21      45.334  47.985  56.154  1.00  0.00           H  
ATOM    279  HB3 TRP    21      45.886  46.399  56.663  1.00  0.00           H  
ATOM    280  CG  TRP    21      47.130  47.353  55.245  1.00  0.00           C  
ATOM    281  CD1 TRP    21      48.252  46.622  55.443  1.00  0.00           C  
ATOM    282  HD1 TRP    21      48.316  45.727  56.056  1.00  0.00           H  
ATOM    283  NE1 TRP    21      49.297  47.171  54.725  1.00  0.00           N  
ATOM    284  HE1 TRP    21      50.232  46.774  54.703  1.00  0.00           H  
ATOM    285  CE2 TRP    21      48.895  48.286  54.023  1.00  0.00           C  
ATOM    286  CZ2 TRP    21      49.556  49.161  53.154  1.00  0.00           C  
ATOM    287  HZ2 TRP    21      50.601  49.007  52.931  1.00  0.00           H  
ATOM    288  CH2 TRP    21      48.834  50.220  52.576  1.00  0.00           C  
ATOM    289  HH2 TRP    21      49.316  50.891  51.883  1.00  0.00           H  
ATOM    290  CZ3 TRP    21      47.477  50.406  52.894  1.00  0.00           C  
ATOM    291  HZ3 TRP    21      46.916  51.211  52.442  1.00  0.00           H  
ATOM    292  CE3 TRP    21      46.835  49.543  53.795  1.00  0.00           C  
ATOM    293  HE3 TRP    21      45.796  49.707  54.041  1.00  0.00           H  
ATOM    294  CD2 TRP    21      47.518  48.445  54.360  1.00  0.00           C  
ATOM    295  C   TRP    21      44.350  47.347  53.680  1.00  0.00           C  
ATOM    296  O   TRP    21      43.386  48.097  53.846  1.00  0.00           O  
ATOM    297  N   TYR    22      45.010  47.297  52.515  1.00  0.00           N  
ATOM    298  H   TYR    22      45.810  46.681  52.467  1.00  0.00           H  
ATOM    299  CA  TYR    22      44.695  48.089  51.308  1.00  0.00           C  
ATOM    300  HA  TYR    22      44.705  49.148  51.570  1.00  0.00           H  
ATOM    301  CB  TYR    22      45.825  47.829  50.293  1.00  0.00           C  
ATOM    302  HB2 TYR    22      46.743  47.721  50.871  1.00  0.00           H  
ATOM    303  HB3 TYR    22      45.630  46.871  49.810  1.00  0.00           H  
ATOM    304  CG  TYR    22      46.136  48.846  49.199  1.00  0.00           C  
ATOM    305  CD1 TYR    22      45.271  49.035  48.101  1.00  0.00           C  
ATOM    306  HD1 TYR    22      44.314  48.532  48.069  1.00  0.00           H  
ATOM    307  CE1 TYR    22      45.668  49.841  47.012  1.00  0.00           C  
ATOM    308  HE1 TYR    22      45.008  49.971  46.166  1.00  0.00           H  
ATOM    309  CZ  TYR    22      46.944  50.451  47.007  1.00  0.00           C  
ATOM    310  OH  TYR    22      47.364  51.181  45.935  1.00  0.00           O  
ATOM    311  HH  TYR    22      46.749  51.135  45.181  1.00  0.00           H  
ATOM    312  CE2 TYR    22      47.803  50.275  48.111  1.00  0.00           C  
ATOM    313  HE2 TYR    22      48.784  50.728  48.100  1.00  0.00           H  
ATOM    314  CD2 TYR    22      47.399  49.478  49.198  1.00  0.00           C  
ATOM    315  HD2 TYR    22      48.089  49.308  50.014  1.00  0.00           H  
ATOM    316  C   TYR    22      43.304  47.743  50.726  1.00  0.00           C  
ATOM    317  O   TYR    22      42.650  48.595  50.120  1.00  0.00           O  
ATOM    318  N   GLY    23      42.841  46.500  50.932  1.00  0.00           N  
ATOM    319  H   GLY    23      43.427  45.871  51.470  1.00  0.00           H  
ATOM    320  CA  GLY    23      41.542  45.964  50.496  1.00  0.00           C  
ATOM    321  HA2 GLY    23      40.938  46.752  50.046  1.00  0.00           H  
ATOM    322  HA3 GLY    23      41.719  45.206  49.732  1.00  0.00           H  
ATOM    323  C   GLY    23      40.708  45.323  51.622  1.00  0.00           C  
ATOM    324  O   GLY    23      39.935  44.397  51.353  1.00  0.00           O  
ATOM    325  N   SER    24      40.881  45.778  52.873  1.00  0.00           N  
ATOM    326  H   SER    24      41.514  46.555  52.992  1.00  0.00           H  
ATOM    327  CA  SER    24      40.235  45.229  54.085  1.00  0.00           C  
ATOM    328  HA  SER    24      40.133  44.152  53.961  1.00  0.00           H  
ATOM    329  CB  SER    24      41.146  45.451  55.293  1.00  0.00           C  
ATOM    330  HB2 SER    24      42.122  45.013  55.075  1.00  0.00           H  
ATOM    331  HB3 SER    24      41.269  46.524  55.471  1.00  0.00           H  
ATOM    332  OG  SER    24      40.601  44.820  56.442  1.00  0.00           O  
ATOM    333  HG  SER    24      41.221  44.924  57.198  1.00  0.00           H  
ATOM    334  C   SER    24      38.821  45.782  54.310  1.00  0.00           C  
ATOM    335  O   SER    24      37.847  45.009  54.188  1.00  0.00           O  
ATOM    336  OXT SER    24      38.678  47.005  54.575  1.00  0.00           O  
TER     337      SER    24 
ENDMDL
REMARK 2LWA                 ENERGY     9.46706E+01 RMS    3.48   3.56   5.42
ATOM      1  N   GLY     1      49.655  56.289  41.709  1.00  0.00           N  
ATOM      2  H1  GLY     1      49.686  55.342  41.364  1.00  0.00           H  
ATOM      3  H2  GLY     1      50.377  56.399  42.405  1.00  0.00           H  
ATOM      4  H3  GLY     1      49.848  56.916  40.944  1.00  0.00           H  
ATOM      5  CA  GLY     1      48.322  56.584  42.292  1.00  0.00           C  
ATOM      6  HA2 GLY     1      48.372  57.504  42.876  1.00  0.00           H  
ATOM      7  HA3 GLY     1      47.600  56.721  41.487  1.00  0.00           H  
ATOM      8  C   GLY     1      47.814  55.456  43.183  1.00  0.00           C  
ATOM      9  O   GLY     1      48.419  54.386  43.245  1.00  0.00           O  
ATOM     10  N   LEU     2      46.669  55.668  43.848  1.00  0.00           N  
ATOM     11  H   LEU     2      46.238  56.581  43.767  1.00  0.00           H  
ATOM     12  CA  LEU     2      45.987  54.669  44.695  1.00  0.00           C  
ATOM     13  HA  LEU     2      46.630  54.427  45.543  1.00  0.00           H  
ATOM     14  CB  LEU     2      44.680  55.295  45.229  1.00  0.00           C  
ATOM     15  HB2 LEU     2      44.904  56.245  45.718  1.00  0.00           H  
ATOM     16  HB3 LEU     2      44.040  55.519  44.374  1.00  0.00           H  
ATOM     17  CG  LEU     2      43.906  54.386  46.209  1.00  0.00           C  
ATOM     18  HG  LEU     2      44.119  53.342  46.001  1.00  0.00           H  
ATOM     19  CD1 LEU     2      44.311  54.673  47.650  1.00  0.00           C  
ATOM     20 HD11 LEU     2      44.061  55.700  47.918  1.00  0.00           H  
ATOM     21 HD12 LEU     2      43.793  53.990  48.324  1.00  0.00           H  
ATOM     22 HD13 LEU     2      45.384  54.524  47.754  1.00  0.00           H  
ATOM     23  CD2 LEU     2      42.396  54.576  46.075  1.00  0.00           C  
ATOM     24 HD21 LEU     2      42.084  54.308  45.066  1.00  0.00           H  
ATOM     25 HD22 LEU     2      41.880  53.924  46.780  1.00  0.00           H  
ATOM     26 HD23 LEU     2      42.128  55.614  46.276  1.00  0.00           H  
ATOM     27  C   LEU     2      45.696  53.359  43.940  1.00  0.00           C  
ATOM     28  O   LEU     2      45.998  52.271  44.431  1.00  0.00           O  
ATOM     29  N   PHE     3      45.133  53.467  42.735  1.00  0.00           N  
ATOM     30  H   PHE     3      44.946  54.396  42.384  1.00  0.00           H  
ATOM     31  CA  PHE     3      44.726  52.331  41.906  1.00  0.00           C  
ATOM     32  HA  PHE     3      44.283  51.571  42.553  1.00  0.00           H  
ATOM     33  CB  PHE     3      43.635  52.794  40.929  1.00  0.00           C  
ATOM     34  HB2 PHE     3      42.876  53.339  41.492  1.00  0.00           H  
ATOM     35  HB3 PHE     3      44.065  53.493  40.210  1.00  0.00           H  
ATOM     36  CG  PHE     3      42.935  51.670  40.189  1.00  0.00           C  
ATOM     37  CD1 PHE     3      42.016  50.849  40.873  1.00  0.00           C  
ATOM     38  HD1 PHE     3      41.827  51.008  41.927  1.00  0.00           H  
ATOM     39  CE1 PHE     3      41.331  49.829  40.189  1.00  0.00           C  
ATOM     40  HE1 PHE     3      40.622  49.204  40.717  1.00  0.00           H  
ATOM     41  CZ  PHE     3      41.558  49.629  38.816  1.00  0.00           C  
ATOM     42  HZ  PHE     3      41.023  48.850  38.287  1.00  0.00           H  
ATOM     43  CE2 PHE     3      42.476  50.444  38.130  1.00  0.00           C  
ATOM     44  HE2 PHE     3      42.647  50.292  37.071  1.00  0.00           H  
ATOM     45  CD2 PHE     3      43.166  51.462  38.815  1.00  0.00           C  
ATOM     46  HD2 PHE     3      43.865  52.091  38.280  1.00  0.00           H  
ATOM     47  C   PHE     3      45.964  51.727  41.219  1.00  0.00           C  
ATOM     48  O   PHE     3      46.501  52.279  40.255  1.00  0.00           O  
ATOM     49  N   GLY     4      46.453  50.620  41.786  1.00  0.00           N  
ATOM     50  H   GLY     4      45.927  50.223  42.551  1.00  0.00           H  
ATOM     51  CA  GLY     4      47.747  49.995  41.472  1.00  0.00           C  
ATOM     52  HA2 GLY     4      47.575  48.962  41.166  1.00  0.00           H  
ATOM     53  HA3 GLY     4      48.236  50.512  40.646  1.00  0.00           H  
ATOM     54  C   GLY     4      48.715  49.984  42.667  1.00  0.00           C  
ATOM     55  O   GLY     4      49.652  49.184  42.681  1.00  0.00           O  
ATOM     56  N   ALA     5      48.487  50.836  43.677  1.00  0.00           N  
ATOM     57  H   ALA     5      47.733  51.505  43.583  1.00  0.00           H  
ATOM     58  CA  ALA     5      49.159  50.763  44.977  1.00  0.00           C  
ATOM     59  HA  ALA     5      50.155  50.334  44.851  1.00  0.00           H  
ATOM     60  CB  ALA     5      49.338  52.172  45.561  1.00  0.00           C  
ATOM     61  HB1 ALA     5      48.373  52.659  45.699  1.00  0.00           H  
ATOM     62  HB2 ALA     5      49.841  52.106  46.528  1.00  0.00           H  
ATOM     63  HB3 ALA     5      49.951  52.772  44.889  1.00  0.00           H  
ATOM     64  C   ALA     5      48.372  49.830  45.911  1.00  0.00           C  
ATOM     65  O   ALA     5      48.903  48.806  46.338  1.00  0.00           O  
ATOM     66  N   ILE     6      47.086  50.120  46.172  1.00  0.00           N  
ATOM     67  H   ILE     6      46.691  50.970  45.779  1.00  0.00           H  
ATOM     68  CA  ILE     6      46.216  49.226  46.962  1.00  0.00           C  
ATOM     69  HA  ILE     6      46.690  49.111  47.939  1.00  0.00           H  
ATOM     70  CB  ILE     6      44.808  49.816  47.231  1.00  0.00           C  
ATOM     71  HB  ILE     6      44.260  49.078  47.817  1.00  0.00           H  
ATOM     72  CG2 ILE     6      44.945  51.048  48.137  1.00  0.00           C  
ATOM     73 HG21 ILE     6      45.516  51.835  47.644  1.00  0.00           H  
ATOM     74 HG22 ILE     6      43.957  51.430  48.398  1.00  0.00           H  
ATOM     75 HG23 ILE     6      45.449  50.758  49.057  1.00  0.00           H  
ATOM     76  CG1 ILE     6      43.965  50.158  45.978  1.00  0.00           C  
ATOM     77 HG12 ILE     6      43.545  51.159  46.076  1.00  0.00           H  
ATOM     78 HG13 ILE     6      44.585  50.154  45.083  1.00  0.00           H  
ATOM     79  CD1 ILE     6      42.786  49.199  45.776  1.00  0.00           C  
ATOM     80 HD11 ILE     6      42.109  49.262  46.629  1.00  0.00           H  
ATOM     81 HD12 ILE     6      42.243  49.480  44.874  1.00  0.00           H  
ATOM     82 HD13 ILE     6      43.140  48.173  45.675  1.00  0.00           H  
ATOM     83  C   ILE     6      46.190  47.814  46.368  1.00  0.00           C  
ATOM     84  O   ILE     6      46.643  46.879  47.021  1.00  0.00           O  
ATOM     85  N   ALA     7      45.800  47.646  45.102  1.00  0.00           N  
ATOM     86  H   ALA     7      45.462  48.447  44.592  1.00  0.00           H  
ATOM     87  CA  ALA     7      45.835  46.353  44.413  1.00  0.00           C  
ATOM     88  HA  ALA     7      45.518  45.577  45.115  1.00  0.00           H  
ATOM     89  CB  ALA     7      44.804  46.362  43.278  1.00  0.00           C  
ATOM     90  HB1 ALA     7      45.034  47.148  42.558  1.00  0.00           H  
ATOM     91  HB2 ALA     7      44.816  45.396  42.771  1.00  0.00           H  
ATOM     92  HB3 ALA     7      43.807  46.526  43.689  1.00  0.00           H  
ATOM     93  C   ALA     7      47.277  46.008  43.968  1.00  0.00           C  
ATOM     94  O   ALA     7      47.652  46.162  42.803  1.00  0.00           O  
ATOM     95  N   ALA     8      48.053  45.552  44.958  1.00  0.00           N  
ATOM     96  H   ALA     8      47.583  45.520  45.854  1.00  0.00           H  
ATOM     97  CA  ALA     8      49.478  45.186  44.992  1.00  0.00           C  
ATOM     98  HA  ALA     8      49.599  44.202  44.535  1.00  0.00           H  
ATOM     99  CB  ALA     8      50.357  46.186  44.226  1.00  0.00           C  
ATOM    100  HB1 ALA     8      50.164  47.202  44.571  1.00  0.00           H  
ATOM    101  HB2 ALA     8      51.409  45.950  44.394  1.00  0.00           H  
ATOM    102  HB3 ALA     8      50.166  46.120  43.156  1.00  0.00           H  
ATOM    103  C   ALA     8      49.939  45.080  46.462  1.00  0.00           C  
ATOM    104  O   ALA     8      50.572  44.093  46.841  1.00  0.00           O  
ATOM    105  N   PHE     9      49.571  46.051  47.312  1.00  0.00           N  
ATOM    106  H   PHE     9      49.122  46.885  46.939  1.00  0.00           H  
ATOM    107  CA  PHE     9      49.750  45.952  48.766  1.00  0.00           C  
ATOM    108  HA  PHE     9      50.681  45.411  48.947  1.00  0.00           H  
ATOM    109  CB  PHE     9      49.952  47.336  49.398  1.00  0.00           C  
ATOM    110  HB2 PHE     9      49.180  48.021  49.042  1.00  0.00           H  
ATOM    111  HB3 PHE     9      49.823  47.219  50.473  1.00  0.00           H  
ATOM    112  CG  PHE     9      51.335  47.945  49.187  1.00  0.00           C  
ATOM    113  CD1 PHE     9      52.432  47.457  49.925  1.00  0.00           C  
ATOM    114  HD1 PHE     9      52.297  46.636  50.612  1.00  0.00           H  
ATOM    115  CE1 PHE     9      53.707  48.038  49.782  1.00  0.00           C  
ATOM    116  HE1 PHE     9      54.542  47.662  50.358  1.00  0.00           H  
ATOM    117  CZ  PHE     9      53.897  49.109  48.892  1.00  0.00           C  
ATOM    118  HZ  PHE     9      54.876  49.558  48.784  1.00  0.00           H  
ATOM    119  CE2 PHE     9      52.812  49.595  48.145  1.00  0.00           C  
ATOM    120  HE2 PHE     9      52.954  50.423  47.462  1.00  0.00           H  
ATOM    121  CD2 PHE     9      51.537  49.018  48.297  1.00  0.00           C  
ATOM    122  HD2 PHE     9      50.711  49.428  47.743  1.00  0.00           H  
ATOM    123  C   PHE     9      48.664  45.112  49.475  1.00  0.00           C  
ATOM    124  O   PHE     9      49.028  44.321  50.337  1.00  0.00           O  
ATOM    125  N   ILE    10      47.362  45.177  49.136  1.00  0.00           N  
ATOM    126  H   ILE    10      47.061  45.850  48.437  1.00  0.00           H  
ATOM    127  CA  ILE    10      46.367  44.249  49.747  1.00  0.00           C  
ATOM    128  HA  ILE    10      46.574  44.254  50.819  1.00  0.00           H  
ATOM    129  CB  ILE    10      44.863  44.639  49.585  1.00  0.00           C  
ATOM    130  HB  ILE    10      44.452  44.048  48.764  1.00  0.00           H  
ATOM    131  CG2 ILE    10      44.131  44.196  50.870  1.00  0.00           C  
ATOM    132 HG21 ILE    10      44.405  44.842  51.705  1.00  0.00           H  
ATOM    133 HG22 ILE    10      43.051  44.236  50.727  1.00  0.00           H  
ATOM    134 HG23 ILE    10      44.381  43.168  51.126  1.00  0.00           H  
ATOM    135  CG1 ILE    10      44.549  46.118  49.244  1.00  0.00           C  
ATOM    136 HG12 ILE    10      45.240  46.785  49.752  1.00  0.00           H  
ATOM    137 HG13 ILE    10      44.685  46.229  48.174  1.00  0.00           H  
ATOM    138  CD1 ILE    10      43.121  46.606  49.530  1.00  0.00           C  
ATOM    139 HD11 ILE    10      42.937  46.643  50.604  1.00  0.00           H  
ATOM    140 HD12 ILE    10      42.993  47.611  49.129  1.00  0.00           H  
ATOM    141 HD13 ILE    10      42.398  45.944  49.051  1.00  0.00           H  
ATOM    142  C   ILE    10      46.589  42.792  49.284  1.00  0.00           C  
ATOM    143  O   ILE    10      46.274  41.846  50.005  1.00  0.00           O  
ATOM    144  N   GLU    11      47.163  42.609  48.087  1.00  0.00           N  
ATOM    145  H   GLU    11      47.360  43.434  47.543  1.00  0.00           H  
ATOM    146  CA  GLU    11      47.502  41.306  47.489  1.00  0.00           C  
ATOM    147  HA  GLU    11      46.570  40.776  47.290  1.00  0.00           H  
ATOM    148  CB  GLU    11      48.210  41.550  46.141  1.00  0.00           C  
ATOM    149  HB2 GLU    11      47.617  42.237  45.536  1.00  0.00           H  
ATOM    150  HB3 GLU    11      49.159  42.038  46.345  1.00  0.00           H  
ATOM    151  CG  GLU    11      48.519  40.291  45.312  1.00  0.00           C  
ATOM    152  HG2 GLU    11      49.162  40.594  44.482  1.00  0.00           H  
ATOM    153  HG3 GLU    11      49.096  39.596  45.925  1.00  0.00           H  
ATOM    154  CD  GLU    11      47.278  39.576  44.732  1.00  0.00           C  
ATOM    155  OE1 GLU    11      47.422  38.420  44.261  1.00  0.00           O  
ATOM    156  OE2 GLU    11      46.160  40.148  44.708  1.00  0.00           O  
ATOM    157  C   GLU    11      48.347  40.410  48.422  1.00  0.00           C  
ATOM    158  O   GLU    11      48.024  39.232  48.604  1.00  0.00           O  
ATOM    159  N   GLY    12      49.419  40.957  49.018  1.00  0.00           N  
ATOM    160  H   GLY    12      49.653  41.910  48.777  1.00  0.00           H  
ATOM    161  CA  GLY    12      50.292  40.229  49.958  1.00  0.00           C  
ATOM    162  HA2 GLY    12      49.674  39.593  50.593  1.00  0.00           H  
ATOM    163  HA3 GLY    12      50.949  39.576  49.382  1.00  0.00           H  
ATOM    164  C   GLY    12      51.175  41.077  50.894  1.00  0.00           C  
ATOM    165  O   GLY    12      52.090  40.535  51.517  1.00  0.00           O  
ATOM    166  N   GLY    13      50.939  42.391  50.986  1.00  0.00           N  
ATOM    167  H   GLY    13      50.126  42.764  50.509  1.00  0.00           H  
ATOM    168  CA  GLY    13      51.771  43.378  51.697  1.00  0.00           C  
ATOM    169  HA2 GLY    13      52.520  42.875  52.308  1.00  0.00           H  
ATOM    170  HA3 GLY    13      52.297  43.988  50.962  1.00  0.00           H  
ATOM    171  C   GLY    13      50.976  44.315  52.615  1.00  0.00           C  
ATOM    172  O   GLY    13      51.234  45.520  52.640  1.00  0.00           O  
ATOM    173  N   TRP    14      50.001  43.783  53.364  1.00  0.00           N  
ATOM    174  H   TRP    14      49.815  42.795  53.267  1.00  0.00           H  
ATOM    175  CA  TRP    14      49.182  44.560  54.312  1.00  0.00           C  
ATOM    176  HA  TRP    14      48.656  45.326  53.744  1.00  0.00           H  
ATOM    177  CB  TRP    14      48.112  43.663  54.946  1.00  0.00           C  
ATOM    178  HB2 TRP    14      47.400  44.307  55.464  1.00  0.00           H  
ATOM    179  HB3 TRP    14      47.560  43.155  54.153  1.00  0.00           H  
ATOM    180  CG  TRP    14      48.608  42.645  55.925  1.00  0.00           C  
ATOM    181  CD1 TRP    14      49.056  41.406  55.621  1.00  0.00           C  
ATOM    182  HD1 TRP    14      49.084  40.978  54.623  1.00  0.00           H  
ATOM    183  NE1 TRP    14      49.488  40.774  56.771  1.00  0.00           N  
ATOM    184  HE1 TRP    14      49.873  39.834  56.779  1.00  0.00           H  
ATOM    185  CE2 TRP    14      49.326  41.575  57.882  1.00  0.00           C  
ATOM    186  CZ2 TRP    14      49.602  41.391  59.245  1.00  0.00           C  
ATOM    187  HZ2 TRP    14      50.047  40.468  59.591  1.00  0.00           H  
ATOM    188  CH2 TRP    14      49.296  42.423  60.150  1.00  0.00           C  
ATOM    189  HH2 TRP    14      49.509  42.302  61.205  1.00  0.00           H  
ATOM    190  CZ3 TRP    14      48.717  43.618  59.682  1.00  0.00           C  
ATOM    191  HZ3 TRP    14      48.488  44.412  60.381  1.00  0.00           H  
ATOM    192  CE3 TRP    14      48.452  43.795  58.309  1.00  0.00           C  
ATOM    193  HE3 TRP    14      48.016  44.721  57.960  1.00  0.00           H  
ATOM    194  CD2 TRP    14      48.753  42.780  57.374  1.00  0.00           C  
ATOM    195  C   TRP    14      50.062  45.305  55.335  1.00  0.00           C  
ATOM    196  O   TRP    14      49.837  46.487  55.594  1.00  0.00           O  
ATOM    197  N   THR    15      51.130  44.671  55.837  1.00  0.00           N  
ATOM    198  H   THR    15      51.249  43.690  55.624  1.00  0.00           H  
ATOM    199  CA  THR    15      52.206  45.377  56.555  1.00  0.00           C  
ATOM    200  HA  THR    15      51.801  46.276  57.017  1.00  0.00           H  
ATOM    201  CB  THR    15      52.841  44.564  57.695  1.00  0.00           C  
ATOM    202  HB  THR    15      53.283  43.648  57.302  1.00  0.00           H  
ATOM    203  CG2 THR    15      53.903  45.385  58.437  1.00  0.00           C  
ATOM    204 HG21 THR    15      53.475  46.329  58.780  1.00  0.00           H  
ATOM    205 HG22 THR    15      54.269  44.827  59.299  1.00  0.00           H  
ATOM    206 HG23 THR    15      54.747  45.594  57.781  1.00  0.00           H  
ATOM    207  OG1 THR    15      51.848  44.245  58.646  1.00  0.00           O  
ATOM    208  HG1 THR    15      52.223  43.600  59.272  1.00  0.00           H  
ATOM    209  C   THR    15      53.222  45.808  55.495  1.00  0.00           C  
ATOM    210  O   THR    15      54.145  45.075  55.132  1.00  0.00           O  
ATOM    211  N   GLY    16      52.974  46.994  54.941  1.00  0.00           N  
ATOM    212  H   GLY    16      52.188  47.507  55.312  1.00  0.00           H  
ATOM    213  CA  GLY    16      53.641  47.546  53.759  1.00  0.00           C  
ATOM    214  HA2 GLY    16      54.664  47.832  54.011  1.00  0.00           H  
ATOM    215  HA3 GLY    16      53.669  46.802  52.962  1.00  0.00           H  
ATOM    216  C   GLY    16      52.888  48.776  53.255  1.00  0.00           C  
ATOM    217  O   GLY    16      53.483  49.842  53.122  1.00  0.00           O  
ATOM    218  N   MET    17      51.560  48.672  53.077  1.00  0.00           N  
ATOM    219  H   MET    17      51.144  47.746  53.101  1.00  0.00           H  
ATOM    220  CA  MET    17      50.708  49.854  52.846  1.00  0.00           C  
ATOM    221  HA  MET    17      51.096  50.378  51.971  1.00  0.00           H  
ATOM    222  CB  MET    17      49.241  49.486  52.541  1.00  0.00           C  
ATOM    223  HB2 MET    17      48.661  50.408  52.478  1.00  0.00           H  
ATOM    224  HB3 MET    17      49.199  49.007  51.568  1.00  0.00           H  
ATOM    225  CG  MET    17      48.560  48.578  53.569  1.00  0.00           C  
ATOM    226  HG2 MET    17      49.111  47.643  53.613  1.00  0.00           H  
ATOM    227  HG3 MET    17      48.594  49.054  54.546  1.00  0.00           H  
ATOM    228  SD  MET    17      46.824  48.181  53.251  1.00  0.00           S  
ATOM    229  CE  MET    17      47.022  47.066  51.843  1.00  0.00           C  
ATOM    230  HE1 MET    17      47.857  46.388  52.012  1.00  0.00           H  
ATOM    231  HE2 MET    17      46.111  46.481  51.732  1.00  0.00           H  
ATOM    232  HE3 MET    17      47.200  47.644  50.935  1.00  0.00           H  
ATOM    233  C   MET    17      50.784  50.845  54.019  1.00  0.00           C  
ATOM    234  O   MET    17      51.040  52.021  53.784  1.00  0.00           O  
ATOM    235  N   ILE    18      50.650  50.339  55.258  1.00  0.00           N  
ATOM    236  H   ILE    18      50.495  49.342  55.302  1.00  0.00           H  
ATOM    237  CA  ILE    18      50.451  51.070  56.533  1.00  0.00           C  
ATOM    238  HA  ILE    18      49.419  51.426  56.549  1.00  0.00           H  
ATOM    239  CB  ILE    18      50.622  50.090  57.727  1.00  0.00           C  
ATOM    240  HB  ILE    18      51.537  49.518  57.562  1.00  0.00           H  
ATOM    241  CG2 ILE    18      50.760  50.799  59.089  1.00  0.00           C  
ATOM    242 HG21 ILE    18      49.880  51.413  59.284  1.00  0.00           H  
ATOM    243 HG22 ILE    18      50.872  50.070  59.891  1.00  0.00           H  
ATOM    244 HG23 ILE    18      51.651  51.426  59.108  1.00  0.00           H  
ATOM    245  CG1 ILE    18      49.428  49.106  57.779  1.00  0.00           C  
ATOM    246 HG12 ILE    18      48.526  49.642  58.078  1.00  0.00           H  
ATOM    247 HG13 ILE    18      49.248  48.704  56.784  1.00  0.00           H  
ATOM    248  CD1 ILE    18      49.630  47.911  58.722  1.00  0.00           C  
ATOM    249 HD11 ILE    18      49.583  48.231  59.762  1.00  0.00           H  
ATOM    250 HD12 ILE    18      48.841  47.179  58.551  1.00  0.00           H  
ATOM    251 HD13 ILE    18      50.595  47.441  58.532  1.00  0.00           H  
ATOM    252  C   ILE    18      51.328  52.323  56.691  1.00  0.00           C  
ATOM    253  O   ILE    18      50.841  53.354  57.157  1.00  0.00           O  
ATOM    254  N   ASP    19      52.606  52.240  56.311  1.00  0.00           N  
ATOM    255  H   ASP    19      52.946  51.347  55.984  1.00  0.00           H  
ATOM    256  CA  ASP    19      53.563  53.354  56.408  1.00  0.00           C  
ATOM    257  HA  ASP    19      53.006  54.289  56.474  1.00  0.00           H  
ATOM    258  CB  ASP    19      54.375  53.166  57.705  1.00  0.00           C  
ATOM    259  HB2 ASP    19      53.724  52.735  58.470  1.00  0.00           H  
ATOM    260  HB3 ASP    19      55.176  52.447  57.521  1.00  0.00           H  
ATOM    261  CG  ASP    19      54.947  54.472  58.286  1.00  0.00           C  
ATOM    262  OD1 ASP    19      56.040  54.422  58.903  1.00  0.00           O  
ATOM    263  OD2 ASP    19      54.281  55.535  58.217  1.00  0.00           O  
ATOM    264  C   ASP    19      54.475  53.469  55.161  1.00  0.00           C  
ATOM    265  O   ASP    19      55.509  54.140  55.189  1.00  0.00           O  
ATOM    266  N   GLY    20      54.087  52.807  54.061  1.00  0.00           N  
ATOM    267  H   GLY    20      53.213  52.300  54.115  1.00  0.00           H  
ATOM    268  CA  GLY    20      54.744  52.844  52.749  1.00  0.00           C  
ATOM    269  HA2 GLY    20      55.815  53.008  52.878  1.00  0.00           H  
ATOM    270  HA3 GLY    20      54.618  51.889  52.241  1.00  0.00           H  
ATOM    271  C   GLY    20      54.184  53.952  51.855  1.00  0.00           C  
ATOM    272  O   GLY    20      54.833  54.981  51.654  1.00  0.00           O  
ATOM    273  N   TRP    21      52.989  53.724  51.289  1.00  0.00           N  
ATOM    274  H   TRP    21      52.535  52.839  51.471  1.00  0.00           H  
ATOM    275  CA  TRP    21      52.277  54.707  50.453  1.00  0.00           C  
ATOM    276  HA  TRP    21      53.009  55.404  50.044  1.00  0.00           H  
ATOM    277  CB  TRP    21      51.633  54.004  49.244  1.00  0.00           C  
ATOM    278  HB2 TRP    21      51.388  54.766  48.503  1.00  0.00           H  
ATOM    279  HB3 TRP    21      52.371  53.344  48.785  1.00  0.00           H  
ATOM    280  CG  TRP    21      50.382  53.226  49.517  1.00  0.00           C  
ATOM    281  CD1 TRP    21      50.319  51.890  49.708  1.00  0.00           C  
ATOM    282  HD1 TRP    21      51.171  51.222  49.664  1.00  0.00           H  
ATOM    283  NE1 TRP    21      49.017  51.522  49.984  1.00  0.00           N  
ATOM    284  HE1 TRP    21      48.724  50.563  50.120  1.00  0.00           H  
ATOM    285  CE2 TRP    21      48.190  52.619  50.078  1.00  0.00           C  
ATOM    286  CZ2 TRP    21      46.847  52.780  50.448  1.00  0.00           C  
ATOM    287  HZ2 TRP    21      46.269  51.935  50.790  1.00  0.00           H  
ATOM    288  CH2 TRP    21      46.269  54.059  50.385  1.00  0.00           C  
ATOM    289  HH2 TRP    21      45.234  54.204  50.668  1.00  0.00           H  
ATOM    290  CZ3 TRP    21      47.032  55.149  49.930  1.00  0.00           C  
ATOM    291  HZ3 TRP    21      46.577  56.129  49.857  1.00  0.00           H  
ATOM    292  CE3 TRP    21      48.383  54.976  49.575  1.00  0.00           C  
ATOM    293  HE3 TRP    21      48.955  55.824  49.229  1.00  0.00           H  
ATOM    294  CD2 TRP    21      49.012  53.716  49.685  1.00  0.00           C  
ATOM    295  C   TRP    21      51.258  55.569  51.230  1.00  0.00           C  
ATOM    296  O   TRP    21      50.818  56.593  50.704  1.00  0.00           O  
ATOM    297  N   TYR    22      50.934  55.226  52.489  1.00  0.00           N  
ATOM    298  H   TYR    22      51.332  54.371  52.851  1.00  0.00           H  
ATOM    299  CA  TYR    22      50.008  55.961  53.381  1.00  0.00           C  
ATOM    300  HA  TYR    22      49.143  56.290  52.802  1.00  0.00           H  
ATOM    301  CB  TYR    22      49.519  54.986  54.481  1.00  0.00           C  
ATOM    302  HB2 TYR    22      49.835  53.986  54.224  1.00  0.00           H  
ATOM    303  HB3 TYR    22      50.006  55.192  55.432  1.00  0.00           H  
ATOM    304  CG  TYR    22      48.024  54.877  54.705  1.00  0.00           C  
ATOM    305  CD1 TYR    22      47.249  54.124  53.802  1.00  0.00           C  
ATOM    306  HD1 TYR    22      47.715  53.700  52.922  1.00  0.00           H  
ATOM    307  CE1 TYR    22      45.884  53.895  54.057  1.00  0.00           C  
ATOM    308  HE1 TYR    22      45.297  53.305  53.366  1.00  0.00           H  
ATOM    309  CZ  TYR    22      45.288  54.419  55.226  1.00  0.00           C  
ATOM    310  OH  TYR    22      43.973  54.185  55.497  1.00  0.00           O  
ATOM    311  HH  TYR    22      43.545  53.624  54.824  1.00  0.00           H  
ATOM    312  CE2 TYR    22      46.066  55.176  56.130  1.00  0.00           C  
ATOM    313  HE2 TYR    22      45.609  55.562  57.030  1.00  0.00           H  
ATOM    314  CD2 TYR    22      47.432  55.403  55.870  1.00  0.00           C  
ATOM    315  HD2 TYR    22      48.034  55.956  56.582  1.00  0.00           H  
ATOM    316  C   TYR    22      50.719  57.216  53.952  1.00  0.00           C  
ATOM    317  O   TYR    22      50.879  57.404  55.163  1.00  0.00           O  
ATOM    318  N   GLY    23      51.159  58.099  53.050  1.00  0.00           N  
ATOM    319  H   GLY    23      50.980  57.882  52.076  1.00  0.00           H  
ATOM    320  CA  GLY    23      52.108  59.177  53.342  1.00  0.00           C  
ATOM    321  HA2 GLY    23      52.152  59.853  52.488  1.00  0.00           H  
ATOM    322  HA3 GLY    23      51.777  59.738  54.216  1.00  0.00           H  
ATOM    323  C   GLY    23      53.523  58.620  53.605  1.00  0.00           C  
ATOM    324  O   GLY    23      53.750  57.404  53.554  1.00  0.00           O  
ATOM    325  N   SER    24      54.492  59.509  53.857  1.00  0.00           N  
ATOM    326  H   SER    24      54.233  60.485  53.895  1.00  0.00           H  
ATOM    327  CA  SER    24      55.880  59.143  54.213  1.00  0.00           C  
ATOM    328  HA  SER    24      56.199  58.329  53.562  1.00  0.00           H  
ATOM    329  CB  SER    24      56.812  60.329  53.961  1.00  0.00           C  
ATOM    330  HB2 SER    24      56.657  60.701  52.945  1.00  0.00           H  
ATOM    331  HB3 SER    24      56.581  61.127  54.672  1.00  0.00           H  
ATOM    332  OG  SER    24      58.160  59.910  54.116  1.00  0.00           O  
ATOM    333  HG  SER    24      58.761  60.668  53.937  1.00  0.00           H  
ATOM    334  C   SER    24      56.007  58.633  55.657  1.00  0.00           C  
ATOM    335  O   SER    24      55.422  59.273  56.573  1.00  0.00           O  
ATOM    336  OXT SER    24      56.682  57.608  55.884  1.00  0.00           O  
TER     337      SER    24 
ENDMDL
REMARK 2LWA                 ENERGY     9.47816E+01 RMS    4.91   4.83   5.95
ATOM      1  N   GLY     1      49.494  39.819  60.624  1.00  0.00           N  
ATOM      2  H1  GLY     1      50.197  40.540  60.674  1.00  0.00           H  
ATOM      3  H2  GLY     1      49.926  38.933  60.835  1.00  0.00           H  
ATOM      4  H3  GLY     1      48.788  40.008  61.318  1.00  0.00           H  
ATOM      5  CA  GLY     1      48.885  39.786  59.274  1.00  0.00           C  
ATOM      6  HA2 GLY     1      48.148  38.983  59.222  1.00  0.00           H  
ATOM      7  HA3 GLY     1      48.378  40.733  59.083  1.00  0.00           H  
ATOM      8  C   GLY     1      49.916  39.571  58.172  1.00  0.00           C  
ATOM      9  O   GLY     1      51.110  39.410  58.430  1.00  0.00           O  
ATOM     10  N   LEU     2      49.452  39.593  56.918  1.00  0.00           N  
ATOM     11  H   LEU     2      48.451  39.690  56.789  1.00  0.00           H  
ATOM     12  CA  LEU     2      50.281  39.533  55.697  1.00  0.00           C  
ATOM     13  HA  LEU     2      51.048  38.771  55.854  1.00  0.00           H  
ATOM     14  CB  LEU     2      49.369  39.008  54.548  1.00  0.00           C  
ATOM     15  HB2 LEU     2      49.640  37.966  54.363  1.00  0.00           H  
ATOM     16  HB3 LEU     2      48.344  38.967  54.918  1.00  0.00           H  
ATOM     17  CG  LEU     2      49.329  39.744  53.191  1.00  0.00           C  
ATOM     18  HG  LEU     2      49.500  40.807  53.340  1.00  0.00           H  
ATOM     19  CD1 LEU     2      50.349  39.170  52.204  1.00  0.00           C  
ATOM     20 HD11 LEU     2      50.139  38.118  52.012  1.00  0.00           H  
ATOM     21 HD12 LEU     2      50.295  39.713  51.260  1.00  0.00           H  
ATOM     22 HD13 LEU     2      51.355  39.263  52.612  1.00  0.00           H  
ATOM     23  CD2 LEU     2      47.951  39.605  52.539  1.00  0.00           C  
ATOM     24 HD21 LEU     2      47.192  40.046  53.186  1.00  0.00           H  
ATOM     25 HD22 LEU     2      47.936  40.132  51.585  1.00  0.00           H  
ATOM     26 HD23 LEU     2      47.716  38.553  52.374  1.00  0.00           H  
ATOM     27  C   LEU     2      51.061  40.852  55.443  1.00  0.00           C  
ATOM     28  O   LEU     2      52.123  40.831  54.821  1.00  0.00           O  
ATOM     29  N   PHE     3      50.544  41.980  55.955  1.00  0.00           N  
ATOM     30  H   PHE     3      49.680  41.873  56.464  1.00  0.00           H  
ATOM     31  CA  PHE     3      51.035  43.365  55.805  1.00  0.00           C  
ATOM     32  HA  PHE     3      50.868  43.645  54.765  1.00  0.00           H  
ATOM     33  CB  PHE     3      50.146  44.269  56.686  1.00  0.00           C  
ATOM     34  HB2 PHE     3      49.103  43.996  56.516  1.00  0.00           H  
ATOM     35  HB3 PHE     3      50.362  44.056  57.734  1.00  0.00           H  
ATOM     36  CG  PHE     3      50.266  45.771  56.466  1.00  0.00           C  
ATOM     37  CD1 PHE     3      49.320  46.441  55.666  1.00  0.00           C  
ATOM     38  HD1 PHE     3      48.515  45.890  55.200  1.00  0.00           H  
ATOM     39  CE1 PHE     3      49.397  47.835  55.492  1.00  0.00           C  
ATOM     40  HE1 PHE     3      48.657  48.346  54.890  1.00  0.00           H  
ATOM     41  CZ  PHE     3      50.431  48.566  56.099  1.00  0.00           C  
ATOM     42  HZ  PHE     3      50.491  49.638  55.962  1.00  0.00           H  
ATOM     43  CE2 PHE     3      51.375  47.905  56.903  1.00  0.00           C  
ATOM     44  HE2 PHE     3      52.161  48.471  57.387  1.00  0.00           H  
ATOM     45  CD2 PHE     3      51.283  46.514  57.099  1.00  0.00           C  
ATOM     46  HD2 PHE     3      51.999  46.019  57.742  1.00  0.00           H  
ATOM     47  C   PHE     3      52.540  43.589  56.114  1.00  0.00           C  
ATOM     48  O   PHE     3      53.146  42.892  56.932  1.00  0.00           O  
ATOM     49  N   GLY     4      53.121  44.617  55.476  1.00  0.00           N  
ATOM     50  H   GLY     4      52.524  45.187  54.897  1.00  0.00           H  
ATOM     51  CA  GLY     4      54.521  45.053  55.624  1.00  0.00           C  
ATOM     52  HA2 GLY     4      54.626  45.651  56.530  1.00  0.00           H  
ATOM     53  HA3 GLY     4      55.171  44.181  55.712  1.00  0.00           H  
ATOM     54  C   GLY     4      54.990  45.890  54.426  1.00  0.00           C  
ATOM     55  O   GLY     4      55.885  45.467  53.694  1.00  0.00           O  
ATOM     56  N   ALA     5      54.333  47.037  54.189  1.00  0.00           N  
ATOM     57  H   ALA     5      53.685  47.355  54.900  1.00  0.00           H  
ATOM     58  CA  ALA     5      54.462  47.880  52.984  1.00  0.00           C  
ATOM     59  HA  ALA     5      53.741  48.694  53.083  1.00  0.00           H  
ATOM     60  CB  ALA     5      55.847  48.550  52.943  1.00  0.00           C  
ATOM     61  HB1 ALA     5      56.628  47.810  52.772  1.00  0.00           H  
ATOM     62  HB2 ALA     5      55.876  49.281  52.134  1.00  0.00           H  
ATOM     63  HB3 ALA     5      56.036  49.066  53.884  1.00  0.00           H  
ATOM     64  C   ALA     5      54.070  47.126  51.684  1.00  0.00           C  
ATOM     65  O   ALA     5      54.683  47.303  50.628  1.00  0.00           O  
ATOM     66  N   ILE     6      53.018  46.291  51.780  1.00  0.00           N  
ATOM     67  H   ILE     6      52.551  46.275  52.672  1.00  0.00           H  
ATOM     68  CA  ILE     6      52.487  45.426  50.702  1.00  0.00           C  
ATOM     69  HA  ILE     6      52.811  45.858  49.755  1.00  0.00           H  
ATOM     70  CB  ILE     6      53.123  44.009  50.763  1.00  0.00           C  
ATOM     71  HB  ILE     6      52.734  43.436  49.928  1.00  0.00           H  
ATOM     72  CG2 ILE     6      54.645  44.054  50.546  1.00  0.00           C  
ATOM     73 HG21 ILE     6      55.141  44.518  51.395  1.00  0.00           H  
ATOM     74 HG22 ILE     6      55.031  43.041  50.427  1.00  0.00           H  
ATOM     75 HG23 ILE     6      54.878  44.620  49.643  1.00  0.00           H  
ATOM     76  CG1 ILE     6      52.795  43.207  52.036  1.00  0.00           C  
ATOM     77 HG12 ILE     6      53.683  42.693  52.408  1.00  0.00           H  
ATOM     78 HG13 ILE     6      52.442  43.863  52.826  1.00  0.00           H  
ATOM     79  CD1 ILE     6      51.736  42.149  51.726  1.00  0.00           C  
ATOM     80 HD11 ILE     6      52.182  41.348  51.136  1.00  0.00           H  
ATOM     81 HD12 ILE     6      51.365  41.751  52.659  1.00  0.00           H  
ATOM     82 HD13 ILE     6      50.899  42.573  51.175  1.00  0.00           H  
ATOM     83  C   ILE     6      50.935  45.452  50.628  1.00  0.00           C  
ATOM     84  O   ILE     6      50.376  45.741  49.574  1.00  0.00           O  
ATOM     85  N   ALA     7      50.228  45.121  51.720  1.00  0.00           N  
ATOM     86  H   ALA     7      50.748  44.807  52.523  1.00  0.00           H  
ATOM     87  CA  ALA     7      48.786  45.351  51.953  1.00  0.00           C  
ATOM     88  HA  ALA     7      48.525  44.849  52.887  1.00  0.00           H  
ATOM     89  CB  ALA     7      48.618  46.861  52.193  1.00  0.00           C  
ATOM     90  HB1 ALA     7      48.713  47.403  51.252  1.00  0.00           H  
ATOM     91  HB2 ALA     7      47.639  47.068  52.626  1.00  0.00           H  
ATOM     92  HB3 ALA     7      49.390  47.220  52.871  1.00  0.00           H  
ATOM     93  C   ALA     7      47.771  44.818  50.904  1.00  0.00           C  
ATOM     94  O   ALA     7      46.682  45.381  50.773  1.00  0.00           O  
ATOM     95  N   ALA     8      48.094  43.748  50.160  1.00  0.00           N  
ATOM     96  H   ALA     8      48.972  43.289  50.351  1.00  0.00           H  
ATOM     97  CA  ALA     8      47.308  43.268  49.001  1.00  0.00           C  
ATOM     98  HA  ALA     8      47.898  42.497  48.501  1.00  0.00           H  
ATOM     99  CB  ALA     8      46.014  42.589  49.484  1.00  0.00           C  
ATOM    100  HB1 ALA     8      45.338  43.320  49.927  1.00  0.00           H  
ATOM    101  HB2 ALA     8      45.509  42.119  48.638  1.00  0.00           H  
ATOM    102  HB3 ALA     8      46.248  41.821  50.221  1.00  0.00           H  
ATOM    103  C   ALA     8      47.079  44.381  47.941  1.00  0.00           C  
ATOM    104  O   ALA     8      46.053  44.431  47.255  1.00  0.00           O  
ATOM    105  N   PHE     9      48.070  45.269  47.818  1.00  0.00           N  
ATOM    106  H   PHE     9      48.837  45.179  48.475  1.00  0.00           H  
ATOM    107  CA  PHE     9      48.080  46.507  47.031  1.00  0.00           C  
ATOM    108  HA  PHE     9      47.271  46.497  46.300  1.00  0.00           H  
ATOM    109  CB  PHE     9      47.842  47.658  48.032  1.00  0.00           C  
ATOM    110  HB2 PHE     9      48.119  47.337  49.036  1.00  0.00           H  
ATOM    111  HB3 PHE     9      48.533  48.450  47.806  1.00  0.00           H  
ATOM    112  CG  PHE     9      46.452  48.276  48.082  1.00  0.00           C  
ATOM    113  CD1 PHE     9      45.895  48.868  46.930  1.00  0.00           C  
ATOM    114  HD1 PHE     9      46.430  48.834  45.991  1.00  0.00           H  
ATOM    115  CE1 PHE     9      44.659  49.539  47.000  1.00  0.00           C  
ATOM    116  HE1 PHE     9      44.244  50.005  46.116  1.00  0.00           H  
ATOM    117  CZ  PHE     9      43.969  49.619  48.223  1.00  0.00           C  
ATOM    118  HZ  PHE     9      43.023  50.142  48.280  1.00  0.00           H  
ATOM    119  CE2 PHE     9      44.517  49.029  49.375  1.00  0.00           C  
ATOM    120  HE2 PHE     9      43.993  49.098  50.320  1.00  0.00           H  
ATOM    121  CD2 PHE     9      45.757  48.365  49.305  1.00  0.00           C  
ATOM    122  HD2 PHE     9      46.183  47.941  50.203  1.00  0.00           H  
ATOM    123  C   PHE     9      49.411  46.667  46.238  1.00  0.00           C  
ATOM    124  O   PHE     9      49.714  47.731  45.691  1.00  0.00           O  
ATOM    125  N   ILE    10      50.195  45.583  46.155  1.00  0.00           N  
ATOM    126  H   ILE    10      49.811  44.748  46.567  1.00  0.00           H  
ATOM    127  CA  ILE    10      51.571  45.467  45.627  1.00  0.00           C  
ATOM    128  HA  ILE    10      52.165  46.256  46.091  1.00  0.00           H  
ATOM    129  CB  ILE    10      52.195  44.101  46.006  1.00  0.00           C  
ATOM    130  HB  ILE    10      53.099  43.951  45.414  1.00  0.00           H  
ATOM    131  CG2 ILE    10      52.648  44.172  47.459  1.00  0.00           C  
ATOM    132 HG21 ILE    10      51.769  44.187  48.099  1.00  0.00           H  
ATOM    133 HG22 ILE    10      53.271  43.310  47.695  1.00  0.00           H  
ATOM    134 HG23 ILE    10      53.246  45.070  47.623  1.00  0.00           H  
ATOM    135  CG1 ILE    10      51.255  42.897  45.747  1.00  0.00           C  
ATOM    136 HG12 ILE    10      50.304  43.037  46.261  1.00  0.00           H  
ATOM    137 HG13 ILE    10      51.058  42.842  44.677  1.00  0.00           H  
ATOM    138  CD1 ILE    10      51.808  41.542  46.204  1.00  0.00           C  
ATOM    139 HD11 ILE    10      51.863  41.504  47.292  1.00  0.00           H  
ATOM    140 HD12 ILE    10      51.138  40.750  45.870  1.00  0.00           H  
ATOM    141 HD13 ILE    10      52.799  41.378  45.779  1.00  0.00           H  
ATOM    142  C   ILE    10      51.734  45.670  44.117  1.00  0.00           C  
ATOM    143  O   ILE    10      52.858  45.837  43.641  1.00  0.00           O  
ATOM    144  N   GLU    11      50.645  45.644  43.352  1.00  0.00           N  
ATOM    145  H   GLU    11      49.759  45.452  43.815  1.00  0.00           H  
ATOM    146  CA  GLU    11      50.637  45.658  41.881  1.00  0.00           C  
ATOM    147  HA  GLU    11      51.290  44.857  41.531  1.00  0.00           H  
ATOM    148  CB  GLU    11      49.211  45.347  41.384  1.00  0.00           C  
ATOM    149  HB2 GLU    11      48.494  46.011  41.868  1.00  0.00           H  
ATOM    150  HB3 GLU    11      49.169  45.546  40.314  1.00  0.00           H  
ATOM    151  CG  GLU    11      48.792  43.876  41.578  1.00  0.00           C  
ATOM    152  HG2 GLU    11      47.878  43.713  41.003  1.00  0.00           H  
ATOM    153  HG3 GLU    11      49.565  43.241  41.137  1.00  0.00           H  
ATOM    154  CD  GLU    11      48.526  43.435  43.037  1.00  0.00           C  
ATOM    155  OE1 GLU    11      48.612  42.210  43.310  1.00  0.00           O  
ATOM    156  OE2 GLU    11      48.208  44.280  43.908  1.00  0.00           O  
ATOM    157  C   GLU    11      51.198  46.957  41.246  1.00  0.00           C  
ATOM    158  O   GLU    11      51.360  47.029  40.025  1.00  0.00           O  
ATOM    159  N   GLY    12      51.526  47.970  42.061  1.00  0.00           N  
ATOM    160  H   GLY    12      51.381  47.817  43.050  1.00  0.00           H  
ATOM    161  CA  GLY    12      52.278  49.174  41.677  1.00  0.00           C  
ATOM    162  HA2 GLY    12      53.200  49.205  42.258  1.00  0.00           H  
ATOM    163  HA3 GLY    12      52.561  49.127  40.625  1.00  0.00           H  
ATOM    164  C   GLY    12      51.530  50.490  41.902  1.00  0.00           C  
ATOM    165  O   GLY    12      52.167  51.526  42.102  1.00  0.00           O  
ATOM    166  N   GLY    13      50.193  50.458  41.913  1.00  0.00           N  
ATOM    167  H   GLY    13      49.744  49.567  41.745  1.00  0.00           H  
ATOM    168  CA  GLY    13      49.339  51.635  42.130  1.00  0.00           C  
ATOM    169  HA2 GLY    13      49.558  52.387  41.372  1.00  0.00           H  
ATOM    170  HA3 GLY    13      48.293  51.345  42.028  1.00  0.00           H  
ATOM    171  C   GLY    13      49.533  52.261  43.514  1.00  0.00           C  
ATOM    172  O   GLY    13      50.058  53.369  43.647  1.00  0.00           O  
ATOM    173  N   TRP    14      49.158  51.525  44.564  1.00  0.00           N  
ATOM    174  H   TRP    14      48.732  50.622  44.394  1.00  0.00           H  
ATOM    175  CA  TRP    14      49.349  51.961  45.952  1.00  0.00           C  
ATOM    176  HA  TRP    14      48.983  52.979  46.025  1.00  0.00           H  
ATOM    177  CB  TRP    14      48.466  51.136  46.882  1.00  0.00           C  
ATOM    178  HB2 TRP    14      47.427  51.421  46.709  1.00  0.00           H  
ATOM    179  HB3 TRP    14      48.569  50.103  46.570  1.00  0.00           H  
ATOM    180  CG  TRP    14      48.740  51.211  48.359  1.00  0.00           C  
ATOM    181  CD1 TRP    14      48.076  51.980  49.253  1.00  0.00           C  
ATOM    182  HD1 TRP    14      47.272  52.665  49.008  1.00  0.00           H  
ATOM    183  NE1 TRP    14      48.548  51.732  50.528  1.00  0.00           N  
ATOM    184  HE1 TRP    14      48.190  52.189  51.359  1.00  0.00           H  
ATOM    185  CE2 TRP    14      49.521  50.759  50.524  1.00  0.00           C  
ATOM    186  CZ2 TRP    14      50.231  50.112  51.544  1.00  0.00           C  
ATOM    187  HZ2 TRP    14      50.040  50.345  52.578  1.00  0.00           H  
ATOM    188  CH2 TRP    14      51.175  49.134  51.205  1.00  0.00           C  
ATOM    189  HH2 TRP    14      51.708  48.623  51.989  1.00  0.00           H  
ATOM    190  CZ3 TRP    14      51.412  48.827  49.853  1.00  0.00           C  
ATOM    191  HZ3 TRP    14      52.147  48.082  49.586  1.00  0.00           H  
ATOM    192  CE3 TRP    14      50.700  49.485  48.835  1.00  0.00           C  
ATOM    193  HE3 TRP    14      50.880  49.219  47.804  1.00  0.00           H  
ATOM    194  CD2 TRP    14      49.714  50.450  49.143  1.00  0.00           C  
ATOM    195  C   TRP    14      50.825  51.989  46.374  1.00  0.00           C  
ATOM    196  O   TRP    14      51.216  52.877  47.126  1.00  0.00           O  
ATOM    197  N   THR    15      51.685  51.119  45.826  1.00  0.00           N  
ATOM    198  H   THR    15      51.325  50.349  45.280  1.00  0.00           H  
ATOM    199  CA  THR    15      53.142  51.185  46.073  1.00  0.00           C  
ATOM    200  HA  THR    15      53.294  51.121  47.149  1.00  0.00           H  
ATOM    201  CB  THR    15      53.892  50.002  45.434  1.00  0.00           C  
ATOM    202  HB  THR    15      53.933  50.143  44.354  1.00  0.00           H  
ATOM    203  CG2 THR    15      55.315  49.849  45.977  1.00  0.00           C  
ATOM    204 HG21 THR    15      55.292  49.738  47.062  1.00  0.00           H  
ATOM    205 HG22 THR    15      55.789  48.970  45.540  1.00  0.00           H  
ATOM    206 HG23 THR    15      55.915  50.721  45.719  1.00  0.00           H  
ATOM    207  OG1 THR    15      53.218  48.791  45.711  1.00  0.00           O  
ATOM    208  HG1 THR    15      53.744  48.064  45.335  1.00  0.00           H  
ATOM    209  C   THR    15      53.746  52.523  45.607  1.00  0.00           C  
ATOM    210  O   THR    15      54.684  53.027  46.224  1.00  0.00           O  
ATOM    211  N   GLY    16      53.184  53.143  44.559  1.00  0.00           N  
ATOM    212  H   GLY    16      52.455  52.660  44.048  1.00  0.00           H  
ATOM    213  CA  GLY    16      53.492  54.522  44.156  1.00  0.00           C  
ATOM    214  HA2 GLY    16      54.571  54.641  44.054  1.00  0.00           H  
ATOM    215  HA3 GLY    16      53.037  54.718  43.185  1.00  0.00           H  
ATOM    216  C   GLY    16      52.967  55.572  45.153  1.00  0.00           C  
ATOM    217  O   GLY    16      53.670  56.525  45.487  1.00  0.00           O  
ATOM    218  N   MET    17      51.738  55.379  45.645  1.00  0.00           N  
ATOM    219  H   MET    17      51.237  54.572  45.297  1.00  0.00           H  
ATOM    220  CA  MET    17      51.023  56.235  46.612  1.00  0.00           C  
ATOM    221  HA  MET    17      51.110  57.270  46.277  1.00  0.00           H  
ATOM    222  CB  MET    17      49.534  55.850  46.531  1.00  0.00           C  
ATOM    223  HB2 MET    17      49.201  55.968  45.498  1.00  0.00           H  
ATOM    224  HB3 MET    17      49.452  54.801  46.787  1.00  0.00           H  
ATOM    225  CG  MET    17      48.554  56.610  47.432  1.00  0.00           C  
ATOM    226  HG2 MET    17      49.035  57.493  47.850  1.00  0.00           H  
ATOM    227  HG3 MET    17      47.717  56.952  46.822  1.00  0.00           H  
ATOM    228  SD  MET    17      47.897  55.584  48.776  1.00  0.00           S  
ATOM    229  CE  MET    17      46.158  55.398  48.300  1.00  0.00           C  
ATOM    230  HE1 MET    17      46.087  54.918  47.324  1.00  0.00           H  
ATOM    231  HE2 MET    17      45.646  54.782  49.041  1.00  0.00           H  
ATOM    232  HE3 MET    17      45.680  56.377  48.264  1.00  0.00           H  
ATOM    233  C   MET    17      51.586  56.186  48.058  1.00  0.00           C  
ATOM    234  O   MET    17      51.341  57.108  48.840  1.00  0.00           O  
ATOM    235  N   ILE    18      52.380  55.159  48.409  1.00  0.00           N  
ATOM    236  H   ILE    18      52.430  54.394  47.748  1.00  0.00           H  
ATOM    237  CA  ILE    18      53.045  54.961  49.718  1.00  0.00           C  
ATOM    238  HA  ILE    18      52.269  54.706  50.440  1.00  0.00           H  
ATOM    239  CB  ILE    18      54.039  53.764  49.655  1.00  0.00           C  
ATOM    240  HB  ILE    18      54.441  53.715  48.645  1.00  0.00           H  
ATOM    241  CG2 ILE    18      55.259  53.886  50.597  1.00  0.00           C  
ATOM    242 HG21 ILE    18      54.934  53.922  51.637  1.00  0.00           H  
ATOM    243 HG22 ILE    18      55.936  53.043  50.462  1.00  0.00           H  
ATOM    244 HG23 ILE    18      55.841  54.776  50.360  1.00  0.00           H  
ATOM    245  CG1 ILE    18      53.284  52.445  49.944  1.00  0.00           C  
ATOM    246 HG12 ILE    18      52.840  52.488  50.940  1.00  0.00           H  
ATOM    247 HG13 ILE    18      52.473  52.336  49.228  1.00  0.00           H  
ATOM    248  CD1 ILE    18      54.164  51.189  49.858  1.00  0.00           C  
ATOM    249 HD11 ILE    18      54.799  51.113  50.740  1.00  0.00           H  
ATOM    250 HD12 ILE    18      53.538  50.304  49.819  1.00  0.00           H  
ATOM    251 HD13 ILE    18      54.782  51.222  48.962  1.00  0.00           H  
ATOM    252  C   ILE    18      53.725  56.226  50.273  1.00  0.00           C  
ATOM    253  O   ILE    18      53.678  56.444  51.486  1.00  0.00           O  
ATOM    254  N   ASP    19      54.359  57.053  49.430  1.00  0.00           N  
ATOM    255  H   ASP    19      54.284  56.856  48.442  1.00  0.00           H  
ATOM    256  CA  ASP    19      55.228  58.178  49.829  1.00  0.00           C  
ATOM    257  HA  ASP    19      55.830  57.847  50.677  1.00  0.00           H  
ATOM    258  CB  ASP    19      56.219  58.500  48.689  1.00  0.00           C  
ATOM    259  HB2 ASP    19      56.969  59.191  49.080  1.00  0.00           H  
ATOM    260  HB3 ASP    19      56.747  57.579  48.428  1.00  0.00           H  
ATOM    261  CG  ASP    19      55.621  59.101  47.395  1.00  0.00           C  
ATOM    262  OD1 ASP    19      56.425  59.489  46.510  1.00  0.00           O  
ATOM    263  OD2 ASP    19      54.381  59.195  47.228  1.00  0.00           O  
ATOM    264  C   ASP    19      54.442  59.429  50.311  1.00  0.00           C  
ATOM    265  O   ASP    19      54.707  60.572  49.925  1.00  0.00           O  
ATOM    266  N   GLY    20      53.496  59.199  51.225  1.00  0.00           N  
ATOM    267  H   GLY    20      53.415  58.237  51.526  1.00  0.00           H  
ATOM    268  CA  GLY    20      52.482  60.148  51.690  1.00  0.00           C  
ATOM    269  HA2 GLY    20      52.886  60.697  52.539  1.00  0.00           H  
ATOM    270  HA3 GLY    20      52.269  60.865  50.898  1.00  0.00           H  
ATOM    271  C   GLY    20      51.145  59.515  52.125  1.00  0.00           C  
ATOM    272  O   GLY    20      50.165  60.243  52.297  1.00  0.00           O  
ATOM    273  N   TRP    21      51.080  58.185  52.296  1.00  0.00           N  
ATOM    274  H   TRP    21      51.913  57.640  52.134  1.00  0.00           H  
ATOM    275  CA  TRP    21      49.901  57.447  52.781  1.00  0.00           C  
ATOM    276  HA  TRP    21      49.044  58.120  52.819  1.00  0.00           H  
ATOM    277  CB  TRP    21      49.554  56.333  51.792  1.00  0.00           C  
ATOM    278  HB2 TRP    21      49.259  56.803  50.856  1.00  0.00           H  
ATOM    279  HB3 TRP    21      50.449  55.742  51.597  1.00  0.00           H  
ATOM    280  CG  TRP    21      48.472  55.390  52.229  1.00  0.00           C  
ATOM    281  CD1 TRP    21      47.145  55.553  52.024  1.00  0.00           C  
ATOM    282  HD1 TRP    21      46.696  56.390  51.498  1.00  0.00           H  
ATOM    283  NE1 TRP    21      46.453  54.479  52.546  1.00  0.00           N  
ATOM    284  HE1 TRP    21      45.430  54.412  52.516  1.00  0.00           H  
ATOM    285  CE2 TRP    21      47.303  53.567  53.130  1.00  0.00           C  
ATOM    286  CZ2 TRP    21      47.098  52.338  53.773  1.00  0.00           C  
ATOM    287  HZ2 TRP    21      46.104  51.919  53.849  1.00  0.00           H  
ATOM    288  CH2 TRP    21      48.196  51.679  54.352  1.00  0.00           C  
ATOM    289  HH2 TRP    21      48.054  50.741  54.874  1.00  0.00           H  
ATOM    290  CZ3 TRP    21      49.481  52.245  54.261  1.00  0.00           C  
ATOM    291  HZ3 TRP    21      50.326  51.737  54.708  1.00  0.00           H  
ATOM    292  CE3 TRP    21      49.683  53.452  53.565  1.00  0.00           C  
ATOM    293  HE3 TRP    21      50.680  53.860  53.478  1.00  0.00           H  
ATOM    294  CD2 TRP    21      48.600  54.147  52.986  1.00  0.00           C  
ATOM    295  C   TRP    21      50.111  56.894  54.200  1.00  0.00           C  
ATOM    296  O   TRP    21      51.199  56.411  54.533  1.00  0.00           O  
ATOM    297  N   TYR    22      49.061  56.964  55.031  1.00  0.00           N  
ATOM    298  H   TYR    22      48.199  57.346  54.666  1.00  0.00           H  
ATOM    299  CA  TYR    22      49.128  56.721  56.481  1.00  0.00           C  
ATOM    300  HA  TYR    22      50.029  56.149  56.703  1.00  0.00           H  
ATOM    301  CB  TYR    22      49.254  58.083  57.201  1.00  0.00           C  
ATOM    302  HB2 TYR    22      48.267  58.546  57.230  1.00  0.00           H  
ATOM    303  HB3 TYR    22      49.556  57.903  58.234  1.00  0.00           H  
ATOM    304  CG  TYR    22      50.228  59.083  56.591  1.00  0.00           C  
ATOM    305  CD1 TYR    22      51.615  58.834  56.611  1.00  0.00           C  
ATOM    306  HD1 TYR    22      51.993  57.921  57.055  1.00  0.00           H  
ATOM    307  CE1 TYR    22      52.511  59.760  56.041  1.00  0.00           C  
ATOM    308  HE1 TYR    22      53.574  59.563  56.051  1.00  0.00           H  
ATOM    309  CZ  TYR    22      52.020  60.950  55.457  1.00  0.00           C  
ATOM    310  OH  TYR    22      52.876  61.864  54.919  1.00  0.00           O  
ATOM    311  HH  TYR    22      53.812  61.645  55.081  1.00  0.00           H  
ATOM    312  CE2 TYR    22      50.631  61.197  55.435  1.00  0.00           C  
ATOM    313  HE2 TYR    22      50.258  62.104  54.980  1.00  0.00           H  
ATOM    314  CD2 TYR    22      49.738  60.264  55.996  1.00  0.00           C  
ATOM    315  HD2 TYR    22      48.673  60.460  55.972  1.00  0.00           H  
ATOM    316  C   TYR    22      47.942  55.893  57.035  1.00  0.00           C  
ATOM    317  O   TYR    22      47.456  56.148  58.142  1.00  0.00           O  
ATOM    318  N   GLY    23      47.468  54.886  56.290  1.00  0.00           N  
ATOM    319  H   GLY    23      47.923  54.687  55.409  1.00  0.00           H  
ATOM    320  CA  GLY    23      46.343  54.028  56.704  1.00  0.00           C  
ATOM    321  HA2 GLY    23      46.331  53.123  56.102  1.00  0.00           H  
ATOM    322  HA3 GLY    23      46.492  53.718  57.739  1.00  0.00           H  
ATOM    323  C   GLY    23      44.961  54.690  56.593  1.00  0.00           C  
ATOM    324  O   GLY    23      44.228  54.769  57.584  1.00  0.00           O  
ATOM    325  N   SER    24      44.605  55.156  55.387  1.00  0.00           N  
ATOM    326  H   SER    24      45.258  55.018  54.629  1.00  0.00           H  
ATOM    327  CA  SER    24      43.297  55.755  55.033  1.00  0.00           C  
ATOM    328  HA  SER    24      42.529  55.303  55.659  1.00  0.00           H  
ATOM    329  CB  SER    24      43.344  57.258  55.348  1.00  0.00           C  
ATOM    330  HB2 SER    24      43.841  57.403  56.311  1.00  0.00           H  
ATOM    331  HB3 SER    24      43.929  57.774  54.582  1.00  0.00           H  
ATOM    332  OG  SER    24      42.040  57.815  55.432  1.00  0.00           O  
ATOM    333  HG  SER    24      41.648  57.849  54.533  1.00  0.00           H  
ATOM    334  C   SER    24      42.889  55.467  53.571  1.00  0.00           C  
ATOM    335  O   SER    24      43.653  54.795  52.845  1.00  0.00           O  
ATOM    336  OXT SER    24      41.780  55.890  53.155  1.00  0.00           O  
TER     337      SER    24 
ENDMDL
REMARK 2LWA                 ENERGY     9.49658E+01 RMS    3.69   4.90   6.71
ATOM      1  N   GLY     1      55.007  54.530  54.325  1.00  0.00           N  
ATOM      2  H1  GLY     1      54.239  53.991  53.952  1.00  0.00           H  
ATOM      3  H2  GLY     1      55.628  54.767  53.567  1.00  0.00           H  
ATOM      4  H3  GLY     1      54.639  55.381  54.721  1.00  0.00           H  
ATOM      5  CA  GLY     1      55.726  53.749  55.361  1.00  0.00           C  
ATOM      6  HA2 GLY     1      56.742  54.129  55.477  1.00  0.00           H  
ATOM      7  HA3 GLY     1      55.205  53.846  56.315  1.00  0.00           H  
ATOM      8  C   GLY     1      55.780  52.267  55.022  1.00  0.00           C  
ATOM      9  O   GLY     1      55.080  51.805  54.119  1.00  0.00           O  
ATOM     10  N   LEU     2      56.545  51.481  55.790  1.00  0.00           N  
ATOM     11  H   LEU     2      57.081  51.912  56.534  1.00  0.00           H  
ATOM     12  CA  LEU     2      56.621  50.015  55.664  1.00  0.00           C  
ATOM     13  HA  LEU     2      56.511  49.776  54.605  1.00  0.00           H  
ATOM     14  CB  LEU     2      58.039  49.555  56.097  1.00  0.00           C  
ATOM     15  HB2 LEU     2      58.741  50.290  55.701  1.00  0.00           H  
ATOM     16  HB3 LEU     2      58.122  49.606  57.184  1.00  0.00           H  
ATOM     17  CG  LEU     2      58.568  48.184  55.612  1.00  0.00           C  
ATOM     18  HG  LEU     2      59.657  48.233  55.653  1.00  0.00           H  
ATOM     19  CD1 LEU     2      58.163  47.014  56.503  1.00  0.00           C  
ATOM     20 HD11 LEU     2      57.085  46.930  56.541  1.00  0.00           H  
ATOM     21 HD12 LEU     2      58.582  46.086  56.113  1.00  0.00           H  
ATOM     22 HD13 LEU     2      58.545  47.173  57.511  1.00  0.00           H  
ATOM     23  CD2 LEU     2      58.194  47.864  54.162  1.00  0.00           C  
ATOM     24 HD21 LEU     2      58.508  48.682  53.513  1.00  0.00           H  
ATOM     25 HD22 LEU     2      58.703  46.953  53.844  1.00  0.00           H  
ATOM     26 HD23 LEU     2      57.120  47.717  54.070  1.00  0.00           H  
ATOM     27  C   LEU     2      55.418  49.374  56.396  1.00  0.00           C  
ATOM     28  O   LEU     2      55.536  48.758  57.455  1.00  0.00           O  
ATOM     29  N   PHE     3      54.233  49.611  55.822  1.00  0.00           N  
ATOM     30  H   PHE     3      54.258  50.173  54.978  1.00  0.00           H  
ATOM     31  CA  PHE     3      52.910  49.185  56.296  1.00  0.00           C  
ATOM     32  HA  PHE     3      53.014  48.258  56.862  1.00  0.00           H  
ATOM     33  CB  PHE     3      52.312  50.243  57.240  1.00  0.00           C  
ATOM     34  HB2 PHE     3      52.891  50.248  58.164  1.00  0.00           H  
ATOM     35  HB3 PHE     3      52.421  51.229  56.786  1.00  0.00           H  
ATOM     36  CG  PHE     3      50.848  50.017  57.588  1.00  0.00           C  
ATOM     37  CD1 PHE     3      50.470  48.924  58.393  1.00  0.00           C  
ATOM     38  HD1 PHE     3      51.221  48.248  58.778  1.00  0.00           H  
ATOM     39  CE1 PHE     3      49.113  48.706  58.698  1.00  0.00           C  
ATOM     40  HE1 PHE     3      48.825  47.866  59.317  1.00  0.00           H  
ATOM     41  CZ  PHE     3      48.129  49.579  58.199  1.00  0.00           C  
ATOM     42  HZ  PHE     3      47.086  49.411  58.435  1.00  0.00           H  
ATOM     43  CE2 PHE     3      48.502  50.670  57.396  1.00  0.00           C  
ATOM     44  HE2 PHE     3      47.746  51.342  57.012  1.00  0.00           H  
ATOM     45  CD2 PHE     3      49.858  50.889  57.091  1.00  0.00           C  
ATOM     46  HD2 PHE     3      50.134  51.732  56.472  1.00  0.00           H  
ATOM     47  C   PHE     3      52.007  48.864  55.099  1.00  0.00           C  
ATOM     48  O   PHE     3      51.790  47.692  54.818  1.00  0.00           O  
ATOM     49  N   GLY     4      51.560  49.857  54.318  1.00  0.00           N  
ATOM     50  H   GLY     4      51.759  50.814  54.581  1.00  0.00           H  
ATOM     51  CA  GLY     4      50.785  49.625  53.083  1.00  0.00           C  
ATOM     52  HA2 GLY     4      49.818  49.192  53.338  1.00  0.00           H  
ATOM     53  HA3 GLY     4      50.605  50.576  52.584  1.00  0.00           H  
ATOM     54  C   GLY     4      51.501  48.685  52.101  1.00  0.00           C  
ATOM     55  O   GLY     4      50.909  47.725  51.599  1.00  0.00           O  
ATOM     56  N   ALA     5      52.821  48.857  51.964  1.00  0.00           N  
ATOM     57  H   ALA     5      53.228  49.676  52.396  1.00  0.00           H  
ATOM     58  CA  ALA     5      53.698  48.039  51.120  1.00  0.00           C  
ATOM     59  HA  ALA     5      53.155  47.806  50.203  1.00  0.00           H  
ATOM     60  CB  ALA     5      54.907  48.896  50.716  1.00  0.00           C  
ATOM     61  HB1 ALA     5      55.510  49.139  51.592  1.00  0.00           H  
ATOM     62  HB2 ALA     5      55.522  48.352  49.997  1.00  0.00           H  
ATOM     63  HB3 ALA     5      54.564  49.819  50.245  1.00  0.00           H  
ATOM     64  C   ALA     5      54.102  46.676  51.749  1.00  0.00           C  
ATOM     65  O   ALA     5      54.952  45.978  51.199  1.00  0.00           O  
ATOM     66  N   ILE     6      53.472  46.278  52.867  1.00  0.00           N  
ATOM     67  H   ILE     6      52.872  46.957  53.321  1.00  0.00           H  
ATOM     68  CA  ILE     6      53.509  44.927  53.479  1.00  0.00           C  
ATOM     69  HA  ILE     6      53.673  44.198  52.684  1.00  0.00           H  
ATOM     70  CB  ILE     6      54.664  44.754  54.498  1.00  0.00           C  
ATOM     71  HB  ILE     6      54.565  43.752  54.917  1.00  0.00           H  
ATOM     72  CG2 ILE     6      56.054  44.767  53.844  1.00  0.00           C  
ATOM     73 HG21 ILE     6      56.266  45.741  53.412  1.00  0.00           H  
ATOM     74 HG22 ILE     6      56.817  44.534  54.585  1.00  0.00           H  
ATOM     75 HG23 ILE     6      56.095  44.015  53.054  1.00  0.00           H  
ATOM     76  CG1 ILE     6      54.565  45.765  55.659  1.00  0.00           C  
ATOM     77 HG12 ILE     6      55.149  46.652  55.420  1.00  0.00           H  
ATOM     78 HG13 ILE     6      53.533  46.078  55.798  1.00  0.00           H  
ATOM     79  CD1 ILE     6      55.024  45.160  56.990  1.00  0.00           C  
ATOM     80 HD11 ILE     6      56.041  44.778  56.905  1.00  0.00           H  
ATOM     81 HD12 ILE     6      54.989  45.924  57.767  1.00  0.00           H  
ATOM     82 HD13 ILE     6      54.356  44.345  57.270  1.00  0.00           H  
ATOM     83  C   ILE     6      52.152  44.544  54.127  1.00  0.00           C  
ATOM     84  O   ILE     6      52.091  43.666  54.990  1.00  0.00           O  
ATOM     85  N   ALA     7      51.054  45.175  53.692  1.00  0.00           N  
ATOM     86  H   ALA     7      51.186  45.970  53.085  1.00  0.00           H  
ATOM     87  CA  ALA     7      49.673  44.839  54.065  1.00  0.00           C  
ATOM     88  HA  ALA     7      49.670  43.983  54.741  1.00  0.00           H  
ATOM     89  CB  ALA     7      49.050  46.024  54.816  1.00  0.00           C  
ATOM     90  HB1 ALA     7      49.032  46.911  54.183  1.00  0.00           H  
ATOM     91  HB2 ALA     7      48.030  45.776  55.111  1.00  0.00           H  
ATOM     92  HB3 ALA     7      49.631  46.236  55.715  1.00  0.00           H  
ATOM     93  C   ALA     7      48.842  44.444  52.832  1.00  0.00           C  
ATOM     94  O   ALA     7      48.074  43.482  52.890  1.00  0.00           O  
ATOM     95  N   ALA     8      49.048  45.136  51.702  1.00  0.00           N  
ATOM     96  H   ALA     8      49.587  45.993  51.753  1.00  0.00           H  
ATOM     97  CA  ALA     8      48.451  44.798  50.407  1.00  0.00           C  
ATOM     98  HA  ALA     8      47.804  43.934  50.537  1.00  0.00           H  
ATOM     99  CB  ALA     8      47.534  45.954  49.997  1.00  0.00           C  
ATOM    100  HB1 ALA     8      48.071  46.900  50.043  1.00  0.00           H  
ATOM    101  HB2 ALA     8      47.159  45.794  48.986  1.00  0.00           H  
ATOM    102  HB3 ALA     8      46.687  46.004  50.682  1.00  0.00           H  
ATOM    103  C   ALA     8      49.482  44.372  49.327  1.00  0.00           C  
ATOM    104  O   ALA     8      49.101  43.808  48.303  1.00  0.00           O  
ATOM    105  N   PHE     9      50.794  44.496  49.585  1.00  0.00           N  
ATOM    106  H   PHE     9      51.072  45.005  50.411  1.00  0.00           H  
ATOM    107  CA  PHE     9      51.860  43.917  48.735  1.00  0.00           C  
ATOM    108  HA  PHE     9      51.683  44.226  47.704  1.00  0.00           H  
ATOM    109  CB  PHE     9      53.212  44.505  49.172  1.00  0.00           C  
ATOM    110  HB2 PHE     9      53.028  45.537  49.467  1.00  0.00           H  
ATOM    111  HB3 PHE     9      53.562  43.969  50.055  1.00  0.00           H  
ATOM    112  CG  PHE     9      54.335  44.543  48.139  1.00  0.00           C  
ATOM    113  CD1 PHE     9      55.088  43.390  47.836  1.00  0.00           C  
ATOM    114  HD1 PHE     9      54.861  42.451  48.319  1.00  0.00           H  
ATOM    115  CE1 PHE     9      56.148  43.457  46.910  1.00  0.00           C  
ATOM    116  HE1 PHE     9      56.722  42.570  46.678  1.00  0.00           H  
ATOM    117  CZ  PHE     9      56.470  44.678  46.289  1.00  0.00           C  
ATOM    118  HZ  PHE     9      57.286  44.729  45.578  1.00  0.00           H  
ATOM    119  CE2 PHE     9      55.742  45.836  46.607  1.00  0.00           C  
ATOM    120  HE2 PHE     9      56.001  46.780  46.146  1.00  0.00           H  
ATOM    121  CD2 PHE     9      54.686  45.768  47.534  1.00  0.00           C  
ATOM    122  HD2 PHE     9      54.149  46.670  47.789  1.00  0.00           H  
ATOM    123  C   PHE     9      51.851  42.368  48.769  1.00  0.00           C  
ATOM    124  O   PHE     9      52.292  41.711  47.826  1.00  0.00           O  
ATOM    125  N   ILE    10      51.277  41.772  49.830  1.00  0.00           N  
ATOM    126  H   ILE    10      50.963  42.365  50.585  1.00  0.00           H  
ATOM    127  CA  ILE    10      51.100  40.312  49.994  1.00  0.00           C  
ATOM    128  HA  ILE    10      51.876  39.811  49.414  1.00  0.00           H  
ATOM    129  CB  ILE    10      51.320  39.883  51.465  1.00  0.00           C  
ATOM    130  HB  ILE    10      51.284  38.792  51.475  1.00  0.00           H  
ATOM    131  CG2 ILE    10      52.755  40.233  51.912  1.00  0.00           C  
ATOM    132 HG21 ILE    10      52.902  41.312  51.968  1.00  0.00           H  
ATOM    133 HG22 ILE    10      52.960  39.790  52.888  1.00  0.00           H  
ATOM    134 HG23 ILE    10      53.472  39.819  51.202  1.00  0.00           H  
ATOM    135  CG1 ILE    10      50.174  40.350  52.404  1.00  0.00           C  
ATOM    136 HG12 ILE    10      49.459  40.958  51.849  1.00  0.00           H  
ATOM    137 HG13 ILE    10      49.636  39.468  52.753  1.00  0.00           H  
ATOM    138  CD1 ILE    10      50.591  41.156  53.636  1.00  0.00           C  
ATOM    139 HD11 ILE    10      51.094  42.061  53.307  1.00  0.00           H  
ATOM    140 HD12 ILE    10      49.706  41.431  54.210  1.00  0.00           H  
ATOM    141 HD13 ILE    10      51.252  40.570  54.275  1.00  0.00           H  
ATOM    142  C   ILE    10      49.760  39.787  49.428  1.00  0.00           C  
ATOM    143  O   ILE    10      49.470  38.595  49.536  1.00  0.00           O  
ATOM    144  N   GLU    11      48.966  40.637  48.759  1.00  0.00           N  
ATOM    145  H   GLU    11      49.232  41.613  48.713  1.00  0.00           H  
ATOM    146  CA  GLU    11      47.790  40.212  47.967  1.00  0.00           C  
ATOM    147  HA  GLU    11      47.196  39.502  48.546  1.00  0.00           H  
ATOM    148  CB  GLU    11      46.897  41.421  47.622  1.00  0.00           C  
ATOM    149  HB2 GLU    11      47.508  42.189  47.151  1.00  0.00           H  
ATOM    150  HB3 GLU    11      46.144  41.108  46.898  1.00  0.00           H  
ATOM    151  CG  GLU    11      46.152  42.005  48.831  1.00  0.00           C  
ATOM    152  HG2 GLU    11      45.508  41.223  49.242  1.00  0.00           H  
ATOM    153  HG3 GLU    11      46.876  42.271  49.600  1.00  0.00           H  
ATOM    154  CD  GLU    11      45.282  43.238  48.483  1.00  0.00           C  
ATOM    155  OE1 GLU    11      44.618  43.775  49.408  1.00  0.00           O  
ATOM    156  OE2 GLU    11      45.212  43.674  47.309  1.00  0.00           O  
ATOM    157  C   GLU    11      48.192  39.512  46.648  1.00  0.00           C  
ATOM    158  O   GLU    11      47.336  38.974  45.940  1.00  0.00           O  
ATOM    159  N   GLY    12      49.485  39.536  46.295  1.00  0.00           N  
ATOM    160  H   GLY    12      50.142  39.933  46.953  1.00  0.00           H  
ATOM    161  CA  GLY    12      50.010  39.135  44.983  1.00  0.00           C  
ATOM    162  HA2 GLY    12      51.017  38.737  45.112  1.00  0.00           H  
ATOM    163  HA3 GLY    12      49.392  38.342  44.560  1.00  0.00           H  
ATOM    164  C   GLY    12      50.081  40.293  43.971  1.00  0.00           C  
ATOM    165  O   GLY    12      50.351  40.061  42.789  1.00  0.00           O  
ATOM    166  N   GLY    13      49.843  41.531  44.427  1.00  0.00           N  
ATOM    167  H   GLY    13      49.646  41.623  45.412  1.00  0.00           H  
ATOM    168  CA  GLY    13      49.964  42.781  43.661  1.00  0.00           C  
ATOM    169  HA2 GLY    13      50.267  42.568  42.635  1.00  0.00           H  
ATOM    170  HA3 GLY    13      48.989  43.268  43.632  1.00  0.00           H  
ATOM    171  C   GLY    13      50.989  43.759  44.260  1.00  0.00           C  
ATOM    172  O   GLY    13      51.873  43.364  45.023  1.00  0.00           O  
ATOM    173  N   TRP    14      50.879  45.042  43.899  1.00  0.00           N  
ATOM    174  H   TRP    14      50.127  45.288  43.268  1.00  0.00           H  
ATOM    175  CA  TRP    14      51.843  46.094  44.266  1.00  0.00           C  
ATOM    176  HA  TRP    14      52.780  45.630  44.578  1.00  0.00           H  
ATOM    177  CB  TRP    14      52.158  46.949  43.025  1.00  0.00           C  
ATOM    178  HB2 TRP    14      52.665  46.315  42.296  1.00  0.00           H  
ATOM    179  HB3 TRP    14      51.217  47.266  42.574  1.00  0.00           H  
ATOM    180  CG  TRP    14      52.995  48.185  43.223  1.00  0.00           C  
ATOM    181  CD1 TRP    14      53.832  48.445  44.257  1.00  0.00           C  
ATOM    182  HD1 TRP    14      54.021  47.781  45.093  1.00  0.00           H  
ATOM    183  NE1 TRP    14      54.387  49.701  44.109  1.00  0.00           N  
ATOM    184  HE1 TRP    14      55.039  50.105  44.775  1.00  0.00           H  
ATOM    185  CE2 TRP    14      53.957  50.311  42.951  1.00  0.00           C  
ATOM    186  CZ2 TRP    14      54.225  51.560  42.371  1.00  0.00           C  
ATOM    187  HZ2 TRP    14      54.873  52.266  42.870  1.00  0.00           H  
ATOM    188  CH2 TRP    14      53.642  51.876  41.131  1.00  0.00           C  
ATOM    189  HH2 TRP    14      53.834  52.837  40.669  1.00  0.00           H  
ATOM    190  CZ3 TRP    14      52.813  50.938  40.488  1.00  0.00           C  
ATOM    191  HZ3 TRP    14      52.365  51.185  39.534  1.00  0.00           H  
ATOM    192  CE3 TRP    14      52.540  49.692  41.088  1.00  0.00           C  
ATOM    193  HE3 TRP    14      51.884  48.990  40.593  1.00  0.00           H  
ATOM    194  CD2 TRP    14      53.096  49.348  42.341  1.00  0.00           C  
ATOM    195  C   TRP    14      51.376  46.959  45.448  1.00  0.00           C  
ATOM    196  O   TRP    14      52.003  46.930  46.504  1.00  0.00           O  
ATOM    197  N   THR    15      50.301  47.737  45.272  1.00  0.00           N  
ATOM    198  H   THR    15      49.852  47.676  44.369  1.00  0.00           H  
ATOM    199  CA  THR    15      49.817  48.825  46.161  1.00  0.00           C  
ATOM    200  HA  THR    15      48.761  48.953  45.930  1.00  0.00           H  
ATOM    201  CB  THR    15      49.885  48.506  47.676  1.00  0.00           C  
ATOM    202  HB  THR    15      50.914  48.569  48.030  1.00  0.00           H  
ATOM    203  CG2 THR    15      49.008  49.403  48.557  1.00  0.00           C  
ATOM    204 HG21 THR    15      47.957  49.266  48.301  1.00  0.00           H  
ATOM    205 HG22 THR    15      49.148  49.125  49.602  1.00  0.00           H  
ATOM    206 HG23 THR    15      49.275  50.452  48.446  1.00  0.00           H  
ATOM    207  OG1 THR    15      49.398  47.204  47.886  1.00  0.00           O  
ATOM    208  HG1 THR    15      50.000  46.597  47.426  1.00  0.00           H  
ATOM    209  C   THR    15      50.514  50.127  45.716  1.00  0.00           C  
ATOM    210  O   THR    15      50.500  50.408  44.521  1.00  0.00           O  
ATOM    211  N   GLY    16      51.106  50.951  46.591  1.00  0.00           N  
ATOM    212  H   GLY    16      51.090  50.722  47.575  1.00  0.00           H  
ATOM    213  CA  GLY    16      51.974  52.073  46.185  1.00  0.00           C  
ATOM    214  HA2 GLY    16      52.599  52.349  47.036  1.00  0.00           H  
ATOM    215  HA3 GLY    16      52.641  51.751  45.385  1.00  0.00           H  
ATOM    216  C   GLY    16      51.233  53.336  45.719  1.00  0.00           C  
ATOM    217  O   GLY    16      51.329  54.382  46.363  1.00  0.00           O  
ATOM    218  N   MET    17      50.504  53.273  44.595  1.00  0.00           N  
ATOM    219  H   MET    17      50.488  52.395  44.083  1.00  0.00           H  
ATOM    220  CA  MET    17      49.621  54.374  44.170  1.00  0.00           C  
ATOM    221  HA  MET    17      50.196  55.299  44.235  1.00  0.00           H  
ATOM    222  CB  MET    17      49.187  54.254  42.693  1.00  0.00           C  
ATOM    223  HB2 MET    17      48.492  55.070  42.491  1.00  0.00           H  
ATOM    224  HB3 MET    17      50.061  54.419  42.060  1.00  0.00           H  
ATOM    225  CG  MET    17      48.512  52.946  42.248  1.00  0.00           C  
ATOM    226  HG2 MET    17      47.860  52.567  43.032  1.00  0.00           H  
ATOM    227  HG3 MET    17      47.884  53.168  41.384  1.00  0.00           H  
ATOM    228  SD  MET    17      49.673  51.651  41.745  1.00  0.00           S  
ATOM    229  CE  MET    17      48.552  50.242  41.529  1.00  0.00           C  
ATOM    230  HE1 MET    17      47.833  50.459  40.739  1.00  0.00           H  
ATOM    231  HE2 MET    17      49.131  49.359  41.254  1.00  0.00           H  
ATOM    232  HE3 MET    17      48.021  50.042  42.461  1.00  0.00           H  
ATOM    233  C   MET    17      48.430  54.553  45.127  1.00  0.00           C  
ATOM    234  O   MET    17      48.203  55.657  45.622  1.00  0.00           O  
ATOM    235  N   ILE    18      47.714  53.459  45.429  1.00  0.00           N  
ATOM    236  H   ILE    18      47.993  52.595  44.991  1.00  0.00           H  
ATOM    237  CA  ILE    18      46.540  53.420  46.322  1.00  0.00           C  
ATOM    238  HA  ILE    18      45.793  54.085  45.886  1.00  0.00           H  
ATOM    239  CB  ILE    18      45.864  52.010  46.364  1.00  0.00           C  
ATOM    240  HB  ILE    18      45.099  52.008  45.584  1.00  0.00           H  
ATOM    241  CG2 ILE    18      46.823  50.865  45.993  1.00  0.00           C  
ATOM    242 HG21 ILE    18      47.705  50.910  46.625  1.00  0.00           H  
ATOM    243 HG22 ILE    18      46.332  49.898  46.121  1.00  0.00           H  
ATOM    244 HG23 ILE    18      47.108  50.935  44.941  1.00  0.00           H  
ATOM    245  CG1 ILE    18      45.145  51.637  47.687  1.00  0.00           C  
ATOM    246 HG12 ILE    18      44.915  50.571  47.693  1.00  0.00           H  
ATOM    247 HG13 ILE    18      45.791  51.819  48.545  1.00  0.00           H  
ATOM    248  CD1 ILE    18      43.812  52.368  47.874  1.00  0.00           C  
ATOM    249 HD11 ILE    18      43.074  51.966  47.180  1.00  0.00           H  
ATOM    250 HD12 ILE    18      43.457  52.216  48.895  1.00  0.00           H  
ATOM    251 HD13 ILE    18      43.931  53.432  47.682  1.00  0.00           H  
ATOM    252  C   ILE    18      46.852  54.038  47.693  1.00  0.00           C  
ATOM    253  O   ILE    18      46.203  55.010  48.069  1.00  0.00           O  
ATOM    254  N   ASP    19      47.864  53.546  48.424  1.00  0.00           N  
ATOM    255  H   ASP    19      48.415  52.790  48.049  1.00  0.00           H  
ATOM    256  CA  ASP    19      48.114  53.994  49.809  1.00  0.00           C  
ATOM    257  HA  ASP    19      47.160  53.911  50.331  1.00  0.00           H  
ATOM    258  CB  ASP    19      49.068  53.046  50.568  1.00  0.00           C  
ATOM    259  HB2 ASP    19      49.015  53.308  51.626  1.00  0.00           H  
ATOM    260  HB3 ASP    19      48.675  52.032  50.476  1.00  0.00           H  
ATOM    261  CG  ASP    19      50.555  53.040  50.157  1.00  0.00           C  
ATOM    262  OD1 ASP    19      51.286  52.132  50.630  1.00  0.00           O  
ATOM    263  OD2 ASP    19      51.018  53.913  49.399  1.00  0.00           O  
ATOM    264  C   ASP    19      48.506  55.486  49.919  1.00  0.00           C  
ATOM    265  O   ASP    19      48.278  56.102  50.965  1.00  0.00           O  
ATOM    266  N   GLY    20      49.014  56.085  48.833  1.00  0.00           N  
ATOM    267  H   GLY    20      49.173  55.504  48.022  1.00  0.00           H  
ATOM    268  CA  GLY    20      49.279  57.517  48.706  1.00  0.00           C  
ATOM    269  HA2 GLY    20      49.952  57.835  49.502  1.00  0.00           H  
ATOM    270  HA3 GLY    20      49.771  57.705  47.751  1.00  0.00           H  
ATOM    271  C   GLY    20      47.999  58.358  48.767  1.00  0.00           C  
ATOM    272  O   GLY    20      47.753  59.051  49.757  1.00  0.00           O  
ATOM    273  N   TRP    21      47.162  58.296  47.725  1.00  0.00           N  
ATOM    274  H   TRP    21      47.381  57.672  46.958  1.00  0.00           H  
ATOM    275  CA  TRP    21      45.939  59.113  47.636  1.00  0.00           C  
ATOM    276  HA  TRP    21      46.199  60.123  47.958  1.00  0.00           H  
ATOM    277  CB  TRP    21      45.485  59.244  46.174  1.00  0.00           C  
ATOM    278  HB2 TRP    21      44.594  59.872  46.147  1.00  0.00           H  
ATOM    279  HB3 TRP    21      46.262  59.787  45.632  1.00  0.00           H  
ATOM    280  CG  TRP    21      45.184  57.985  45.414  1.00  0.00           C  
ATOM    281  CD1 TRP    21      45.990  57.433  44.479  1.00  0.00           C  
ATOM    282  HD1 TRP    21      46.958  57.826  44.183  1.00  0.00           H  
ATOM    283  NE1 TRP    21      45.401  56.295  43.962  1.00  0.00           N  
ATOM    284  HE1 TRP    21      45.822  55.734  43.230  1.00  0.00           H  
ATOM    285  CE2 TRP    21      44.171  56.059  44.536  1.00  0.00           C  
ATOM    286  CZ2 TRP    21      43.204  55.063  44.340  1.00  0.00           C  
ATOM    287  HZ2 TRP    21      43.376  54.268  43.627  1.00  0.00           H  
ATOM    288  CH2 TRP    21      42.004  55.124  45.069  1.00  0.00           C  
ATOM    289  HH2 TRP    21      41.240  54.369  44.923  1.00  0.00           H  
ATOM    290  CZ3 TRP    21      41.789  56.178  45.976  1.00  0.00           C  
ATOM    291  HZ3 TRP    21      40.857  56.230  46.524  1.00  0.00           H  
ATOM    292  CE3 TRP    21      42.772  57.169  46.170  1.00  0.00           C  
ATOM    293  HE3 TRP    21      42.586  57.980  46.860  1.00  0.00           H  
ATOM    294  CD2 TRP    21      43.995  57.133  45.463  1.00  0.00           C  
ATOM    295  C   TRP    21      44.813  58.663  48.590  1.00  0.00           C  
ATOM    296  O   TRP    21      43.926  59.461  48.906  1.00  0.00           O  
ATOM    297  N   TYR    22      44.855  57.425  49.097  1.00  0.00           N  
ATOM    298  H   TYR    22      45.560  56.790  48.738  1.00  0.00           H  
ATOM    299  CA  TYR    22      43.916  56.894  50.097  1.00  0.00           C  
ATOM    300  HA  TYR    22      42.902  57.015  49.711  1.00  0.00           H  
ATOM    301  CB  TYR    22      44.179  55.393  50.258  1.00  0.00           C  
ATOM    302  HB2 TYR    22      44.031  54.930  49.287  1.00  0.00           H  
ATOM    303  HB3 TYR    22      45.221  55.251  50.547  1.00  0.00           H  
ATOM    304  CG  TYR    22      43.300  54.646  51.241  1.00  0.00           C  
ATOM    305  CD1 TYR    22      42.001  54.259  50.860  1.00  0.00           C  
ATOM    306  HD1 TYR    22      41.624  54.523  49.880  1.00  0.00           H  
ATOM    307  CE1 TYR    22      41.197  53.514  51.745  1.00  0.00           C  
ATOM    308  HE1 TYR    22      40.202  53.212  51.448  1.00  0.00           H  
ATOM    309  CZ  TYR    22      41.695  53.153  53.018  1.00  0.00           C  
ATOM    310  OH  TYR    22      40.929  52.428  53.881  1.00  0.00           O  
ATOM    311  HH  TYR    22      40.043  52.236  53.522  1.00  0.00           H  
ATOM    312  CE2 TYR    22      43.000  53.541  53.396  1.00  0.00           C  
ATOM    313  HE2 TYR    22      43.379  53.257  54.368  1.00  0.00           H  
ATOM    314  CD2 TYR    22      43.801  54.286  52.509  1.00  0.00           C  
ATOM    315  HD2 TYR    22      44.805  54.571  52.799  1.00  0.00           H  
ATOM    316  C   TYR    22      43.972  57.599  51.467  1.00  0.00           C  
ATOM    317  O   TYR    22      42.935  57.719  52.128  1.00  0.00           O  
ATOM    318  N   GLY    23      45.147  58.074  51.908  1.00  0.00           N  
ATOM    319  H   GLY    23      45.956  58.004  51.306  1.00  0.00           H  
ATOM    320  CA  GLY    23      45.291  58.640  53.259  1.00  0.00           C  
ATOM    321  HA2 GLY    23      44.639  59.511  53.336  1.00  0.00           H  
ATOM    322  HA3 GLY    23      44.927  57.903  53.977  1.00  0.00           H  
ATOM    323  C   GLY    23      46.690  59.069  53.733  1.00  0.00           C  
ATOM    324  O   GLY    23      46.768  59.844  54.691  1.00  0.00           O  
ATOM    325  N   SER    24      47.785  58.575  53.130  1.00  0.00           N  
ATOM    326  H   SER    24      47.663  57.948  52.347  1.00  0.00           H  
ATOM    327  CA  SER    24      49.172  58.899  53.536  1.00  0.00           C  
ATOM    328  HA  SER    24      49.256  58.736  54.609  1.00  0.00           H  
ATOM    329  CB  SER    24      50.151  57.941  52.856  1.00  0.00           C  
ATOM    330  HB2 SER    24      49.846  56.910  53.056  1.00  0.00           H  
ATOM    331  HB3 SER    24      50.133  58.109  51.776  1.00  0.00           H  
ATOM    332  OG  SER    24      51.458  58.160  53.367  1.00  0.00           O  
ATOM    333  HG  SER    24      52.092  57.561  52.913  1.00  0.00           H  
ATOM    334  C   SER    24      49.551  60.370  53.285  1.00  0.00           C  
ATOM    335  O   SER    24      49.832  61.094  54.269  1.00  0.00           O  
ATOM    336  OXT SER    24      49.553  60.819  52.113  1.00  0.00           O  
TER     337      SER    24 
ENDMDL
REMARK 2LWA                 ENERGY     9.49991E+01 RMS    5.63   5.04   6.01
ATOM      1  N   GLY     1      53.350  57.717  59.297  1.00  0.00           N  
ATOM      2  H1  GLY     1      53.205  56.956  59.942  1.00  0.00           H  
ATOM      3  H2  GLY     1      52.482  57.901  58.817  1.00  0.00           H  
ATOM      4  H3  GLY     1      53.607  58.539  59.820  1.00  0.00           H  
ATOM      5  CA  GLY     1      54.417  57.374  58.326  1.00  0.00           C  
ATOM      6  HA2 GLY     1      54.548  58.200  57.624  1.00  0.00           H  
ATOM      7  HA3 GLY     1      55.356  57.218  58.858  1.00  0.00           H  
ATOM      8  C   GLY     1      54.101  56.109  57.536  1.00  0.00           C  
ATOM      9  O   GLY     1      53.268  55.299  57.945  1.00  0.00           O  
ATOM     10  N   LEU     2      54.785  55.911  56.404  1.00  0.00           N  
ATOM     11  H   LEU     2      55.477  56.603  56.139  1.00  0.00           H  
ATOM     12  CA  LEU     2      54.635  54.741  55.521  1.00  0.00           C  
ATOM     13  HA  LEU     2      53.654  54.286  55.666  1.00  0.00           H  
ATOM     14  CB  LEU     2      54.726  55.208  54.049  1.00  0.00           C  
ATOM     15  HB2 LEU     2      55.677  55.726  53.918  1.00  0.00           H  
ATOM     16  HB3 LEU     2      54.738  54.337  53.396  1.00  0.00           H  
ATOM     17  CG  LEU     2      53.587  56.152  53.600  1.00  0.00           C  
ATOM     18  HG  LEU     2      53.422  56.915  54.359  1.00  0.00           H  
ATOM     19  CD1 LEU     2      53.963  56.862  52.298  1.00  0.00           C  
ATOM     20 HD11 LEU     2      54.153  56.131  51.512  1.00  0.00           H  
ATOM     21 HD12 LEU     2      53.151  57.521  51.989  1.00  0.00           H  
ATOM     22 HD13 LEU     2      54.858  57.464  52.455  1.00  0.00           H  
ATOM     23  CD2 LEU     2      52.267  55.417  53.357  1.00  0.00           C  
ATOM     24 HD21 LEU     2      51.980  54.847  54.239  1.00  0.00           H  
ATOM     25 HD22 LEU     2      51.480  56.140  53.141  1.00  0.00           H  
ATOM     26 HD23 LEU     2      52.365  54.748  52.503  1.00  0.00           H  
ATOM     27  C   LEU     2      55.693  53.679  55.899  1.00  0.00           C  
ATOM     28  O   LEU     2      56.775  53.601  55.312  1.00  0.00           O  
ATOM     29  N   PHE     3      55.381  52.900  56.941  1.00  0.00           N  
ATOM     30  H   PHE     3      54.487  53.064  57.384  1.00  0.00           H  
ATOM     31  CA  PHE     3      56.277  51.928  57.589  1.00  0.00           C  
ATOM     32  HA  PHE     3      57.201  52.437  57.869  1.00  0.00           H  
ATOM     33  CB  PHE     3      55.594  51.386  58.861  1.00  0.00           C  
ATOM     34  HB2 PHE     3      54.772  50.745  58.544  1.00  0.00           H  
ATOM     35  HB3 PHE     3      56.304  50.753  59.396  1.00  0.00           H  
ATOM     36  CG  PHE     3      55.050  52.378  59.869  1.00  0.00           C  
ATOM     37  CD1 PHE     3      55.931  53.145  60.655  1.00  0.00           C  
ATOM     38  HD1 PHE     3      56.999  53.084  60.491  1.00  0.00           H  
ATOM     39  CE1 PHE     3      55.426  53.962  61.683  1.00  0.00           C  
ATOM     40  HE1 PHE     3      56.106  54.536  62.300  1.00  0.00           H  
ATOM     41  CZ  PHE     3      54.042  54.010  61.930  1.00  0.00           C  
ATOM     42  HZ  PHE     3      53.656  54.621  62.736  1.00  0.00           H  
ATOM     43  CE2 PHE     3      53.161  53.251  61.142  1.00  0.00           C  
ATOM     44  HE2 PHE     3      52.097  53.276  61.339  1.00  0.00           H  
ATOM     45  CD2 PHE     3      53.664  52.436  60.113  1.00  0.00           C  
ATOM     46  HD2 PHE     3      52.981  51.830  59.531  1.00  0.00           H  
ATOM     47  C   PHE     3      56.641  50.695  56.737  1.00  0.00           C  
ATOM     48  O   PHE     3      55.951  50.339  55.780  1.00  0.00           O  
ATOM     49  N   GLY     4      57.639  49.930  57.201  1.00  0.00           N  
ATOM     50  H   GLY     4      58.197  50.278  57.971  1.00  0.00           H  
ATOM     51  CA  GLY     4      57.925  48.571  56.711  1.00  0.00           C  
ATOM     52  HA2 GLY     4      58.167  48.612  55.650  1.00  0.00           H  
ATOM     53  HA3 GLY     4      58.789  48.166  57.239  1.00  0.00           H  
ATOM     54  C   GLY     4      56.735  47.611  56.922  1.00  0.00           C  
ATOM     55  O   GLY     4      56.573  46.637  56.187  1.00  0.00           O  
ATOM     56  N   ALA     5      55.861  47.911  57.893  1.00  0.00           N  
ATOM     57  H   ALA     5      56.101  48.657  58.528  1.00  0.00           H  
ATOM     58  CA  ALA     5      54.570  47.246  58.081  1.00  0.00           C  
ATOM     59  HA  ALA     5      54.757  46.181  58.231  1.00  0.00           H  
ATOM     60  CB  ALA     5      53.906  47.788  59.353  1.00  0.00           C  
ATOM     61  HB1 ALA     5      53.648  48.840  59.233  1.00  0.00           H  
ATOM     62  HB2 ALA     5      52.992  47.226  59.553  1.00  0.00           H  
ATOM     63  HB3 ALA     5      54.580  47.672  60.204  1.00  0.00           H  
ATOM     64  C   ALA     5      53.638  47.378  56.856  1.00  0.00           C  
ATOM     65  O   ALA     5      52.974  46.402  56.502  1.00  0.00           O  
ATOM     66  N   ILE     6      53.603  48.543  56.179  1.00  0.00           N  
ATOM     67  H   ILE     6      54.182  49.313  56.488  1.00  0.00           H  
ATOM     68  CA  ILE     6      52.910  48.664  54.882  1.00  0.00           C  
ATOM     69  HA  ILE     6      51.968  48.122  54.980  1.00  0.00           H  
ATOM     70  CB  ILE     6      52.495  50.108  54.490  1.00  0.00           C  
ATOM     71  HB  ILE     6      51.731  49.965  53.730  1.00  0.00           H  
ATOM     72  CG2 ILE     6      51.797  50.842  55.648  1.00  0.00           C  
ATOM     73 HG21 ILE     6      52.507  51.069  56.444  1.00  0.00           H  
ATOM     74 HG22 ILE     6      51.364  51.776  55.287  1.00  0.00           H  
ATOM     75 HG23 ILE     6      50.993  50.223  56.047  1.00  0.00           H  
ATOM     76  CG1 ILE     6      53.566  51.020  53.843  1.00  0.00           C  
ATOM     77 HG12 ILE     6      54.019  51.658  54.600  1.00  0.00           H  
ATOM     78 HG13 ILE     6      54.358  50.438  53.380  1.00  0.00           H  
ATOM     79  CD1 ILE     6      52.969  51.902  52.741  1.00  0.00           C  
ATOM     80 HD11 ILE     6      52.178  52.528  53.150  1.00  0.00           H  
ATOM     81 HD12 ILE     6      53.748  52.530  52.310  1.00  0.00           H  
ATOM     82 HD13 ILE     6      52.552  51.281  51.950  1.00  0.00           H  
ATOM     83  C   ILE     6      53.681  47.943  53.769  1.00  0.00           C  
ATOM     84  O   ILE     6      53.048  47.312  52.925  1.00  0.00           O  
ATOM     85  N   ALA     7      55.025  47.990  53.787  1.00  0.00           N  
ATOM     86  H   ALA     7      55.460  48.544  54.514  1.00  0.00           H  
ATOM     87  CA  ALA     7      55.895  47.468  52.724  1.00  0.00           C  
ATOM     88  HA  ALA     7      55.801  48.126  51.867  1.00  0.00           H  
ATOM     89  CB  ALA     7      57.371  47.564  53.126  1.00  0.00           C  
ATOM     90  HB1 ALA     7      57.604  46.862  53.924  1.00  0.00           H  
ATOM     91  HB2 ALA     7      57.992  47.317  52.263  1.00  0.00           H  
ATOM     92  HB3 ALA     7      57.605  48.582  53.437  1.00  0.00           H  
ATOM     93  C   ALA     7      55.503  46.048  52.279  1.00  0.00           C  
ATOM     94  O   ALA     7      55.258  45.821  51.096  1.00  0.00           O  
ATOM     95  N   ALA     8      55.332  45.123  53.231  1.00  0.00           N  
ATOM     96  H   ALA     8      55.532  45.390  54.186  1.00  0.00           H  
ATOM     97  CA  ALA     8      54.919  43.739  52.975  1.00  0.00           C  
ATOM     98  HA  ALA     8      55.737  43.227  52.465  1.00  0.00           H  
ATOM     99  CB  ALA     8      54.697  43.053  54.330  1.00  0.00           C  
ATOM    100  HB1 ALA     8      53.890  43.547  54.875  1.00  0.00           H  
ATOM    101  HB2 ALA     8      54.430  42.008  54.172  1.00  0.00           H  
ATOM    102  HB3 ALA     8      55.611  43.096  54.925  1.00  0.00           H  
ATOM    103  C   ALA     8      53.665  43.619  52.078  1.00  0.00           C  
ATOM    104  O   ALA     8      53.595  42.736  51.219  1.00  0.00           O  
ATOM    105  N   PHE     9      52.677  44.501  52.267  1.00  0.00           N  
ATOM    106  H   PHE     9      52.826  45.242  52.941  1.00  0.00           H  
ATOM    107  CA  PHE     9      51.450  44.553  51.471  1.00  0.00           C  
ATOM    108  HA  PHE     9      51.175  43.533  51.199  1.00  0.00           H  
ATOM    109  CB  PHE     9      50.302  45.107  52.307  1.00  0.00           C  
ATOM    110  HB2 PHE     9      50.548  46.129  52.598  1.00  0.00           H  
ATOM    111  HB3 PHE     9      49.453  45.138  51.631  1.00  0.00           H  
ATOM    112  CG  PHE     9      49.862  44.347  53.549  1.00  0.00           C  
ATOM    113  CD1 PHE     9      48.686  43.569  53.517  1.00  0.00           C  
ATOM    114  HD1 PHE     9      48.138  43.449  52.592  1.00  0.00           H  
ATOM    115  CE1 PHE     9      48.192  42.976  54.694  1.00  0.00           C  
ATOM    116  HE1 PHE     9      47.276  42.399  54.668  1.00  0.00           H  
ATOM    117  CZ  PHE     9      48.874  43.153  55.911  1.00  0.00           C  
ATOM    118  HZ  PHE     9      48.485  42.710  56.820  1.00  0.00           H  
ATOM    119  CE2 PHE     9      50.054  43.917  55.947  1.00  0.00           C  
ATOM    120  HE2 PHE     9      50.575  44.061  56.885  1.00  0.00           H  
ATOM    121  CD2 PHE     9      50.543  44.516  54.771  1.00  0.00           C  
ATOM    122  HD2 PHE     9      51.431  45.129  54.814  1.00  0.00           H  
ATOM    123  C   PHE     9      51.561  45.350  50.149  1.00  0.00           C  
ATOM    124  O   PHE     9      50.970  44.925  49.158  1.00  0.00           O  
ATOM    125  N   ILE    10      52.303  46.467  50.075  1.00  0.00           N  
ATOM    126  H   ILE    10      52.747  46.813  50.918  1.00  0.00           H  
ATOM    127  CA  ILE    10      52.551  47.173  48.786  1.00  0.00           C  
ATOM    128  HA  ILE    10      51.584  47.236  48.284  1.00  0.00           H  
ATOM    129  CB  ILE    10      53.021  48.660  48.924  1.00  0.00           C  
ATOM    130  HB  ILE    10      52.139  49.278  48.763  1.00  0.00           H  
ATOM    131  CG2 ILE    10      53.522  48.990  50.331  1.00  0.00           C  
ATOM    132 HG21 ILE    10      54.320  48.301  50.561  1.00  0.00           H  
ATOM    133 HG22 ILE    10      53.883  50.012  50.406  1.00  0.00           H  
ATOM    134 HG23 ILE    10      52.705  48.887  51.041  1.00  0.00           H  
ATOM    135  CG1 ILE    10      54.049  49.108  47.852  1.00  0.00           C  
ATOM    136 HG12 ILE    10      54.942  48.484  47.918  1.00  0.00           H  
ATOM    137 HG13 ILE    10      53.597  48.968  46.871  1.00  0.00           H  
ATOM    138  CD1 ILE    10      54.500  50.574  47.919  1.00  0.00           C  
ATOM    139 HD11 ILE    10      55.180  50.726  48.757  1.00  0.00           H  
ATOM    140 HD12 ILE    10      55.034  50.826  47.002  1.00  0.00           H  
ATOM    141 HD13 ILE    10      53.635  51.230  48.019  1.00  0.00           H  
ATOM    142  C   ILE    10      53.424  46.325  47.835  1.00  0.00           C  
ATOM    143  O   ILE    10      53.295  46.443  46.616  1.00  0.00           O  
ATOM    144  N   GLU    11      54.244  45.407  48.361  1.00  0.00           N  
ATOM    145  H   GLU    11      54.381  45.404  49.366  1.00  0.00           H  
ATOM    146  CA  GLU    11      54.975  44.416  47.556  1.00  0.00           C  
ATOM    147  HA  GLU    11      55.400  44.933  46.696  1.00  0.00           H  
ATOM    148  CB  GLU    11      56.145  43.807  48.363  1.00  0.00           C  
ATOM    149  HB2 GLU    11      55.758  43.378  49.288  1.00  0.00           H  
ATOM    150  HB3 GLU    11      56.565  42.987  47.782  1.00  0.00           H  
ATOM    151  CG  GLU    11      57.320  44.747  48.703  1.00  0.00           C  
ATOM    152  HG2 GLU    11      57.070  45.332  49.584  1.00  0.00           H  
ATOM    153  HG3 GLU    11      58.178  44.131  48.984  1.00  0.00           H  
ATOM    154  CD  GLU    11      57.738  45.706  47.568  1.00  0.00           C  
ATOM    155  OE1 GLU    11      57.918  46.921  47.828  1.00  0.00           O  
ATOM    156  OE2 GLU    11      57.934  45.251  46.414  1.00  0.00           O  
ATOM    157  C   GLU    11      54.079  43.307  46.939  1.00  0.00           C  
ATOM    158  O   GLU    11      54.581  42.499  46.150  1.00  0.00           O  
ATOM    159  N   GLY    12      52.769  43.255  47.238  1.00  0.00           N  
ATOM    160  H   GLY    12      52.383  43.981  47.830  1.00  0.00           H  
ATOM    161  CA  GLY    12      51.826  42.380  46.515  1.00  0.00           C  
ATOM    162  HA2 GLY    12      51.754  42.728  45.485  1.00  0.00           H  
ATOM    163  HA3 GLY    12      52.237  41.371  46.487  1.00  0.00           H  
ATOM    164  C   GLY    12      50.400  42.268  47.082  1.00  0.00           C  
ATOM    165  O   GLY    12      49.444  42.131  46.314  1.00  0.00           O  
ATOM    166  N   GLY    13      50.240  42.303  48.409  1.00  0.00           N  
ATOM    167  H   GLY    13      51.072  42.442  48.966  1.00  0.00           H  
ATOM    168  CA  GLY    13      48.978  42.055  49.127  1.00  0.00           C  
ATOM    169  HA2 GLY    13      48.689  41.016  48.960  1.00  0.00           H  
ATOM    170  HA3 GLY    13      49.151  42.177  50.196  1.00  0.00           H  
ATOM    171  C   GLY    13      47.780  42.943  48.747  1.00  0.00           C  
ATOM    172  O   GLY    13      46.678  42.420  48.567  1.00  0.00           O  
ATOM    173  N   TRP    14      47.975  44.263  48.604  1.00  0.00           N  
ATOM    174  H   TRP    14      48.902  44.630  48.793  1.00  0.00           H  
ATOM    175  CA  TRP    14      46.931  45.198  48.130  1.00  0.00           C  
ATOM    176  HA  TRP    14      46.117  44.612  47.702  1.00  0.00           H  
ATOM    177  CB  TRP    14      46.285  45.977  49.300  1.00  0.00           C  
ATOM    178  HB2 TRP    14      45.577  46.689  48.894  1.00  0.00           H  
ATOM    179  HB3 TRP    14      45.690  45.259  49.866  1.00  0.00           H  
ATOM    180  CG  TRP    14      47.146  46.716  50.284  1.00  0.00           C  
ATOM    181  CD1 TRP    14      47.210  46.429  51.603  1.00  0.00           C  
ATOM    182  HD1 TRP    14      46.663  45.630  52.093  1.00  0.00           H  
ATOM    183  NE1 TRP    14      48.115  47.267  52.223  1.00  0.00           N  
ATOM    184  HE1 TRP    14      48.349  47.204  53.207  1.00  0.00           H  
ATOM    185  CE2 TRP    14      48.726  48.102  51.314  1.00  0.00           C  
ATOM    186  CZ2 TRP    14      49.771  49.027  51.422  1.00  0.00           C  
ATOM    187  HZ2 TRP    14      50.317  49.115  52.345  1.00  0.00           H  
ATOM    188  CH2 TRP    14      50.035  49.887  50.344  1.00  0.00           C  
ATOM    189  HH2 TRP    14      50.802  50.646  50.424  1.00  0.00           H  
ATOM    190  CZ3 TRP    14      49.273  49.780  49.170  1.00  0.00           C  
ATOM    191  HZ3 TRP    14      49.461  50.460  48.353  1.00  0.00           H  
ATOM    192  CE3 TRP    14      48.285  48.783  49.047  1.00  0.00           C  
ATOM    193  HE3 TRP    14      47.713  48.709  48.140  1.00  0.00           H  
ATOM    194  CD2 TRP    14      48.011  47.885  50.100  1.00  0.00           C  
ATOM    195  C   TRP    14      47.381  46.066  46.942  1.00  0.00           C  
ATOM    196  O   TRP    14      46.782  47.100  46.643  1.00  0.00           O  
ATOM    197  N   THR    15      48.373  45.611  46.174  1.00  0.00           N  
ATOM    198  H   THR    15      48.833  44.747  46.427  1.00  0.00           H  
ATOM    199  CA  THR    15      48.847  46.310  44.969  1.00  0.00           C  
ATOM    200  HA  THR    15      49.125  47.328  45.245  1.00  0.00           H  
ATOM    201  CB  THR    15      50.088  45.605  44.393  1.00  0.00           C  
ATOM    202  HB  THR    15      49.778  44.690  43.888  1.00  0.00           H  
ATOM    203  CG2 THR    15      50.867  46.477  43.408  1.00  0.00           C  
ATOM    204 HG21 THR    15      51.162  47.414  43.882  1.00  0.00           H  
ATOM    205 HG22 THR    15      51.763  45.946  43.081  1.00  0.00           H  
ATOM    206 HG23 THR    15      50.253  46.693  42.534  1.00  0.00           H  
ATOM    207  OG1 THR    15      50.976  45.239  45.425  1.00  0.00           O  
ATOM    208  HG1 THR    15      51.532  46.005  45.649  1.00  0.00           H  
ATOM    209  C   THR    15      47.723  46.349  43.919  1.00  0.00           C  
ATOM    210  O   THR    15      47.173  45.311  43.538  1.00  0.00           O  
ATOM    211  N   GLY    16      47.351  47.554  43.479  1.00  0.00           N  
ATOM    212  H   GLY    16      47.888  48.350  43.794  1.00  0.00           H  
ATOM    213  CA  GLY    16      46.173  47.838  42.638  1.00  0.00           C  
ATOM    214  HA2 GLY    16      46.437  48.620  41.925  1.00  0.00           H  
ATOM    215  HA3 GLY    16      45.910  46.952  42.059  1.00  0.00           H  
ATOM    216  C   GLY    16      44.911  48.297  43.398  1.00  0.00           C  
ATOM    217  O   GLY    16      44.031  48.911  42.796  1.00  0.00           O  
ATOM    218  N   MET    17      44.821  48.060  44.717  1.00  0.00           N  
ATOM    219  H   MET    17      45.569  47.536  45.160  1.00  0.00           H  
ATOM    220  CA  MET    17      43.700  48.497  45.581  1.00  0.00           C  
ATOM    221  HA  MET    17      42.768  48.427  45.017  1.00  0.00           H  
ATOM    222  CB  MET    17      43.610  47.529  46.775  1.00  0.00           C  
ATOM    223  HB2 MET    17      43.738  46.504  46.423  1.00  0.00           H  
ATOM    224  HB3 MET    17      44.433  47.768  47.440  1.00  0.00           H  
ATOM    225  CG  MET    17      42.308  47.584  47.589  1.00  0.00           C  
ATOM    226  HG2 MET    17      42.029  48.616  47.791  1.00  0.00           H  
ATOM    227  HG3 MET    17      41.513  47.132  46.996  1.00  0.00           H  
ATOM    228  SD  MET    17      42.403  46.722  49.187  1.00  0.00           S  
ATOM    229  CE  MET    17      43.254  47.977  50.192  1.00  0.00           C  
ATOM    230  HE1 MET    17      42.602  48.839  50.334  1.00  0.00           H  
ATOM    231  HE2 MET    17      43.506  47.556  51.166  1.00  0.00           H  
ATOM    232  HE3 MET    17      44.171  48.302  49.701  1.00  0.00           H  
ATOM    233  C   MET    17      43.847  49.950  46.086  1.00  0.00           C  
ATOM    234  O   MET    17      42.884  50.537  46.583  1.00  0.00           O  
ATOM    235  N   ILE    18      45.049  50.534  45.957  1.00  0.00           N  
ATOM    236  H   ILE    18      45.771  49.967  45.540  1.00  0.00           H  
ATOM    237  CA  ILE    18      45.471  51.822  46.552  1.00  0.00           C  
ATOM    238  HA  ILE    18      45.566  51.662  47.627  1.00  0.00           H  
ATOM    239  CB  ILE    18      46.852  52.276  46.013  1.00  0.00           C  
ATOM    240  HB  ILE    18      46.733  52.608  44.980  1.00  0.00           H  
ATOM    241  CG2 ILE    18      47.332  53.478  46.837  1.00  0.00           C  
ATOM    242 HG21 ILE    18      47.296  53.238  47.898  1.00  0.00           H  
ATOM    243 HG22 ILE    18      48.351  53.751  46.566  1.00  0.00           H  
ATOM    244 HG23 ILE    18      46.696  54.336  46.643  1.00  0.00           H  
ATOM    245  CG1 ILE    18      47.947  51.188  46.059  1.00  0.00           C  
ATOM    246 HG12 ILE    18      48.894  51.611  46.396  1.00  0.00           H  
ATOM    247 HG13 ILE    18      47.663  50.410  46.762  1.00  0.00           H  
ATOM    248  CD1 ILE    18      48.206  50.570  44.684  1.00  0.00           C  
ATOM    249 HD11 ILE    18      48.565  51.336  43.996  1.00  0.00           H  
ATOM    250 HD12 ILE    18      48.968  49.795  44.777  1.00  0.00           H  
ATOM    251 HD13 ILE    18      47.286  50.143  44.291  1.00  0.00           H  
ATOM    252  C   ILE    18      44.462  52.965  46.354  1.00  0.00           C  
ATOM    253  O   ILE    18      44.271  53.783  47.253  1.00  0.00           O  
ATOM    254  N   ASP    19      43.845  53.030  45.173  1.00  0.00           N  
ATOM    255  H   ASP    19      44.086  52.316  44.501  1.00  0.00           H  
ATOM    256  CA  ASP    19      42.988  54.126  44.698  1.00  0.00           C  
ATOM    257  HA  ASP    19      43.623  54.994  44.513  1.00  0.00           H  
ATOM    258  CB  ASP    19      42.325  53.732  43.363  1.00  0.00           C  
ATOM    259  HB2 ASP    19      41.631  52.911  43.558  1.00  0.00           H  
ATOM    260  HB3 ASP    19      41.737  54.582  43.013  1.00  0.00           H  
ATOM    261  CG  ASP    19      43.283  53.307  42.230  1.00  0.00           C  
ATOM    262  OD1 ASP    19      42.788  52.749  41.220  1.00  0.00           O  
ATOM    263  OD2 ASP    19      44.515  53.535  42.310  1.00  0.00           O  
ATOM    264  C   ASP    19      41.901  54.558  45.705  1.00  0.00           C  
ATOM    265  O   ASP    19      41.658  55.757  45.876  1.00  0.00           O  
ATOM    266  N   GLY    20      41.257  53.596  46.379  1.00  0.00           N  
ATOM    267  H   GLY    20      41.521  52.636  46.194  1.00  0.00           H  
ATOM    268  CA  GLY    20      40.227  53.839  47.402  1.00  0.00           C  
ATOM    269  HA2 GLY    20      39.704  54.771  47.183  1.00  0.00           H  
ATOM    270  HA3 GLY    20      39.492  53.036  47.353  1.00  0.00           H  
ATOM    271  C   GLY    20      40.744  53.916  48.849  1.00  0.00           C  
ATOM    272  O   GLY    20      39.942  54.080  49.771  1.00  0.00           O  
ATOM    273  N   TRP    21      42.061  53.790  49.059  1.00  0.00           N  
ATOM    274  H   TRP    21      42.654  53.697  48.242  1.00  0.00           H  
ATOM    275  CA  TRP    21      42.736  53.858  50.362  1.00  0.00           C  
ATOM    276  HA  TRP    21      41.981  54.027  51.130  1.00  0.00           H  
ATOM    277  CB  TRP    21      43.376  52.491  50.671  1.00  0.00           C  
ATOM    278  HB2 TRP    21      42.646  51.712  50.447  1.00  0.00           H  
ATOM    279  HB3 TRP    21      44.225  52.330  50.005  1.00  0.00           H  
ATOM    280  CG  TRP    21      43.809  52.281  52.095  1.00  0.00           C  
ATOM    281  CD1 TRP    21      43.031  52.470  53.186  1.00  0.00           C  
ATOM    282  HD1 TRP    21      41.998  52.802  53.166  1.00  0.00           H  
ATOM    283  NE1 TRP    21      43.745  52.171  54.331  1.00  0.00           N  
ATOM    284  HE1 TRP    21      43.358  52.245  55.266  1.00  0.00           H  
ATOM    285  CE2 TRP    21      45.027  51.763  54.036  1.00  0.00           C  
ATOM    286  CZ2 TRP    21      46.108  51.360  54.834  1.00  0.00           C  
ATOM    287  HZ2 TRP    21      46.010  51.321  55.910  1.00  0.00           H  
ATOM    288  CH2 TRP    21      47.322  51.022  54.214  1.00  0.00           C  
ATOM    289  HH2 TRP    21      48.175  50.719  54.808  1.00  0.00           H  
ATOM    290  CZ3 TRP    21      47.425  51.083  52.814  1.00  0.00           C  
ATOM    291  HZ3 TRP    21      48.364  50.851  52.343  1.00  0.00           H  
ATOM    292  CE3 TRP    21      46.323  51.444  52.018  1.00  0.00           C  
ATOM    293  HE3 TRP    21      46.417  51.441  50.941  1.00  0.00           H  
ATOM    294  CD2 TRP    21      45.098  51.817  52.609  1.00  0.00           C  
ATOM    295  C   TRP    21      43.676  55.085  50.441  1.00  0.00           C  
ATOM    296  O   TRP    21      43.200  56.214  50.298  1.00  0.00           O  
ATOM    297  N   TYR    22      44.984  54.913  50.697  1.00  0.00           N  
ATOM    298  H   TYR    22      45.320  53.973  50.838  1.00  0.00           H  
ATOM    299  CA  TYR    22      45.909  56.029  50.984  1.00  0.00           C  
ATOM    300  HA  TYR    22      45.395  56.670  51.703  1.00  0.00           H  
ATOM    301  CB  TYR    22      47.170  55.515  51.709  1.00  0.00           C  
ATOM    302  HB2 TYR    22      47.455  56.275  52.439  1.00  0.00           H  
ATOM    303  HB3 TYR    22      46.926  54.621  52.285  1.00  0.00           H  
ATOM    304  CG  TYR    22      48.391  55.235  50.844  1.00  0.00           C  
ATOM    305  CD1 TYR    22      48.539  53.993  50.198  1.00  0.00           C  
ATOM    306  HD1 TYR    22      47.784  53.230  50.316  1.00  0.00           H  
ATOM    307  CE1 TYR    22      49.666  53.742  49.390  1.00  0.00           C  
ATOM    308  HE1 TYR    22      49.769  52.794  48.885  1.00  0.00           H  
ATOM    309  CZ  TYR    22      50.661  54.733  49.236  1.00  0.00           C  
ATOM    310  OH  TYR    22      51.753  54.504  48.452  1.00  0.00           O  
ATOM    311  HH  TYR    22      51.710  53.654  47.980  1.00  0.00           H  
ATOM    312  CE2 TYR    22      50.527  55.967  49.907  1.00  0.00           C  
ATOM    313  HE2 TYR    22      51.289  56.723  49.788  1.00  0.00           H  
ATOM    314  CD2 TYR    22      49.393  56.217  50.704  1.00  0.00           C  
ATOM    315  HD2 TYR    22      49.288  57.173  51.202  1.00  0.00           H  
ATOM    316  C   TYR    22      46.244  56.938  49.776  1.00  0.00           C  
ATOM    317  O   TYR    22      46.618  58.101  49.977  1.00  0.00           O  
ATOM    318  N   GLY    23      46.085  56.448  48.540  1.00  0.00           N  
ATOM    319  H   GLY    23      45.741  55.501  48.461  1.00  0.00           H  
ATOM    320  CA  GLY    23      46.369  57.171  47.287  1.00  0.00           C  
ATOM    321  HA2 GLY    23      45.667  56.838  46.523  1.00  0.00           H  
ATOM    322  HA3 GLY    23      46.208  58.240  47.434  1.00  0.00           H  
ATOM    323  C   GLY    23      47.810  56.971  46.777  1.00  0.00           C  
ATOM    324  O   GLY    23      48.776  57.279  47.485  1.00  0.00           O  
ATOM    325  N   SER    24      47.950  56.465  45.543  1.00  0.00           N  
ATOM    326  H   SER    24      47.108  56.320  45.003  1.00  0.00           H  
ATOM    327  CA  SER    24      49.225  56.010  44.943  1.00  0.00           C  
ATOM    328  HA  SER    24      49.784  55.474  45.709  1.00  0.00           H  
ATOM    329  CB  SER    24      48.941  55.019  43.810  1.00  0.00           C  
ATOM    330  HB2 SER    24      48.230  54.264  44.155  1.00  0.00           H  
ATOM    331  HB3 SER    24      48.499  55.549  42.962  1.00  0.00           H  
ATOM    332  OG  SER    24      50.148  54.383  43.417  1.00  0.00           O  
ATOM    333  HG  SER    24      49.959  53.736  42.702  1.00  0.00           H  
ATOM    334  C   SER    24      50.123  57.163  44.471  1.00  0.00           C  
ATOM    335  O   SER    24      49.653  58.008  43.672  1.00  0.00           O  
ATOM    336  OXT SER    24      51.296  57.239  44.909  1.00  0.00           O  
TER     337      SER    24 
ENDMDL
REMARK 2LWA                 ENERGY     9.50297E+01 RMS    6.31   4.28   4.93
ATOM      1  N   GLY     1      61.647  51.254  57.050  1.00  0.00           N  
ATOM      2  H1  GLY     1      61.235  52.153  56.853  1.00  0.00           H  
ATOM      3  H2  GLY     1      61.781  50.767  56.176  1.00  0.00           H  
ATOM      4  H3  GLY     1      62.549  51.402  57.475  1.00  0.00           H  
ATOM      5  CA  GLY     1      60.774  50.463  57.954  1.00  0.00           C  
ATOM      6  HA2 GLY     1      61.256  49.512  58.184  1.00  0.00           H  
ATOM      7  HA3 GLY     1      60.614  51.012  58.882  1.00  0.00           H  
ATOM      8  C   GLY     1      59.429  50.165  57.306  1.00  0.00           C  
ATOM      9  O   GLY     1      59.387  49.895  56.108  1.00  0.00           O  
ATOM     10  N   LEU     2      58.330  50.220  58.075  1.00  0.00           N  
ATOM     11  H   LEU     2      58.457  50.360  59.069  1.00  0.00           H  
ATOM     12  CA  LEU     2      56.947  50.055  57.574  1.00  0.00           C  
ATOM     13  HA  LEU     2      56.983  49.854  56.509  1.00  0.00           H  
ATOM     14  CB  LEU     2      56.292  48.815  58.225  1.00  0.00           C  
ATOM     15  HB2 LEU     2      56.918  48.464  59.047  1.00  0.00           H  
ATOM     16  HB3 LEU     2      55.333  49.098  58.663  1.00  0.00           H  
ATOM     17  CG  LEU     2      56.048  47.620  57.272  1.00  0.00           C  
ATOM     18  HG  LEU     2      55.716  46.781  57.883  1.00  0.00           H  
ATOM     19  CD1 LEU     2      54.944  47.910  56.254  1.00  0.00           C  
ATOM     20 HD11 LEU     2      55.227  48.732  55.597  1.00  0.00           H  
ATOM     21 HD12 LEU     2      54.757  47.022  55.649  1.00  0.00           H  
ATOM     22 HD13 LEU     2      54.026  48.166  56.780  1.00  0.00           H  
ATOM     23  CD2 LEU     2      57.292  47.168  56.502  1.00  0.00           C  
ATOM     24 HD21 LEU     2      58.124  47.030  57.192  1.00  0.00           H  
ATOM     25 HD22 LEU     2      57.085  46.220  56.004  1.00  0.00           H  
ATOM     26 HD23 LEU     2      57.568  47.899  55.743  1.00  0.00           H  
ATOM     27  C   LEU     2      56.089  51.333  57.705  1.00  0.00           C  
ATOM     28  O   LEU     2      55.299  51.612  56.805  1.00  0.00           O  
ATOM     29  N   PHE     3      56.269  52.149  58.753  1.00  0.00           N  
ATOM     30  H   PHE     3      56.893  51.853  59.488  1.00  0.00           H  
ATOM     31  CA  PHE     3      55.567  53.439  58.922  1.00  0.00           C  
ATOM     32  HA  PHE     3      54.494  53.242  58.962  1.00  0.00           H  
ATOM     33  CB  PHE     3      55.978  54.100  60.253  1.00  0.00           C  
ATOM     34  HB2 PHE     3      56.997  54.480  60.167  1.00  0.00           H  
ATOM     35  HB3 PHE     3      55.333  54.963  60.424  1.00  0.00           H  
ATOM     36  CG  PHE     3      55.916  53.201  61.475  1.00  0.00           C  
ATOM     37  CD1 PHE     3      54.688  52.970  62.125  1.00  0.00           C  
ATOM     38  HD1 PHE     3      53.783  53.433  61.754  1.00  0.00           H  
ATOM     39  CE1 PHE     3      54.637  52.141  63.261  1.00  0.00           C  
ATOM     40  HE1 PHE     3      53.693  51.968  63.762  1.00  0.00           H  
ATOM     41  CZ  PHE     3      55.811  51.539  63.748  1.00  0.00           C  
ATOM     42  HZ  PHE     3      55.771  50.901  64.622  1.00  0.00           H  
ATOM     43  CE2 PHE     3      57.039  51.770  63.103  1.00  0.00           C  
ATOM     44  HE2 PHE     3      57.944  51.311  63.481  1.00  0.00           H  
ATOM     45  CD2 PHE     3      57.092  52.604  61.972  1.00  0.00           C  
ATOM     46  HD2 PHE     3      58.043  52.788  61.489  1.00  0.00           H  
ATOM     47  C   PHE     3      55.823  54.396  57.740  1.00  0.00           C  
ATOM     48  O   PHE     3      54.899  54.803  57.032  1.00  0.00           O  
ATOM     49  N   GLY     4      57.106  54.675  57.474  1.00  0.00           N  
ATOM     50  H   GLY     4      57.798  54.304  58.111  1.00  0.00           H  
ATOM     51  CA  GLY     4      57.609  55.393  56.297  1.00  0.00           C  
ATOM     52  HA2 GLY     4      56.858  56.094  55.927  1.00  0.00           H  
ATOM     53  HA3 GLY     4      58.499  55.963  56.565  1.00  0.00           H  
ATOM     54  C   GLY     4      57.959  54.411  55.178  1.00  0.00           C  
ATOM     55  O   GLY     4      59.125  54.233  54.823  1.00  0.00           O  
ATOM     56  N   ALA     5      56.918  53.752  54.668  1.00  0.00           N  
ATOM     57  H   ALA     5      56.016  54.011  55.045  1.00  0.00           H  
ATOM     58  CA  ALA     5      56.932  52.735  53.612  1.00  0.00           C  
ATOM     59  HA  ALA     5      57.461  53.139  52.749  1.00  0.00           H  
ATOM     60  CB  ALA     5      57.675  51.477  54.047  1.00  0.00           C  
ATOM     61  HB1 ALA     5      57.293  51.164  55.007  1.00  0.00           H  
ATOM     62  HB2 ALA     5      57.524  50.679  53.319  1.00  0.00           H  
ATOM     63  HB3 ALA     5      58.742  51.682  54.126  1.00  0.00           H  
ATOM     64  C   ALA     5      55.497  52.433  53.171  1.00  0.00           C  
ATOM     65  O   ALA     5      55.243  52.449  51.977  1.00  0.00           O  
ATOM     66  N   ILE     6      54.533  52.253  54.088  1.00  0.00           N  
ATOM     67  H   ILE     6      54.800  52.138  55.064  1.00  0.00           H  
ATOM     68  CA  ILE     6      53.091  52.265  53.752  1.00  0.00           C  
ATOM     69  HA  ILE     6      52.879  51.453  53.058  1.00  0.00           H  
ATOM     70  CB  ILE     6      52.216  52.033  55.009  1.00  0.00           C  
ATOM     71  HB  ILE     6      52.562  52.698  55.802  1.00  0.00           H  
ATOM     72  CG2 ILE     6      50.729  52.332  54.743  1.00  0.00           C  
ATOM     73 HG21 ILE     6      50.347  51.663  53.971  1.00  0.00           H  
ATOM     74 HG22 ILE     6      50.142  52.193  55.650  1.00  0.00           H  
ATOM     75 HG23 ILE     6      50.588  53.367  54.432  1.00  0.00           H  
ATOM     76  CG1 ILE     6      52.367  50.566  55.478  1.00  0.00           C  
ATOM     77 HG12 ILE     6      51.907  49.899  54.747  1.00  0.00           H  
ATOM     78 HG13 ILE     6      53.423  50.314  55.528  1.00  0.00           H  
ATOM     79  CD1 ILE     6      51.762  50.281  56.860  1.00  0.00           C  
ATOM     80 HD11 ILE     6      50.678  50.384  56.835  1.00  0.00           H  
ATOM     81 HD12 ILE     6      51.996  49.258  57.154  1.00  0.00           H  
ATOM     82 HD13 ILE     6      52.180  50.966  57.598  1.00  0.00           H  
ATOM     83  C   ILE     6      52.769  53.570  52.998  1.00  0.00           C  
ATOM     84  O   ILE     6      52.263  53.542  51.881  1.00  0.00           O  
ATOM     85  N   ALA     7      53.192  54.717  53.537  1.00  0.00           N  
ATOM     86  H   ALA     7      53.563  54.701  54.477  1.00  0.00           H  
ATOM     87  CA  ALA     7      53.078  56.014  52.862  1.00  0.00           C  
ATOM     88  HA  ALA     7      52.038  56.136  52.549  1.00  0.00           H  
ATOM     89  CB  ALA     7      53.375  57.111  53.891  1.00  0.00           C  
ATOM     90  HB1 ALA     7      54.406  57.037  54.240  1.00  0.00           H  
ATOM     91  HB2 ALA     7      53.218  58.092  53.440  1.00  0.00           H  
ATOM     92  HB3 ALA     7      52.698  57.010  54.742  1.00  0.00           H  
ATOM     93  C   ALA     7      53.940  56.152  51.578  1.00  0.00           C  
ATOM     94  O   ALA     7      53.642  57.006  50.746  1.00  0.00           O  
ATOM     95  N   ALA     8      54.977  55.322  51.381  1.00  0.00           N  
ATOM     96  H   ALA     8      55.163  54.624  52.082  1.00  0.00           H  
ATOM     97  CA  ALA     8      55.728  55.221  50.115  1.00  0.00           C  
ATOM     98  HA  ALA     8      55.724  56.200  49.633  1.00  0.00           H  
ATOM     99  CB  ALA     8      57.192  54.877  50.410  1.00  0.00           C  
ATOM    100  HB1 ALA     8      57.280  53.830  50.694  1.00  0.00           H  
ATOM    101  HB2 ALA     8      57.786  55.039  49.509  1.00  0.00           H  
ATOM    102  HB3 ALA     8      57.578  55.517  51.204  1.00  0.00           H  
ATOM    103  C   ALA     8      55.110  54.225  49.105  1.00  0.00           C  
ATOM    104  O   ALA     8      55.384  54.324  47.906  1.00  0.00           O  
ATOM    105  N   PHE     9      54.259  53.299  49.573  1.00  0.00           N  
ATOM    106  H   PHE     9      54.171  53.201  50.577  1.00  0.00           H  
ATOM    107  CA  PHE     9      53.395  52.465  48.746  1.00  0.00           C  
ATOM    108  HA  PHE     9      53.950  52.117  47.875  1.00  0.00           H  
ATOM    109  CB  PHE     9      52.854  51.221  49.496  1.00  0.00           C  
ATOM    110  HB2 PHE     9      52.497  51.506  50.482  1.00  0.00           H  
ATOM    111  HB3 PHE     9      51.986  50.851  48.946  1.00  0.00           H  
ATOM    112  CG  PHE     9      53.809  50.043  49.641  1.00  0.00           C  
ATOM    113  CD1 PHE     9      54.155  49.289  48.505  1.00  0.00           C  
ATOM    114  HD1 PHE     9      53.760  49.573  47.547  1.00  0.00           H  
ATOM    115  CE1 PHE     9      54.991  48.163  48.615  1.00  0.00           C  
ATOM    116  HE1 PHE     9      55.253  47.594  47.732  1.00  0.00           H  
ATOM    117  CZ  PHE     9      55.475  47.769  49.874  1.00  0.00           C  
ATOM    118  HZ  PHE     9      56.113  46.899  49.963  1.00  0.00           H  
ATOM    119  CE2 PHE     9      55.116  48.501  51.019  1.00  0.00           C  
ATOM    120  HE2 PHE     9      55.475  48.191  51.993  1.00  0.00           H  
ATOM    121  CD2 PHE     9      54.283  49.630  50.902  1.00  0.00           C  
ATOM    122  HD2 PHE     9      54.002  50.169  51.790  1.00  0.00           H  
ATOM    123  C   PHE     9      52.296  53.400  48.233  1.00  0.00           C  
ATOM    124  O   PHE     9      52.520  54.020  47.197  1.00  0.00           O  
ATOM    125  N   ILE    10      51.187  53.602  48.966  1.00  0.00           N  
ATOM    126  H   ILE    10      51.169  53.182  49.887  1.00  0.00           H  
ATOM    127  CA  ILE    10      49.949  54.272  48.498  1.00  0.00           C  
ATOM    128  HA  ILE    10      49.413  53.552  47.883  1.00  0.00           H  
ATOM    129  CB  ILE    10      49.008  54.625  49.683  1.00  0.00           C  
ATOM    130  HB  ILE    10      49.553  55.241  50.400  1.00  0.00           H  
ATOM    131  CG2 ILE    10      47.785  55.441  49.214  1.00  0.00           C  
ATOM    132 HG21 ILE    10      47.228  54.883  48.460  1.00  0.00           H  
ATOM    133 HG22 ILE    10      47.125  55.651  50.058  1.00  0.00           H  
ATOM    134 HG23 ILE    10      48.091  56.403  48.804  1.00  0.00           H  
ATOM    135  CG1 ILE    10      48.447  53.372  50.401  1.00  0.00           C  
ATOM    136 HG12 ILE    10      47.490  53.620  50.864  1.00  0.00           H  
ATOM    137 HG13 ILE    10      48.263  52.577  49.677  1.00  0.00           H  
ATOM    138  CD1 ILE    10      49.328  52.842  51.533  1.00  0.00           C  
ATOM    139 HD11 ILE    10      49.661  53.670  52.159  1.00  0.00           H  
ATOM    140 HD12 ILE    10      48.755  52.158  52.157  1.00  0.00           H  
ATOM    141 HD13 ILE    10      50.178  52.299  51.126  1.00  0.00           H  
ATOM    142  C   ILE    10      50.199  55.496  47.592  1.00  0.00           C  
ATOM    143  O   ILE    10      49.557  55.629  46.549  1.00  0.00           O  
ATOM    144  N   GLU    11      51.149  56.364  47.950  1.00  0.00           N  
ATOM    145  H   GLU    11      51.679  56.164  48.786  1.00  0.00           H  
ATOM    146  CA  GLU    11      51.454  57.605  47.225  1.00  0.00           C  
ATOM    147  HA  GLU    11      50.502  58.048  46.937  1.00  0.00           H  
ATOM    148  CB  GLU    11      52.132  58.603  48.184  1.00  0.00           C  
ATOM    149  HB2 GLU    11      53.090  58.189  48.497  1.00  0.00           H  
ATOM    150  HB3 GLU    11      52.342  59.531  47.653  1.00  0.00           H  
ATOM    151  CG  GLU    11      51.296  58.943  49.438  1.00  0.00           C  
ATOM    152  HG2 GLU    11      51.140  58.032  50.022  1.00  0.00           H  
ATOM    153  HG3 GLU    11      51.879  59.623  50.062  1.00  0.00           H  
ATOM    154  CD  GLU    11      49.926  59.597  49.141  1.00  0.00           C  
ATOM    155  OE1 GLU    11      49.013  59.496  49.997  1.00  0.00           O  
ATOM    156  OE2 GLU    11      49.746  60.245  48.080  1.00  0.00           O  
ATOM    157  C   GLU    11      52.229  57.457  45.884  1.00  0.00           C  
ATOM    158  O   GLU    11      52.378  58.468  45.191  1.00  0.00           O  
ATOM    159  N   GLY    12      52.688  56.261  45.456  1.00  0.00           N  
ATOM    160  H   GLY    12      52.559  55.450  46.053  1.00  0.00           H  
ATOM    161  CA  GLY    12      53.188  56.081  44.070  1.00  0.00           C  
ATOM    162  HA2 GLY    12      52.317  56.064  43.414  1.00  0.00           H  
ATOM    163  HA3 GLY    12      53.759  56.969  43.800  1.00  0.00           H  
ATOM    164  C   GLY    12      54.080  54.890  43.646  1.00  0.00           C  
ATOM    165  O   GLY    12      54.229  54.686  42.439  1.00  0.00           O  
ATOM    166  N   GLY    13      54.680  54.098  44.543  1.00  0.00           N  
ATOM    167  H   GLY    13      54.536  54.294  45.527  1.00  0.00           H  
ATOM    168  CA  GLY    13      55.722  53.102  44.181  1.00  0.00           C  
ATOM    169  HA2 GLY    13      56.267  53.440  43.300  1.00  0.00           H  
ATOM    170  HA3 GLY    13      56.443  53.086  45.000  1.00  0.00           H  
ATOM    171  C   GLY    13      55.297  51.633  43.939  1.00  0.00           C  
ATOM    172  O   GLY    13      56.072  50.739  44.290  1.00  0.00           O  
ATOM    173  N   TRP    14      54.118  51.346  43.355  1.00  0.00           N  
ATOM    174  H   TRP    14      53.562  52.116  43.011  1.00  0.00           H  
ATOM    175  CA  TRP    14      53.491  49.995  43.360  1.00  0.00           C  
ATOM    176  HA  TRP    14      54.227  49.262  43.025  1.00  0.00           H  
ATOM    177  CB  TRP    14      53.127  49.688  44.829  1.00  0.00           C  
ATOM    178  HB2 TRP    14      52.816  48.646  44.916  1.00  0.00           H  
ATOM    179  HB3 TRP    14      54.011  49.794  45.452  1.00  0.00           H  
ATOM    180  CG  TRP    14      52.037  50.585  45.341  1.00  0.00           C  
ATOM    181  CD1 TRP    14      52.082  51.928  45.389  1.00  0.00           C  
ATOM    182  HD1 TRP    14      52.953  52.522  45.191  1.00  0.00           H  
ATOM    183  NE1 TRP    14      50.839  52.453  45.642  1.00  0.00           N  
ATOM    184  HE1 TRP    14      50.663  53.449  45.711  1.00  0.00           H  
ATOM    185  CE2 TRP    14      49.928  51.469  45.889  1.00  0.00           C  
ATOM    186  CZ2 TRP    14      48.573  51.499  46.220  1.00  0.00           C  
ATOM    187  HZ2 TRP    14      48.044  52.438  46.305  1.00  0.00           H  
ATOM    188  CH2 TRP    14      47.917  50.283  46.419  1.00  0.00           C  
ATOM    189  HH2 TRP    14      46.861  50.265  46.657  1.00  0.00           H  
ATOM    190  CZ3 TRP    14      48.658  49.094  46.311  1.00  0.00           C  
ATOM    191  HZ3 TRP    14      48.203  48.169  46.489  1.00  0.00           H  
ATOM    192  CE3 TRP    14      50.006  49.063  45.962  1.00  0.00           C  
ATOM    193  HE3 TRP    14      50.530  48.122  45.874  1.00  0.00           H  
ATOM    194  CD2 TRP    14      50.680  50.263  45.731  1.00  0.00           C  
ATOM    195  C   TRP    14      52.245  49.849  42.426  1.00  0.00           C  
ATOM    196  O   TRP    14      52.228  50.419  41.332  1.00  0.00           O  
ATOM    197  N   THR    15      51.228  49.055  42.824  1.00  0.00           N  
ATOM    198  H   THR    15      51.313  48.641  43.739  1.00  0.00           H  
ATOM    199  CA  THR    15      50.048  48.617  42.035  1.00  0.00           C  
ATOM    200  HA  THR    15      50.006  49.215  41.125  1.00  0.00           H  
ATOM    201  CB  THR    15      50.219  47.149  41.582  1.00  0.00           C  
ATOM    202  HB  THR    15      49.372  46.883  40.948  1.00  0.00           H  
ATOM    203  CG2 THR    15      51.501  46.904  40.787  1.00  0.00           C  
ATOM    204 HG21 THR    15      52.375  47.010  41.431  1.00  0.00           H  
ATOM    205 HG22 THR    15      51.485  45.896  40.373  1.00  0.00           H  
ATOM    206 HG23 THR    15      51.566  47.619  39.967  1.00  0.00           H  
ATOM    207  OG1 THR    15      50.245  46.286  42.705  1.00  0.00           O  
ATOM    208  HG1 THR    15      50.390  45.374  42.384  1.00  0.00           H  
ATOM    209  C   THR    15      48.690  48.868  42.755  1.00  0.00           C  
ATOM    210  O   THR    15      48.335  50.030  42.964  1.00  0.00           O  
ATOM    211  N   GLY    16      47.886  47.826  43.061  1.00  0.00           N  
ATOM    212  H   GLY    16      48.252  46.907  42.842  1.00  0.00           H  
ATOM    213  CA  GLY    16      46.500  47.896  43.588  1.00  0.00           C  
ATOM    214  HA2 GLY    16      46.200  48.940  43.689  1.00  0.00           H  
ATOM    215  HA3 GLY    16      45.831  47.447  42.854  1.00  0.00           H  
ATOM    216  C   GLY    16      46.219  47.211  44.944  1.00  0.00           C  
ATOM    217  O   GLY    16      45.188  47.475  45.557  1.00  0.00           O  
ATOM    218  N   MET    17      47.151  46.400  45.463  1.00  0.00           N  
ATOM    219  H   MET    17      47.937  46.212  44.857  1.00  0.00           H  
ATOM    220  CA  MET    17      47.179  45.729  46.791  1.00  0.00           C  
ATOM    221  HA  MET    17      46.694  44.759  46.661  1.00  0.00           H  
ATOM    222  CB  MET    17      48.646  45.456  47.185  1.00  0.00           C  
ATOM    223  HB2 MET    17      49.084  46.363  47.599  1.00  0.00           H  
ATOM    224  HB3 MET    17      48.636  44.711  47.970  1.00  0.00           H  
ATOM    225  CG  MET    17      49.585  44.937  46.088  1.00  0.00           C  
ATOM    226  HG2 MET    17      49.098  44.100  45.584  1.00  0.00           H  
ATOM    227  HG3 MET    17      49.763  45.724  45.354  1.00  0.00           H  
ATOM    228  SD  MET    17      51.192  44.356  46.714  1.00  0.00           S  
ATOM    229  CE  MET    17      51.976  45.911  47.243  1.00  0.00           C  
ATOM    230  HE1 MET    17      51.334  46.444  47.944  1.00  0.00           H  
ATOM    231  HE2 MET    17      52.922  45.689  47.737  1.00  0.00           H  
ATOM    232  HE3 MET    17      52.173  46.539  46.375  1.00  0.00           H  
ATOM    233  C   MET    17      46.476  46.410  48.011  1.00  0.00           C  
ATOM    234  O   MET    17      45.739  45.734  48.718  1.00  0.00           O  
ATOM    235  N   ILE    18      46.681  47.699  48.327  1.00  0.00           N  
ATOM    236  H   ILE    18      47.326  48.230  47.766  1.00  0.00           H  
ATOM    237  CA  ILE    18      46.056  48.423  49.463  1.00  0.00           C  
ATOM    238  HA  ILE    18      46.049  47.734  50.309  1.00  0.00           H  
ATOM    239  CB  ILE    18      46.936  49.620  49.924  1.00  0.00           C  
ATOM    240  HB  ILE    18      47.246  50.195  49.053  1.00  0.00           H  
ATOM    241  CG2 ILE    18      46.181  50.576  50.866  1.00  0.00           C  
ATOM    242 HG21 ILE    18      45.730  50.018  51.688  1.00  0.00           H  
ATOM    243 HG22 ILE    18      46.852  51.313  51.293  1.00  0.00           H  
ATOM    244 HG23 ILE    18      45.407  51.113  50.318  1.00  0.00           H  
ATOM    245  CG1 ILE    18      48.207  49.187  50.707  1.00  0.00           C  
ATOM    246 HG12 ILE    18      48.789  50.081  50.926  1.00  0.00           H  
ATOM    247 HG13 ILE    18      47.907  48.751  51.662  1.00  0.00           H  
ATOM    248  CD1 ILE    18      49.168  48.204  50.027  1.00  0.00           C  
ATOM    249 HD11 ILE    18      49.434  48.562  49.034  1.00  0.00           H  
ATOM    250 HD12 ILE    18      50.076  48.121  50.625  1.00  0.00           H  
ATOM    251 HD13 ILE    18      48.713  47.216  49.967  1.00  0.00           H  
ATOM    252  C   ILE    18      44.551  48.722  49.206  1.00  0.00           C  
ATOM    253  O   ILE    18      43.798  49.061  50.113  1.00  0.00           O  
ATOM    254  N   ASP    19      44.075  48.567  47.970  1.00  0.00           N  
ATOM    255  H   ASP    19      44.728  48.339  47.228  1.00  0.00           H  
ATOM    256  CA  ASP    19      42.643  48.469  47.623  1.00  0.00           C  
ATOM    257  HA  ASP    19      42.036  48.600  48.518  1.00  0.00           H  
ATOM    258  CB  ASP    19      42.256  49.582  46.627  1.00  0.00           C  
ATOM    259  HB2 ASP    19      43.072  49.733  45.917  1.00  0.00           H  
ATOM    260  HB3 ASP    19      41.380  49.274  46.056  1.00  0.00           H  
ATOM    261  CG  ASP    19      41.900  50.915  47.318  1.00  0.00           C  
ATOM    262  OD1 ASP    19      42.276  51.991  46.790  1.00  0.00           O  
ATOM    263  OD2 ASP    19      41.183  50.914  48.350  1.00  0.00           O  
ATOM    264  C   ASP    19      42.322  47.023  47.144  1.00  0.00           C  
ATOM    265  O   ASP    19      41.315  46.758  46.483  1.00  0.00           O  
ATOM    266  N   GLY    20      43.190  46.077  47.536  1.00  0.00           N  
ATOM    267  H   GLY    20      43.978  46.408  48.077  1.00  0.00           H  
ATOM    268  CA  GLY    20      43.159  44.627  47.328  1.00  0.00           C  
ATOM    269  HA2 GLY    20      42.284  44.351  46.739  1.00  0.00           H  
ATOM    270  HA3 GLY    20      44.051  44.320  46.781  1.00  0.00           H  
ATOM    271  C   GLY    20      43.103  43.879  48.669  1.00  0.00           C  
ATOM    272  O   GLY    20      42.021  43.728  49.225  1.00  0.00           O  
ATOM    273  N   TRP    21      44.240  43.431  49.225  1.00  0.00           N  
ATOM    274  H   TRP    21      45.118  43.695  48.793  1.00  0.00           H  
ATOM    275  CA  TRP    21      44.294  42.680  50.496  1.00  0.00           C  
ATOM    276  HA  TRP    21      43.627  41.823  50.390  1.00  0.00           H  
ATOM    277  CB  TRP    21      45.702  42.108  50.752  1.00  0.00           C  
ATOM    278  HB2 TRP    21      45.654  41.505  51.659  1.00  0.00           H  
ATOM    279  HB3 TRP    21      45.926  41.417  49.938  1.00  0.00           H  
ATOM    280  CG  TRP    21      46.878  43.041  50.903  1.00  0.00           C  
ATOM    281  CD1 TRP    21      47.866  43.167  49.988  1.00  0.00           C  
ATOM    282  HD1 TRP    21      47.902  42.635  49.041  1.00  0.00           H  
ATOM    283  NE1 TRP    21      48.839  44.030  50.453  1.00  0.00           N  
ATOM    284  HE1 TRP    21      49.693  44.233  49.945  1.00  0.00           H  
ATOM    285  CE2 TRP    21      48.532  44.514  51.702  1.00  0.00           C  
ATOM    286  CZ2 TRP    21      49.207  45.384  52.571  1.00  0.00           C  
ATOM    287  HZ2 TRP    21      50.146  45.832  52.275  1.00  0.00           H  
ATOM    288  CH2 TRP    21      48.655  45.649  53.835  1.00  0.00           C  
ATOM    289  HH2 TRP    21      49.166  46.311  54.524  1.00  0.00           H  
ATOM    290  CZ3 TRP    21      47.448  45.031  54.210  1.00  0.00           C  
ATOM    291  HZ3 TRP    21      47.035  45.223  55.193  1.00  0.00           H  
ATOM    292  CE3 TRP    21      46.781  44.157  53.326  1.00  0.00           C  
ATOM    293  HE3 TRP    21      45.867  43.677  53.644  1.00  0.00           H  
ATOM    294  CD2 TRP    21      47.292  43.883  52.036  1.00  0.00           C  
ATOM    295  C   TRP    21      43.775  43.461  51.716  1.00  0.00           C  
ATOM    296  O   TRP    21      43.173  42.867  52.613  1.00  0.00           O  
ATOM    297  N   TYR    22      43.979  44.782  51.757  1.00  0.00           N  
ATOM    298  H   TYR    22      44.532  45.195  51.017  1.00  0.00           H  
ATOM    299  CA  TYR    22      43.447  45.656  52.817  1.00  0.00           C  
ATOM    300  HA  TYR    22      43.726  45.247  53.789  1.00  0.00           H  
ATOM    301  CB  TYR    22      44.118  47.030  52.665  1.00  0.00           C  
ATOM    302  HB2 TYR    22      45.169  46.876  52.417  1.00  0.00           H  
ATOM    303  HB3 TYR    22      43.650  47.491  51.809  1.00  0.00           H  
ATOM    304  CG  TYR    22      44.050  48.035  53.809  1.00  0.00           C  
ATOM    305  CD1 TYR    22      45.250  48.496  54.393  1.00  0.00           C  
ATOM    306  HD1 TYR    22      46.200  48.086  54.074  1.00  0.00           H  
ATOM    307  CE1 TYR    22      45.228  49.517  55.365  1.00  0.00           C  
ATOM    308  HE1 TYR    22      46.154  49.878  55.792  1.00  0.00           H  
ATOM    309  CZ  TYR    22      43.998  50.082  55.768  1.00  0.00           C  
ATOM    310  OH  TYR    22      43.962  51.082  56.694  1.00  0.00           O  
ATOM    311  HH  TYR    22      44.852  51.375  56.966  1.00  0.00           H  
ATOM    312  CE2 TYR    22      42.796  49.621  55.189  1.00  0.00           C  
ATOM    313  HE2 TYR    22      41.858  50.064  55.492  1.00  0.00           H  
ATOM    314  CD2 TYR    22      42.824  48.613  54.204  1.00  0.00           C  
ATOM    315  HD2 TYR    22      41.898  48.307  53.737  1.00  0.00           H  
ATOM    316  C   TYR    22      41.905  45.761  52.754  1.00  0.00           C  
ATOM    317  O   TYR    22      41.234  45.754  53.790  1.00  0.00           O  
ATOM    318  N   GLY    23      41.338  45.848  51.539  1.00  0.00           N  
ATOM    319  H   GLY    23      41.948  45.810  50.736  1.00  0.00           H  
ATOM    320  CA  GLY    23      39.907  46.098  51.291  1.00  0.00           C  
ATOM    321  HA2 GLY    23      39.495  46.696  52.105  1.00  0.00           H  
ATOM    322  HA3 GLY    23      39.816  46.692  50.380  1.00  0.00           H  
ATOM    323  C   GLY    23      39.024  44.849  51.112  1.00  0.00           C  
ATOM    324  O   GLY    23      37.828  44.901  51.424  1.00  0.00           O  
ATOM    325  N   SER    24      39.601  43.742  50.626  1.00  0.00           N  
ATOM    326  H   SER    24      40.583  43.813  50.388  1.00  0.00           H  
ATOM    327  CA  SER    24      38.929  42.492  50.211  1.00  0.00           C  
ATOM    328  HA  SER    24      37.957  42.425  50.694  1.00  0.00           H  
ATOM    329  CB  SER    24      38.694  42.493  48.690  1.00  0.00           C  
ATOM    330  HB2 SER    24      39.654  42.585  48.174  1.00  0.00           H  
ATOM    331  HB3 SER    24      38.239  41.542  48.398  1.00  0.00           H  
ATOM    332  OG  SER    24      37.838  43.567  48.315  1.00  0.00           O  
ATOM    333  HG  SER    24      37.743  43.579  47.337  1.00  0.00           H  
ATOM    334  C   SER    24      39.723  41.251  50.654  1.00  0.00           C  
ATOM    335  O   SER    24      39.624  40.894  51.851  1.00  0.00           O  
ATOM    336  OXT SER    24      40.428  40.621  49.831  1.00  0.00           O  
TER     337      SER    24 
ENDMDL
REMARK 2LWA                 ENERGY     9.50805E+01 RMS    5.10   6.00   7.51
ATOM      1  N   GLY     1      57.813  43.666  56.596  1.00  0.00           N  
ATOM      2  H1  GLY     1      58.444  43.810  55.823  1.00  0.00           H  
ATOM      3  H2  GLY     1      57.662  42.676  56.705  1.00  0.00           H  
ATOM      4  H3  GLY     1      58.245  44.019  57.436  1.00  0.00           H  
ATOM      5  CA  GLY     1      56.524  44.354  56.352  1.00  0.00           C  
ATOM      6  HA2 GLY     1      56.072  43.970  55.437  1.00  0.00           H  
ATOM      7  HA3 GLY     1      55.843  44.159  57.182  1.00  0.00           H  
ATOM      8  C   GLY     1      56.701  45.862  56.230  1.00  0.00           C  
ATOM      9  O   GLY     1      57.336  46.488  57.081  1.00  0.00           O  
ATOM     10  N   LEU     2      56.141  46.458  55.170  1.00  0.00           N  
ATOM     11  H   LEU     2      55.618  45.880  54.526  1.00  0.00           H  
ATOM     12  CA  LEU     2      56.067  47.918  54.968  1.00  0.00           C  
ATOM     13  HA  LEU     2      57.065  48.338  55.104  1.00  0.00           H  
ATOM     14  CB  LEU     2      55.608  48.199  53.520  1.00  0.00           C  
ATOM     15  HB2 LEU     2      54.630  47.736  53.378  1.00  0.00           H  
ATOM     16  HB3 LEU     2      55.482  49.275  53.383  1.00  0.00           H  
ATOM     17  CG  LEU     2      56.574  47.668  52.437  1.00  0.00           C  
ATOM     18  HG  LEU     2      56.836  46.633  52.653  1.00  0.00           H  
ATOM     19  CD1 LEU     2      55.900  47.682  51.067  1.00  0.00           C  
ATOM     20 HD11 LEU     2      55.576  48.685  50.801  1.00  0.00           H  
ATOM     21 HD12 LEU     2      56.591  47.308  50.312  1.00  0.00           H  
ATOM     22 HD13 LEU     2      55.030  47.026  51.089  1.00  0.00           H  
ATOM     23  CD2 LEU     2      57.871  48.481  52.370  1.00  0.00           C  
ATOM     24 HD21 LEU     2      58.428  48.373  53.299  1.00  0.00           H  
ATOM     25 HD22 LEU     2      58.494  48.114  51.554  1.00  0.00           H  
ATOM     26 HD23 LEU     2      57.656  49.535  52.207  1.00  0.00           H  
ATOM     27  C   LEU     2      55.148  48.591  56.014  1.00  0.00           C  
ATOM     28  O   LEU     2      54.276  47.932  56.588  1.00  0.00           O  
ATOM     29  N   PHE     3      55.340  49.895  56.271  1.00  0.00           N  
ATOM     30  H   PHE     3      56.090  50.367  55.786  1.00  0.00           H  
ATOM     31  CA  PHE     3      54.609  50.630  57.325  1.00  0.00           C  
ATOM     32  HA  PHE     3      53.864  49.965  57.764  1.00  0.00           H  
ATOM     33  CB  PHE     3      55.581  51.000  58.460  1.00  0.00           C  
ATOM     34  HB2 PHE     3      54.999  51.098  59.377  1.00  0.00           H  
ATOM     35  HB3 PHE     3      56.284  50.181  58.621  1.00  0.00           H  
ATOM     36  CG  PHE     3      56.352  52.295  58.253  1.00  0.00           C  
ATOM     37  CD1 PHE     3      57.527  52.313  57.476  1.00  0.00           C  
ATOM     38  HD1 PHE     3      57.910  51.396  57.048  1.00  0.00           H  
ATOM     39  CE1 PHE     3      58.205  53.525  57.251  1.00  0.00           C  
ATOM     40  HE1 PHE     3      59.105  53.538  56.648  1.00  0.00           H  
ATOM     41  CZ  PHE     3      57.716  54.721  57.805  1.00  0.00           C  
ATOM     42  HZ  PHE     3      58.238  55.654  57.630  1.00  0.00           H  
ATOM     43  CE2 PHE     3      56.550  54.705  58.590  1.00  0.00           C  
ATOM     44  HE2 PHE     3      56.172  55.625  59.018  1.00  0.00           H  
ATOM     45  CD2 PHE     3      55.870  53.495  58.813  1.00  0.00           C  
ATOM     46  HD2 PHE     3      54.967  53.491  59.409  1.00  0.00           H  
ATOM     47  C   PHE     3      53.824  51.869  56.846  1.00  0.00           C  
ATOM     48  O   PHE     3      52.798  52.201  57.446  1.00  0.00           O  
ATOM     49  N   GLY     4      54.268  52.556  55.783  1.00  0.00           N  
ATOM     50  H   GLY     4      55.118  52.259  55.329  1.00  0.00           H  
ATOM     51  CA  GLY     4      53.567  53.727  55.235  1.00  0.00           C  
ATOM     52  HA2 GLY     4      53.476  54.492  56.006  1.00  0.00           H  
ATOM     53  HA3 GLY     4      54.151  54.141  54.412  1.00  0.00           H  
ATOM     54  C   GLY     4      52.177  53.364  54.698  1.00  0.00           C  
ATOM     55  O   GLY     4      52.049  52.358  54.002  1.00  0.00           O  
ATOM     56  N   ALA     5      51.154  54.175  55.013  1.00  0.00           N  
ATOM     57  H   ALA     5      51.371  54.968  55.601  1.00  0.00           H  
ATOM     58  CA  ALA     5      49.776  54.122  54.479  1.00  0.00           C  
ATOM     59  HA  ALA     5      49.120  54.596  55.210  1.00  0.00           H  
ATOM     60  CB  ALA     5      49.736  54.992  53.214  1.00  0.00           C  
ATOM     61  HB1 ALA     5      50.462  54.628  52.488  1.00  0.00           H  
ATOM     62  HB2 ALA     5      48.739  54.972  52.772  1.00  0.00           H  
ATOM     63  HB3 ALA     5      49.984  56.023  53.467  1.00  0.00           H  
ATOM     64  C   ALA     5      49.220  52.683  54.289  1.00  0.00           C  
ATOM     65  O   ALA     5      48.553  52.360  53.302  1.00  0.00           O  
ATOM     66  N   ILE     6      49.458  51.818  55.281  1.00  0.00           N  
ATOM     67  H   ILE     6      49.987  52.164  56.071  1.00  0.00           H  
ATOM     68  CA  ILE     6      49.280  50.361  55.170  1.00  0.00           C  
ATOM     69  HA  ILE     6      49.683  50.097  54.193  1.00  0.00           H  
ATOM     70  CB  ILE     6      50.180  49.678  56.229  1.00  0.00           C  
ATOM     71  HB  ILE     6      51.068  50.298  56.362  1.00  0.00           H  
ATOM     72  CG2 ILE     6      49.499  49.596  57.604  1.00  0.00           C  
ATOM     73 HG21 ILE     6      48.648  48.917  57.572  1.00  0.00           H  
ATOM     74 HG22 ILE     6      50.211  49.229  58.344  1.00  0.00           H  
ATOM     75 HG23 ILE     6      49.159  50.585  57.914  1.00  0.00           H  
ATOM     76  CG1 ILE     6      50.695  48.291  55.795  1.00  0.00           C  
ATOM     77 HG12 ILE     6      51.208  47.831  56.641  1.00  0.00           H  
ATOM     78 HG13 ILE     6      49.862  47.647  55.516  1.00  0.00           H  
ATOM     79  CD1 ILE     6      51.702  48.374  54.636  1.00  0.00           C  
ATOM     80 HD11 ILE     6      52.467  49.119  54.854  1.00  0.00           H  
ATOM     81 HD12 ILE     6      52.183  47.405  54.505  1.00  0.00           H  
ATOM     82 HD13 ILE     6      51.203  48.643  53.706  1.00  0.00           H  
ATOM     83  C   ILE     6      47.823  49.859  55.142  1.00  0.00           C  
ATOM     84  O   ILE     6      47.572  48.730  54.722  1.00  0.00           O  
ATOM     85  N   ALA     7      46.854  50.681  55.557  1.00  0.00           N  
ATOM     86  H   ALA     7      47.127  51.599  55.880  1.00  0.00           H  
ATOM     87  CA  ALA     7      45.435  50.316  55.649  1.00  0.00           C  
ATOM     88  HA  ALA     7      45.325  49.583  56.450  1.00  0.00           H  
ATOM     89  CB  ALA     7      44.644  51.571  56.045  1.00  0.00           C  
ATOM     90  HB1 ALA     7      44.759  52.348  55.287  1.00  0.00           H  
ATOM     91  HB2 ALA     7      43.586  51.322  56.139  1.00  0.00           H  
ATOM     92  HB3 ALA     7      45.002  51.949  57.003  1.00  0.00           H  
ATOM     93  C   ALA     7      44.870  49.672  54.363  1.00  0.00           C  
ATOM     94  O   ALA     7      44.311  48.576  54.409  1.00  0.00           O  
ATOM     95  N   ALA     8      45.049  50.315  53.203  1.00  0.00           N  
ATOM     96  H   ALA     8      45.505  51.218  53.216  1.00  0.00           H  
ATOM     97  CA  ALA     8      44.575  49.782  51.921  1.00  0.00           C  
ATOM     98  HA  ALA     8      43.610  49.302  52.089  1.00  0.00           H  
ATOM     99  CB  ALA     8      44.300  50.950  50.968  1.00  0.00           C  
ATOM    100  HB1 ALA     8      45.113  51.668  51.012  1.00  0.00           H  
ATOM    101  HB2 ALA     8      44.175  50.586  49.946  1.00  0.00           H  
ATOM    102  HB3 ALA     8      43.383  51.457  51.273  1.00  0.00           H  
ATOM    103  C   ALA     8      45.483  48.679  51.328  1.00  0.00           C  
ATOM    104  O   ALA     8      44.996  47.860  50.549  1.00  0.00           O  
ATOM    105  N   PHE     9      46.764  48.584  51.721  1.00  0.00           N  
ATOM    106  H   PHE     9      47.121  49.269  52.374  1.00  0.00           H  
ATOM    107  CA  PHE     9      47.611  47.422  51.386  1.00  0.00           C  
ATOM    108  HA  PHE     9      47.641  47.311  50.301  1.00  0.00           H  
ATOM    109  CB  PHE     9      49.047  47.610  51.896  1.00  0.00           C  
ATOM    110  HB2 PHE     9      49.481  48.490  51.435  1.00  0.00           H  
ATOM    111  HB3 PHE     9      49.020  47.800  52.965  1.00  0.00           H  
ATOM    112  CG  PHE     9      49.956  46.413  51.655  1.00  0.00           C  
ATOM    113  CD1 PHE     9      50.226  45.975  50.344  1.00  0.00           C  
ATOM    114  HD1 PHE     9      49.785  46.480  49.501  1.00  0.00           H  
ATOM    115  CE1 PHE     9      51.065  44.871  50.118  1.00  0.00           C  
ATOM    116  HE1 PHE     9      51.275  44.550  49.107  1.00  0.00           H  
ATOM    117  CZ  PHE     9      51.639  44.191  51.206  1.00  0.00           C  
ATOM    118  HZ  PHE     9      52.294  43.348  51.030  1.00  0.00           H  
ATOM    119  CE2 PHE     9      51.360  44.609  52.519  1.00  0.00           C  
ATOM    120  HE2 PHE     9      51.796  44.082  53.357  1.00  0.00           H  
ATOM    121  CD2 PHE     9      50.513  45.711  52.742  1.00  0.00           C  
ATOM    122  HD2 PHE     9      50.294  46.014  53.755  1.00  0.00           H  
ATOM    123  C   PHE     9      47.036  46.124  51.971  1.00  0.00           C  
ATOM    124  O   PHE     9      46.878  45.131  51.258  1.00  0.00           O  
ATOM    125  N   ILE    10      46.676  46.158  53.261  1.00  0.00           N  
ATOM    126  H   ILE    10      46.863  47.015  53.773  1.00  0.00           H  
ATOM    127  CA  ILE    10      46.034  45.052  53.990  1.00  0.00           C  
ATOM    128  HA  ILE    10      46.718  44.201  53.989  1.00  0.00           H  
ATOM    129  CB  ILE    10      45.804  45.472  55.463  1.00  0.00           C  
ATOM    130  HB  ILE    10      45.322  46.449  55.464  1.00  0.00           H  
ATOM    131  CG2 ILE    10      44.878  44.499  56.215  1.00  0.00           C  
ATOM    132 HG21 ILE    10      45.292  43.490  56.189  1.00  0.00           H  
ATOM    133 HG22 ILE    10      44.759  44.810  57.252  1.00  0.00           H  
ATOM    134 HG23 ILE    10      43.885  44.494  55.765  1.00  0.00           H  
ATOM    135  CG1 ILE    10      47.161  45.596  56.198  1.00  0.00           C  
ATOM    136 HG12 ILE    10      47.551  44.601  56.419  1.00  0.00           H  
ATOM    137 HG13 ILE    10      47.886  46.096  55.557  1.00  0.00           H  
ATOM    138  CD1 ILE    10      47.084  46.408  57.498  1.00  0.00           C  
ATOM    139 HD11 ILE    10      46.458  45.903  58.232  1.00  0.00           H  
ATOM    140 HD12 ILE    10      48.087  46.514  57.913  1.00  0.00           H  
ATOM    141 HD13 ILE    10      46.678  47.399  57.292  1.00  0.00           H  
ATOM    142  C   ILE    10      44.745  44.584  53.285  1.00  0.00           C  
ATOM    143  O   ILE    10      44.494  43.383  53.168  1.00  0.00           O  
ATOM    144  N   GLU    11      43.949  45.527  52.769  1.00  0.00           N  
ATOM    145  H   GLU    11      44.200  46.491  52.938  1.00  0.00           H  
ATOM    146  CA  GLU    11      42.714  45.263  52.009  1.00  0.00           C  
ATOM    147  HA  GLU    11      42.129  44.508  52.537  1.00  0.00           H  
ATOM    148  CB  GLU    11      41.870  46.548  51.931  1.00  0.00           C  
ATOM    149  HB2 GLU    11      42.479  47.342  51.500  1.00  0.00           H  
ATOM    150  HB3 GLU    11      41.022  46.372  51.270  1.00  0.00           H  
ATOM    151  CG  GLU    11      41.328  46.998  53.297  1.00  0.00           C  
ATOM    152  HG2 GLU    11      40.623  46.243  53.654  1.00  0.00           H  
ATOM    153  HG3 GLU    11      42.150  47.044  54.013  1.00  0.00           H  
ATOM    154  CD  GLU    11      40.623  48.372  53.245  1.00  0.00           C  
ATOM    155  OE1 GLU    11      40.498  49.026  54.311  1.00  0.00           O  
ATOM    156  OE2 GLU    11      40.156  48.809  52.164  1.00  0.00           O  
ATOM    157  C   GLU    11      42.945  44.724  50.580  1.00  0.00           C  
ATOM    158  O   GLU    11      42.003  44.234  49.949  1.00  0.00           O  
ATOM    159  N   GLY    12      44.166  44.823  50.041  1.00  0.00           N  
ATOM    160  H   GLY    12      44.920  45.176  50.620  1.00  0.00           H  
ATOM    161  CA  GLY    12      44.471  44.510  48.639  1.00  0.00           C  
ATOM    162  HA2 GLY    12      45.546  44.348  48.544  1.00  0.00           H  
ATOM    163  HA3 GLY    12      43.971  43.585  48.349  1.00  0.00           H  
ATOM    164  C   GLY    12      44.075  45.612  47.642  1.00  0.00           C  
ATOM    165  O   GLY    12      44.057  45.368  46.434  1.00  0.00           O  
ATOM    166  N   GLY    13      43.796  46.833  48.118  1.00  0.00           N  
ATOM    167  H   GLY    13      43.916  46.981  49.115  1.00  0.00           H  
ATOM    168  CA  GLY    13      43.495  48.021  47.302  1.00  0.00           C  
ATOM    169  HA2 GLY    13      42.885  47.746  46.440  1.00  0.00           H  
ATOM    170  HA3 GLY    13      42.938  48.739  47.904  1.00  0.00           H  
ATOM    171  C   GLY    13      44.780  48.690  46.811  1.00  0.00           C  
ATOM    172  O   GLY    13      45.008  49.886  47.012  1.00  0.00           O  
ATOM    173  N   TRP    14      45.631  47.901  46.151  1.00  0.00           N  
ATOM    174  H   TRP    14      45.340  46.944  45.984  1.00  0.00           H  
ATOM    175  CA  TRP    14      47.012  48.259  45.822  1.00  0.00           C  
ATOM    176  HA  TRP    14      47.374  48.875  46.642  1.00  0.00           H  
ATOM    177  CB  TRP    14      47.882  46.993  45.814  1.00  0.00           C  
ATOM    178  HB2 TRP    14      47.609  46.373  46.669  1.00  0.00           H  
ATOM    179  HB3 TRP    14      47.676  46.422  44.907  1.00  0.00           H  
ATOM    180  CG  TRP    14      49.353  47.263  45.915  1.00  0.00           C  
ATOM    181  CD1 TRP    14      50.300  46.886  45.027  1.00  0.00           C  
ATOM    182  HD1 TRP    14      50.110  46.332  44.113  1.00  0.00           H  
ATOM    183  NE1 TRP    14      51.538  47.330  45.452  1.00  0.00           N  
ATOM    184  HE1 TRP    14      52.387  47.168  44.923  1.00  0.00           H  
ATOM    185  CE2 TRP    14      51.453  47.996  46.659  1.00  0.00           C  
ATOM    186  CZ2 TRP    14      52.399  48.594  47.506  1.00  0.00           C  
ATOM    187  HZ2 TRP    14      53.444  48.570  47.273  1.00  0.00           H  
ATOM    188  CH2 TRP    14      51.976  49.212  48.690  1.00  0.00           C  
ATOM    189  HH2 TRP    14      52.698  49.660  49.360  1.00  0.00           H  
ATOM    190  CZ3 TRP    14      50.609  49.241  48.999  1.00  0.00           C  
ATOM    191  HZ3 TRP    14      50.284  49.716  49.907  1.00  0.00           H  
ATOM    192  CE3 TRP    14      49.660  48.647  48.151  1.00  0.00           C  
ATOM    193  HE3 TRP    14      48.616  48.666  48.427  1.00  0.00           H  
ATOM    194  CD2 TRP    14      50.059  47.989  46.967  1.00  0.00           C  
ATOM    195  C   TRP    14      47.187  49.147  44.581  1.00  0.00           C  
ATOM    196  O   TRP    14      48.310  49.484  44.226  1.00  0.00           O  
ATOM    197  N   THR    15      46.098  49.573  43.936  1.00  0.00           N  
ATOM    198  H   THR    15      45.203  49.178  44.189  1.00  0.00           H  
ATOM    199  CA  THR    15      46.111  50.638  42.909  1.00  0.00           C  
ATOM    200  HA  THR    15      47.131  50.816  42.568  1.00  0.00           H  
ATOM    201  CB  THR    15      45.290  50.231  41.676  1.00  0.00           C  
ATOM    202  HB  THR    15      45.311  51.052  40.957  1.00  0.00           H  
ATOM    203  CG2 THR    15      45.862  48.986  40.994  1.00  0.00           C  
ATOM    204 HG21 THR    15      45.777  48.119  41.649  1.00  0.00           H  
ATOM    205 HG22 THR    15      45.320  48.794  40.069  1.00  0.00           H  
ATOM    206 HG23 THR    15      46.913  49.152  40.755  1.00  0.00           H  
ATOM    207  OG1 THR    15      43.948  49.972  42.046  1.00  0.00           O  
ATOM    208  HG1 THR    15      43.424  49.884  41.226  1.00  0.00           H  
ATOM    209  C   THR    15      45.591  51.981  43.452  1.00  0.00           C  
ATOM    210  O   THR    15      45.667  52.996  42.755  1.00  0.00           O  
ATOM    211  N   GLY    16      45.108  52.015  44.705  1.00  0.00           N  
ATOM    212  H   GLY    16      45.087  51.147  45.225  1.00  0.00           H  
ATOM    213  CA  GLY    16      44.520  53.195  45.352  1.00  0.00           C  
ATOM    214  HA2 GLY    16      44.245  53.939  44.603  1.00  0.00           H  
ATOM    215  HA3 GLY    16      43.608  52.898  45.868  1.00  0.00           H  
ATOM    216  C   GLY    16      45.445  53.857  46.376  1.00  0.00           C  
ATOM    217  O   GLY    16      45.642  55.073  46.330  1.00  0.00           O  
ATOM    218  N   MET    17      46.012  53.073  47.306  1.00  0.00           N  
ATOM    219  H   MET    17      45.771  52.089  47.317  1.00  0.00           H  
ATOM    220  CA  MET    17      46.892  53.600  48.364  1.00  0.00           C  
ATOM    221  HA  MET    17      46.341  54.398  48.865  1.00  0.00           H  
ATOM    222  CB  MET    17      47.160  52.520  49.437  1.00  0.00           C  
ATOM    223  HB2 MET    17      46.902  52.951  50.405  1.00  0.00           H  
ATOM    224  HB3 MET    17      46.489  51.680  49.261  1.00  0.00           H  
ATOM    225  CG  MET    17      48.573  51.940  49.572  1.00  0.00           C  
ATOM    226  HG2 MET    17      48.505  51.115  50.283  1.00  0.00           H  
ATOM    227  HG3 MET    17      48.903  51.531  48.618  1.00  0.00           H  
ATOM    228  SD  MET    17      49.810  53.106  50.204  1.00  0.00           S  
ATOM    229  CE  MET    17      50.987  51.991  50.995  1.00  0.00           C  
ATOM    230  HE1 MET    17      51.604  51.505  50.243  1.00  0.00           H  
ATOM    231  HE2 MET    17      51.627  52.574  51.642  1.00  0.00           H  
ATOM    232  HE3 MET    17      50.463  51.252  51.601  1.00  0.00           H  
ATOM    233  C   MET    17      48.169  54.249  47.803  1.00  0.00           C  
ATOM    234  O   MET    17      48.546  55.347  48.225  1.00  0.00           O  
ATOM    235  N   ILE    18      48.808  53.579  46.835  1.00  0.00           N  
ATOM    236  H   ILE    18      48.407  52.709  46.523  1.00  0.00           H  
ATOM    237  CA  ILE    18      50.104  53.975  46.273  1.00  0.00           C  
ATOM    238  HA  ILE    18      50.809  54.056  47.102  1.00  0.00           H  
ATOM    239  CB  ILE    18      50.655  52.894  45.313  1.00  0.00           C  
ATOM    240  HB  ILE    18      51.519  53.321  44.801  1.00  0.00           H  
ATOM    241  CG2 ILE    18      51.154  51.693  46.141  1.00  0.00           C  
ATOM    242 HG21 ILE    18      50.315  51.160  46.588  1.00  0.00           H  
ATOM    243 HG22 ILE    18      51.712  51.003  45.511  1.00  0.00           H  
ATOM    244 HG23 ILE    18      51.821  52.033  46.934  1.00  0.00           H  
ATOM    245  CG1 ILE    18      49.632  52.452  44.239  1.00  0.00           C  
ATOM    246 HG12 ILE    18      48.798  51.943  44.718  1.00  0.00           H  
ATOM    247 HG13 ILE    18      49.236  53.326  43.728  1.00  0.00           H  
ATOM    248  CD1 ILE    18      50.220  51.536  43.162  1.00  0.00           C  
ATOM    249 HD11 ILE    18      50.610  50.616  43.595  1.00  0.00           H  
ATOM    250 HD12 ILE    18      49.449  51.287  42.434  1.00  0.00           H  
ATOM    251 HD13 ILE    18      51.017  52.056  42.652  1.00  0.00           H  
ATOM    252  C   ILE    18      50.023  55.366  45.623  1.00  0.00           C  
ATOM    253  O   ILE    18      49.213  55.620  44.726  1.00  0.00           O  
ATOM    254  N   ASP    19      50.851  56.285  46.120  1.00  0.00           N  
ATOM    255  H   ASP    19      51.460  56.005  46.877  1.00  0.00           H  
ATOM    256  CA  ASP    19      50.838  57.713  45.793  1.00  0.00           C  
ATOM    257  HA  ASP    19      50.031  57.907  45.085  1.00  0.00           H  
ATOM    258  CB  ASP    19      50.498  58.551  47.050  1.00  0.00           C  
ATOM    259  HB2 ASP    19      50.593  59.608  46.796  1.00  0.00           H  
ATOM    260  HB3 ASP    19      49.445  58.373  47.282  1.00  0.00           H  
ATOM    261  CG  ASP    19      51.316  58.263  48.330  1.00  0.00           C  
ATOM    262  OD1 ASP    19      50.951  58.820  49.398  1.00  0.00           O  
ATOM    263  OD2 ASP    19      52.341  57.547  48.280  1.00  0.00           O  
ATOM    264  C   ASP    19      52.135  58.109  45.055  1.00  0.00           C  
ATOM    265  O   ASP    19      52.254  57.861  43.852  1.00  0.00           O  
ATOM    266  N   GLY    20      53.113  58.702  45.746  1.00  0.00           N  
ATOM    267  H   GLY    20      52.969  58.824  46.741  1.00  0.00           H  
ATOM    268  CA  GLY    20      54.466  58.955  45.233  1.00  0.00           C  
ATOM    269  HA2 GLY    20      54.415  59.240  44.182  1.00  0.00           H  
ATOM    270  HA3 GLY    20      54.897  59.793  45.782  1.00  0.00           H  
ATOM    271  C   GLY    20      55.425  57.757  45.367  1.00  0.00           C  
ATOM    272  O   GLY    20      56.594  57.864  44.988  1.00  0.00           O  
ATOM    273  N   TRP    21      54.954  56.630  45.916  1.00  0.00           N  
ATOM    274  H   TRP    21      53.983  56.627  46.193  1.00  0.00           H  
ATOM    275  CA  TRP    21      55.754  55.464  46.315  1.00  0.00           C  
ATOM    276  HA  TRP    21      56.655  55.433  45.700  1.00  0.00           H  
ATOM    277  CB  TRP    21      56.203  55.644  47.777  1.00  0.00           C  
ATOM    278  HB2 TRP    21      57.090  56.278  47.799  1.00  0.00           H  
ATOM    279  HB3 TRP    21      55.418  56.176  48.317  1.00  0.00           H  
ATOM    280  CG  TRP    21      56.484  54.389  48.546  1.00  0.00           C  
ATOM    281  CD1 TRP    21      57.484  53.507  48.313  1.00  0.00           C  
ATOM    282  HD1 TRP    21      58.249  53.615  47.550  1.00  0.00           H  
ATOM    283  NE1 TRP    21      57.338  52.412  49.145  1.00  0.00           N  
ATOM    284  HE1 TRP    21      57.957  51.609  49.119  1.00  0.00           H  
ATOM    285  CE2 TRP    21      56.257  52.558  49.988  1.00  0.00           C  
ATOM    286  CZ2 TRP    21      55.706  51.753  50.995  1.00  0.00           C  
ATOM    287  HZ2 TRP    21      56.135  50.790  51.209  1.00  0.00           H  
ATOM    288  CH2 TRP    21      54.604  52.225  51.728  1.00  0.00           C  
ATOM    289  HH2 TRP    21      54.171  51.617  52.512  1.00  0.00           H  
ATOM    290  CZ3 TRP    21      54.074  53.496  51.444  1.00  0.00           C  
ATOM    291  HZ3 TRP    21      53.245  53.878  52.022  1.00  0.00           H  
ATOM    292  CE3 TRP    21      54.603  54.278  50.402  1.00  0.00           C  
ATOM    293  HE3 TRP    21      54.169  55.244  50.183  1.00  0.00           H  
ATOM    294  CD2 TRP    21      55.708  53.830  49.648  1.00  0.00           C  
ATOM    295  C   TRP    21      55.012  54.129  46.077  1.00  0.00           C  
ATOM    296  O   TRP    21      53.788  54.040  46.204  1.00  0.00           O  
ATOM    297  N   TYR    22      55.791  53.108  45.696  1.00  0.00           N  
ATOM    298  H   TYR    22      56.786  53.280  45.685  1.00  0.00           H  
ATOM    299  CA  TYR    22      55.386  51.781  45.210  1.00  0.00           C  
ATOM    300  HA  TYR    22      54.349  51.582  45.484  1.00  0.00           H  
ATOM    301  CB  TYR    22      55.528  51.753  43.671  1.00  0.00           C  
ATOM    302  HB2 TYR    22      56.584  51.867  43.417  1.00  0.00           H  
ATOM    303  HB3 TYR    22      55.229  50.763  43.323  1.00  0.00           H  
ATOM    304  CG  TYR    22      54.752  52.804  42.883  1.00  0.00           C  
ATOM    305  CD1 TYR    22      53.605  52.432  42.155  1.00  0.00           C  
ATOM    306  HD1 TYR    22      53.275  51.400  42.158  1.00  0.00           H  
ATOM    307  CE1 TYR    22      52.883  53.395  41.420  1.00  0.00           C  
ATOM    308  HE1 TYR    22      52.006  53.104  40.860  1.00  0.00           H  
ATOM    309  CZ  TYR    22      53.293  54.746  41.425  1.00  0.00           C  
ATOM    310  OH  TYR    22      52.577  55.688  40.749  1.00  0.00           O  
ATOM    311  HH  TYR    22      51.722  55.348  40.425  1.00  0.00           H  
ATOM    312  CE2 TYR    22      54.463  55.114  42.122  1.00  0.00           C  
ATOM    313  HE2 TYR    22      54.787  56.145  42.108  1.00  0.00           H  
ATOM    314  CD2 TYR    22      55.200  54.142  42.827  1.00  0.00           C  
ATOM    315  HD2 TYR    22      56.109  54.432  43.336  1.00  0.00           H  
ATOM    316  C   TYR    22      56.309  50.701  45.830  1.00  0.00           C  
ATOM    317  O   TYR    22      57.527  50.903  45.875  1.00  0.00           O  
ATOM    318  N   GLY    23      55.767  49.570  46.316  1.00  0.00           N  
ATOM    319  H   GLY    23      54.763  49.478  46.281  1.00  0.00           H  
ATOM    320  CA  GLY    23      56.563  48.559  47.057  1.00  0.00           C  
ATOM    321  HA2 GLY    23      57.600  48.610  46.727  1.00  0.00           H  
ATOM    322  HA3 GLY    23      56.555  48.843  48.110  1.00  0.00           H  
ATOM    323  C   GLY    23      56.167  47.065  46.995  1.00  0.00           C  
ATOM    324  O   GLY    23      56.952  46.234  47.467  1.00  0.00           O  
ATOM    325  N   SER    24      55.009  46.710  46.415  1.00  0.00           N  
ATOM    326  H   SER    24      54.486  47.440  45.966  1.00  0.00           H  
ATOM    327  CA  SER    24      54.384  45.356  46.420  1.00  0.00           C  
ATOM    328  HA  SER    24      53.361  45.459  46.069  1.00  0.00           H  
ATOM    329  CB  SER    24      55.089  44.429  45.424  1.00  0.00           C  
ATOM    330  HB2 SER    24      56.123  44.269  45.741  1.00  0.00           H  
ATOM    331  HB3 SER    24      54.582  43.460  45.409  1.00  0.00           H  
ATOM    332  OG  SER    24      55.045  45.003  44.123  1.00  0.00           O  
ATOM    333  HG  SER    24      55.444  44.376  43.482  1.00  0.00           H  
ATOM    334  C   SER    24      54.238  44.688  47.809  1.00  0.00           C  
ATOM    335  O   SER    24      53.936  43.465  47.851  1.00  0.00           O  
ATOM    336  OXT SER    24      54.359  45.363  48.850  1.00  0.00           O  
TER     337      SER    24 
ENDMDL
REMARK 2LWA                 ENERGY     9.51071E+01 RMS    5.33   5.44   7.00
ATOM      1  N   GLY     1      46.427  49.374  40.560  1.00  0.00           N  
ATOM      2  H1  GLY     1      46.156  48.753  41.307  1.00  0.00           H  
ATOM      3  H2  GLY     1      46.217  48.929  39.680  1.00  0.00           H  
ATOM      4  H3  GLY     1      45.882  50.219  40.630  1.00  0.00           H  
ATOM      5  CA  GLY     1      47.876  49.681  40.644  1.00  0.00           C  
ATOM      6  HA2 GLY     1      48.449  48.762  40.513  1.00  0.00           H  
ATOM      7  HA3 GLY     1      48.149  50.375  39.848  1.00  0.00           H  
ATOM      8  C   GLY     1      48.271  50.293  41.982  1.00  0.00           C  
ATOM      9  O   GLY     1      47.508  50.252  42.948  1.00  0.00           O  
ATOM     10  N   LEU     2      49.475  50.874  42.044  1.00  0.00           N  
ATOM     11  H   LEU     2      50.032  50.884  41.198  1.00  0.00           H  
ATOM     12  CA  LEU     2      50.136  51.345  43.276  1.00  0.00           C  
ATOM     13  HA  LEU     2      50.281  50.477  43.919  1.00  0.00           H  
ATOM     14  CB  LEU     2      51.523  51.910  42.875  1.00  0.00           C  
ATOM     15  HB2 LEU     2      51.853  51.410  41.963  1.00  0.00           H  
ATOM     16  HB3 LEU     2      51.417  52.967  42.624  1.00  0.00           H  
ATOM     17  CG  LEU     2      52.685  51.758  43.878  1.00  0.00           C  
ATOM     18  HG  LEU     2      53.569  52.190  43.408  1.00  0.00           H  
ATOM     19  CD1 LEU     2      52.457  52.517  45.178  1.00  0.00           C  
ATOM     20 HD11 LEU     2      51.670  52.044  45.761  1.00  0.00           H  
ATOM     21 HD12 LEU     2      53.376  52.516  45.762  1.00  0.00           H  
ATOM     22 HD13 LEU     2      52.184  53.546  44.953  1.00  0.00           H  
ATOM     23  CD2 LEU     2      53.009  50.297  44.190  1.00  0.00           C  
ATOM     24 HD21 LEU     2      53.173  49.748  43.263  1.00  0.00           H  
ATOM     25 HD22 LEU     2      53.916  50.246  44.791  1.00  0.00           H  
ATOM     26 HD23 LEU     2      52.198  49.832  44.747  1.00  0.00           H  
ATOM     27  C   LEU     2      49.280  52.356  44.069  1.00  0.00           C  
ATOM     28  O   LEU     2      49.149  52.235  45.285  1.00  0.00           O  
ATOM     29  N   PHE     3      48.627  53.302  43.383  1.00  0.00           N  
ATOM     30  H   PHE     3      48.790  53.360  42.387  1.00  0.00           H  
ATOM     31  CA  PHE     3      47.743  54.306  44.002  1.00  0.00           C  
ATOM     32  HA  PHE     3      48.322  54.848  44.749  1.00  0.00           H  
ATOM     33  CB  PHE     3      47.282  55.320  42.943  1.00  0.00           C  
ATOM     34  HB2 PHE     3      46.590  54.822  42.261  1.00  0.00           H  
ATOM     35  HB3 PHE     3      46.727  56.116  43.443  1.00  0.00           H  
ATOM     36  CG  PHE     3      48.401  55.957  42.137  1.00  0.00           C  
ATOM     37  CD1 PHE     3      49.378  56.743  42.779  1.00  0.00           C  
ATOM     38  HD1 PHE     3      49.332  56.902  43.848  1.00  0.00           H  
ATOM     39  CE1 PHE     3      50.419  57.327  42.032  1.00  0.00           C  
ATOM     40  HE1 PHE     3      51.169  57.930  42.528  1.00  0.00           H  
ATOM     41  CZ  PHE     3      50.483  57.131  40.641  1.00  0.00           C  
ATOM     42  HZ  PHE     3      51.282  57.582  40.067  1.00  0.00           H  
ATOM     43  CE2 PHE     3      49.508  56.350  39.997  1.00  0.00           C  
ATOM     44  HE2 PHE     3      49.555  56.202  38.925  1.00  0.00           H  
ATOM     45  CD2 PHE     3      48.469  55.763  40.743  1.00  0.00           C  
ATOM     46  HD2 PHE     3      47.720  55.167  40.238  1.00  0.00           H  
ATOM     47  C   PHE     3      46.531  53.693  44.730  1.00  0.00           C  
ATOM     48  O   PHE     3      46.163  54.152  45.812  1.00  0.00           O  
ATOM     49  N   GLY     4      45.940  52.620  44.190  1.00  0.00           N  
ATOM     50  H   GLY     4      46.297  52.272  43.310  1.00  0.00           H  
ATOM     51  CA  GLY     4      44.873  51.852  44.854  1.00  0.00           C  
ATOM     52  HA2 GLY     4      44.019  52.506  45.038  1.00  0.00           H  
ATOM     53  HA3 GLY     4      44.547  51.042  44.201  1.00  0.00           H  
ATOM     54  C   GLY     4      45.327  51.246  46.188  1.00  0.00           C  
ATOM     55  O   GLY     4      44.612  51.325  47.187  1.00  0.00           O  
ATOM     56  N   ALA     5      46.568  50.751  46.229  1.00  0.00           N  
ATOM     57  H   ALA     5      47.094  50.739  45.364  1.00  0.00           H  
ATOM     58  CA  ALA     5      47.243  50.239  47.427  1.00  0.00           C  
ATOM     59  HA  ALA     5      46.491  49.781  48.072  1.00  0.00           H  
ATOM     60  CB  ALA     5      48.204  49.123  46.998  1.00  0.00           C  
ATOM     61  HB1 ALA     5      48.997  49.530  46.370  1.00  0.00           H  
ATOM     62  HB2 ALA     5      48.645  48.659  47.880  1.00  0.00           H  
ATOM     63  HB3 ALA     5      47.657  48.359  46.442  1.00  0.00           H  
ATOM     64  C   ALA     5      47.927  51.349  48.273  1.00  0.00           C  
ATOM     65  O   ALA     5      48.764  51.061  49.131  1.00  0.00           O  
ATOM     66  N   ILE     6      47.566  52.618  48.028  1.00  0.00           N  
ATOM     67  H   ILE     6      46.948  52.767  47.244  1.00  0.00           H  
ATOM     68  CA  ILE     6      47.881  53.791  48.860  1.00  0.00           C  
ATOM     69  HA  ILE     6      48.478  53.473  49.714  1.00  0.00           H  
ATOM     70  CB  ILE     6      48.715  54.838  48.083  1.00  0.00           C  
ATOM     71  HB  ILE     6      48.303  54.945  47.081  1.00  0.00           H  
ATOM     72  CG2 ILE     6      48.678  56.226  48.754  1.00  0.00           C  
ATOM     73 HG21 ILE     6      49.096  56.168  49.759  1.00  0.00           H  
ATOM     74 HG22 ILE     6      49.247  56.948  48.170  1.00  0.00           H  
ATOM     75 HG23 ILE     6      47.658  56.605  48.806  1.00  0.00           H  
ATOM     76  CG1 ILE     6      50.171  54.330  47.973  1.00  0.00           C  
ATOM     77 HG12 ILE     6      50.611  54.278  48.970  1.00  0.00           H  
ATOM     78 HG13 ILE     6      50.170  53.321  47.561  1.00  0.00           H  
ATOM     79  CD1 ILE     6      51.078  55.189  47.082  1.00  0.00           C  
ATOM     80 HD11 ILE     6      51.206  56.185  47.503  1.00  0.00           H  
ATOM     81 HD12 ILE     6      52.061  54.724  47.023  1.00  0.00           H  
ATOM     82 HD13 ILE     6      50.652  55.264  46.081  1.00  0.00           H  
ATOM     83  C   ILE     6      46.571  54.351  49.440  1.00  0.00           C  
ATOM     84  O   ILE     6      46.488  54.566  50.648  1.00  0.00           O  
ATOM     85  N   ALA     7      45.523  54.530  48.622  1.00  0.00           N  
ATOM     86  H   ALA     7      45.652  54.396  47.625  1.00  0.00           H  
ATOM     87  CA  ALA     7      44.172  54.832  49.110  1.00  0.00           C  
ATOM     88  HA  ALA     7      44.178  55.822  49.570  1.00  0.00           H  
ATOM     89  CB  ALA     7      43.205  54.856  47.919  1.00  0.00           C  
ATOM     90  HB1 ALA     7      43.188  53.885  47.422  1.00  0.00           H  
ATOM     91  HB2 ALA     7      42.200  55.094  48.271  1.00  0.00           H  
ATOM     92  HB3 ALA     7      43.518  55.618  47.204  1.00  0.00           H  
ATOM     93  C   ALA     7      43.760  53.810  50.191  1.00  0.00           C  
ATOM     94  O   ALA     7      43.448  54.180  51.326  1.00  0.00           O  
ATOM     95  N   ALA     8      43.869  52.517  49.869  1.00  0.00           N  
ATOM     96  H   ALA     8      44.129  52.274  48.919  1.00  0.00           H  
ATOM     97  CA  ALA     8      43.803  51.429  50.837  1.00  0.00           C  
ATOM     98  HA  ALA     8      43.195  51.733  51.691  1.00  0.00           H  
ATOM     99  CB  ALA     8      43.108  50.224  50.188  1.00  0.00           C  
ATOM    100  HB1 ALA     8      43.703  49.838  49.359  1.00  0.00           H  
ATOM    101  HB2 ALA     8      42.966  49.436  50.928  1.00  0.00           H  
ATOM    102  HB3 ALA     8      42.127  50.523  49.814  1.00  0.00           H  
ATOM    103  C   ALA     8      45.246  51.146  51.317  1.00  0.00           C  
ATOM    104  O   ALA     8      46.050  50.619  50.553  1.00  0.00           O  
ATOM    105  N   PHE     9      45.546  51.534  52.567  1.00  0.00           N  
ATOM    106  H   PHE     9      44.752  51.866  53.095  1.00  0.00           H  
ATOM    107  CA  PHE     9      46.845  51.611  53.289  1.00  0.00           C  
ATOM    108  HA  PHE     9      47.040  50.651  53.771  1.00  0.00           H  
ATOM    109  CB  PHE     9      48.050  51.937  52.366  1.00  0.00           C  
ATOM    110  HB2 PHE     9      48.151  51.102  51.678  1.00  0.00           H  
ATOM    111  HB3 PHE     9      47.811  52.813  51.776  1.00  0.00           H  
ATOM    112  CG  PHE     9      49.444  52.165  52.966  1.00  0.00           C  
ATOM    113  CD1 PHE     9      50.531  51.420  52.461  1.00  0.00           C  
ATOM    114  HD1 PHE     9      50.370  50.705  51.673  1.00  0.00           H  
ATOM    115  CE1 PHE     9      51.839  51.622  52.938  1.00  0.00           C  
ATOM    116  HE1 PHE     9      52.656  51.035  52.540  1.00  0.00           H  
ATOM    117  CZ  PHE     9      52.086  52.603  53.910  1.00  0.00           C  
ATOM    118  HZ  PHE     9      53.091  52.772  54.272  1.00  0.00           H  
ATOM    119  CE2 PHE     9      51.024  53.388  54.388  1.00  0.00           C  
ATOM    120  HE2 PHE     9      51.215  54.167  55.115  1.00  0.00           H  
ATOM    121  CD2 PHE     9      49.717  53.178  53.913  1.00  0.00           C  
ATOM    122  HD2 PHE     9      48.941  53.830  54.276  1.00  0.00           H  
ATOM    123  C   PHE     9      46.683  52.667  54.392  1.00  0.00           C  
ATOM    124  O   PHE     9      46.753  52.341  55.578  1.00  0.00           O  
ATOM    125  N   ILE    10      46.356  53.911  54.005  1.00  0.00           N  
ATOM    126  H   ILE    10      46.326  54.108  53.010  1.00  0.00           H  
ATOM    127  CA  ILE    10      46.023  55.007  54.938  1.00  0.00           C  
ATOM    128  HA  ILE    10      46.774  55.021  55.730  1.00  0.00           H  
ATOM    129  CB  ILE    10      46.091  56.378  54.207  1.00  0.00           C  
ATOM    130  HB  ILE    10      45.566  56.300  53.253  1.00  0.00           H  
ATOM    131  CG2 ILE    10      45.405  57.503  55.004  1.00  0.00           C  
ATOM    132 HG21 ILE    10      45.863  57.599  55.990  1.00  0.00           H  
ATOM    133 HG22 ILE    10      45.500  58.451  54.473  1.00  0.00           H  
ATOM    134 HG23 ILE    10      44.339  57.302  55.115  1.00  0.00           H  
ATOM    135  CG1 ILE    10      47.559  56.816  53.952  1.00  0.00           C  
ATOM    136 HG12 ILE    10      47.625  57.905  53.969  1.00  0.00           H  
ATOM    137 HG13 ILE    10      48.205  56.447  54.750  1.00  0.00           H  
ATOM    138  CD1 ILE    10      48.133  56.381  52.601  1.00  0.00           C  
ATOM    139 HD11 ILE    10      47.512  56.773  51.795  1.00  0.00           H  
ATOM    140 HD12 ILE    10      49.141  56.780  52.490  1.00  0.00           H  
ATOM    141 HD13 ILE    10      48.182  55.296  52.536  1.00  0.00           H  
ATOM    142  C   ILE    10      44.676  54.745  55.646  1.00  0.00           C  
ATOM    143  O   ILE    10      44.500  55.103  56.811  1.00  0.00           O  
ATOM    144  N   GLU    11      43.751  54.041  54.980  1.00  0.00           N  
ATOM    145  H   GLU    11      43.919  53.880  53.997  1.00  0.00           H  
ATOM    146  CA  GLU    11      42.428  53.663  55.515  1.00  0.00           C  
ATOM    147  HA  GLU    11      41.977  54.558  55.949  1.00  0.00           H  
ATOM    148  CB  GLU    11      41.515  53.220  54.356  1.00  0.00           C  
ATOM    149  HB2 GLU    11      42.063  52.525  53.717  1.00  0.00           H  
ATOM    150  HB3 GLU    11      40.637  52.710  54.752  1.00  0.00           H  
ATOM    151  CG  GLU    11      41.036  54.434  53.535  1.00  0.00           C  
ATOM    152  HG2 GLU    11      40.361  55.023  54.161  1.00  0.00           H  
ATOM    153  HG3 GLU    11      41.893  55.070  53.303  1.00  0.00           H  
ATOM    154  CD  GLU    11      40.311  54.067  52.220  1.00  0.00           C  
ATOM    155  OE1 GLU    11      40.024  54.990  51.417  1.00  0.00           O  
ATOM    156  OE2 GLU    11      39.978  52.879  51.980  1.00  0.00           O  
ATOM    157  C   GLU    11      42.462  52.635  56.675  1.00  0.00           C  
ATOM    158  O   GLU    11      41.435  52.424  57.327  1.00  0.00           O  
ATOM    159  N   GLY    12      43.618  52.013  56.967  1.00  0.00           N  
ATOM    160  H   GLY    12      44.425  52.245  56.403  1.00  0.00           H  
ATOM    161  CA  GLY    12      43.861  51.240  58.202  1.00  0.00           C  
ATOM    162  HA2 GLY    12      44.673  51.726  58.743  1.00  0.00           H  
ATOM    163  HA3 GLY    12      42.985  51.293  58.849  1.00  0.00           H  
ATOM    164  C   GLY    12      44.221  49.753  58.076  1.00  0.00           C  
ATOM    165  O   GLY    12      44.857  49.214  58.983  1.00  0.00           O  
ATOM    166  N   GLY    13      43.841  49.070  56.993  1.00  0.00           N  
ATOM    167  H   GLY    13      43.314  49.564  56.285  1.00  0.00           H  
ATOM    168  CA  GLY    13      44.006  47.611  56.839  1.00  0.00           C  
ATOM    169  HA2 GLY    13      44.118  47.134  57.814  1.00  0.00           H  
ATOM    170  HA3 GLY    13      43.103  47.204  56.384  1.00  0.00           H  
ATOM    171  C   GLY    13      45.202  47.202  55.972  1.00  0.00           C  
ATOM    172  O   GLY    13      45.029  46.399  55.057  1.00  0.00           O  
ATOM    173  N   TRP    14      46.396  47.755  56.234  1.00  0.00           N  
ATOM    174  H   TRP    14      46.458  48.360  57.041  1.00  0.00           H  
ATOM    175  CA  TRP    14      47.579  47.662  55.358  1.00  0.00           C  
ATOM    176  HA  TRP    14      47.343  48.209  54.445  1.00  0.00           H  
ATOM    177  CB  TRP    14      48.779  48.389  55.994  1.00  0.00           C  
ATOM    178  HB2 TRP    14      49.582  48.435  55.258  1.00  0.00           H  
ATOM    179  HB3 TRP    14      48.489  49.420  56.198  1.00  0.00           H  
ATOM    180  CG  TRP    14      49.330  47.798  57.260  1.00  0.00           C  
ATOM    181  CD1 TRP    14      50.274  46.830  57.332  1.00  0.00           C  
ATOM    182  HD1 TRP    14      50.764  46.372  56.480  1.00  0.00           H  
ATOM    183  NE1 TRP    14      50.474  46.466  58.648  1.00  0.00           N  
ATOM    184  HE1 TRP    14      51.103  45.721  58.930  1.00  0.00           H  
ATOM    185  CE2 TRP    14      49.675  47.194  59.502  1.00  0.00           C  
ATOM    186  CZ2 TRP    14      49.502  47.184  60.894  1.00  0.00           C  
ATOM    187  HZ2 TRP    14      50.055  46.486  61.507  1.00  0.00           H  
ATOM    188  CH2 TRP    14      48.602  48.092  61.478  1.00  0.00           C  
ATOM    189  HH2 TRP    14      48.452  48.098  62.551  1.00  0.00           H  
ATOM    190  CZ3 TRP    14      47.902  49.002  60.665  1.00  0.00           C  
ATOM    191  HZ3 TRP    14      47.215  49.708  61.117  1.00  0.00           H  
ATOM    192  CE3 TRP    14      48.078  48.998  59.267  1.00  0.00           C  
ATOM    193  HE3 TRP    14      47.536  49.707  58.657  1.00  0.00           H  
ATOM    194  CD2 TRP    14      48.954  48.081  58.645  1.00  0.00           C  
ATOM    195  C   TRP    14      47.964  46.241  54.897  1.00  0.00           C  
ATOM    196  O   TRP    14      48.230  46.056  53.712  1.00  0.00           O  
ATOM    197  N   THR    15      48.015  45.235  55.779  1.00  0.00           N  
ATOM    198  H   THR    15      47.845  45.442  56.753  1.00  0.00           H  
ATOM    199  CA  THR    15      48.463  43.869  55.424  1.00  0.00           C  
ATOM    200  HA  THR    15      49.517  43.926  55.149  1.00  0.00           H  
ATOM    201  CB  THR    15      48.352  42.932  56.641  1.00  0.00           C  
ATOM    202  HB  THR    15      47.310  42.882  56.960  1.00  0.00           H  
ATOM    203  CG2 THR    15      48.854  41.511  56.364  1.00  0.00           C  
ATOM    204 HG21 THR    15      49.876  41.540  55.984  1.00  0.00           H  
ATOM    205 HG22 THR    15      48.831  40.924  57.283  1.00  0.00           H  
ATOM    206 HG23 THR    15      48.210  41.019  55.635  1.00  0.00           H  
ATOM    207  OG1 THR    15      49.136  43.444  57.703  1.00  0.00           O  
ATOM    208  HG1 THR    15      48.960  42.904  58.497  1.00  0.00           H  
ATOM    209  C   THR    15      47.691  43.282  54.226  1.00  0.00           C  
ATOM    210  O   THR    15      46.460  43.348  54.174  1.00  0.00           O  
ATOM    211  N   GLY    16      48.410  42.651  53.286  1.00  0.00           N  
ATOM    212  H   GLY    16      49.413  42.606  53.404  1.00  0.00           H  
ATOM    213  CA  GLY    16      47.859  42.065  52.054  1.00  0.00           C  
ATOM    214  HA2 GLY    16      48.238  41.048  51.950  1.00  0.00           H  
ATOM    215  HA3 GLY    16      46.771  42.002  52.107  1.00  0.00           H  
ATOM    216  C   GLY    16      48.250  42.847  50.796  1.00  0.00           C  
ATOM    217  O   GLY    16      49.318  42.610  50.229  1.00  0.00           O  
ATOM    218  N   MET    17      47.402  43.787  50.358  1.00  0.00           N  
ATOM    219  H   MET    17      46.576  43.971  50.914  1.00  0.00           H  
ATOM    220  CA  MET    17      47.518  44.494  49.065  1.00  0.00           C  
ATOM    221  HA  MET    17      47.537  43.734  48.283  1.00  0.00           H  
ATOM    222  CB  MET    17      46.268  45.361  48.810  1.00  0.00           C  
ATOM    223  HB2 MET    17      46.313  45.720  47.781  1.00  0.00           H  
ATOM    224  HB3 MET    17      45.373  44.744  48.901  1.00  0.00           H  
ATOM    225  CG  MET    17      46.122  46.589  49.721  1.00  0.00           C  
ATOM    226  HG2 MET    17      47.048  47.165  49.714  1.00  0.00           H  
ATOM    227  HG3 MET    17      45.341  47.226  49.302  1.00  0.00           H  
ATOM    228  SD  MET    17      45.663  46.220  51.436  1.00  0.00           S  
ATOM    229  CE  MET    17      45.640  47.906  52.082  1.00  0.00           C  
ATOM    230  HE1 MET    17      44.906  48.481  51.525  1.00  0.00           H  
ATOM    231  HE2 MET    17      45.358  47.906  53.131  1.00  0.00           H  
ATOM    232  HE3 MET    17      46.624  48.361  51.971  1.00  0.00           H  
ATOM    233  C   MET    17      48.808  45.322  48.897  1.00  0.00           C  
ATOM    234  O   MET    17      49.197  45.635  47.770  1.00  0.00           O  
ATOM    235  N   ILE    18      49.472  45.681  50.001  1.00  0.00           N  
ATOM    236  H   ILE    18      49.066  45.434  50.892  1.00  0.00           H  
ATOM    237  CA  ILE    18      50.733  46.438  50.005  1.00  0.00           C  
ATOM    238  HA  ILE    18      50.617  47.282  49.326  1.00  0.00           H  
ATOM    239  CB  ILE    18      51.026  47.020  51.402  1.00  0.00           C  
ATOM    240  HB  ILE    18      51.941  47.610  51.320  1.00  0.00           H  
ATOM    241  CG2 ILE    18      49.906  48.002  51.780  1.00  0.00           C  
ATOM    242 HG21 ILE    18      48.954  47.490  51.886  1.00  0.00           H  
ATOM    243 HG22 ILE    18      50.146  48.513  52.712  1.00  0.00           H  
ATOM    244 HG23 ILE    18      49.793  48.739  50.986  1.00  0.00           H  
ATOM    245  CG1 ILE    18      51.291  45.911  52.451  1.00  0.00           C  
ATOM    246 HG12 ILE    18      50.379  45.349  52.642  1.00  0.00           H  
ATOM    247 HG13 ILE    18      52.025  45.207  52.066  1.00  0.00           H  
ATOM    248  CD1 ILE    18      51.854  46.433  53.773  1.00  0.00           C  
ATOM    249 HD11 ILE    18      51.152  47.117  54.243  1.00  0.00           H  
ATOM    250 HD12 ILE    18      52.036  45.593  54.445  1.00  0.00           H  
ATOM    251 HD13 ILE    18      52.797  46.947  53.588  1.00  0.00           H  
ATOM    252  C   ILE    18      51.956  45.652  49.507  1.00  0.00           C  
ATOM    253  O   ILE    18      52.980  46.269  49.240  1.00  0.00           O  
ATOM    254  N   ASP    19      51.935  44.312  49.487  1.00  0.00           N  
ATOM    255  H   ASP    19      51.063  43.853  49.724  1.00  0.00           H  
ATOM    256  CA  ASP    19      53.033  43.450  48.988  1.00  0.00           C  
ATOM    257  HA  ASP    19      52.723  42.417  49.157  1.00  0.00           H  
ATOM    258  CB  ASP    19      53.205  43.616  47.462  1.00  0.00           C  
ATOM    259  HB2 ASP    19      53.574  44.621  47.252  1.00  0.00           H  
ATOM    260  HB3 ASP    19      53.971  42.916  47.122  1.00  0.00           H  
ATOM    261  CG  ASP    19      51.933  43.352  46.631  1.00  0.00           C  
ATOM    262  OD1 ASP    19      51.806  43.944  45.531  1.00  0.00           O  
ATOM    263  OD2 ASP    19      51.094  42.501  47.016  1.00  0.00           O  
ATOM    264  C   ASP    19      54.398  43.599  49.723  1.00  0.00           C  
ATOM    265  O   ASP    19      55.362  42.899  49.402  1.00  0.00           O  
ATOM    266  N   GLY    20      54.491  44.487  50.722  1.00  0.00           N  
ATOM    267  H   GLY    20      53.666  45.042  50.893  1.00  0.00           H  
ATOM    268  CA  GLY    20      55.710  44.888  51.430  1.00  0.00           C  
ATOM    269  HA2 GLY    20      55.439  45.596  52.212  1.00  0.00           H  
ATOM    270  HA3 GLY    20      56.133  44.008  51.918  1.00  0.00           H  
ATOM    271  C   GLY    20      56.812  45.540  50.572  1.00  0.00           C  
ATOM    272  O   GLY    20      57.989  45.339  50.883  1.00  0.00           O  
ATOM    273  N   TRP    21      56.482  46.294  49.506  1.00  0.00           N  
ATOM    274  H   TRP    21      55.502  46.427  49.291  1.00  0.00           H  
ATOM    275  CA  TRP    21      57.495  46.887  48.604  1.00  0.00           C  
ATOM    276  HA  TRP    21      58.115  46.059  48.254  1.00  0.00           H  
ATOM    277  CB  TRP    21      56.861  47.503  47.330  1.00  0.00           C  
ATOM    278  HB2 TRP    21      57.669  47.684  46.620  1.00  0.00           H  
ATOM    279  HB3 TRP    21      56.213  46.751  46.877  1.00  0.00           H  
ATOM    280  CG  TRP    21      56.078  48.786  47.455  1.00  0.00           C  
ATOM    281  CD1 TRP    21      56.615  50.024  47.550  1.00  0.00           C  
ATOM    282  HD1 TRP    21      57.676  50.239  47.512  1.00  0.00           H  
ATOM    283  NE1 TRP    21      55.630  50.952  47.822  1.00  0.00           N  
ATOM    284  HE1 TRP    21      55.819  51.935  47.991  1.00  0.00           H  
ATOM    285  CE2 TRP    21      54.383  50.370  47.828  1.00  0.00           C  
ATOM    286  CZ2 TRP    21      53.094  50.872  48.057  1.00  0.00           C  
ATOM    287  HZ2 TRP    21      52.952  51.903  48.351  1.00  0.00           H  
ATOM    288  CH2 TRP    21      51.990  50.028  47.857  1.00  0.00           C  
ATOM    289  HH2 TRP    21      50.988  50.400  48.014  1.00  0.00           H  
ATOM    290  CZ3 TRP    21      52.191  48.710  47.410  1.00  0.00           C  
ATOM    291  HZ3 TRP    21      51.339  48.070  47.225  1.00  0.00           H  
ATOM    292  CE3 TRP    21      53.495  48.209  47.223  1.00  0.00           C  
ATOM    293  HE3 TRP    21      53.636  47.186  46.905  1.00  0.00           H  
ATOM    294  CD2 TRP    21      54.630  49.006  47.482  1.00  0.00           C  
ATOM    295  C   TRP    21      58.471  47.860  49.314  1.00  0.00           C  
ATOM    296  O   TRP    21      59.687  47.644  49.287  1.00  0.00           O  
ATOM    297  N   TYR    22      57.937  48.907  49.957  1.00  0.00           N  
ATOM    298  H   TYR    22      56.931  48.979  49.918  1.00  0.00           H  
ATOM    299  CA  TYR    22      58.647  50.038  50.589  1.00  0.00           C  
ATOM    300  HA  TYR    22      57.936  50.865  50.617  1.00  0.00           H  
ATOM    301  CB  TYR    22      58.948  49.687  52.059  1.00  0.00           C  
ATOM    302  HB2 TYR    22      59.614  48.823  52.095  1.00  0.00           H  
ATOM    303  HB3 TYR    22      59.460  50.522  52.538  1.00  0.00           H  
ATOM    304  CG  TYR    22      57.695  49.407  52.875  1.00  0.00           C  
ATOM    305  CD1 TYR    22      56.849  50.477  53.233  1.00  0.00           C  
ATOM    306  HD1 TYR    22      57.097  51.488  52.932  1.00  0.00           H  
ATOM    307  CE1 TYR    22      55.682  50.240  53.983  1.00  0.00           C  
ATOM    308  HE1 TYR    22      55.038  51.063  54.257  1.00  0.00           H  
ATOM    309  CZ  TYR    22      55.358  48.925  54.385  1.00  0.00           C  
ATOM    310  OH  TYR    22      54.243  48.688  55.131  1.00  0.00           O  
ATOM    311  HH  TYR    22      53.760  49.503  55.353  1.00  0.00           H  
ATOM    312  CE2 TYR    22      56.203  47.852  54.022  1.00  0.00           C  
ATOM    313  HE2 TYR    22      55.951  46.850  54.336  1.00  0.00           H  
ATOM    314  CD2 TYR    22      57.369  48.094  53.267  1.00  0.00           C  
ATOM    315  HD2 TYR    22      58.017  47.271  52.994  1.00  0.00           H  
ATOM    316  C   TYR    22      59.847  50.602  49.774  1.00  0.00           C  
ATOM    317  O   TYR    22      59.821  50.606  48.540  1.00  0.00           O  
ATOM    318  N   GLY    23      60.882  51.143  50.431  1.00  0.00           N  
ATOM    319  H   GLY    23      60.854  51.157  51.441  1.00  0.00           H  
ATOM    320  CA  GLY    23      62.022  51.803  49.776  1.00  0.00           C  
ATOM    321  HA2 GLY    23      62.844  51.882  50.488  1.00  0.00           H  
ATOM    322  HA3 GLY    23      62.367  51.195  48.939  1.00  0.00           H  
ATOM    323  C   GLY    23      61.695  53.221  49.277  1.00  0.00           C  
ATOM    324  O   GLY    23      61.348  54.097  50.079  1.00  0.00           O  
ATOM    325  N   SER    24      61.833  53.455  47.965  1.00  0.00           N  
ATOM    326  H   SER    24      62.098  52.676  47.379  1.00  0.00           H  
ATOM    327  CA  SER    24      61.677  54.760  47.282  1.00  0.00           C  
ATOM    328  HA  SER    24      60.972  55.369  47.848  1.00  0.00           H  
ATOM    329  CB  SER    24      63.015  55.513  47.262  1.00  0.00           C  
ATOM    330  HB2 SER    24      62.876  56.477  46.766  1.00  0.00           H  
ATOM    331  HB3 SER    24      63.334  55.705  48.291  1.00  0.00           H  
ATOM    332  OG  SER    24      64.011  54.758  46.580  1.00  0.00           O  
ATOM    333  HG  SER    24      64.871  55.233  46.631  1.00  0.00           H  
ATOM    334  C   SER    24      61.093  54.649  45.864  1.00  0.00           C  
ATOM    335  O   SER    24      60.522  55.658  45.387  1.00  0.00           O  
ATOM    336  OXT SER    24      61.162  53.563  45.239  1.00  0.00           O  
TER     337      SER    24 
ENDMDL
REMARK 2LWA                 ENERGY     9.51720E+01 RMS    5.61   3.42   4.64
ATOM      1  N   GLY     1      44.769  55.320  52.780  1.00  0.00           N  
ATOM      2  H1  GLY     1      44.798  55.049  51.809  1.00  0.00           H  
ATOM      3  H2  GLY     1      45.104  56.269  52.855  1.00  0.00           H  
ATOM      4  H3  GLY     1      43.808  55.293  53.084  1.00  0.00           H  
ATOM      5  CA  GLY     1      45.606  54.410  53.608  1.00  0.00           C  
ATOM      6  HA2 GLY     1      46.638  54.434  53.252  1.00  0.00           H  
ATOM      7  HA3 GLY     1      45.589  54.749  54.645  1.00  0.00           H  
ATOM      8  C   GLY     1      45.119  52.964  53.573  1.00  0.00           C  
ATOM      9  O   GLY     1      44.169  52.640  52.861  1.00  0.00           O  
ATOM     10  N   LEU     2      45.754  52.081  54.353  1.00  0.00           N  
ATOM     11  H   LEU     2      46.522  52.416  54.923  1.00  0.00           H  
ATOM     12  CA  LEU     2      45.379  50.662  54.490  1.00  0.00           C  
ATOM     13  HA  LEU     2      45.129  50.257  53.508  1.00  0.00           H  
ATOM     14  CB  LEU     2      46.577  49.861  55.054  1.00  0.00           C  
ATOM     15  HB2 LEU     2      46.930  50.367  55.954  1.00  0.00           H  
ATOM     16  HB3 LEU     2      46.226  48.873  55.357  1.00  0.00           H  
ATOM     17  CG  LEU     2      47.769  49.666  54.095  1.00  0.00           C  
ATOM     18  HG  LEU     2      48.062  50.625  53.668  1.00  0.00           H  
ATOM     19  CD1 LEU     2      48.962  49.095  54.867  1.00  0.00           C  
ATOM     20 HD11 LEU     2      48.697  48.137  55.315  1.00  0.00           H  
ATOM     21 HD12 LEU     2      49.808  48.955  54.194  1.00  0.00           H  
ATOM     22 HD13 LEU     2      49.257  49.789  55.654  1.00  0.00           H  
ATOM     23  CD2 LEU     2      47.439  48.689  52.963  1.00  0.00           C  
ATOM     24 HD21 LEU     2      46.644  49.092  52.341  1.00  0.00           H  
ATOM     25 HD22 LEU     2      48.320  48.538  52.340  1.00  0.00           H  
ATOM     26 HD23 LEU     2      47.125  47.729  53.375  1.00  0.00           H  
ATOM     27  C   LEU     2      44.120  50.514  55.373  1.00  0.00           C  
ATOM     28  O   LEU     2      44.204  50.219  56.569  1.00  0.00           O  
ATOM     29  N   PHE     3      42.946  50.732  54.772  1.00  0.00           N  
ATOM     30  H   PHE     3      42.969  51.012  53.799  1.00  0.00           H  
ATOM     31  CA  PHE     3      41.628  50.661  55.420  1.00  0.00           C  
ATOM     32  HA  PHE     3      41.756  50.458  56.483  1.00  0.00           H  
ATOM     33  CB  PHE     3      40.925  52.023  55.298  1.00  0.00           C  
ATOM     34  HB2 PHE     3      40.761  52.238  54.240  1.00  0.00           H  
ATOM     35  HB3 PHE     3      39.948  51.956  55.777  1.00  0.00           H  
ATOM     36  CG  PHE     3      41.686  53.184  55.928  1.00  0.00           C  
ATOM     37  CD1 PHE     3      42.218  53.070  57.230  1.00  0.00           C  
ATOM     38  HD1 PHE     3      42.081  52.163  57.801  1.00  0.00           H  
ATOM     39  CE1 PHE     3      42.937  54.134  57.801  1.00  0.00           C  
ATOM     40  HE1 PHE     3      43.349  54.034  58.798  1.00  0.00           H  
ATOM     41  CZ  PHE     3      43.113  55.329  57.084  1.00  0.00           C  
ATOM     42  HZ  PHE     3      43.658  56.152  57.531  1.00  0.00           H  
ATOM     43  CE2 PHE     3      42.567  55.459  55.796  1.00  0.00           C  
ATOM     44  HE2 PHE     3      42.681  56.391  55.257  1.00  0.00           H  
ATOM     45  CD2 PHE     3      41.860  54.388  55.216  1.00  0.00           C  
ATOM     46  HD2 PHE     3      41.438  54.496  54.226  1.00  0.00           H  
ATOM     47  C   PHE     3      40.822  49.485  54.846  1.00  0.00           C  
ATOM     48  O   PHE     3      40.217  49.575  53.774  1.00  0.00           O  
ATOM     49  N   GLY     4      40.820  48.372  55.587  1.00  0.00           N  
ATOM     50  H   GLY     4      41.326  48.396  56.461  1.00  0.00           H  
ATOM     51  CA  GLY     4      40.378  47.054  55.116  1.00  0.00           C  
ATOM     52  HA2 GLY     4      39.889  46.521  55.932  1.00  0.00           H  
ATOM     53  HA3 GLY     4      39.668  47.155  54.294  1.00  0.00           H  
ATOM     54  C   GLY     4      41.583  46.231  54.633  1.00  0.00           C  
ATOM     55  O   GLY     4      42.687  46.763  54.470  1.00  0.00           O  
ATOM     56  N   ALA     5      41.402  44.926  54.412  1.00  0.00           N  
ATOM     57  H   ALA     5      40.480  44.535  54.556  1.00  0.00           H  
ATOM     58  CA  ALA     5      42.491  44.006  54.054  1.00  0.00           C  
ATOM     59  HA  ALA     5      43.383  44.279  54.622  1.00  0.00           H  
ATOM     60  CB  ALA     5      42.107  42.584  54.486  1.00  0.00           C  
ATOM     61  HB1 ALA     5      41.206  42.258  53.965  1.00  0.00           H  
ATOM     62  HB2 ALA     5      42.924  41.900  54.252  1.00  0.00           H  
ATOM     63  HB3 ALA     5      41.931  42.562  55.562  1.00  0.00           H  
ATOM     64  C   ALA     5      42.848  44.129  52.557  1.00  0.00           C  
ATOM     65  O   ALA     5      42.413  43.335  51.720  1.00  0.00           O  
ATOM     66  N   ILE     6      43.574  45.209  52.232  1.00  0.00           N  
ATOM     67  H   ILE     6      43.781  45.839  53.001  1.00  0.00           H  
ATOM     68  CA  ILE     6      44.059  45.637  50.902  1.00  0.00           C  
ATOM     69  HA  ILE     6      44.732  46.462  51.116  1.00  0.00           H  
ATOM     70  CB  ILE     6      44.935  44.532  50.235  1.00  0.00           C  
ATOM     71  HB  ILE     6      44.575  43.562  50.567  1.00  0.00           H  
ATOM     72  CG2 ILE     6      44.912  44.443  48.707  1.00  0.00           C  
ATOM     73 HG21 ILE     6      45.451  45.279  48.282  1.00  0.00           H  
ATOM     74 HG22 ILE     6      45.404  43.522  48.391  1.00  0.00           H  
ATOM     75 HG23 ILE     6      43.886  44.426  48.339  1.00  0.00           H  
ATOM     76  CG1 ILE     6      46.397  44.635  50.742  1.00  0.00           C  
ATOM     77 HG12 ILE     6      46.387  44.592  51.832  1.00  0.00           H  
ATOM     78 HG13 ILE     6      46.941  43.756  50.393  1.00  0.00           H  
ATOM     79  CD1 ILE     6      47.207  45.881  50.322  1.00  0.00           C  
ATOM     80 HD11 ILE     6      46.736  46.798  50.673  1.00  0.00           H  
ATOM     81 HD12 ILE     6      48.202  45.824  50.763  1.00  0.00           H  
ATOM     82 HD13 ILE     6      47.318  45.928  49.240  1.00  0.00           H  
ATOM     83  C   ILE     6      42.973  46.362  50.071  1.00  0.00           C  
ATOM     84  O   ILE     6      43.285  47.063  49.105  1.00  0.00           O  
ATOM     85  N   ALA     7      41.710  46.314  50.517  1.00  0.00           N  
ATOM     86  H   ALA     7      41.517  45.725  51.311  1.00  0.00           H  
ATOM     87  CA  ALA     7      40.635  47.196  50.052  1.00  0.00           C  
ATOM     88  HA  ALA     7      40.541  47.096  48.969  1.00  0.00           H  
ATOM     89  CB  ALA     7      39.312  46.767  50.700  1.00  0.00           C  
ATOM     90  HB1 ALA     7      39.375  46.863  51.785  1.00  0.00           H  
ATOM     91  HB2 ALA     7      38.500  47.401  50.337  1.00  0.00           H  
ATOM     92  HB3 ALA     7      39.088  45.732  50.439  1.00  0.00           H  
ATOM     93  C   ALA     7      40.987  48.669  50.377  1.00  0.00           C  
ATOM     94  O   ALA     7      41.840  48.934  51.229  1.00  0.00           O  
ATOM     95  N   ALA     8      40.403  49.617  49.631  1.00  0.00           N  
ATOM     96  H   ALA     8      39.691  49.317  48.979  1.00  0.00           H  
ATOM     97  CA  ALA     8      40.732  51.055  49.623  1.00  0.00           C  
ATOM     98  HA  ALA     8      39.983  51.548  49.000  1.00  0.00           H  
ATOM     99  CB  ALA     8      40.615  51.696  51.019  1.00  0.00           C  
ATOM    100  HB1 ALA     8      41.418  51.363  51.677  1.00  0.00           H  
ATOM    101  HB2 ALA     8      40.684  52.781  50.927  1.00  0.00           H  
ATOM    102  HB3 ALA     8      39.653  51.444  51.466  1.00  0.00           H  
ATOM    103  C   ALA     8      42.091  51.329  48.951  1.00  0.00           C  
ATOM    104  O   ALA     8      42.183  52.158  48.048  1.00  0.00           O  
ATOM    105  N   PHE     9      43.150  50.620  49.350  1.00  0.00           N  
ATOM    106  H   PHE     9      43.020  49.965  50.115  1.00  0.00           H  
ATOM    107  CA  PHE     9      44.493  50.801  48.799  1.00  0.00           C  
ATOM    108  HA  PHE     9      44.613  51.877  48.672  1.00  0.00           H  
ATOM    109  CB  PHE     9      45.548  50.357  49.827  1.00  0.00           C  
ATOM    110  HB2 PHE     9      45.080  50.232  50.806  1.00  0.00           H  
ATOM    111  HB3 PHE     9      45.962  49.389  49.536  1.00  0.00           H  
ATOM    112  CG  PHE     9      46.653  51.384  49.989  1.00  0.00           C  
ATOM    113  CD1 PHE     9      47.991  51.041  49.746  1.00  0.00           C  
ATOM    114  HD1 PHE     9      48.255  50.020  49.512  1.00  0.00           H  
ATOM    115  CE1 PHE     9      48.982  52.036  49.776  1.00  0.00           C  
ATOM    116  HE1 PHE     9      50.000  51.784  49.535  1.00  0.00           H  
ATOM    117  CZ  PHE     9      48.664  53.361  50.098  1.00  0.00           C  
ATOM    118  HZ  PHE     9      49.437  54.118  50.119  1.00  0.00           H  
ATOM    119  CE2 PHE     9      47.331  53.703  50.384  1.00  0.00           C  
ATOM    120  HE2 PHE     9      47.084  54.730  50.614  1.00  0.00           H  
ATOM    121  CD2 PHE     9      46.333  52.717  50.327  1.00  0.00           C  
ATOM    122  HD2 PHE     9      45.302  52.986  50.512  1.00  0.00           H  
ATOM    123  C   PHE     9      44.678  50.249  47.370  1.00  0.00           C  
ATOM    124  O   PHE     9      45.417  50.849  46.588  1.00  0.00           O  
ATOM    125  N   ILE    10      43.964  49.181  46.978  1.00  0.00           N  
ATOM    126  H   ILE    10      43.480  48.633  47.682  1.00  0.00           H  
ATOM    127  CA  ILE    10      43.881  48.762  45.556  1.00  0.00           C  
ATOM    128  HA  ILE    10      44.888  48.798  45.152  1.00  0.00           H  
ATOM    129  CB  ILE    10      43.385  47.314  45.353  1.00  0.00           C  
ATOM    130  HB  ILE    10      43.331  47.130  44.279  1.00  0.00           H  
ATOM    131  CG2 ILE    10      44.460  46.361  45.877  1.00  0.00           C  
ATOM    132 HG21 ILE    10      44.682  46.619  46.905  1.00  0.00           H  
ATOM    133 HG22 ILE    10      44.119  45.327  45.811  1.00  0.00           H  
ATOM    134 HG23 ILE    10      45.369  46.464  45.284  1.00  0.00           H  
ATOM    135  CG1 ILE    10      41.992  47.016  45.962  1.00  0.00           C  
ATOM    136 HG12 ILE    10      41.991  46.023  46.413  1.00  0.00           H  
ATOM    137 HG13 ILE    10      41.751  47.731  46.747  1.00  0.00           H  
ATOM    138  CD1 ILE    10      40.879  47.038  44.906  1.00  0.00           C  
ATOM    139 HD11 ILE    10      41.065  46.267  44.157  1.00  0.00           H  
ATOM    140 HD12 ILE    10      39.919  46.840  45.385  1.00  0.00           H  
ATOM    141 HD13 ILE    10      40.834  48.010  44.415  1.00  0.00           H  
ATOM    142  C   ILE    10      43.050  49.728  44.701  1.00  0.00           C  
ATOM    143  O   ILE    10      43.336  49.912  43.518  1.00  0.00           O  
ATOM    144  N   GLU    11      42.031  50.359  45.295  1.00  0.00           N  
ATOM    145  H   GLU    11      41.836  50.144  46.260  1.00  0.00           H  
ATOM    146  CA  GLU    11      41.248  51.425  44.652  1.00  0.00           C  
ATOM    147  HA  GLU    11      40.951  51.078  43.661  1.00  0.00           H  
ATOM    148  CB  GLU    11      39.965  51.655  45.470  1.00  0.00           C  
ATOM    149  HB2 GLU    11      39.514  50.687  45.699  1.00  0.00           H  
ATOM    150  HB3 GLU    11      40.236  52.122  46.413  1.00  0.00           H  
ATOM    151  CG  GLU    11      38.910  52.512  44.751  1.00  0.00           C  
ATOM    152  HG2 GLU    11      39.309  52.873  43.801  1.00  0.00           H  
ATOM    153  HG3 GLU    11      38.056  51.873  44.509  1.00  0.00           H  
ATOM    154  CD  GLU    11      38.425  53.700  45.608  1.00  0.00           C  
ATOM    155  OE1 GLU    11      38.468  54.859  45.126  1.00  0.00           O  
ATOM    156  OE2 GLU    11      37.967  53.490  46.759  1.00  0.00           O  
ATOM    157  C   GLU    11      42.089  52.710  44.460  1.00  0.00           C  
ATOM    158  O   GLU    11      41.947  53.415  43.457  1.00  0.00           O  
ATOM    159  N   GLY    12      43.006  52.972  45.400  1.00  0.00           N  
ATOM    160  H   GLY    12      42.983  52.387  46.227  1.00  0.00           H  
ATOM    161  CA  GLY    12      44.065  53.983  45.338  1.00  0.00           C  
ATOM    162  HA2 GLY    12      43.702  54.867  44.813  1.00  0.00           H  
ATOM    163  HA3 GLY    12      44.330  54.279  46.354  1.00  0.00           H  
ATOM    164  C   GLY    12      45.321  53.467  44.614  1.00  0.00           C  
ATOM    165  O   GLY    12      45.236  52.961  43.491  1.00  0.00           O  
ATOM    166  N   GLY    13      46.497  53.632  45.233  1.00  0.00           N  
ATOM    167  H   GLY    13      46.496  54.056  46.151  1.00  0.00           H  
ATOM    168  CA  GLY    13      47.799  53.261  44.658  1.00  0.00           C  
ATOM    169  HA2 GLY    13      47.667  52.624  43.783  1.00  0.00           H  
ATOM    170  HA3 GLY    13      48.307  54.168  44.329  1.00  0.00           H  
ATOM    171  C   GLY    13      48.717  52.528  45.641  1.00  0.00           C  
ATOM    172  O   GLY    13      49.626  53.132  46.214  1.00  0.00           O  
ATOM    173  N   TRP    14      48.500  51.218  45.816  1.00  0.00           N  
ATOM    174  H   TRP    14      47.664  50.818  45.416  1.00  0.00           H  
ATOM    175  CA  TRP    14      49.391  50.343  46.593  1.00  0.00           C  
ATOM    176  HA  TRP    14      49.575  50.838  47.541  1.00  0.00           H  
ATOM    177  CB  TRP    14      48.694  49.012  46.914  1.00  0.00           C  
ATOM    178  HB2 TRP    14      49.179  48.606  47.803  1.00  0.00           H  
ATOM    179  HB3 TRP    14      47.657  49.207  47.189  1.00  0.00           H  
ATOM    180  CG  TRP    14      48.712  47.936  45.870  1.00  0.00           C  
ATOM    181  CD1 TRP    14      49.408  46.787  45.992  1.00  0.00           C  
ATOM    182  HD1 TRP    14      50.019  46.535  46.850  1.00  0.00           H  
ATOM    183  NE1 TRP    14      49.203  45.986  44.887  1.00  0.00           N  
ATOM    184  HE1 TRP    14      49.639  45.077  44.767  1.00  0.00           H  
ATOM    185  CE2 TRP    14      48.305  46.558  44.015  1.00  0.00           C  
ATOM    186  CZ2 TRP    14      47.729  46.112  42.816  1.00  0.00           C  
ATOM    187  HZ2 TRP    14      47.987  45.141  42.416  1.00  0.00           H  
ATOM    188  CH2 TRP    14      46.801  46.935  42.157  1.00  0.00           C  
ATOM    189  HH2 TRP    14      46.330  46.598  41.241  1.00  0.00           H  
ATOM    190  CZ3 TRP    14      46.481  48.195  42.693  1.00  0.00           C  
ATOM    191  HZ3 TRP    14      45.758  48.823  42.186  1.00  0.00           H  
ATOM    192  CE3 TRP    14      47.078  48.639  43.889  1.00  0.00           C  
ATOM    193  HE3 TRP    14      46.797  49.600  44.291  1.00  0.00           H  
ATOM    194  CD2 TRP    14      47.991  47.826  44.598  1.00  0.00           C  
ATOM    195  C   TRP    14      50.778  50.168  45.952  1.00  0.00           C  
ATOM    196  O   TRP    14      51.794  50.188  46.654  1.00  0.00           O  
ATOM    197  N   THR    15      50.845  50.067  44.620  1.00  0.00           N  
ATOM    198  H   THR    15      49.984  49.990  44.100  1.00  0.00           H  
ATOM    199  CA  THR    15      52.108  50.157  43.865  1.00  0.00           C  
ATOM    200  HA  THR    15      52.785  49.380  44.221  1.00  0.00           H  
ATOM    201  CB  THR    15      51.864  49.929  42.361  1.00  0.00           C  
ATOM    202  HB  THR    15      51.169  50.686  41.992  1.00  0.00           H  
ATOM    203  CG2 THR    15      53.146  49.982  41.525  1.00  0.00           C  
ATOM    204 HG21 THR    15      53.873  49.262  41.905  1.00  0.00           H  
ATOM    205 HG22 THR    15      52.918  49.746  40.485  1.00  0.00           H  
ATOM    206 HG23 THR    15      53.576  50.983  41.556  1.00  0.00           H  
ATOM    207  OG1 THR    15      51.294  48.648  42.168  1.00  0.00           O  
ATOM    208  HG1 THR    15      51.046  48.564  41.228  1.00  0.00           H  
ATOM    209  C   THR    15      52.749  51.532  44.119  1.00  0.00           C  
ATOM    210  O   THR    15      52.057  52.552  44.129  1.00  0.00           O  
ATOM    211  N   GLY    16      54.067  51.573  44.338  1.00  0.00           N  
ATOM    212  H   GLY    16      54.597  50.716  44.253  1.00  0.00           H  
ATOM    213  CA  GLY    16      54.786  52.767  44.809  1.00  0.00           C  
ATOM    214  HA2 GLY    16      55.753  52.821  44.307  1.00  0.00           H  
ATOM    215  HA3 GLY    16      54.236  53.677  44.563  1.00  0.00           H  
ATOM    216  C   GLY    16      55.023  52.736  46.324  1.00  0.00           C  
ATOM    217  O   GLY    16      56.176  52.779  46.759  1.00  0.00           O  
ATOM    218  N   MET    17      53.963  52.585  47.137  1.00  0.00           N  
ATOM    219  H   MET    17      53.038  52.570  46.727  1.00  0.00           H  
ATOM    220  CA  MET    17      54.104  52.318  48.583  1.00  0.00           C  
ATOM    221  HA  MET    17      54.696  53.122  49.023  1.00  0.00           H  
ATOM    222  CB  MET    17      52.737  52.302  49.294  1.00  0.00           C  
ATOM    223  HB2 MET    17      52.224  53.251  49.128  1.00  0.00           H  
ATOM    224  HB3 MET    17      52.137  51.516  48.846  1.00  0.00           H  
ATOM    225  CG  MET    17      52.854  52.057  50.818  1.00  0.00           C  
ATOM    226  HG2 MET    17      53.787  51.549  51.047  1.00  0.00           H  
ATOM    227  HG3 MET    17      52.909  53.029  51.310  1.00  0.00           H  
ATOM    228  SD  MET    17      51.552  51.082  51.635  1.00  0.00           S  
ATOM    229  CE  MET    17      51.585  49.541  50.670  1.00  0.00           C  
ATOM    230  HE1 MET    17      52.613  49.207  50.544  1.00  0.00           H  
ATOM    231  HE2 MET    17      51.014  48.771  51.191  1.00  0.00           H  
ATOM    232  HE3 MET    17      51.140  49.700  49.688  1.00  0.00           H  
ATOM    233  C   MET    17      54.856  51.002  48.832  1.00  0.00           C  
ATOM    234  O   MET    17      55.720  50.963  49.707  1.00  0.00           O  
ATOM    235  N   ILE    18      54.565  49.949  48.050  1.00  0.00           N  
ATOM    236  H   ILE    18      53.792  50.055  47.401  1.00  0.00           H  
ATOM    237  CA  ILE    18      55.220  48.628  48.141  1.00  0.00           C  
ATOM    238  HA  ILE    18      54.904  48.175  49.077  1.00  0.00           H  
ATOM    239  CB  ILE    18      54.743  47.696  46.991  1.00  0.00           C  
ATOM    240  HB  ILE    18      54.599  48.290  46.087  1.00  0.00           H  
ATOM    241  CG2 ILE    18      55.757  46.585  46.659  1.00  0.00           C  
ATOM    242 HG21 ILE    18      55.842  45.917  47.513  1.00  0.00           H  
ATOM    243 HG22 ILE    18      55.438  46.023  45.784  1.00  0.00           H  
ATOM    244 HG23 ILE    18      56.735  46.991  46.409  1.00  0.00           H  
ATOM    245  CG1 ILE    18      53.392  47.056  47.401  1.00  0.00           C  
ATOM    246 HG12 ILE    18      53.512  46.564  48.367  1.00  0.00           H  
ATOM    247 HG13 ILE    18      52.647  47.841  47.523  1.00  0.00           H  
ATOM    248  CD1 ILE    18      52.831  46.010  46.424  1.00  0.00           C  
ATOM    249 HD11 ILE    18      53.510  45.166  46.319  1.00  0.00           H  
ATOM    250 HD12 ILE    18      51.905  45.607  46.825  1.00  0.00           H  
ATOM    251 HD13 ILE    18      52.647  46.465  45.450  1.00  0.00           H  
ATOM    252  C   ILE    18      56.752  48.737  48.244  1.00  0.00           C  
ATOM    253  O   ILE    18      57.336  48.226  49.198  1.00  0.00           O  
ATOM    254  N   ASP    19      57.405  49.450  47.319  1.00  0.00           N  
ATOM    255  H   ASP    19      56.875  49.889  46.582  1.00  0.00           H  
ATOM    256  CA  ASP    19      58.874  49.582  47.307  1.00  0.00           C  
ATOM    257  HA  ASP    19      59.303  48.603  47.530  1.00  0.00           H  
ATOM    258  CB  ASP    19      59.356  49.984  45.906  1.00  0.00           C  
ATOM    259  HB2 ASP    19      58.880  50.926  45.627  1.00  0.00           H  
ATOM    260  HB3 ASP    19      60.434  50.154  45.943  1.00  0.00           H  
ATOM    261  CG  ASP    19      59.082  48.913  44.832  1.00  0.00           C  
ATOM    262  OD1 ASP    19      58.784  49.290  43.673  1.00  0.00           O  
ATOM    263  OD2 ASP    19      59.203  47.696  45.116  1.00  0.00           O  
ATOM    264  C   ASP    19      59.416  50.530  48.397  1.00  0.00           C  
ATOM    265  O   ASP    19      60.623  50.552  48.659  1.00  0.00           O  
ATOM    266  N   GLY    20      58.529  51.273  49.065  1.00  0.00           N  
ATOM    267  H   GLY    20      57.555  51.177  48.806  1.00  0.00           H  
ATOM    268  CA  GLY    20      58.812  52.040  50.275  1.00  0.00           C  
ATOM    269  HA2 GLY    20      59.764  52.562  50.177  1.00  0.00           H  
ATOM    270  HA3 GLY    20      58.026  52.780  50.433  1.00  0.00           H  
ATOM    271  C   GLY    20      58.871  51.108  51.487  1.00  0.00           C  
ATOM    272  O   GLY    20      59.960  50.758  51.945  1.00  0.00           O  
ATOM    273  N   TRP    21      57.717  50.675  52.006  1.00  0.00           N  
ATOM    274  H   TRP    21      56.854  50.956  51.551  1.00  0.00           H  
ATOM    275  CA  TRP    21      57.635  49.924  53.272  1.00  0.00           C  
ATOM    276  HA  TRP    21      58.174  50.516  54.014  1.00  0.00           H  
ATOM    277  CB  TRP    21      56.186  49.828  53.781  1.00  0.00           C  
ATOM    278  HB2 TRP    21      56.233  49.608  54.848  1.00  0.00           H  
ATOM    279  HB3 TRP    21      55.711  50.806  53.685  1.00  0.00           H  
ATOM    280  CG  TRP    21      55.288  48.798  53.155  1.00  0.00           C  
ATOM    281  CD1 TRP    21      55.240  48.480  51.844  1.00  0.00           C  
ATOM    282  HD1 TRP    21      55.859  48.929  51.081  1.00  0.00           H  
ATOM    283  NE1 TRP    21      54.304  47.489  51.630  1.00  0.00           N  
ATOM    284  HE1 TRP    21      54.130  47.065  50.728  1.00  0.00           H  
ATOM    285  CE2 TRP    21      53.659  47.146  52.795  1.00  0.00           C  
ATOM    286  CZ2 TRP    21      52.637  46.229  53.080  1.00  0.00           C  
ATOM    287  HZ2 TRP    21      52.193  45.643  52.287  1.00  0.00           H  
ATOM    288  CH2 TRP    21      52.207  46.080  54.409  1.00  0.00           C  
ATOM    289  HH2 TRP    21      51.424  45.371  54.650  1.00  0.00           H  
ATOM    290  CZ3 TRP    21      52.805  46.846  55.427  1.00  0.00           C  
ATOM    291  HZ3 TRP    21      52.479  46.718  56.452  1.00  0.00           H  
ATOM    292  CE3 TRP    21      53.824  47.773  55.125  1.00  0.00           C  
ATOM    293  HE3 TRP    21      54.274  48.354  55.919  1.00  0.00           H  
ATOM    294  CD2 TRP    21      54.276  47.954  53.798  1.00  0.00           C  
ATOM    295  C   TRP    21      58.334  48.545  53.266  1.00  0.00           C  
ATOM    296  O   TRP    21      58.702  48.064  54.340  1.00  0.00           O  
ATOM    297  N   TYR    22      58.569  47.914  52.100  1.00  0.00           N  
ATOM    298  H   TYR    22      58.198  48.307  51.244  1.00  0.00           H  
ATOM    299  CA  TYR    22      59.420  46.712  52.010  1.00  0.00           C  
ATOM    300  HA  TYR    22      58.989  45.946  52.648  1.00  0.00           H  
ATOM    301  CB  TYR    22      59.523  46.188  50.559  1.00  0.00           C  
ATOM    302  HB2 TYR    22      59.521  47.041  49.879  1.00  0.00           H  
ATOM    303  HB3 TYR    22      60.503  45.725  50.439  1.00  0.00           H  
ATOM    304  CG  TYR    22      58.534  45.137  50.062  1.00  0.00           C  
ATOM    305  CD1 TYR    22      57.987  44.155  50.920  1.00  0.00           C  
ATOM    306  HD1 TYR    22      58.193  44.166  51.980  1.00  0.00           H  
ATOM    307  CE1 TYR    22      57.191  43.114  50.400  1.00  0.00           C  
ATOM    308  HE1 TYR    22      56.781  42.365  51.062  1.00  0.00           H  
ATOM    309  CZ  TYR    22      56.954  43.029  49.010  1.00  0.00           C  
ATOM    310  OH  TYR    22      56.207  42.014  48.492  1.00  0.00           O  
ATOM    311  HH  TYR    22      55.928  41.370  49.169  1.00  0.00           H  
ATOM    312  CE2 TYR    22      57.516  43.994  48.150  1.00  0.00           C  
ATOM    313  HE2 TYR    22      57.344  43.921  47.085  1.00  0.00           H  
ATOM    314  CD2 TYR    22      58.294  45.045  48.675  1.00  0.00           C  
ATOM    315  HD2 TYR    22      58.728  45.775  48.004  1.00  0.00           H  
ATOM    316  C   TYR    22      60.852  46.952  52.531  1.00  0.00           C  
ATOM    317  O   TYR    22      61.399  46.088  53.224  1.00  0.00           O  
ATOM    318  N   GLY    23      61.469  48.090  52.185  1.00  0.00           N  
ATOM    319  H   GLY    23      60.948  48.764  51.638  1.00  0.00           H  
ATOM    320  CA  GLY    23      62.894  48.368  52.441  1.00  0.00           C  
ATOM    321  HA2 GLY    23      63.390  47.474  52.819  1.00  0.00           H  
ATOM    322  HA3 GLY    23      63.368  48.619  51.492  1.00  0.00           H  
ATOM    323  C   GLY    23      63.180  49.517  53.420  1.00  0.00           C  
ATOM    324  O   GLY    23      64.311  49.622  53.914  1.00  0.00           O  
ATOM    325  N   SER    24      62.191  50.371  53.703  1.00  0.00           N  
ATOM    326  H   SER    24      61.307  50.225  53.226  1.00  0.00           H  
ATOM    327  CA  SER    24      62.271  51.534  54.606  1.00  0.00           C  
ATOM    328  HA  SER    24      63.309  51.859  54.664  1.00  0.00           H  
ATOM    329  CB  SER    24      61.471  52.693  54.008  1.00  0.00           C  
ATOM    330  HB2 SER    24      61.767  52.835  52.964  1.00  0.00           H  
ATOM    331  HB3 SER    24      60.403  52.456  54.033  1.00  0.00           H  
ATOM    332  OG  SER    24      61.730  53.880  54.744  1.00  0.00           O  
ATOM    333  HG  SER    24      61.256  54.632  54.323  1.00  0.00           H  
ATOM    334  C   SER    24      61.834  51.190  56.037  1.00  0.00           C  
ATOM    335  O   SER    24      62.721  51.042  56.911  1.00  0.00           O  
ATOM    336  OXT SER    24      60.616  51.021  56.288  1.00  0.00           O  
TER     337      SER    24 
ENDMDL
REMARK 2LWA                 ENERGY     9.52366E+01 RMS    5.25   4.59   6.17
ATOM      1  N   GLY     1      47.443  50.354  43.622  1.00  0.00           N  
ATOM      2  H1  GLY     1      47.708  49.381  43.569  1.00  0.00           H  
ATOM      3  H2  GLY     1      47.749  50.717  44.513  1.00  0.00           H  
ATOM      4  H3  GLY     1      47.922  50.858  42.890  1.00  0.00           H  
ATOM      5  CA  GLY     1      45.969  50.501  43.474  1.00  0.00           C  
ATOM      6  HA2 GLY     1      45.693  51.553  43.555  1.00  0.00           H  
ATOM      7  HA3 GLY     1      45.663  50.140  42.490  1.00  0.00           H  
ATOM      8  C   GLY     1      45.204  49.712  44.528  1.00  0.00           C  
ATOM      9  O   GLY     1      45.694  48.698  45.016  1.00  0.00           O  
ATOM     10  N   LEU     2      43.976  50.119  44.858  1.00  0.00           N  
ATOM     11  H   LEU     2      43.589  50.922  44.376  1.00  0.00           H  
ATOM     12  CA  LEU     2      43.165  49.535  45.942  1.00  0.00           C  
ATOM     13  HA  LEU     2      43.833  49.170  46.725  1.00  0.00           H  
ATOM     14  CB  LEU     2      42.310  50.687  46.532  1.00  0.00           C  
ATOM     15  HB2 LEU     2      42.927  51.579  46.628  1.00  0.00           H  
ATOM     16  HB3 LEU     2      41.525  50.925  45.812  1.00  0.00           H  
ATOM     17  CG  LEU     2      41.658  50.425  47.904  1.00  0.00           C  
ATOM     18  HG  LEU     2      41.140  49.470  47.885  1.00  0.00           H  
ATOM     19  CD1 LEU     2      42.674  50.422  49.051  1.00  0.00           C  
ATOM     20 HD11 LEU     2      43.142  51.402  49.141  1.00  0.00           H  
ATOM     21 HD12 LEU     2      42.166  50.200  49.989  1.00  0.00           H  
ATOM     22 HD13 LEU     2      43.444  49.671  48.883  1.00  0.00           H  
ATOM     23  CD2 LEU     2      40.635  51.520  48.214  1.00  0.00           C  
ATOM     24 HD21 LEU     2      39.860  51.529  47.448  1.00  0.00           H  
ATOM     25 HD22 LEU     2      40.167  51.329  49.180  1.00  0.00           H  
ATOM     26 HD23 LEU     2      41.124  52.495  48.240  1.00  0.00           H  
ATOM     27  C   LEU     2      42.346  48.322  45.426  1.00  0.00           C  
ATOM     28  O   LEU     2      41.120  48.281  45.548  1.00  0.00           O  
ATOM     29  N   PHE     3      43.031  47.338  44.819  1.00  0.00           N  
ATOM     30  H   PHE     3      44.039  47.431  44.782  1.00  0.00           H  
ATOM     31  CA  PHE     3      42.415  46.185  44.133  1.00  0.00           C  
ATOM     32  HA  PHE     3      41.392  46.461  43.868  1.00  0.00           H  
ATOM     33  CB  PHE     3      43.117  45.893  42.781  1.00  0.00           C  
ATOM     34  HB2 PHE     3      42.616  45.042  42.316  1.00  0.00           H  
ATOM     35  HB3 PHE     3      42.932  46.747  42.128  1.00  0.00           H  
ATOM     36  CG  PHE     3      44.621  45.624  42.775  1.00  0.00           C  
ATOM     37  CD1 PHE     3      45.526  46.689  42.603  1.00  0.00           C  
ATOM     38  HD1 PHE     3      45.151  47.690  42.451  1.00  0.00           H  
ATOM     39  CE1 PHE     3      46.915  46.455  42.605  1.00  0.00           C  
ATOM     40  HE1 PHE     3      47.608  47.272  42.464  1.00  0.00           H  
ATOM     41  CZ  PHE     3      47.409  45.151  42.775  1.00  0.00           C  
ATOM     42  HZ  PHE     3      48.477  44.972  42.784  1.00  0.00           H  
ATOM     43  CE2 PHE     3      46.512  44.077  42.898  1.00  0.00           C  
ATOM     44  HE2 PHE     3      46.892  43.068  42.998  1.00  0.00           H  
ATOM     45  CD2 PHE     3      45.125  44.310  42.871  1.00  0.00           C  
ATOM     46  HD2 PHE     3      44.446  43.468  42.928  1.00  0.00           H  
ATOM     47  C   PHE     3      42.273  44.964  45.067  1.00  0.00           C  
ATOM     48  O   PHE     3      41.185  44.703  45.581  1.00  0.00           O  
ATOM     49  N   GLY     4      43.368  44.236  45.310  1.00  0.00           N  
ATOM     50  H   GLY     4      44.205  44.494  44.806  1.00  0.00           H  
ATOM     51  CA  GLY     4      43.458  43.083  46.226  1.00  0.00           C  
ATOM     52  HA2 GLY     4      42.476  42.840  46.634  1.00  0.00           H  
ATOM     53  HA3 GLY     4      43.811  42.214  45.670  1.00  0.00           H  
ATOM     54  C   GLY     4      44.420  43.317  47.398  1.00  0.00           C  
ATOM     55  O   GLY     4      44.256  42.731  48.468  1.00  0.00           O  
ATOM     56  N   ALA     5      45.366  44.252  47.236  1.00  0.00           N  
ATOM     57  H   ALA     5      45.482  44.662  46.321  1.00  0.00           H  
ATOM     58  CA  ALA     5      46.284  44.702  48.282  1.00  0.00           C  
ATOM     59  HA  ALA     5      46.662  43.824  48.809  1.00  0.00           H  
ATOM     60  CB  ALA     5      47.485  45.371  47.600  1.00  0.00           C  
ATOM     61  HB1 ALA     5      47.164  46.246  47.033  1.00  0.00           H  
ATOM     62  HB2 ALA     5      48.218  45.669  48.350  1.00  0.00           H  
ATOM     63  HB3 ALA     5      47.963  44.664  46.921  1.00  0.00           H  
ATOM     64  C   ALA     5      45.595  45.585  49.350  1.00  0.00           C  
ATOM     65  O   ALA     5      46.188  45.874  50.386  1.00  0.00           O  
ATOM     66  N   ILE     6      44.334  46.000  49.145  1.00  0.00           N  
ATOM     67  H   ILE     6      43.913  45.802  48.248  1.00  0.00           H  
ATOM     68  CA  ILE     6      43.490  46.618  50.190  1.00  0.00           C  
ATOM     69  HA  ILE     6      43.901  47.607  50.402  1.00  0.00           H  
ATOM     70  CB  ILE     6      42.034  46.825  49.693  1.00  0.00           C  
ATOM     71  HB  ILE     6      42.077  47.562  48.892  1.00  0.00           H  
ATOM     72  CG2 ILE     6      41.389  45.555  49.101  1.00  0.00           C  
ATOM     73 HG21 ILE     6      41.203  44.813  49.878  1.00  0.00           H  
ATOM     74 HG22 ILE     6      40.439  45.809  48.629  1.00  0.00           H  
ATOM     75 HG23 ILE     6      42.016  45.119  48.325  1.00  0.00           H  
ATOM     76  CG1 ILE     6      41.157  47.401  50.830  1.00  0.00           C  
ATOM     77 HG12 ILE     6      41.011  46.641  51.599  1.00  0.00           H  
ATOM     78 HG13 ILE     6      41.683  48.241  51.284  1.00  0.00           H  
ATOM     79  CD1 ILE     6      39.772  47.900  50.396  1.00  0.00           C  
ATOM     80 HD11 ILE     6      39.164  47.073  50.031  1.00  0.00           H  
ATOM     81 HD12 ILE     6      39.268  48.344  51.255  1.00  0.00           H  
ATOM     82 HD13 ILE     6      39.868  48.654  49.618  1.00  0.00           H  
ATOM     83  C   ILE     6      43.576  45.826  51.509  1.00  0.00           C  
ATOM     84  O   ILE     6      43.884  46.397  52.558  1.00  0.00           O  
ATOM     85  N   ALA     7      43.460  44.495  51.443  1.00  0.00           N  
ATOM     86  H   ALA     7      43.272  44.080  50.541  1.00  0.00           H  
ATOM     87  CA  ALA     7      43.692  43.583  52.567  1.00  0.00           C  
ATOM     88  HA  ALA     7      43.324  44.049  53.484  1.00  0.00           H  
ATOM     89  CB  ALA     7      42.856  42.318  52.333  1.00  0.00           C  
ATOM     90  HB1 ALA     7      43.170  41.821  51.413  1.00  0.00           H  
ATOM     91  HB2 ALA     7      42.981  41.633  53.173  1.00  0.00           H  
ATOM     92  HB3 ALA     7      41.800  42.585  52.254  1.00  0.00           H  
ATOM     93  C   ALA     7      45.208  43.320  52.756  1.00  0.00           C  
ATOM     94  O   ALA     7      45.710  42.202  52.618  1.00  0.00           O  
ATOM     95  N   ALA     8      45.899  44.416  53.086  1.00  0.00           N  
ATOM     96  H   ALA     8      45.318  45.236  53.173  1.00  0.00           H  
ATOM     97  CA  ALA     8      47.330  44.624  53.358  1.00  0.00           C  
ATOM     98  HA  ALA     8      47.579  44.093  54.278  1.00  0.00           H  
ATOM     99  CB  ALA     8      48.219  44.046  52.240  1.00  0.00           C  
ATOM    100  HB1 ALA     8      47.992  44.502  51.281  1.00  0.00           H  
ATOM    101  HB2 ALA     8      49.267  44.237  52.473  1.00  0.00           H  
ATOM    102  HB3 ALA     8      48.088  42.968  52.163  1.00  0.00           H  
ATOM    103  C   ALA     8      47.640  46.126  53.615  1.00  0.00           C  
ATOM    104  O   ALA     8      48.752  46.469  54.009  1.00  0.00           O  
ATOM    105  N   PHE     9      46.677  47.041  53.403  1.00  0.00           N  
ATOM    106  H   PHE     9      45.831  46.768  52.920  1.00  0.00           H  
ATOM    107  CA  PHE     9      46.769  48.428  53.884  1.00  0.00           C  
ATOM    108  HA  PHE     9      47.815  48.732  53.935  1.00  0.00           H  
ATOM    109  CB  PHE     9      46.060  49.400  52.926  1.00  0.00           C  
ATOM    110  HB2 PHE     9      46.608  49.437  51.983  1.00  0.00           H  
ATOM    111  HB3 PHE     9      45.055  49.033  52.711  1.00  0.00           H  
ATOM    112  CG  PHE     9      45.964  50.807  53.497  1.00  0.00           C  
ATOM    113  CD1 PHE     9      47.124  51.599  53.613  1.00  0.00           C  
ATOM    114  HD1 PHE     9      48.070  51.233  53.237  1.00  0.00           H  
ATOM    115  CE1 PHE     9      47.060  52.861  54.233  1.00  0.00           C  
ATOM    116  HE1 PHE     9      47.954  53.465  54.327  1.00  0.00           H  
ATOM    117  CZ  PHE     9      45.836  53.340  54.732  1.00  0.00           C  
ATOM    118  HZ  PHE     9      45.787  54.310  55.212  1.00  0.00           H  
ATOM    119  CE2 PHE     9      44.675  52.557  54.611  1.00  0.00           C  
ATOM    120  HE2 PHE     9      43.733  52.922  55.002  1.00  0.00           H  
ATOM    121  CD2 PHE     9      44.739  51.293  53.996  1.00  0.00           C  
ATOM    122  HD2 PHE     9      43.843  50.692  53.925  1.00  0.00           H  
ATOM    123  C   PHE     9      46.195  48.529  55.312  1.00  0.00           C  
ATOM    124  O   PHE     9      46.817  49.114  56.201  1.00  0.00           O  
ATOM    125  N   ILE    10      45.016  47.926  55.536  1.00  0.00           N  
ATOM    126  H   ILE    10      44.572  47.472  54.749  1.00  0.00           H  
ATOM    127  CA  ILE    10      44.241  48.019  56.787  1.00  0.00           C  
ATOM    128  HA  ILE    10      44.079  49.078  56.994  1.00  0.00           H  
ATOM    129  CB  ILE    10      42.842  47.363  56.588  1.00  0.00           C  
ATOM    130  HB  ILE    10      42.963  46.437  56.022  1.00  0.00           H  
ATOM    131  CG2 ILE    10      42.150  46.977  57.909  1.00  0.00           C  
ATOM    132 HG21 ILE    10      42.024  47.858  58.540  1.00  0.00           H  
ATOM    133 HG22 ILE    10      41.171  46.541  57.706  1.00  0.00           H  
ATOM    134 HG23 ILE    10      42.733  46.225  58.441  1.00  0.00           H  
ATOM    135  CG1 ILE    10      41.874  48.302  55.818  1.00  0.00           C  
ATOM    136 HG12 ILE    10      40.843  48.045  56.067  1.00  0.00           H  
ATOM    137 HG13 ILE    10      42.030  49.335  56.131  1.00  0.00           H  
ATOM    138  CD1 ILE    10      41.971  48.216  54.292  1.00  0.00           C  
ATOM    139 HD11 ILE    10      41.772  47.194  53.971  1.00  0.00           H  
ATOM    140 HD12 ILE    10      41.225  48.875  53.847  1.00  0.00           H  
ATOM    141 HD13 ILE    10      42.955  48.526  53.949  1.00  0.00           H  
ATOM    142  C   ILE    10      45.002  47.476  58.018  1.00  0.00           C  
ATOM    143  O   ILE    10      44.834  48.010  59.117  1.00  0.00           O  
ATOM    144  N   GLU    11      45.862  46.461  57.865  1.00  0.00           N  
ATOM    145  H   GLU    11      46.016  46.088  56.940  1.00  0.00           H  
ATOM    146  CA  GLU    11      46.651  45.895  58.981  1.00  0.00           C  
ATOM    147  HA  GLU    11      45.976  45.849  59.838  1.00  0.00           H  
ATOM    148  CB  GLU    11      47.039  44.418  58.704  1.00  0.00           C  
ATOM    149  HB2 GLU    11      46.741  43.847  59.584  1.00  0.00           H  
ATOM    150  HB3 GLU    11      46.441  44.032  57.877  1.00  0.00           H  
ATOM    151  CG  GLU    11      48.515  44.055  58.445  1.00  0.00           C  
ATOM    152  HG2 GLU    11      49.131  44.390  59.282  1.00  0.00           H  
ATOM    153  HG3 GLU    11      48.583  42.965  58.418  1.00  0.00           H  
ATOM    154  CD  GLU    11      49.086  44.614  57.131  1.00  0.00           C  
ATOM    155  OE1 GLU    11      50.041  44.005  56.582  1.00  0.00           O  
ATOM    156  OE2 GLU    11      48.592  45.656  56.656  1.00  0.00           O  
ATOM    157  C   GLU    11      47.820  46.798  59.449  1.00  0.00           C  
ATOM    158  O   GLU    11      48.323  46.617  60.563  1.00  0.00           O  
ATOM    159  N   GLY    12      48.216  47.803  58.652  1.00  0.00           N  
ATOM    160  H   GLY    12      47.751  47.896  57.757  1.00  0.00           H  
ATOM    161  CA  GLY    12      49.213  48.820  59.013  1.00  0.00           C  
ATOM    162  HA2 GLY    12      48.698  49.633  59.525  1.00  0.00           H  
ATOM    163  HA3 GLY    12      49.928  48.392  59.717  1.00  0.00           H  
ATOM    164  C   GLY    12      50.029  49.434  57.860  1.00  0.00           C  
ATOM    165  O   GLY    12      50.555  50.537  58.037  1.00  0.00           O  
ATOM    166  N   GLY    13      50.148  48.775  56.697  1.00  0.00           N  
ATOM    167  H   GLY    13      49.711  47.866  56.611  1.00  0.00           H  
ATOM    168  CA  GLY    13      50.860  49.315  55.521  1.00  0.00           C  
ATOM    169  HA2 GLY    13      50.134  49.830  54.890  1.00  0.00           H  
ATOM    170  HA3 GLY    13      51.596  50.053  55.843  1.00  0.00           H  
ATOM    171  C   GLY    13      51.613  48.282  54.664  1.00  0.00           C  
ATOM    172  O   GLY    13      52.002  47.212  55.143  1.00  0.00           O  
ATOM    173  N   TRP    14      51.852  48.635  53.392  1.00  0.00           N  
ATOM    174  H   TRP    14      51.504  49.531  53.085  1.00  0.00           H  
ATOM    175  CA  TRP    14      52.536  47.799  52.385  1.00  0.00           C  
ATOM    176  HA  TRP    14      52.237  46.761  52.538  1.00  0.00           H  
ATOM    177  CB  TRP    14      52.053  48.230  50.979  1.00  0.00           C  
ATOM    178  HB2 TRP    14      52.398  49.239  50.775  1.00  0.00           H  
ATOM    179  HB3 TRP    14      52.512  47.584  50.231  1.00  0.00           H  
ATOM    180  CG  TRP    14      50.587  48.159  50.698  1.00  0.00           C  
ATOM    181  CD1 TRP    14      49.728  47.307  51.290  1.00  0.00           C  
ATOM    182  HD1 TRP    14      50.007  46.615  52.070  1.00  0.00           H  
ATOM    183  NE1 TRP    14      48.484  47.409  50.708  1.00  0.00           N  
ATOM    184  HE1 TRP    14      47.693  46.816  50.947  1.00  0.00           H  
ATOM    185  CE2 TRP    14      48.512  48.226  49.610  1.00  0.00           C  
ATOM    186  CZ2 TRP    14      47.572  48.512  48.614  1.00  0.00           C  
ATOM    187  HZ2 TRP    14      46.576  48.099  48.659  1.00  0.00           H  
ATOM    188  CH2 TRP    14      47.975  49.280  47.516  1.00  0.00           C  
ATOM    189  HH2 TRP    14      47.282  49.469  46.713  1.00  0.00           H  
ATOM    190  CZ3 TRP    14      49.263  49.840  47.487  1.00  0.00           C  
ATOM    191  HZ3 TRP    14      49.566  50.445  46.644  1.00  0.00           H  
ATOM    192  CE3 TRP    14      50.146  49.653  48.564  1.00  0.00           C  
ATOM    193  HE3 TRP    14      51.102  50.146  48.571  1.00  0.00           H  
ATOM    194  CD2 TRP    14      49.831  48.764  49.606  1.00  0.00           C  
ATOM    195  C   TRP    14      54.081  47.823  52.492  1.00  0.00           C  
ATOM    196  O   TRP    14      54.658  48.193  53.515  1.00  0.00           O  
ATOM    197  N   THR    15      54.754  47.419  51.407  1.00  0.00           N  
ATOM    198  H   THR    15      54.200  47.053  50.643  1.00  0.00           H  
ATOM    199  CA  THR    15      56.207  47.488  51.156  1.00  0.00           C  
ATOM    200  HA  THR    15      56.634  48.361  51.652  1.00  0.00           H  
ATOM    201  CB  THR    15      56.893  46.217  51.699  1.00  0.00           C  
ATOM    202  HB  THR    15      56.283  45.349  51.440  1.00  0.00           H  
ATOM    203  CG2 THR    15      58.311  45.978  51.175  1.00  0.00           C  
ATOM    204 HG21 THR    15      58.930  46.859  51.347  1.00  0.00           H  
ATOM    205 HG22 THR    15      58.748  45.122  51.691  1.00  0.00           H  
ATOM    206 HG23 THR    15      58.286  45.750  50.109  1.00  0.00           H  
ATOM    207  OG1 THR    15      57.005  46.299  53.107  1.00  0.00           O  
ATOM    208  HG1 THR    15      56.139  46.579  53.459  1.00  0.00           H  
ATOM    209  C   THR    15      56.419  47.634  49.643  1.00  0.00           C  
ATOM    210  O   THR    15      55.823  46.885  48.865  1.00  0.00           O  
ATOM    211  N   GLY    16      57.181  48.638  49.196  1.00  0.00           N  
ATOM    212  H   GLY    16      57.626  49.260  49.864  1.00  0.00           H  
ATOM    213  CA  GLY    16      57.393  48.944  47.772  1.00  0.00           C  
ATOM    214  HA2 GLY    16      58.337  49.476  47.653  1.00  0.00           H  
ATOM    215  HA3 GLY    16      57.452  48.023  47.190  1.00  0.00           H  
ATOM    216  C   GLY    16      56.270  49.813  47.197  1.00  0.00           C  
ATOM    217  O   GLY    16      56.503  50.908  46.689  1.00  0.00           O  
ATOM    218  N   MET    17      55.028  49.331  47.303  1.00  0.00           N  
ATOM    219  H   MET    17      54.927  48.401  47.696  1.00  0.00           H  
ATOM    220  CA  MET    17      53.829  50.009  46.794  1.00  0.00           C  
ATOM    221  HA  MET    17      54.037  50.338  45.774  1.00  0.00           H  
ATOM    222  CB  MET    17      52.677  48.992  46.704  1.00  0.00           C  
ATOM    223  HB2 MET    17      52.479  48.602  47.702  1.00  0.00           H  
ATOM    224  HB3 MET    17      51.792  49.501  46.326  1.00  0.00           H  
ATOM    225  CG  MET    17      52.962  47.794  45.785  1.00  0.00           C  
ATOM    226  HG2 MET    17      53.024  48.140  44.753  1.00  0.00           H  
ATOM    227  HG3 MET    17      53.928  47.367  46.052  1.00  0.00           H  
ATOM    228  SD  MET    17      51.743  46.447  45.893  1.00  0.00           S  
ATOM    229  CE  MET    17      50.348  47.151  44.970  1.00  0.00           C  
ATOM    230  HE1 MET    17      50.643  47.319  43.933  1.00  0.00           H  
ATOM    231  HE2 MET    17      49.508  46.456  44.994  1.00  0.00           H  
ATOM    232  HE3 MET    17      50.041  48.094  45.419  1.00  0.00           H  
ATOM    233  C   MET    17      53.461  51.289  47.584  1.00  0.00           C  
ATOM    234  O   MET    17      53.041  52.272  46.976  1.00  0.00           O  
ATOM    235  N   ILE    18      53.698  51.354  48.907  1.00  0.00           N  
ATOM    236  H   ILE    18      54.046  50.526  49.368  1.00  0.00           H  
ATOM    237  CA  ILE    18      53.576  52.616  49.693  1.00  0.00           C  
ATOM    238  HA  ILE    18      52.630  53.086  49.424  1.00  0.00           H  
ATOM    239  CB  ILE    18      53.558  52.405  51.229  1.00  0.00           C  
ATOM    240  HB  ILE    18      53.811  53.362  51.689  1.00  0.00           H  
ATOM    241  CG2 ILE    18      52.129  52.094  51.705  1.00  0.00           C  
ATOM    242 HG21 ILE    18      51.713  51.240  51.177  1.00  0.00           H  
ATOM    243 HG22 ILE    18      52.110  51.914  52.779  1.00  0.00           H  
ATOM    244 HG23 ILE    18      51.490  52.957  51.509  1.00  0.00           H  
ATOM    245  CG1 ILE    18      54.624  51.397  51.714  1.00  0.00           C  
ATOM    246 HG12 ILE    18      54.355  50.391  51.401  1.00  0.00           H  
ATOM    247 HG13 ILE    18      55.579  51.651  51.254  1.00  0.00           H  
ATOM    248  CD1 ILE    18      54.834  51.405  53.235  1.00  0.00           C  
ATOM    249 HD11 ILE    18      53.954  51.015  53.745  1.00  0.00           H  
ATOM    250 HD12 ILE    18      55.688  50.772  53.482  1.00  0.00           H  
ATOM    251 HD13 ILE    18      55.038  52.417  53.582  1.00  0.00           H  
ATOM    252  C   ILE    18      54.661  53.648  49.337  1.00  0.00           C  
ATOM    253  O   ILE    18      54.467  54.845  49.546  1.00  0.00           O  
ATOM    254  N   ASP    19      55.777  53.202  48.758  1.00  0.00           N  
ATOM    255  H   ASP    19      55.866  52.210  48.598  1.00  0.00           H  
ATOM    256  CA  ASP    19      56.889  54.049  48.307  1.00  0.00           C  
ATOM    257  HA  ASP    19      56.953  54.919  48.963  1.00  0.00           H  
ATOM    258  CB  ASP    19      58.213  53.275  48.459  1.00  0.00           C  
ATOM    259  HB2 ASP    19      58.276  52.516  47.678  1.00  0.00           H  
ATOM    260  HB3 ASP    19      59.045  53.964  48.305  1.00  0.00           H  
ATOM    261  CG  ASP    19      58.366  52.608  49.840  1.00  0.00           C  
ATOM    262  OD1 ASP    19      58.404  51.358  49.917  1.00  0.00           O  
ATOM    263  OD2 ASP    19      58.464  53.339  50.859  1.00  0.00           O  
ATOM    264  C   ASP    19      56.689  54.586  46.867  1.00  0.00           C  
ATOM    265  O   ASP    19      57.561  55.285  46.340  1.00  0.00           O  
ATOM    266  N   GLY    20      55.549  54.268  46.229  1.00  0.00           N  
ATOM    267  H   GLY    20      54.901  53.671  46.724  1.00  0.00           H  
ATOM    268  CA  GLY    20      55.156  54.735  44.891  1.00  0.00           C  
ATOM    269  HA2 GLY    20      55.816  55.543  44.572  1.00  0.00           H  
ATOM    270  HA3 GLY    20      55.274  53.916  44.182  1.00  0.00           H  
ATOM    271  C   GLY    20      53.709  55.249  44.796  1.00  0.00           C  
ATOM    272  O   GLY    20      53.477  56.397  44.410  1.00  0.00           O  
ATOM    273  N   TRP    21      52.724  54.395  45.101  1.00  0.00           N  
ATOM    274  H   TRP    21      52.976  53.470  45.434  1.00  0.00           H  
ATOM    275  CA  TRP    21      51.288  54.700  44.974  1.00  0.00           C  
ATOM    276  HA  TRP    21      51.131  55.253  44.047  1.00  0.00           H  
ATOM    277  CB  TRP    21      50.514  53.382  44.847  1.00  0.00           C  
ATOM    278  HB2 TRP    21      50.853  52.865  43.948  1.00  0.00           H  
ATOM    279  HB3 TRP    21      50.765  52.746  45.697  1.00  0.00           H  
ATOM    280  CG  TRP    21      49.020  53.496  44.793  1.00  0.00           C  
ATOM    281  CD1 TRP    21      48.300  53.957  43.745  1.00  0.00           C  
ATOM    282  HD1 TRP    21      48.721  54.320  42.812  1.00  0.00           H  
ATOM    283  NE1 TRP    21      46.950  53.894  44.044  1.00  0.00           N  
ATOM    284  HE1 TRP    21      46.225  54.224  43.413  1.00  0.00           H  
ATOM    285  CE2 TRP    21      46.732  53.344  45.289  1.00  0.00           C  
ATOM    286  CZ2 TRP    21      45.573  52.979  45.989  1.00  0.00           C  
ATOM    287  HZ2 TRP    21      44.596  53.147  45.559  1.00  0.00           H  
ATOM    288  CH2 TRP    21      45.703  52.386  47.257  1.00  0.00           C  
ATOM    289  HH2 TRP    21      44.830  52.087  47.817  1.00  0.00           H  
ATOM    290  CZ3 TRP    21      46.976  52.221  47.824  1.00  0.00           C  
ATOM    291  HZ3 TRP    21      47.073  51.791  48.813  1.00  0.00           H  
ATOM    292  CE3 TRP    21      48.128  52.622  47.124  1.00  0.00           C  
ATOM    293  HE3 TRP    21      49.097  52.504  47.585  1.00  0.00           H  
ATOM    294  CD2 TRP    21      48.042  53.143  45.818  1.00  0.00           C  
ATOM    295  C   TRP    21      50.728  55.577  46.109  1.00  0.00           C  
ATOM    296  O   TRP    21      49.983  56.524  45.847  1.00  0.00           O  
ATOM    297  N   TYR    22      51.110  55.292  47.361  1.00  0.00           N  
ATOM    298  H   TYR    22      51.719  54.494  47.487  1.00  0.00           H  
ATOM    299  CA  TYR    22      50.630  55.995  48.570  1.00  0.00           C  
ATOM    300  HA  TYR    22      49.825  56.669  48.291  1.00  0.00           H  
ATOM    301  CB  TYR    22      50.052  54.967  49.575  1.00  0.00           C  
ATOM    302  HB2 TYR    22      50.453  53.978  49.351  1.00  0.00           H  
ATOM    303  HB3 TYR    22      50.407  55.210  50.577  1.00  0.00           H  
ATOM    304  CG  TYR    22      48.529  54.842  49.661  1.00  0.00           C  
ATOM    305  CD1 TYR    22      47.972  54.183  50.779  1.00  0.00           C  
ATOM    306  HD1 TYR    22      48.621  53.783  51.547  1.00  0.00           H  
ATOM    307  CE1 TYR    22      46.577  54.024  50.897  1.00  0.00           C  
ATOM    308  HE1 TYR    22      46.158  53.503  51.744  1.00  0.00           H  
ATOM    309  CZ  TYR    22      45.719  54.533  49.898  1.00  0.00           C  
ATOM    310  OH  TYR    22      44.368  54.365  49.992  1.00  0.00           O  
ATOM    311  HH  TYR    22      44.106  53.885  50.798  1.00  0.00           H  
ATOM    312  CE2 TYR    22      46.268  55.203  48.785  1.00  0.00           C  
ATOM    313  HE2 TYR    22      45.613  55.559  48.004  1.00  0.00           H  
ATOM    314  CD2 TYR    22      47.663  55.342  48.660  1.00  0.00           C  
ATOM    315  HD2 TYR    22      48.052  55.795  47.760  1.00  0.00           H  
ATOM    316  C   TYR    22      51.663  56.962  49.190  1.00  0.00           C  
ATOM    317  O   TYR    22      51.450  57.484  50.290  1.00  0.00           O  
ATOM    318  N   GLY    23      52.744  57.274  48.469  1.00  0.00           N  
ATOM    319  H   GLY    23      52.865  56.829  47.570  1.00  0.00           H  
ATOM    320  CA  GLY    23      53.732  58.284  48.864  1.00  0.00           C  
ATOM    321  HA2 GLY    23      53.302  59.274  48.713  1.00  0.00           H  
ATOM    322  HA3 GLY    23      53.960  58.168  49.924  1.00  0.00           H  
ATOM    323  C   GLY    23      55.042  58.210  48.072  1.00  0.00           C  
ATOM    324  O   GLY    23      55.071  57.728  46.934  1.00  0.00           O  
ATOM    325  N   SER    24      56.122  58.714  48.680  1.00  0.00           N  
ATOM    326  H   SER    24      55.996  59.090  49.609  1.00  0.00           H  
ATOM    327  CA  SER    24      57.483  58.826  48.116  1.00  0.00           C  
ATOM    328  HA  SER    24      57.597  58.083  47.328  1.00  0.00           H  
ATOM    329  CB  SER    24      57.677  60.207  47.476  1.00  0.00           C  
ATOM    330  HB2 SER    24      58.683  60.265  47.052  1.00  0.00           H  
ATOM    331  HB3 SER    24      56.957  60.331  46.662  1.00  0.00           H  
ATOM    332  OG  SER    24      57.500  61.241  48.440  1.00  0.00           O  
ATOM    333  HG  SER    24      57.603  62.115  48.002  1.00  0.00           H  
ATOM    334  C   SER    24      58.586  58.533  49.145  1.00  0.00           C  
ATOM    335  O   SER    24      59.719  58.202  48.709  1.00  0.00           O  
ATOM    336  OXT SER    24      58.337  58.593  50.369  1.00  0.00           O  
TER     337      SER    24 
ENDMDL
REMARK 2LWA                 ENERGY     9.52479E+01 RMS    5.30   3.81   5.33
ATOM      1  N   GLY     1      37.781  55.583  45.259  1.00  0.00           N  
ATOM      2  H1  GLY     1      37.155  56.040  45.904  1.00  0.00           H  
ATOM      3  H2  GLY     1      37.813  54.600  45.480  1.00  0.00           H  
ATOM      4  H3  GLY     1      37.413  55.689  44.326  1.00  0.00           H  
ATOM      5  CA  GLY     1      39.134  56.180  45.344  1.00  0.00           C  
ATOM      6  HA2 GLY     1      39.793  55.703  44.618  1.00  0.00           H  
ATOM      7  HA3 GLY     1      39.079  57.245  45.115  1.00  0.00           H  
ATOM      8  C   GLY     1      39.725  56.022  46.736  1.00  0.00           C  
ATOM      9  O   GLY     1      39.149  56.501  47.715  1.00  0.00           O  
ATOM     10  N   LEU     2      40.872  55.341  46.843  1.00  0.00           N  
ATOM     11  H   LEU     2      41.308  55.004  45.994  1.00  0.00           H  
ATOM     12  CA  LEU     2      41.605  55.142  48.104  1.00  0.00           C  
ATOM     13  HA  LEU     2      40.921  54.719  48.843  1.00  0.00           H  
ATOM     14  CB  LEU     2      42.758  54.140  47.869  1.00  0.00           C  
ATOM     15  HB2 LEU     2      43.426  54.562  47.115  1.00  0.00           H  
ATOM     16  HB3 LEU     2      43.331  54.057  48.789  1.00  0.00           H  
ATOM     17  CG  LEU     2      42.339  52.726  47.406  1.00  0.00           C  
ATOM     18  HG  LEU     2      41.769  52.806  46.482  1.00  0.00           H  
ATOM     19  CD1 LEU     2      43.581  51.881  47.113  1.00  0.00           C  
ATOM     20 HD11 LEU     2      44.186  51.770  48.011  1.00  0.00           H  
ATOM     21 HD12 LEU     2      43.282  50.895  46.758  1.00  0.00           H  
ATOM     22 HD13 LEU     2      44.178  52.363  46.339  1.00  0.00           H  
ATOM     23  CD2 LEU     2      41.483  51.981  48.434  1.00  0.00           C  
ATOM     24 HD21 LEU     2      40.546  52.512  48.600  1.00  0.00           H  
ATOM     25 HD22 LEU     2      41.245  50.985  48.060  1.00  0.00           H  
ATOM     26 HD23 LEU     2      42.013  51.882  49.379  1.00  0.00           H  
ATOM     27  C   LEU     2      42.140  56.477  48.668  1.00  0.00           C  
ATOM     28  O   LEU     2      42.750  57.259  47.935  1.00  0.00           O  
ATOM     29  N   PHE     3      41.947  56.716  49.972  1.00  0.00           N  
ATOM     30  H   PHE     3      41.403  56.045  50.498  1.00  0.00           H  
ATOM     31  CA  PHE     3      42.483  57.883  50.696  1.00  0.00           C  
ATOM     32  HA  PHE     3      42.939  58.570  49.982  1.00  0.00           H  
ATOM     33  CB  PHE     3      41.354  58.653  51.404  1.00  0.00           C  
ATOM     34  HB2 PHE     3      40.691  59.076  50.648  1.00  0.00           H  
ATOM     35  HB3 PHE     3      40.766  57.954  52.001  1.00  0.00           H  
ATOM     36  CG  PHE     3      41.853  59.778  52.300  1.00  0.00           C  
ATOM     37  CD1 PHE     3      41.531  59.793  53.673  1.00  0.00           C  
ATOM     38  HD1 PHE     3      40.902  59.020  54.095  1.00  0.00           H  
ATOM     39  CE1 PHE     3      42.032  60.810  54.507  1.00  0.00           C  
ATOM     40  HE1 PHE     3      41.783  60.819  55.561  1.00  0.00           H  
ATOM     41  CZ  PHE     3      42.862  61.813  53.975  1.00  0.00           C  
ATOM     42  HZ  PHE     3      43.252  62.592  54.618  1.00  0.00           H  
ATOM     43  CE2 PHE     3      43.185  61.802  52.607  1.00  0.00           C  
ATOM     44  HE2 PHE     3      43.828  62.571  52.197  1.00  0.00           H  
ATOM     45  CD2 PHE     3      42.678  60.791  51.771  1.00  0.00           C  
ATOM     46  HD2 PHE     3      42.937  60.790  50.721  1.00  0.00           H  
ATOM     47  C   PHE     3      43.597  57.477  51.669  1.00  0.00           C  
ATOM     48  O   PHE     3      44.763  57.807  51.447  1.00  0.00           O  
ATOM     49  N   GLY     4      43.259  56.719  52.722  1.00  0.00           N  
ATOM     50  H   GLY     4      42.281  56.513  52.881  1.00  0.00           H  
ATOM     51  CA  GLY     4      44.244  56.136  53.638  1.00  0.00           C  
ATOM     52  HA2 GLY     4      44.752  56.933  54.185  1.00  0.00           H  
ATOM     53  HA3 GLY     4      43.746  55.487  54.358  1.00  0.00           H  
ATOM     54  C   GLY     4      45.290  55.313  52.887  1.00  0.00           C  
ATOM     55  O   GLY     4      46.484  55.536  53.060  1.00  0.00           O  
ATOM     56  N   ALA     5      44.850  54.459  51.955  1.00  0.00           N  
ATOM     57  H   ALA     5      43.848  54.374  51.855  1.00  0.00           H  
ATOM     58  CA  ALA     5      45.676  53.488  51.224  1.00  0.00           C  
ATOM     59  HA  ALA     5      46.434  53.107  51.908  1.00  0.00           H  
ATOM     60  CB  ALA     5      44.773  52.294  50.889  1.00  0.00           C  
ATOM     61  HB1 ALA     5      43.886  52.630  50.362  1.00  0.00           H  
ATOM     62  HB2 ALA     5      45.302  51.576  50.266  1.00  0.00           H  
ATOM     63  HB3 ALA     5      44.467  51.796  51.810  1.00  0.00           H  
ATOM     64  C   ALA     5      46.457  54.073  50.013  1.00  0.00           C  
ATOM     65  O   ALA     5      46.610  53.434  48.974  1.00  0.00           O  
ATOM     66  N   ILE     6      47.027  55.266  50.215  1.00  0.00           N  
ATOM     67  H   ILE     6      46.768  55.697  51.092  1.00  0.00           H  
ATOM     68  CA  ILE     6      48.051  55.965  49.398  1.00  0.00           C  
ATOM     69  HA  ILE     6      48.748  55.215  49.024  1.00  0.00           H  
ATOM     70  CB  ILE     6      47.497  56.716  48.150  1.00  0.00           C  
ATOM     71  HB  ILE     6      48.309  57.340  47.770  1.00  0.00           H  
ATOM     72  CG2 ILE     6      47.176  55.757  46.992  1.00  0.00           C  
ATOM     73 HG21 ILE     6      46.256  55.209  47.192  1.00  0.00           H  
ATOM     74 HG22 ILE     6      47.046  56.326  46.070  1.00  0.00           H  
ATOM     75 HG23 ILE     6      47.997  55.054  46.843  1.00  0.00           H  
ATOM     76  CG1 ILE     6      46.282  57.643  48.379  1.00  0.00           C  
ATOM     77 HG12 ILE     6      45.817  57.852  47.413  1.00  0.00           H  
ATOM     78 HG13 ILE     6      45.536  57.138  48.991  1.00  0.00           H  
ATOM     79  CD1 ILE     6      46.631  59.005  48.991  1.00  0.00           C  
ATOM     80 HD11 ILE     6      47.389  59.503  48.386  1.00  0.00           H  
ATOM     81 HD12 ILE     6      45.736  59.626  49.016  1.00  0.00           H  
ATOM     82 HD13 ILE     6      46.997  58.889  50.008  1.00  0.00           H  
ATOM     83  C   ILE     6      48.895  56.922  50.272  1.00  0.00           C  
ATOM     84  O   ILE     6      49.999  57.297  49.881  1.00  0.00           O  
ATOM     85  N   ALA     7      48.467  57.200  51.512  1.00  0.00           N  
ATOM     86  H   ALA     7      47.568  56.842  51.804  1.00  0.00           H  
ATOM     87  CA  ALA     7      49.082  58.147  52.448  1.00  0.00           C  
ATOM     88  HA  ALA     7      49.575  58.929  51.866  1.00  0.00           H  
ATOM     89  CB  ALA     7      47.950  58.823  53.235  1.00  0.00           C  
ATOM     90  HB1 ALA     7      47.436  58.092  53.861  1.00  0.00           H  
ATOM     91  HB2 ALA     7      48.358  59.613  53.866  1.00  0.00           H  
ATOM     92  HB3 ALA     7      47.235  59.272  52.543  1.00  0.00           H  
ATOM     93  C   ALA     7      50.181  57.528  53.352  1.00  0.00           C  
ATOM     94  O   ALA     7      50.530  58.102  54.389  1.00  0.00           O  
ATOM     95  N   ALA     8      50.697  56.346  52.979  1.00  0.00           N  
ATOM     96  H   ALA     8      50.251  55.870  52.214  1.00  0.00           H  
ATOM     97  CA  ALA     8      51.919  55.749  53.539  1.00  0.00           C  
ATOM     98  HA  ALA     8      52.469  56.547  54.023  1.00  0.00           H  
ATOM     99  CB  ALA     8      51.578  54.767  54.668  1.00  0.00           C  
ATOM    100  HB1 ALA     8      51.209  53.831  54.270  1.00  0.00           H  
ATOM    101  HB2 ALA     8      52.476  54.557  55.249  1.00  0.00           H  
ATOM    102  HB3 ALA     8      50.828  55.201  55.330  1.00  0.00           H  
ATOM    103  C   ALA     8      52.879  55.172  52.456  1.00  0.00           C  
ATOM    104  O   ALA     8      53.891  54.550  52.788  1.00  0.00           O  
ATOM    105  N   PHE     9      52.602  55.404  51.157  1.00  0.00           N  
ATOM    106  H   PHE     9      51.796  55.972  50.937  1.00  0.00           H  
ATOM    107  CA  PHE     9      53.487  55.021  50.035  1.00  0.00           C  
ATOM    108  HA  PHE     9      53.845  54.002  50.195  1.00  0.00           H  
ATOM    109  CB  PHE     9      52.697  55.064  48.706  1.00  0.00           C  
ATOM    110  HB2 PHE     9      51.736  54.571  48.842  1.00  0.00           H  
ATOM    111  HB3 PHE     9      52.472  56.104  48.461  1.00  0.00           H  
ATOM    112  CG  PHE     9      53.386  54.426  47.504  1.00  0.00           C  
ATOM    113  CD1 PHE     9      53.099  53.094  47.134  1.00  0.00           C  
ATOM    114  HD1 PHE     9      52.385  52.508  47.689  1.00  0.00           H  
ATOM    115  CE1 PHE     9      53.723  52.510  46.017  1.00  0.00           C  
ATOM    116  HE1 PHE     9      53.499  51.486  45.744  1.00  0.00           H  
ATOM    117  CZ  PHE     9      54.627  53.260  45.246  1.00  0.00           C  
ATOM    118  HZ  PHE     9      55.101  52.813  44.381  1.00  0.00           H  
ATOM    119  CE2 PHE     9      54.903  54.594  45.594  1.00  0.00           C  
ATOM    120  HE2 PHE     9      55.589  55.175  44.991  1.00  0.00           H  
ATOM    121  CD2 PHE     9      54.286  55.175  46.718  1.00  0.00           C  
ATOM    122  HD2 PHE     9      54.500  56.205  46.971  1.00  0.00           H  
ATOM    123  C   PHE     9      54.713  55.946  49.972  1.00  0.00           C  
ATOM    124  O   PHE     9      55.848  55.502  49.799  1.00  0.00           O  
ATOM    125  N   ILE    10      54.460  57.242  50.178  1.00  0.00           N  
ATOM    126  H   ILE    10      53.496  57.496  50.346  1.00  0.00           H  
ATOM    127  CA  ILE    10      55.438  58.338  50.204  1.00  0.00           C  
ATOM    128  HA  ILE    10      56.081  58.247  49.327  1.00  0.00           H  
ATOM    129  CB  ILE    10      54.688  59.697  50.123  1.00  0.00           C  
ATOM    130  HB  ILE    10      54.200  59.865  51.081  1.00  0.00           H  
ATOM    131  CG2 ILE    10      55.689  60.844  49.905  1.00  0.00           C  
ATOM    132 HG21 ILE    10      56.190  60.724  48.944  1.00  0.00           H  
ATOM    133 HG22 ILE    10      55.173  61.804  49.919  1.00  0.00           H  
ATOM    134 HG23 ILE    10      56.434  60.857  50.699  1.00  0.00           H  
ATOM    135  CG1 ILE    10      53.587  59.739  49.024  1.00  0.00           C  
ATOM    136 HG12 ILE    10      54.050  59.786  48.038  1.00  0.00           H  
ATOM    137 HG13 ILE    10      52.976  58.839  49.055  1.00  0.00           H  
ATOM    138  CD1 ILE    10      52.595  60.900  49.181  1.00  0.00           C  
ATOM    139 HD11 ILE    10      53.091  61.857  49.023  1.00  0.00           H  
ATOM    140 HD12 ILE    10      51.799  60.793  48.443  1.00  0.00           H  
ATOM    141 HD13 ILE    10      52.151  60.877  50.177  1.00  0.00           H  
ATOM    142  C   ILE    10      56.328  58.226  51.462  1.00  0.00           C  
ATOM    143  O   ILE    10      57.537  58.461  51.422  1.00  0.00           O  
ATOM    144  N   GLU    11      55.726  57.775  52.565  1.00  0.00           N  
ATOM    145  H   GLU    11      54.709  57.753  52.529  1.00  0.00           H  
ATOM    146  CA  GLU    11      56.323  57.441  53.863  1.00  0.00           C  
ATOM    147  HA  GLU    11      56.936  58.278  54.202  1.00  0.00           H  
ATOM    148  CB  GLU    11      55.200  57.217  54.900  1.00  0.00           C  
ATOM    149  HB2 GLU    11      54.547  56.428  54.539  1.00  0.00           H  
ATOM    150  HB3 GLU    11      55.656  56.839  55.816  1.00  0.00           H  
ATOM    151  CG  GLU    11      54.344  58.437  55.307  1.00  0.00           C  
ATOM    152  HG2 GLU    11      53.573  58.083  55.997  1.00  0.00           H  
ATOM    153  HG3 GLU    11      54.989  59.112  55.875  1.00  0.00           H  
ATOM    154  CD  GLU    11      53.653  59.235  54.171  1.00  0.00           C  
ATOM    155  OE1 GLU    11      53.533  60.479  54.312  1.00  0.00           O  
ATOM    156  OE2 GLU    11      53.222  58.646  53.149  1.00  0.00           O  
ATOM    157  C   GLU    11      57.240  56.195  53.800  1.00  0.00           C  
ATOM    158  O   GLU    11      58.082  56.000  54.682  1.00  0.00           O  
ATOM    159  N   GLY    12      57.104  55.362  52.757  1.00  0.00           N  
ATOM    160  H   GLY    12      56.393  55.588  52.075  1.00  0.00           H  
ATOM    161  CA  GLY    12      58.024  54.265  52.424  1.00  0.00           C  
ATOM    162  HA2 GLY    12      58.013  54.118  51.344  1.00  0.00           H  
ATOM    163  HA3 GLY    12      59.038  54.564  52.696  1.00  0.00           H  
ATOM    164  C   GLY    12      57.753  52.904  53.083  1.00  0.00           C  
ATOM    165  O   GLY    12      58.633  52.040  53.040  1.00  0.00           O  
ATOM    166  N   GLY    13      56.582  52.697  53.703  1.00  0.00           N  
ATOM    167  H   GLY    13      55.895  53.441  53.678  1.00  0.00           H  
ATOM    168  CA  GLY    13      56.306  51.525  54.554  1.00  0.00           C  
ATOM    169  HA2 GLY    13      57.194  50.897  54.622  1.00  0.00           H  
ATOM    170  HA3 GLY    13      56.101  51.880  55.564  1.00  0.00           H  
ATOM    171  C   GLY    13      55.151  50.596  54.154  1.00  0.00           C  
ATOM    172  O   GLY    13      54.821  49.704  54.940  1.00  0.00           O  
ATOM    173  N   TRP    14      54.527  50.744  52.976  1.00  0.00           N  
ATOM    174  H   TRP    14      54.813  51.484  52.351  1.00  0.00           H  
ATOM    175  CA  TRP    14      53.477  49.803  52.550  1.00  0.00           C  
ATOM    176  HA  TRP    14      52.796  49.659  53.385  1.00  0.00           H  
ATOM    177  CB  TRP    14      52.644  50.324  51.376  1.00  0.00           C  
ATOM    178  HB2 TRP    14      53.323  50.589  50.563  1.00  0.00           H  
ATOM    179  HB3 TRP    14      52.024  49.504  51.012  1.00  0.00           H  
ATOM    180  CG  TRP    14      51.705  51.460  51.602  1.00  0.00           C  
ATOM    181  CD1 TRP    14      51.501  52.419  50.680  1.00  0.00           C  
ATOM    182  HD1 TRP    14      52.041  52.478  49.749  1.00  0.00           H  
ATOM    183  NE1 TRP    14      50.455  53.230  51.057  1.00  0.00           N  
ATOM    184  HE1 TRP    14      50.078  53.952  50.458  1.00  0.00           H  
ATOM    185  CE2 TRP    14      49.917  52.816  52.250  1.00  0.00           C  
ATOM    186  CZ2 TRP    14      48.860  53.305  53.017  1.00  0.00           C  
ATOM    187  HZ2 TRP    14      48.338  54.183  52.692  1.00  0.00           H  
ATOM    188  CH2 TRP    14      48.519  52.664  54.217  1.00  0.00           C  
ATOM    189  HH2 TRP    14      47.701  53.037  54.822  1.00  0.00           H  
ATOM    190  CZ3 TRP    14      49.259  51.545  54.636  1.00  0.00           C  
ATOM    191  HZ3 TRP    14      48.999  51.050  55.563  1.00  0.00           H  
ATOM    192  CE3 TRP    14      50.336  51.065  53.861  1.00  0.00           C  
ATOM    193  HE3 TRP    14      50.885  50.205  54.208  1.00  0.00           H  
ATOM    194  CD2 TRP    14      50.697  51.686  52.641  1.00  0.00           C  
ATOM    195  C   TRP    14      54.016  48.423  52.147  1.00  0.00           C  
ATOM    196  O   TRP    14      54.779  48.298  51.189  1.00  0.00           O  
ATOM    197  N   THR    15      53.530  47.389  52.838  1.00  0.00           N  
ATOM    198  H   THR    15      53.064  47.611  53.704  1.00  0.00           H  
ATOM    199  CA  THR    15      53.657  45.957  52.481  1.00  0.00           C  
ATOM    200  HA  THR    15      53.713  45.874  51.396  1.00  0.00           H  
ATOM    201  CB  THR    15      54.929  45.305  53.053  1.00  0.00           C  
ATOM    202  HB  THR    15      54.878  44.232  52.858  1.00  0.00           H  
ATOM    203  CG2 THR    15      56.216  45.823  52.406  1.00  0.00           C  
ATOM    204 HG21 THR    15      56.406  46.853  52.705  1.00  0.00           H  
ATOM    205 HG22 THR    15      57.057  45.201  52.709  1.00  0.00           H  
ATOM    206 HG23 THR    15      56.125  45.773  51.320  1.00  0.00           H  
ATOM    207  OG1 THR    15      55.003  45.510  54.451  1.00  0.00           O  
ATOM    208  HG1 THR    15      55.823  45.086  54.772  1.00  0.00           H  
ATOM    209  C   THR    15      52.425  45.136  52.906  1.00  0.00           C  
ATOM    210  O   THR    15      52.168  44.085  52.320  1.00  0.00           O  
ATOM    211  N   GLY    16      51.605  45.641  53.844  1.00  0.00           N  
ATOM    212  H   GLY    16      51.929  46.431  54.382  1.00  0.00           H  
ATOM    213  CA  GLY    16      50.288  45.083  54.198  1.00  0.00           C
[truncated: 146,639 more chars]
