# Supplementary material for: Implementation of Time-Averaged Restraints with UNRES Coarse-Grained Model of Polypeptide Chains
Source: J Chem Theory Comput. 2025 Jan 24;21(3):1476–93. doi: 10.1021/acs.jctc.4c01504 (PMC11823420; doi:10.1021/acs.jctc.4c01504)
Supplement: Supplementary file 2 — ct4c01504_si_002.zip [file ct4c01504_si_002.zip › Suppdata/Structures/Models/1PQX_T260K_noave-cg.pdb]

REMARK 1PQX MODEL 1 UNRES energy =   274.33 kcal/mol RMSD = 3.30 A
CRYST1  640.000  640.000  640.000  90.00  90.00  90.00 P 1           1
ORIGX1       1.00000   0.00000   0.00000        0.00000
ORIGX2       0.00000   1.00000   0.00000        0.00000
ORIGX2       0.00000   0.00000   1.00000        0.00000
SCALE1       1.00000   0.00000   0.00000        0.00000
SCALE2       1.00000   0.00000   0.00000        0.00000
SCALE3       1.00000   0.00000   0.00000        0.00000
ATOM      1  CA  MET A   1     325.791 319.240 315.451  1.00  2.38
ATOM      2  SC  MET A   1     327.489 319.142 316.541  1.00  2.82
ATOM      3  CA  LYS A   2     324.781 322.998 315.989  1.00  1.96
ATOM      4  SC  LYS A   2     326.872 324.988 316.867  1.00  2.89
ATOM      5  CA  ILE A   3     321.551 324.232 317.320  1.00  1.50
ATOM      6  SC  ILE A   3     322.114 324.648 318.967  1.00  1.45
ATOM      7  CA  ILE A   4     320.323 327.701 316.471  1.00  1.62
ATOM      8  SC  ILE A   4     321.471 329.084 315.850  1.00  1.75
ATOM      9  CA  SER A   5     316.613 328.448 316.936  1.00  1.70
ATOM     10  SC  SER A   5     316.497 329.610 317.356  1.00  2.03
ATOM     11  CA  ILE A   6     312.863 327.070 316.587  1.00  1.39
ATOM     12  SC  ILE A   6     311.036 327.163 317.197  1.00  2.10
ATOM     13  CA  SER A   7     311.432 326.892 313.003  1.00  1.71
ATOM     14  SC  SER A   7     312.473 326.157 312.698  1.00  2.03
ATOM     15  CA  GLU A   8     308.994 324.132 312.180  1.00  2.08
ATOM     16  SC  GLU A   8     307.840 322.679 310.495  1.00  3.64
ATOM     17  CA  THR A   9     306.973 321.976 314.530  1.00  2.10
ATOM     18  SC  THR A   9     306.175 322.641 315.612  1.00  2.48
ATOM     19  CA  PRO A  10     304.694 319.302 313.401  1.00  3.21
ATOM     20  SC  PRO A  10     305.528 318.577 312.524  1.00  3.93
ATOM     21  CA  ASN A  11     303.389 319.729 317.012  1.00  3.03
ATOM     22  SC  ASN A  11     302.516 317.903 317.514  1.00  3.88
ATOM     23  CA  HIS A  12     305.441 321.583 319.464  1.00  2.92
ATOM     24  SC  HIS A  12     306.694 323.423 321.157  1.00  4.58
ATOM     25  CA  ASN A  13     305.993 318.390 321.437  1.00  1.40
ATOM     26  SC  ASN A  13     305.453 316.680 322.324  1.00  2.00
ATOM     27  CA  THR A  14     308.284 317.434 318.572  1.00  1.12
ATOM     28  SC  THR A  14     308.898 316.383 317.725  1.00  1.28
ATOM     29  CA  MET A  15     310.032 320.248 316.893  1.00  1.04
ATOM     30  SC  MET A  15     310.734 322.229 318.273  1.00  1.64
ATOM     31  CA  LYS A  16     313.191 321.223 314.639  1.00  0.77
ATOM     32  SC  LYS A  16     313.437 322.078 311.659  1.00  1.58
ATOM     33  CA  ILE A  17     316.196 323.724 315.130  1.00  0.74
ATOM     34  SC  ILE A  17     317.061 323.176 316.735  1.00  0.82
ATOM     35  CA  THR A  18     318.538 325.610 312.558  1.00  0.88
ATOM     36  SC  THR A  18     318.826 326.704 311.680  1.00  1.16
ATOM     37  CA  LEU A  19     322.138 325.135 311.613  1.00  1.01
ATOM     38  SC  LEU A  19     322.385 323.142 312.458  1.00  0.97
ATOM     39  CA  SER A  20     324.002 328.417 311.581  1.00  1.65
ATOM     40  SC  SER A  20     323.166 329.463 311.429  1.00  2.23
ATOM     41  CA  GLU A  21     327.211 327.128 313.304  1.00  2.21
ATOM     42  SC  GLU A  21     329.492 327.123 314.139  1.00  3.33
ATOM     43  CA  SER A  22     327.705 324.637 310.423  1.00  1.92
ATOM     44  SC  SER A  22     326.631 324.551 309.760  1.00  1.94
ATOM     45  CA  ARG A  23     329.750 325.518 307.341  1.00  2.68
ATOM     46  SC  ARG A  23     332.756 326.794 306.407  1.00  4.22
ATOM     47  CA  GLU A  24     328.249 323.397 304.665  1.00  2.67
ATOM     48  SC  GLU A  24     327.824 322.474 302.373  1.00  3.74
ATOM     49  CA  GLY A  25     326.718 320.637 306.645  1.00  2.31
ATOM     50  CA  MET A  26     327.572 317.739 308.788  1.00  1.86
ATOM     51  SC  MET A  26     327.254 319.546 310.609  1.00  1.86
ATOM     52  CA  THR A  27     326.133 314.051 309.448  1.00  2.11
ATOM     53  SC  THR A  27     326.522 312.709 309.806  1.00  2.72
ATOM     54  CA  SER A  28     323.255 312.433 311.463  1.00  1.79
ATOM     55  SC  SER A  28     322.903 311.180 311.563  1.00  2.06
ATOM     56  CA  ASP A  29     322.782 311.397 315.044  1.00  1.60
ATOM     57  SC  ASP A  29     323.167 313.417 315.297  1.00  2.06
ATOM     58  CA  THR A  30     320.404 309.945 317.343  1.00  1.12
ATOM     59  SC  THR A  30     319.854 308.711 316.677  1.00  1.48
ATOM     60  CA  TYR A  31     319.225 310.556 321.040  1.00  0.91
ATOM     61  SC  TYR A  31     316.699 309.740 318.769  1.00  2.20
ATOM     62  CA  THR A  32     317.198 308.249 323.371  1.00  1.06
ATOM     63  SC  THR A  32     317.367 306.974 322.543  1.00  1.39
ATOM     64  CA  LYS A  33     317.473 310.042 326.634  1.00  2.27
ATOM     65  SC  LYS A  33     317.847 309.257 329.608  1.00  4.16
ATOM     66  CA  VAL A  34     321.213 309.327 326.012  1.00  1.76
ATOM     67  SC  VAL A  34     321.945 309.842 327.148  1.00  1.58
ATOM     68  CA  ASP A  35     322.883 308.287 322.862  1.00  2.21
ATOM     69  SC  ASP A  35     323.669 306.909 324.193  1.00  2.98
ATOM     70  CA  ASP A  36     323.076 305.564 319.878  1.00  2.80
ATOM     71  SC  ASP A  36     321.417 305.619 318.661  1.00  3.67
ATOM     72  CA  SER A  37     326.045 307.516 318.533  1.00  3.01
ATOM     73  SC  SER A  37     325.639 307.349 317.286  1.00  3.39
ATOM     74  CA  GLN A  38     325.522 310.982 319.290  1.00  2.05
ATOM     75  SC  GLN A  38     323.101 309.989 320.097  1.00  1.76
ATOM     76  CA  PRO A  39     327.886 313.892 319.597  1.00  1.82
ATOM     77  SC  PRO A  39     326.807 314.525 318.934  1.00  1.85
ATOM     78  CA  ALA A  40     328.443 314.793 323.236  1.00  1.51
ATOM     79  SC  ALA A  40     328.758 314.795 323.889  1.00  1.65
ATOM     80  CA  PHE A  41     326.049 317.614 322.629  1.00  1.50
ATOM     81  SC  PHE A  41     327.988 319.662 323.694  1.00  1.68
ATOM     82  CA  ILE A  42     323.117 315.373 321.672  1.00  1.27
ATOM     83  SC  ILE A  42     322.344 314.698 320.355  1.00  1.53
ATOM     84  CA  ASN A  43     323.309 313.662 325.083  1.00  0.94
ATOM     85  SC  ASN A  43     324.026 312.262 324.064  1.00  1.20
ATOM     86  CA  ASP A  44     323.218 316.746 327.330  1.00  1.04
ATOM     87  SC  ASP A  44     324.891 317.550 326.547  1.00  1.64
ATOM     88  CA  ILE A  45     320.901 318.504 324.956  1.00  1.39
ATOM     89  SC  ILE A  45     321.419 319.432 323.383  1.00  1.68
ATOM     90  CA  LEU A  46     318.471 315.695 324.705  1.00  0.89
ATOM     91  SC  LEU A  46     319.157 313.844 324.133  1.00  0.89
ATOM     92  CA  LYS A  47     318.318 315.248 328.502  1.00  1.27
ATOM     93  SC  LYS A  47     320.830 315.496 329.587  1.00  1.57
ATOM     94  CA  VAL A  48     318.510 318.916 329.398  1.00  0.94
ATOM     95  SC  VAL A  48     318.677 320.121 328.536  1.00  0.94
ATOM     96  CA  GLU A  49     315.985 320.935 331.451  1.00  1.10
ATOM     97  SC  GLU A  49     316.861 321.479 333.743  1.00  2.12
ATOM     98  CA  GLY A  50     312.555 320.102 329.623  1.00  1.03
ATOM     99  CA  VAL A  51     313.585 317.831 326.616  1.00  0.72
ATOM    100  SC  VAL A  51     314.707 318.195 325.715  1.00  0.75
ATOM    101  CA  LYS A  52     313.337 313.788 326.349  1.00  0.76
ATOM    102  SC  LYS A  52     312.659 313.437 328.922  1.00  1.92
ATOM    103  CA  SER A  53     314.417 312.281 323.124  1.00  0.70
ATOM    104  SC  SER A  53     314.159 311.044 322.812  1.00  0.98
ATOM    105  CA  ILE A  54     316.119 313.507 319.865  1.00  0.73
ATOM    106  SC  ILE A  54     317.305 315.064 319.935  1.00  0.78
ATOM    107  CA  PHE A  55     316.853 312.475 316.398  1.00  0.95
ATOM    108  SC  PHE A  55     315.794 312.242 313.601  1.00  1.44
ATOM    109  CA  HIS A  56     318.416 314.911 314.024  1.00  1.01
ATOM    110  SC  HIS A  56     317.017 317.035 313.180  1.00  3.14
ATOM    111  CA  VAL A  57     320.637 315.610 311.193  1.00  1.60
ATOM    112  SC  VAL A  57     319.834 315.079 310.070  1.00  1.96
ATOM    113  CA  MET A  58     323.536 317.919 311.889  1.00  2.79
ATOM    114  SC  MET A  58     325.330 316.359 312.583  1.00  4.35
ATOM    115  CA  ASP A  59     322.246 320.128 309.317  1.00  1.14
ATOM    116  SC  ASP A  59     322.834 319.643 307.550  1.00  1.88
ATOM    117  CA  PHE A  60     319.321 320.592 311.508  1.00  0.79
ATOM    118  SC  PHE A  60     317.967 319.165 309.143  1.00  1.94
ATOM    119  CA  ILE A  61     318.871 319.739 315.135  1.00  0.67
ATOM    120  SC  ILE A  61     320.544 318.945 315.735  1.00  0.86
ATOM    121  CA  SER A  62     315.340 318.130 316.228  1.00  0.65
ATOM    122  SC  SER A  62     315.211 316.860 316.294  1.00  0.94
ATOM    123  CA  VAL A  63     313.925 317.882 319.933  1.00  0.66
ATOM    124  SC  VAL A  63     314.622 319.211 320.262  1.00  0.77
ATOM    125  CA  ASP A  64     311.446 316.061 322.084  1.00  0.72
ATOM    126  SC  ASP A  64     312.496 314.281 321.531  1.00  1.44
ATOM    127  CA  LYS A  65     309.208 317.117 324.831  1.00  0.80
ATOM    128  SC  LYS A  65     308.312 319.996 325.360  1.00  1.43
ATOM    129  CA  GLU A  66     307.656 314.568 327.058  1.00  1.16
ATOM    130  SC  GLU A  66     307.778 315.581 329.313  1.00  1.71
ATOM    131  CA  ASN A  67     304.770 316.790 328.221  1.00  2.42
ATOM    132  SC  ASN A  67     303.981 315.350 329.408  1.00  3.68
ATOM    133  CA  ASP A  68     305.508 319.843 326.468  1.00  1.99
ATOM    134  SC  ASP A  68     303.948 320.865 325.704  1.00  3.04
ATOM    135  CA  ALA A  69     307.732 321.061 329.429  1.00  1.79
ATOM    136  SC  ALA A  69     308.250 320.419 329.603  1.00  1.99
ATOM    137  CA  ASN A  70     309.158 324.173 327.837  1.00  1.75
ATOM    138  SC  ASN A  70     309.788 323.977 329.789  1.00  2.43
ATOM    139  CA  TRP A  71     310.618 324.662 324.434  1.00  1.40
ATOM    140  SC  TRP A  71     310.779 321.697 322.535  1.00  0.91
ATOM    141  CA  GLU A  72     312.530 327.773 325.732  1.00  1.44
ATOM    142  SC  GLU A  72     310.423 329.028 325.642  1.00  2.26
ATOM    143  CA  THR A  73     314.522 325.929 328.724  1.00  1.47
ATOM    144  SC  THR A  73     314.124 325.793 330.094  1.00  1.79
ATOM    145  CA  VAL A  74     315.579 323.127 326.250  1.00  1.09
ATOM    146  SC  VAL A  74     314.281 322.539 326.297  1.00  1.03
ATOM    147  CA  LEU A  75     316.492 325.423 323.089  1.00  1.13
ATOM    148  SC  LEU A  75     315.756 325.514 321.428  1.00  1.65
ATOM    149  CA  PRO A  76     317.453 328.347 324.956  1.00  1.23
ATOM    150  SC  PRO A  76     316.026 328.657 325.142  1.00  1.38
ATOM    151  CA  LYS A  77     319.713 326.309 327.125  1.00  1.00
ATOM    152  SC  LYS A  77     318.277 325.565 329.801  1.00  1.33
ATOM    153  CA  VAL A  78     320.681 324.184 324.101  1.00  0.95
ATOM    154  SC  VAL A  78     319.597 323.230 323.818  1.00  0.96
ATOM    155  CA  GLU A  79     322.262 326.971 322.247  1.00  1.18
ATOM    156  SC  GLU A  79     321.027 328.814 323.302  1.00  1.72
ATOM    157  CA  ALA A  80     324.520 327.477 325.320  1.00  1.16
ATOM    158  SC  ALA A  80     324.678 327.895 326.022  1.00  1.30
ATOM    159  CA  VAL A  81     325.652 323.929 325.011  1.00  1.02
ATOM    160  SC  VAL A  81     324.982 322.658 325.414  1.00  0.98
ATOM    161  CA  PHE A  82     327.632 324.213 321.827  1.00  1.20
ATOM    162  SC  PHE A  82     326.081 321.996 320.456  1.00  1.35
ATOM    163  CA  GLU A  83     328.240 327.850 322.368  1.00  3.06
ATOM    164  SC  GLU A  83     325.762 327.773 321.086  1.00  3.86
ATOM    165  CA  LEU A  84     330.132 327.292 325.732  1.00  3.22
ATOM    166  SC  LEU A  84     329.479 325.595 326.758  1.00  3.16
ATOM    167  CA  GLU A  85     332.315 324.154 325.055  1.00  4.61
ATOM    168  SC  GLU A  85     333.603 322.176 324.308  1.00  5.75
ATOM    169  CA  HIS A  86     333.296 325.510 321.894  1.00  4.46
ATOM    170  SC  HIS A  86     331.540 323.921 320.524  1.00  4.52
ATOM    171  CA  HIS A  87     334.534 328.723 323.737  1.00  5.65
ATOM    172  SC  HIS A  87     333.790 330.736 322.070  1.00  6.16
ATOM    173  CA  HIS A  88     336.310 326.519 326.418  1.00  7.78
ATOM    174  SC  HIS A  88     334.313 324.947 327.572  1.00  8.40
ATOM    175  CA  HIS A  89     337.677 324.318 323.754  1.00  9.38
ATOM    176  SC  HIS A  89     336.389 323.917 321.403  1.00  9.25
ATOM    177  CA  HIS A  90     339.040 327.448 321.997  1.00 10.62
ATOM    178  SC  HIS A  90     337.513 328.848 320.160  1.00 10.67
ATOM    179  CA  HIS A  91     341.720 328.036 324.774  1.00 12.58
ATOM    180  SC  HIS A  91     343.361 326.016 325.247  1.00 12.97
TER
CONECT    1    3    2
CONECT    3    5    4
CONECT    5    7    6
CONECT    7    9    8
CONECT    9   11   10
CONECT   11   13   12
CONECT   13   15   14
CONECT   15   17   16
CONECT   17   19   18
CONECT   19   21   20
CONECT   21   23   22
CONECT   23   25   24
CONECT   25   27   26
CONECT   27   29   28
CONECT   29   31   30
CONECT   31   33   32
CONECT   33   35   34
CONECT   35   37   36
CONECT   37   39   38
CONECT   39   41   40
CONECT   41   43   42
CONECT   43   45   44
CONECT   45   47   46
CONECT   47   49   48
CONECT   49   50
CONECT   50   52   51
CONECT   52   54   53
CONECT   54   56   55
CONECT   56   58   57
CONECT   58   60   59
CONECT   60   62   61
CONECT   62   64   63
CONECT   64   66   65
CONECT   66   68   67
CONECT   68   70   69
CONECT   70   72   71
CONECT   72   74   73
CONECT   74   76   75
CONECT   76   78   77
CONECT   78   80   79
CONECT   80   82   81
CONECT   82   84   83
CONECT   84   86   85
CONECT   86   88   87
CONECT   88   90   89
CONECT   90   92   91
CONECT   92   94   93
CONECT   94   96   95
CONECT   96   98   97
CONECT   98   99
CONECT   99  101  100
CONECT  101  103  102
CONECT  103  105  104
CONECT  105  107  106
CONECT  107  109  108
CONECT  109  111  110
CONECT  111  113  112
CONECT  113  115  114
CONECT  115  117  116
CONECT  117  119  118
CONECT  119  121  120
CONECT  121  123  122
CONECT  123  125  124
CONECT  125  127  126
CONECT  127  129  128
CONECT  129  131  130
CONECT  131  133  132
CONECT  133  135  134
CONECT  135  137  136
CONECT  137  139  138
CONECT  139  141  140
CONECT  141  143  142
CONECT  143  145  144
CONECT  145  147  146
CONECT  147  149  148
CONECT  149  151  150
CONECT  151  153  152
CONECT  153  155  154
CONECT  155  157  156
CONECT  157  159  158
CONECT  159  161  160
CONECT  161  163  162
CONECT  163  165  164
CONECT  165  167  166
CONECT  167  169  168
CONECT  169  171  170
CONECT  171  173  172
CONECT  173  175  174
CONECT  175  177  176
CONECT  177  179  178
CONECT  179  180
ENDMDL
REMARK 1PQX MODEL 2 UNRES energy =   275.01 kcal/mol RMSD = 2.66 A
CRYST1  640.000  640.000  640.000  90.00  90.00  90.00 P 1           1
ORIGX1       1.00000   0.00000   0.00000        0.00000
ORIGX2       0.00000   1.00000   0.00000        0.00000
ORIGX2       0.00000   0.00000   1.00000        0.00000
SCALE1       1.00000   0.00000   0.00000        0.00000
SCALE2       1.00000   0.00000   0.00000        0.00000
SCALE3       1.00000   0.00000   0.00000        0.00000
ATOM      1  CA  MET A   1     313.254 313.315 315.554  1.00  1.94
ATOM      2  SC  MET A   1     311.582 315.018 315.100  1.00  2.82
ATOM      3  CA  LYS A   2     316.791 312.199 314.176  1.00  1.44
ATOM      4  SC  LYS A   2     315.697 309.893 312.573  1.00  2.45
ATOM      5  CA  ILE A   3     320.159 313.776 313.725  1.00  0.79
ATOM      6  SC  ILE A   3     321.328 313.436 315.156  1.00  0.91
ATOM      7  CA  ILE A   4     322.393 312.399 310.771  1.00  1.00
ATOM      8  SC  ILE A   4     321.262 313.076 309.523  1.00  1.11
ATOM      9  CA  SER A   5     323.948 315.667 310.550  1.00  0.88
ATOM     10  SC  SER A   5     324.389 315.947 309.332  1.00  1.16
ATOM     11  CA  ILE A   6     326.057 317.147 313.416  1.00  0.67
ATOM     12  SC  ILE A   6     326.714 315.376 313.911  1.00  0.91
ATOM     13  CA  SER A   7     328.941 319.767 312.981  1.00  0.80
ATOM     14  SC  SER A   7     328.991 319.979 311.774  1.00  1.24
ATOM     15  CA  GLU A   8     330.096 322.683 315.046  1.00  0.84
ATOM     16  SC  GLU A   8     330.984 320.621 315.954  1.00  1.88
ATOM     17  CA  THR A   9     329.926 326.511 314.452  1.00  1.83
ATOM     18  SC  THR A   9     328.576 326.710 314.077  1.00  2.18
ATOM     19  CA  PRO A  10     332.510 329.210 315.423  1.00  2.44
ATOM     20  SC  PRO A  10     332.881 328.838 314.098  1.00  2.84
ATOM     21  CA  ASN A  11     330.733 331.612 317.558  1.00  2.31
ATOM     22  SC  ASN A  11     329.728 333.375 317.388  1.00  3.00
ATOM     23  CA  HIS A  12     328.665 328.625 318.961  1.00  1.46
ATOM     24  SC  HIS A  12     326.285 329.198 317.632  1.00  2.56
ATOM     25  CA  ASN A  13     331.151 326.589 320.930  1.00  0.98
ATOM     26  SC  ASN A  13     332.359 326.991 322.517  1.00  1.79
ATOM     27  CA  THR A  14     328.639 323.855 321.425  1.00  0.65
ATOM     28  SC  THR A  14     327.424 324.744 321.818  1.00  0.78
ATOM     29  CA  MET A  15     327.376 321.626 318.686  1.00  0.57
ATOM     30  SC  MET A  15     326.875 319.465 318.208  1.00  0.57
ATOM     31  CA  LYS A  16     324.850 322.176 315.773  1.00  0.50
ATOM     32  SC  LYS A  16     325.420 322.306 312.756  1.00  0.93
ATOM     33  CA  ILE A  17     322.436 319.410 314.525  1.00  0.48
ATOM     34  SC  ILE A  17     322.314 318.157 315.952  1.00  0.63
ATOM     35  CA  THR A  18     320.606 318.521 311.424  1.00  0.54
ATOM     36  SC  THR A  18     321.679 318.723 310.465  1.00  0.84
ATOM     37  CA  LEU A  19     317.039 317.170 311.314  1.00  0.57
ATOM     38  SC  LEU A  19     315.991 317.007 313.131  1.00  0.75
ATOM     39  CA  SER A  20     315.876 313.936 309.514  1.00  0.91
ATOM     40  SC  SER A  20     316.040 312.861 308.653  1.00  1.20
ATOM     41  CA  GLU A  21     312.468 314.383 311.410  1.00  0.95
ATOM     42  SC  GLU A  21     312.344 312.088 311.160  1.00  1.98
ATOM     43  CA  SER A  22     311.163 318.039 312.069  1.00  0.78
ATOM     44  SC  SER A  22     312.210 318.119 311.294  1.00  1.16
ATOM     45  CA  ARG A  23     307.842 319.776 312.451  1.00  1.01
ATOM     46  SC  ARG A  23     308.431 316.567 311.093  1.00  2.67
ATOM     47  CA  GLU A  24     306.559 323.207 311.173  1.00  1.15
ATOM     48  SC  GLU A  24     305.620 324.006 309.114  1.00  2.41
ATOM     49  CA  GLY A  25     304.864 326.010 312.990  1.00  1.21
ATOM     50  CA  MET A  26     307.590 325.864 315.850  1.00  1.06
ATOM     51  SC  MET A  26     308.193 323.435 315.422  1.00  1.71
ATOM     52  CA  THR A  27     309.426 328.964 317.128  1.00  0.94
ATOM     53  SC  THR A  27     308.605 329.101 318.322  1.00  1.35
ATOM     54  CA  SER A  28     313.219 329.549 317.364  1.00  0.77
ATOM     55  SC  SER A  28     313.134 330.854 317.603  1.00  1.09
ATOM     56  CA  ASP A  29     313.987 328.602 321.160  1.00  0.61
ATOM     57  SC  ASP A  29     313.722 326.927 319.897  1.00  1.33
ATOM     58  CA  THR A  30     316.662 327.576 323.839  1.00  0.56
ATOM     59  SC  THR A  30     317.607 327.850 324.981  1.00  0.98
ATOM     60  CA  TYR A  31     315.818 324.919 326.387  1.00  0.61
ATOM     61  SC  TYR A  31     314.814 322.825 323.912  1.00  0.83
ATOM     62  CA  THR A  32     317.437 323.239 329.349  1.00  0.66
ATOM     63  SC  THR A  32     316.887 324.236 330.271  1.00  1.09
ATOM     64  CA  LYS A  33     315.906 320.071 328.244  1.00  0.80
ATOM     65  SC  LYS A  33     313.909 319.616 325.920  1.00  1.08
ATOM     66  CA  VAL A  34     315.972 318.932 331.765  1.00  0.84
ATOM     67  SC  VAL A  34     317.280 318.300 332.334  1.00  0.87
ATOM     68  CA  ASP A  35     313.907 321.707 333.086  1.00  1.16
ATOM     69  SC  ASP A  35     314.739 321.638 334.992  1.00  1.72
ATOM     70  CA  ASP A  36     311.469 322.200 329.965  1.00  1.23
ATOM     71  SC  ASP A  36     311.000 324.178 329.319  1.00  1.61
ATOM     72  CA  SER A  37     310.322 318.598 329.283  1.00  1.32
ATOM     73  SC  SER A  37     309.613 319.277 328.384  1.00  1.61
ATOM     74  CA  GLN A  38     312.595 316.183 327.322  1.00  0.97
ATOM     75  SC  GLN A  38     314.754 316.871 328.136  1.00  0.85
ATOM     76  CA  PRO A  39     311.953 312.764 326.008  1.00  0.94
ATOM     77  SC  PRO A  39     312.149 313.714 324.929  1.00  0.97
ATOM     78  CA  ALA A  40     314.032 310.058 327.939  1.00  0.84
ATOM     79  SC  ALA A  40     313.986 309.461 328.338  1.00  0.98
ATOM     80  CA  PHE A  41     316.887 310.170 325.365  1.00  0.78
ATOM     81  SC  PHE A  41     314.418 309.822 323.644  1.00  1.04
ATOM     82  CA  ILE A  42     317.016 313.997 325.327  1.00  0.64
ATOM     83  SC  ILE A  42     316.722 315.498 324.142  1.00  0.67
ATOM     84  CA  ASN A  43     317.527 314.067 329.091  1.00  0.62
ATOM     85  SC  ASN A  43     315.885 313.696 330.182  1.00  1.01
ATOM     86  CA  ASP A  44     320.337 311.542 329.109  1.00  0.67
ATOM     87  SC  ASP A  44     319.027 310.208 329.910  1.00  1.23
ATOM     88  CA  ILE A  45     321.556 313.160 325.628  1.00  0.65
ATOM     89  SC  ILE A  45     321.508 314.106 324.015  1.00  0.59
ATOM     90  CA  LEU A  46     321.350 316.787 327.402  1.00  0.65
ATOM     91  SC  LEU A  46     320.321 318.562 327.249  1.00  0.70
ATOM     92  CA  LYS A  47     323.142 315.885 330.688  1.00  0.76
ATOM     93  SC  LYS A  47     321.140 314.368 331.359  1.00  1.08
ATOM     94  CA  VAL A  48     325.730 313.892 328.560  1.00  0.73
ATOM     95  SC  VAL A  48     325.945 314.161 327.008  1.00  0.72
ATOM     96  CA  GLU A  49     329.041 313.775 330.121  1.00  0.94
ATOM     97  SC  GLU A  49     329.248 311.566 329.100  1.00  1.84
ATOM     98  CA  GLY A  50     329.490 317.531 330.035  1.00  0.83
ATOM     99  CA  VAL A  51     326.544 319.052 327.714  1.00  0.60
ATOM    100  SC  VAL A  51     325.718 318.674 326.565  1.00  0.57
ATOM    101  CA  LYS A  52     324.221 321.725 329.375  1.00  0.66
ATOM    102  SC  LYS A  52     324.811 320.977 332.261  1.00  2.17
ATOM    103  CA  SER A  53     321.337 322.929 327.217  1.00  0.50
ATOM    104  SC  SER A  53     320.978 323.887 327.887  1.00  0.93
ATOM    105  CA  ILE A  54     319.505 322.631 323.818  1.00  0.48
ATOM    106  SC  ILE A  54     319.410 320.982 322.866  1.00  0.54
ATOM    107  CA  PHE A  55     318.414 325.048 321.217  1.00  0.50
ATOM    108  SC  PHE A  55     319.327 327.180 319.529  1.00  0.92
ATOM    109  CA  HIS A  56     316.412 324.428 318.220  1.00  0.51
ATOM    110  SC  HIS A  56     314.143 322.890 317.947  1.00  1.15
ATOM    111  CA  VAL A  57     315.835 326.874 315.282  1.00  0.64
ATOM    112  SC  VAL A  57     316.632 328.084 315.119  1.00  0.94
ATOM    113  CA  MET A  58     315.000 326.013 311.664  1.00  0.69
ATOM    114  SC  MET A  58     315.796 326.691 309.433  1.00  1.96
ATOM    115  CA  ASP A  59     315.470 322.609 310.299  1.00  0.59
ATOM    116  SC  ASP A  59     316.826 323.260 308.948  1.00  1.42
ATOM    117  CA  PHE A  60     318.490 322.396 312.699  1.00  0.53
ATOM    118  SC  PHE A  60     319.555 325.061 312.567  1.00  0.85
ATOM    119  CA  ILE A  61     319.212 321.995 316.454  1.00  0.47
ATOM    120  SC  ILE A  61     318.074 321.361 317.837  1.00  0.59
ATOM    121  CA  SER A  62     322.026 323.569 318.506  1.00  0.47
ATOM    122  SC  SER A  62     322.394 324.539 317.638  1.00  0.74
ATOM    123  CA  VAL A  63     323.702 322.334 321.504  1.00  0.42
ATOM    124  SC  VAL A  63     323.538 320.908 321.216  1.00  0.45
ATOM    125  CA  ASP A  64     325.380 323.854 324.713  1.00  0.48
ATOM    126  SC  ASP A  64     325.054 325.690 325.717  1.00  1.24
ATOM    127  CA  LYS A  65     328.797 322.703 326.273  1.00  0.60
ATOM    128  SC  LYS A  65     331.271 323.193 325.307  1.00  0.95
ATOM    129  CA  GLU A  66     329.863 323.106 329.880  1.00  0.88
ATOM    130  SC  GLU A  66     327.577 323.599 331.371  1.00  1.65
ATOM    131  CA  ASN A  67     333.541 322.494 331.234  1.00  1.17
ATOM    132  SC  ASN A  67     334.694 321.272 332.519  1.00  1.79
ATOM    133  CA  ASP A  68     334.999 322.983 327.873  1.00  1.23
ATOM    134  SC  ASP A  68     336.694 321.960 327.865  1.00  2.04
ATOM    135  CA  ALA A  69     333.126 319.949 326.406  1.00  0.90
ATOM    136  SC  ALA A  69     332.499 319.584 326.674  1.00  0.95
ATOM    137  CA  ASN A  70     333.941 319.927 322.607  1.00  1.00
ATOM    138  SC  ASN A  70     335.833 320.558 322.987  1.00  1.81
ATOM    139  CA  TRP A  71     331.673 318.700 319.890  1.00  0.92
ATOM    140  SC  TRP A  71     329.234 319.862 321.868  1.00  0.74
ATOM    141  CA  GLU A  72     334.362 315.833 319.185  1.00  1.13
ATOM    142  SC  GLU A  72     336.348 314.920 319.959  1.00  1.92
ATOM    143  CA  THR A  73     334.126 314.851 322.822  1.00  1.15
ATOM    144  SC  THR A  73     335.192 315.258 323.760  1.00  1.47
ATOM    145  CA  VAL A  74     330.340 314.872 323.226  1.00  0.80
ATOM    146  SC  VAL A  74     329.881 316.130 324.042  1.00  0.71
ATOM    147  CA  LEU A  75     328.963 314.032 319.657  1.00  0.77
ATOM    148  SC  LEU A  75     329.717 315.374 318.341  1.00  0.81
ATOM    149  CA  PRO A  76     329.647 310.324 320.579  1.00  0.99
ATOM    150  SC  PRO A  76     330.963 310.735 320.184  1.00  1.12
ATOM    151  CA  LYS A  77     326.796 310.530 323.160  1.00  0.87
ATOM    152  SC  LYS A  77     329.291 311.300 324.748  1.00  1.30
ATOM    153  CA  VAL A  78     324.849 312.950 320.755  1.00  0.65
ATOM    154  SC  VAL A  78     325.134 314.371 320.922  1.00  0.59
ATOM    155  CA  GLU A  79     324.563 310.646 318.011  1.00  0.79
ATOM    156  SC  GLU A  79     325.000 309.086 316.136  1.00  1.47
ATOM    157  CA  ALA A  80     323.086 308.202 320.407  1.00  0.93
ATOM    158  SC  ALA A  80     323.722 308.205 320.725  1.00  1.08
ATOM    159  CA  VAL A  81     320.662 310.502 322.002  1.00  0.76
ATOM    160  SC  VAL A  81     320.198 309.739 323.172  1.00  0.76
ATOM    161  CA  PHE A  82     320.105 313.243 319.509  1.00  0.75
ATOM    162  SC  PHE A  82     317.325 312.972 319.054  1.00  1.35
ATOM    163  CA  GLU A  83     317.668 316.344 319.701  1.00  1.03
ATOM    164  SC  GLU A  83     318.056 317.080 317.381  1.00  2.47
ATOM    165  CA  LEU A  84     314.569 317.592 318.006  1.00  0.83
ATOM    166  SC  LEU A  84     313.254 316.316 318.978  1.00  1.47
ATOM    167  CA  GLU A  85     314.008 320.043 315.087  1.00  0.72
ATOM    168  SC  GLU A  85     315.014 322.157 314.678  1.00  2.43
ATOM    169  CA  HIS A  86     311.575 322.988 314.566  1.00  0.84
ATOM    170  SC  HIS A  86     312.077 325.614 314.773  1.00  2.02
ATOM    171  CA  HIS A  87     310.629 325.053 311.458  1.00  0.95
ATOM    172  SC  HIS A  87     312.122 322.823 310.566  1.00  2.11
ATOM    173  CA  HIS A  88     308.920 328.564 310.723  1.00  1.35
ATOM    174  SC  HIS A  88     310.908 328.233 308.870  1.00  3.02
ATOM    175  CA  HIS A  89     305.530 330.176 311.171  1.00  2.89
ATOM    176  SC  HIS A  89     307.048 330.780 313.432  1.00  4.54
ATOM    177  CA  HIS A  90     302.591 331.564 308.964  1.00  4.34
ATOM    178  SC  HIS A  90     301.470 329.076 309.170  1.00  5.24
ATOM    179  CA  HIS A  91     299.432 333.801 309.518  1.00  6.54
ATOM    180  SC  HIS A  91     297.022 333.215 310.576  1.00  7.65
TER
CONECT    1    3    2
CONECT    3    5    4
CONECT    5    7    6
CONECT    7    9    8
CONECT    9   11   10
CONECT   11   13   12
CONECT   13   15   14
CONECT   15   17   16
CONECT   17   19   18
CONECT   19   21   20
CONECT   21   23   22
CONECT   23   25   24
CONECT   25   27   26
CONECT   27   29   28
CONECT   29   31   30
CONECT   31   33   32
CONECT   33   35   34
CONECT   35   37   36
CONECT   37   39   38
CONECT   39   41   40
CONECT   41   43   42
CONECT   43   45   44
CONECT   45   47   46
CONECT   47   49   48
CONECT   49   50
CONECT   50   52   51
CONECT   52   54   53
CONECT   54   56   55
CONECT   56   58   57
CONECT   58   60   59
CONECT   60   62   61
CONECT   62   64   63
CONECT   64   66   65
CONECT   66   68   67
CONECT   68   70   69
CONECT   70   72   71
CONECT   72   74   73
CONECT   74   76   75
CONECT   76   78   77
CONECT   78   80   79
CONECT   80   82   81
CONECT   82   84   83
CONECT   84   86   85
CONECT   86   88   87
CONECT   88   90   89
CONECT   90   92   91
CONECT   92   94   93
CONECT   94   96   95
CONECT   96   98   97
CONECT   98   99
CONECT   99  101  100
CONECT  101  103  102
CONECT  103  105  104
CONECT  105  107  106
CONECT  107  109  108
CONECT  109  111  110
CONECT  111  113  112
CONECT  113  115  114
CONECT  115  117  116
CONECT  117  119  118
CONECT  119  121  120
CONECT  121  123  122
CONECT  123  125  124
CONECT  125  127  126
CONECT  127  129  128
CONECT  129  131  130
CONECT  131  133  132
CONECT  133  135  134
CONECT  135  137  136
CONECT  137  139  138
CONECT  139  141  140
CONECT  141  143  142
CONECT  143  145  144
CONECT  145  147  146
CONECT  147  149  148
CONECT  149  151  150
CONECT  151  153  152
CONECT  153  155  154
CONECT  155  157  156
CONECT  157  159  158
CONECT  159  161  160
CONECT  161  163  162
CONECT  163  165  164
CONECT  165  167  166
CONECT  167  169  168
CONECT  169  171  170
CONECT  171  173  172
CONECT  173  175  174
CONECT  175  177  176
CONECT  177  179  178
CONECT  179  180
ENDMDL
REMARK 1PQX MODEL 3 UNRES energy =   275.31 kcal/mol RMSD = 4.46 A
CRYST1  640.000  640.000  640.000  90.00  90.00  90.00 P 1           1
ORIGX1       1.00000   0.00000   0.00000        0.00000
ORIGX2       0.00000   1.00000   0.00000        0.00000
ORIGX2       0.00000   0.00000   1.00000        0.00000
SCALE1       1.00000   0.00000   0.00000        0.00000
SCALE2       1.00000   0.00000   0.00000        0.00000
SCALE3       1.00000   0.00000   0.00000        0.00000
ATOM      1  CA  MET A   1     322.567 312.646 315.723  1.00  1.74
ATOM      2  SC  MET A   1     320.320 313.647 316.379  1.00  1.89
ATOM      3  CA  LYS A   2     325.677 312.683 318.018  1.00  1.31
ATOM      4  SC  LYS A   2     327.086 310.761 319.925  1.00  1.86
ATOM      5  CA  ILE A   3     325.716 316.203 319.605  1.00  1.09
ATOM      6  SC  ILE A   3     324.843 316.163 321.241  1.00  1.20
ATOM      7  CA  ILE A   4     329.484 316.289 320.375  1.00  1.00
ATOM      8  SC  ILE A   4     329.851 315.464 318.821  1.00  1.11
ATOM      9  CA  SER A   5     329.447 320.087 320.979  1.00  1.06
ATOM     10  SC  SER A   5     330.353 320.573 320.213  1.00  1.35
ATOM     11  CA  ILE A   6     327.037 320.478 323.747  1.00  1.02
ATOM     12  SC  ILE A   6     325.543 320.783 323.036  1.00  1.39
ATOM     13  CA  SER A   7     328.611 316.963 325.112  1.00  2.02
ATOM     14  SC  SER A   7     327.723 316.275 324.527  1.00  2.55
ATOM     15  CA  GLU A   8     332.174 318.032 324.597  1.00  2.97
ATOM     16  SC  GLU A   8     332.655 319.182 322.872  1.00  4.00
ATOM     17  CA  THR A   9     331.943 321.631 325.722  1.00  2.89
ATOM     18  SC  THR A   9     331.826 322.368 324.454  1.00  2.83
ATOM     19  CA  PRO A  10     328.696 323.233 326.956  1.00  3.90
ATOM     20  SC  PRO A  10     329.562 323.091 328.043  1.00  4.18
ATOM     21  CA  ASN A  11     327.424 325.926 324.671  1.00  3.04
ATOM     22  SC  ASN A  11     327.881 324.857 323.004  1.00  4.18
ATOM     23  CA  HIS A  12     325.523 329.174 325.932  1.00  1.42
ATOM     24  SC  HIS A  12     325.549 329.766 328.581  1.00  3.13
ATOM     25  CA  ASN A  13     322.767 330.937 324.247  1.00  1.09
ATOM     26  SC  ASN A  13     322.835 333.012 324.102  1.00  1.40
ATOM     27  CA  THR A  14     323.883 331.193 320.480  1.00  1.11
ATOM     28  SC  THR A  14     323.008 332.100 319.638  1.00  1.30
ATOM     29  CA  MET A  15     325.926 328.007 319.903  1.00  1.16
ATOM     30  SC  MET A  15     324.720 326.467 321.063  1.00  1.31
ATOM     31  CA  LYS A  16     325.211 324.933 317.684  1.00  0.92
ATOM     32  SC  LYS A  16     322.872 323.145 317.814  1.00  2.51
ATOM     33  CA  ILE A  17     326.374 321.208 317.836  1.00  0.90
ATOM     34  SC  ILE A  17     325.157 320.142 317.689  1.00  1.16
ATOM     35  CA  THR A  18     328.371 318.718 315.816  1.00  0.86
ATOM     36  SC  THR A  18     329.829 318.947 315.571  1.00  0.99
ATOM     37  CA  LEU A  19     327.470 315.484 314.454  1.00  0.96
ATOM     38  SC  LEU A  19     325.740 315.571 314.336  1.00  0.95
ATOM     39  CA  SER A  20     329.471 312.563 313.854  1.00  1.29
ATOM     40  SC  SER A  20     328.708 311.651 313.270  1.00  1.64
ATOM     41  CA  GLU A  21     332.633 314.271 313.780  1.00  1.44
ATOM     42  SC  GLU A  21     334.032 311.931 313.550  1.00  2.50
ATOM     43  CA  SER A  22     330.967 316.823 311.312  1.00  1.17
ATOM     44  SC  SER A  22     331.115 315.754 310.491  1.00  1.35
ATOM     45  CA  ARG A  23     330.546 320.631 312.213  1.00  1.19
ATOM     46  SC  ARG A  23     330.710 323.384 314.294  1.00  3.23
ATOM     47  CA  GLU A  24     328.094 323.686 311.463  1.00  1.51
ATOM     48  SC  GLU A  24     327.313 325.419 313.473  1.00  2.51
ATOM     49  CA  GLY A  25     328.361 326.696 309.267  1.00  2.31
ATOM     50  CA  MET A  26     324.942 327.295 307.820  1.00  2.80
ATOM     51  SC  MET A  26     326.464 328.727 306.312  1.00  3.24
ATOM     52  CA  THR A  27     321.764 325.501 308.383  1.00  2.33
ATOM     53  SC  THR A  27     320.673 326.206 307.836  1.00  3.31
ATOM     54  CA  SER A  28     319.055 323.462 306.415  1.00  1.23
ATOM     55  SC  SER A  28     318.656 322.279 306.098  1.00  1.95
ATOM     56  CA  ASP A  29     315.435 324.026 307.703  1.00  1.12
ATOM     57  SC  ASP A  29     314.746 322.789 306.266  1.00  1.97
ATOM     58  CA  THR A  30     314.426 326.153 310.717  1.00  0.87
ATOM     59  SC  THR A  30     314.970 327.432 311.289  1.00  1.18
ATOM     60  CA  TYR A  31     312.002 325.820 313.432  1.00  0.94
ATOM     61  SC  TYR A  31     312.405 322.670 312.259  1.00  1.20
ATOM     62  CA  THR A  32     310.615 328.599 315.681  1.00  1.20
ATOM     63  SC  THR A  32     309.679 329.690 314.998  1.00  1.54
ATOM     64  CA  LYS A  33     307.463 326.457 315.707  1.00  1.26
ATOM     65  SC  LYS A  33     304.942 326.010 314.988  1.00  2.90
ATOM     66  CA  VAL A  34     307.468 322.577 315.716  1.00  1.06
ATOM     67  SC  VAL A  34     307.648 321.924 317.061  1.00  1.03
ATOM     68  CA  ASP A  35     305.050 319.682 315.838  1.00  1.71
ATOM     69  SC  ASP A  35     304.889 320.110 313.928  1.00  3.04
ATOM     70  CA  ASP A  36     304.990 316.944 318.506  1.00  2.32
ATOM     71  SC  ASP A  36     303.716 317.356 320.132  1.00  3.52
ATOM     72  CA  SER A  37     304.774 314.696 315.378  1.00  1.80
ATOM     73  SC  SER A  37     304.737 315.579 314.424  1.00  2.12
ATOM     74  CA  GLN A  38     308.779 315.010 315.676  1.00  1.29
ATOM     75  SC  GLN A  38     309.538 317.697 315.596  1.00  1.23
ATOM     76  CA  PRO A  39     311.277 312.433 316.861  1.00  1.51
ATOM     77  SC  PRO A  39     311.850 313.201 315.821  1.00  1.50
ATOM     78  CA  ALA A  40     310.944 312.603 320.276  1.00  1.51
ATOM     79  SC  ALA A  40     310.694 312.110 320.828  1.00  1.70
ATOM     80  CA  PHE A  41     314.222 314.196 320.674  1.00  1.45
ATOM     81  SC  PHE A  41     316.305 312.158 319.842  1.00  1.71
ATOM     82  CA  ILE A  42     313.122 317.007 318.195  1.00  1.07
ATOM     83  SC  ILE A  42     313.779 318.221 316.947  1.00  1.16
ATOM     84  CA  ASN A  43     310.051 317.524 320.419  1.00  0.98
ATOM     85  SC  ASN A  43     308.478 317.072 319.216  1.00  1.18
ATOM     86  CA  ASP A  44     311.978 317.637 323.523  1.00  1.10
ATOM     87  SC  ASP A  44     312.332 315.691 323.572  1.00  1.56
ATOM     88  CA  ILE A  45     314.204 320.178 322.019  1.00  0.92
ATOM     89  SC  ILE A  45     315.979 320.694 321.438  1.00  0.90
ATOM     90  CA  LEU A  46     311.326 322.242 320.697  1.00  0.89
ATOM     91  SC  LEU A  46     311.597 323.531 319.108  1.00  0.79
ATOM     92  CA  LYS A  47     309.586 321.724 324.288  1.00  1.27
ATOM     93  SC  LYS A  47     309.236 318.957 323.333  1.00  1.49
ATOM     94  CA  VAL A  48     312.982 322.673 326.074  1.00  0.98
ATOM     95  SC  VAL A  48     314.194 321.827 325.965  1.00  0.99
ATOM     96  CA  GLU A  49     312.566 325.620 328.418  1.00  1.60
ATOM     97  SC  GLU A  49     310.378 325.495 329.682  1.00  2.81
ATOM     98  CA  GLY A  50     315.721 327.441 328.412  1.00  0.94
ATOM     99  CA  VAL A  51     315.294 327.572 324.361  1.00  0.71
ATOM    100  SC  VAL A  51     315.243 326.432 323.453  1.00  0.78
ATOM    101  CA  LYS A  52     313.693 329.690 321.910  1.00  1.08
ATOM    102  SC  LYS A  52     312.374 331.288 323.556  1.00  2.16
ATOM    103  CA  SER A  53     313.955 328.174 318.404  1.00  1.03
ATOM    104  SC  SER A  53     313.781 329.412 318.206  1.00  1.46
ATOM    105  CA  ILE A  54     315.859 325.484 316.435  1.00  0.67
ATOM    106  SC  ILE A  54     316.204 323.978 316.743  1.00  0.96
ATOM    107  CA  PHE A  55     317.463 325.116 312.945  1.00  0.61
ATOM    108  SC  PHE A  55     320.368 325.418 312.278  1.00  1.38
ATOM    109  CA  HIS A  56     318.289 321.796 311.414  1.00  0.92
ATOM    110  SC  HIS A  56     316.945 319.447 311.812  1.00  1.35
ATOM    111  CA  VAL A  57     320.826 320.064 309.181  1.00  1.18
ATOM    112  SC  VAL A  57     321.680 320.868 308.259  1.00  1.46
ATOM    113  CA  MET A  58     321.672 316.379 309.400  1.00  1.76
ATOM    114  SC  MET A  58     322.659 315.449 307.272  1.00  3.05
ATOM    115  CA  ASP A  59     325.359 317.229 309.997  1.00  0.83
ATOM    116  SC  ASP A  59     326.050 318.234 308.388  1.00  1.62
ATOM    117  CA  PHE A  60     324.495 319.626 312.929  1.00  0.67
ATOM    118  SC  PHE A  60     325.213 321.901 311.169  1.00  1.10
ATOM    119  CA  ILE A  61     321.807 321.416 314.648  1.00  0.61
ATOM    120  SC  ILE A  61     320.664 319.967 314.845  1.00  0.77
ATOM    121  CA  SER A  62     321.508 324.932 315.935  1.00  0.62
ATOM    122  SC  SER A  62     322.485 325.896 315.756  1.00  0.92
ATOM    123  CA  VAL A  63     319.825 326.448 318.672  1.00  0.61
ATOM    124  SC  VAL A  63     319.993 325.424 319.704  1.00  0.68
ATOM    125  CA  ASP A  64     318.325 329.692 319.807  1.00  0.80
ATOM    126  SC  ASP A  64     317.486 330.612 318.255  1.00  1.62
ATOM    127  CA  LYS A  65     318.358 331.290 323.140  1.00  0.86
ATOM    128  SC  LYS A  65     318.527 329.983 325.643  1.00  1.53
ATOM    129  CA  GLU A  66     316.009 334.036 324.010  1.00  1.25
ATOM    130  SC  GLU A  66     314.759 333.370 326.085  1.00  1.69
ATOM    131  CA  ASN A  67     318.859 336.448 324.674  1.00  1.57
ATOM    132  SC  ASN A  67     318.783 338.318 323.777  1.00  2.15
ATOM    133  CA  ASP A  68     318.597 335.976 328.371  1.00  1.56
ATOM    134  SC  ASP A  68     318.345 337.099 329.931  1.00  2.18
ATOM    135  CA  ALA A  69     319.619 332.248 328.194  1.00  1.08
ATOM    136  SC  ALA A  69     320.250 332.281 327.842  1.00  1.26
ATOM    137  CA  ASN A  70     320.692 329.480 330.442  1.00  1.25
ATOM    138  SC  ASN A  70     319.991 328.327 331.963  1.00  1.92
ATOM    139  CA  TRP A  71     322.068 326.197 328.890  1.00  1.01
ATOM    140  SC  TRP A  71     322.027 327.131 325.607  1.00  0.89
ATOM    141  CA  GLU A  72     321.376 324.202 332.167  1.00  1.25
ATOM    142  SC  GLU A  72     323.479 324.346 333.217  1.00  2.06
ATOM    143  CA  THR A  73     317.767 323.726 331.088  1.00  1.35
ATOM    144  SC  THR A  73     316.807 324.410 331.971  1.00  1.73
ATOM    145  CA  VAL A  74     318.446 322.584 327.568  1.00  0.99
ATOM    146  SC  VAL A  74     318.586 323.891 326.899  1.00  1.06
ATOM    147  CA  LEU A  75     321.851 321.029 328.240  1.00  0.87
ATOM    148  SC  LEU A  75     323.414 322.462 327.760  1.00  0.98
ATOM    149  CA  PRO A  76     320.542 318.656 330.898  1.00  1.01
ATOM    150  SC  PRO A  76     320.114 319.700 331.741  1.00  1.17
ATOM    151  CA  LYS A  77     317.765 317.342 328.492  1.00  0.92
ATOM    152  SC  LYS A  77     316.047 319.291 329.405  1.00  1.33
ATOM    153  CA  VAL A  78     319.973 317.757 325.090  1.00  0.80
ATOM    154  SC  VAL A  78     320.275 319.225 324.625  1.00  0.87
ATOM    155  CA  GLU A  79     322.654 315.061 326.437  1.00  1.02
ATOM    156  SC  GLU A  79     323.484 316.042 328.487  1.00  1.92
ATOM    157  CA  ALA A  80     319.610 312.961 327.557  1.00  1.14
ATOM    158  SC  ALA A  80     319.333 312.765 328.243  1.00  1.35
ATOM    159  CA  VAL A  81     317.471 313.558 324.272  1.00  0.93
ATOM    160  SC  VAL A  81     316.901 314.849 323.997  1.00  0.89
ATOM    161  CA  PHE A  82     320.395 313.011 321.708  1.00  1.03
ATOM    162  SC  PHE A  82     320.163 315.674 320.529  1.00  1.09
ATOM    163  CA  GLU A  83     323.004 310.708 323.566  1.00  2.29
ATOM    164  SC  GLU A  83     325.192 311.288 324.480  1.00  3.05
ATOM    165  CA  LEU A  84     320.527 308.599 325.482  1.00  2.19
ATOM    166  SC  LEU A  84     318.687 309.185 326.267  1.00  2.55
ATOM    167  CA  GLU A  85     318.139 308.215 322.556  1.00  2.72
ATOM    168  SC  GLU A  85     316.357 307.287 323.194  1.00  4.01
ATOM    169  CA  HIS A  86     321.080 307.158 320.187  1.00  2.99
ATOM    170  SC  HIS A  86     321.952 309.733 319.660  1.00  3.42
ATOM    171  CA  HIS A  87     322.778 305.299 322.772  1.00  3.80
ATOM    172  SC  HIS A  87     323.173 305.847 325.436  1.00  4.43
ATOM    173  CA  HIS A  88     319.798 303.270 323.523  1.00  4.19
ATOM    174  SC  HIS A  88     318.630 304.390 325.783  1.00  4.14
ATOM    175  CA  HIS A  89     319.712 302.198 319.870  1.00  5.86
ATOM    176  SC  HIS A  89     317.186 302.190 318.492  1.00  6.07
ATOM    177  CA  HIS A  90     323.274 300.825 319.730  1.00  7.03
ATOM    178  SC  HIS A  90     324.307 303.372 318.893  1.00  7.19
ATOM    179  CA  HIS A  91     323.401 298.569 322.884  1.00  8.42
ATOM    180  SC  HIS A  91     322.769 296.718 324.596  1.00  8.76
TER
CONECT    1    3    2
CONECT    3    5    4
CONECT    5    7    6
CONECT    7    9    8
CONECT    9   11   10
CONECT   11   13   12
CONECT   13   15   14
CONECT   15   17   16
CONECT   17   19   18
CONECT   19   21   20
CONECT   21   23   22
CONECT   23   25   24
CONECT   25   27   26
CONECT   27   29   28
CONECT   29   31   30
CONECT   31   33   32
CONECT   33   35   34
CONECT   35   37   36
CONECT   37   39   38
CONECT   39   41   40
CONECT   41   43   42
CONECT   43   45   44
CONECT   45   47   46
CONECT   47   49   48
CONECT   49   50
CONECT   50   52   51
CONECT   52   54   53
CONECT   54   56   55
CONECT   56   58   57
CONECT   58   60   59
CONECT   60   62   61
CONECT   62   64   63
CONECT   64   66   65
CONECT   66   68   67
CONECT   68   70   69
CONECT   70   72   71
CONECT   72   74   73
CONECT   74   76   75
CONECT   76   78   77
CONECT   78   80   79
CONECT   80   82   81
CONECT   82   84   83
CONECT   84   86   85
CONECT   86   88   87
CONECT   88   90   89
CONECT   90   92   91
CONECT   92   94   93
CONECT   94   96   95
CONECT   96   98   97
CONECT   98   99
CONECT   99  101  100
CONECT  101  103  102
CONECT  103  105  104
CONECT  105  107  106
CONECT  107  109  108
CONECT  109  111  110
CONECT  111  113  112
CONECT  113  115  114
CONECT  115  117  116
CONECT  117  119  118
CONECT  119  121  120
CONECT  121  123  122
CONECT  123  125  124
CONECT  125  127  126
CONECT  127  129  128
CONECT  129  131  130
CONECT  131  133  132
CONECT  133  135  134
CONECT  135  137  136
CONECT  137  139  138
CONECT  139  141  140
CONECT  141  143  142
CONECT  143  145  144
CONECT  145  147  146
CONECT  147  149  148
CONECT  149  151  150
CONECT  151  153  152
CONECT  153  155  154
CONECT  155  157  156
CONECT  157  159  158
CONECT  159  161  160
CONECT  161  163  162
CONECT  163  165  164
CONECT  165  167  166
CONECT  167  169  168
CONECT  169  171  170
CONECT  171  173  172
CONECT  173  175  174
CONECT  175  177  176
CONECT  177  179  178
CONECT  179  180
ENDMDL
REMARK 1PQX MODEL 4 UNRES energy =   275.43 kcal/mol RMSD = 3.71 A
CRYST1  640.000  640.000  640.000  90.00  90.00  90.00 P 1           1
ORIGX1       1.00000   0.00000   0.00000        0.00000
ORIGX2       0.00000   1.00000   0.00000        0.00000
ORIGX2       0.00000   0.00000   1.00000        0.00000
SCALE1       1.00000   0.00000   0.00000        0.00000
SCALE2       1.00000   0.00000   0.00000        0.00000
SCALE3       1.00000   0.00000   0.00000        0.00000
ATOM      1  CA  MET A   1     326.861 314.373 316.012  1.00  1.53
ATOM      2  SC  MET A   1     324.476 313.564 316.001  1.00  1.96
ATOM      3  CA  LYS A   2     329.177 316.456 318.369  1.00  0.97
ATOM      4  SC  LYS A   2     331.881 316.574 319.991  1.00  1.89
ATOM      5  CA  ILE A   3     328.510 318.598 321.620  1.00  0.57
ATOM      6  SC  ILE A   3     328.295 317.293 322.585  1.00  0.57
ATOM      7  CA  ILE A   4     330.873 321.479 323.063  1.00  0.57
ATOM      8  SC  ILE A   4     331.889 322.430 321.685  1.00  0.80
ATOM      9  CA  SER A   5     328.920 323.738 325.282  1.00  0.58
ATOM     10  SC  SER A   5     329.709 324.799 325.586  1.00  0.87
ATOM     11  CA  ILE A   6     325.307 325.053 324.861  1.00  0.61
ATOM     12  SC  ILE A   6     324.025 323.609 325.341  1.00  0.67
ATOM     13  CA  SER A   7     323.002 328.214 324.902  1.00  0.76
ATOM     14  SC  SER A   7     323.482 328.258 323.671  1.00  1.05
ATOM     15  CA  GLU A   8     320.373 328.781 327.733  1.00  1.02
ATOM     16  SC  GLU A   8     321.020 327.985 329.919  1.00  1.96
ATOM     17  CA  THR A   9     317.453 331.273 327.470  1.00  1.16
ATOM     18  SC  THR A   9     317.281 331.956 326.152  1.00  1.60
ATOM     19  CA  PRO A  10     314.265 331.973 329.891  1.00  1.62
ATOM     20  SC  PRO A  10     315.141 332.626 330.768  1.00  1.82
ATOM     21  CA  ASN A  11     312.139 331.202 326.692  1.00  1.31
ATOM     22  SC  ASN A  11     310.357 331.133 325.816  1.00  2.18
ATOM     23  CA  HIS A  12     314.464 329.268 324.385  1.00  1.12
ATOM     24  SC  HIS A  12     317.084 328.565 324.811  1.00  2.40
ATOM     25  CA  ASN A  13     312.791 327.704 321.485  1.00  0.92
ATOM     26  SC  ASN A  13     311.059 328.355 320.605  1.00  1.19
ATOM     27  CA  THR A  14     315.651 327.913 318.964  1.00  0.57
ATOM     28  SC  THR A  14     316.213 328.032 317.652  1.00  0.75
ATOM     29  CA  MET A  15     318.617 327.335 320.933  1.00  0.53
ATOM     30  SC  MET A  15     319.100 325.355 322.362  1.00  0.56
ATOM     31  CA  LYS A  16     321.702 325.361 319.608  1.00  0.48
ATOM     32  SC  LYS A  16     321.246 322.925 319.064  1.00  0.58
ATOM     33  CA  ILE A  17     324.917 323.934 320.694  1.00  0.48
ATOM     34  SC  ILE A  17     325.070 322.049 320.177  1.00  0.50
ATOM     35  CA  THR A  18     328.558 324.093 319.811  1.00  0.51
ATOM     36  SC  THR A  18     328.759 325.241 320.852  1.00  0.63
ATOM     37  CA  LEU A  19     330.231 321.457 317.771  1.00  0.54
ATOM     38  SC  LEU A  19     328.700 320.448 316.636  1.00  0.63
ATOM     39  CA  SER A  20     333.750 320.505 317.909  1.00  0.83
ATOM     40  SC  SER A  20     334.828 320.583 318.659  1.00  1.27
ATOM     41  CA  GLU A  21     332.723 317.218 316.130  1.00  0.98
ATOM     42  SC  GLU A  21     332.541 314.568 315.825  1.00  2.07
ATOM     43  CA  SER A  22     331.021 317.980 313.002  1.00  1.07
ATOM     44  SC  SER A  22     331.333 319.131 313.671  1.00  1.26
ATOM     45  CA  ARG A  23     331.368 316.220 309.446  1.00  1.56
ATOM     46  SC  ARG A  23     334.211 315.861 311.372  1.00  3.16
ATOM     47  CA  GLU A  24     330.286 317.544 306.094  1.00  1.91
ATOM     48  SC  GLU A  24     330.575 315.768 304.248  1.00  3.15
ATOM     49  CA  GLY A  25     326.781 316.120 305.075  1.00  1.44
ATOM     50  CA  MET A  26     326.342 315.488 309.065  1.00  1.33
ATOM     51  SC  MET A  26     327.525 314.974 311.243  1.00  1.92
ATOM     52  CA  THR A  27     326.905 319.227 309.431  1.00  1.35
ATOM     53  SC  THR A  27     327.919 319.990 310.211  1.00  1.82
ATOM     54  CA  SER A  28     325.002 320.922 306.540  1.00  0.99
ATOM     55  SC  SER A  28     325.335 321.974 305.889  1.00  1.44
ATOM     56  CA  ASP A  29     322.382 318.286 307.291  1.00  0.72
ATOM     57  SC  ASP A  29     322.800 316.415 307.661  1.00  1.40
ATOM     58  CA  THR A  30     318.692 318.293 308.507  1.00  0.53
ATOM     59  SC  THR A  30     317.993 318.759 307.316  1.00  0.94
ATOM     60  CA  TYR A  31     317.286 315.912 311.015  1.00  0.60
ATOM     61  SC  TYR A  31     320.109 314.563 311.830  1.00  1.10
ATOM     62  CA  THR A  32     313.557 315.779 311.382  1.00  0.73
ATOM     63  SC  THR A  32     313.234 316.541 310.153  1.00  1.13
ATOM     64  CA  LYS A  33     313.649 312.181 309.895  1.00  0.84
ATOM     65  SC  LYS A  33     315.537 313.104 307.643  1.00  2.64
ATOM     66  CA  VAL A  34     315.937 310.382 312.099  1.00  0.79
ATOM     67  SC  VAL A  34     315.350 310.222 313.490  1.00  0.75
ATOM     68  CA  ASP A  35     316.037 306.464 312.234  1.00  1.32
ATOM     69  SC  ASP A  35     315.341 305.095 310.983  1.00  1.99
ATOM     70  CA  ASP A  36     317.253 303.835 314.567  1.00  1.50
ATOM     71  SC  ASP A  36     316.200 302.441 315.561  1.00  2.17
ATOM     72  CA  SER A  37     320.748 304.706 313.630  1.00  1.50
ATOM     73  SC  SER A  37     320.645 305.134 312.392  1.00  1.90
ATOM     74  CA  GLN A  38     321.119 307.452 315.944  1.00  1.01
ATOM     75  SC  GLN A  38     320.584 309.370 314.720  1.00  0.96
ATOM     76  CA  PRO A  39     321.968 307.661 319.633  1.00  0.96
ATOM     77  SC  PRO A  39     322.698 308.656 318.920  1.00  1.00
ATOM     78  CA  ALA A  40     318.772 307.214 321.810  1.00  1.10
ATOM     79  SC  ALA A  40     318.285 306.545 321.696  1.00  1.29
ATOM     80  CA  PHE A  41     319.691 310.425 323.580  1.00  1.16
ATOM     81  SC  PHE A  41     322.311 308.896 323.658  1.00  1.69
ATOM     82  CA  ILE A  42     320.112 312.186 320.178  1.00  0.84
ATOM     83  SC  ILE A  42     320.895 313.847 319.705  1.00  0.89
ATOM     84  CA  ASN A  43     316.958 310.594 319.036  1.00  0.67
ATOM     85  SC  ASN A  43     316.617 308.955 317.886  1.00  1.00
ATOM     86  CA  ASP A  44     315.290 311.467 322.312  1.00  0.74
ATOM     87  SC  ASP A  44     316.341 312.075 323.811  1.00  1.43
ATOM     88  CA  ILE A  45     315.986 315.083 321.262  1.00  0.64
ATOM     89  SC  ILE A  45     317.231 316.192 320.949  1.00  0.60
ATOM     90  CA  LEU A  46     314.661 314.541 317.860  1.00  0.65
ATOM     91  SC  LEU A  46     315.740 314.463 316.154  1.00  0.59
ATOM     92  CA  LYS A  47     311.667 312.498 319.031  1.00  0.77
ATOM     93  SC  LYS A  47     311.922 309.442 319.560  1.00  0.96
ATOM     94  CA  VAL A  48     310.613 315.479 321.381  1.00  0.67
ATOM     95  SC  VAL A  48     311.726 316.115 322.070  1.00  0.64
ATOM     96  CA  GLU A  49     307.048 316.433 321.144  1.00  0.89
ATOM     97  SC  GLU A  49     306.431 314.407 319.826  1.00  2.09
ATOM     98  CA  GLY A  50     307.974 319.905 322.622  1.00  0.87
ATOM     99  CA  VAL A  51     310.567 320.213 319.861  1.00  0.61
ATOM    100  SC  VAL A  51     311.953 319.742 319.697  1.00  0.62
ATOM    101  CA  LYS A  52     309.681 319.978 316.157  1.00  0.65
ATOM    102  SC  LYS A  52     308.981 322.509 315.578  1.00  1.71
ATOM    103  CA  SER A  53     312.768 319.893 313.811  1.00  0.55
ATOM    104  SC  SER A  53     312.213 319.880 312.648  1.00  0.76
ATOM    105  CA  ILE A  54     316.672 319.910 313.636  1.00  0.52
ATOM    106  SC  ILE A  54     317.946 318.721 314.435  1.00  0.58
ATOM    107  CA  PHE A  55     319.160 321.554 311.443  1.00  0.50
ATOM    108  SC  PHE A  55     319.938 323.239 309.111  1.00  0.82
ATOM    109  CA  HIS A  56     322.661 321.136 311.474  1.00  0.56
ATOM    110  SC  HIS A  56     323.517 318.649 312.051  1.00  1.64
ATOM    111  CA  VAL A  57     325.055 323.727 310.473  1.00  0.69
ATOM    112  SC  VAL A  57     325.560 324.712 309.478  1.00  0.86
ATOM    113  CA  MET A  58     322.574 326.447 311.870  1.00  0.80
ATOM    114  SC  MET A  58     320.231 326.375 312.135  1.00  1.39
ATOM    115  CA  ASP A  59     324.512 327.244 315.237  1.00  0.83
ATOM    116  SC  ASP A  59     322.908 327.396 316.662  1.00  1.69
ATOM    117  CA  PHE A  60     326.514 323.790 315.208  1.00  0.59
ATOM    118  SC  PHE A  60     326.971 326.000 316.984  1.00  1.86
ATOM    119  CA  ILE A  61     323.238 321.879 315.509  1.00  0.51
ATOM    120  SC  ILE A  61     323.122 320.273 315.773  1.00  0.64
ATOM    121  CA  SER A  62     320.068 323.451 316.587  1.00  0.49
ATOM    122  SC  SER A  62     320.029 324.806 316.613  1.00  0.89
ATOM    123  CA  VAL A  63     316.606 322.214 317.433  1.00  0.50
ATOM    124  SC  VAL A  63     316.939 321.958 318.822  1.00  0.58
ATOM    125  CA  ASP A  64     313.223 324.148 316.796  1.00  0.57
ATOM    126  SC  ASP A  64     312.737 323.472 314.986  1.00  1.42
ATOM    127  CA  LYS A  65     310.780 324.456 319.661  1.00  0.57
ATOM    128  SC  LYS A  65     310.091 323.562 321.755  1.00  1.30
ATOM    129  CA  GLU A  66     306.993 324.618 319.583  1.00  0.86
ATOM    130  SC  GLU A  66     304.933 323.531 319.532  1.00  1.54
ATOM    131  CA  ASN A  67     305.811 328.304 320.175  1.00  1.14
ATOM    132  SC  ASN A  67     304.202 329.423 319.566  1.00  1.75
ATOM    133  CA  ASP A  68     305.023 327.270 323.989  1.00  1.33
ATOM    134  SC  ASP A  68     303.761 325.840 324.638  1.00  1.91
ATOM    135  CA  ALA A  69     308.439 325.995 324.761  1.00  0.93
ATOM    136  SC  ALA A  69     308.742 326.663 324.580  1.00  1.11
ATOM    137  CA  ASN A  70     310.671 326.131 328.118  1.00  1.03
ATOM    138  SC  ASN A  70     310.535 325.106 330.021  1.00  1.67
ATOM    139  CA  TRP A  71     314.345 325.617 327.869  1.00  0.84
ATOM    140  SC  TRP A  71     314.777 325.050 324.258  1.00  0.70
ATOM    141  CA  GLU A  72     314.441 324.172 331.338  1.00  1.08
ATOM    142  SC  GLU A  72     314.608 326.588 331.592  1.00  1.94
ATOM    143  CA  THR A  73     312.257 321.125 330.223  1.00  1.03
ATOM    144  SC  THR A  73     311.134 320.340 330.610  1.00  1.36
ATOM    145  CA  VAL A  74     314.180 320.767 327.009  1.00  0.70
ATOM    146  SC  VAL A  74     313.721 321.287 325.653  1.00  0.70
ATOM    147  CA  LEU A  75     317.868 321.689 327.721  1.00  0.69
ATOM    148  SC  LEU A  75     318.822 323.632 327.623  1.00  0.74
ATOM    149  CA  PRO A  76     318.132 319.433 330.754  1.00  0.79
ATOM    150  SC  PRO A  76     316.830 319.996 331.133  1.00  0.92
ATOM    151  CA  LYS A  77     317.328 316.394 328.406  1.00  0.68
ATOM    152  SC  LYS A  77     314.903 315.964 327.920  1.00  0.96
ATOM    153  CA  VAL A  78     319.143 317.980 325.429  1.00  0.59
ATOM    154  SC  VAL A  78     318.154 318.656 324.569  1.00  0.58
ATOM    155  CA  GLU A  79     322.539 318.783 327.122  1.00  0.69
ATOM    156  SC  GLU A  79     323.265 318.783 329.322  1.00  1.26
ATOM    157  CA  ALA A  80     322.497 315.305 328.749  1.00  0.73
ATOM    158  SC  ALA A  80     322.295 315.173 329.514  1.00  0.92
ATOM    159  CA  VAL A  81     322.383 313.496 325.494  1.00  0.66
ATOM    160  SC  VAL A  81     321.017 313.956 325.088  1.00  0.67
ATOM    161  CA  PHE A  82     324.453 315.875 323.374  1.00  0.61
ATOM    162  SC  PHE A  82     322.930 318.289 322.645  1.00  0.55
ATOM    163  CA  GLU A  83     326.523 313.209 322.113  1.00  0.92
ATOM    164  SC  GLU A  83     326.309 311.480 320.484  1.00  1.43
ATOM    165  CA  LEU A  84     327.010 311.791 325.839  1.00  1.02
ATOM    166  SC  LEU A  84     326.728 309.743 326.277  1.00  1.42
ATOM    167  CA  GLU A  85     327.154 314.751 328.584  1.00  0.96
ATOM    168  SC  GLU A  85     325.936 314.010 330.089  1.00  2.33
ATOM    169  CA  HIS A  86     327.272 318.484 327.512  1.00  0.78
ATOM    170  SC  HIS A  86     327.048 320.136 325.337  1.00  0.63
ATOM    171  CA  HIS A  87     327.503 321.868 329.237  1.00  0.82
ATOM    172  SC  HIS A  87     330.044 321.608 328.109  1.00  1.88
ATOM    173  CA  HIS A  88     324.694 324.644 329.597  1.00  0.84
ATOM    174  SC  HIS A  88     324.775 323.799 332.117  1.00  1.89
ATOM    175  CA  HIS A  89     324.998 328.512 329.594  1.00  1.02
ATOM    176  SC  HIS A  89     326.786 329.476 327.753  1.00  1.51
ATOM    177  CA  HIS A  90     323.478 331.700 331.204  1.00  1.56
ATOM    178  SC  HIS A  90     325.587 333.386 331.324  1.00  2.86
ATOM    179  CA  HIS A  91     323.251 334.231 328.664  1.00  2.47
ATOM    180  SC  HIS A  91     321.408 335.652 329.785  1.00  3.63
TER
CONECT    1    3    2
CONECT    3    5    4
CONECT    5    7    6
CONECT    7    9    8
CONECT    9   11   10
CONECT   11   13   12
CONECT   13   15   14
CONECT   15   17   16
CONECT   17   19   18
CONECT   19   21   20
CONECT   21   23   22
CONECT   23   25   24
CONECT   25   27   26
CONECT   27   29   28
CONECT   29   31   30
CONECT   31   33   32
CONECT   33   35   34
CONECT   35   37   36
CONECT   37   39   38
CONECT   39   41   40
CONECT   41   43   42
CONECT   43   45   44
CONECT   45   47   46
CONECT   47   49   48
CONECT   49   50
CONECT   50   52   51
CONECT   52   54   53
CONECT   54   56   55
CONECT   56   58   57
CONECT   58   60   59
CONECT   60   62   61
CONECT   62   64   63
CONECT   64   66   65
CONECT   66   68   67
CONECT   68   70   69
CONECT   70   72   71
CONECT   72   74   73
CONECT   74   76   75
CONECT   76   78   77
CONECT   78   80   79
CONECT   80   82   81
CONECT   82   84   83
CONECT   84   86   85
CONECT   86   88   87
CONECT   88   90   89
CONECT   90   92   91
CONECT   92   94   93
CONECT   94   96   95
CONECT   96   98   97
CONECT   98   99
CONECT   99  101  100
CONECT  101  103  102
CONECT  103  105  104
CONECT  105  107  106
CONECT  107  109  108
CONECT  109  111  110
CONECT  111  113  112
CONECT  113  115  114
CONECT  115  117  116
CONECT  117  119  118
CONECT  119  121  120
CONECT  121  123  122
CONECT  123  125  124
CONECT  125  127  126
CONECT  127  129  128
CONECT  129  131  130
CONECT  131  133  132
CONECT  133  135  134
CONECT  135  137  136
CONECT  137  139  138
CONECT  139  141  140
CONECT  141  143  142
CONECT  143  145  144
CONECT  145  147  146
CONECT  147  149  148
CONECT  149  151  150
CONECT  151  153  152
CONECT  153  155  154
CONECT  155  157  156
CONECT  157  159  158
CONECT  159  161  160
CONECT  161  163  162
CONECT  163  165  164
CONECT  165  167  166
CONECT  167  169  168
CONECT  169  171  170
CONECT  171  173  172
CONECT  173  175  174
CONECT  175  177  176
CONECT  177  179  178
CONECT  179  180
ENDMDL
REMARK 1PQX MODEL 5 UNRES energy =   275.99 kcal/mol RMSD = 4.20 A
CRYST1  640.000  640.000  640.000  90.00  90.00  90.00 P 1           1
ORIGX1       1.00000   0.00000   0.00000        0.00000
ORIGX2       0.00000   1.00000   0.00000        0.00000
ORIGX2       0.00000   0.00000   1.00000        0.00000
SCALE1       1.00000   0.00000   0.00000        0.00000
SCALE2       1.00000   0.00000   0.00000        0.00000
SCALE3       1.00000   0.00000   0.00000        0.00000
ATOM      1  CA  MET A   1     328.492 314.814 314.462  1.00  1.59
ATOM      2  SC  MET A   1     328.823 312.374 313.693  1.00  2.28
ATOM      3  CA  LYS A   2     325.360 314.937 312.081  1.00  1.03
ATOM      4  SC  LYS A   2     324.550 312.193 311.010  1.00  2.28
ATOM      5  CA  ILE A   3     322.372 316.940 312.616  1.00  0.74
ATOM      6  SC  ILE A   3     322.054 318.723 311.926  1.00  1.26
ATOM      7  CA  ILE A   4     318.583 316.452 312.181  1.00  1.10
ATOM      8  SC  ILE A   4     317.795 318.019 311.335  1.00  1.31
ATOM      9  CA  SER A   5     319.738 313.329 310.746  1.00  1.17
ATOM     10  SC  SER A   5     320.671 313.987 309.921  1.00  1.47
ATOM     11  CA  ILE A   6     320.643 311.789 314.183  1.00  0.95
ATOM     12  SC  ILE A   6     322.153 312.093 315.370  1.00  0.87
ATOM     13  CA  SER A   7     317.020 311.661 315.390  1.00  1.27
ATOM     14  SC  SER A   7     315.818 312.022 314.952  1.00  1.54
ATOM     15  CA  GLU A   8     315.467 308.943 313.355  1.00  1.66
ATOM     16  SC  GLU A   8     315.148 310.365 311.363  1.00  2.43
ATOM     17  CA  THR A   9     317.924 306.854 315.228  1.00  1.59
ATOM     18  SC  THR A   9     319.153 306.502 314.582  1.00  1.76
ATOM     19  CA  PRO A  10     319.402 306.915 318.668  1.00  1.38
ATOM     20  SC  PRO A  10     319.477 305.474 318.430  1.00  1.64
ATOM     21  CA  ASN A  11     323.071 308.245 318.240  1.00  1.30
ATOM     22  SC  ASN A  11     324.210 308.725 316.758  1.00  1.92
ATOM     23  CA  HIS A  12     325.694 307.993 321.355  1.00  1.56
ATOM     24  SC  HIS A  12     326.024 310.619 320.744  1.00  2.37
ATOM     25  CA  ASN A  13     323.050 306.888 323.785  1.00  1.19
ATOM     26  SC  ASN A  13     323.398 307.315 325.581  1.00  1.94
ATOM     27  CA  THR A  14     321.322 310.146 322.803  1.00  0.78
ATOM     28  SC  THR A  14     322.402 311.012 323.053  1.00  0.83
ATOM     29  CA  MET A  15     319.855 312.242 319.951  1.00  0.76
ATOM     30  SC  MET A  15     318.196 310.991 318.908  1.00  1.36
ATOM     31  CA  LYS A  16     321.139 315.197 317.740  1.00  0.83
ATOM     32  SC  LYS A  16     318.853 314.945 316.604  1.00  1.41
ATOM     33  CA  ILE A  17     319.744 318.713 317.070  1.00  1.07
ATOM     34  SC  ILE A  17     319.603 319.015 318.637  1.00  0.95
ATOM     35  CA  THR A  18     318.934 320.885 314.064  1.00  1.60
ATOM     36  SC  THR A  18     317.529 321.252 314.068  1.00  1.90
ATOM     37  CA  LEU A  19     320.313 324.273 312.811  1.00  1.77
ATOM     38  SC  LEU A  19     322.124 324.222 313.688  1.00  1.63
ATOM     39  CA  SER A  20     318.985 323.708 309.442  1.00  1.74
ATOM     40  SC  SER A  20     318.448 323.887 308.267  1.00  1.92
ATOM     41  CA  GLU A  21     320.621 320.182 309.030  1.00  1.56
ATOM     42  SC  GLU A  21     321.917 320.191 306.910  1.00  2.26
ATOM     43  CA  SER A  22     324.548 320.020 309.360  1.00  1.27
ATOM     44  SC  SER A  22     325.020 321.199 309.137  1.00  1.62
ATOM     45  CA  ARG A  23     327.368 317.353 309.183  1.00  1.30
ATOM     46  SC  ARG A  23     329.333 317.957 306.474  1.00  3.19
ATOM     47  CA  GLU A  24     330.955 316.718 310.540  1.00  1.57
ATOM     48  SC  GLU A  24     331.798 315.689 312.613  1.00  2.19
ATOM     49  CA  GLY A  25     333.583 319.300 310.016  1.00  1.59
ATOM     50  CA  MET A  26     333.218 321.101 313.376  1.00  1.24
ATOM     51  SC  MET A  26     331.024 320.001 313.545  1.00  1.74
ATOM     52  CA  THR A  27     334.529 320.701 317.021  1.00  1.46
ATOM     53  SC  THR A  27     335.561 321.644 317.101  1.00  1.88
ATOM     54  CA  SER A  28     332.909 319.581 320.329  1.00  1.17
ATOM     55  SC  SER A  28     332.793 318.343 320.435  1.00  1.45
ATOM     56  CA  ASP A  29     331.421 321.390 323.692  1.00  1.12
ATOM     57  SC  ASP A  29     332.196 323.212 323.802  1.00  1.71
ATOM     58  CA  THR A  30     329.251 320.619 326.883  1.00  0.97
ATOM     59  SC  THR A  30     330.617 320.343 327.422  1.00  1.33
ATOM     60  CA  TYR A  31     326.026 321.332 328.635  1.00  0.87
ATOM     61  SC  TYR A  31     326.543 318.027 328.064  1.00  0.83
ATOM     62  CA  THR A  32     324.892 320.251 331.926  1.00  0.96
ATOM     63  SC  THR A  32     325.230 318.858 332.147  1.00  1.27
ATOM     64  CA  LYS A  33     322.379 322.533 333.225  1.00  1.52
ATOM     65  SC  LYS A  33     319.684 322.711 334.532  1.00  3.64
ATOM     66  CA  VAL A  34     323.341 326.251 332.161  1.00  1.18
ATOM     67  SC  VAL A  34     321.802 325.936 331.920  1.00  0.98
ATOM     68  CA  ASP A  35     321.405 329.570 332.747  1.00  2.03
ATOM     69  SC  ASP A  35     320.541 328.926 334.387  1.00  3.09
ATOM     70  CA  ASP A  36     321.891 331.838 329.833  1.00  1.81
ATOM     71  SC  ASP A  36     321.043 332.867 328.182  1.00  2.69
ATOM     72  CA  SER A  37     325.825 331.098 330.420  1.00  2.00
ATOM     73  SC  SER A  37     325.742 330.262 331.527  1.00  2.45
ATOM     74  CA  GLN A  38     324.993 328.773 327.481  1.00  1.41
ATOM     75  SC  GLN A  38     325.271 326.229 328.590  1.00  1.39
ATOM     76  CA  PRO A  39     324.188 329.743 323.865  1.00  1.34
ATOM     77  SC  PRO A  39     325.024 328.594 323.736  1.00  1.32
ATOM     78  CA  ALA A  40     320.475 330.285 323.550  1.00  1.18
ATOM     79  SC  ALA A  40     320.998 330.354 323.025  1.00  1.41
ATOM     80  CA  PHE A  41     320.206 326.623 322.122  1.00  0.95
ATOM     81  SC  PHE A  41     318.799 328.000 319.926  1.00  1.40
ATOM     82  CA  ILE A  42     322.006 324.751 324.930  1.00  0.74
ATOM     83  SC  ILE A  42     323.616 323.843 325.080  1.00  0.75
ATOM     84  CA  ASN A  43     319.733 326.753 327.165  1.00  0.79
ATOM     85  SC  ASN A  43     320.611 328.107 328.375  1.00  1.01
ATOM     86  CA  ASP A  44     316.668 325.449 325.107  1.00  0.89
ATOM     87  SC  ASP A  44     316.376 327.030 323.746  1.00  1.63
ATOM     88  CA  ILE A  45     317.972 321.779 325.396  1.00  0.69
ATOM     89  SC  ILE A  45     318.144 322.584 323.714  1.00  0.63
ATOM     90  CA  LEU A  46     318.864 322.475 329.134  1.00  0.67
ATOM     91  SC  LEU A  46     320.921 322.205 329.281  1.00  0.61
ATOM     92  CA  LYS A  47     315.267 323.957 329.537  1.00  0.85
ATOM     93  SC  LYS A  47     316.348 326.838 328.957  1.00  1.15
ATOM     94  CA  VAL A  48     313.484 320.757 327.952  1.00  0.68
ATOM     95  SC  VAL A  48     313.856 320.858 326.479  1.00  0.70
ATOM     96  CA  GLU A  49     311.198 318.273 329.634  1.00  0.91
ATOM     97  SC  GLU A  49     309.460 319.745 331.239  1.00  2.01
ATOM     98  CA  GLY A  50     312.043 314.819 328.547  1.00  0.81
ATOM     99  CA  VAL A  51     315.941 315.192 328.270  1.00  0.74
ATOM    100  SC  VAL A  51     316.302 316.674 328.283  1.00  0.75
ATOM    101  CA  LYS A  52     318.283 315.184 330.872  1.00  0.88
ATOM    102  SC  LYS A  52     317.070 315.182 333.686  1.00  2.16
ATOM    103  CA  SER A  53     321.851 315.793 329.599  1.00  0.84
ATOM    104  SC  SER A  53     322.465 314.800 330.309  1.00  1.07
ATOM    105  CA  ILE A  54     322.956 317.732 326.529  1.00  0.77
ATOM    106  SC  ILE A  54     322.390 319.074 325.313  1.00  0.79
ATOM    107  CA  PHE A  55     326.057 318.012 324.306  1.00  0.78
ATOM    108  SC  PHE A  55     328.313 316.531 322.966  1.00  1.28
ATOM    109  CA  HIS A  56     327.310 320.633 321.913  1.00  0.86
ATOM    110  SC  HIS A  56     328.404 323.130 322.055  1.00  1.47
ATOM    111  CA  VAL A  57     329.184 320.956 318.440  1.00  0.82
ATOM    112  SC  VAL A  57     329.299 319.496 318.128  1.00  1.03
ATOM    113  CA  MET A  58     329.036 323.731 315.754  1.00  1.35
ATOM    114  SC  MET A  58     331.110 324.812 315.154  1.00  2.19
ATOM    115  CA  ASP A  59     326.675 322.493 313.276  1.00  1.25
ATOM    116  SC  ASP A  59     327.757 321.781 311.695  1.00  1.80
ATOM    117  CA  PHE A  60     324.419 321.075 316.019  1.00  0.94
ATOM    118  SC  PHE A  60     325.008 318.114 315.931  1.00  1.40
ATOM    119  CA  ILE A  61     323.681 320.447 319.676  1.00  0.87
ATOM    120  SC  ILE A  61     323.659 322.327 320.118  1.00  1.10
ATOM    121  CA  SER A  62     322.586 317.130 321.315  1.00  0.73
ATOM    122  SC  SER A  62     323.000 315.848 321.329  1.00  0.86
ATOM    123  CA  VAL A  63     320.215 315.696 323.916  1.00  0.65
ATOM    124  SC  VAL A  63     319.031 316.556 323.899  1.00  0.80
ATOM    125  CA  ASP A  64     320.430 312.805 326.434  1.00  0.67
ATOM    126  SC  ASP A  64     321.156 311.507 327.913  1.00  1.32
ATOM    127  CA  LYS A  65     317.550 310.630 327.659  1.00  0.73
ATOM    128  SC  LYS A  65     317.281 309.089 324.944  1.00  1.19
ATOM    129  CA  GLU A  66     316.388 309.729 330.992  1.00  0.95
ATOM    130  SC  GLU A  66     315.252 311.779 330.864  1.00  1.35
ATOM    131  CA  ASN A  67     315.339 306.040 330.824  1.00  1.53
ATOM    132  SC  ASN A  67     316.852 304.932 331.495  1.00  2.25
ATOM    133  CA  ASP A  68     311.797 307.538 330.013  1.00  1.50
ATOM    134  SC  ASP A  68     310.416 308.582 331.213  1.00  2.05
ATOM    135  CA  ALA A  69     312.954 309.738 327.167  1.00  0.92
ATOM    136  SC  ALA A  69     313.662 309.961 327.478  1.00  1.11
ATOM    137  CA  ASN A  70     310.799 311.451 324.876  1.00  1.13
ATOM    138  SC  ASN A  70     309.103 311.459 325.895  1.00  1.82
ATOM    139  CA  TRP A  71     312.251 312.599 321.610  1.00  1.02
ATOM    140  SC  TRP A  71     315.377 312.393 322.801  1.00  0.92
ATOM    141  CA  GLU A  72     309.072 314.585 320.865  1.00  1.26
ATOM    142  SC  GLU A  72     308.285 312.974 319.992  1.00  2.27
ATOM    143  CA  THR A  73     309.197 317.509 323.174  1.00  1.24
ATOM    144  SC  THR A  73     308.369 318.062 324.260  1.00  1.59
ATOM    145  CA  VAL A  74     312.868 317.836 322.862  1.00  0.92
ATOM    146  SC  VAL A  74     313.224 316.828 323.779  1.00  0.86
ATOM    147  CA  LEU A  75     312.915 317.672 319.073  1.00  0.84
ATOM    148  SC  LEU A  75     313.469 315.700 318.607  1.00  1.06
ATOM    149  CA  PRO A  76     309.912 319.696 318.500  1.00  1.01
ATOM    150  SC  PRO A  76     309.229 318.460 318.516  1.00  1.17
ATOM    151  CA  LYS A  77     311.285 322.383 320.745  1.00  0.89
ATOM    152  SC  LYS A  77     310.515 321.074 323.427  1.00  1.29
ATOM    153  CA  VAL A  78     314.713 321.847 318.679  1.00  0.79
ATOM    154  SC  VAL A  78     315.370 321.018 319.813  1.00  0.77
ATOM    155  CA  GLU A  79     313.018 321.921 315.288  1.00  1.13
ATOM    156  SC  GLU A  79     310.763 320.672 314.236  1.00  1.86
ATOM    157  CA  ALA A  80     311.250 325.048 316.514  1.00  1.39
ATOM    158  SC  ALA A  80     310.587 325.103 316.906  1.00  1.53
ATOM    159  CA  VAL A  81     314.333 326.574 317.861  1.00  1.17
ATOM    160  SC  VAL A  81     314.576 326.068 319.189  1.00  1.06
ATOM    161  CA  PHE A  82     316.114 326.072 314.475  1.00  1.67
ATOM    162  SC  PHE A  82     318.054 324.737 316.318  1.00  1.34
ATOM    163  CA  GLU A  83     313.084 326.583 312.240  1.00  2.09
ATOM    164  SC  GLU A  83     311.002 325.489 311.359  1.00  2.63
ATOM    165  CA  LEU A  84     312.428 330.029 314.116  1.00  2.49
ATOM    166  SC  LEU A  84     311.926 330.092 316.178  1.00  2.44
ATOM    167  CA  GLU A  85     316.346 330.849 314.399  1.00  2.75
ATOM    168  SC  GLU A  85     318.388 332.049 315.150  1.00  3.66
ATOM    169  CA  HIS A  86     316.554 329.624 310.740  1.00  3.49
ATOM    170  SC  HIS A  86     316.997 326.982 311.087  1.00  3.73
ATOM    171  CA  HIS A  87     313.555 331.920 309.625  1.00  4.12
ATOM    172  SC  HIS A  87     311.499 333.500 310.554  1.00  4.58
ATOM    173  CA  HIS A  88     315.063 334.734 311.733  1.00  4.39
ATOM    174  SC  HIS A  88     313.053 335.535 313.495  1.00  4.51
ATOM    175  CA  HIS A  89     318.668 334.493 310.147  1.00  4.86
ATOM    176  SC  HIS A  89     318.993 331.875 311.141  1.00  4.91
ATOM    177  CA  HIS A  90     317.888 333.164 306.651  1.00  5.69
ATOM    178  SC  HIS A  90     316.375 330.917 307.178  1.00  6.08
ATOM    179  CA  HIS A  91     317.472 336.486 304.693  1.00  6.80
ATOM    180  SC  HIS A  91     317.962 338.028 302.452  1.00  7.54
TER
CONECT    1    3    2
CONECT    3    5    4
CONECT    5    7    6
CONECT    7    9    8
CONECT    9   11   10
CONECT   11   13   12
CONECT   13   15   14
CONECT   15   17   16
CONECT   17   19   18
CONECT   19   21   20
CONECT   21   23   22
CONECT   23   25   24
CONECT   25   27   26
CONECT   27   29   28
CONECT   29   31   30
CONECT   31   33   32
CONECT   33   35   34
CONECT   35   37   36
CONECT   37   39   38
CONECT   39   41   40
CONECT   41   43   42
CONECT   43   45   44
CONECT   45   47   46
CONECT   47   49   48
CONECT   49   50
CONECT   50   52   51
CONECT   52   54   53
CONECT   54   56   55
CONECT   56   58   57
CONECT   58   60   59
CONECT   60   62   61
CONECT   62   64   63
CONECT   64   66   65
CONECT   66   68   67
CONECT   68   70   69
CONECT   70   72   71
CONECT   72   74   73
CONECT   74   76   75
CONECT   76   78   77
CONECT   78   80   79
CONECT   80   82   81
CONECT   82   84   83
CONECT   84   86   85
CONECT   86   88   87
CONECT   88   90   89
CONECT   90   92   91
CONECT   92   94   93
CONECT   94   96   95
CONECT   96   98   97
CONECT   98   99
CONECT   99  101  100
CONECT  101  103  102
CONECT  103  105  104
CONECT  105  107  106
CONECT  107  109  108
CONECT  109  111  110
CONECT  111  113  112
CONECT  113  115  114
CONECT  115  117  116
CONECT  117  119  118
CONECT  119  121  120
CONECT  121  123  122
CONECT  123  125  124
CONECT  125  127  126
CONECT  127  129  128
CONECT  129  131  130
CONECT  131  133  132
CONECT  133  135  134
CONECT  135  137  136
CONECT  137  139  138
CONECT  139  141  140
CONECT  141  143  142
CONECT  143  145  144
CONECT  145  147  146
CONECT  147  149  148
CONECT  149  151  150
CONECT  151  153  152
CONECT  153  155  154
CONECT  155  157  156
CONECT  157  159  158
CONECT  159  161  160
CONECT  161  163  162
CONECT  163  165  164
CONECT  165  167  166
CONECT  167  169  168
CONECT  169  171  170
CONECT  171  173  172
CONECT  173  175  174
CONECT  175  177  176
CONECT  177  179  178
CONECT  179  180
ENDMDL
