# Supplementary material for: Implementation of Time-Averaged Restraints with UNRES Coarse-Grained Model of Polypeptide Chains
Source: J Chem Theory Comput. 2025 Jan 24;21(3):1476–93. doi: 10.1021/acs.jctc.4c01504 (PMC11823420; doi:10.1021/acs.jctc.4c01504)
Supplement: Supplementary file 2 — ct4c01504_si_002.zip [file ct4c01504_si_002.zip › Suppdata/Structures/Models/1PQX_T260K_tau_48.9ps-cg.pdb]

REMARK 1PQX MODEL 1 UNRES energy =   253.18 kcal/mol RMSD = 2.55 A
CRYST1  640.000  640.000  640.000  90.00  90.00  90.00 P 1           1
ORIGX1       1.00000   0.00000   0.00000        0.00000
ORIGX2       0.00000   1.00000   0.00000        0.00000
ORIGX2       0.00000   0.00000   1.00000        0.00000
SCALE1       1.00000   0.00000   0.00000        0.00000
SCALE2       1.00000   0.00000   0.00000        0.00000
SCALE3       1.00000   0.00000   0.00000        0.00000
ATOM      1  CA  MET A   1     320.836 326.658 316.175  1.00  2.58
ATOM      2  SC  MET A   1     320.107 329.112 316.310  1.00  2.97
ATOM      3  CA  LYS A   2     324.106 325.632 317.730  1.00  1.92
ATOM      4  SC  LYS A   2     326.400 326.526 316.663  1.00  2.76
ATOM      5  CA  ILE A   3     324.491 323.289 320.787  1.00  1.49
ATOM      6  SC  ILE A   3     324.689 321.419 320.316  1.00  1.70
ATOM      7  CA  ILE A   4     328.048 324.049 322.099  1.00  1.43
ATOM      8  SC  ILE A   4     328.724 325.242 321.227  1.00  1.78
ATOM      9  CA  SER A   5     327.476 321.914 325.217  1.00  1.53
ATOM     10  SC  SER A   5     328.547 322.272 325.973  1.00  1.90
ATOM     11  CA  ILE A   6     324.221 320.213 326.818  1.00  1.32
ATOM     12  SC  ILE A   6     323.932 319.096 325.249  1.00  1.88
ATOM     13  CA  SER A   7     322.379 319.710 330.149  1.00  1.30
ATOM     14  SC  SER A   7     320.994 319.922 329.933  1.00  1.66
ATOM     15  CA  GLU A   8     320.541 316.716 331.528  1.00  1.76
ATOM     16  SC  GLU A   8     321.423 315.344 329.743  1.00  2.71
ATOM     17  CA  THR A   9     317.984 316.556 334.204  1.00  2.44
ATOM     18  SC  THR A   9     317.176 317.258 333.130  1.00  2.72
ATOM     19  CA  PRO A  10     317.915 314.228 337.246  1.00  3.55
ATOM     20  SC  PRO A  10     317.192 315.118 338.082  1.00  3.78
ATOM     21  CA  ASN A  11     315.222 311.925 336.226  1.00  3.89
ATOM     22  SC  ASN A  11     313.433 312.297 337.209  1.00  4.58
ATOM     23  CA  HIS A  12     313.682 314.195 333.602  1.00  2.65
ATOM     24  SC  HIS A  12     312.664 316.226 335.047  1.00  3.86
ATOM     25  CA  ASN A  13     313.006 313.138 330.215  1.00  2.02
ATOM     26  SC  ASN A  13     311.616 311.807 329.891  1.00  2.76
ATOM     27  CA  THR A  14     313.268 316.888 328.956  1.00  1.27
ATOM     28  SC  THR A  14     312.814 318.267 328.643  1.00  1.70
ATOM     29  CA  MET A  15     316.992 318.224 328.761  1.00  1.05
ATOM     30  SC  MET A  15     316.688 316.379 327.176  1.00  1.66
ATOM     31  CA  LYS A  16     318.748 321.336 327.452  1.00  0.83
ATOM     32  SC  LYS A  16     318.448 323.980 328.882  1.00  1.74
ATOM     33  CA  ILE A  17     321.752 322.801 325.319  1.00  0.86
ATOM     34  SC  ILE A  17     321.459 322.114 323.835  1.00  1.00
ATOM     35  CA  THR A  18     324.150 326.197 325.493  1.00  0.99
ATOM     36  SC  THR A  18     324.973 326.497 326.802  1.00  1.23
ATOM     37  CA  LEU A  19     324.747 328.598 322.487  1.00  1.22
ATOM     38  SC  LEU A  19     323.383 328.997 321.382  1.00  1.50
ATOM     39  CA  SER A  20     328.257 330.709 322.534  1.00  1.82
ATOM     40  SC  SER A  20     329.333 329.863 322.706  1.00  2.43
ATOM     41  CA  GLU A  21     328.330 331.412 318.764  1.00  2.45
ATOM     42  SC  GLU A  21     330.636 331.020 318.384  1.00  3.87
ATOM     43  CA  SER A  22     324.936 332.862 318.304  1.00  2.75
ATOM     44  SC  SER A  22     324.174 333.624 319.057  1.00  3.23
ATOM     45  CA  ARG A  23     323.861 335.175 315.739  1.00  3.04
ATOM     46  SC  ARG A  23     327.135 334.651 315.469  1.00  4.87
ATOM     47  CA  GLU A  24     320.977 337.597 315.969  1.00  3.21
ATOM     48  SC  GLU A  24     321.278 339.936 316.173  1.00  4.47
ATOM     49  CA  GLY A  25     318.180 336.533 318.256  1.00  2.94
ATOM     50  CA  MET A  26     315.357 333.989 318.808  1.00  2.07
ATOM     51  SC  MET A  26     316.701 332.427 320.066  1.00  2.43
ATOM     52  CA  THR A  27     311.866 334.046 320.581  1.00  1.88
ATOM     53  SC  THR A  27     311.436 333.182 319.460  1.00  2.41
ATOM     54  CA  SER A  28     310.671 331.082 322.341  1.00  1.50
ATOM     55  SC  SER A  28     309.990 331.527 323.343  1.00  1.82
ATOM     56  CA  ASP A  29     310.192 328.185 319.430  1.00  1.34
ATOM     57  SC  ASP A  29     310.131 327.283 317.630  1.00  1.96
ATOM     58  CA  THR A  30     309.299 324.399 319.655  1.00  1.11
ATOM     59  SC  THR A  30     307.780 324.343 319.799  1.00  1.48
ATOM     60  CA  TYR A  31     309.526 321.420 317.310  1.00  1.24
ATOM     61  SC  TYR A  31     312.397 323.257 317.451  1.00  1.88
ATOM     62  CA  THR A  32     308.041 317.859 316.973  1.00  1.54
ATOM     63  SC  THR A  32     306.650 317.615 317.184  1.00  1.80
ATOM     64  CA  LYS A  33     310.002 316.104 314.278  1.00  2.10
ATOM     65  SC  LYS A  33     311.222 313.818 313.608  1.00  3.39
ATOM     66  CA  VAL A  34     311.890 318.058 311.841  1.00  2.41
ATOM     67  SC  VAL A  34     312.851 316.892 311.505  1.00  3.03
ATOM     68  CA  ASP A  35     311.404 321.547 310.451  1.00  2.78
ATOM     69  SC  ASP A  35     310.451 323.202 311.085  1.00  3.81
ATOM     70  CA  ASP A  36     312.439 322.341 306.851  1.00  3.17
ATOM     71  SC  ASP A  36     310.871 321.421 305.920  1.00  4.06
ATOM     72  CA  SER A  37     313.701 325.543 308.331  1.00  2.98
ATOM     73  SC  SER A  37     313.222 326.665 308.840  1.00  3.30
ATOM     74  CA  GLN A  38     316.654 323.571 309.568  1.00  2.16
ATOM     75  SC  GLN A  38     315.810 323.790 311.885  1.00  2.48
ATOM     76  CA  PRO A  39     319.902 322.630 308.014  1.00  2.13
ATOM     77  SC  PRO A  39     319.894 323.345 309.226  1.00  2.19
ATOM     78  CA  ALA A  40     320.770 318.914 307.827  1.00  1.89
ATOM     79  SC  ALA A  40     321.466 318.981 307.534  1.00  2.07
ATOM     80  CA  PHE A  41     323.267 319.077 310.644  1.00  1.65
ATOM     81  SC  PHE A  41     325.858 317.568 310.899  1.00  2.20
ATOM     82  CA  ILE A  42     320.225 319.775 313.027  1.00  1.34
ATOM     83  SC  ILE A  42     319.073 320.822 314.190  1.00  1.75
ATOM     84  CA  ASN A  43     318.328 317.125 311.158  1.00  1.27
ATOM     85  SC  ASN A  43     317.164 318.379 310.133  1.00  1.85
ATOM     86  CA  ASP A  44     320.310 314.128 312.363  1.00  1.35
ATOM     87  SC  ASP A  44     321.236 314.846 310.683  1.00  1.80
ATOM     88  CA  ILE A  45     320.265 315.156 315.838  1.00  1.28
ATOM     89  SC  ILE A  45     320.710 316.518 317.107  1.00  1.42
ATOM     90  CA  LEU A  46     316.623 315.608 315.741  1.00  1.42
ATOM     91  SC  LEU A  46     314.853 316.702 316.005  1.00  1.77
ATOM     92  CA  LYS A  47     316.191 312.153 314.034  1.00  1.83
ATOM     93  SC  LYS A  47     317.298 312.984 311.781  1.00  2.62
ATOM     94  CA  VAL A  48     318.453 310.236 316.740  1.00  1.68
ATOM     95  SC  VAL A  48     319.631 310.267 317.661  1.00  1.97
ATOM     96  CA  GLU A  49     317.099 306.860 317.864  1.00  1.94
ATOM     97  SC  GLU A  49     319.354 306.742 318.866  1.00  3.14
ATOM     98  CA  GLY A  50     317.227 307.945 321.656  1.00  1.84
ATOM     99  CA  VAL A  51     315.687 311.505 321.096  1.00  1.15
ATOM    100  SC  VAL A  51     316.390 312.558 320.285  1.00  1.29
ATOM    101  CA  LYS A  52     312.126 312.924 320.738  1.00  1.14
ATOM    102  SC  LYS A  52     309.702 311.251 320.566  1.00  2.32
ATOM    103  CA  SER A  53     311.306 316.685 319.782  1.00  1.08
ATOM    104  SC  SER A  53     310.027 316.329 319.873  1.00  1.41
ATOM    105  CA  ILE A  54     313.394 319.896 319.933  1.00  0.85
ATOM    106  SC  ILE A  54     315.170 320.084 319.346  1.00  1.27
ATOM    107  CA  PHE A  55     313.082 323.330 321.382  1.00  0.80
ATOM    108  SC  PHE A  55     311.821 324.708 323.722  1.00  1.68
ATOM    109  CA  HIS A  56     314.782 326.972 320.788  1.00  0.93
ATOM    110  SC  HIS A  56     314.447 328.390 318.381  1.00  1.77
ATOM    111  CA  VAL A  57     315.096 329.671 323.562  1.00  1.30
ATOM    112  SC  VAL A  57     315.496 328.541 324.534  1.00  1.50
ATOM    113  CA  MET A  58     317.003 332.949 324.366  1.00  1.89
ATOM    114  SC  MET A  58     315.331 333.979 325.174  1.00  2.75
ATOM    115  CA  ASP A  59     320.520 332.130 324.264  1.00  1.42
ATOM    116  SC  ASP A  59     322.598 332.254 324.397  1.00  2.23
ATOM    117  CA  PHE A  60     319.876 328.234 324.446  1.00  0.97
ATOM    118  SC  PHE A  60     320.823 327.732 327.153  1.00  1.95
ATOM    119  CA  ILE A  61     318.149 324.968 322.815  1.00  0.83
ATOM    120  SC  ILE A  61     318.223 324.966 320.959  1.00  1.10
ATOM    121  CA  SER A  62     316.382 322.013 324.431  1.00  0.80
ATOM    122  SC  SER A  62     315.491 322.139 325.354  1.00  1.02
ATOM    123  CA  VAL A  63     315.640 318.311 323.464  1.00  0.81
ATOM    124  SC  VAL A  63     316.934 318.067 322.707  1.00  1.05
ATOM    125  CA  ASP A  64     313.345 315.568 324.508  1.00  0.89
ATOM    126  SC  ASP A  64     311.286 315.305 324.584  1.00  1.61
ATOM    127  CA  LYS A  65     313.751 312.074 325.777  1.00  1.04
ATOM    128  SC  LYS A  65     315.286 311.717 327.819  1.00  2.24
ATOM    129  CA  GLU A  66     312.136 308.684 325.133  1.00  1.57
ATOM    130  SC  GLU A  66     313.100 307.653 323.216  1.00  2.60
ATOM    131  CA  ASN A  67     311.079 306.771 328.190  1.00  2.18
ATOM    132  SC  ASN A  67     309.400 306.353 327.247  1.00  3.20
ATOM    133  CA  ASP A  68     313.416 303.958 327.098  1.00  3.44
ATOM    134  SC  ASP A  68     313.015 302.584 325.738  1.00  4.57
ATOM    135  CA  ALA A  69     316.149 306.463 326.249  1.00  3.04
ATOM    136  SC  ALA A  69     316.101 307.166 325.814  1.00  3.43
ATOM    137  CA  ASN A  70     318.517 308.457 328.615  1.00  2.46
ATOM    138  SC  ASN A  70     318.255 307.735 330.448  1.00  3.38
ATOM    139  CA  TRP A  71     319.573 312.024 327.601  1.00  2.09
ATOM    140  SC  TRP A  71     320.256 314.318 325.334  1.00  2.27
ATOM    141  CA  GLU A  72     323.093 311.436 328.879  1.00  2.11
ATOM    142  SC  GLU A  72     325.352 311.797 329.878  1.00  2.88
ATOM    143  CA  THR A  73     323.734 308.531 326.586  1.00  2.02
ATOM    144  SC  THR A  73     324.003 307.114 327.161  1.00  2.34
ATOM    145  CA  VAL A  74     322.166 310.324 323.562  1.00  1.69
ATOM    146  SC  VAL A  74     320.720 310.386 323.558  1.00  1.81
ATOM    147  CA  LEU A  75     324.728 313.052 323.665  1.00  1.58
ATOM    148  SC  LEU A  75     324.789 314.061 325.476  1.00  2.04
ATOM    149  CA  PRO A  76     327.318 311.143 321.494  1.00  1.74
ATOM    150  SC  PRO A  76     327.236 310.618 322.847  1.00  1.92
ATOM    151  CA  LYS A  77     325.400 310.808 318.322  1.00  1.55
ATOM    152  SC  LYS A  77     324.259 308.319 319.791  1.00  2.49
ATOM    153  CA  VAL A  78     323.605 314.033 319.290  1.00  1.36
ATOM    154  SC  VAL A  78     322.346 313.885 319.975  1.00  1.54
ATOM    155  CA  GLU A  79     326.365 316.466 320.168  1.00  1.57
ATOM    156  SC  GLU A  79     328.230 315.615 321.597  1.00  2.26
ATOM    157  CA  ALA A  80     328.362 314.794 317.365  1.00  1.52
ATOM    158  SC  ALA A  80     328.756 314.199 317.028  1.00  1.69
ATOM    159  CA  VAL A  81     325.421 315.574 314.925  1.00  1.51
ATOM    160  SC  VAL A  81     324.529 314.662 314.155  1.00  1.54
ATOM    161  CA  PHE A  82     325.449 319.298 315.390  1.00  1.77
ATOM    162  SC  PHE A  82     323.288 321.198 316.076  1.00  2.05
ATOM    163  CA  GLU A  83     329.010 319.731 316.960  1.00  2.05
ATOM    164  SC  GLU A  83     330.135 321.748 317.458  1.00  2.83
ATOM    165  CA  LEU A  84     330.273 318.183 313.831  1.00  2.18
ATOM    166  SC  LEU A  84     331.094 316.572 313.834  1.00  2.58
ATOM    167  CA  GLU A  85     329.629 320.273 310.973  1.00  2.59
ATOM    168  SC  GLU A  85     329.236 319.458 308.698  1.00  3.63
ATOM    169  CA  HIS A  86     329.973 323.225 313.673  1.00  2.95
ATOM    170  SC  HIS A  86     327.258 323.214 313.393  1.00  3.21
ATOM    171  CA  HIS A  87     333.738 322.307 313.977  1.00  3.42
ATOM    172  SC  HIS A  87     333.754 320.001 315.314  1.00  3.96
ATOM    173  CA  HIS A  88     333.800 322.550 310.057  1.00  3.93
ATOM    174  SC  HIS A  88     333.461 320.010 308.987  1.00  4.53
ATOM    175  CA  HIS A  89     332.473 326.237 310.551  1.00  4.45
ATOM    176  SC  HIS A  89     329.839 325.486 310.231  1.00  4.76
ATOM    177  CA  HIS A  90     335.531 326.987 312.953  1.00  5.23
ATOM    178  SC  HIS A  90     337.545 325.891 314.314  1.00  5.53
ATOM    179  CA  HIS A  91     338.489 325.932 310.665  1.00  6.67
ATOM    180  SC  HIS A  91     341.198 325.645 311.199  1.00  7.52
TER
CONECT    1    3    2
CONECT    3    5    4
CONECT    5    7    6
CONECT    7    9    8
CONECT    9   11   10
CONECT   11   13   12
CONECT   13   15   14
CONECT   15   17   16
CONECT   17   19   18
CONECT   19   21   20
CONECT   21   23   22
CONECT   23   25   24
CONECT   25   27   26
CONECT   27   29   28
CONECT   29   31   30
CONECT   31   33   32
CONECT   33   35   34
CONECT   35   37   36
CONECT   37   39   38
CONECT   39   41   40
CONECT   41   43   42
CONECT   43   45   44
CONECT   45   47   46
CONECT   47   49   48
CONECT   49   50
CONECT   50   52   51
CONECT   52   54   53
CONECT   54   56   55
CONECT   56   58   57
CONECT   58   60   59
CONECT   60   62   61
CONECT   62   64   63
CONECT   64   66   65
CONECT   66   68   67
CONECT   68   70   69
CONECT   70   72   71
CONECT   72   74   73
CONECT   74   76   75
CONECT   76   78   77
CONECT   78   80   79
CONECT   80   82   81
CONECT   82   84   83
CONECT   84   86   85
CONECT   86   88   87
CONECT   88   90   89
CONECT   90   92   91
CONECT   92   94   93
CONECT   94   96   95
CONECT   96   98   97
CONECT   98   99
CONECT   99  101  100
CONECT  101  103  102
CONECT  103  105  104
CONECT  105  107  106
CONECT  107  109  108
CONECT  109  111  110
CONECT  111  113  112
CONECT  113  115  114
CONECT  115  117  116
CONECT  117  119  118
CONECT  119  121  120
CONECT  121  123  122
CONECT  123  125  124
CONECT  125  127  126
CONECT  127  129  128
CONECT  129  131  130
CONECT  131  133  132
CONECT  133  135  134
CONECT  135  137  136
CONECT  137  139  138
CONECT  139  141  140
CONECT  141  143  142
CONECT  143  145  144
CONECT  145  147  146
CONECT  147  149  148
CONECT  149  151  150
CONECT  151  153  152
CONECT  153  155  154
CONECT  155  157  156
CONECT  157  159  158
CONECT  159  161  160
CONECT  161  163  162
CONECT  163  165  164
CONECT  165  167  166
CONECT  167  169  168
CONECT  169  171  170
CONECT  171  173  172
CONECT  173  175  174
CONECT  175  177  176
CONECT  177  179  178
CONECT  179  180
ENDMDL
REMARK 1PQX MODEL 2 UNRES energy =   253.57 kcal/mol RMSD = 3.78 A
CRYST1  640.000  640.000  640.000  90.00  90.00  90.00 P 1           1
ORIGX1       1.00000   0.00000   0.00000        0.00000
ORIGX2       0.00000   1.00000   0.00000        0.00000
ORIGX2       0.00000   0.00000   1.00000        0.00000
SCALE1       1.00000   0.00000   0.00000        0.00000
SCALE2       1.00000   0.00000   0.00000        0.00000
SCALE3       1.00000   0.00000   0.00000        0.00000
ATOM      1  CA  MET A   1     315.406 334.518 320.969  1.00  3.89
ATOM      2  SC  MET A   1     315.012 336.967 321.205  1.00  4.75
ATOM      3  CA  LYS A   2     317.398 331.973 322.921  1.00  2.42
ATOM      4  SC  LYS A   2     314.989 331.616 324.156  1.00  3.20
ATOM      5  CA  ILE A   3     316.753 328.496 321.955  1.00  1.99
ATOM      6  SC  ILE A   3     317.387 326.766 322.560  1.00  2.51
ATOM      7  CA  ILE A   4     313.315 327.339 321.175  1.00  1.90
ATOM      8  SC  ILE A   4     312.867 328.996 321.272  1.00  2.38
ATOM      9  CA  SER A   5     311.423 324.268 319.936  1.00  1.97
ATOM     10  SC  SER A   5     311.463 323.335 320.907  1.00  2.61
ATOM     11  CA  ILE A   6     308.746 323.351 317.425  1.00  1.85
ATOM     12  SC  ILE A   6     309.372 323.997 315.720  1.00  2.87
ATOM     13  CA  SER A   7     305.936 321.188 318.926  1.00  2.07
ATOM     14  SC  SER A   7     306.061 320.377 317.892  1.00  2.64
ATOM     15  CA  GLU A   8     305.779 318.727 321.773  1.00  2.05
ATOM     16  SC  GLU A   8     306.875 320.634 323.407  1.00  3.28
ATOM     17  CA  THR A   9     304.232 315.297 321.464  1.00  2.67
ATOM     18  SC  THR A   9     304.586 314.162 320.580  1.00  2.98
ATOM     19  CA  PRO A  10     302.087 313.572 324.511  1.00  3.42
ATOM     20  SC  PRO A  10     301.221 314.131 323.577  1.00  4.03
ATOM     21  CA  ASN A  11     303.831 310.241 324.761  1.00  3.20
ATOM     22  SC  ASN A  11     303.248 308.375 324.051  1.00  4.04
ATOM     23  CA  HIS A  12     306.842 310.878 322.440  1.00  2.43
ATOM     24  SC  HIS A  12     308.135 310.037 320.093  1.00  3.52
ATOM     25  CA  ASN A  13     308.952 313.756 322.244  1.00  2.01
ATOM     26  SC  ASN A  13     308.938 314.142 324.275  1.00  3.12
ATOM     27  CA  THR A  14     309.434 313.431 318.440  1.00  1.68
ATOM     28  SC  THR A  14     308.463 313.194 317.292  1.00  1.94
ATOM     29  CA  MET A  15     310.024 317.211 318.076  1.00  1.72
ATOM     30  SC  MET A  15     310.574 318.000 320.294  1.00  2.31
ATOM     31  CA  LYS A  16     312.229 320.016 316.370  1.00  1.43
ATOM     32  SC  LYS A  16     311.783 320.942 313.667  1.00  2.12
ATOM     33  CA  ILE A  17     314.421 323.186 317.508  1.00  1.51
ATOM     34  SC  ILE A  17     315.436 322.815 319.012  1.00  1.59
ATOM     35  CA  THR A  18     314.939 326.969 316.485  1.00  1.74
ATOM     36  SC  THR A  18     313.970 327.976 316.144  1.00  2.10
ATOM     37  CA  LEU A  19     318.532 328.335 316.420  1.00  2.16
ATOM     38  SC  LEU A  19     319.406 326.415 316.292  1.00  2.18
ATOM     39  CA  SER A  20     318.256 332.053 316.604  1.00  2.99
ATOM     40  SC  SER A  20     317.809 332.013 317.801  1.00  3.45
ATOM     41  CA  GLU A  21     321.495 332.266 318.730  1.00  3.39
ATOM     42  SC  GLU A  21     321.790 330.925 320.741  1.00  4.57
ATOM     43  CA  SER A  22     323.485 331.014 315.805  1.00  3.31
ATOM     44  SC  SER A  22     322.948 330.023 314.983  1.00  3.65
ATOM     45  CA  ARG A  23     325.248 333.601 313.778  1.00  3.75
ATOM     46  SC  ARG A  23     325.456 336.420 311.888  1.00  5.51
ATOM     47  CA  GLU A  24     326.773 331.226 311.055  1.00  3.88
ATOM     48  SC  GLU A  24     328.540 331.128 309.453  1.00  5.21
ATOM     49  CA  GLY A  25     325.146 327.780 310.276  1.00  3.28
ATOM     50  CA  MET A  26     325.108 324.132 309.490  1.00  2.58
ATOM     51  SC  MET A  26     323.139 323.802 310.943  1.00  2.77
ATOM     52  CA  THR A  27     323.941 322.173 306.556  1.00  2.31
ATOM     53  SC  THR A  27     325.329 322.162 305.992  1.00  2.86
ATOM     54  CA  SER A  28     322.284 318.941 307.415  1.00  1.87
ATOM     55  SC  SER A  28     321.320 318.129 307.076  1.00  2.17
ATOM     56  CA  ASP A  29     323.505 316.199 309.824  1.00  1.83
ATOM     57  SC  ASP A  29     325.453 315.755 310.607  1.00  2.51
ATOM     58  CA  THR A  30     321.819 313.570 311.872  1.00  1.33
ATOM     59  SC  THR A  30     321.330 312.188 312.081  1.00  1.64
ATOM     60  CA  TYR A  31     322.949 311.816 315.050  1.00  1.27
ATOM     61  SC  TYR A  31     322.566 315.119 315.235  1.00  2.33
ATOM     62  CA  THR A  32     322.269 308.003 315.804  1.00  1.38
ATOM     63  SC  THR A  32     321.955 306.805 314.990  1.00  1.65
ATOM     64  CA  LYS A  33     324.740 307.380 318.863  1.00  2.23
ATOM     65  SC  LYS A  33     326.432 305.431 317.135  1.00  3.65
ATOM     66  CA  VAL A  34     327.425 309.872 317.671  1.00  2.64
ATOM     67  SC  VAL A  34     328.562 309.681 318.559  1.00  3.36
ATOM     68  CA  ASP A  35     328.380 312.265 314.789  1.00  3.26
ATOM     69  SC  ASP A  35     326.754 312.952 313.861  1.00  4.21
ATOM     70  CA  ASP A  36     331.607 312.966 312.956  1.00  3.70
ATOM     71  SC  ASP A  36     330.437 312.486 311.329  1.00  4.43
ATOM     72  CA  SER A  37     332.615 316.528 311.891  1.00  3.54
ATOM     73  SC  SER A  37     333.509 317.184 311.169  1.00  3.86
ATOM     74  CA  GLN A  38     330.623 317.895 314.757  1.00  2.79
ATOM     75  SC  GLN A  38     330.514 315.548 315.442  1.00  2.98
ATOM     76  CA  PRO A  39     331.749 320.496 317.199  1.00  3.14
ATOM     77  SC  PRO A  39     330.649 321.192 316.672  1.00  3.15
ATOM     78  CA  ALA A  40     332.376 318.513 320.296  1.00  2.93
ATOM     79  SC  ALA A  40     332.639 318.102 320.894  1.00  3.12
ATOM     80  CA  PHE A  41     329.789 320.809 321.806  1.00  2.67
ATOM     81  SC  PHE A  41     331.473 323.070 320.808  1.00  3.57
ATOM     82  CA  ILE A  42     327.114 319.326 319.459  1.00  2.05
ATOM     83  SC  ILE A  42     327.142 318.677 317.629  1.00  2.25
ATOM     84  CA  ASN A  43     328.390 315.703 320.149  1.00  1.95
ATOM     85  SC  ASN A  43     330.118 315.568 319.222  1.00  2.46
ATOM     86  CA  ASP A  44     327.840 316.148 323.780  1.00  2.08
ATOM     87  SC  ASP A  44     329.519 317.150 324.094  1.00  2.71
ATOM     88  CA  ILE A  45     324.180 317.022 322.810  1.00  1.77
ATOM     89  SC  ILE A  45     323.437 318.260 321.543  1.00  2.09
ATOM     90  CA  LEU A  46     323.612 313.869 320.760  1.00  1.73
ATOM     91  SC  LEU A  46     324.623 313.990 318.975  1.00  1.99
ATOM     92  CA  LYS A  47     325.307 311.835 323.395  1.00  2.20
ATOM     93  SC  LYS A  47     328.041 313.096 322.901  1.00  3.06
ATOM     94  CA  VAL A  48     322.445 312.604 325.908  1.00  1.83
ATOM     95  SC  VAL A  48     322.061 314.011 325.671  1.00  2.06
ATOM     96  CA  GLU A  49     320.694 309.801 327.612  1.00  2.10
ATOM     97  SC  GLU A  49     321.971 310.475 329.578  1.00  3.25
ATOM     98  CA  GLY A  50     317.047 308.561 327.375  1.00  1.86
ATOM     99  CA  VAL A  51     317.191 309.661 323.613  1.00  1.26
ATOM    100  SC  VAL A  51     318.476 310.425 323.260  1.00  1.39
ATOM    101  CA  LYS A  52     317.095 307.226 320.595  1.00  1.28
ATOM    102  SC  LYS A  52     314.117 307.029 320.280  1.00  2.40
ATOM    103  CA  SER A  53     318.319 309.366 317.648  1.00  1.08
ATOM    104  SC  SER A  53     318.483 309.128 316.309  1.00  1.41
ATOM    105  CA  ILE A  54     319.163 313.242 316.985  1.00  0.94
ATOM    106  SC  ILE A  54     319.542 313.760 318.849  1.00  1.42
ATOM    107  CA  PHE A  55     318.946 315.479 314.025  1.00  0.95
ATOM    108  SC  PHE A  55     317.412 316.409 311.615  1.00  1.71
ATOM    109  CA  HIS A  56     320.493 319.155 312.941  1.00  1.18
ATOM    110  SC  HIS A  56     323.034 319.799 312.352  1.00  2.17
ATOM    111  CA  VAL A  57     319.532 321.101 309.803  1.00  1.52
ATOM    112  SC  VAL A  57     318.133 320.903 310.168  1.00  1.60
ATOM    113  CA  MET A  58     319.995 324.690 308.322  1.00  2.09
ATOM    114  SC  MET A  58     321.207 325.050 306.076  1.00  3.24
ATOM    115  CA  ASP A  59     320.463 326.395 311.640  1.00  1.72
ATOM    116  SC  ASP A  59     318.849 327.308 310.782  1.00  2.33
ATOM    117  CA  PHE A  60     317.844 324.072 313.360  1.00  1.22
ATOM    118  SC  PHE A  60     315.340 324.717 311.894  1.00  1.92
ATOM    119  CA  ILE A  61     317.625 320.824 315.263  1.00  1.06
ATOM    120  SC  ILE A  61     318.053 320.182 316.927  1.00  1.47
ATOM    121  CA  SER A  62     315.074 317.666 315.534  1.00  0.96
ATOM    122  SC  SER A  62     314.501 317.877 314.458  1.00  1.14
ATOM    123  CA  VAL A  63     315.291 315.034 318.295  1.00  0.98
ATOM    124  SC  VAL A  63     315.644 315.912 319.515  1.00  1.32
ATOM    125  CA  ASP A  64     313.780 311.491 319.105  1.00  1.10
ATOM    126  SC  ASP A  64     315.571 310.756 319.578  1.00  1.75
ATOM    127  CA  LYS A  65     312.852 311.044 322.731  1.00  1.37
ATOM    128  SC  LYS A  65     314.452 312.074 325.180  1.00  2.92
ATOM    129  CA  GLU A  66     310.693 308.939 325.122  1.00  1.92
ATOM    130  SC  GLU A  66     312.247 307.334 324.049  1.00  3.05
ATOM    131  CA  ASN A  67     308.492 310.997 327.694  1.00  2.61
ATOM    132  SC  ASN A  67     307.552 310.241 329.316  1.00  3.60
ATOM    133  CA  ASP A  68     307.979 314.718 328.107  1.00  3.45
ATOM    134  SC  ASP A  68     306.253 314.574 329.116  1.00  4.54
ATOM    135  CA  ALA A  69     309.851 314.683 331.512  1.00  3.17
ATOM    136  SC  ALA A  69     309.222 314.709 332.017  1.00  3.56
ATOM    137  CA  ASN A  70     312.785 312.970 329.741  1.00  2.54
ATOM    138  SC  ASN A  70     312.336 311.153 329.443  1.00  3.40
ATOM    139  CA  TRP A  71     312.870 315.766 326.960  1.00  2.26
ATOM    140  SC  TRP A  71     312.476 315.249 323.711  1.00  2.61
ATOM    141  CA  GLU A  72     313.208 318.249 329.729  1.00  2.19
ATOM    142  SC  GLU A  72     311.324 319.049 331.033  1.00  3.07
ATOM    143  CA  THR A  73     316.682 316.872 330.749  1.00  2.07
ATOM    144  SC  THR A  73     316.015 315.601 331.054  1.00  2.39
ATOM    145  CA  VAL A  74     317.945 316.586 327.016  1.00  1.73
ATOM    146  SC  VAL A  74     317.762 315.904 325.759  1.00  1.85
ATOM    147  CA  LEU A  75     316.883 320.275 326.390  1.00  1.75
ATOM    148  SC  LEU A  75     315.482 319.916 324.865  1.00  2.22
ATOM    149  CA  PRO A  76     318.483 321.723 329.304  1.00  2.02
ATOM    150  SC  PRO A  76     317.287 321.139 329.865  1.00  2.10
ATOM    151  CA  LYS A  77     321.692 320.108 328.151  1.00  1.85
ATOM    152  SC  LYS A  77     321.844 317.355 329.640  1.00  2.56
ATOM    153  CA  VAL A  78     320.776 321.500 324.684  1.00  1.69
ATOM    154  SC  VAL A  78     320.236 320.268 323.921  1.00  1.80
ATOM    155  CA  GLU A  79     320.201 324.969 325.851  1.00  2.08
ATOM    156  SC  GLU A  79     319.004 325.540 328.306  1.00  2.44
ATOM    157  CA  ALA A  80     323.748 325.114 327.516  1.00  2.40
ATOM    158  SC  ALA A  80     324.022 325.286 328.206  1.00  2.50
ATOM    159  CA  VAL A  81     325.023 322.804 324.669  1.00  2.17
ATOM    160  SC  VAL A  81     325.556 321.452 324.649  1.00  1.96
ATOM    161  CA  PHE A  82     324.160 325.730 322.178  1.00  2.48
ATOM    162  SC  PHE A  82     321.944 324.462 320.782  1.00  3.13
ATOM    163  CA  GLU A  83     325.422 328.267 324.899  1.00  2.95
ATOM    164  SC  GLU A  83     325.566 329.173 327.183  1.00  3.28
ATOM    165  CA  LEU A  84     328.674 326.354 324.935  1.00  3.45
ATOM    166  SC  LEU A  84     329.248 324.456 325.857  1.00  3.75
ATOM    167  CA  GLU A  85     328.706 326.184 321.179  1.00  3.71
ATOM    168  SC  GLU A  85     327.236 324.285 321.084  1.00  4.34
ATOM    169  CA  HIS A  86     327.570 329.948 320.652  1.00  4.24
ATOM    170  SC  HIS A  86     325.224 328.655 319.699  1.00  4.37
ATOM    171  CA  HIS A  87     329.781 331.092 323.524  1.00  5.68
ATOM    172  SC  HIS A  87     329.913 331.126 326.286  1.00  6.24
ATOM    173  CA  HIS A  88     332.735 328.780 322.272  1.00  6.75
ATOM    174  SC  HIS A  88     333.410 326.825 324.145  1.00  7.19
ATOM    175  CA  HIS A  89     333.378 330.784 319.128  1.00  7.18
ATOM    176  SC  HIS A  89     331.768 329.157 317.544  1.00  6.87
ATOM    177  CA  HIS A  90     332.705 333.783 321.359  1.00  8.68
ATOM    178  SC  HIS A  90     330.865 334.945 319.661  1.00  8.67
ATOM    179  CA  HIS A  91     335.512 333.862 323.779  1.00 10.63
ATOM    180  SC  HIS A  91     334.829 331.525 325.051  1.00 11.20
TER
CONECT    1    3    2
CONECT    3    5    4
CONECT    5    7    6
CONECT    7    9    8
CONECT    9   11   10
CONECT   11   13   12
CONECT   13   15   14
CONECT   15   17   16
CONECT   17   19   18
CONECT   19   21   20
CONECT   21   23   22
CONECT   23   25   24
CONECT   25   27   26
CONECT   27   29   28
CONECT   29   31   30
CONECT   31   33   32
CONECT   33   35   34
CONECT   35   37   36
CONECT   37   39   38
CONECT   39   41   40
CONECT   41   43   42
CONECT   43   45   44
CONECT   45   47   46
CONECT   47   49   48
CONECT   49   50
CONECT   50   52   51
CONECT   52   54   53
CONECT   54   56   55
CONECT   56   58   57
CONECT   58   60   59
CONECT   60   62   61
CONECT   62   64   63
CONECT   64   66   65
CONECT   66   68   67
CONECT   68   70   69
CONECT   70   72   71
CONECT   72   74   73
CONECT   74   76   75
CONECT   76   78   77
CONECT   78   80   79
CONECT   80   82   81
CONECT   82   84   83
CONECT   84   86   85
CONECT   86   88   87
CONECT   88   90   89
CONECT   90   92   91
CONECT   92   94   93
CONECT   94   96   95
CONECT   96   98   97
CONECT   98   99
CONECT   99  101  100
CONECT  101  103  102
CONECT  103  105  104
CONECT  105  107  106
CONECT  107  109  108
CONECT  109  111  110
CONECT  111  113  112
CONECT  113  115  114
CONECT  115  117  116
CONECT  117  119  118
CONECT  119  121  120
CONECT  121  123  122
CONECT  123  125  124
CONECT  125  127  126
CONECT  127  129  128
CONECT  129  131  130
CONECT  131  133  132
CONECT  133  135  134
CONECT  135  137  136
CONECT  137  139  138
CONECT  139  141  140
CONECT  141  143  142
CONECT  143  145  144
CONECT  145  147  146
CONECT  147  149  148
CONECT  149  151  150
CONECT  151  153  152
CONECT  153  155  154
CONECT  155  157  156
CONECT  157  159  158
CONECT  159  161  160
CONECT  161  163  162
CONECT  163  165  164
CONECT  165  167  166
CONECT  167  169  168
CONECT  169  171  170
CONECT  171  173  172
CONECT  173  175  174
CONECT  175  177  176
CONECT  177  179  178
CONECT  179  180
ENDMDL
REMARK 1PQX MODEL 3 UNRES energy =   253.62 kcal/mol RMSD = 2.80 A
CRYST1  640.000  640.000  640.000  90.00  90.00  90.00 P 1           1
ORIGX1       1.00000   0.00000   0.00000        0.00000
ORIGX2       0.00000   1.00000   0.00000        0.00000
ORIGX2       0.00000   0.00000   1.00000        0.00000
SCALE1       1.00000   0.00000   0.00000        0.00000
SCALE2       1.00000   0.00000   0.00000        0.00000
SCALE3       1.00000   0.00000   0.00000        0.00000
ATOM      1  CA  MET A   1     325.169 314.556 319.058  1.00  3.68
ATOM      2  SC  MET A   1     326.147 313.651 321.217  1.00  4.32
ATOM      3  CA  LYS A   2     324.341 315.176 315.459  1.00  2.79
ATOM      4  SC  LYS A   2     326.033 316.250 313.239  1.00  3.63
ATOM      5  CA  ILE A   3     322.241 318.148 314.311  1.00  2.18
ATOM      6  SC  ILE A   3     322.732 319.939 313.906  1.00  2.73
ATOM      7  CA  ILE A   4     321.585 316.267 310.920  1.00  2.05
ATOM      8  SC  ILE A   4     322.335 314.576 310.607  1.00  2.33
ATOM      9  CA  SER A   5     318.123 315.249 311.602  1.00  2.19
ATOM     10  SC  SER A   5     317.708 314.294 312.352  1.00  2.82
ATOM     11  CA  ILE A   6     317.171 318.928 311.560  1.00  1.86
ATOM     12  SC  ILE A   6     318.049 320.416 312.027  1.00  2.78
ATOM     13  CA  SER A   7     318.026 318.957 307.860  1.00  2.40
ATOM     14  SC  SER A   7     319.356 318.818 307.939  1.00  3.01
ATOM     15  CA  GLU A   8     315.936 315.804 307.158  1.00  2.37
ATOM     16  SC  GLU A   8     317.841 315.187 308.552  1.00  3.78
ATOM     17  CA  THR A   9     312.501 317.158 308.565  1.00  2.46
ATOM     18  SC  THR A   9     311.464 316.136 308.452  1.00  2.70
ATOM     19  CA  PRO A  10     311.615 319.372 311.443  1.00  3.29
ATOM     20  SC  PRO A  10     311.076 320.331 310.501  1.00  3.52
ATOM     21  CA  ASN A  11     309.941 317.605 314.386  1.00  3.21
ATOM     22  SC  ASN A  11     310.841 318.046 316.163  1.00  3.87
ATOM     23  CA  HIS A  12     306.787 319.535 315.264  1.00  2.04
ATOM     24  SC  HIS A  12     305.931 318.144 317.524  1.00  3.19
ATOM     25  CA  ASN A  13     307.481 322.516 313.126  1.00  1.60
ATOM     26  SC  ASN A  13     306.018 322.899 311.756  1.00  2.29
ATOM     27  CA  THR A  14     310.572 322.753 315.563  1.00  1.10
ATOM     28  SC  THR A  14     310.289 321.940 316.666  1.00  1.54
ATOM     29  CA  MET A  15     313.945 321.014 315.406  1.00  1.03
ATOM     30  SC  MET A  15     315.595 322.163 315.674  1.00  1.71
ATOM     31  CA  LYS A  16     314.938 317.537 315.965  1.00  0.89
ATOM     32  SC  LYS A  16     314.041 316.094 313.450  1.00  1.78
ATOM     33  CA  ILE A  17     318.405 316.403 316.660  1.00  1.02
ATOM     34  SC  ILE A  17     319.092 318.235 316.730  1.00  1.23
ATOM     35  CA  THR A  18     319.949 312.964 316.200  1.00  1.19
ATOM     36  SC  THR A  18     321.151 313.091 315.399  1.00  1.48
ATOM     37  CA  LEU A  19     322.218 311.241 318.698  1.00  1.52
ATOM     38  SC  LEU A  19     321.496 312.421 320.272  1.00  1.85
ATOM     39  CA  SER A  20     324.709 308.602 316.996  1.00  2.04
ATOM     40  SC  SER A  20     324.492 308.373 315.667  1.00  2.54
ATOM     41  CA  GLU A  21     327.236 309.384 319.660  1.00  2.69
ATOM     42  SC  GLU A  21     328.994 310.872 320.027  1.00  4.03
ATOM     43  CA  SER A  22     325.436 309.514 323.247  1.00  2.94
ATOM     44  SC  SER A  22     324.334 309.596 323.828  1.00  3.24
ATOM     45  CA  ARG A  23     327.771 307.924 325.750  1.00  3.40
ATOM     46  SC  ARG A  23     327.021 311.540 327.391  1.00  5.06
ATOM     47  CA  GLU A  24     325.276 305.095 326.690  1.00  3.37
ATOM     48  SC  GLU A  24     327.116 303.789 327.655  1.00  4.74
ATOM     49  CA  GLY A  25     321.689 306.382 326.129  1.00  3.02
ATOM     50  CA  MET A  26     318.616 308.150 327.365  1.00  2.27
ATOM     51  SC  MET A  26     318.262 309.716 325.306  1.00  2.52
ATOM     52  CA  THR A  27     314.788 307.272 327.787  1.00  1.88
ATOM     53  SC  THR A  27     314.619 306.517 329.017  1.00  2.39
ATOM     54  CA  SER A  28     312.760 310.662 328.005  1.00  1.48
ATOM     55  SC  SER A  28     311.674 311.225 328.542  1.00  1.72
ATOM     56  CA  ASP A  29     313.998 314.154 329.141  1.00  1.35
ATOM     57  SC  ASP A  29     315.769 314.260 330.054  1.00  2.00
ATOM     58  CA  THR A  30     313.347 317.694 328.755  1.00  1.17
ATOM     59  SC  THR A  30     312.042 318.461 328.303  1.00  1.49
ATOM     60  CA  TYR A  31     315.558 320.921 329.066  1.00  1.25
ATOM     61  SC  TYR A  31     316.731 318.427 327.123  1.00  2.02
ATOM     62  CA  THR A  32     314.767 324.524 329.781  1.00  1.42
ATOM     63  SC  THR A  32     313.704 324.175 330.796  1.00  1.73
ATOM     64  CA  LYS A  33     317.415 326.796 331.091  1.00  1.85
ATOM     65  SC  LYS A  33     316.447 329.364 329.535  1.00  3.09
ATOM     66  CA  VAL A  34     320.554 324.575 330.951  1.00  2.61
ATOM     67  SC  VAL A  34     321.361 325.774 331.395  1.00  3.30
ATOM     68  CA  ASP A  35     320.814 321.255 332.806  1.00  2.90
ATOM     69  SC  ASP A  35     318.809 321.175 333.325  1.00  3.89
ATOM     70  CA  ASP A  36     323.542 318.891 333.824  1.00  3.38
ATOM     71  SC  ASP A  36     324.625 319.752 335.245  1.00  4.22
ATOM     72  CA  SER A  37     321.061 316.368 332.394  1.00  3.16
ATOM     73  SC  SER A  37     319.786 316.165 332.105  1.00  3.49
ATOM     74  CA  GLN A  38     321.883 316.965 328.813  1.00  2.37
ATOM     75  SC  GLN A  38     320.973 319.162 329.150  1.00  2.62
ATOM     76  CA  PRO A  39     325.448 317.210 327.426  1.00  2.37
ATOM     77  SC  PRO A  39     325.148 316.525 326.189  1.00  2.45
ATOM     78  CA  ALA A  40     327.118 320.626 327.143  1.00  2.19
ATOM     79  SC  ALA A  40     327.909 320.683 326.880  1.00  2.37
ATOM     80  CA  PHE A  41     325.618 320.934 323.732  1.00  2.08
ATOM     81  SC  PHE A  41     327.051 318.759 322.100  1.00  2.90
ATOM     82  CA  ILE A  42     322.062 321.259 325.061  1.00  1.63
ATOM     83  SC  ILE A  42     321.890 319.474 324.602  1.00  1.97
ATOM     84  CA  ASN A  43     322.767 323.934 327.395  1.00  1.59
ATOM     85  SC  ASN A  43     324.683 323.606 328.186  1.00  2.04
ATOM     86  CA  ASP A  44     324.935 325.962 324.870  1.00  1.64
ATOM     87  SC  ASP A  44     326.249 324.533 324.667  1.00  2.15
ATOM     88  CA  ILE A  45     322.236 325.313 322.179  1.00  1.44
ATOM     89  SC  ILE A  45     322.229 323.666 321.192  1.00  1.76
ATOM     90  CA  LEU A  46     319.655 326.527 324.424  1.00  1.43
ATOM     91  SC  LEU A  46     318.936 325.741 326.298  1.00  1.67
ATOM     92  CA  LYS A  47     321.068 329.788 325.248  1.00  1.87
ATOM     93  SC  LYS A  47     323.353 328.667 325.984  1.00  2.77
ATOM     94  CA  VAL A  48     322.131 330.552 321.652  1.00  1.75
ATOM     95  SC  VAL A  48     322.927 329.685 320.692  1.00  2.04
ATOM     96  CA  GLU A  49     319.546 332.773 319.651  1.00  1.88
ATOM     97  SC  GLU A  49     318.303 334.731 318.663  1.00  3.09
ATOM     98  CA  GLY A  50     315.704 332.796 320.371  1.00  1.96
ATOM     99  CA  VAL A  51     314.471 329.184 321.270  1.00  1.30
ATOM    100  SC  VAL A  51     315.854 328.597 321.631  1.00  1.42
ATOM    101  CA  LYS A  52     312.131 328.778 324.298  1.00  1.23
ATOM    102  SC  LYS A  52     311.320 331.356 322.795  1.00  2.28
ATOM    103  CA  SER A  53     312.474 325.074 325.493  1.00  1.14
ATOM    104  SC  SER A  53     311.643 325.154 324.497  1.00  1.42
ATOM    105  CA  ILE A  54     314.492 321.591 324.790  1.00  0.95
ATOM    106  SC  ILE A  54     316.252 322.011 324.499  1.00  1.45
ATOM    107  CA  PHE A  55     313.683 317.975 324.770  1.00  0.90
ATOM    108  SC  PHE A  55     311.221 316.285 324.467  1.00  1.66
ATOM    109  CA  HIS A  56     315.646 314.487 324.764  1.00  1.08
ATOM    110  SC  HIS A  56     315.842 312.538 326.573  1.00  1.91
ATOM    111  CA  VAL A  57     313.934 310.978 323.847  1.00  1.37
ATOM    112  SC  VAL A  57     313.277 311.690 322.807  1.00  1.47
ATOM    113  CA  MET A  58     315.177 307.457 322.594  1.00  2.05
ATOM    114  SC  MET A  58     312.743 307.096 322.674  1.00  3.13
ATOM    115  CA  ASP A  59     318.733 308.421 321.102  1.00  1.53
ATOM    116  SC  ASP A  59     320.660 307.783 321.039  1.00  2.12
ATOM    117  CA  PHE A  60     317.316 311.668 319.663  1.00  1.08
ATOM    118  SC  PHE A  60     315.859 310.591 317.206  1.00  1.83
ATOM    119  CA  ILE A  61     317.037 315.210 320.928  1.00  0.94
ATOM    120  SC  ILE A  61     318.196 316.255 320.960  1.00  1.20
ATOM    121  CA  SER A  62     314.042 317.791 320.279  1.00  0.82
ATOM    122  SC  SER A  62     312.873 317.209 320.363  1.00  0.98
ATOM    123  CA  VAL A  63     313.783 321.569 320.279  1.00  0.88
ATOM    124  SC  VAL A  63     315.300 321.440 319.980  1.00  1.15
ATOM    125  CA  ASP A  64     311.107 324.304 320.530  1.00  0.90
ATOM    126  SC  ASP A  64     309.782 323.462 321.849  1.00  1.52
ATOM    127  CA  LYS A  65     310.656 327.457 318.520  1.00  1.11
ATOM    128  SC  LYS A  65     310.865 327.462 315.350  1.00  2.48
ATOM    129  CA  GLU A  66     308.389 330.255 319.627  1.00  1.63
ATOM    130  SC  GLU A  66     308.266 328.998 321.671  1.00  2.69
ATOM    131  CA  ASN A  67     309.234 332.686 316.851  1.00  2.40
ATOM    132  SC  ASN A  67     310.956 332.038 317.732  1.00  3.42
ATOM    133  CA  ASP A  68     309.282 330.811 313.581  1.00  3.21
ATOM    134  SC  ASP A  68     307.221 330.602 313.246  1.00  4.19
ATOM    135  CA  ALA A  69     312.236 332.881 312.044  1.00  2.90
ATOM    136  SC  ALA A  69     312.596 333.604 311.964  1.00  3.25
ATOM    137  CA  ASN A  70     313.731 332.504 315.552  1.00  2.28
ATOM    138  SC  ASN A  70     313.359 334.058 316.875  1.00  3.07
ATOM    139  CA  TRP A  71     314.090 328.698 314.989  1.00  2.14
ATOM    140  SC  TRP A  71     315.265 326.785 317.562  1.00  2.32
ATOM    141  CA  GLU A  72     315.337 329.163 311.414  1.00  2.22
ATOM    142  SC  GLU A  72     315.418 330.965 309.512  1.00  3.01
ATOM    143  CA  THR A  73     317.477 331.915 313.100  1.00  2.01
ATOM    144  SC  THR A  73     317.743 333.334 312.795  1.00  2.40
ATOM    145  CA  VAL A  74     319.221 329.590 315.688  1.00  1.68
ATOM    146  SC  VAL A  74     319.094 329.886 317.078  1.00  1.84
ATOM    147  CA  LEU A  75     319.428 326.475 313.600  1.00  1.71
ATOM    148  SC  LEU A  75     317.537 326.088 312.785  1.00  2.16
ATOM    149  CA  PRO A  76     322.411 328.007 311.522  1.00  1.77
ATOM    150  SC  PRO A  76     321.301 328.204 310.659  1.00  1.94
ATOM    151  CA  LYS A  77     324.025 329.578 314.667  1.00  1.62
ATOM    152  SC  LYS A  77     322.782 332.037 316.029  1.00  2.47
ATOM    153  CA  VAL A  78     323.420 326.248 316.592  1.00  1.55
ATOM    154  SC  VAL A  78     322.080 325.890 317.174  1.00  1.72
ATOM    155  CA  GLU A  79     325.261 324.311 313.910  1.00  1.77
ATOM    156  SC  GLU A  79     326.364 325.258 311.662  1.00  2.39
ATOM    157  CA  ALA A  80     328.537 326.128 314.486  1.00  1.82
ATOM    158  SC  ALA A  80     328.747 326.727 314.046  1.00  1.95
ATOM    159  CA  VAL A  81     328.321 324.413 317.890  1.00  1.73
ATOM    160  SC  VAL A  81     327.373 324.708 318.993  1.00  1.79
ATOM    161  CA  PHE A  82     327.705 321.036 316.237  1.00  1.96
ATOM    162  SC  PHE A  82     325.453 319.339 317.416  1.00  2.73
ATOM    163  CA  GLU A  83     330.772 321.052 314.008  1.00  2.31
ATOM    164  SC  GLU A  83     330.518 322.411 312.424  1.00  2.88
ATOM    165  CA  LEU A  84     332.739 322.659 316.998  1.00  2.48
ATOM    166  SC  LEU A  84     332.587 324.535 315.893  1.00  2.73
ATOM    167  CA  GLU A  85     331.413 320.244 319.697  1.00  2.70
ATOM    168  SC  GLU A  85     332.069 320.557 321.986  1.00  3.43
ATOM    169  CA  HIS A  86     331.681 317.160 317.303  1.00  3.26
ATOM    170  SC  HIS A  86     329.540 315.580 317.080  1.00  3.70
ATOM    171  CA  HIS A  87     334.783 318.056 315.455  1.00  4.52
ATOM    172  SC  HIS A  87     335.111 318.213 312.718  1.00  5.35
ATOM    173  CA  HIS A  88     336.621 317.970 318.933  1.00  5.22
ATOM    174  SC  HIS A  88     336.002 318.189 321.663  1.00  5.54
ATOM    175  CA  HIS A  89     334.464 314.887 319.923  1.00  5.81
ATOM    176  SC  HIS A  89     332.577 316.186 321.516  1.00  5.82
ATOM    177  CA  HIS A  90     336.825 312.473 317.940  1.00  7.18
ATOM    178  SC  HIS A  90     337.535 311.038 315.721  1.00  7.21
ATOM    179  CA  HIS A  91     336.873 309.269 320.192  1.00  8.70
ATOM    180  SC  HIS A  91     336.640 307.898 322.563  1.00  9.47
TER
CONECT    1    3    2
CONECT    3    5    4
CONECT    5    7    6
CONECT    7    9    8
CONECT    9   11   10
CONECT   11   13   12
CONECT   13   15   14
CONECT   15   17   16
CONECT   17   19   18
CONECT   19   21   20
CONECT   21   23   22
CONECT   23   25   24
CONECT   25   27   26
CONECT   27   29   28
CONECT   29   31   30
CONECT   31   33   32
CONECT   33   35   34
CONECT   35   37   36
CONECT   37   39   38
CONECT   39   41   40
CONECT   41   43   42
CONECT   43   45   44
CONECT   45   47   46
CONECT   47   49   48
CONECT   49   50
CONECT   50   52   51
CONECT   52   54   53
CONECT   54   56   55
CONECT   56   58   57
CONECT   58   60   59
CONECT   60   62   61
CONECT   62   64   63
CONECT   64   66   65
CONECT   66   68   67
CONECT   68   70   69
CONECT   70   72   71
CONECT   72   74   73
CONECT   74   76   75
CONECT   76   78   77
CONECT   78   80   79
CONECT   80   82   81
CONECT   82   84   83
CONECT   84   86   85
CONECT   86   88   87
CONECT   88   90   89
CONECT   90   92   91
CONECT   92   94   93
CONECT   94   96   95
CONECT   96   98   97
CONECT   98   99
CONECT   99  101  100
CONECT  101  103  102
CONECT  103  105  104
CONECT  105  107  106
CONECT  107  109  108
CONECT  109  111  110
CONECT  111  113  112
CONECT  113  115  114
CONECT  115  117  116
CONECT  117  119  118
CONECT  119  121  120
CONECT  121  123  122
CONECT  123  125  124
CONECT  125  127  126
CONECT  127  129  128
CONECT  129  131  130
CONECT  131  133  132
CONECT  133  135  134
CONECT  135  137  136
CONECT  137  139  138
CONECT  139  141  140
CONECT  141  143  142
CONECT  143  145  144
CONECT  145  147  146
CONECT  147  149  148
CONECT  149  151  150
CONECT  151  153  152
CONECT  153  155  154
CONECT  155  157  156
CONECT  157  159  158
CONECT  159  161  160
CONECT  161  163  162
CONECT  163  165  164
CONECT  165  167  166
CONECT  167  169  168
CONECT  169  171  170
CONECT  171  173  172
CONECT  173  175  174
CONECT  175  177  176
CONECT  177  179  178
CONECT  179  180
ENDMDL
REMARK 1PQX MODEL 4 UNRES energy =   253.64 kcal/mol RMSD = 3.57 A
CRYST1  640.000  640.000  640.000  90.00  90.00  90.00 P 1           1
ORIGX1       1.00000   0.00000   0.00000        0.00000
ORIGX2       0.00000   1.00000   0.00000        0.00000
ORIGX2       0.00000   0.00000   1.00000        0.00000
SCALE1       1.00000   0.00000   0.00000        0.00000
SCALE2       1.00000   0.00000   0.00000        0.00000
SCALE3       1.00000   0.00000   0.00000        0.00000
ATOM      1  CA  MET A   1     317.305 329.176 312.026  1.00  4.58
ATOM      2  SC  MET A   1     319.064 328.083 312.190  1.00  5.02
ATOM      3  CA  LYS A   2     314.713 327.776 314.327  1.00  3.32
ATOM      4  SC  LYS A   2     311.617 328.115 314.086  1.00  4.04
ATOM      5  CA  ILE A   3     314.949 325.069 317.041  1.00  2.21
ATOM      6  SC  ILE A   3     314.910 326.916 317.613  1.00  2.49
ATOM      7  CA  ILE A   4     312.348 322.674 318.445  1.00  2.12
ATOM      8  SC  ILE A   4     311.452 322.419 317.092  1.00  2.53
ATOM      9  CA  SER A   5     312.979 319.697 320.802  1.00  2.25
ATOM     10  SC  SER A   5     313.678 319.965 321.918  1.00  2.90
ATOM     11  CA  ILE A   6     311.041 316.941 322.326  1.00  2.10
ATOM     12  SC  ILE A   6     309.484 317.179 323.432  1.00  3.14
ATOM     13  CA  SER A   7     311.971 314.768 319.401  1.00  2.18
ATOM     14  SC  SER A   7     311.797 314.997 318.091  1.00  2.75
ATOM     15  CA  GLU A   8     313.165 311.020 318.451  1.00  2.39
ATOM     16  SC  GLU A   8     314.313 310.824 316.400  1.00  3.42
ATOM     17  CA  THR A   9     316.257 308.998 319.108  1.00  3.48
ATOM     18  SC  THR A   9     316.059 307.558 319.364  1.00  3.80
ATOM     19  CA  PRO A  10     318.791 307.427 316.821  1.00  5.02
ATOM     20  SC  PRO A  10     319.347 308.345 317.714  1.00  5.44
ATOM     21  CA  ASN A  11     318.915 303.836 317.779  1.00  4.77
ATOM     22  SC  ASN A  11     318.418 303.125 315.882  1.00  5.59
ATOM     23  CA  HIS A  12     321.930 304.830 319.635  1.00  3.07
ATOM     24  SC  HIS A  12     323.171 306.908 318.294  1.00  3.83
ATOM     25  CA  ASN A  13     321.099 306.054 323.155  1.00  2.23
ATOM     26  SC  ASN A  13     321.592 306.326 325.048  1.00  3.11
ATOM     27  CA  THR A  14     321.329 309.846 322.041  1.00  1.46
ATOM     28  SC  THR A  14     322.551 310.125 321.343  1.00  1.95
ATOM     29  CA  MET A  15     318.346 312.116 321.471  1.00  1.31
ATOM     30  SC  MET A  15     317.011 312.056 323.049  1.00  1.93
ATOM     31  CA  LYS A  16     317.247 314.435 318.740  1.00  1.05
ATOM     32  SC  LYS A  16     318.247 313.069 316.654  1.00  1.67
ATOM     33  CA  ILE A  17     315.656 317.976 318.312  1.00  1.11
ATOM     34  SC  ILE A  17     317.387 318.215 319.115  1.00  1.40
ATOM     35  CA  THR A  18     313.632 319.403 315.172  1.00  1.36
ATOM     36  SC  THR A  18     312.414 318.602 314.895  1.00  1.67
ATOM     37  CA  LEU A  19     313.916 322.479 313.089  1.00  1.81
ATOM     38  SC  LEU A  19     315.896 323.291 312.825  1.00  2.03
ATOM     39  CA  SER A  20     311.218 325.202 313.025  1.00  2.29
ATOM     40  SC  SER A  20     311.649 325.709 311.932  1.00  2.75
ATOM     41  CA  GLU A  21     308.495 322.857 311.655  1.00  2.94
ATOM     42  SC  GLU A  21     306.836 324.584 311.811  1.00  4.06
ATOM     43  CA  SER A  22     311.064 320.656 310.170  1.00  2.52
ATOM     44  SC  SER A  22     311.673 321.356 309.227  1.00  2.64
ATOM     45  CA  ARG A  23     312.628 317.471 311.530  1.00  2.89
ATOM     46  SC  ARG A  23     310.270 314.860 311.132  1.00  4.57
ATOM     47  CA  GLU A  24     315.596 315.274 310.209  1.00  3.04
ATOM     48  SC  GLU A  24     314.125 313.934 311.641  1.00  4.00
ATOM     49  CA  GLY A  25     314.785 312.416 308.211  1.00  3.53
ATOM     50  CA  MET A  26     317.744 313.454 306.243  1.00  2.96
ATOM     51  SC  MET A  26     317.213 315.787 306.869  1.00  3.45
ATOM     52  CA  THR A  27     321.314 312.761 307.281  1.00  2.53
ATOM     53  SC  THR A  27     321.406 312.316 305.875  1.00  3.05
ATOM     54  CA  SER A  28     323.287 313.362 310.225  1.00  1.64
ATOM     55  SC  SER A  28     322.767 313.195 311.432  1.00  1.91
ATOM     56  CA  ASP A  29     326.645 315.295 311.190  1.00  1.56
ATOM     57  SC  ASP A  29     326.831 317.251 311.111  1.00  2.14
ATOM     58  CA  THR A  30     328.540 314.547 314.517  1.00  1.31
ATOM     59  SC  THR A  30     328.902 313.148 314.844  1.00  1.68
ATOM     60  CA  TYR A  31     330.390 316.485 317.201  1.00  1.41
ATOM     61  SC  TYR A  31     327.937 318.483 316.323  1.00  2.44
ATOM     62  CA  THR A  32     332.548 315.272 319.750  1.00  1.80
ATOM     63  SC  THR A  32     333.419 314.105 319.463  1.00  2.04
ATOM     64  CA  LYS A  33     332.035 318.337 321.919  1.00  2.67
ATOM     65  SC  LYS A  33     333.258 319.948 323.771  1.00  4.25
ATOM     66  CA  VAL A  34     330.838 321.624 320.294  1.00  2.87
ATOM     67  SC  VAL A  34     330.386 322.863 321.104  1.00  3.59
ATOM     68  CA  ASP A  35     331.363 322.522 316.661  1.00  3.45
ATOM     69  SC  ASP A  35     331.974 320.731 316.043  1.00  4.37
ATOM     70  CA  ASP A  36     331.903 325.831 315.336  1.00  3.85
ATOM     71  SC  ASP A  36     332.620 327.653 315.733  1.00  4.66
ATOM     72  CA  SER A  37     329.557 324.948 312.468  1.00  3.81
ATOM     73  SC  SER A  37     329.308 323.622 312.469  1.00  4.07
ATOM     74  CA  GLN A  38     326.696 325.012 314.536  1.00  2.85
ATOM     75  SC  GLN A  38     327.990 323.738 316.628  1.00  2.99
ATOM     76  CA  PRO A  39     324.032 327.591 315.247  1.00  2.87
ATOM     77  SC  PRO A  39     323.334 326.354 315.543  1.00  2.97
ATOM     78  CA  ALA A  40     324.819 329.413 318.363  1.00  2.62
ATOM     79  SC  ALA A  40     325.176 330.088 318.033  1.00  2.83
ATOM     80  CA  PHE A  41     322.121 327.483 320.171  1.00  2.49
ATOM     81  SC  PHE A  41     320.138 328.197 318.033  1.00  3.58
ATOM     82  CA  ILE A  42     323.844 323.995 319.365  1.00  1.85
ATOM     83  SC  ILE A  42     323.348 322.515 319.190  1.00  2.23
ATOM     84  CA  ASN A  43     327.301 325.382 320.554  1.00  1.65
ATOM     85  SC  ASN A  43     327.270 327.334 320.551  1.00  2.22
ATOM     86  CA  ASP A  44     325.690 326.722 323.794  1.00  1.83
ATOM     87  SC  ASP A  44     324.183 328.152 323.880  1.00  2.32
ATOM     88  CA  ILE A  45     323.574 323.789 324.636  1.00  1.66
ATOM     89  SC  ILE A  45     322.570 322.396 323.819  1.00  1.90
ATOM     90  CA  LEU A  46     326.810 321.717 324.689  1.00  1.51
ATOM     91  SC  LEU A  46     328.087 320.052 324.178  1.00  1.87
ATOM     92  CA  LYS A  47     328.029 323.715 327.739  1.00  1.95
ATOM     93  SC  LYS A  47     330.304 324.982 326.033  1.00  2.80
ATOM     94  CA  VAL A  48     324.428 324.088 329.283  1.00  1.86
ATOM     95  SC  VAL A  48     323.319 323.182 328.892  1.00  2.21
ATOM     96  CA  GLU A  49     324.400 321.174 331.640  1.00  2.02
ATOM     97  SC  GLU A  49     323.773 322.184 333.744  1.00  3.18
ATOM     98  CA  GLY A  50     325.765 317.662 332.012  1.00  1.96
ATOM     99  CA  VAL A  51     326.185 316.905 328.167  1.00  1.22
ATOM    100  SC  VAL A  51     325.255 317.652 327.270  1.00  1.21
ATOM    101  CA  LYS A  52     328.775 314.568 326.414  1.00  1.27
ATOM    102  SC  LYS A  52     329.597 312.425 327.711  1.00  2.56
ATOM    103  CA  SER A  53     328.640 314.877 322.769  1.00  1.13
ATOM    104  SC  SER A  53     329.719 314.367 322.082  1.00  1.38
ATOM    105  CA  ILE A  54     326.541 316.626 319.980  1.00  0.98
ATOM    106  SC  ILE A  54     326.579 318.541 320.001  1.00  1.51
ATOM    107  CA  PHE A  55     324.977 315.952 316.676  1.00  0.95
ATOM    108  SC  PHE A  55     323.563 313.314 316.247  1.00  1.67
ATOM    109  CA  HIS A  56     323.223 317.860 313.825  1.00  1.02
ATOM    110  SC  HIS A  56     322.690 320.537 313.314  1.00  1.93
ATOM    111  CA  VAL A  57     321.004 316.836 310.957  1.00  1.18
ATOM    112  SC  VAL A  57     319.831 315.800 310.822  1.00  1.32
ATOM    113  CA  MET A  58     320.623 318.482 307.538  1.00  1.65
ATOM    114  SC  MET A  58     322.654 319.185 306.307  1.00  2.71
ATOM    115  CA  ASP A  59     317.803 320.763 308.950  1.00  1.50
ATOM    116  SC  ASP A  59     316.256 322.105 308.588  1.00  2.04
ATOM    117  CA  PHE A  60     317.889 319.357 312.483  1.00  1.15
ATOM    118  SC  PHE A  60     316.788 316.835 313.797  1.00  1.74
ATOM    119  CA  ILE A  61     319.965 318.909 315.934  1.00  1.00
ATOM    120  SC  ILE A  61     319.726 320.777 316.139  1.00  1.34
ATOM    121  CA  SER A  62     320.871 316.063 318.515  1.00  0.91
ATOM    122  SC  SER A  62     320.910 314.823 318.919  1.00  1.14
ATOM    123  CA  VAL A  63     322.481 315.877 321.960  1.00  0.96
ATOM    124  SC  VAL A  63     321.667 316.438 322.993  1.00  1.16
ATOM    125  CA  ASP A  64     324.102 312.953 323.936  1.00  1.05
ATOM    126  SC  ASP A  64     325.446 314.410 323.999  1.00  1.67
ATOM    127  CA  LYS A  65     324.346 311.901 327.616  1.00  1.33
ATOM    128  SC  LYS A  65     323.194 309.627 329.173  1.00  2.48
ATOM    129  CA  GLU A  66     326.463 310.153 330.021  1.00  2.13
ATOM    130  SC  GLU A  66     327.403 312.529 331.201  1.00  3.20
ATOM    131  CA  ASN A  67     325.172 307.804 332.817  1.00  2.83
ATOM    132  SC  ASN A  67     326.469 306.437 332.613  1.00  3.82
ATOM    133  CA  ASP A  68     324.996 310.967 334.916  1.00  3.34
ATOM    134  SC  ASP A  68     325.173 311.791 336.817  1.00  4.37
ATOM    135  CA  ALA A  69     322.685 313.203 332.819  1.00  3.11
ATOM    136  SC  ALA A  69     323.403 313.407 332.443  1.00  3.51
ATOM    137  CA  ASN A  70     319.541 311.620 331.950  1.00  2.57
ATOM    138  SC  ASN A  70     318.516 311.361 333.623  1.00  3.41
ATOM    139  CA  TRP A  71     317.559 312.293 328.626  1.00  2.28
ATOM    140  SC  TRP A  71     319.773 312.527 326.058  1.00  2.33
ATOM    141  CA  GLU A  72     314.669 314.364 330.216  1.00  2.43
ATOM    142  SC  GLU A  72     313.365 312.359 329.937  1.00  3.35
ATOM    143  CA  THR A  73     317.270 316.363 332.225  1.00  2.26
ATOM    144  SC  THR A  73     317.808 315.701 333.421  1.00  2.67
ATOM    145  CA  VAL A  74     319.230 317.504 329.112  1.00  1.71
ATOM    146  SC  VAL A  74     320.370 316.750 328.542  1.00  1.79
ATOM    147  CA  LEU A  75     315.815 318.329 327.103  1.00  1.82
ATOM    148  SC  LEU A  75     315.264 316.999 325.474  1.00  2.46
ATOM    149  CA  PRO A  76     314.895 321.055 329.828  1.00  2.06
ATOM    150  SC  PRO A  76     314.541 320.125 330.713  1.00  2.24
ATOM    151  CA  LYS A  77     318.391 322.690 329.371  1.00  1.78
ATOM    152  SC  LYS A  77     319.945 324.023 330.968  1.00  2.59
ATOM    153  CA  VAL A  78     318.151 322.101 325.493  1.00  1.61
ATOM    154  SC  VAL A  78     317.839 321.002 324.671  1.00  1.67
ATOM    155  CA  GLU A  79     314.388 323.401 325.102  1.00  2.07
ATOM    156  SC  GLU A  79     313.037 322.561 326.961  1.00  2.54
ATOM    157  CA  ALA A  80     315.362 326.272 327.508  1.00  2.31
ATOM    158  SC  ALA A  80     315.395 326.374 328.203  1.00  2.39
ATOM    159  CA  VAL A  81     317.891 327.243 324.775  1.00  2.11
ATOM    160  SC  VAL A  81     319.257 326.994 324.188  1.00  2.02
ATOM    161  CA  PHE A  82     316.111 326.718 321.475  1.00  2.41
ATOM    162  SC  PHE A  82     317.857 324.235 320.965  1.00  3.13
ATOM    163  CA  GLU A  83     312.667 327.779 322.935  1.00  2.92
ATOM    164  SC  GLU A  83     310.715 327.028 321.696  1.00  3.35
ATOM    165  CA  LEU A  84     313.949 330.891 324.654  1.00  3.44
ATOM    166  SC  LEU A  84     315.117 331.003 326.395  1.00  3.67
ATOM    167  CA  GLU A  85     315.986 331.546 321.515  1.00  3.71
ATOM    168  SC  GLU A  85     318.138 331.200 322.354  1.00  4.29
ATOM    169  CA  HIS A  86     312.762 331.647 319.446  1.00  4.18
ATOM    170  SC  HIS A  86     310.614 331.086 317.839  1.00  4.23
ATOM    171  CA  HIS A  87     311.403 334.500 321.633  1.00  5.65
ATOM    172  SC  HIS A  87     308.865 333.578 322.192  1.00  6.28
ATOM    173  CA  HIS A  88     314.755 336.189 321.512  1.00  6.74
ATOM    174  SC  HIS A  88     316.069 335.105 323.768  1.00  7.19
ATOM    175  CA  HIS A  89     314.963 335.486 317.775  1.00  7.22
ATOM    176  SC  HIS A  89     314.729 333.438 315.813  1.00  6.98
ATOM    177  CA  HIS A  90     311.872 337.172 316.125  1.00  8.56
ATOM    178  SC  HIS A  90     311.255 337.544 318.731  1.00  8.47
ATOM    179  CA  HIS A  91     312.829 337.857 312.276  1.00 10.53
ATOM    180  SC  HIS A  91     313.537 338.069 309.541  1.00 11.05
TER
CONECT    1    3    2
CONECT    3    5    4
CONECT    5    7    6
CONECT    7    9    8
CONECT    9   11   10
CONECT   11   13   12
CONECT   13   15   14
CONECT   15   17   16
CONECT   17   19   18
CONECT   19   21   20
CONECT   21   23   22
CONECT   23   25   24
CONECT   25   27   26
CONECT   27   29   28
CONECT   29   31   30
CONECT   31   33   32
CONECT   33   35   34
CONECT   35   37   36
CONECT   37   39   38
CONECT   39   41   40
CONECT   41   43   42
CONECT   43   45   44
CONECT   45   47   46
CONECT   47   49   48
CONECT   49   50
CONECT   50   52   51
CONECT   52   54   53
CONECT   54   56   55
CONECT   56   58   57
CONECT   58   60   59
CONECT   60   62   61
CONECT   62   64   63
CONECT   64   66   65
CONECT   66   68   67
CONECT   68   70   69
CONECT   70   72   71
CONECT   72   74   73
CONECT   74   76   75
CONECT   76   78   77
CONECT   78   80   79
CONECT   80   82   81
CONECT   82   84   83
CONECT   84   86   85
CONECT   86   88   87
CONECT   88   90   89
CONECT   90   92   91
CONECT   92   94   93
CONECT   94   96   95
CONECT   96   98   97
CONECT   98   99
CONECT   99  101  100
CONECT  101  103  102
CONECT  103  105  104
CONECT  105  107  106
CONECT  107  109  108
CONECT  109  111  110
CONECT  111  113  112
CONECT  113  115  114
CONECT  115  117  116
CONECT  117  119  118
CONECT  119  121  120
CONECT  121  123  122
CONECT  123  125  124
CONECT  125  127  126
CONECT  127  129  128
CONECT  129  131  130
CONECT  131  133  132
CONECT  133  135  134
CONECT  135  137  136
CONECT  137  139  138
CONECT  139  141  140
CONECT  141  143  142
CONECT  143  145  144
CONECT  145  147  146
CONECT  147  149  148
CONECT  149  151  150
CONECT  151  153  152
CONECT  153  155  154
CONECT  155  157  156
CONECT  157  159  158
CONECT  159  161  160
CONECT  161  163  162
CONECT  163  165  164
CONECT  165  167  166
CONECT  167  169  168
CONECT  169  171  170
CONECT  171  173  172
CONECT  173  175  174
CONECT  175  177  176
CONECT  177  179  178
CONECT  179  180
ENDMDL
REMARK 1PQX MODEL 5 UNRES energy =   253.68 kcal/mol RMSD = 3.08 A
CRYST1  640.000  640.000  640.000  90.00  90.00  90.00 P 1           1
ORIGX1       1.00000   0.00000   0.00000        0.00000
ORIGX2       0.00000   1.00000   0.00000        0.00000
ORIGX2       0.00000   0.00000   1.00000        0.00000
SCALE1       1.00000   0.00000   0.00000        0.00000
SCALE2       1.00000   0.00000   0.00000        0.00000
SCALE3       1.00000   0.00000   0.00000        0.00000
ATOM      1  CA  MET A   1     313.274 314.304 315.566  1.00  3.81
ATOM      2  SC  MET A   1     314.932 313.496 317.366  1.00  3.93
ATOM      3  CA  LYS A   2     314.284 316.482 312.779  1.00  2.80
ATOM      4  SC  LYS A   2     312.986 316.110 310.289  1.00  3.49
ATOM      5  CA  ILE A   3     315.451 320.171 313.573  1.00  1.96
ATOM      6  SC  ILE A   3     317.234 320.416 312.899  1.00  2.14
ATOM      7  CA  ILE A   4     314.098 323.579 312.772  1.00  1.75
ATOM      8  SC  ILE A   4     312.263 323.888 313.088  1.00  2.20
ATOM      9  CA  SER A   5     315.738 326.828 313.651  1.00  1.94
ATOM     10  SC  SER A   5     314.663 327.560 313.311  1.00  2.41
ATOM     11  CA  ILE A   6     317.036 328.560 316.818  1.00  1.64
ATOM     12  SC  ILE A   6     318.343 328.910 315.570  1.00  2.38
ATOM     13  CA  SER A   7     315.390 330.570 319.783  1.00  1.67
ATOM     14  SC  SER A   7     314.239 330.832 320.273  1.00  2.20
ATOM     15  CA  GLU A   8     316.142 331.772 323.440  1.00  1.83
ATOM     16  SC  GLU A   8     314.503 333.400 324.227  1.00  2.82
ATOM     17  CA  THR A   9     314.953 329.923 326.464  1.00  2.57
ATOM     18  SC  THR A   9     315.939 328.880 326.650  1.00  2.87
ATOM     19  CA  PRO A  10     311.901 331.084 328.604  1.00  3.89
ATOM     20  SC  PRO A  10     311.118 330.075 328.001  1.00  4.29
ATOM     21  CA  ASN A  11     314.179 331.086 331.849  1.00  4.13
ATOM     22  SC  ASN A  11     314.249 329.184 332.198  1.00  5.15
ATOM     23  CA  HIS A  12     317.281 329.660 330.069  1.00  2.65
ATOM     24  SC  HIS A  12     317.470 326.940 330.346  1.00  3.62
ATOM     25  CA  ASN A  13     319.665 332.716 329.063  1.00  2.20
ATOM     26  SC  ASN A  13     320.326 334.338 330.026  1.00  3.14
ATOM     27  CA  THR A  14     321.084 330.233 326.826  1.00  1.54
ATOM     28  SC  THR A  14     321.129 328.886 327.434  1.00  1.94
ATOM     29  CA  MET A  15     319.575 329.257 323.482  1.00  1.27
ATOM     30  SC  MET A  15     321.244 331.145 322.942  1.00  1.80
ATOM     31  CA  LYS A  16     316.939 326.786 322.539  1.00  1.03
ATOM     32  SC  LYS A  16     315.125 326.786 324.957  1.00  1.82
ATOM     33  CA  ILE A  17     316.125 325.037 319.138  1.00  1.03
ATOM     34  SC  ILE A  17     317.119 323.658 318.158  1.00  1.21
ATOM     35  CA  THR A  18     312.955 323.864 317.300  1.00  1.19
ATOM     36  SC  THR A  18     312.368 325.124 317.082  1.00  1.44
ATOM     37  CA  LEU A  19     311.314 320.759 316.042  1.00  1.49
ATOM     38  SC  LEU A  19     311.724 318.890 316.840  1.00  1.92
ATOM     39  CA  SER A  20     309.204 320.161 312.906  1.00  2.14
ATOM     40  SC  SER A  20     310.217 319.753 312.277  1.00  2.69
ATOM     41  CA  GLU A  21     308.816 316.458 313.103  1.00  2.81
ATOM     42  SC  GLU A  21     307.428 315.091 311.711  1.00  4.13
ATOM     43  CA  SER A  22     307.237 314.713 315.949  1.00  3.16
ATOM     44  SC  SER A  22     307.679 315.595 316.809  1.00  3.58
ATOM     45  CA  ARG A  23     305.600 311.384 316.244  1.00  3.48
ATOM     46  SC  ARG A  23     308.089 312.356 318.569  1.00  5.01
ATOM     47  CA  GLU A  24     302.774 312.798 318.357  1.00  3.78
ATOM     48  SC  GLU A  24     302.355 311.425 320.737  1.00  5.21
ATOM     49  CA  GLY A  25     305.128 314.739 320.703  1.00  3.31
ATOM     50  CA  MET A  26     307.860 314.969 323.199  1.00  2.40
ATOM     51  SC  MET A  26     309.306 316.899 322.186  1.00  2.76
ATOM     52  CA  THR A  27     308.193 315.604 326.885  1.00  2.10
ATOM     53  SC  THR A  27     307.392 315.221 328.121  1.00  2.72
ATOM     54  CA  SER A  28     311.302 316.547 328.887  1.00  1.64
ATOM     55  SC  SER A  28     310.745 316.970 329.959  1.00  1.92
ATOM     56  CA  ASP A  29     314.770 314.956 328.446  1.00  1.58
ATOM     57  SC  ASP A  29     316.266 314.628 326.939  1.00  2.06
ATOM     58  CA  THR A  30     318.089 316.380 329.939  1.00  1.38
ATOM     59  SC  THR A  30     318.150 317.080 331.299  1.00  1.71
ATOM     60  CA  TYR A  31     321.511 315.230 328.961  1.00  1.40
ATOM     61  SC  TYR A  31     320.320 313.638 326.171  1.00  2.26
ATOM     62  CA  THR A  32     323.973 316.314 331.850  1.00  1.70
ATOM     63  SC  THR A  32     323.427 316.349 333.210  1.00  1.94
ATOM     64  CA  LYS A  33     326.487 313.594 330.921  1.00  3.01
ATOM     65  SC  LYS A  33     325.537 310.979 330.787  1.00  4.91
ATOM     66  CA  VAL A  34     327.461 313.502 326.930  1.00  3.00
ATOM     67  SC  VAL A  34     328.623 314.365 326.621  1.00  3.71
ATOM     68  CA  ASP A  35     329.561 310.878 325.808  1.00  3.06
ATOM     69  SC  ASP A  35     331.176 309.743 325.326  1.00  4.07
ATOM     70  CA  ASP A  36     327.893 308.694 328.481  1.00  3.35
ATOM     71  SC  ASP A  36     328.905 309.992 329.643  1.00  4.21
ATOM     72  CA  SER A  37     324.352 308.448 326.605  1.00  3.26
ATOM     73  SC  SER A  37     323.627 308.073 327.606  1.00  3.48
ATOM     74  CA  GLN A  38     324.571 309.983 323.367  1.00  2.60
ATOM     75  SC  GLN A  38     324.141 312.213 324.281  1.00  3.13
ATOM     76  CA  PRO A  39     323.653 308.886 320.049  1.00  2.72
ATOM     77  SC  PRO A  39     322.576 309.804 320.174  1.00  2.82
ATOM     78  CA  ALA A  40     326.626 309.225 317.799  1.00  2.39
ATOM     79  SC  ALA A  40     326.604 308.625 317.284  1.00  2.54
ATOM     80  CA  PHE A  41     325.075 312.062 315.623  1.00  2.17
ATOM     81  SC  PHE A  41     324.173 313.727 313.189  1.00  2.97
ATOM     82  CA  ILE A  42     323.805 313.795 318.788  1.00  1.77
ATOM     83  SC  ILE A  42     322.246 314.636 319.487  1.00  2.07
ATOM     84  CA  ASN A  43     327.301 313.341 320.319  1.00  1.59
ATOM     85  SC  ASN A  43     327.329 311.831 321.532  1.00  2.14
ATOM     86  CA  ASP A  44     328.806 315.127 317.376  1.00  1.61
ATOM     87  SC  ASP A  44     328.638 313.703 315.951  1.00  2.06
ATOM     88  CA  ILE A  45     325.906 317.664 316.735  1.00  1.52
ATOM     89  SC  ILE A  45     324.103 318.248 316.631  1.00  1.79
ATOM     90  CA  LEU A  46     325.781 318.853 320.397  1.00  1.52
ATOM     91  SC  LEU A  46     325.981 317.187 321.597  1.00  1.72
ATOM     92  CA  LYS A  47     329.719 318.759 320.351  1.00  1.93
ATOM     93  SC  LYS A  47     331.108 317.011 318.315  1.00  2.77
ATOM     94  CA  VAL A  48     330.248 321.851 318.096  1.00  1.86
ATOM     95  SC  VAL A  48     328.977 322.371 317.490  1.00  2.16
ATOM     96  CA  GLU A  49     332.291 324.682 319.445  1.00  2.03
ATOM     97  SC  GLU A  49     331.855 326.500 317.829  1.00  3.09
ATOM     98  CA  GLY A  50     331.997 325.510 323.071  1.00  1.93
ATOM     99  CA  VAL A  51     328.817 323.318 323.928  1.00  1.29
ATOM    100  SC  VAL A  51     327.855 323.146 322.824  1.00  1.38
ATOM    101  CA  LYS A  52     328.692 320.379 326.253  1.00  1.30
ATOM    102  SC  LYS A  52     331.304 319.588 327.621  1.00  2.31
ATOM    103  CA  SER A  53     325.499 318.377 325.991  1.00  1.26
ATOM    104  SC  SER A  53     325.321 317.717 327.057  1.00  1.56
ATOM    105  CA  ILE A  54     321.915 318.791 324.632  1.00  0.95
ATOM    106  SC  ILE A  54     321.552 319.414 322.922  1.00  1.33
ATOM    107  CA  PHE A  55     318.444 319.170 326.283  1.00  0.91
ATOM    108  SC  PHE A  55     319.378 320.383 328.778  1.00  1.76
ATOM    109  CA  HIS A  56     315.038 318.349 325.004  1.00  1.01
ATOM    110  SC  HIS A  56     313.575 316.130 324.201  1.00  1.77
ATOM    111  CA  VAL A  57     311.637 319.739 325.948  1.00  1.32
ATOM    112  SC  VAL A  57     312.053 320.083 327.325  1.00  1.40
ATOM    113  CA  MET A  58     308.178 319.901 324.592  1.00  1.85
ATOM    114  SC  MET A  58     306.785 319.187 326.581  1.00  2.76
ATOM    115  CA  ASP A  59     308.360 320.169 320.942  1.00  1.62
ATOM    116  SC  ASP A  59     306.380 320.159 320.259  1.00  2.26
ATOM    117  CA  PHE A  60     311.910 321.704 321.097  1.00  1.21
ATOM    118  SC  PHE A  60     311.288 323.302 323.516  1.00  1.90
ATOM    119  CA  ILE A  61     315.656 321.022 321.735  1.00  1.04
ATOM    120  SC  ILE A  61     316.574 319.879 320.554  1.00  1.21
ATOM    121  CA  SER A  62     318.222 322.982 323.985  1.00  0.97
ATOM    122  SC  SER A  62     317.695 323.044 325.155  1.00  1.14
ATOM    123  CA  VAL A  63     321.858 323.352 324.373  1.00  0.95
ATOM    124  SC  VAL A  63     322.431 323.904 323.116  1.00  1.16
ATOM    125  CA  ASP A  64     323.789 323.251 327.440  1.00  1.04
ATOM    126  SC  ASP A  64     323.929 321.386 328.214  1.00  1.73
ATOM    127  CA  LYS A  65     326.959 324.991 328.863  1.00  1.25
ATOM    128  SC  LYS A  65     325.749 327.055 330.011  1.00  2.33
ATOM    129  CA  GLU A  66     330.754 324.553 329.242  1.00  1.85
ATOM    130  SC  GLU A  66     332.909 323.838 328.585  1.00  2.93
ATOM    131  CA  ASN A  67     331.596 327.396 331.432  1.00  2.45
ATOM    132  SC  ASN A  67     331.509 327.722 333.474  1.00  3.63
ATOM    133  CA  ASP A  68     331.630 329.354 328.015  1.00  3.34
ATOM    134  SC  ASP A  68     333.723 329.837 327.971  1.00  4.43
ATOM    135  CA  ALA A  69     328.724 329.075 325.350  1.00  3.01
ATOM    136  SC  ALA A  69     328.075 328.733 325.570  1.00  3.40
ATOM    137  CA  ASN A  70     328.909 330.076 321.707  1.00  2.45
ATOM    138  SC  ASN A  70     330.492 330.290 320.442  1.00  3.41
ATOM    139  CA  TRP A  71     325.391 329.994 320.234  1.00  2.20
ATOM    140  SC  TRP A  71     324.288 328.120 323.291  1.00  2.46
ATOM    141  CA  GLU A  72     326.039 331.437 316.759  1.00  2.33
ATOM    142  SC  GLU A  72     326.798 333.301 318.151  1.00  3.33
ATOM    143  CA  THR A  73     328.400 328.961 315.623  1.00  2.15
ATOM    144  SC  THR A  73     329.390 328.523 314.642  1.00  2.58
ATOM    145  CA  VAL A  74     326.661 326.195 317.271  1.00  1.67
ATOM    146  SC  VAL A  74     326.963 326.325 318.637  1.00  1.78
ATOM    147  CA  LEU A  75     322.980 326.875 316.951  1.00  1.77
ATOM    148  SC  LEU A  75     321.754 327.523 318.485  1.00  2.60
ATOM    149  CA  PRO A  76     323.471 327.856 313.216  1.00  2.04
ATOM    150  SC  PRO A  76     324.050 328.965 313.788  1.00  2.21
ATOM    151  CA  LYS A  77     325.377 324.516 312.649  1.00  1.74
ATOM    152  SC  LYS A  77     327.722 323.043 313.017  1.00  2.66
ATOM    153  CA  VAL A  78     323.053 322.863 315.136  1.00  1.48
ATOM    154  SC  VAL A  78     322.618 323.073 316.519  1.00  1.65
ATOM    155  CA  GLU A  79     320.159 323.172 312.659  1.00  1.77
ATOM    156  SC  GLU A  79     318.600 324.931 312.473  1.00  2.27
ATOM    157  CA  ALA A  80     322.358 322.103 309.840  1.00  1.83
ATOM    158  SC  ALA A  80     322.618 322.772 310.080  1.00  1.94
ATOM    159  CA  VAL A  81     323.678 318.973 311.663  1.00  1.67
ATOM    160  SC  VAL A  81     325.112 318.816 312.270  1.00  1.70
ATOM    161  CA  PHE A  82     320.267 317.625 312.344  1.00  1.89
ATOM    162  SC  PHE A  82     319.638 316.010 314.742  1.00  2.55
ATOM    163  CA  GLU A  83     318.588 318.286 308.822  1.00  2.18
ATOM    164  SC  GLU A  83     318.220 320.676 308.162  1.00  2.87
ATOM    165  CA  LEU A  84     321.784 317.556 307.289  1.00  2.42
ATOM    166  SC  LEU A  84     323.121 318.360 305.925  1.00  2.77
ATOM    167  CA  GLU A  85     323.617 314.595 308.256  1.00  2.79
ATOM    168  SC  GLU A  85     325.999 314.215 307.958  1.00  3.53
ATOM    169  CA  HIS A  86     320.728 313.153 310.468  1.00  3.38
ATOM    170  SC  HIS A  86     319.731 311.536 312.532  1.00  3.62
ATOM    171  CA  HIS A  87     318.473 313.392 307.333  1.00  4.76
ATOM    172  SC  HIS A  87     318.607 315.746 306.071  1.00  5.49
ATOM    173  CA  HIS A  88     320.600 311.023 305.369  1.00  5.66
ATOM    174  SC  HIS A  88     322.922 309.900 304.531  1.00  5.86
ATOM    175  CA  HIS A  89     321.201 308.952 308.496  1.00  6.19
ATOM    176  SC  HIS A  89     323.267 309.396 310.133  1.00  6.19
ATOM    177  CA  HIS A  90     317.477 308.052 308.689  1.00  7.62
ATOM    178  SC  HIS A  90     314.865 307.974 309.578  1.00  7.75
ATOM    179  CA  HIS A  91     315.732 307.659 305.552  1.00  9.56
ATOM    180  SC  HIS A  91     317.547 305.502 306.171  1.00 10.00
TER
CONECT    1    3    2
CONECT    3    5    4
CONECT    5    7    6
CONECT    7    9    8
CONECT    9   11   10
CONECT   11   13   12
CONECT   13   15   14
CONECT   15   17   16
CONECT   17   19   18
CONECT   19   21   20
CONECT   21   23   22
CONECT   23   25   24
CONECT   25   27   26
CONECT   27   29   28
CONECT   29   31   30
CONECT   31   33   32
CONECT   33   35   34
CONECT   35   37   36
CONECT   37   39   38
CONECT   39   41   40
CONECT   41   43   42
CONECT   43   45   44
CONECT   45   47   46
CONECT   47   49   48
CONECT   49   50
CONECT   50   52   51
CONECT   52   54   53
CONECT   54   56   55
CONECT   56   58   57
CONECT   58   60   59
CONECT   60   62   61
CONECT   62   64   63
CONECT   64   66   65
CONECT   66   68   67
CONECT   68   70   69
CONECT   70   72   71
CONECT   72   74   73
CONECT   74   76   75
CONECT   76   78   77
CONECT   78   80   79
CONECT   80   82   81
CONECT   82   84   83
CONECT   84   86   85
CONECT   86   88   87
CONECT   88   90   89
CONECT   90   92   91
CONECT   92   94   93
CONECT   94   96   95
CONECT   96   98   97
CONECT   98   99
CONECT   99  101  100
CONECT  101  103  102
CONECT  103  105  104
CONECT  105  107  106
CONECT  107  109  108
CONECT  109  111  110
CONECT  111  113  112
CONECT  113  115  114
CONECT  115  117  116
CONECT  117  119  118
CONECT  119  121  120
CONECT  121  123  122
CONECT  123  125  124
CONECT  125  127  126
CONECT  127  129  128
CONECT  129  131  130
CONECT  131  133  132
CONECT  133  135  134
CONECT  135  137  136
CONECT  137  139  138
CONECT  139  141  140
CONECT  141  143  142
CONECT  143  145  144
CONECT  145  147  146
CONECT  147  149  148
CONECT  149  151  150
CONECT  151  153  152
CONECT  153  155  154
CONECT  155  157  156
CONECT  157  159  158
CONECT  159  161  160
CONECT  161  163  162
CONECT  163  165  164
CONECT  165  167  166
CONECT  167  169  168
CONECT  169  171  170
CONECT  171  173  172
CONECT  173  175  174
CONECT  175  177  176
CONECT  177  179  178
CONECT  179  180
ENDMDL
