# Supplementary material for: Implementation of Time-Averaged Restraints with UNRES Coarse-Grained Model of Polypeptide Chains
Source: J Chem Theory Comput. 2025 Jan 24;21(3):1476–93. doi: 10.1021/acs.jctc.4c01504 (PMC11823420; doi:10.1021/acs.jctc.4c01504)
Supplement: Supplementary file 2 — ct4c01504_si_002.zip [file ct4c01504_si_002.zip › Suppdata/Structures/Models/1PQX_T260K_tau_489ps-cg.pdb]

REMARK 1PQX MODEL 1 UNRES energy =   229.63 kcal/mol RMSD = 3.24 A
CRYST1  640.000  640.000  640.000  90.00  90.00  90.00 P 1           1
ORIGX1       1.00000   0.00000   0.00000        0.00000
ORIGX2       0.00000   1.00000   0.00000        0.00000
ORIGX2       0.00000   0.00000   1.00000        0.00000
SCALE1       1.00000   0.00000   0.00000        0.00000
SCALE2       1.00000   0.00000   0.00000        0.00000
SCALE3       1.00000   0.00000   0.00000        0.00000
ATOM      1  CA  MET A   1     313.003 324.541 318.505  1.00  4.65
ATOM      2  SC  MET A   1     315.018 324.036 317.098  1.00  5.37
ATOM      3  CA  LYS A   2     310.297 322.418 319.879  1.00  3.53
ATOM      4  SC  LYS A   2     307.700 322.216 321.417  1.00  4.57
ATOM      5  CA  ILE A   3     310.245 318.598 319.876  1.00  2.71
ATOM      6  SC  ILE A   3     311.902 318.180 320.901  1.00  3.13
ATOM      7  CA  ILE A   4     308.443 315.725 317.842  1.00  2.60
ATOM      8  SC  ILE A   4     307.219 315.694 316.485  1.00  3.13
ATOM      9  CA  SER A   5     311.009 312.678 317.911  1.00  2.66
ATOM     10  SC  SER A   5     310.671 311.694 317.170  1.00  3.15
ATOM     11  CA  ILE A   6     314.511 312.432 319.184  1.00  2.47
ATOM     12  SC  ILE A   6     314.865 313.265 320.823  1.00  3.27
ATOM     13  CA  SER A   7     317.004 309.989 317.790  1.00  2.50
ATOM     14  SC  SER A   7     317.729 310.836 318.502  1.00  2.93
ATOM     15  CA  GLU A   8     316.403 306.610 316.261  1.00  2.83
ATOM     16  SC  GLU A   8     314.200 307.475 316.993  1.00  3.95
ATOM     17  CA  THR A   9     320.248 305.835 316.320  1.00  3.33
ATOM     18  SC  THR A   9     320.303 306.035 314.842  1.00  3.56
ATOM     19  CA  PRO A  10     323.074 308.028 316.970  1.00  4.64
ATOM     20  SC  PRO A  10     322.724 307.713 318.290  1.00  5.03
ATOM     21  CA  ASN A  11     325.897 307.409 314.767  1.00  4.60
ATOM     22  SC  ASN A  11     324.771 308.704 313.512  1.00  5.50
ATOM     23  CA  HIS A  12     328.239 308.521 317.491  1.00  3.37
ATOM     24  SC  HIS A  12     326.783 308.086 319.669  1.00  4.49
ATOM     25  CA  ASN A  13     330.082 310.467 314.539  1.00  2.82
ATOM     26  SC  ASN A  13     331.892 309.920 313.947  1.00  3.75
ATOM     27  CA  THR A  14     326.874 312.560 314.169  1.00  2.18
ATOM     28  SC  THR A  14     327.466 313.400 313.134  1.00  2.61
ATOM     29  CA  MET A  15     323.414 312.404 315.889  1.00  1.75
ATOM     30  SC  MET A  15     322.836 313.362 317.997  1.00  2.29
ATOM     31  CA  LYS A  16     319.912 313.944 314.832  1.00  1.45
ATOM     32  SC  LYS A  16     319.016 313.085 312.607  1.00  2.21
ATOM     33  CA  ILE A  17     316.644 315.368 316.364  1.00  1.48
ATOM     34  SC  ILE A  17     316.735 316.315 318.023  1.00  1.62
ATOM     35  CA  THR A  18     313.210 316.040 314.782  1.00  1.69
ATOM     36  SC  THR A  18     312.236 315.157 314.117  1.00  1.98
ATOM     37  CA  LEU A  19     311.432 319.319 315.317  1.00  2.13
ATOM     38  SC  LEU A  19     313.000 319.951 316.574  1.00  2.52
ATOM     39  CA  SER A  20     308.712 318.264 312.697  1.00  3.04
ATOM     40  SC  SER A  20     308.740 317.085 311.929  1.00  3.70
ATOM     41  CA  GLU A  21     305.960 319.247 315.257  1.00  3.73
ATOM     42  SC  GLU A  21     304.185 319.080 316.687  1.00  5.07
ATOM     43  CA  SER A  22     307.638 322.755 315.563  1.00  3.93
ATOM     44  SC  SER A  22     308.605 322.658 316.429  1.00  4.26
ATOM     45  CA  ARG A  23     306.485 325.459 313.246  1.00  4.33
ATOM     46  SC  ARG A  23     303.324 324.200 312.804  1.00  6.00
ATOM     47  CA  GLU A  24     308.294 327.524 310.713  1.00  4.59
ATOM     48  SC  GLU A  24     308.209 325.056 309.471  1.00  5.91
ATOM     49  CA  GLY A  25     309.602 330.951 310.283  1.00  4.20
ATOM     50  CA  MET A  26     313.134 329.452 310.970  1.00  3.06
ATOM     51  SC  MET A  26     312.669 328.701 313.174  1.00  3.49
ATOM     52  CA  THR A  27     316.143 328.552 308.668  1.00  2.56
ATOM     53  SC  THR A  27     316.681 329.280 307.490  1.00  3.08
ATOM     54  CA  SER A  28     319.114 326.401 309.025  1.00  1.94
ATOM     55  SC  SER A  28     318.778 325.984 307.761  1.00  2.21
ATOM     56  CA  ASP A  29     322.458 326.926 310.899  1.00  1.75
ATOM     57  SC  ASP A  29     322.637 328.649 311.659  1.00  2.39
ATOM     58  CA  THR A  30     325.536 325.131 312.221  1.00  1.44
ATOM     59  SC  THR A  30     326.492 325.159 311.103  1.00  1.74
ATOM     60  CA  TYR A  31     327.841 325.214 315.325  1.00  1.56
ATOM     61  SC  TYR A  31     324.686 325.511 316.315  1.00  2.86
ATOM     62  CA  THR A  32     331.441 324.649 315.681  1.00  2.02
ATOM     63  SC  THR A  32     332.348 324.355 314.635  1.00  2.33
ATOM     64  CA  LYS A  33     331.966 324.892 319.252  1.00  2.82
ATOM     65  SC  LYS A  33     333.113 323.593 321.103  1.00  4.40
ATOM     66  CA  VAL A  34     329.740 325.521 322.501  1.00  3.52
ATOM     67  SC  VAL A  34     329.732 324.269 323.296  1.00  4.30
ATOM     68  CA  ASP A  35     329.196 329.292 323.194  1.00  4.10
ATOM     69  SC  ASP A  35     331.125 329.231 323.910  1.00  5.28
ATOM     70  CA  ASP A  36     331.039 330.352 320.010  1.00  4.25
ATOM     71  SC  ASP A  36     330.423 329.175 318.480  1.00  5.02
ATOM     72  CA  SER A  37     328.073 331.787 318.335  1.00  4.15
ATOM     73  SC  SER A  37     327.754 331.020 317.368  1.00  4.57
ATOM     74  CA  GLN A  38     325.373 329.533 320.313  1.00  3.36
ATOM     75  SC  GLN A  38     326.876 330.000 322.347  1.00  3.87
ATOM     76  CA  PRO A  39     322.287 330.667 321.904  1.00  3.29
ATOM     77  SC  PRO A  39     322.015 329.922 320.683  1.00  3.42
ATOM     78  CA  ALA A  40     322.594 330.669 325.758  1.00  2.92
ATOM     79  SC  ALA A  40     323.316 330.711 326.037  1.00  3.16
ATOM     80  CA  PHE A  41     319.817 328.129 325.740  1.00  2.73
ATOM     81  SC  PHE A  41     317.904 326.255 326.422  1.00  3.75
ATOM     82  CA  ILE A  42     321.419 325.949 322.801  1.00  2.15
ATOM     83  SC  ILE A  42     320.352 325.272 321.369  1.00  2.57
ATOM     84  CA  ASN A  43     324.629 326.423 324.910  1.00  1.88
ATOM     85  SC  ASN A  43     326.459 327.032 325.313  1.00  2.37
ATOM     86  CA  ASP A  44     323.262 324.988 328.077  1.00  2.16
ATOM     87  SC  ASP A  44     322.239 325.018 329.818  1.00  2.69
ATOM     88  CA  ILE A  45     321.640 321.939 325.900  1.00  2.18
ATOM     89  SC  ILE A  45     320.639 321.303 324.759  1.00  2.57
ATOM     90  CA  LEU A  46     324.983 321.514 324.151  1.00  2.10
ATOM     91  SC  LEU A  46     325.338 323.156 322.789  1.00  2.46
ATOM     92  CA  LYS A  47     326.605 321.507 327.359  1.00  2.49
ATOM     93  SC  LYS A  47     325.771 322.653 329.520  1.00  3.54
ATOM     94  CA  VAL A  48     325.383 317.983 328.366  1.00  2.53
ATOM     95  SC  VAL A  48     324.044 317.808 327.858  1.00  2.95
ATOM     96  CA  GLU A  49     328.415 315.806 329.393  1.00  2.69
ATOM     97  SC  GLU A  49     328.224 314.446 331.521  1.00  4.12
ATOM     98  CA  GLY A  50     330.318 317.777 326.327  1.00  2.33
ATOM     99  CA  VAL A  51     329.936 318.570 322.405  1.00  1.65
ATOM    100  SC  VAL A  51     329.468 319.699 321.556  1.00  1.78
ATOM    101  CA  LYS A  52     332.276 318.452 319.665  1.00  1.63
ATOM    102  SC  LYS A  52     334.934 318.325 321.314  1.00  2.65
ATOM    103  CA  SER A  53     329.872 320.085 317.211  1.00  1.45
ATOM    104  SC  SER A  53     330.884 320.289 316.489  1.00  1.75
ATOM    105  CA  ILE A  54     326.322 321.425 316.965  1.00  1.21
ATOM    106  SC  ILE A  54     324.715 321.598 317.950  1.00  1.66
ATOM    107  CA  PHE A  55     323.568 321.914 314.151  1.00  1.20
ATOM    108  SC  PHE A  55     322.374 320.301 311.784  1.00  1.97
ATOM    109  CA  HIS A  56     320.127 323.642 314.251  1.00  1.41
ATOM    110  SC  HIS A  56     319.841 326.339 314.675  1.00  2.19
ATOM    111  CA  VAL A  57     317.169 323.964 311.792  1.00  1.81
ATOM    112  SC  VAL A  57     317.846 323.235 310.723  1.00  1.93
ATOM    113  CA  MET A  58     313.529 324.699 312.190  1.00  2.65
ATOM    114  SC  MET A  58     313.712 324.761 309.701  1.00  3.67
ATOM    115  CA  ASP A  59     312.693 321.356 310.644  1.00  2.29
ATOM    116  SC  ASP A  59     311.502 320.011 309.900  1.00  2.97
ATOM    117  CA  PHE A  60     315.838 319.397 312.332  1.00  1.69
ATOM    118  SC  PHE A  60     316.146 319.185 309.493  1.00  2.36
ATOM    119  CA  ILE A  61     318.837 319.626 314.940  1.00  1.43
ATOM    120  SC  ILE A  61     319.065 320.026 316.736  1.00  1.63
ATOM    121  CA  SER A  62     322.084 317.583 315.367  1.00  1.29
ATOM    122  SC  SER A  62     322.165 316.449 314.628  1.00  1.51
ATOM    123  CA  VAL A  63     324.934 317.136 317.999  1.00  1.19
ATOM    124  SC  VAL A  63     325.199 317.004 319.402  1.00  1.34
ATOM    125  CA  ASP A  64     328.480 315.780 317.579  1.00  1.39
ATOM    126  SC  ASP A  64     329.517 316.748 316.140  1.00  1.91
ATOM    127  CA  LYS A  65     330.313 313.834 320.220  1.00  1.72
ATOM    128  SC  LYS A  65     330.039 314.254 322.511  1.00  3.11
ATOM    129  CA  GLU A  66     333.210 311.256 320.486  1.00  2.50
ATOM    130  SC  GLU A  66     333.390 312.304 322.671  1.00  3.87
ATOM    131  CA  ASN A  67     331.626 308.751 323.167  1.00  3.18
ATOM    132  SC  ASN A  67     331.764 308.116 325.030  1.00  4.19
ATOM    133  CA  ASP A  68     328.806 306.398 322.314  1.00  3.63
ATOM    134  SC  ASP A  68     327.405 304.934 322.591  1.00  4.69
ATOM    135  CA  ALA A  69     327.529 306.736 325.838  1.00  3.49
ATOM    136  SC  ALA A  69     327.736 306.675 326.613  1.00  3.85
ATOM    137  CA  ASN A  70     327.841 310.667 325.840  1.00  3.29
ATOM    138  SC  ASN A  70     327.679 312.387 326.815  1.00  4.20
ATOM    139  CA  TRP A  71     325.475 310.486 322.741  1.00  2.86
ATOM    140  SC  TRP A  71     326.487 312.006 319.901  1.00  3.16
ATOM    141  CA  GLU A  72     322.875 308.683 324.721  1.00  2.85
ATOM    142  SC  GLU A  72     321.580 306.852 323.937  1.00  3.83
ATOM    143  CA  THR A  73     322.999 311.335 327.757  1.00  2.69
ATOM    144  SC  THR A  73     323.933 312.026 328.633  1.00  3.05
ATOM    145  CA  VAL A  74     322.360 314.241 325.297  1.00  2.36
ATOM    146  SC  VAL A  74     323.824 314.167 324.817  1.00  2.58
ATOM    147  CA  LEU A  75     319.061 312.796 324.183  1.00  2.36
ATOM    148  SC  LEU A  75     319.643 311.175 322.828  1.00  3.01
ATOM    149  CA  PRO A  76     317.686 312.639 327.825  1.00  2.53
ATOM    150  SC  PRO A  76     318.123 311.346 327.388  1.00  2.72
ATOM    151  CA  LYS A  77     319.087 316.054 328.777  1.00  2.22
ATOM    152  SC  LYS A  77     320.108 317.358 331.369  1.00  2.81
ATOM    153  CA  VAL A  78     317.987 317.567 325.257  1.00  2.04
ATOM    154  SC  VAL A  78     318.772 316.901 324.282  1.00  2.25
ATOM    155  CA  GLU A  79     314.569 316.083 325.844  1.00  2.48
ATOM    156  SC  GLU A  79     313.824 314.658 327.451  1.00  3.04
ATOM    157  CA  ALA A  80     314.169 317.766 329.372  1.00  2.64
ATOM    158  SC  ALA A  80     314.867 317.434 329.620  1.00  2.78
ATOM    159  CA  VAL A  81     316.305 320.984 328.286  1.00  2.54
ATOM    160  SC  VAL A  81     317.708 321.227 328.713  1.00  2.64
ATOM    161  CA  PHE A  82     314.217 321.911 325.387  1.00  2.84
ATOM    162  SC  PHE A  82     315.414 322.086 322.654  1.00  3.36
ATOM    163  CA  GLU A  83     311.014 321.205 327.024  1.00  3.50
ATOM    164  SC  GLU A  83     311.043 319.810 325.545  1.00  4.03
ATOM    165  CA  LEU A  84     311.922 323.208 329.948  1.00  4.40
ATOM    166  SC  LEU A  84     312.296 321.753 331.239  1.00  4.73
ATOM    167  CA  GLU A  85     314.065 326.222 328.734  1.00  5.24
ATOM    168  SC  GLU A  85     314.211 328.473 329.600  1.00  6.00
ATOM    169  CA  HIS A  86     313.082 325.697 325.127  1.00  5.87
ATOM    170  SC  HIS A  86     315.007 326.644 323.402  1.00  5.89
ATOM    171  CA  HIS A  87     309.365 325.445 325.868  1.00  7.50
ATOM    172  SC  HIS A  87     308.035 323.276 326.822  1.00  7.86
ATOM    173  CA  HIS A  88     309.711 328.464 328.383  1.00  8.99
ATOM    174  SC  HIS A  88     308.910 329.302 330.875  1.00  9.48
ATOM    175  CA  HIS A  89     311.316 330.747 325.823  1.00  9.81
ATOM    176  SC  HIS A  89     313.836 330.349 325.255  1.00  9.34
ATOM    177  CA  HIS A  90     310.416 329.734 322.281  1.00 11.30
ATOM    178  SC  HIS A  90     308.354 328.605 323.813  1.00 11.35
ATOM    179  CA  HIS A  91     311.851 332.536 320.175  1.00 13.12
ATOM    180  SC  HIS A  91     309.182 332.689 320.072  1.00 13.67
TER
CONECT    1    3    2
CONECT    3    5    4
CONECT    5    7    6
CONECT    7    9    8
CONECT    9   11   10
CONECT   11   13   12
CONECT   13   15   14
CONECT   15   17   16
CONECT   17   19   18
CONECT   19   21   20
CONECT   21   23   22
CONECT   23   25   24
CONECT   25   27   26
CONECT   27   29   28
CONECT   29   31   30
CONECT   31   33   32
CONECT   33   35   34
CONECT   35   37   36
CONECT   37   39   38
CONECT   39   41   40
CONECT   41   43   42
CONECT   43   45   44
CONECT   45   47   46
CONECT   47   49   48
CONECT   49   50
CONECT   50   52   51
CONECT   52   54   53
CONECT   54   56   55
CONECT   56   58   57
CONECT   58   60   59
CONECT   60   62   61
CONECT   62   64   63
CONECT   64   66   65
CONECT   66   68   67
CONECT   68   70   69
CONECT   70   72   71
CONECT   72   74   73
CONECT   74   76   75
CONECT   76   78   77
CONECT   78   80   79
CONECT   80   82   81
CONECT   82   84   83
CONECT   84   86   85
CONECT   86   88   87
CONECT   88   90   89
CONECT   90   92   91
CONECT   92   94   93
CONECT   94   96   95
CONECT   96   98   97
CONECT   98   99
CONECT   99  101  100
CONECT  101  103  102
CONECT  103  105  104
CONECT  105  107  106
CONECT  107  109  108
CONECT  109  111  110
CONECT  111  113  112
CONECT  113  115  114
CONECT  115  117  116
CONECT  117  119  118
CONECT  119  121  120
CONECT  121  123  122
CONECT  123  125  124
CONECT  125  127  126
CONECT  127  129  128
CONECT  129  131  130
CONECT  131  133  132
CONECT  133  135  134
CONECT  135  137  136
CONECT  137  139  138
CONECT  139  141  140
CONECT  141  143  142
CONECT  143  145  144
CONECT  145  147  146
CONECT  147  149  148
CONECT  149  151  150
CONECT  151  153  152
CONECT  153  155  154
CONECT  155  157  156
CONECT  157  159  158
CONECT  159  161  160
CONECT  161  163  162
CONECT  163  165  164
CONECT  165  167  166
CONECT  167  169  168
CONECT  169  171  170
CONECT  171  173  172
CONECT  173  175  174
CONECT  175  177  176
CONECT  177  179  178
CONECT  179  180
ENDMDL
REMARK 1PQX MODEL 2 UNRES energy =   229.72 kcal/mol RMSD = 4.02 A
CRYST1  640.000  640.000  640.000  90.00  90.00  90.00 P 1           1
ORIGX1       1.00000   0.00000   0.00000        0.00000
ORIGX2       0.00000   1.00000   0.00000        0.00000
ORIGX2       0.00000   0.00000   1.00000        0.00000
SCALE1       1.00000   0.00000   0.00000        0.00000
SCALE2       1.00000   0.00000   0.00000        0.00000
SCALE3       1.00000   0.00000   0.00000        0.00000
ATOM      1  CA  MET A   1     324.093 327.943 315.091  1.00  5.48
ATOM      2  SC  MET A   1     326.415 328.293 313.843  1.00  6.11
ATOM      3  CA  LYS A   2     326.273 328.361 318.342  1.00  4.22
ATOM      4  SC  LYS A   2     328.359 330.289 319.443  1.00  5.38
ATOM      5  CA  ILE A   3     325.694 325.983 321.429  1.00  3.20
ATOM      6  SC  ILE A   3     326.459 324.252 321.492  1.00  3.58
ATOM      7  CA  ILE A   4     325.086 327.222 325.106  1.00  3.03
ATOM      8  SC  ILE A   4     324.545 328.858 324.791  1.00  3.67
ATOM      9  CA  SER A   5     323.438 325.223 327.642  1.00  3.05
ATOM     10  SC  SER A   5     323.719 325.495 328.880  1.00  3.64
ATOM     11  CA  ILE A   6     320.489 322.737 328.023  1.00  2.84
ATOM     12  SC  ILE A   6     320.384 320.970 328.684  1.00  3.48
ATOM     13  CA  SER A   7     316.946 322.972 329.684  1.00  2.51
ATOM     14  SC  SER A   7     316.552 324.017 329.035  1.00  2.95
ATOM     15  CA  GLU A   8     313.719 320.803 329.997  1.00  2.58
ATOM     16  SC  GLU A   8     314.147 320.778 332.404  1.00  3.52
ATOM     17  CA  THR A   9     310.631 320.827 327.789  1.00  3.49
ATOM     18  SC  THR A   9     311.119 319.997 326.744  1.00  3.74
ATOM     19  CA  PRO A  10     306.907 321.602 328.511  1.00  5.06
ATOM     20  SC  PRO A  10     307.213 322.535 327.499  1.00  5.46
ATOM     21  CA  ASN A  11     305.126 318.413 328.334  1.00  5.23
ATOM     22  SC  ASN A  11     303.356 319.212 327.665  1.00  6.08
ATOM     23  CA  HIS A  12     307.883 316.969 326.328  1.00  3.59
ATOM     24  SC  HIS A  12     307.630 318.167 323.877  1.00  4.30
ATOM     25  CA  ASN A  13     309.583 314.027 328.136  1.00  2.92
ATOM     26  SC  ASN A  13     308.138 312.542 327.754  1.00  3.87
ATOM     27  CA  THR A  14     312.855 315.106 326.163  1.00  2.37
ATOM     28  SC  THR A  14     312.288 314.918 324.811  1.00  2.84
ATOM     29  CA  MET A  15     315.287 318.119 326.669  1.00  2.08
ATOM     30  SC  MET A  15     316.170 318.022 329.009  1.00  2.74
ATOM     31  CA  LYS A  16     315.663 321.524 325.043  1.00  1.71
ATOM     32  SC  LYS A  16     314.022 323.169 326.998  1.00  2.34
ATOM     33  CA  ILE A  17     318.769 323.677 324.486  1.00  1.84
ATOM     34  SC  ILE A  17     320.062 323.252 323.125  1.00  1.97
ATOM     35  CA  THR A  18     320.223 327.411 324.412  1.00  2.23
ATOM     36  SC  THR A  18     320.368 328.469 325.428  1.00  2.66
ATOM     37  CA  LEU A  19     321.471 328.970 321.137  1.00  2.83
ATOM     38  SC  LEU A  19     321.685 327.709 319.550  1.00  3.17
ATOM     39  CA  SER A  20     323.765 332.017 320.907  1.00  3.41
ATOM     40  SC  SER A  20     322.937 332.905 320.250  1.00  3.88
ATOM     41  CA  GLU A  21     321.458 334.081 323.225  1.00  3.65
ATOM     42  SC  GLU A  21     322.736 335.911 323.416  1.00  4.67
ATOM     43  CA  SER A  22     318.327 332.450 321.885  1.00  3.10
ATOM     44  SC  SER A  22     318.273 331.193 321.992  1.00  3.16
ATOM     45  CA  ARG A  23     316.279 330.491 324.242  1.00  3.37
ATOM     46  SC  ARG A  23     316.864 331.338 327.313  1.00  5.11
ATOM     47  CA  GLU A  24     313.348 328.064 323.982  1.00  3.45
ATOM     48  SC  GLU A  24     311.546 326.312 325.117  1.00  4.39
ATOM     49  CA  GLY A  25     309.560 329.096 323.699  1.00  3.93
ATOM     50  CA  MET A  26     308.169 326.457 321.445  1.00  3.86
ATOM     51  SC  MET A  26     306.534 325.940 322.703  1.00  4.59
ATOM     52  CA  THR A  27     309.369 323.968 318.679  1.00  3.57
ATOM     53  SC  THR A  27     309.003 322.505 318.528  1.00  4.34
ATOM     54  CA  SER A  28     309.230 323.650 315.290  1.00  2.64
ATOM     55  SC  SER A  28     310.045 324.183 314.422  1.00  3.13
ATOM     56  CA  ASP A  29     309.470 320.457 313.092  1.00  2.39
ATOM     57  SC  ASP A  29     310.068 319.881 311.317  1.00  3.02
ATOM     58  CA  THR A  30     311.508 317.095 313.369  1.00  2.14
ATOM     59  SC  THR A  30     311.110 316.238 314.363  1.00  2.67
ATOM     60  CA  TYR A  31     314.660 316.048 311.464  1.00  2.24
ATOM     61  SC  TYR A  31     314.206 318.392 309.088  1.00  3.19
ATOM     62  CA  THR A  32     316.253 312.607 311.039  1.00  3.05
ATOM     63  SC  THR A  32     316.458 311.444 310.132  1.00  3.59
ATOM     64  CA  LYS A  33     319.436 312.908 308.545  1.00  3.82
ATOM     65  SC  LYS A  33     321.666 312.750 306.421  1.00  5.64
ATOM     66  CA  VAL A  34     320.720 316.734 308.233  1.00  4.17
ATOM     67  SC  VAL A  34     322.096 316.481 307.633  1.00  4.85
ATOM     68  CA  ASP A  35     319.016 319.829 308.892  1.00  4.50
ATOM     69  SC  ASP A  35     321.039 320.132 309.036  1.00  5.55
ATOM     70  CA  ASP A  36     318.493 322.542 306.116  1.00  4.23
ATOM     71  SC  ASP A  36     318.288 323.118 304.162  1.00  5.04
ATOM     72  CA  SER A  37     319.301 325.425 308.679  1.00  4.01
ATOM     73  SC  SER A  37     318.404 326.422 308.630  1.00  4.38
ATOM     74  CA  GLN A  38     320.634 322.708 311.304  1.00  3.21
ATOM     75  SC  GLN A  38     318.906 322.165 313.018  1.00  3.50
ATOM     76  CA  PRO A  39     324.496 322.230 311.915  1.00  3.53
ATOM     77  SC  PRO A  39     324.159 323.144 312.930  1.00  3.59
ATOM     78  CA  ALA A  40     325.513 318.627 311.054  1.00  3.31
ATOM     79  SC  ALA A  40     325.971 318.407 310.458  1.00  3.55
ATOM     80  CA  PHE A  41     326.245 318.437 314.779  1.00  3.09
ATOM     81  SC  PHE A  41     328.894 316.922 315.068  1.00  4.12
ATOM     82  CA  ILE A  42     322.280 318.437 315.434  1.00  2.33
ATOM     83  SC  ILE A  42     320.608 319.148 315.979  1.00  2.75
ATOM     84  CA  ASN A  43     322.151 314.913 313.690  1.00  2.17
ATOM     85  SC  ASN A  43     321.399 316.332 312.454  1.00  2.78
ATOM     86  CA  ASP A  44     325.575 313.637 315.223  1.00  2.44
ATOM     87  SC  ASP A  44     326.853 313.636 313.794  1.00  3.01
ATOM     88  CA  ILE A  45     325.032 315.331 318.686  1.00  2.23
ATOM     89  SC  ILE A  45     324.019 316.913 318.976  1.00  2.59
ATOM     90  CA  LEU A  46     321.296 313.939 318.400  1.00  2.19
ATOM     91  SC  LEU A  46     320.188 313.564 316.584  1.00  2.47
ATOM     92  CA  LYS A  47     322.326 310.290 318.109  1.00  2.53
ATOM     93  SC  LYS A  47     323.770 310.078 315.375  1.00  3.70
ATOM     94  CA  VAL A  48     324.352 310.707 321.473  1.00  2.60
ATOM     95  SC  VAL A  48     324.522 312.119 321.883  1.00  3.14
ATOM     96  CA  GLU A  49     323.714 308.108 324.103  1.00  2.77
ATOM     97  SC  GLU A  49     326.323 308.755 324.977  1.00  3.93
ATOM     98  CA  GLY A  50     320.076 307.823 324.856  1.00  2.49
ATOM     99  CA  VAL A  51     318.984 310.538 322.068  1.00  1.82
ATOM    100  SC  VAL A  51     319.657 311.855 321.982  1.00  2.03
ATOM    101  CA  LYS A  52     316.665 310.069 319.251  1.00  1.75
ATOM    102  SC  LYS A  52     315.449 307.356 318.670  1.00  2.76
ATOM    103  CA  SER A  53     316.213 312.714 316.166  1.00  1.71
ATOM    104  SC  SER A  53     315.062 312.091 316.077  1.00  2.00
ATOM    105  CA  ILE A  54     316.385 316.384 316.002  1.00  1.36
ATOM    106  SC  ILE A  54     316.874 317.074 314.588  1.00  1.87
ATOM    107  CA  PHE A  55     314.083 319.430 316.513  1.00  1.42
ATOM    108  SC  PHE A  55     312.412 318.010 318.524  1.00  2.20
ATOM    109  CA  HIS A  56     314.372 323.222 316.530  1.00  1.65
ATOM    110  SC  HIS A  56     314.677 323.135 313.691  1.00  2.57
ATOM    111  CA  VAL A  57     312.958 325.824 318.892  1.00  2.05
ATOM    112  SC  VAL A  57     312.843 325.234 320.257  1.00  2.26
ATOM    113  CA  MET A  58     312.098 329.635 318.702  1.00  2.83
ATOM    114  SC  MET A  58     312.810 330.258 320.637  1.00  4.21
ATOM    115  CA  ASP A  59     315.633 330.676 318.076  1.00  2.56
ATOM    116  SC  ASP A  59     316.442 332.229 317.091  1.00  3.22
ATOM    117  CA  PHE A  60     316.816 327.587 320.207  1.00  2.01
ATOM    118  SC  PHE A  60     316.132 327.026 322.941  1.00  2.62
ATOM    119  CA  ILE A  61     317.388 323.571 319.959  1.00  1.63
ATOM    120  SC  ILE A  61     318.189 323.818 318.220  1.00  1.98
ATOM    121  CA  SER A  62     315.627 320.389 320.918  1.00  1.40
ATOM    122  SC  SER A  62     314.296 320.648 321.025  1.00  1.61
ATOM    123  CA  VAL A  63     316.607 316.887 321.181  1.00  1.38
ATOM    124  SC  VAL A  63     317.885 317.575 321.308  1.00  1.67
ATOM    125  CA  ASP A  64     314.772 313.589 321.638  1.00  1.58
ATOM    126  SC  ASP A  64     313.720 313.763 319.964  1.00  2.16
ATOM    127  CA  LYS A  65     314.595 311.276 324.712  1.00  1.88
ATOM    128  SC  LYS A  65     313.751 311.329 327.223  1.00  3.20
ATOM    129  CA  GLU A  66     314.489 307.754 325.290  1.00  2.63
ATOM    130  SC  GLU A  66     315.576 306.789 323.346  1.00  3.95
ATOM    131  CA  ASN A  67     312.592 306.932 328.355  1.00  3.34
ATOM    132  SC  ASN A  67     310.863 307.680 329.172  1.00  4.32
ATOM    133  CA  ASP A  68     315.521 305.004 330.033  1.00  3.74
ATOM    134  SC  ASP A  68     316.551 304.652 328.344  1.00  4.77
ATOM    135  CA  ALA A  69     317.934 308.083 329.572  1.00  3.63
ATOM    136  SC  ALA A  69     317.363 308.541 329.673  1.00  4.00
ATOM    137  CA  ASN A  70     319.862 310.596 331.738  1.00  3.35
ATOM    138  SC  ASN A  70     321.389 309.511 332.504  1.00  4.28
ATOM    139  CA  TRP A  71     320.470 314.272 331.042  1.00  2.89
ATOM    140  SC  TRP A  71     318.202 314.428 328.421  1.00  3.26
ATOM    141  CA  GLU A  72     324.161 313.241 331.076  1.00  3.10
ATOM    142  SC  GLU A  72     324.951 312.157 333.520  1.00  4.00
ATOM    143  CA  THR A  73     324.454 310.594 328.578  1.00  2.91
ATOM    144  SC  THR A  73     323.632 309.373 328.694  1.00  3.31
ATOM    145  CA  VAL A  74     321.530 311.963 326.577  1.00  2.33
ATOM    146  SC  VAL A  74     320.137 311.294 326.627  1.00  2.53
ATOM    147  CA  LEU A  75     322.191 315.547 325.206  1.00  2.38
ATOM    148  SC  LEU A  75     320.333 316.516 325.198  1.00  3.06
ATOM    149  CA  PRO A  76     325.562 315.640 327.293  1.00  2.81
ATOM    150  SC  PRO A  76     324.718 315.113 328.363  1.00  3.02
ATOM    151  CA  LYS A  77     327.390 314.732 324.202  1.00  2.54
ATOM    152  SC  LYS A  77     327.783 312.184 323.120  1.00  3.34
ATOM    153  CA  VAL A  78     325.136 317.763 322.505  1.00  2.11
ATOM    154  SC  VAL A  78     324.250 318.733 323.230  1.00  2.30
ATOM    155  CA  GLU A  79     327.570 320.284 324.049  1.00  2.57
ATOM    156  SC  GLU A  79     326.204 321.287 325.775  1.00  3.07
ATOM    157  CA  ALA A  80     331.204 320.569 322.902  1.00  2.95
ATOM    158  SC  ALA A  80     331.271 320.087 323.460  1.00  3.08
ATOM    159  CA  VAL A  81     330.415 318.413 319.836  1.00  2.76
ATOM    160  SC  VAL A  81     329.677 317.244 320.060  1.00  2.80
ATOM    161  CA  PHE A  82     327.795 320.846 318.069  1.00  3.04
ATOM    162  SC  PHE A  82     325.122 321.830 317.391  1.00  3.65
ATOM    163  CA  GLU A  83     329.219 323.867 319.662  1.00  3.64
ATOM    164  SC  GLU A  83     330.312 325.494 321.113  1.00  4.24
ATOM    165  CA  LEU A  84     332.643 323.175 318.098  1.00  4.41
ATOM    166  SC  LEU A  84     333.875 322.746 319.707  1.00  4.64
ATOM    167  CA  GLU A  85     330.915 322.104 315.075  1.00  4.86
ATOM    168  SC  GLU A  85     331.167 320.278 316.093  1.00  5.70
ATOM    169  CA  HIS A  86     329.643 325.630 314.649  1.00  5.48
ATOM    170  SC  HIS A  86     327.539 325.506 316.407  1.00  5.52
ATOM    171  CA  HIS A  87     332.615 327.880 313.639  1.00  7.30
ATOM    172  SC  HIS A  87     331.280 330.059 314.569  1.00  8.12
ATOM    173  CA  HIS A  88     334.303 324.888 312.056  1.00  8.33
ATOM    174  SC  HIS A  88     334.962 322.534 310.973  1.00  8.94
ATOM    175  CA  HIS A  89     331.394 324.725 309.470  1.00  8.80
ATOM    176  SC  HIS A  89     330.609 322.620 311.058  1.00  8.39
ATOM    177  CA  HIS A  90     331.722 328.488 308.701  1.00 10.59
ATOM    178  SC  HIS A  90     332.268 331.061 309.385  1.00 10.36
ATOM    179  CA  HIS A  91     332.395 329.604 305.096  1.00 12.72
ATOM    180  SC  HIS A  91     332.940 328.569 302.692  1.00 13.50
TER
CONECT    1    3    2
CONECT    3    5    4
CONECT    5    7    6
CONECT    7    9    8
CONECT    9   11   10
CONECT   11   13   12
CONECT   13   15   14
CONECT   15   17   16
CONECT   17   19   18
CONECT   19   21   20
CONECT   21   23   22
CONECT   23   25   24
CONECT   25   27   26
CONECT   27   29   28
CONECT   29   31   30
CONECT   31   33   32
CONECT   33   35   34
CONECT   35   37   36
CONECT   37   39   38
CONECT   39   41   40
CONECT   41   43   42
CONECT   43   45   44
CONECT   45   47   46
CONECT   47   49   48
CONECT   49   50
CONECT   50   52   51
CONECT   52   54   53
CONECT   54   56   55
CONECT   56   58   57
CONECT   58   60   59
CONECT   60   62   61
CONECT   62   64   63
CONECT   64   66   65
CONECT   66   68   67
CONECT   68   70   69
CONECT   70   72   71
CONECT   72   74   73
CONECT   74   76   75
CONECT   76   78   77
CONECT   78   80   79
CONECT   80   82   81
CONECT   82   84   83
CONECT   84   86   85
CONECT   86   88   87
CONECT   88   90   89
CONECT   90   92   91
CONECT   92   94   93
CONECT   94   96   95
CONECT   96   98   97
CONECT   98   99
CONECT   99  101  100
CONECT  101  103  102
CONECT  103  105  104
CONECT  105  107  106
CONECT  107  109  108
CONECT  109  111  110
CONECT  111  113  112
CONECT  113  115  114
CONECT  115  117  116
CONECT  117  119  118
CONECT  119  121  120
CONECT  121  123  122
CONECT  123  125  124
CONECT  125  127  126
CONECT  127  129  128
CONECT  129  131  130
CONECT  131  133  132
CONECT  133  135  134
CONECT  135  137  136
CONECT  137  139  138
CONECT  139  141  140
CONECT  141  143  142
CONECT  143  145  144
CONECT  145  147  146
CONECT  147  149  148
CONECT  149  151  150
CONECT  151  153  152
CONECT  153  155  154
CONECT  155  157  156
CONECT  157  159  158
CONECT  159  161  160
CONECT  161  163  162
CONECT  163  165  164
CONECT  165  167  166
CONECT  167  169  168
CONECT  169  171  170
CONECT  171  173  172
CONECT  173  175  174
CONECT  175  177  176
CONECT  177  179  178
CONECT  179  180
ENDMDL
REMARK 1PQX MODEL 3 UNRES energy =   229.76 kcal/mol RMSD = 3.74 A
CRYST1  640.000  640.000  640.000  90.00  90.00  90.00 P 1           1
ORIGX1       1.00000   0.00000   0.00000        0.00000
ORIGX2       0.00000   1.00000   0.00000        0.00000
ORIGX2       0.00000   0.00000   1.00000        0.00000
SCALE1       1.00000   0.00000   0.00000        0.00000
SCALE2       1.00000   0.00000   0.00000        0.00000
SCALE3       1.00000   0.00000   0.00000        0.00000
ATOM      1  CA  MET A   1     311.893 316.687 319.601  1.00  5.46
ATOM      2  SC  MET A   1     310.792 315.835 317.957  1.00  6.16
ATOM      3  CA  LYS A   2     311.766 320.116 317.580  1.00  3.86
ATOM      4  SC  LYS A   2     309.807 320.180 315.293  1.00  4.81
ATOM      5  CA  ILE A   3     314.728 322.429 317.393  1.00  3.14
ATOM      6  SC  ILE A   3     315.919 322.258 316.324  1.00  3.81
ATOM      7  CA  ILE A   4     312.520 325.818 317.801  1.00  2.85
ATOM      8  SC  ILE A   4     310.961 325.907 318.880  1.00  3.56
ATOM      9  CA  SER A   5     314.179 327.710 320.284  1.00  3.02
ATOM     10  SC  SER A   5     314.916 327.752 321.411  1.00  3.72
ATOM     11  CA  ILE A   6     317.062 328.231 317.782  1.00  2.83
ATOM     12  SC  ILE A   6     318.174 326.699 317.615  1.00  3.75
ATOM     13  CA  SER A   7     314.800 330.063 315.248  1.00  3.32
ATOM     14  SC  SER A   7     313.913 329.193 315.094  1.00  3.94
ATOM     15  CA  GLU A   8     312.811 332.268 317.783  1.00  3.84
ATOM     16  SC  GLU A   8     311.702 330.648 319.199  1.00  4.88
ATOM     17  CA  THR A   9     315.999 333.162 319.560  1.00  4.50
ATOM     18  SC  THR A   9     316.450 332.262 320.660  1.00  4.74
ATOM     19  CA  PRO A  10     319.298 334.756 317.998  1.00  5.54
ATOM     20  SC  PRO A  10     318.795 335.957 318.513  1.00  6.04
ATOM     21  CA  ASN A  11     322.534 332.803 318.080  1.00  5.13
ATOM     22  SC  ASN A  11     322.515 333.775 316.230  1.00  5.99
ATOM     23  CA  HIS A  12     325.218 333.704 320.810  1.00  3.51
ATOM     24  SC  HIS A  12     325.185 333.400 323.473  1.00  4.50
ATOM     25  CA  ASN A  13     327.376 330.542 320.644  1.00  2.67
ATOM     26  SC  ASN A  13     329.336 330.990 320.771  1.00  3.74
ATOM     27  CA  THR A  14     324.559 329.027 323.130  1.00  2.18
ATOM     28  SC  THR A  14     324.088 328.643 324.511  1.00  2.59
ATOM     29  CA  MET A  15     321.163 328.112 321.741  1.00  2.03
ATOM     30  SC  MET A  15     320.582 329.535 320.371  1.00  2.55
ATOM     31  CA  LYS A  16     318.134 326.123 322.906  1.00  1.87
ATOM     32  SC  LYS A  16     318.215 327.880 325.503  1.00  2.45
ATOM     33  CA  ILE A  17     316.013 323.061 321.753  1.00  1.94
ATOM     34  SC  ILE A  17     317.277 322.101 320.592  1.00  2.14
ATOM     35  CA  THR A  18     312.008 322.136 322.338  1.00  2.16
ATOM     36  SC  THR A  18     310.704 322.110 321.658  1.00  2.62
ATOM     37  CA  LEU A  19     310.378 318.966 323.464  1.00  2.57
ATOM     38  SC  LEU A  19     311.777 317.962 324.571  1.00  3.11
ATOM     39  CA  SER A  20     306.898 319.111 322.243  1.00  3.49
ATOM     40  SC  SER A  20     306.453 320.312 322.329  1.00  3.99
ATOM     41  CA  GLU A  21     306.435 315.448 322.819  1.00  3.79
ATOM     42  SC  GLU A  21     308.233 314.282 321.785  1.00  4.88
ATOM     43  CA  SER A  22     307.124 315.079 326.530  1.00  4.10
ATOM     44  SC  SER A  22     307.906 316.149 326.580  1.00  4.37
ATOM     45  CA  ARG A  23     305.164 312.576 328.958  1.00  4.60
ATOM     46  SC  ARG A  23     304.973 309.646 330.460  1.00  6.42
ATOM     47  CA  GLU A  24     304.390 315.350 331.525  1.00  4.37
ATOM     48  SC  GLU A  24     302.894 317.141 332.268  1.00  5.73
ATOM     49  CA  GLY A  25     307.907 316.914 331.580  1.00  4.00
ATOM     50  CA  MET A  26     311.647 316.538 331.957  1.00  3.03
ATOM     51  SC  MET A  26     312.597 318.049 330.185  1.00  3.20
ATOM     52  CA  THR A  27     313.663 317.788 334.935  1.00  2.81
ATOM     53  SC  THR A  27     313.745 317.184 336.301  1.00  3.40
ATOM     54  CA  SER A  28     317.296 318.529 334.681  1.00  2.20
ATOM     55  SC  SER A  28     318.152 318.227 335.530  1.00  2.64
ATOM     56  CA  ASP A  29     319.197 316.279 332.340  1.00  1.96
ATOM     57  SC  ASP A  29     318.026 314.819 331.600  1.00  2.73
ATOM     58  CA  THR A  30     322.623 316.153 330.326  1.00  1.70
ATOM     59  SC  THR A  30     324.064 316.132 330.743  1.00  2.06
ATOM     60  CA  TYR A  31     322.896 314.846 326.717  1.00  1.88
ATOM     61  SC  TYR A  31     321.428 314.629 323.649  1.00  2.97
ATOM     62  CA  THR A  32     326.511 314.001 326.861  1.00  2.33
ATOM     63  SC  THR A  32     326.838 315.400 326.824  1.00  2.62
ATOM     64  CA  LYS A  33     325.634 310.442 328.165  1.00  3.06
ATOM     65  SC  LYS A  33     325.630 307.384 328.201  1.00  4.67
ATOM     66  CA  VAL A  34     323.129 310.174 325.453  1.00  3.66
ATOM     67  SC  VAL A  34     321.793 310.709 325.637  1.00  4.46
ATOM     68  CA  ASP A  35     325.337 311.253 322.694  1.00  4.00
ATOM     69  SC  ASP A  35     325.596 313.169 323.005  1.00  5.16
ATOM     70  CA  ASP A  36     328.114 308.547 323.519  1.00  3.89
ATOM     71  SC  ASP A  36     328.260 309.715 325.148  1.00  4.74
ATOM     72  CA  SER A  37     325.478 306.067 322.439  1.00  3.75
ATOM     73  SC  SER A  37     324.835 306.788 323.251  1.00  4.08
ATOM     74  CA  GLN A  38     323.958 308.209 319.710  1.00  2.97
ATOM     75  SC  GLN A  38     322.605 310.176 320.091  1.00  3.47
ATOM     76  CA  PRO A  39     322.606 307.469 316.331  1.00  3.11
ATOM     77  SC  PRO A  39     321.848 308.650 316.376  1.00  3.20
ATOM     78  CA  ALA A  40     324.869 309.053 313.732  1.00  2.93
ATOM     79  SC  ALA A  40     324.923 308.935 313.017  1.00  3.12
ATOM     80  CA  PHE A  41     322.325 311.839 313.617  1.00  2.87
ATOM     81  SC  PHE A  41     321.161 311.919 310.670  1.00  3.87
ATOM     82  CA  ILE A  42     323.565 312.895 317.036  1.00  2.18
ATOM     83  SC  ILE A  42     322.810 314.329 317.853  1.00  2.46
ATOM     84  CA  ASN A  43     327.123 312.558 316.142  1.00  2.07
ATOM     85  SC  ASN A  43     327.687 310.895 317.361  1.00  2.54
ATOM     86  CA  ASP A  44     326.563 315.122 313.244  1.00  2.37
ATOM     87  SC  ASP A  44     325.949 316.525 311.936  1.00  2.87
ATOM     88  CA  ILE A  45     325.039 317.611 315.529  1.00  2.28
ATOM     89  SC  ILE A  45     323.463 318.757 315.620  1.00  2.61
ATOM     90  CA  LEU A  46     327.207 316.647 318.510  1.00  2.22
ATOM     91  SC  LEU A  46     327.331 316.695 320.463  1.00  2.68
ATOM     92  CA  LYS A  47     330.241 316.749 316.378  1.00  2.55
ATOM     93  SC  LYS A  47     329.246 314.880 314.266  1.00  3.31
ATOM     94  CA  VAL A  48     329.166 319.736 314.297  1.00  2.51
ATOM     95  SC  VAL A  48     327.782 320.148 313.840  1.00  2.87
ATOM     96  CA  GLU A  49     332.048 322.347 314.649  1.00  2.84
ATOM     97  SC  GLU A  49     331.509 324.123 316.007  1.00  4.30
ATOM     98  CA  GLY A  50     332.932 321.055 318.216  1.00  2.34
ATOM     99  CA  VAL A  51     329.932 321.613 320.504  1.00  1.67
ATOM    100  SC  VAL A  51     328.749 321.442 319.731  1.00  2.02
ATOM    101  CA  LYS A  52     330.379 318.924 323.239  1.00  1.80
ATOM    102  SC  LYS A  52     332.604 317.975 323.640  1.00  2.67
ATOM    103  CA  SER A  53     327.774 320.874 325.397  1.00  1.66
ATOM    104  SC  SER A  53     328.398 321.816 326.129  1.00  2.03
ATOM    105  CA  ILE A  54     323.964 319.683 325.433  1.00  1.28
ATOM    106  SC  ILE A  54     323.344 319.271 323.949  1.00  1.71
ATOM    107  CA  PHE A  55     321.530 319.884 328.247  1.00  1.25
ATOM    108  SC  PHE A  55     320.627 320.933 331.053  1.00  2.20
ATOM    109  CA  HIS A  56     317.763 319.241 328.942  1.00  1.35
ATOM    110  SC  HIS A  56     318.773 316.749 328.389  1.00  2.43
ATOM    111  CA  VAL A  57     315.676 321.427 331.338  1.00  1.73
ATOM    112  SC  VAL A  57     315.735 322.560 330.440  1.00  1.86
ATOM    113  CA  MET A  58     311.735 321.872 331.629  1.00  2.54
ATOM    114  SC  MET A  58     311.190 321.615 333.627  1.00  3.50
ATOM    115  CA  ASP A  59     310.223 321.087 328.333  1.00  2.68
ATOM    116  SC  ASP A  59     308.464 320.889 327.289  1.00  3.39
ATOM    117  CA  PHE A  60     313.200 322.925 326.641  1.00  1.98
ATOM    118  SC  PHE A  60     312.883 325.749 325.617  1.00  2.63
ATOM    119  CA  ILE A  61     316.790 321.615 326.026  1.00  1.60
ATOM    120  SC  ILE A  61     316.970 319.813 325.468  1.00  1.85
ATOM    121  CA  SER A  62     320.155 323.578 325.707  1.00  1.45
ATOM    122  SC  SER A  62     321.238 323.577 326.483  1.00  1.67
ATOM    123  CA  VAL A  63     323.089 323.398 323.127  1.00  1.40
ATOM    124  SC  VAL A  63     322.670 323.191 321.706  1.00  1.57
ATOM    125  CA  ASP A  64     326.289 325.106 323.207  1.00  1.74
ATOM    126  SC  ASP A  64     326.864 325.490 325.132  1.00  2.21
ATOM    127  CA  LYS A  65     328.655 326.053 320.388  1.00  2.24
ATOM    128  SC  LYS A  65     329.163 328.424 318.536  1.00  3.90
ATOM    129  CA  GLU A  66     332.168 326.919 321.087  1.00  2.68
ATOM    130  SC  GLU A  66     334.178 325.880 321.774  1.00  3.77
ATOM    131  CA  ASN A  67     333.099 328.074 317.613  1.00  3.39
ATOM    132  SC  ASN A  67     333.941 328.159 315.768  1.00  4.44
ATOM    133  CA  ASP A  68     331.978 331.635 316.851  1.00  3.43
ATOM    134  SC  ASP A  68     333.702 332.331 317.743  1.00  4.26
ATOM    135  CA  ALA A  69     331.796 332.295 313.205  1.00  3.95
ATOM    136  SC  ALA A  69     332.316 332.525 312.654  1.00  4.31
ATOM    137  CA  ASN A  70     331.277 328.503 312.490  1.00  3.72
ATOM    138  SC  ASN A  70     332.393 326.747 312.413  1.00  4.50
ATOM    139  CA  TRP A  71     328.292 327.840 314.791  1.00  3.32
ATOM    140  SC  TRP A  71     325.540 327.132 317.060  1.00  3.52
ATOM    141  CA  GLU A  72     326.292 330.744 313.304  1.00  3.19
ATOM    142  SC  GLU A  72     327.439 332.448 312.389  1.00  3.94
ATOM    143  CA  THR A  73     327.062 329.438 309.646  1.00  2.79
ATOM    144  SC  THR A  73     328.494 329.681 309.580  1.00  3.20
ATOM    145  CA  VAL A  74     325.750 325.968 311.153  1.00  2.36
ATOM    146  SC  VAL A  74     327.061 325.509 311.639  1.00  2.67
ATOM    147  CA  LEU A  75     322.724 327.816 312.723  1.00  2.46
ATOM    148  SC  LEU A  75     321.917 328.959 314.283  1.00  3.20
ATOM    149  CA  PRO A  76     320.248 326.982 309.808  1.00  2.59
ATOM    150  SC  PRO A  76     321.246 327.380 308.867  1.00  2.74
ATOM    151  CA  LYS A  77     321.711 323.542 309.936  1.00  2.25
ATOM    152  SC  LYS A  77     324.540 322.647 309.341  1.00  2.91
ATOM    153  CA  VAL A  78     321.452 323.535 313.583  1.00  2.01
ATOM    154  SC  VAL A  78     322.737 323.718 314.210  1.00  2.24
ATOM    155  CA  GLU A  79     317.874 323.941 313.677  1.00  2.39
ATOM    156  SC  GLU A  79     316.884 326.247 313.128  1.00  3.10
ATOM    157  CA  ALA A  80     317.294 321.496 310.554  1.00  2.67
ATOM    158  SC  ALA A  80     317.665 321.482 309.847  1.00  2.79
ATOM    159  CA  VAL A  81     319.722 319.016 312.419  1.00  2.34
ATOM    160  SC  VAL A  81     321.145 318.876 311.869  1.00  2.42
ATOM    161  CA  PHE A  82     317.436 318.426 315.260  1.00  2.45
ATOM    162  SC  PHE A  82     316.883 317.589 318.129  1.00  3.11
ATOM    163  CA  GLU A  83     314.348 318.192 312.857  1.00  3.04
ATOM    164  SC  GLU A  83     313.648 319.036 310.750  1.00  3.72
ATOM    165  CA  LEU A  84     316.330 315.429 311.181  1.00  3.43
ATOM    166  SC  LEU A  84     317.816 316.147 310.042  1.00  3.92
ATOM    167  CA  GLU A  85     316.872 313.835 314.575  1.00  3.64
ATOM    168  SC  GLU A  85     319.220 314.557 314.598  1.00  4.45
ATOM    169  CA  HIS A  86     313.111 313.644 314.752  1.00  3.95
ATOM    170  SC  HIS A  86     313.278 316.457 314.960  1.00  4.03
ATOM    171  CA  HIS A  87     312.782 311.986 311.436  1.00  5.02
ATOM    172  SC  HIS A  87     314.460 312.609 309.529  1.00  5.58
ATOM    173  CA  HIS A  88     315.490 309.225 312.477  1.00  5.90
ATOM    174  SC  HIS A  88     318.260 308.490 312.421  1.00  6.37
ATOM    175  CA  HIS A  89     314.309 309.408 316.188  1.00  6.36
ATOM    176  SC  HIS A  89     312.177 310.755 317.225  1.00  6.34
ATOM    177  CA  HIS A  90     311.005 307.567 315.246  1.00  7.48
ATOM    178  SC  HIS A  90     309.050 309.456 315.056  1.00  7.57
ATOM    179  CA  HIS A  91     311.880 304.718 313.038  1.00  9.24
ATOM    180  SC  HIS A  91     314.542 305.076 313.078  1.00  9.76
TER
CONECT    1    3    2
CONECT    3    5    4
CONECT    5    7    6
CONECT    7    9    8
CONECT    9   11   10
CONECT   11   13   12
CONECT   13   15   14
CONECT   15   17   16
CONECT   17   19   18
CONECT   19   21   20
CONECT   21   23   22
CONECT   23   25   24
CONECT   25   27   26
CONECT   27   29   28
CONECT   29   31   30
CONECT   31   33   32
CONECT   33   35   34
CONECT   35   37   36
CONECT   37   39   38
CONECT   39   41   40
CONECT   41   43   42
CONECT   43   45   44
CONECT   45   47   46
CONECT   47   49   48
CONECT   49   50
CONECT   50   52   51
CONECT   52   54   53
CONECT   54   56   55
CONECT   56   58   57
CONECT   58   60   59
CONECT   60   62   61
CONECT   62   64   63
CONECT   64   66   65
CONECT   66   68   67
CONECT   68   70   69
CONECT   70   72   71
CONECT   72   74   73
CONECT   74   76   75
CONECT   76   78   77
CONECT   78   80   79
CONECT   80   82   81
CONECT   82   84   83
CONECT   84   86   85
CONECT   86   88   87
CONECT   88   90   89
CONECT   90   92   91
CONECT   92   94   93
CONECT   94   96   95
CONECT   96   98   97
CONECT   98   99
CONECT   99  101  100
CONECT  101  103  102
CONECT  103  105  104
CONECT  105  107  106
CONECT  107  109  108
CONECT  109  111  110
CONECT  111  113  112
CONECT  113  115  114
CONECT  115  117  116
CONECT  117  119  118
CONECT  119  121  120
CONECT  121  123  122
CONECT  123  125  124
CONECT  125  127  126
CONECT  127  129  128
CONECT  129  131  130
CONECT  131  133  132
CONECT  133  135  134
CONECT  135  137  136
CONECT  137  139  138
CONECT  139  141  140
CONECT  141  143  142
CONECT  143  145  144
CONECT  145  147  146
CONECT  147  149  148
CONECT  149  151  150
CONECT  151  153  152
CONECT  153  155  154
CONECT  155  157  156
CONECT  157  159  158
CONECT  159  161  160
CONECT  161  163  162
CONECT  163  165  164
CONECT  165  167  166
CONECT  167  169  168
CONECT  169  171  170
CONECT  171  173  172
CONECT  173  175  174
CONECT  175  177  176
CONECT  177  179  178
CONECT  179  180
ENDMDL
REMARK 1PQX MODEL 4 UNRES energy =   229.82 kcal/mol RMSD = 4.11 A
CRYST1  640.000  640.000  640.000  90.00  90.00  90.00 P 1           1
ORIGX1       1.00000   0.00000   0.00000        0.00000
ORIGX2       0.00000   1.00000   0.00000        0.00000
ORIGX2       0.00000   0.00000   1.00000        0.00000
SCALE1       1.00000   0.00000   0.00000        0.00000
SCALE2       1.00000   0.00000   0.00000        0.00000
SCALE3       1.00000   0.00000   0.00000        0.00000
ATOM      1  CA  MET A   1     323.262 324.473 313.698  1.00  5.20
ATOM      2  SC  MET A   1     324.827 323.763 311.836  1.00  5.71
ATOM      3  CA  LYS A   2     321.211 321.589 313.289  1.00  3.71
ATOM      4  SC  LYS A   2     321.307 320.307 310.562  1.00  4.42
ATOM      5  CA  ILE A   3     320.763 318.414 315.100  1.00  2.87
ATOM      6  SC  ILE A   3     318.915 318.890 314.942  1.00  3.30
ATOM      7  CA  ILE A   4     321.188 315.407 312.318  1.00  2.55
ATOM      8  SC  ILE A   4     322.803 315.158 311.274  1.00  3.16
ATOM      9  CA  SER A   5     321.483 312.422 314.486  1.00  2.81
ATOM     10  SC  SER A   5     322.119 311.440 313.982  1.00  3.40
ATOM     11  CA  ILE A   6     322.439 311.391 317.908  1.00  2.66
ATOM     12  SC  ILE A   6     320.814 310.821 318.771  1.00  3.65
ATOM     13  CA  SER A   7     325.635 310.043 319.507  1.00  2.50
ATOM     14  SC  SER A   7     326.743 310.462 318.951  1.00  2.97
ATOM     15  CA  GLU A   8     326.716 309.006 323.158  1.00  2.88
ATOM     16  SC  GLU A   8     327.628 307.462 324.957  1.00  4.17
ATOM     17  CA  THR A   9     329.725 310.106 325.444  1.00  4.01
ATOM     18  SC  THR A   9     329.482 311.588 325.211  1.00  4.29
ATOM     19  CA  PRO A  10     331.768 308.032 327.867  1.00  5.79
ATOM     20  SC  PRO A  10     332.902 308.242 327.178  1.00  6.28
ATOM     21  CA  ASN A  11     331.519 310.097 331.197  1.00  5.50
ATOM     22  SC  ASN A  11     333.098 311.386 330.988  1.00  6.56
ATOM     23  CA  HIS A  12     327.985 310.950 329.823  1.00  3.76
ATOM     24  SC  HIS A  12     326.435 313.098 329.013  1.00  4.72
ATOM     25  CA  ASN A  13     324.656 309.117 330.082  1.00  2.88
ATOM     26  SC  ASN A  13     325.424 307.920 331.550  1.00  3.79
ATOM     27  CA  THR A  14     322.686 311.647 328.087  1.00  2.13
ATOM     28  SC  THR A  14     322.329 312.673 329.109  1.00  2.75
ATOM     29  CA  MET A  15     323.068 312.283 324.460  1.00  1.73
ATOM     30  SC  MET A  15     322.262 310.590 323.581  1.00  2.29
ATOM     31  CA  LYS A  16     324.934 314.229 322.036  1.00  1.51
ATOM     32  SC  LYS A  16     327.677 315.758 322.462  1.00  2.30
ATOM     33  CA  ILE A  17     324.061 315.385 318.701  1.00  1.49
ATOM     34  SC  ILE A  17     322.336 316.353 318.712  1.00  1.55
ATOM     35  CA  THR A  18     325.876 315.407 315.371  1.00  1.67
ATOM     36  SC  THR A  18     325.895 314.144 314.527  1.00  1.95
ATOM     37  CA  LEU A  19     325.523 318.002 312.671  1.00  2.02
ATOM     38  SC  LEU A  19     325.118 319.469 313.890  1.00  2.54
ATOM     39  CA  SER A  20     329.144 317.714 311.762  1.00  2.59
ATOM     40  SC  SER A  20     329.685 317.328 312.916  1.00  3.24
ATOM     41  CA  GLU A  21     328.872 315.392 309.050  1.00  3.21
ATOM     42  SC  GLU A  21     328.546 312.809 310.031  1.00  4.74
ATOM     43  CA  SER A  22     325.866 317.399 307.634  1.00  3.71
ATOM     44  SC  SER A  22     324.630 317.904 307.687  1.00  4.07
ATOM     45  CA  ARG A  23     327.186 320.808 307.431  1.00  4.44
ATOM     46  SC  ARG A  23     326.034 320.866 303.973  1.00  6.03
ATOM     47  CA  GLU A  24     329.582 322.690 309.797  1.00  5.00
ATOM     48  SC  GLU A  24     330.942 323.132 308.035  1.00  6.46
ATOM     49  CA  GLY A  25     329.287 326.677 310.577  1.00  4.60
ATOM     50  CA  MET A  26     327.248 326.799 313.821  1.00  3.51
ATOM     51  SC  MET A  26     326.781 325.511 315.517  1.00  4.19
ATOM     52  CA  THR A  27     328.609 329.208 316.840  1.00  3.10
ATOM     53  SC  THR A  27     329.140 330.462 316.251  1.00  3.75
ATOM     54  CA  SER A  28     327.456 328.299 320.164  1.00  2.39
ATOM     55  SC  SER A  28     327.210 329.114 321.194  1.00  2.60
ATOM     56  CA  ASP A  29     323.977 328.040 321.743  1.00  2.04
ATOM     57  SC  ASP A  29     322.130 328.641 321.092  1.00  2.63
ATOM     58  CA  THR A  30     322.223 327.185 325.003  1.00  1.67
ATOM     59  SC  THR A  30     323.073 328.212 325.730  1.00  1.96
ATOM     60  CA  TYR A  31     318.720 326.255 325.286  1.00  1.89
ATOM     61  SC  TYR A  31     319.485 323.745 323.270  1.00  3.42
ATOM     62  CA  THR A  32     318.107 328.124 328.535  1.00  2.39
ATOM     63  SC  THR A  32     319.309 327.282 328.671  1.00  2.67
ATOM     64  CA  LYS A  33     319.167 331.446 327.176  1.00  3.83
ATOM     65  SC  LYS A  33     318.988 334.268 328.311  1.00  5.76
ATOM     66  CA  VAL A  34     317.736 330.881 323.807  1.00  4.39
ATOM     67  SC  VAL A  34     318.263 329.622 323.201  1.00  5.14
ATOM     68  CA  ASP A  35     314.358 329.630 324.820  1.00  4.30
ATOM     69  SC  ASP A  35     313.717 329.237 326.784  1.00  5.38
ATOM     70  CA  ASP A  36     313.210 332.978 325.797  1.00  3.96
ATOM     71  SC  ASP A  36     314.950 333.109 326.907  1.00  4.64
ATOM     72  CA  SER A  37     313.561 334.173 322.358  1.00  3.93
ATOM     73  SC  SER A  37     314.781 333.736 322.503  1.00  4.44
ATOM     74  CA  GLN A  38     312.881 330.799 320.548  1.00  3.16
ATOM     75  SC  GLN A  38     313.934 329.451 322.094  1.00  3.61
ATOM     76  CA  PRO A  39     309.814 329.951 318.749  1.00  3.51
ATOM     77  SC  PRO A  39     310.818 329.751 317.791  1.00  3.60
ATOM     78  CA  ALA A  40     308.073 327.003 320.125  1.00  3.37
ATOM     79  SC  ALA A  40     307.366 326.796 320.201  1.00  3.58
ATOM     80  CA  PHE A  41     310.488 324.928 318.044  1.00  3.33
ATOM     81  SC  PHE A  41     309.247 326.346 315.741  1.00  4.41
ATOM     82  CA  ILE A  42     313.563 325.887 320.059  1.00  2.47
ATOM     83  SC  ILE A  42     315.128 326.607 319.234  1.00  2.92
ATOM     84  CA  ASN A  43     311.557 325.640 323.337  1.00  2.20
ATOM     85  SC  ASN A  43     310.811 327.540 322.992  1.00  2.83
ATOM     86  CA  ASP A  44     310.653 322.125 322.590  1.00  2.58
ATOM     87  SC  ASP A  44     309.563 322.429 320.910  1.00  3.19
ATOM     88  CA  ILE A  45     314.119 321.086 321.388  1.00  2.50
ATOM     89  SC  ILE A  45     315.863 321.122 320.378  1.00  3.00
ATOM     90  CA  LEU A  46     315.345 322.545 324.762  1.00  2.24
ATOM     91  SC  LEU A  46     315.356 324.215 326.068  1.00  2.44
ATOM     92  CA  LYS A  47     313.028 320.195 326.729  1.00  2.70
ATOM     93  SC  LYS A  47     310.307 321.174 325.647  1.00  3.72
ATOM     94  CA  VAL A  48     312.219 317.238 324.369  1.00  2.86
ATOM     95  SC  VAL A  48     312.224 317.466 322.834  1.00  3.45
ATOM     96  CA  GLU A  49     311.518 313.745 325.435  1.00  2.94
ATOM     97  SC  GLU A  49     309.558 313.999 323.970  1.00  4.29
ATOM     98  CA  GLY A  50     313.706 311.662 327.618  1.00  2.41
ATOM     99  CA  VAL A  51     315.638 314.719 328.206  1.00  1.70
ATOM    100  SC  VAL A  51     315.770 315.154 326.806  1.00  1.85
ATOM    101  CA  LYS A  52     316.177 317.523 330.943  1.00  1.60
ATOM    102  SC  LYS A  52     313.948 316.666 332.502  1.00  2.45
ATOM    103  CA  SER A  53     317.804 320.516 329.362  1.00  1.50
ATOM    104  SC  SER A  53     317.707 321.033 330.654  1.00  1.81
ATOM    105  CA  ILE A  54     319.980 320.843 326.086  1.00  1.27
ATOM    106  SC  ILE A  54     318.504 320.182 325.133  1.00  1.68
ATOM    107  CA  PHE A  55     323.279 322.462 325.068  1.00  1.26
ATOM    108  SC  PHE A  55     324.512 324.283 327.129  1.00  2.03
ATOM    109  CA  HIS A  56     325.069 323.311 321.737  1.00  1.44
ATOM    110  SC  HIS A  56     322.803 324.383 320.593  1.00  2.18
ATOM    111  CA  VAL A  57     328.549 323.855 320.590  1.00  1.87
ATOM    112  SC  VAL A  57     328.695 322.570 321.235  1.00  2.01
ATOM    113  CA  MET A  58     330.091 323.935 317.090  1.00  2.76
ATOM    114  SC  MET A  58     330.966 321.705 317.360  1.00  3.97
ATOM    115  CA  ASP A  59     328.177 321.913 314.541  1.00  2.61
ATOM    116  SC  ASP A  59     328.561 322.993 312.862  1.00  3.36
ATOM    117  CA  PHE A  60     327.560 319.553 317.480  1.00  1.99
ATOM    118  SC  PHE A  60     328.329 316.790 318.198  1.00  2.74
ATOM    119  CA  ILE A  61     324.811 319.543 320.225  1.00  1.57
ATOM    120  SC  ILE A  61     323.548 320.247 319.344  1.00  1.74
ATOM    121  CA  SER A  62     324.767 318.239 323.822  1.00  1.36
ATOM    122  SC  SER A  62     325.221 318.669 324.933  1.00  1.54
ATOM    123  CA  VAL A  63     321.634 316.950 325.766  1.00  1.26
ATOM    124  SC  VAL A  63     321.274 316.072 324.634  1.00  1.50
ATOM    125  CA  ASP A  64     321.654 316.795 329.755  1.00  1.49
ATOM    126  SC  ASP A  64     320.917 318.593 330.012  1.00  2.00
ATOM    127  CA  LYS A  65     319.695 314.162 331.830  1.00  1.84
ATOM    128  SC  LYS A  65     317.444 311.988 332.108  1.00  3.37
ATOM    129  CA  GLU A  66     319.537 313.254 335.427  1.00  2.61
ATOM    130  SC  GLU A  66     318.618 313.962 337.554  1.00  4.10
ATOM    131  CA  ASN A  67     317.866 309.920 334.769  1.00  3.30
ATOM    132  SC  ASN A  67     316.093 308.948 335.213  1.00  4.33
ATOM    133  CA  ASP A  68     319.264 307.900 331.863  1.00  3.93
ATOM    134  SC  ASP A  68     318.388 306.154 331.884  1.00  4.94
ATOM    135  CA  ALA A  69     317.600 308.820 328.594  1.00  3.69
ATOM    136  SC  ALA A  69     318.061 309.432 328.612  1.00  3.97
ATOM    137  CA  ASN A  70     317.918 306.969 325.442  1.00  2.96
ATOM    138  SC  ASN A  70     316.644 306.465 323.872  1.00  3.70
ATOM    139  CA  TRP A  71     318.016 309.757 323.334  1.00  2.84
ATOM    140  SC  TRP A  71     318.760 312.057 325.720  1.00  3.44
ATOM    141  CA  GLU A  72     316.829 307.564 320.242  1.00  2.76
ATOM    142  SC  GLU A  72     318.550 306.347 319.105  1.00  3.61
ATOM    143  CA  THR A  73     313.186 308.694 320.360  1.00  2.46
ATOM    144  SC  THR A  73     312.852 307.907 321.599  1.00  2.89
ATOM    145  CA  VAL A  74     314.122 312.317 320.636  1.00  2.01
ATOM    146  SC  VAL A  74     314.643 312.237 321.992  1.00  2.21
ATOM    147  CA  LEU A  75     316.160 312.648 317.407  1.00  2.13
ATOM    148  SC  LEU A  75     317.776 313.603 316.489  1.00  2.82
ATOM    149  CA  PRO A  76     312.774 313.100 315.266  1.00  2.34
ATOM    150  SC  PRO A  76     312.613 311.889 315.942  1.00  2.53
ATOM    151  CA  LYS A  77     311.578 316.031 317.272  1.00  1.98
ATOM    152  SC  LYS A  77     309.147 316.501 318.480  1.00  2.80
ATOM    153  CA  VAL A  78     315.146 317.465 317.519  1.00  1.83
ATOM    154  SC  VAL A  78     315.487 316.966 318.941  1.00  1.98
ATOM    155  CA  GLU A  79     315.515 317.311 313.790  1.00  2.31
ATOM    156  SC  GLU A  79     315.418 315.010 313.661  1.00  2.85
ATOM    157  CA  ALA A  80     312.368 318.964 312.834  1.00  2.47
ATOM    158  SC  ALA A  80     312.090 318.260 313.047  1.00  2.61
ATOM    159  CA  VAL A  81     312.439 321.510 315.509  1.00  2.27
ATOM    160  SC  VAL A  81     311.886 320.852 316.689  1.00  2.36
ATOM    161  CA  PHE A  82     316.018 322.478 315.326  1.00  2.49
ATOM    162  SC  PHE A  82     318.292 324.325 315.745  1.00  3.12
ATOM    163  CA  GLU A  83     316.021 321.791 311.657  1.00  2.77
ATOM    164  SC  GLU A  83     317.352 319.794 310.970  1.00  3.24
ATOM    165  CA  LEU A  84     313.035 324.098 311.443  1.00  3.22
ATOM    166  SC  LEU A  84     311.330 322.871 311.249  1.00  3.56
ATOM    167  CA  GLU A  85     314.704 327.010 313.372  1.00  3.46
ATOM    168  SC  GLU A  85     313.658 325.706 315.189  1.00  4.30
ATOM    169  CA  HIS A  86     317.875 327.272 311.413  1.00  3.76
ATOM    170  SC  HIS A  86     319.884 325.766 310.605  1.00  4.21
ATOM    171  CA  HIS A  87     318.467 331.063 310.961  1.00  4.44
ATOM    172  SC  HIS A  87     316.247 330.939 312.636  1.00  5.02
ATOM    173  CA  HIS A  88     321.887 330.251 309.622  1.00  5.05
ATOM    174  SC  HIS A  88     323.130 329.341 311.860  1.00  5.48
ATOM    175  CA  HIS A  89     320.705 328.094 306.805  1.00  5.41
ATOM    176  SC  HIS A  89     319.781 326.238 305.077  1.00  5.53
ATOM    177  CA  HIS A  90     317.762 330.255 306.088  1.00  6.16
ATOM    178  SC  HIS A  90     315.912 328.213 306.112  1.00  6.29
ATOM    179  CA  HIS A  91     319.571 333.586 306.217  1.00  7.57
ATOM    180  SC  HIS A  91     317.805 335.570 306.359  1.00  8.44
TER
CONECT    1    3    2
CONECT    3    5    4
CONECT    5    7    6
CONECT    7    9    8
CONECT    9   11   10
CONECT   11   13   12
CONECT   13   15   14
CONECT   15   17   16
CONECT   17   19   18
CONECT   19   21   20
CONECT   21   23   22
CONECT   23   25   24
CONECT   25   27   26
CONECT   27   29   28
CONECT   29   31   30
CONECT   31   33   32
CONECT   33   35   34
CONECT   35   37   36
CONECT   37   39   38
CONECT   39   41   40
CONECT   41   43   42
CONECT   43   45   44
CONECT   45   47   46
CONECT   47   49   48
CONECT   49   50
CONECT   50   52   51
CONECT   52   54   53
CONECT   54   56   55
CONECT   56   58   57
CONECT   58   60   59
CONECT   60   62   61
CONECT   62   64   63
CONECT   64   66   65
CONECT   66   68   67
CONECT   68   70   69
CONECT   70   72   71
CONECT   72   74   73
CONECT   74   76   75
CONECT   76   78   77
CONECT   78   80   79
CONECT   80   82   81
CONECT   82   84   83
CONECT   84   86   85
CONECT   86   88   87
CONECT   88   90   89
CONECT   90   92   91
CONECT   92   94   93
CONECT   94   96   95
CONECT   96   98   97
CONECT   98   99
CONECT   99  101  100
CONECT  101  103  102
CONECT  103  105  104
CONECT  105  107  106
CONECT  107  109  108
CONECT  109  111  110
CONECT  111  113  112
CONECT  113  115  114
CONECT  115  117  116
CONECT  117  119  118
CONECT  119  121  120
CONECT  121  123  122
CONECT  123  125  124
CONECT  125  127  126
CONECT  127  129  128
CONECT  129  131  130
CONECT  131  133  132
CONECT  133  135  134
CONECT  135  137  136
CONECT  137  139  138
CONECT  139  141  140
CONECT  141  143  142
CONECT  143  145  144
CONECT  145  147  146
CONECT  147  149  148
CONECT  149  151  150
CONECT  151  153  152
CONECT  153  155  154
CONECT  155  157  156
CONECT  157  159  158
CONECT  159  161  160
CONECT  161  163  162
CONECT  163  165  164
CONECT  165  167  166
CONECT  167  169  168
CONECT  169  171  170
CONECT  171  173  172
CONECT  173  175  174
CONECT  175  177  176
CONECT  177  179  178
CONECT  179  180
ENDMDL
REMARK 1PQX MODEL 5 UNRES energy =   230.37 kcal/mol RMSD = 3.54 A
CRYST1  640.000  640.000  640.000  90.00  90.00  90.00 P 1           1
ORIGX1       1.00000   0.00000   0.00000        0.00000
ORIGX2       0.00000   1.00000   0.00000        0.00000
ORIGX2       0.00000   0.00000   1.00000        0.00000
SCALE1       1.00000   0.00000   0.00000        0.00000
SCALE2       1.00000   0.00000   0.00000        0.00000
SCALE3       1.00000   0.00000   0.00000        0.00000
ATOM      1  CA  MET A   1     325.193 318.398 328.170  1.00  4.41
ATOM      2  SC  MET A   1     325.436 318.921 330.623  1.00  5.09
ATOM      3  CA  LYS A   2     326.029 315.441 325.703  1.00  3.69
ATOM      4  SC  LYS A   2     326.572 313.555 328.001  1.00  4.50
ATOM      5  CA  ILE A   3     325.735 314.777 321.967  1.00  3.39
ATOM      6  SC  ILE A   3     327.387 315.298 321.087  1.00  3.93
ATOM      7  CA  ILE A   4     325.473 311.427 320.139  1.00  3.27
ATOM      8  SC  ILE A   4     324.895 310.464 321.594  1.00  3.89
ATOM      9  CA  SER A   5     325.855 310.267 316.533  1.00  3.27
ATOM     10  SC  SER A   5     327.034 310.560 316.119  1.00  3.83
ATOM     11  CA  ILE A   6     324.742 306.604 316.064  1.00  3.54
ATOM     12  SC  ILE A   6     325.441 306.099 317.708  1.00  4.36
ATOM     13  CA  SER A   7     320.946 307.252 315.706  1.00  2.81
ATOM     14  SC  SER A   7     320.164 308.019 316.370  1.00  3.14
ATOM     15  CA  GLU A   8     318.366 307.130 312.803  1.00  2.20
ATOM     16  SC  GLU A   8     319.227 305.040 312.041  1.00  3.24
ATOM     17  CA  THR A   9     315.410 309.055 313.540  1.00  2.41
ATOM     18  SC  THR A   9     315.523 309.695 314.848  1.00  2.53
ATOM     19  CA  PRO A  10     312.758 309.573 310.937  1.00  3.72
ATOM     20  SC  PRO A  10     311.963 309.179 312.012  1.00  4.04
ATOM     21  CA  ASN A  11     313.343 313.454 310.482  1.00  3.52
ATOM     22  SC  ASN A  11     312.861 315.379 310.516  1.00  4.28
ATOM     23  CA  HIS A  12     316.578 312.878 312.366  1.00  2.26
ATOM     24  SC  HIS A  12     318.757 311.545 313.390  1.00  3.22
ATOM     25  CA  ASN A  13     319.040 311.706 310.015  1.00  2.10
ATOM     26  SC  ASN A  13     319.424 312.860 308.349  1.00  2.94
ATOM     27  CA  THR A  14     322.130 313.373 311.483  1.00  2.12
ATOM     28  SC  THR A  14     322.438 314.574 310.726  1.00  2.60
ATOM     29  CA  MET A  15     323.287 313.229 315.245  1.00  1.69
ATOM     30  SC  MET A  15     324.996 315.158 315.344  1.00  2.32
ATOM     31  CA  LYS A  16     321.526 313.580 318.506  1.00  1.35
ATOM     32  SC  LYS A  16     320.828 311.037 319.027  1.00  1.91
ATOM     33  CA  ILE A  17     321.520 315.821 321.410  1.00  1.39
ATOM     34  SC  ILE A  17     321.845 317.380 320.712  1.00  1.72
ATOM     35  CA  THR A  18     320.672 315.876 325.085  1.00  1.88
ATOM     36  SC  THR A  18     322.035 315.420 325.579  1.00  2.44
ATOM     37  CA  LEU A  19     317.883 317.436 327.132  1.00  2.50
ATOM     38  SC  LEU A  19     315.987 317.093 326.343  1.00  3.47
ATOM     39  CA  SER A  20     318.839 320.078 329.966  1.00  3.49
ATOM     40  SC  SER A  20     318.562 320.846 328.902  1.00  3.92
ATOM     41  CA  GLU A  21     316.381 322.110 331.915  1.00  4.42
ATOM     42  SC  GLU A  21     317.118 323.662 333.723  1.00  5.58
ATOM     43  CA  SER A  22     313.441 319.945 330.742  1.00  4.49
ATOM     44  SC  SER A  22     313.953 318.767 330.459  1.00  4.61
ATOM     45  CA  ARG A  23     311.312 317.397 332.867  1.00  4.95
ATOM     46  SC  ARG A  23     307.677 317.824 334.748  1.00  6.61
ATOM     47  CA  GLU A  24     309.366 314.446 331.307  1.00  5.22
ATOM     48  SC  GLU A  24     309.561 313.066 333.284  1.00  6.50
ATOM     49  CA  GLY A  25     305.889 314.901 329.512  1.00  4.97
ATOM     50  CA  MET A  26     306.972 316.329 326.236  1.00  3.69
ATOM     51  SC  MET A  26     309.229 317.249 326.612  1.00  3.79
ATOM     52  CA  THR A  27     306.014 314.770 322.921  1.00  3.32
ATOM     53  SC  THR A  27     304.599 314.287 323.095  1.00  3.92
ATOM     54  CA  SER A  28     307.838 315.224 319.816  1.00  2.20
ATOM     55  SC  SER A  28     308.133 313.974 319.922  1.00  2.56
ATOM     56  CA  ASP A  29     308.296 318.465 317.749  1.00  1.87
ATOM     57  SC  ASP A  29     307.086 319.960 318.317  1.00  2.66
ATOM     58  CA  THR A  30     310.294 320.165 315.030  1.00  1.56
ATOM     59  SC  THR A  30     310.729 320.674 313.773  1.00  1.95
ATOM     60  CA  TYR A  31     311.746 323.678 315.153  1.00  1.89
ATOM     61  SC  TYR A  31     311.735 322.363 318.244  1.00  2.95
ATOM     62  CA  THR A  32     313.333 325.195 312.026  1.00  2.50
ATOM     63  SC  THR A  32     313.050 325.326 310.581  1.00  2.84
ATOM     64  CA  LYS A  33     313.888 328.755 313.754  1.00  3.22
ATOM     65  SC  LYS A  33     313.816 331.836 313.947  1.00  4.72
ATOM     66  CA  VAL A  34     312.701 328.805 317.360  1.00  3.59
ATOM     67  SC  VAL A  34     313.299 329.033 318.657  1.00  4.37
ATOM     68  CA  ASP A  35     309.924 326.991 319.150  1.00  4.09
ATOM     69  SC  ASP A  35     308.992 325.929 317.585  1.00  5.19
ATOM     70  CA  ASP A  36     308.760 328.373 322.624  1.00  4.28
ATOM     71  SC  ASP A  36     307.382 328.691 321.251  1.00  5.15
ATOM     72  CA  SER A  37     308.801 325.174 324.554  1.00  3.70
ATOM     73  SC  SER A  37     308.503 324.173 323.768  1.00  4.00
ATOM     74  CA  GLN A  38     312.123 323.720 323.464  1.00  2.83
ATOM     75  SC  GLN A  38     311.969 324.958 320.914  1.00  3.13
ATOM     76  CA  PRO A  39     314.471 322.156 326.102  1.00  3.02
ATOM     77  SC  PRO A  39     314.792 321.408 324.931  1.00  3.12
ATOM     78  CA  ALA A  40     317.176 324.680 326.792  1.00  2.82
ATOM     79  SC  ALA A  40     316.898 325.229 327.180  1.00  3.03
ATOM     80  CA  PHE A  41     319.649 323.097 324.560  1.00  2.63
ATOM     81  SC  PHE A  41     321.463 322.462 326.809  1.00  3.32
ATOM     82  CA  ILE A  42     317.361 323.351 321.432  1.00  1.83
ATOM     83  SC  ILE A  42     316.898 321.801 320.355  1.00  2.08
ATOM     84  CA  ASN A  43     316.635 327.085 322.193  1.00  1.77
ATOM     85  SC  ASN A  43     315.483 327.600 323.679  1.00  2.24
ATOM     86  CA  ASP A  44     320.394 328.262 322.382  1.00  2.24
ATOM     87  SC  ASP A  44     321.246 327.382 323.960  1.00  2.77
ATOM     88  CA  ILE A  45     321.515 325.969 319.632  1.00  2.18
ATOM     89  SC  ILE A  45     321.647 324.362 320.688  1.00  2.23
ATOM     90  CA  LEU A  46     318.907 326.506 317.010  1.00  2.15
ATOM     91  SC  LEU A  46     316.942 325.550 317.082  1.00  2.28
ATOM     92  CA  LYS A  47     320.937 329.644 316.154  1.00  2.38
ATOM     93  SC  LYS A  47     319.415 330.654 318.348  1.00  3.40
ATOM     94  CA  VAL A  48     324.302 328.021 315.784  1.00  2.33
ATOM     95  SC  VAL A  48     324.340 326.660 316.198  1.00  2.59
ATOM     96  CA  GLU A  49     326.740 326.729 313.029  1.00  2.99
ATOM     97  SC  GLU A  49     328.387 328.107 314.363  1.00  4.48
ATOM     98  CA  GLY A  50     326.339 324.530 309.989  1.00  2.42
ATOM     99  CA  VAL A  51     322.961 323.053 311.440  1.00  1.82
ATOM    100  SC  VAL A  51     322.378 323.768 312.597  1.00  1.96
ATOM    101  CA  LYS A  52     319.899 323.451 309.159  1.00  1.67
ATOM    102  SC  LYS A  52     320.749 324.353 306.679  1.00  2.60
ATOM    103  CA  SER A  53     316.934 322.579 311.649  1.00  1.51
ATOM    104  SC  SER A  53     315.762 322.464 311.185  1.00  1.78
ATOM    105  CA  ILE A  54     316.603 320.855 314.954  1.00  1.24
ATOM    106  SC  ILE A  54     318.302 321.278 315.632  1.00  1.65
ATOM    107  CA  PHE A  55     314.136 318.354 316.333  1.00  1.09
ATOM    108  SC  PHE A  55     312.464 315.898 316.535  1.00  1.95
ATOM    109  CA  HIS A  56     313.125 317.522 319.896  1.00  1.24
ATOM    110  SC  HIS A  56     310.739 317.512 321.164  1.00  2.05
ATOM    111  CA  VAL A  57     311.815 313.960 321.443  1.00  1.52
ATOM    112  SC  VAL A  57     312.799 313.019 320.704  1.00  1.62
ATOM    113  CA  MET A  58     311.169 313.055 325.071  1.00  2.08
ATOM    114  SC  MET A  58     309.269 312.797 325.814  1.00  3.07
ATOM    115  CA  ASP A  59     313.819 314.216 327.235  1.00  2.24
ATOM    116  SC  ASP A  59     313.693 313.372 329.165  1.00  3.01
ATOM    117  CA  PHE A  60     316.180 313.690 324.095  1.00  1.54
ATOM    118  SC  PHE A  60     318.260 311.568 324.112  1.00  2.29
ATOM    119  CA  ILE A  61     316.736 315.927 321.069  1.00  1.29
ATOM    120  SC  ILE A  61     317.562 317.350 321.964  1.00  1.55
ATOM    121  CA  SER A  62     317.715 315.223 317.289  1.00  1.13
ATOM    122  SC  SER A  62     316.961 314.135 317.115  1.00  1.35
ATOM    123  CA  VAL A  63     319.180 317.108 314.371  1.00  1.13
ATOM    124  SC  VAL A  63     320.467 317.476 314.940  1.00  1.25
ATOM    125  CA  ASP A  64     317.918 317.644 310.860  1.00  1.37
ATOM    126  SC  ASP A  64     315.854 317.676 310.700  1.00  1.78
ATOM    127  CA  LYS A  65     320.049 317.552 307.937  1.00  1.76
ATOM    128  SC  LYS A  65     322.611 316.440 306.594  1.00  3.20
ATOM    129  CA  GLU A  66     319.712 319.555 304.947  1.00  2.13
ATOM    130  SC  GLU A  66     318.110 321.159 305.692  1.00  3.28
ATOM    131  CA  ASN A  67     322.112 318.594 302.172  1.00  2.98
ATOM    132  SC  ASN A  67     321.747 318.970 300.249  1.00  4.08
ATOM    133  CA  ASP A  68     323.951 321.855 302.633  1.00  3.14
ATOM    134  SC  ASP A  68     324.508 322.867 300.978  1.00  3.93
ATOM    135  CA  ALA A  69     324.526 321.106 306.498  1.00  3.01
ATOM    136  SC  ALA A  69     323.922 321.402 306.894  1.00  3.40
ATOM    137  CA  ASN A  70     325.346 318.124 308.546  1.00  3.06
ATOM    138  SC  ASN A  70     327.213 317.468 308.048  1.00  3.97
ATOM    139  CA  TRP A  71     325.005 317.755 312.263  1.00  2.57
ATOM    140  SC  TRP A  71     322.045 318.987 311.529  1.00  2.77
ATOM    141  CA  GLU A  72     328.490 316.252 312.463  1.00  2.77
ATOM    142  SC  GLU A  72     328.186 313.966 311.894  1.00  3.83
ATOM    143  CA  THR A  73     329.815 319.876 311.789  1.00  2.63
ATOM    144  SC  THR A  73     328.865 320.430 310.677  1.00  2.96
ATOM    145  CA  VAL A  74     328.047 320.959 314.893  1.00  1.97
ATOM    146  SC  VAL A  74     326.560 320.983 314.873  1.00  2.11
ATOM    147  CA  LEU A  75     330.315 319.034 317.584  1.00  2.04
ATOM    148  SC  LEU A  75     331.340 317.821 316.291  1.00  2.52
ATOM    149  CA  PRO A  76     332.280 322.395 317.942  1.00  2.38
ATOM    150  SC  PRO A  76     332.750 322.201 316.578  1.00  2.67
ATOM    151  CA  LYS A  77     329.118 324.758 318.437  1.00  2.14
ATOM    152  SC  LYS A  77     329.668 324.369 315.684  1.00  3.11
ATOM    153  CA  VAL A  78     327.191 322.128 320.509  1.00  1.83
ATOM    154  SC  VAL A  78     326.872 320.734 319.998  1.00  1.89
ATOM    155  CA  GLU A  79     330.084 320.982 322.713  1.00  2.50
ATOM    156  SC  GLU A  79     331.517 318.861 322.572  1.00  3.23
ATOM    157  CA  ALA A  80     331.321 324.662 323.078  1.00  2.63
ATOM    158  SC  ALA A  80     332.011 324.696 322.887  1.00  2.85
ATOM    159  CA  VAL A  81     327.921 326.509 323.741  1.00  2.44
ATOM    160  SC  VAL A  81     326.955 326.538 322.621  1.00  2.49
ATOM    161  CA  PHE A  82     326.459 323.823 326.308  1.00  2.67
ATOM    162  SC  PHE A  82     325.430 321.424 324.765  1.00  3.28
ATOM    163  CA  GLU A  83     329.761 323.521 327.860  1.00  3.09
ATOM    164  SC  GLU A  83     331.398 322.082 326.817  1.00  3.51
ATOM    165  CA  LEU A  84     329.944 327.495 328.515  1.00  3.83
ATOM    166  SC  LEU A  84     331.577 327.698 327.190  1.00  4.10
ATOM    167  CA  GLU A  85     326.036 327.968 329.092  1.00  4.47
ATOM    168  SC  GLU A  85     326.517 329.242 327.095  1.00  5.42
ATOM    169  CA  HIS A  86     325.487 324.743 331.149  1.00  5.07
ATOM    170  SC  HIS A  86     326.827 322.818 329.711  1.00  5.16
ATOM    171  CA  HIS A  87     328.950 324.607 332.909  1.00  6.13
ATOM    172  SC  HIS A  87     330.773 322.837 331.884  1.00  6.77
ATOM    173  CA  HIS A  88     329.110 328.560 333.784  1.00  6.89
ATOM    174  SC  HIS A  88     330.500 330.955 334.084  1.00  7.01
ATOM    175  CA  HIS A  89     325.623 328.179 335.342  1.00  7.87
ATOM    176  SC  HIS A  89     323.289 328.478 333.878  1.00  7.94
ATOM    177  CA  HIS A  90     326.871 325.693 337.856  1.00  8.97
ATOM    178  SC  HIS A  90     325.565 324.225 335.952  1.00  8.62
ATOM    179  CA  HIS A  91     329.361 327.914 339.645  1.00 10.90
ATOM    180  SC  HIS A  91     330.842 328.341 341.724  1.00 11.67
TER
CONECT    1    3    2
CONECT    3    5    4
CONECT    5    7    6
CONECT    7    9    8
CONECT    9   11   10
CONECT   11   13   12
CONECT   13   15   14
CONECT   15   17   16
CONECT   17   19   18
CONECT   19   21   20
CONECT   21   23   22
CONECT   23   25   24
CONECT   25   27   26
CONECT   27   29   28
CONECT   29   31   30
CONECT   31   33   32
CONECT   33   35   34
CONECT   35   37   36
CONECT   37   39   38
CONECT   39   41   40
CONECT   41   43   42
CONECT   43   45   44
CONECT   45   47   46
CONECT   47   49   48
CONECT   49   50
CONECT   50   52   51
CONECT   52   54   53
CONECT   54   56   55
CONECT   56   58   57
CONECT   58   60   59
CONECT   60   62   61
CONECT   62   64   63
CONECT   64   66   65
CONECT   66   68   67
CONECT   68   70   69
CONECT   70   72   71
CONECT   72   74   73
CONECT   74   76   75
CONECT   76   78   77
CONECT   78   80   79
CONECT   80   82   81
CONECT   82   84   83
CONECT   84   86   85
CONECT   86   88   87
CONECT   88   90   89
CONECT   90   92   91
CONECT   92   94   93
CONECT   94   96   95
CONECT   96   98   97
CONECT   98   99
CONECT   99  101  100
CONECT  101  103  102
CONECT  103  105  104
CONECT  105  107  106
CONECT  107  109  108
CONECT  109  111  110
CONECT  111  113  112
CONECT  113  115  114
CONECT  115  117  116
CONECT  117  119  118
CONECT  119  121  120
CONECT  121  123  122
CONECT  123  125  124
CONECT  125  127  126
CONECT  127  129  128
CONECT  129  131  130
CONECT  131  133  132
CONECT  133  135  134
CONECT  135  137  136
CONECT  137  139  138
CONECT  139  141  140
CONECT  141  143  142
CONECT  143  145  144
CONECT  145  147  146
CONECT  147  149  148
CONECT  149  151  150
CONECT  151  153  152
CONECT  153  155  154
CONECT  155  157  156
CONECT  157  159  158
CONECT  159  161  160
CONECT  161  163  162
CONECT  163  165  164
CONECT  165  167  166
CONECT  167  169  168
CONECT  169  171  170
CONECT  171  173  172
CONECT  173  175  174
CONECT  175  177  176
CONECT  177  179  178
CONECT  179  180
ENDMDL
