# Supplementary material for: Implementation of Time-Averaged Restraints with UNRES Coarse-Grained Model of Polypeptide Chains
Source: J Chem Theory Comput. 2025 Jan 24;21(3):1476–93. doi: 10.1021/acs.jctc.4c01504 (PMC11823420; doi:10.1021/acs.jctc.4c01504)
Supplement: Supplementary file 2 — ct4c01504_si_002.zip [file ct4c01504_si_002.zip › Suppdata/Structures/Models/1PQX_T280K_noave-cg.pdb]

REMARK 1PQX MODEL 1 UNRES energy =   285.92 kcal/mol RMSD = 2.98 A
CRYST1  640.000  640.000  640.000  90.00  90.00  90.00 P 1           1
ORIGX1       1.00000   0.00000   0.00000        0.00000
ORIGX2       0.00000   1.00000   0.00000        0.00000
ORIGX2       0.00000   0.00000   1.00000        0.00000
SCALE1       1.00000   0.00000   0.00000        0.00000
SCALE2       1.00000   0.00000   0.00000        0.00000
SCALE3       1.00000   0.00000   0.00000        0.00000
ATOM      1  CA  MET A   1     318.601 313.969 314.107  1.00  7.44
ATOM      2  SC  MET A   1     320.386 313.022 313.749  1.00  8.23
ATOM      3  CA  LYS A   2     316.802 317.467 313.313  1.00  6.02
ATOM      4  SC  LYS A   2     316.747 317.312 310.610  1.00  7.31
ATOM      5  CA  ILE A   3     316.407 320.794 315.373  1.00  4.18
ATOM      6  SC  ILE A   3     317.778 321.939 314.649  1.00  3.95
ATOM      7  CA  ILE A   4     313.241 322.652 314.188  1.00  3.25
ATOM      8  SC  ILE A   4     312.572 322.123 312.482  1.00  3.28
ATOM      9  CA  SER A   5     311.975 325.273 316.394  1.00  4.25
ATOM     10  SC  SER A   5     311.124 326.187 316.039  1.00  4.78
ATOM     11  CA  ILE A   6     310.630 325.696 320.035  1.00  4.65
ATOM     12  SC  ILE A   6     311.252 327.133 321.000  1.00  5.13
ATOM     13  CA  SER A   7     308.558 323.236 321.704  1.00  5.02
ATOM     14  SC  SER A   7     307.992 322.236 320.986  1.00  5.54
ATOM     15  CA  GLU A   8     308.841 323.414 325.529  1.00  5.35
ATOM     16  SC  GLU A   8     309.018 322.896 327.513  1.00  5.70
ATOM     17  CA  THR A   9     311.490 325.526 327.672  1.00  5.96
ATOM     18  SC  THR A   9     310.847 326.789 328.068  1.00  6.21
ATOM     19  CA  PRO A  10     312.166 325.095 331.354  1.00  6.21
ATOM     20  SC  PRO A  10     312.781 324.075 330.619  1.00  6.81
ATOM     21  CA  ASN A  11     312.859 328.809 331.853  1.00  5.83
ATOM     22  SC  ASN A  11     311.562 328.520 333.414  1.00  6.79
ATOM     23  CA  HIS A  12     315.578 330.465 329.579  1.00  4.45
ATOM     24  SC  HIS A  12     316.120 332.182 327.540  1.00  5.13
ATOM     25  CA  ASN A  13     318.110 328.333 331.456  1.00  2.82
ATOM     26  SC  ASN A  13     319.554 328.031 332.814  1.00  3.27
ATOM     27  CA  THR A  14     317.060 324.916 329.695  1.00  2.25
ATOM     28  SC  THR A  14     317.188 323.507 329.530  1.00  2.72
ATOM     29  CA  MET A  15     315.142 324.961 326.376  1.00  2.02
ATOM     30  SC  MET A  15     315.081 326.893 325.653  1.00  2.46
ATOM     31  CA  LYS A  16     314.339 322.267 323.597  1.00  2.72
ATOM     32  SC  LYS A  16     312.104 320.323 323.776  1.00  4.70
ATOM     33  CA  ILE A  17     313.761 321.830 319.703  1.00  2.42
ATOM     34  SC  ILE A  17     315.658 321.846 319.493  1.00  2.67
ATOM     35  CA  THR A  18     310.959 320.353 317.507  1.00  2.76
ATOM     36  SC  THR A  18     310.391 321.389 316.645  1.00  3.18
ATOM     37  CA  LEU A  19     311.190 317.496 314.991  1.00  3.87
ATOM     38  SC  LEU A  19     313.058 316.702 315.305  1.00  4.05
ATOM     39  CA  SER A  20     308.298 318.942 312.725  1.00  4.26
ATOM     40  SC  SER A  20     308.499 320.147 312.423  1.00  4.52
ATOM     41  CA  GLU A  21     309.525 316.866 310.036  1.00  5.19
ATOM     42  SC  GLU A  21     311.449 316.986 308.428  1.00  6.25
ATOM     43  CA  SER A  22     310.739 313.520 311.442  1.00  5.26
ATOM     44  SC  SER A  22     311.270 313.697 312.562  1.00  4.88
ATOM     45  CA  ARG A  23     309.137 310.279 309.916  1.00  6.80
ATOM     46  SC  ARG A  23     312.444 310.184 308.585  1.00  8.63
ATOM     47  CA  GLU A  24     308.410 307.630 312.380  1.00  6.55
ATOM     48  SC  GLU A  24     309.505 305.098 312.417  1.00  7.92
ATOM     49  CA  GLY A  25     311.604 307.834 314.712  1.00  5.44
ATOM     50  CA  MET A  26     315.306 307.313 315.350  1.00  4.16
ATOM     51  SC  MET A  26     315.417 309.552 314.101  1.00  4.33
ATOM     52  CA  THR A  27     316.802 306.512 318.608  1.00  3.71
ATOM     53  SC  THR A  27     317.535 305.205 318.717  1.00  4.18
ATOM     54  CA  SER A  28     317.886 307.999 322.132  1.00  3.23
ATOM     55  SC  SER A  28     317.573 306.908 322.798  1.00  3.59
ATOM     56  CA  ASP A  29     321.117 309.403 323.248  1.00  2.92
ATOM     57  SC  ASP A  29     320.397 311.202 322.738  1.00  3.74
ATOM     58  CA  THR A  30     322.254 311.388 326.362  1.00  2.23
ATOM     59  SC  THR A  30     322.682 310.209 327.123  1.00  2.71
ATOM     60  CA  TYR A  31     325.385 313.765 326.564  1.00  1.65
ATOM     61  SC  TYR A  31     322.857 314.367 328.628  1.00  2.77
ATOM     62  CA  THR A  32     328.020 314.402 329.520  1.00  2.19
ATOM     63  SC  THR A  32     327.719 313.993 330.916  1.00  2.48
ATOM     64  CA  LYS A  33     330.442 316.739 327.413  1.00  3.31
ATOM     65  SC  LYS A  33     333.277 317.104 327.669  1.00  5.33
ATOM     66  CA  VAL A  34     330.221 314.595 324.314  1.00  2.37
ATOM     67  SC  VAL A  34     331.427 315.315 324.021  1.00  2.24
ATOM     68  CA  ASP A  35     328.482 311.158 324.250  1.00  2.80
ATOM     69  SC  ASP A  35     327.302 310.996 325.875  1.00  3.96
ATOM     70  CA  ASP A  36     329.302 308.124 322.005  1.00  3.31
ATOM     71  SC  ASP A  36     330.836 307.500 323.246  1.00  4.26
ATOM     72  CA  SER A  37     325.433 307.758 321.259  1.00  3.45
ATOM     73  SC  SER A  37     324.797 307.622 322.500  1.00  3.76
ATOM     74  CA  GLN A  38     325.398 311.383 320.076  1.00  2.70
ATOM     75  SC  GLN A  38     327.169 311.284 321.507  1.00  2.33
ATOM     76  CA  PRO A  39     325.181 312.342 316.621  1.00  3.06
ATOM     77  SC  PRO A  39     323.972 312.907 317.166  1.00  3.12
ATOM     78  CA  ALA A  40     327.892 314.659 315.751  1.00  2.83
ATOM     79  SC  ALA A  40     328.448 314.474 315.224  1.00  3.00
ATOM     80  CA  PHE A  41     325.631 317.667 316.538  1.00  3.06
ATOM     81  SC  PHE A  41     325.430 318.534 313.722  1.00  4.01
ATOM     82  CA  ILE A  42     325.763 316.316 320.131  1.00  2.26
ATOM     83  SC  ILE A  42     324.711 315.201 321.346  1.00  2.46
ATOM     84  CA  ASN A  43     329.530 316.483 320.076  1.00  1.62
ATOM     85  SC  ASN A  43     329.989 314.981 318.903  1.00  1.81
ATOM     86  CA  ASP A  44     330.025 320.042 318.621  1.00  1.83
ATOM     87  SC  ASP A  44     329.219 318.793 317.230  1.00  2.53
ATOM     88  CA  ILE A  45     326.657 321.181 320.189  1.00  1.90
ATOM     89  SC  ILE A  45     324.856 321.020 319.947  1.00  2.42
ATOM     90  CA  LEU A  46     327.567 319.829 323.673  1.00  1.54
ATOM     91  SC  LEU A  46     326.981 317.982 324.483  1.00  1.56
ATOM     92  CA  LYS A  47     330.881 321.520 324.348  1.00  2.00
ATOM     93  SC  LYS A  47     331.912 319.985 321.967  1.00  2.32
ATOM     94  CA  VAL A  48     329.629 324.719 322.244  1.00  1.67
ATOM     95  SC  VAL A  48     328.497 325.160 321.431  1.00  1.67
ATOM     96  CA  GLU A  49     329.523 328.162 324.297  1.00  2.27
ATOM     97  SC  GLU A  49     328.266 330.064 323.744  1.00  3.46
ATOM     98  CA  GLY A  50     328.038 327.998 327.744  1.00  1.49
ATOM     99  CA  VAL A  51     326.047 324.421 327.274  1.00  1.08
ATOM    100  SC  VAL A  51     325.615 323.856 325.890  1.00  1.18
ATOM    101  CA  LYS A  52     326.495 321.694 329.843  1.00  1.38
ATOM    102  SC  LYS A  52     327.667 322.042 332.285  1.00  2.62
ATOM    103  CA  SER A  53     324.872 318.625 328.644  1.00  1.19
ATOM    104  SC  SER A  53     324.758 317.767 329.617  1.00  1.57
ATOM    105  CA  ILE A  54     322.175 317.611 326.174  1.00  1.43
ATOM    106  SC  ILE A  54     322.101 317.798 324.260  1.00  1.58
ATOM    107  CA  PHE A  55     319.853 314.449 326.539  1.00  2.26
ATOM    108  SC  PHE A  55     318.363 312.053 327.473  1.00  4.00
ATOM    109  CA  HIS A  56     317.137 313.569 324.049  1.00  2.81
ATOM    110  SC  HIS A  56     315.241 315.556 324.590  1.00  3.18
ATOM    111  CA  VAL A  57     315.383 311.050 321.945  1.00  4.01
ATOM    112  SC  VAL A  57     314.723 309.683 322.105  1.00  4.43
ATOM    113  CA  MET A  58     315.025 311.480 318.201  1.00  5.85
ATOM    114  SC  MET A  58     317.440 311.195 317.593  1.00  7.55
ATOM    115  CA  ASP A  59     311.375 312.567 318.360  1.00  5.28
ATOM    116  SC  ASP A  59     309.883 311.250 318.412  1.00  6.34
ATOM    117  CA  PHE A  60     312.590 315.959 319.997  1.00  3.59
ATOM    118  SC  PHE A  60     312.046 313.854 321.942  1.00  4.23
ATOM    119  CA  ILE A  61     316.043 317.404 321.244  1.00  2.53
ATOM    120  SC  ILE A  61     317.614 316.426 320.883  1.00  2.86
ATOM    121  CA  SER A  62     316.745 319.309 324.284  1.00  2.29
ATOM    122  SC  SER A  62     316.072 319.785 325.285  1.00  2.86
ATOM    123  CA  VAL A  63     319.757 321.220 325.515  1.00  1.71
ATOM    124  SC  VAL A  63     320.142 321.816 324.192  1.00  1.70
ATOM    125  CA  ASP A  64     321.032 322.270 329.127  1.00  1.33
ATOM    126  SC  ASP A  64     322.641 320.943 328.675  1.00  1.94
ATOM    127  CA  LYS A  65     322.612 325.585 330.333  1.00  1.23
ATOM    128  SC  LYS A  65     322.066 328.147 329.606  1.00  1.69
ATOM    129  CA  GLU A  66     324.456 326.022 333.855  1.00  1.97
ATOM    130  SC  GLU A  66     326.685 327.646 333.539  1.00  2.34
ATOM    131  CA  ASN A  67     323.895 329.145 335.956  1.00  3.45
ATOM    132  SC  ASN A  67     324.685 331.015 335.684  1.00  4.30
ATOM    133  CA  ASP A  68     321.644 330.576 333.202  1.00  3.07
ATOM    134  SC  ASP A  68     320.266 331.516 334.333  1.00  3.83
ATOM    135  CA  ALA A  69     324.463 331.014 330.657  1.00  1.98
ATOM    136  SC  ALA A  69     324.850 330.446 330.235  1.00  2.04
ATOM    137  CA  ASN A  70     323.335 332.370 327.095  1.00  1.98
ATOM    138  SC  ASN A  70     324.963 333.383 327.290  1.00  2.79
ATOM    139  CA  TRP A  71     320.023 331.627 325.487  1.00  1.64
ATOM    140  SC  TRP A  71     319.495 328.085 326.420  1.00  1.38
ATOM    141  CA  GLU A  72     320.281 332.908 322.131  1.00  2.00
ATOM    142  SC  GLU A  72     319.973 335.293 323.559  1.00  2.80
ATOM    143  CA  THR A  73     324.031 332.503 321.808  1.00  1.98
ATOM    144  SC  THR A  73     324.223 333.708 322.698  1.00  2.27
ATOM    145  CA  VAL A  74     323.562 328.748 322.582  1.00  1.41
ATOM    146  SC  VAL A  74     324.157 328.790 323.935  1.00  1.28
ATOM    147  CA  LEU A  75     320.340 327.533 320.493  1.00  1.52
ATOM    148  SC  LEU A  75     318.564 326.676 320.732  1.00  1.85
ATOM    149  CA  PRO A  76     321.200 330.019 317.373  1.00  1.87
ATOM    150  SC  PRO A  76     321.384 330.984 318.502  1.00  1.94
ATOM    151  CA  LYS A  77     324.292 327.659 317.054  1.00  1.64
ATOM    152  SC  LYS A  77     325.241 329.596 318.583  1.00  1.88
ATOM    153  CA  VAL A  78     322.176 324.510 317.630  1.00  1.60
ATOM    154  SC  VAL A  78     322.726 324.643 319.020  1.00  1.64
ATOM    155  CA  GLU A  79     319.653 325.978 314.936  1.00  2.22
ATOM    156  SC  GLU A  79     317.748 325.916 316.509  1.00  2.59
ATOM    157  CA  ALA A  80     322.321 326.487 312.258  1.00  2.82
ATOM    158  SC  ALA A  80     322.290 327.273 312.266  1.00  3.03
ATOM    159  CA  VAL A  81     324.309 323.394 313.388  1.00  2.30
ATOM    160  SC  VAL A  81     325.421 323.337 314.356  1.00  2.25
ATOM    161  CA  PHE A  82     321.460 320.620 313.237  1.00  2.50
ATOM    162  SC  PHE A  82     321.337 318.714 315.568  1.00  2.43
ATOM    163  CA  GLU A  83     319.236 322.780 310.851  1.00  4.66
ATOM    164  SC  GLU A  83     317.999 323.430 308.898  1.00  5.91
ATOM    165  CA  LEU A  84     322.027 323.841 308.511  1.00  4.95
ATOM    166  SC  LEU A  84     323.906 324.501 309.157  1.00  5.26
ATOM    167  CA  GLU A  85     323.339 320.273 308.343  1.00  5.34
ATOM    168  SC  GLU A  85     323.951 317.916 307.929  1.00  6.41
ATOM    169  CA  HIS A  86     319.784 318.984 307.648  1.00  6.37
ATOM    170  SC  HIS A  86     319.874 317.977 309.990  1.00  7.04
ATOM    171  CA  HIS A  87     318.763 321.708 305.217  1.00  7.11
ATOM    172  SC  HIS A  87     318.042 323.991 303.739  1.00  7.82
ATOM    173  CA  HIS A  88     322.304 321.755 303.740  1.00  8.35
ATOM    174  SC  HIS A  88     322.508 324.257 304.727  1.00  8.79
ATOM    175  CA  HIS A  89     323.170 318.114 303.772  1.00  9.59
ATOM    176  SC  HIS A  89     325.864 318.013 303.454  1.00  9.84
ATOM    177  CA  HIS A  90     319.691 316.482 303.143  1.00 11.24
ATOM    178  SC  HIS A  90     318.839 315.660 305.605  1.00 11.25
ATOM    179  CA  HIS A  91     318.811 318.463 300.166  1.00 13.33
ATOM    180  SC  HIS A  91     319.796 320.878 300.938  1.00 14.04
TER
CONECT    1    3    2
CONECT    3    5    4
CONECT    5    7    6
CONECT    7    9    8
CONECT    9   11   10
CONECT   11   13   12
CONECT   13   15   14
CONECT   15   17   16
CONECT   17   19   18
CONECT   19   21   20
CONECT   21   23   22
CONECT   23   25   24
CONECT   25   27   26
CONECT   27   29   28
CONECT   29   31   30
CONECT   31   33   32
CONECT   33   35   34
CONECT   35   37   36
CONECT   37   39   38
CONECT   39   41   40
CONECT   41   43   42
CONECT   43   45   44
CONECT   45   47   46
CONECT   47   49   48
CONECT   49   50
CONECT   50   52   51
CONECT   52   54   53
CONECT   54   56   55
CONECT   56   58   57
CONECT   58   60   59
CONECT   60   62   61
CONECT   62   64   63
CONECT   64   66   65
CONECT   66   68   67
CONECT   68   70   69
CONECT   70   72   71
CONECT   72   74   73
CONECT   74   76   75
CONECT   76   78   77
CONECT   78   80   79
CONECT   80   82   81
CONECT   82   84   83
CONECT   84   86   85
CONECT   86   88   87
CONECT   88   90   89
CONECT   90   92   91
CONECT   92   94   93
CONECT   94   96   95
CONECT   96   98   97
CONECT   98   99
CONECT   99  101  100
CONECT  101  103  102
CONECT  103  105  104
CONECT  105  107  106
CONECT  107  109  108
CONECT  109  111  110
CONECT  111  113  112
CONECT  113  115  114
CONECT  115  117  116
CONECT  117  119  118
CONECT  119  121  120
CONECT  121  123  122
CONECT  123  125  124
CONECT  125  127  126
CONECT  127  129  128
CONECT  129  131  130
CONECT  131  133  132
CONECT  133  135  134
CONECT  135  137  136
CONECT  137  139  138
CONECT  139  141  140
CONECT  141  143  142
CONECT  143  145  144
CONECT  145  147  146
CONECT  147  149  148
CONECT  149  151  150
CONECT  151  153  152
CONECT  153  155  154
CONECT  155  157  156
CONECT  157  159  158
CONECT  159  161  160
CONECT  161  163  162
CONECT  163  165  164
CONECT  165  167  166
CONECT  167  169  168
CONECT  169  171  170
CONECT  171  173  172
CONECT  173  175  174
CONECT  175  177  176
CONECT  177  179  178
CONECT  179  180
ENDMDL
REMARK 1PQX MODEL 2 UNRES energy =   286.76 kcal/mol RMSD = 8.47 A
CRYST1  640.000  640.000  640.000  90.00  90.00  90.00 P 1           1
ORIGX1       1.00000   0.00000   0.00000        0.00000
ORIGX2       0.00000   1.00000   0.00000        0.00000
ORIGX2       0.00000   0.00000   1.00000        0.00000
SCALE1       1.00000   0.00000   0.00000        0.00000
SCALE2       1.00000   0.00000   0.00000        0.00000
SCALE3       1.00000   0.00000   0.00000        0.00000
ATOM      1  CA  MET A   1     317.101 315.798 327.365  1.00  2.59
ATOM      2  SC  MET A   1     318.950 315.073 325.960  1.00  3.11
ATOM      3  CA  LYS A   2     315.086 318.449 329.432  1.00  2.38
ATOM      4  SC  LYS A   2     317.698 317.688 330.843  1.00  3.09
ATOM      5  CA  ILE A   3     315.155 321.213 326.919  1.00  1.40
ATOM      6  SC  ILE A   3     316.245 320.119 325.920  1.00  1.31
ATOM      7  CA  ILE A   4     311.419 321.652 325.870  1.00  1.35
ATOM      8  SC  ILE A   4     310.334 320.395 326.698  1.00  1.62
ATOM      9  CA  SER A   5     311.515 325.340 325.489  1.00  1.60
ATOM     10  SC  SER A   5     311.674 326.448 326.261  1.00  1.85
ATOM     11  CA  ILE A   6     313.944 324.838 322.746  1.00  1.40
ATOM     12  SC  ILE A   6     315.635 323.986 322.743  1.00  1.46
ATOM     13  CA  SER A   7     311.110 324.269 320.172  1.00  1.46
ATOM     14  SC  SER A   7     310.362 323.972 321.161  1.00  1.79
ATOM     15  CA  GLU A   8     310.830 327.433 317.742  1.00  2.05
ATOM     16  SC  GLU A   8     312.357 328.321 316.157  1.00  2.88
ATOM     17  CA  THR A   9     308.919 326.541 314.819  1.00  2.48
ATOM     18  SC  THR A   9     309.402 327.174 313.566  1.00  2.70
ATOM     19  CA  PRO A  10     309.074 323.152 312.950  1.00  3.49
ATOM     20  SC  PRO A  10     308.048 322.935 313.867  1.00  3.90
ATOM     21  CA  ASN A  11     310.331 325.127 309.960  1.00  3.69
ATOM     22  SC  ASN A  11     310.473 326.588 308.691  1.00  4.47
ATOM     23  CA  HIS A  12     313.150 326.103 311.926  1.00  2.96
ATOM     24  SC  HIS A  12     313.088 325.056 314.415  1.00  3.63
ATOM     25  CA  ASN A  13     315.360 323.084 312.813  1.00  3.02
ATOM     26  SC  ASN A  13     316.615 321.847 311.731  1.00  3.90
ATOM     27  CA  THR A  14     317.291 325.302 314.949  1.00  2.63
ATOM     28  SC  THR A  14     317.691 326.620 314.426  1.00  3.07
ATOM     29  CA  MET A  15     315.997 325.147 318.367  1.00  1.58
ATOM     30  SC  MET A  15     316.602 326.847 319.647  1.00  2.31
ATOM     31  CA  LYS A  16     314.422 321.715 317.546  1.00  1.22
ATOM     32  SC  LYS A  16     311.517 320.675 317.470  1.00  2.07
ATOM     33  CA  ILE A  17     316.208 319.987 320.402  1.00  1.05
ATOM     34  SC  ILE A  17     318.059 319.339 320.669  1.00  1.28
ATOM     35  CA  THR A  18     313.042 319.390 322.425  1.00  1.32
ATOM     36  SC  THR A  18     311.613 319.588 322.233  1.00  1.45
ATOM     37  CA  LEU A  19     313.523 315.681 323.592  1.00  1.47
ATOM     38  SC  LEU A  19     315.163 315.586 322.726  1.00  1.39
ATOM     39  CA  SER A  20     310.952 315.670 326.667  1.00  1.91
ATOM     40  SC  SER A  20     311.990 316.129 327.369  1.00  2.17
ATOM     41  CA  GLU A  21     308.097 316.353 324.118  1.00  2.13
ATOM     42  SC  GLU A  21     307.364 316.715 321.832  1.00  2.98
ATOM     43  CA  SER A  22     308.905 314.416 320.814  1.00  1.84
ATOM     44  SC  SER A  22     308.943 313.208 321.335  1.00  2.13
ATOM     45  CA  ARG A  23     306.176 313.341 318.514  1.00  2.15
ATOM     46  SC  ARG A  23     303.729 315.027 321.301  1.00  3.65
ATOM     47  CA  GLU A  24     305.703 310.734 315.780  1.00  2.69
ATOM     48  SC  GLU A  24     305.548 309.181 317.152  1.00  3.98
ATOM     49  CA  GLY A  25     304.531 310.992 312.205  1.00  2.68
ATOM     50  CA  MET A  26     306.787 314.154 311.265  1.00  1.98
ATOM     51  SC  MET A  26     306.842 316.745 311.280  1.00  2.55
ATOM     52  CA  THR A  27     309.619 314.640 308.703  1.00  1.94
ATOM     53  SC  THR A  27     309.966 316.095 308.528  1.00  2.39
ATOM     54  CA  SER A  28     313.414 314.188 308.897  1.00  2.14
ATOM     55  SC  SER A  28     313.750 313.460 307.869  1.00  2.70
ATOM     56  CA  ASP A  29     316.554 316.388 308.792  1.00  1.76
ATOM     57  SC  ASP A  29     316.156 316.038 310.810  1.00  2.37
ATOM     58  CA  THR A  30     320.189 315.560 309.765  1.00  1.41
ATOM     59  SC  THR A  30     320.459 314.603 308.699  1.00  1.78
ATOM     60  CA  TYR A  31     322.885 318.060 311.323  1.00  1.22
ATOM     61  SC  TYR A  31     320.638 319.782 312.827  1.00  1.42
ATOM     62  CA  THR A  32     326.762 317.993 311.271  1.00  1.40
ATOM     63  SC  THR A  32     327.242 317.443 309.885  1.00  1.79
ATOM     64  CA  LYS A  33     326.678 321.239 309.240  1.00  1.66
ATOM     65  SC  LYS A  33     324.060 321.084 307.703  1.00  3.07
ATOM     66  CA  VAL A  34     325.257 323.970 310.918  1.00  1.53
ATOM     67  SC  VAL A  34     326.011 323.627 312.233  1.00  1.41
ATOM     68  CA  ASP A  35     324.998 327.690 310.082  1.00  2.25
ATOM     69  SC  ASP A  35     324.887 329.169 308.719  1.00  3.57
ATOM     70  CA  ASP A  36     326.381 330.788 311.886  1.00  2.47
ATOM     71  SC  ASP A  36     327.969 331.910 311.743  1.00  3.59
ATOM     72  CA  SER A  37     322.946 332.256 312.685  1.00  2.25
ATOM     73  SC  SER A  37     322.368 333.292 311.950  1.00  2.60
ATOM     74  CA  GLN A  38     322.248 329.090 314.520  1.00  1.55
ATOM     75  SC  GLN A  38     322.102 326.383 314.197  1.00  1.50
ATOM     76  CA  PRO A  39     321.879 328.783 318.326  1.00  1.43
ATOM     77  SC  PRO A  39     321.053 327.660 317.996  1.00  1.39
ATOM     78  CA  ALA A  40     325.162 328.382 320.234  1.00  1.40
ATOM     79  SC  ALA A  40     325.281 328.473 320.953  1.00  1.54
ATOM     80  CA  PHE A  41     323.863 325.013 321.347  1.00  1.33
ATOM     81  SC  PHE A  41     321.329 325.963 322.592  1.00  1.67
ATOM     82  CA  ILE A  42     322.976 323.484 318.043  1.00  1.04
ATOM     83  SC  ILE A  42     321.367 322.559 317.727  1.00  1.07
ATOM     84  CA  ASN A  43     326.132 325.069 316.443  1.00  1.09
ATOM     85  SC  ASN A  43     325.728 327.064 315.912  1.00  1.29
ATOM     86  CA  ASP A  44     328.482 324.434 319.463  1.00  1.09
ATOM     87  SC  ASP A  44     327.663 325.268 320.983  1.00  1.56
ATOM     88  CA  ILE A  45     326.755 321.202 320.544  1.00  0.93
ATOM     89  SC  ILE A  45     325.003 321.317 321.082  1.00  1.01
ATOM     90  CA  LEU A  46     327.299 319.739 317.158  1.00  0.97
ATOM     91  SC  LEU A  46     325.622 320.017 315.776  1.00  0.88
ATOM     92  CA  LYS A  47     331.082 320.430 317.266  1.00  1.12
ATOM     93  SC  LYS A  47     330.513 323.059 316.445  1.00  1.50
ATOM     94  CA  VAL A  48     331.344 320.434 321.106  1.00  1.07
ATOM     95  SC  VAL A  48     330.483 319.912 322.125  1.00  1.08
ATOM     96  CA  GLU A  49     333.677 318.148 323.408  1.00  1.78
ATOM     97  SC  GLU A  49     333.833 319.301 325.935  1.00  2.94
ATOM     98  CA  GLY A  50     333.730 315.152 321.162  1.00  1.31
ATOM     99  CA  VAL A  51     330.244 315.139 319.394  1.00  1.06
ATOM    100  SC  VAL A  51     329.177 315.931 319.894  1.00  0.88
ATOM    101  CA  LYS A  52     329.926 314.713 315.757  1.00  1.87
ATOM    102  SC  LYS A  52     330.766 312.057 314.822  1.00  3.13
ATOM    103  CA  SER A  53     326.471 315.003 314.375  1.00  1.99
ATOM    104  SC  SER A  53     326.026 314.886 313.305  1.00  2.50
ATOM    105  CA  ILE A  54     322.832 315.030 315.233  1.00  1.39
ATOM    106  SC  ILE A  54     322.619 316.537 316.460  1.00  1.11
ATOM    107  CA  PHE A  55     319.960 313.298 313.235  1.00  2.01
ATOM    108  SC  PHE A  55     318.393 311.381 311.647  1.00  3.36
ATOM    109  CA  HIS A  56     316.448 313.923 314.151  1.00  1.68
ATOM    110  SC  HIS A  56     315.639 312.691 316.441  1.00  2.17
ATOM    111  CA  VAL A  57     312.990 314.015 313.045  1.00  1.80
ATOM    112  SC  VAL A  57     311.702 313.294 312.752  1.00  2.38
ATOM    113  CA  MET A  58     310.714 316.873 312.991  1.00  2.46
ATOM    114  SC  MET A  58     312.089 318.734 311.827  1.00  3.67
ATOM    115  CA  ASP A  59     309.427 317.221 316.385  1.00  2.56
ATOM    116  SC  ASP A  59     307.731 316.508 315.449  1.00  3.25
ATOM    117  CA  PHE A  60     312.614 316.288 318.360  1.00  2.16
ATOM    118  SC  PHE A  60     310.614 314.212 317.385  1.00  1.77
ATOM    119  CA  ILE A  61     316.400 316.018 317.888  1.00  1.94
ATOM    120  SC  ILE A  61     316.059 317.424 316.541  1.00  2.62
ATOM    121  CA  SER A  62     318.630 313.005 318.492  1.00  1.24
ATOM    122  SC  SER A  62     318.455 311.754 318.896  1.00  1.63
ATOM    123  CA  VAL A  63     322.482 313.192 318.837  1.00  1.18
ATOM    124  SC  VAL A  63     321.962 314.063 319.862  1.00  1.22
ATOM    125  CA  ASP A  64     326.019 311.525 317.973  1.00  1.33
ATOM    126  SC  ASP A  64     326.775 311.787 316.217  1.00  1.87
ATOM    127  CA  LYS A  65     329.327 310.738 320.002  1.00  1.51
ATOM    128  SC  LYS A  65     327.824 308.923 321.872  1.00  1.99
ATOM    129  CA  GLU A  66     332.971 310.342 318.976  1.00  2.04
ATOM    130  SC  GLU A  66     334.541 310.830 317.240  1.00  2.60
ATOM    131  CA  ASN A  67     336.276 308.886 320.342  1.00  2.69
ATOM    132  SC  ASN A  67     337.038 309.227 322.236  1.00  3.30
ATOM    133  CA  ASP A  68     334.562 306.481 322.594  1.00  2.68
ATOM    134  SC  ASP A  68     334.591 305.150 324.035  1.00  3.26
ATOM    135  CA  ALA A  69     331.978 309.120 323.903  1.00  2.07
ATOM    136  SC  ALA A  69     331.373 309.503 323.801  1.00  2.26
ATOM    137  CA  ASN A  70     329.394 308.945 326.702  1.00  1.76
ATOM    138  SC  ASN A  70     330.597 308.055 327.990  1.00  2.37
ATOM    139  CA  TRP A  71     325.859 310.416 326.563  1.00  2.41
ATOM    140  SC  TRP A  71     325.951 312.027 323.291  1.00  1.66
ATOM    141  CA  GLU A  72     326.536 311.685 330.084  1.00  3.24
ATOM    142  SC  GLU A  72     326.746 309.274 330.739  1.00  4.50
ATOM    143  CA  THR A  73     330.051 313.050 329.225  1.00  1.93
ATOM    144  SC  THR A  73     331.273 312.402 328.830  1.00  2.31
ATOM    145  CA  VAL A  74     328.581 315.158 326.507  1.00  1.39
ATOM    146  SC  VAL A  74     328.953 314.623 325.202  1.00  1.45
ATOM    147  CA  LEU A  75     325.467 315.687 328.274  1.00  1.38
ATOM    148  SC  LEU A  75     324.006 314.107 327.734  1.00  1.68
ATOM    149  CA  PRO A  76     327.043 317.508 330.939  1.00  1.48
ATOM    150  SC  PRO A  76     327.396 316.264 331.577  1.00  1.72
ATOM    151  CA  LYS A  77     328.054 320.195 328.264  1.00  1.19
ATOM    152  SC  LYS A  77     330.226 318.169 328.346  1.00  1.65
ATOM    153  CA  VAL A  78     325.078 319.353 326.026  1.00  0.86
ATOM    154  SC  VAL A  78     325.310 318.246 325.183  1.00  0.86
ATOM    155  CA  GLU A  79     322.771 320.082 328.943  1.00  1.19
ATOM    156  SC  GLU A  79     321.716 317.845 328.879  1.00  1.86
ATOM    157  CA  ALA A  80     324.659 323.112 329.808  1.00  1.33
ATOM    158  SC  ALA A  80     325.363 323.270 330.288  1.00  1.45
ATOM    159  CA  VAL A  81     324.280 324.388 326.108  1.00  1.16
ATOM    160  SC  VAL A  81     325.448 323.851 325.364  1.00  1.12
ATOM    161  CA  PHE A  82     320.550 323.908 326.331  1.00  1.14
ATOM    162  SC  PHE A  82     320.967 321.004 325.650  1.00  1.12
ATOM    163  CA  GLU A  83     320.014 325.192 330.067  1.00  2.49
ATOM    164  SC  GLU A  83     321.291 323.593 331.573  1.00  3.24
ATOM    165  CA  LEU A  84     322.236 328.263 328.800  1.00  2.71
ATOM    166  SC  LEU A  84     323.190 328.479 326.950  1.00  3.20
ATOM    167  CA  GLU A  85     320.672 329.514 325.526  1.00  2.97
ATOM    168  SC  GLU A  85     320.795 331.289 323.997  1.00  4.29
ATOM    169  CA  HIS A  86     317.077 328.987 326.371  1.00  3.13
ATOM    170  SC  HIS A  86     315.555 326.871 326.979  1.00  3.38
ATOM    171  CA  HIS A  87     317.600 330.327 329.938  1.00  3.76
ATOM    172  SC  HIS A  87     319.273 328.551 331.091  1.00  4.57
ATOM    173  CA  HIS A  88     319.563 333.388 328.594  1.00  4.32
ATOM    174  SC  HIS A  88     321.806 333.015 327.143  1.00  4.64
ATOM    175  CA  HIS A  89     316.790 334.081 326.157  1.00  5.91
ATOM    176  SC  HIS A  89     316.019 331.849 324.657  1.00  6.44
ATOM    177  CA  HIS A  90     313.258 334.622 327.064  1.00  7.28
ATOM    178  SC  HIS A  90     311.354 335.137 328.925  1.00  7.34
ATOM    179  CA  HIS A  91     312.057 334.169 323.247  1.00  9.09
ATOM    180  SC  HIS A  91     311.647 331.516 323.431  1.00 10.02
TER
CONECT    1    3    2
CONECT    3    5    4
CONECT    5    7    6
CONECT    7    9    8
CONECT    9   11   10
CONECT   11   13   12
CONECT   13   15   14
CONECT   15   17   16
CONECT   17   19   18
CONECT   19   21   20
CONECT   21   23   22
CONECT   23   25   24
CONECT   25   27   26
CONECT   27   29   28
CONECT   29   31   30
CONECT   31   33   32
CONECT   33   35   34
CONECT   35   37   36
CONECT   37   39   38
CONECT   39   41   40
CONECT   41   43   42
CONECT   43   45   44
CONECT   45   47   46
CONECT   47   49   48
CONECT   49   50
CONECT   50   52   51
CONECT   52   54   53
CONECT   54   56   55
CONECT   56   58   57
CONECT   58   60   59
CONECT   60   62   61
CONECT   62   64   63
CONECT   64   66   65
CONECT   66   68   67
CONECT   68   70   69
CONECT   70   72   71
CONECT   72   74   73
CONECT   74   76   75
CONECT   76   78   77
CONECT   78   80   79
CONECT   80   82   81
CONECT   82   84   83
CONECT   84   86   85
CONECT   86   88   87
CONECT   88   90   89
CONECT   90   92   91
CONECT   92   94   93
CONECT   94   96   95
CONECT   96   98   97
CONECT   98   99
CONECT   99  101  100
CONECT  101  103  102
CONECT  103  105  104
CONECT  105  107  106
CONECT  107  109  108
CONECT  109  111  110
CONECT  111  113  112
CONECT  113  115  114
CONECT  115  117  116
CONECT  117  119  118
CONECT  119  121  120
CONECT  121  123  122
CONECT  123  125  124
CONECT  125  127  126
CONECT  127  129  128
CONECT  129  131  130
CONECT  131  133  132
CONECT  133  135  134
CONECT  135  137  136
CONECT  137  139  138
CONECT  139  141  140
CONECT  141  143  142
CONECT  143  145  144
CONECT  145  147  146
CONECT  147  149  148
CONECT  149  151  150
CONECT  151  153  152
CONECT  153  155  154
CONECT  155  157  156
CONECT  157  159  158
CONECT  159  161  160
CONECT  161  163  162
CONECT  163  165  164
CONECT  165  167  166
CONECT  167  169  168
CONECT  169  171  170
CONECT  171  173  172
CONECT  173  175  174
CONECT  175  177  176
CONECT  177  179  178
CONECT  179  180
ENDMDL
REMARK 1PQX MODEL 3 UNRES energy =   286.82 kcal/mol RMSD = 6.78 A
CRYST1  640.000  640.000  640.000  90.00  90.00  90.00 P 1           1
ORIGX1       1.00000   0.00000   0.00000        0.00000
ORIGX2       0.00000   1.00000   0.00000        0.00000
ORIGX2       0.00000   0.00000   1.00000        0.00000
SCALE1       1.00000   0.00000   0.00000        0.00000
SCALE2       1.00000   0.00000   0.00000        0.00000
SCALE3       1.00000   0.00000   0.00000        0.00000
ATOM      1  CA  MET A   1     315.727 320.848 305.898  1.00  6.80
ATOM      2  SC  MET A   1     317.528 321.739 306.741  1.00  7.28
ATOM      3  CA  LYS A   2     313.075 317.900 306.808  1.00  6.26
ATOM      4  SC  LYS A   2     310.377 316.515 305.829  1.00  7.18
ATOM      5  CA  ILE A   3     312.723 316.826 310.643  1.00  4.48
ATOM      6  SC  ILE A   3     311.759 317.994 311.645  1.00  5.22
ATOM      7  CA  ILE A   4     311.232 313.319 310.357  1.00  2.18
ATOM      8  SC  ILE A   4     311.716 312.534 308.655  1.00  2.25
ATOM      9  CA  SER A   5     312.691 311.443 313.427  1.00  2.23
ATOM     10  SC  SER A   5     313.335 312.141 314.292  1.00  2.77
ATOM     11  CA  ILE A   6     310.023 313.337 315.721  1.00  2.20
ATOM     12  SC  ILE A   6     310.120 315.015 315.929  1.00  2.59
ATOM     13  CA  SER A   7     306.976 312.242 313.616  1.00  3.39
ATOM     14  SC  SER A   7     306.590 313.054 312.709  1.00  3.72
ATOM     15  CA  GLU A   8     308.444 308.682 313.252  1.00  3.68
ATOM     16  SC  GLU A   8     309.966 309.084 311.308  1.00  3.97
ATOM     17  CA  THR A   9     307.845 306.984 316.636  1.00  4.20
ATOM     18  SC  THR A   9     307.874 305.483 316.772  1.00  4.20
ATOM     19  CA  PRO A  10     307.452 308.778 320.031  1.00  5.05
ATOM     20  SC  PRO A  10     306.306 307.953 320.248  1.00  5.42
ATOM     21  CA  ASN A  11     310.656 307.794 322.009  1.00  5.26
ATOM     22  SC  ASN A  11     312.092 306.480 321.294  1.00  6.11
ATOM     23  CA  HIS A  12     312.316 311.022 321.212  1.00  4.10
ATOM     24  SC  HIS A  12     311.897 309.781 318.843  1.00  4.61
ATOM     25  CA  ASN A  13     311.247 314.075 323.188  1.00  4.32
ATOM     26  SC  ASN A  13     311.662 313.743 325.213  1.00  5.52
ATOM     27  CA  THR A  14     312.584 317.315 321.665  1.00  2.68
ATOM     28  SC  THR A  14     313.448 318.170 322.505  1.00  2.68
ATOM     29  CA  MET A  15     314.022 315.335 318.735  1.00  1.78
ATOM     30  SC  MET A  15     314.415 313.984 320.259  1.00  2.44
ATOM     31  CA  LYS A  16     313.535 317.269 315.409  1.00  1.36
ATOM     32  SC  LYS A  16     313.391 320.258 316.037  1.00  2.00
ATOM     33  CA  ILE A  17     316.819 316.054 314.362  1.00  0.96
ATOM     34  SC  ILE A  17     318.284 316.768 315.420  1.00  1.46
ATOM     35  CA  THR A  18     316.701 313.073 312.078  1.00  1.79
ATOM     36  SC  THR A  18     316.392 311.637 312.363  1.00  2.60
ATOM     37  CA  LEU A  19     316.769 315.166 308.952  1.00  1.40
ATOM     38  SC  LEU A  19     317.085 317.189 309.375  1.00  2.17
ATOM     39  CA  SER A  20     315.764 314.072 305.648  1.00  2.74
ATOM     40  SC  SER A  20     315.054 313.604 304.666  1.00  3.68
ATOM     41  CA  GLU A  21     316.803 310.721 306.270  1.00  3.35
ATOM     42  SC  GLU A  21     315.690 308.845 305.208  1.00  4.99
ATOM     43  CA  SER A  22     320.426 311.560 307.591  1.00  3.89
ATOM     44  SC  SER A  22     319.930 312.806 307.721  1.00  3.43
ATOM     45  CA  ARG A  23     320.375 310.999 311.240  1.00  6.17
ATOM     46  SC  ARG A  23     321.669 308.374 313.133  1.00  7.78
ATOM     47  CA  GLU A  24     323.810 312.550 311.920  1.00  7.36
ATOM     48  SC  GLU A  24     324.212 311.438 314.047  1.00  8.77
ATOM     49  CA  GLY A  25     323.703 316.252 311.505  1.00  5.19
ATOM     50  CA  MET A  26     322.358 319.045 309.443  1.00  2.85
ATOM     51  SC  MET A  26     321.028 318.130 307.492  1.00  2.88
ATOM     52  CA  THR A  27     323.844 322.491 308.192  1.00  2.62
ATOM     53  SC  THR A  27     323.514 322.106 306.796  1.00  3.08
ATOM     54  CA  SER A  28     323.461 325.511 310.724  1.00  2.95
ATOM     55  SC  SER A  28     322.190 325.187 310.457  1.00  3.22
ATOM     56  CA  ASP A  29     325.655 323.925 313.595  1.00  2.80
ATOM     57  SC  ASP A  29     327.135 324.867 314.445  1.00  3.44
ATOM     58  CA  THR A  30     326.651 320.544 314.562  1.00  1.71
ATOM     59  SC  THR A  30     326.239 320.088 313.280  1.00  1.99
ATOM     60  CA  TYR A  31     327.671 318.568 317.668  1.00  1.31
ATOM     61  SC  TYR A  31     324.913 317.837 315.923  1.00  2.55
ATOM     62  CA  THR A  32     328.851 315.092 318.141  1.00  1.52
ATOM     63  SC  THR A  32     328.888 315.077 316.643  1.00  1.93
ATOM     64  CA  LYS A  33     330.359 315.094 321.597  1.00  1.60
ATOM     65  SC  LYS A  33     331.327 312.670 323.097  1.00  2.91
ATOM     66  CA  VAL A  34     332.024 318.507 320.967  1.00  1.35
ATOM     67  SC  VAL A  34     331.700 318.557 322.444  1.00  1.41
ATOM     68  CA  ASP A  35     332.277 320.371 317.679  1.00  1.57
ATOM     69  SC  ASP A  35     330.767 319.694 316.418  1.00  2.08
ATOM     70  CA  ASP A  36     334.805 322.983 316.838  1.00  2.59
ATOM     71  SC  ASP A  36     335.963 322.296 315.216  1.00  3.40
ATOM     72  CA  SER A  37     331.819 324.646 314.931  1.00  2.32
ATOM     73  SC  SER A  37     330.910 323.889 314.551  1.00  2.58
ATOM     74  CA  GLN A  38     329.453 324.570 318.131  1.00  1.63
ATOM     75  SC  GLN A  38     329.784 322.809 319.816  1.00  1.62
ATOM     76  CA  PRO A  39     329.205 327.419 320.386  1.00  1.61
ATOM     77  SC  PRO A  39     327.755 327.105 320.397  1.00  1.55
ATOM     78  CA  ALA A  40     330.932 326.393 323.563  1.00  1.74
ATOM     79  SC  ALA A  40     331.562 326.747 323.221  1.00  1.94
ATOM     80  CA  PHE A  41     327.415 326.229 325.255  1.00  1.52
ATOM     81  SC  PHE A  41     326.948 329.158 325.042  1.00  2.41
ATOM     82  CA  ILE A  42     326.269 323.392 322.774  1.00  1.10
ATOM     83  SC  ILE A  42     325.652 322.798 321.052  1.00  1.23
ATOM     84  CA  ASN A  43     329.468 321.294 323.723  1.00  1.23
ATOM     85  SC  ASN A  43     330.808 322.736 324.322  1.00  1.46
ATOM     86  CA  ASP A  44     328.917 321.363 327.567  1.00  1.41
ATOM     87  SC  ASP A  44     328.049 323.250 328.025  1.00  1.95
ATOM     88  CA  ILE A  45     325.125 320.459 326.828  1.00  1.02
ATOM     89  SC  ILE A  45     323.247 320.528 327.032  1.00  1.22
ATOM     90  CA  LEU A  46     325.836 317.710 324.262  1.00  0.98
ATOM     91  SC  LEU A  46     326.734 318.246 322.551  1.00  0.90
ATOM     92  CA  LYS A  47     327.605 315.354 326.530  1.00  1.32
ATOM     93  SC  LYS A  47     328.769 317.658 328.108  1.00  1.69
ATOM     94  CA  VAL A  48     325.244 316.040 329.519  1.00  1.17
ATOM     95  SC  VAL A  48     324.097 316.973 329.791  1.00  1.14
ATOM     96  CA  GLU A  49     323.007 313.619 331.077  1.00  1.27
ATOM     97  SC  GLU A  49     321.671 314.260 332.656  1.00  2.01
ATOM     98  CA  GLY A  50     320.892 311.332 329.065  1.00  1.24
ATOM     99  CA  VAL A  51     321.462 313.268 325.867  1.00  0.97
ATOM    100  SC  VAL A  51     322.294 314.553 326.095  1.00  0.98
ATOM    101  CA  LYS A  52     322.987 311.985 322.750  1.00  1.30
ATOM    102  SC  LYS A  52     322.429 309.003 322.180  1.00  2.36
ATOM    103  CA  SER A  53     323.624 314.585 320.258  1.00  1.15
ATOM    104  SC  SER A  53     323.689 313.978 319.141  1.00  1.48
ATOM    105  CA  ILE A  54     323.006 318.323 319.863  1.00  1.16
ATOM    106  SC  ILE A  54     322.652 319.556 321.244  1.00  1.25
ATOM    107  CA  PHE A  55     322.369 320.701 316.871  1.00  1.46
ATOM    108  SC  PHE A  55     319.816 322.107 317.685  1.00  2.15
ATOM    109  CA  HIS A  56     322.880 324.427 316.764  1.00  2.39
ATOM    110  SC  HIS A  56     323.908 326.057 314.650  1.00  3.20
ATOM    111  CA  VAL A  57     319.481 325.697 315.185  1.00  2.68
ATOM    112  SC  VAL A  57     319.124 325.567 313.692  1.00  2.87
ATOM    113  CA  MET A  58     315.937 325.251 316.458  1.00  3.17
ATOM    114  SC  MET A  58     315.190 327.195 317.826  1.00  3.81
ATOM    115  CA  ASP A  59     313.135 324.217 314.347  1.00  3.31
ATOM    116  SC  ASP A  59     312.529 326.134 314.372  1.00  4.23
ATOM    117  CA  PHE A  60     314.820 321.185 312.842  1.00  2.66
ATOM    118  SC  PHE A  60     314.858 323.856 311.485  1.00  3.93
ATOM    119  CA  ILE A  61     318.499 320.674 313.958  1.00  1.42
ATOM    120  SC  ILE A  61     320.146 321.070 313.318  1.00  2.19
ATOM    121  CA  SER A  62     317.257 319.810 317.561  1.00  1.52
ATOM    122  SC  SER A  62     316.014 319.448 318.019  1.00  1.85
ATOM    123  CA  VAL A  63     318.297 316.999 319.846  1.00  1.03
ATOM    124  SC  VAL A  63     318.525 317.957 321.000  1.00  0.92
ATOM    125  CA  ASP A  64     317.860 313.541 320.701  1.00  1.17
ATOM    126  SC  ASP A  64     319.807 313.392 321.376  1.00  1.86
ATOM    127  CA  LYS A  65     317.452 312.696 324.451  1.00  1.49
ATOM    128  SC  LYS A  65     317.920 312.973 327.432  1.00  2.21
ATOM    129  CA  GLU A  66     316.742 309.446 326.291  1.00  2.39
ATOM    130  SC  GLU A  66     319.247 309.222 326.453  1.00  2.41
ATOM    131  CA  ASN A  67     313.990 309.485 329.122  1.00  3.60
ATOM    132  SC  ASN A  67     312.217 310.567 329.016  1.00  4.68
ATOM    133  CA  ASP A  68     316.357 307.485 331.203  1.00  2.31
ATOM    134  SC  ASP A  68     316.257 305.699 330.234  1.00  2.67
ATOM    135  CA  ALA A  69     317.917 310.557 332.956  1.00  2.05
ATOM    136  SC  ALA A  69     318.697 310.486 333.134  1.00  2.29
ATOM    137  CA  ASN A  70     316.173 313.901 332.712  1.00  1.61
ATOM    138  SC  ASN A  70     317.149 315.199 333.736  1.00  2.28
ATOM    139  CA  TRP A  71     314.288 315.694 329.727  1.00  1.22
ATOM    140  SC  TRP A  71     315.364 315.811 326.521  1.00  1.02
ATOM    141  CA  GLU A  72     313.322 318.470 332.191  1.00  1.97
ATOM    142  SC  GLU A  72     311.080 319.484 331.952  1.00  2.80
ATOM    143  CA  THR A  73     316.570 319.627 333.419  1.00  1.94
ATOM    144  SC  THR A  73     317.227 319.832 334.728  1.00  2.18
ATOM    145  CA  VAL A  74     318.214 319.190 329.999  1.00  1.39
ATOM    146  SC  VAL A  74     318.688 317.923 329.479  1.00  1.15
ATOM    147  CA  LEU A  75     315.921 321.690 328.081  1.00  1.59
ATOM    148  SC  LEU A  75     314.424 320.560 328.441  1.00  1.79
ATOM    149  CA  PRO A  76     316.608 324.253 331.102  1.00  1.76
ATOM    150  SC  PRO A  76     315.726 323.389 331.880  1.00  1.80
ATOM    151  CA  LYS A  77     320.359 324.292 330.132  1.00  1.53
ATOM    152  SC  LYS A  77     321.805 322.267 331.903  1.00  1.89
ATOM    153  CA  VAL A  78     319.280 324.262 326.402  1.00  1.60
ATOM    154  SC  VAL A  78     318.474 323.374 325.484  1.00  1.72
ATOM    155  CA  GLU A  79     316.823 327.122 327.101  1.00  1.92
ATOM    156  SC  GLU A  79     316.284 327.583 329.404  1.00  2.77
ATOM    157  CA  ALA A  80     319.636 329.292 328.556  1.00  2.82
ATOM    158  SC  ALA A  80     319.243 329.808 329.074  1.00  3.07
ATOM    159  CA  VAL A  81     322.273 328.186 325.918  1.00  2.08
ATOM    160  SC  VAL A  81     323.078 326.970 325.647  1.00  2.11
ATOM    161  CA  PHE A  82     319.932 329.203 322.985  1.00  3.56
ATOM    162  SC  PHE A  82     320.741 326.581 321.579  1.00  4.37
ATOM    163  CA  GLU A  83     318.050 332.132 324.696  1.00  3.24
ATOM    164  SC  GLU A  83     317.815 333.647 326.569  1.00  4.00
ATOM    165  CA  LEU A  84     321.245 333.721 326.106  1.00  2.75
ATOM    166  SC  LEU A  84     322.626 332.974 327.337  1.00  2.58
ATOM    167  CA  GLU A  85     323.513 333.026 323.105  1.00  3.63
ATOM    168  SC  GLU A  85     323.248 331.594 321.120  1.00  4.43
ATOM    169  CA  HIS A  86     321.077 334.784 320.755  1.00  3.80
ATOM    170  SC  HIS A  86     320.022 334.551 318.295  1.00  4.34
ATOM    171  CA  HIS A  87     320.636 337.810 323.057  1.00  5.82
ATOM    172  SC  HIS A  87     319.860 338.958 325.324  1.00  6.71
ATOM    173  CA  HIS A  88     324.105 337.657 324.300  1.00  7.13
ATOM    174  SC  HIS A  88     325.373 335.634 323.163  1.00  7.55
ATOM    175  CA  HIS A  89     325.338 338.280 320.986  1.00  7.63
ATOM    176  SC  HIS A  89     327.793 337.109 320.266  1.00  7.57
ATOM    177  CA  HIS A  90     323.043 341.390 320.345  1.00  9.06
ATOM    178  SC  HIS A  90     321.079 341.589 322.127  1.00  9.36
ATOM    179  CA  HIS A  91     323.073 344.024 323.171  1.00 11.41
ATOM    180  SC  HIS A  91     325.478 343.694 321.775  1.00 12.22
TER
CONECT    1    3    2
CONECT    3    5    4
CONECT    5    7    6
CONECT    7    9    8
CONECT    9   11   10
CONECT   11   13   12
CONECT   13   15   14
CONECT   15   17   16
CONECT   17   19   18
CONECT   19   21   20
CONECT   21   23   22
CONECT   23   25   24
CONECT   25   27   26
CONECT   27   29   28
CONECT   29   31   30
CONECT   31   33   32
CONECT   33   35   34
CONECT   35   37   36
CONECT   37   39   38
CONECT   39   41   40
CONECT   41   43   42
CONECT   43   45   44
CONECT   45   47   46
CONECT   47   49   48
CONECT   49   50
CONECT   50   52   51
CONECT   52   54   53
CONECT   54   56   55
CONECT   56   58   57
CONECT   58   60   59
CONECT   60   62   61
CONECT   62   64   63
CONECT   64   66   65
CONECT   66   68   67
CONECT   68   70   69
CONECT   70   72   71
CONECT   72   74   73
CONECT   74   76   75
CONECT   76   78   77
CONECT   78   80   79
CONECT   80   82   81
CONECT   82   84   83
CONECT   84   86   85
CONECT   86   88   87
CONECT   88   90   89
CONECT   90   92   91
CONECT   92   94   93
CONECT   94   96   95
CONECT   96   98   97
CONECT   98   99
CONECT   99  101  100
CONECT  101  103  102
CONECT  103  105  104
CONECT  105  107  106
CONECT  107  109  108
CONECT  109  111  110
CONECT  111  113  112
CONECT  113  115  114
CONECT  115  117  116
CONECT  117  119  118
CONECT  119  121  120
CONECT  121  123  122
CONECT  123  125  124
CONECT  125  127  126
CONECT  127  129  128
CONECT  129  131  130
CONECT  131  133  132
CONECT  133  135  134
CONECT  135  137  136
CONECT  137  139  138
CONECT  139  141  140
CONECT  141  143  142
CONECT  143  145  144
CONECT  145  147  146
CONECT  147  149  148
CONECT  149  151  150
CONECT  151  153  152
CONECT  153  155  154
CONECT  155  157  156
CONECT  157  159  158
CONECT  159  161  160
CONECT  161  163  162
CONECT  163  165  164
CONECT  165  167  166
CONECT  167  169  168
CONECT  169  171  170
CONECT  171  173  172
CONECT  173  175  174
CONECT  175  177  176
CONECT  177  179  178
CONECT  179  180
ENDMDL
REMARK 1PQX MODEL 4 UNRES energy =   286.90 kcal/mol RMSD = 6.82 A
CRYST1  640.000  640.000  640.000  90.00  90.00  90.00 P 1           1
ORIGX1       1.00000   0.00000   0.00000        0.00000
ORIGX2       0.00000   1.00000   0.00000        0.00000
ORIGX2       0.00000   0.00000   1.00000        0.00000
SCALE1       1.00000   0.00000   0.00000        0.00000
SCALE2       1.00000   0.00000   0.00000        0.00000
SCALE3       1.00000   0.00000   0.00000        0.00000
ATOM      1  CA  MET A   1     324.110 307.176 315.365  1.00  4.49
ATOM      2  SC  MET A   1     322.490 307.014 313.454  1.00  5.74
ATOM      3  CA  LYS A   2     326.260 309.896 316.780  1.00  1.94
ATOM      4  SC  LYS A   2     327.913 309.782 318.900  1.00  2.64
ATOM      5  CA  ILE A   3     324.900 313.280 315.867  1.00  1.40
ATOM      6  SC  ILE A   3     323.137 313.923 315.975  1.00  1.81
ATOM      7  CA  ILE A   4     327.180 315.956 317.451  1.00  1.42
ATOM      8  SC  ILE A   4     326.895 316.585 319.300  1.00  1.58
ATOM      9  CA  SER A   5     328.453 317.598 314.419  1.00  1.40
ATOM     10  SC  SER A   5     328.703 318.762 314.958  1.00  1.70
ATOM     11  CA  ILE A   6     329.134 314.054 312.975  1.00  1.64
ATOM     12  SC  ILE A   6     328.905 312.236 313.389  1.00  2.02
ATOM     13  CA  SER A   7     327.308 313.724 309.481  1.00  2.19
ATOM     14  SC  SER A   7     326.402 312.906 309.120  1.00  3.11
ATOM     15  CA  GLU A   8     328.576 317.188 307.879  1.00  2.72
ATOM     16  SC  GLU A   8     330.798 316.237 308.210  1.00  4.09
ATOM     17  CA  THR A   9     328.076 317.786 304.324  1.00  3.33
ATOM     18  SC  THR A   9     329.468 318.124 303.951  1.00  3.97
ATOM     19  CA  PRO A  10     326.027 314.572 303.960  1.00  2.95
ATOM     20  SC  PRO A  10     327.212 314.063 304.576  1.00  3.14
ATOM     21  CA  ASN A  11     322.990 315.552 305.844  1.00  2.48
ATOM     22  SC  ASN A  11     323.085 313.979 307.161  1.00  3.35
ATOM     23  CA  HIS A  12     323.213 319.170 307.003  1.00  2.50
ATOM     24  SC  HIS A  12     324.508 321.084 308.293  1.00  3.80
ATOM     25  CA  ASN A  13     319.682 318.925 308.526  1.00  2.03
ATOM     26  SC  ASN A  13     317.813 318.244 308.841  1.00  2.63
ATOM     27  CA  THR A  14     320.032 315.675 310.467  1.00  1.61
ATOM     28  SC  THR A  14     318.942 314.808 310.967  1.00  2.01
ATOM     29  CA  MET A  15     323.527 315.582 311.693  1.00  1.12
ATOM     30  SC  MET A  15     323.757 313.063 311.682  1.00  2.09
ATOM     31  CA  LYS A  16     324.742 319.137 311.192  1.00  1.17
ATOM     32  SC  LYS A  16     327.070 320.399 311.444  1.00  1.57
ATOM     33  CA  ILE A  17     321.566 320.396 312.668  1.00  1.09
ATOM     34  SC  ILE A  17     320.321 319.373 313.036  1.00  1.24
ATOM     35  CA  THR A  18     322.995 318.803 316.001  1.00  0.79
ATOM     36  SC  THR A  18     323.895 317.905 315.325  1.00  0.80
ATOM     37  CA  LEU A  19     325.232 321.095 317.786  1.00  0.95
ATOM     38  SC  LEU A  19     325.614 321.953 315.891  1.00  0.98
ATOM     39  CA  SER A  20     324.386 320.719 321.333  1.00  1.60
ATOM     40  SC  SER A  20     324.921 321.838 321.716  1.00  1.86
ATOM     41  CA  GLU A  21     320.704 321.123 320.158  1.00  1.80
ATOM     42  SC  GLU A  21     322.293 323.289 319.484  1.00  3.56
ATOM     43  CA  SER A  22     319.089 319.346 317.233  1.00  1.60
ATOM     44  SC  SER A  22     318.207 318.322 317.186  1.00  1.98
ATOM     45  CA  ARG A  23     315.800 319.979 315.344  1.00  1.86
ATOM     46  SC  ARG A  23     313.522 322.238 314.346  1.00  2.30
ATOM     47  CA  GLU A  24     313.631 318.263 312.751  1.00  2.51
ATOM     48  SC  GLU A  24     311.507 317.406 312.073  1.00  3.42
ATOM     49  CA  GLY A  25     313.261 320.098 309.365  1.00  2.39
ATOM     50  CA  MET A  26     313.514 323.811 310.215  1.00  1.64
ATOM     51  SC  MET A  26     315.861 323.408 311.252  1.00  1.55
ATOM     52  CA  THR A  27     315.228 326.852 308.544  1.00  1.66
ATOM     53  SC  THR A  27     314.390 328.036 308.328  1.00  2.02
ATOM     54  CA  SER A  28     316.632 329.763 310.759  1.00  1.26
ATOM     55  SC  SER A  28     316.888 330.602 309.715  1.00  1.61
ATOM     56  CA  ASP A  29     315.195 329.912 314.346  1.00  1.01
ATOM     57  SC  ASP A  29     313.377 329.150 314.168  1.00  1.45
ATOM     58  CA  THR A  30     316.144 331.102 317.941  1.00  0.81
ATOM     59  SC  THR A  30     315.383 332.298 317.585  1.00  1.21
ATOM     60  CA  TYR A  31     314.862 330.045 321.336  1.00  0.85
ATOM     61  SC  TYR A  31     313.584 327.355 319.720  1.00  1.08
ATOM     62  CA  THR A  32     315.132 332.114 324.278  1.00  1.02
ATOM     63  SC  THR A  32     315.919 333.377 324.176  1.00  1.36
ATOM     64  CA  LYS A  33     311.889 330.404 325.383  1.00  1.16
ATOM     65  SC  LYS A  33     309.450 331.255 327.127  1.00  2.66
ATOM     66  CA  VAL A  34     310.874 326.856 325.636  1.00  1.07
ATOM     67  SC  VAL A  34     311.234 326.202 326.906  1.00  0.97
ATOM     68  CA  ASP A  35     307.313 325.964 326.289  1.00  1.61
ATOM     69  SC  ASP A  35     306.612 325.773 324.264  1.00  2.22
ATOM     70  CA  ASP A  36     305.157 323.208 328.023  1.00  1.86
ATOM     71  SC  ASP A  36     305.319 322.423 329.932  1.00  2.43
ATOM     72  CA  SER A  37     304.103 322.303 324.504  1.00  1.99
ATOM     73  SC  SER A  37     304.072 322.586 323.229  1.00  2.25
ATOM     74  CA  GLN A  38     307.533 321.799 323.316  1.00  1.39
ATOM     75  SC  GLN A  38     309.104 324.002 322.634  1.00  1.21
ATOM     76  CA  PRO A  39     309.036 318.140 322.703  1.00  1.36
ATOM     77  SC  PRO A  39     309.771 319.016 321.911  1.00  1.41
ATOM     78  CA  ALA A  40     311.252 317.183 325.647  1.00  1.38
ATOM     79  SC  ALA A  40     311.118 316.529 326.022  1.00  1.58
ATOM     80  CA  PHE A  41     314.249 317.697 323.343  1.00  1.33
ATOM     81  SC  PHE A  41     315.448 316.128 321.046  1.00  1.86
ATOM     82  CA  ILE A  42     313.958 321.474 322.973  1.00  0.96
ATOM     83  SC  ILE A  42     314.335 322.118 321.275  1.00  0.98
ATOM     84  CA  ASN A  43     313.174 321.941 326.672  1.00  0.83
ATOM     85  SC  ASN A  43     311.104 322.025 326.720  1.00  1.13
ATOM     86  CA  ASP A  44     316.026 319.616 327.506  1.00  0.89
ATOM     87  SC  ASP A  44     315.443 317.775 326.689  1.00  1.44
ATOM     88  CA  ILE A  45     318.373 321.490 325.336  1.00  0.75
ATOM     89  SC  ILE A  45     318.636 320.698 323.708  1.00  0.72
ATOM     90  CA  LEU A  46     317.175 324.879 326.336  1.00  0.77
ATOM     91  SC  LEU A  46     315.753 325.577 325.107  1.00  0.73
ATOM     92  CA  LYS A  47     317.025 324.430 330.015  1.00  0.88
ATOM     93  SC  LYS A  47     314.836 322.440 329.590  1.00  1.25
ATOM     94  CA  VAL A  48     319.572 321.435 330.468  1.00  0.75
ATOM     95  SC  VAL A  48     319.877 320.449 329.453  1.00  0.73
ATOM     96  CA  GLU A  49     322.316 321.145 333.104  1.00  0.92
ATOM     97  SC  GLU A  49     321.440 319.293 334.293  1.00  1.71
ATOM     98  CA  GLY A  50     323.107 324.930 333.169  1.00  1.00
ATOM     99  CA  VAL A  51     322.165 326.061 329.616  1.00  0.74
ATOM    100  SC  VAL A  51     321.885 325.087 328.543  1.00  0.70
ATOM    101  CA  LYS A  52     320.004 329.290 329.182  1.00  0.87
ATOM    102  SC  LYS A  52     321.344 331.763 330.440  1.00  1.93
ATOM    103  CA  SER A  53     318.616 329.412 325.637  1.00  0.74
ATOM    104  SC  SER A  53     318.336 330.721 325.988  1.00  1.04
ATOM    105  CA  ILE A  54     318.850 327.810 321.994  1.00  0.61
ATOM    106  SC  ILE A  54     318.770 325.949 321.244  1.00  0.65
ATOM    107  CA  PHE A  55     319.548 328.782 318.177  1.00  0.64
ATOM    108  SC  PHE A  55     320.903 329.656 315.691  1.00  1.18
ATOM    109  CA  HIS A  56     318.776 326.658 315.042  1.00  0.77
ATOM    110  SC  HIS A  56     316.129 326.301 314.917  1.00  1.31
ATOM    111  CA  VAL A  57     319.632 326.917 311.233  1.00  1.04
ATOM    112  SC  VAL A  57     320.000 328.181 310.682  1.00  1.19
ATOM    113  CA  MET A  58     319.783 323.864 309.012  1.00  1.55
ATOM    114  SC  MET A  58     318.495 323.363 306.911  1.00  2.30
ATOM    115  CA  ASP A  59     323.324 324.423 308.587  1.00  1.88
ATOM    116  SC  ASP A  59     323.191 325.421 306.559  1.00  2.25
ATOM    117  CA  PHE A  60     323.980 324.206 312.283  1.00  1.35
ATOM    118  SC  PHE A  60     324.609 326.948 311.274  1.00  1.36
ATOM    119  CA  ILE A  61     322.291 324.724 315.593  1.00  0.90
ATOM    120  SC  ILE A  61     320.682 323.766 316.112  1.00  0.83
ATOM    121  CA  SER A  62     323.662 326.694 318.610  1.00  0.78
ATOM    122  SC  SER A  62     324.442 327.803 318.591  1.00  1.10
ATOM    123  CA  VAL A  63     323.128 326.632 322.479  1.00  0.62
ATOM    124  SC  VAL A  63     322.616 325.329 322.927  1.00  0.72
ATOM    125  CA  ASP A  64     323.736 329.001 325.308  1.00  0.68
ATOM    126  SC  ASP A  64     322.540 330.563 325.252  1.00  1.60
ATOM    127  CA  LYS A  65     325.724 328.961 328.763  1.00  0.91
ATOM    128  SC  LYS A  65     328.475 327.564 328.969  1.00  1.30
ATOM    129  CA  GLU A  66     324.889 330.117 332.334  1.00  1.16
ATOM    130  SC  GLU A  66     323.162 328.627 333.339  1.00  1.85
ATOM    131  CA  ASN A  67     327.924 331.101 334.538  1.00  1.50
ATOM    132  SC  ASN A  67     327.596 333.022 335.019  1.00  2.05
ATOM    133  CA  ASP A  68     327.402 327.647 336.306  1.00  1.51
ATOM    134  SC  ASP A  68     325.784 327.404 337.620  1.00  2.12
ATOM    135  CA  ALA A  69     328.107 325.650 333.160  1.00  1.18
ATOM    136  SC  ALA A  69     328.594 325.529 332.623  1.00  1.32
ATOM    137  CA  ASN A  70     328.969 321.922 332.614  1.00  1.36
ATOM    138  SC  ASN A  70     328.365 320.854 334.218  1.00  1.98
ATOM    139  CA  TRP A  71     329.657 321.741 328.883  1.00  1.19
ATOM    140  SC  TRP A  71     327.256 323.988 327.291  1.00  1.03
ATOM    141  CA  GLU A  72     330.774 318.095 328.941  1.00  1.32
ATOM    142  SC  GLU A  72     332.087 316.966 330.530  1.00  2.26
ATOM    143  CA  THR A  73     328.041 317.281 331.529  1.00  1.26
ATOM    144  SC  THR A  73     328.077 316.334 332.726  1.00  1.53
ATOM    145  CA  VAL A  74     325.349 319.120 329.448  1.00  0.95
ATOM    146  SC  VAL A  74     325.054 320.576 329.768  1.00  0.91
ATOM    147  CA  LEU A  75     326.712 318.204 326.116  1.00  1.02
ATOM    148  SC  LEU A  75     327.940 319.773 325.407  1.00  1.19
ATOM    149  CA  PRO A  76     325.767 314.423 327.079  1.00  1.15
ATOM    150  SC  PRO A  76     326.902 314.554 327.898  1.00  1.31
ATOM    151  CA  LYS A  77     322.333 315.409 327.629  1.00  0.88
ATOM    152  SC  LYS A  77     322.596 315.398 330.703  1.00  1.34
ATOM    153  CA  VAL A  78     322.617 317.492 324.411  1.00  0.76
ATOM    154  SC  VAL A  78     323.046 318.748 324.974  1.00  0.76
ATOM    155  CA  GLU A  79     324.081 314.622 322.349  1.00  1.04
ATOM    156  SC  GLU A  79     325.736 313.188 321.344  1.00  2.11
ATOM    157  CA  ALA A  80     321.931 312.060 324.270  1.00  1.11
ATOM    158  SC  ALA A  80     321.856 312.495 324.910  1.00  1.25
ATOM    159  CA  VAL A  81     318.810 314.192 323.508  1.00  0.93
ATOM    160  SC  VAL A  81     318.720 315.368 324.427  1.00  0.87
ATOM    161  CA  PHE A  82     319.818 314.221 319.766  1.00  1.05
ATOM    162  SC  PHE A  82     321.638 316.544 319.846  1.00  0.98
ATOM    163  CA  GLU A  83     320.664 310.540 319.817  1.00  1.28
ATOM    164  SC  GLU A  83     321.341 308.462 318.805  1.00  2.24
ATOM    165  CA  LEU A  84     317.380 309.590 321.412  1.00  1.43
ATOM    166  SC  LEU A  84     316.457 310.614 323.032  1.00  1.67
ATOM    167  CA  GLU A  85     315.752 311.920 319.119  1.00  1.68
ATOM    168  SC  GLU A  85     313.502 312.355 320.040  1.00  2.89
ATOM    169  CA  HIS A  86     317.414 310.919 315.843  1.00  2.04
ATOM    170  SC  HIS A  86     320.213 310.651 315.623  1.00  2.95
ATOM    171  CA  HIS A  87     317.236 307.161 316.781  1.00  2.56
ATOM    172  SC  HIS A  87     319.226 305.424 316.386  1.00  3.37
ATOM    173  CA  HIS A  88     313.649 307.395 317.916  1.00  2.71
ATOM    174  SC  HIS A  88     313.987 306.414 320.471  1.00  3.32
ATOM    175  CA  HIS A  89     312.680 309.590 314.840  1.00  3.26
ATOM    176  SC  HIS A  89     313.321 312.055 316.123  1.00  3.71
ATOM    177  CA  HIS A  90     313.270 306.653 312.492  1.00  4.56
ATOM    178  SC  HIS A  90     315.868 307.114 313.046  1.00  5.27
ATOM    179  CA  HIS A  91     309.945 304.868 312.922  1.00  6.15
ATOM    180  SC  HIS A  91     311.728 303.022 313.911  1.00  7.20
TER
CONECT    1    3    2
CONECT    3    5    4
CONECT    5    7    6
CONECT    7    9    8
CONECT    9   11   10
CONECT   11   13   12
CONECT   13   15   14
CONECT   15   17   16
CONECT   17   19   18
CONECT   19   21   20
CONECT   21   23   22
CONECT   23   25   24
CONECT   25   27   26
CONECT   27   29   28
CONECT   29   31   30
CONECT   31   33   32
CONECT   33   35   34
CONECT   35   37   36
CONECT   37   39   38
CONECT   39   41   40
CONECT   41   43   42
CONECT   43   45   44
CONECT   45   47   46
CONECT   47   49   48
CONECT   49   50
CONECT   50   52   51
CONECT   52   54   53
CONECT   54   56   55
CONECT   56   58   57
CONECT   58   60   59
CONECT   60   62   61
CONECT   62   64   63
CONECT   64   66   65
CONECT   66   68   67
CONECT   68   70   69
CONECT   70   72   71
CONECT   72   74   73
CONECT   74   76   75
CONECT   76   78   77
CONECT   78   80   79
CONECT   80   82   81
CONECT   82   84   83
CONECT   84   86   85
CONECT   86   88   87
CONECT   88   90   89
CONECT   90   92   91
CONECT   92   94   93
CONECT   94   96   95
CONECT   96   98   97
CONECT   98   99
CONECT   99  101  100
CONECT  101  103  102
CONECT  103  105  104
CONECT  105  107  106
CONECT  107  109  108
CONECT  109  111  110
CONECT  111  113  112
CONECT  113  115  114
CONECT  115  117  116
CONECT  117  119  118
CONECT  119  121  120
CONECT  121  123  122
CONECT  123  125  124
CONECT  125  127  126
CONECT  127  129  128
CONECT  129  131  130
CONECT  131  133  132
CONECT  133  135  134
CONECT  135  137  136
CONECT  137  139  138
CONECT  139  141  140
CONECT  141  143  142
CONECT  143  145  144
CONECT  145  147  146
CONECT  147  149  148
CONECT  149  151  150
CONECT  151  153  152
CONECT  153  155  154
CONECT  155  157  156
CONECT  157  159  158
CONECT  159  161  160
CONECT  161  163  162
CONECT  163  165  164
CONECT  165  167  166
CONECT  167  169  168
CONECT  169  171  170
CONECT  171  173  172
CONECT  173  175  174
CONECT  175  177  176
CONECT  177  179  178
CONECT  179  180
ENDMDL
REMARK 1PQX MODEL 5 UNRES energy =   286.98 kcal/mol RMSD =10.44 A
CRYST1  640.000  640.000  640.000  90.00  90.00  90.00 P 1           1
ORIGX1       1.00000   0.00000   0.00000        0.00000
ORIGX2       0.00000   1.00000   0.00000        0.00000
ORIGX2       0.00000   0.00000   1.00000        0.00000
SCALE1       1.00000   0.00000   0.00000        0.00000
SCALE2       1.00000   0.00000   0.00000        0.00000
SCALE3       1.00000   0.00000   0.00000        0.00000
ATOM      1  CA  MET A   1     328.691 319.587 319.952  1.00  2.66
ATOM      2  SC  MET A   1     329.372 318.855 322.336  1.00  3.22
ATOM      3  CA  LYS A   2     328.742 323.273 319.107  1.00  2.52
ATOM      4  SC  LYS A   2     330.329 325.108 317.353  1.00  3.56
ATOM      5  CA  ILE A   3     325.240 324.613 319.344  1.00  1.94
ATOM      6  SC  ILE A   3     323.490 324.675 318.689  1.00  1.82
ATOM      7  CA  ILE A   4     325.867 326.947 322.430  1.00  2.07
ATOM      8  SC  ILE A   4     327.680 326.697 322.449  1.00  2.45
ATOM      9  CA  SER A   5     324.515 330.108 320.915  1.00  2.10
ATOM     10  SC  SER A   5     324.468 329.949 319.614  1.00  2.35
ATOM     11  CA  ILE A   6     320.935 328.874 321.357  1.00  1.52
ATOM     12  SC  ILE A   6     319.428 328.865 320.227  1.00  1.37
ATOM     13  CA  SER A   7     321.116 329.098 325.164  1.00  1.85
ATOM     14  SC  SER A   7     322.005 328.378 325.904  1.00  2.09
ATOM     15  CA  GLU A   8     321.273 332.891 324.807  1.00  2.45
ATOM     16  SC  GLU A   8     322.648 333.851 323.129  1.00  3.25
ATOM     17  CA  THR A   9     318.358 333.419 322.435  1.00  2.45
ATOM     18  SC  THR A   9     318.384 333.263 320.909  1.00  2.79
ATOM     19  CA  PRO A  10     315.297 334.883 324.105  1.00  3.06
ATOM     20  SC  PRO A  10     316.317 335.949 324.368  1.00  3.16
ATOM     21  CA  ASN A  11     313.707 333.735 320.771  1.00  3.50
ATOM     22  SC  ASN A  11     314.373 332.652 319.160  1.00  4.61
ATOM     23  CA  HIS A  12     313.982 330.224 322.142  1.00  2.48
ATOM     24  SC  HIS A  12     316.097 330.173 323.828  1.00  3.11
ATOM     25  CA  ASN A  13     312.818 329.402 325.702  1.00  2.61
ATOM     26  SC  ASN A  13     311.196 329.883 326.691  1.00  3.04
ATOM     27  CA  THR A  14     313.716 325.569 325.248  1.00  2.14
ATOM     28  SC  THR A  14     313.365 324.120 325.160  1.00  2.44
ATOM     29  CA  MET A  15     316.862 325.843 323.301  1.00  1.16
ATOM     30  SC  MET A  15     316.875 325.359 320.871  1.00  1.49
ATOM     31  CA  LYS A  16     319.130 324.399 325.848  1.00  1.69
ATOM     32  SC  LYS A  16     318.958 323.169 328.654  1.00  2.27
ATOM     33  CA  ILE A  17     321.423 323.217 323.178  1.00  1.38
ATOM     34  SC  ILE A  17     321.434 322.067 321.590  1.00  1.15
ATOM     35  CA  THR A  18     324.854 324.273 324.976  1.00  1.82
ATOM     36  SC  THR A  18     324.946 324.937 326.277  1.00  2.10
ATOM     37  CA  LEU A  19     326.423 321.004 325.222  1.00  1.76
ATOM     38  SC  LEU A  19     325.347 320.000 323.700  1.00  1.58
ATOM     39  CA  SER A  20     329.651 322.721 324.385  1.00  2.63
ATOM     40  SC  SER A  20     328.978 322.871 323.302  1.00  3.10
ATOM     41  CA  GLU A  21     329.807 323.850 328.164  1.00  2.97
ATOM     42  SC  GLU A  21     330.445 325.062 329.986  1.00  3.98
ATOM     43  CA  SER A  22     329.189 320.274 329.405  1.00  2.60
ATOM     44  SC  SER A  22     328.160 319.881 328.644  1.00  2.52
ATOM     45  CA  ARG A  23     331.962 318.011 327.939  1.00  3.06
ATOM     46  SC  ARG A  23     334.659 320.909 329.046  1.00  4.34
ATOM     47  CA  GLU A  24     330.154 315.129 329.467  1.00  3.50
ATOM     48  SC  GLU A  24     332.046 313.846 330.397  1.00  4.11
ATOM     49  CA  GLY A  25     326.330 314.867 329.435  1.00  4.34
ATOM     50  CA  MET A  26     326.050 313.141 326.062  1.00  3.52
ATOM     51  SC  MET A  26     327.354 313.554 324.036  1.00  2.99
ATOM     52  CA  THR A  27     324.930 309.691 325.761  1.00  3.45
ATOM     53  SC  THR A  27     325.093 308.414 325.132  1.00  3.88
ATOM     54  CA  SER A  28     322.951 310.380 329.016  1.00  2.91
ATOM     55  SC  SER A  28     323.324 311.620 329.240  1.00  3.24
ATOM     56  CA  ASP A  29     319.857 311.503 326.837  1.00  2.34
ATOM     57  SC  ASP A  29     321.527 311.931 325.946  1.00  2.39
ATOM     58  CA  THR A  30     316.535 310.062 326.065  1.00  2.07
ATOM     59  SC  THR A  30     315.942 311.182 326.810  1.00  2.56
ATOM     60  CA  TYR A  31     315.727 310.929 322.241  1.00  1.41
ATOM     61  SC  TYR A  31     318.895 312.440 322.554  1.00  1.23
ATOM     62  CA  THR A  32     312.586 309.480 320.584  1.00  2.07
ATOM     63  SC  THR A  32     311.251 309.514 321.150  1.00  2.41
ATOM     64  CA  LYS A  33     313.781 308.359 317.182  1.00  2.15
ATOM     65  SC  LYS A  33     313.012 309.918 315.119  1.00  3.29
ATOM     66  CA  VAL A  34     317.535 308.748 318.133  1.00  2.02
ATOM     67  SC  VAL A  34     317.727 308.632 319.549  1.00  2.27
ATOM     68  CA  ASP A  35     319.663 305.695 318.951  1.00  2.01
ATOM     69  SC  ASP A  35     320.332 304.187 317.746  1.00  2.18
ATOM     70  CA  ASP A  36     322.184 306.333 321.744  1.00  2.62
ATOM     71  SC  ASP A  36     321.605 305.025 323.180  1.00  3.13
ATOM     72  CA  SER A  37     325.534 305.330 319.848  1.00  2.84
ATOM     73  SC  SER A  37     325.930 304.407 319.132  1.00  3.01
ATOM     74  CA  GLN A  38     324.666 308.142 317.710  1.00  2.65
ATOM     75  SC  GLN A  38     322.329 308.531 317.433  1.00  2.25
ATOM     76  CA  PRO A  39     326.006 311.607 317.581  1.00  3.37
ATOM     77  SC  PRO A  39     325.042 311.720 316.604  1.00  3.24
ATOM     78  CA  ALA A  40     324.037 313.947 320.011  1.00  3.65
ATOM     79  SC  ALA A  40     324.353 313.500 320.487  1.00  3.83
ATOM     80  CA  PHE A  41     323.689 316.231 317.239  1.00  3.56
ATOM     81  SC  PHE A  41     326.814 316.156 317.486  1.00  4.03
ATOM     82  CA  ILE A  42     321.149 314.437 315.115  1.00  2.74
ATOM     83  SC  ILE A  42     320.216 312.809 314.828  1.00  2.41
ATOM     84  CA  ASN A  43     319.321 313.489 318.249  1.00  2.80
ATOM     85  SC  ASN A  43     320.570 312.381 319.149  1.00  2.95
ATOM     86  CA  ASP A  44     317.860 316.899 318.183  1.00  3.38
ATOM     87  SC  ASP A  44     319.499 317.481 317.236  1.00  3.91
ATOM     88  CA  ILE A  45     316.731 316.659 314.605  1.00  2.98
ATOM     89  SC  ILE A  45     317.920 316.921 313.171  1.00  2.94
ATOM     90  CA  LEU A  46     314.711 313.397 315.369  1.00  2.51
ATOM     91  SC  LEU A  46     315.381 312.828 317.278  1.00  1.99
ATOM     92  CA  LYS A  47     311.879 314.858 317.181  1.00  3.20
ATOM     93  SC  LYS A  47     312.367 313.463 319.892  1.00  3.40
ATOM     94  CA  VAL A  48     312.731 318.454 316.489  1.00  3.40
ATOM     95  SC  VAL A  48     312.556 318.799 315.053  1.00  3.31
ATOM     96  CA  GLU A  49     309.070 319.946 316.439  1.00  3.71
ATOM     97  SC  GLU A  49     308.654 318.263 314.656  1.00  4.62
ATOM     98  CA  GLY A  50     307.076 320.417 319.574  1.00  3.14
ATOM     99  CA  VAL A  51     308.225 317.121 321.242  1.00  2.31
ATOM    100  SC  VAL A  51     309.682 317.405 321.037  1.00  2.11
ATOM    101  CA  LYS A  52     309.113 316.965 325.016  1.00  2.40
ATOM    102  SC  LYS A  52     309.631 319.480 326.673  1.00  3.40
ATOM    103  CA  SER A  53     311.537 314.242 324.256  1.00  2.10
ATOM    104  SC  SER A  53     310.641 313.288 324.122  1.00  2.45
ATOM    105  CA  ILE A  54     315.014 315.384 323.076  1.00  1.30
ATOM    106  SC  ILE A  54     315.359 316.025 321.368  1.00  1.13
ATOM    107  CA  PHE A  55     315.849 316.169 326.688  1.00  1.66
ATOM    108  SC  PHE A  55     316.471 316.213 329.643  1.00  2.36
ATOM    109  CA  HIS A  56     319.611 314.956 326.699  1.00  1.75
ATOM    110  SC  HIS A  56     322.074 315.511 325.918  1.00  1.83
ATOM    111  CA  VAL A  57     321.289 316.189 330.014  1.00  2.43
ATOM    112  SC  VAL A  57     322.144 315.420 330.971  1.00  2.70
ATOM    113  CA  MET A  58     320.920 319.342 332.229  1.00  2.93
ATOM    114  SC  MET A  58     321.915 319.979 333.898  1.00  3.61
ATOM    115  CA  ASP A  59     321.452 322.274 329.870  1.00  2.59
ATOM    116  SC  ASP A  59     322.006 323.452 331.498  1.00  3.15
ATOM    117  CA  PHE A  60     322.298 319.896 327.149  1.00  1.82
ATOM    118  SC  PHE A  60     323.993 319.317 329.463  1.00  2.42
ATOM    119  CA  ILE A  61     320.106 318.751 324.150  1.00  1.29
ATOM    120  SC  ILE A  61     320.478 317.809 322.834  1.00  1.31
ATOM    121  CA  SER A  62     316.850 320.465 325.307  1.00  1.66
ATOM    122  SC  SER A  62     316.157 320.531 326.348  1.00  2.12
ATOM    123  CA  VAL A  63     315.884 321.348 321.753  1.00  1.41
ATOM    124  SC  VAL A  63     316.414 320.972 320.356  1.00  1.10
ATOM    125  CA  ASP A  64     312.861 319.338 322.119  1.00  1.97
ATOM    126  SC  ASP A  64     313.345 318.897 324.036  1.00  2.63
ATOM    127  CA  LYS A  65     310.624 321.751 323.812  1.00  2.28
ATOM    128  SC  LYS A  65     311.009 324.823 323.603  1.00  2.82
ATOM    129  CA  GLU A  66     307.396 323.658 323.408  1.00  2.72
ATOM    130  SC  GLU A  66     305.796 322.190 324.507  1.00  3.03
ATOM    131  CA  ASN A  67     308.382 326.497 326.048  1.00  3.43
ATOM    132  SC  ASN A  67     308.296 326.336 328.015  1.00  3.82
ATOM    133  CA  ASP A  68     308.311 329.138 323.467  1.00  3.69
ATOM    134  SC  ASP A  68     308.944 330.890 324.278  1.00  4.32
ATOM    135  CA  ALA A  69     309.344 327.030 320.237  1.00  2.69
ATOM    136  SC  ALA A  69     308.895 326.608 320.540  1.00  2.61
ATOM    137  CA  ASN A  70     309.852 329.630 317.579  1.00  3.07
ATOM    138  SC  ASN A  70     310.673 331.453 317.092  1.00  3.63
ATOM    139  CA  TRP A  71     313.267 328.135 316.746  1.00  2.62
ATOM    140  SC  TRP A  71     313.049 325.503 319.256  1.00  1.88
ATOM    141  CA  GLU A  72     311.502 324.810 316.229  1.00  3.34
ATOM    142  SC  GLU A  72     308.705 324.604 316.291  1.00  4.24
ATOM    143  CA  THR A  73     310.752 325.933 312.791  1.00  2.80
ATOM    144  SC  THR A  73     310.196 327.155 313.392  1.00  3.09
ATOM    145  CA  VAL A  74     314.015 325.541 311.355  1.00  1.73
ATOM    146  SC  VAL A  74     314.365 326.694 310.488  1.00  1.58
ATOM    147  CA  LEU A  75     316.430 325.437 314.371  1.00  2.03
ATOM    148  SC  LEU A  75     317.734 327.037 314.796  1.00  2.25
ATOM    149  CA  PRO A  76     315.697 322.007 315.298  1.00  2.98
ATOM    150  SC  PRO A  76     314.439 322.511 315.605  1.00  3.13
ATOM    151  CA  LYS A  77     316.786 320.662 311.916  1.00  2.83
ATOM    152  SC  LYS A  77     314.485 321.400 309.929  1.00  3.01
ATOM    153  CA  VAL A  78     319.817 322.699 311.047  1.00  2.07
ATOM    154  SC  VAL A  78     318.857 323.234 310.048  1.00  1.86
ATOM    155  CA  GLU A  79     320.831 324.298 314.180  1.00  2.90
ATOM    156  SC  GLU A  79     322.150 326.391 313.862  1.00  3.52
ATOM    157  CA  ALA A  80     320.690 320.771 315.688  1.00  3.08
ATOM    158  SC  ALA A  80     319.965 321.212 315.474  1.00  3.30
ATOM    159  CA  VAL A  81     323.172 319.434 313.311  1.00  2.21
ATOM    160  SC  VAL A  81     323.414 318.026 312.993  1.00  2.39
ATOM    161  CA  PHE A  82     325.630 322.433 313.963  1.00  2.02
ATOM    162  SC  PHE A  82     325.589 321.074 316.591  1.00  1.76
ATOM    163  CA  GLU A  83     329.170 320.688 313.789  1.00  2.81
ATOM    164  SC  GLU A  83     329.948 320.697 316.411  1.00  3.50
ATOM    165  CA  LEU A  84     327.759 317.799 311.579  1.00  3.18
ATOM    166  SC  LEU A  84     328.073 315.929 312.691  1.00  3.18
ATOM    167  CA  GLU A  85     325.670 320.118 309.260  1.00  3.10
ATOM    168  SC  GLU A  85     323.435 319.089 308.971  1.00  3.78
ATOM    169  CA  HIS A  86     327.650 323.375 309.765  1.00  3.19
ATOM    170  SC  HIS A  86     325.204 324.427 310.120  1.00  3.65
ATOM    171  CA  HIS A  87     331.438 321.854 309.691  1.00  4.14
ATOM    172  SC  HIS A  87     332.258 319.938 311.438  1.00  5.50
ATOM    173  CA  HIS A  88     330.218 318.948 307.340  1.00  4.70
ATOM    174  SC  HIS A  88     329.651 316.690 305.841  1.00  5.39
ATOM    175  CA  HIS A  89     328.548 321.687 305.309  1.00  5.84
ATOM    176  SC  HIS A  89     327.796 324.226 305.270  1.00  6.50
ATOM    177  CA  HIS A  90     331.767 323.444 304.511  1.00  7.08
ATOM    178  SC  HIS A  90     333.189 323.710 306.715  1.00  7.53
ATOM    179  CA  HIS A  91     333.457 320.010 303.610  1.00  8.53
ATOM    180  SC  HIS A  91     333.620 321.975 301.636  1.00  9.06
TER
CONECT    1    3    2
CONECT    3    5    4
CONECT    5    7    6
CONECT    7    9    8
CONECT    9   11   10
CONECT   11   13   12
CONECT   13   15   14
CONECT   15   17   16
CONECT   17   19   18
CONECT   19   21   20
CONECT   21   23   22
CONECT   23   25   24
CONECT   25   27   26
CONECT   27   29   28
CONECT   29   31   30
CONECT   31   33   32
CONECT   33   35   34
CONECT   35   37   36
CONECT   37   39   38
CONECT   39   41   40
CONECT   41   43   42
CONECT   43   45   44
CONECT   45   47   46
CONECT   47   49   48
CONECT   49   50
CONECT   50   52   51
CONECT   52   54   53
CONECT   54   56   55
CONECT   56   58   57
CONECT   58   60   59
CONECT   60   62   61
CONECT   62   64   63
CONECT   64   66   65
CONECT   66   68   67
CONECT   68   70   69
CONECT   70   72   71
CONECT   72   74   73
CONECT   74   76   75
CONECT   76   78   77
CONECT   78   80   79
CONECT   80   82   81
CONECT   82   84   83
CONECT   84   86   85
CONECT   86   88   87
CONECT   88   90   89
CONECT   90   92   91
CONECT   92   94   93
CONECT   94   96   95
CONECT   96   98   97
CONECT   98   99
CONECT   99  101  100
CONECT  101  103  102
CONECT  103  105  104
CONECT  105  107  106
CONECT  107  109  108
CONECT  109  111  110
CONECT  111  113  112
CONECT  113  115  114
CONECT  115  117  116
CONECT  117  119  118
CONECT  119  121  120
CONECT  121  123  122
CONECT  123  125  124
CONECT  125  127  126
CONECT  127  129  128
CONECT  129  131  130
CONECT  131  133  132
CONECT  133  135  134
CONECT  135  137  136
CONECT  137  139  138
CONECT  139  141  140
CONECT  141  143  142
CONECT  143  145  144
CONECT  145  147  146
CONECT  147  149  148
CONECT  149  151  150
CONECT  151  153  152
CONECT  153  155  154
CONECT  155  157  156
CONECT  157  159  158
CONECT  159  161  160
CONECT  161  163  162
CONECT  163  165  164
CONECT  165  167  166
CONECT  167  169  168
CONECT  169  171  170
CONECT  171  173  172
CONECT  173  175  174
CONECT  175  177  176
CONECT  177  179  178
CONECT  179  180
ENDMDL
