# Supplementary material for: Implementation of Time-Averaged Restraints with UNRES Coarse-Grained Model of Polypeptide Chains
Source: J Chem Theory Comput. 2025 Jan 24;21(3):1476–93. doi: 10.1021/acs.jctc.4c01504 (PMC11823420; doi:10.1021/acs.jctc.4c01504)
Supplement: Supplementary file 2 — ct4c01504_si_002.zip [file ct4c01504_si_002.zip › Suppdata/Structures/Models/1PQX_T280K_tau_48.9ps-cg.pdb]

REMARK 1PQX MODEL 1 UNRES energy =   268.18 kcal/mol RMSD = 2.90 A
CRYST1  640.000  640.000  640.000  90.00  90.00  90.00 P 1           1
ORIGX1       1.00000   0.00000   0.00000        0.00000
ORIGX2       0.00000   1.00000   0.00000        0.00000
ORIGX2       0.00000   0.00000   1.00000        0.00000
SCALE1       1.00000   0.00000   0.00000        0.00000
SCALE2       1.00000   0.00000   0.00000        0.00000
SCALE3       1.00000   0.00000   0.00000        0.00000
ATOM      1  CA  MET A   1     309.371 322.968 320.015  1.00  5.01
ATOM      2  SC  MET A   1     310.135 322.116 317.775  1.00  5.63
ATOM      3  CA  LYS A   2     310.957 326.283 320.130  1.00  3.52
ATOM      4  SC  LYS A   2     310.441 327.577 322.436  1.00  4.19
ATOM      5  CA  ILE A   3     314.710 326.468 320.006  1.00  2.81
ATOM      6  SC  ILE A   3     315.877 325.551 318.823  1.00  3.16
ATOM      7  CA  ILE A   4     314.863 330.462 320.580  1.00  2.55
ATOM      8  SC  ILE A   4     313.523 331.479 321.392  1.00  2.92
ATOM      9  CA  SER A   5     317.026 330.119 323.485  1.00  2.59
ATOM     10  SC  SER A   5     316.138 329.263 324.012  1.00  3.25
ATOM     11  CA  ILE A   6     319.948 329.081 321.101  1.00  2.20
ATOM     12  SC  ILE A   6     319.662 328.495 319.188  1.00  3.22
ATOM     13  CA  SER A   7     321.408 332.132 319.347  1.00  3.32
ATOM     14  SC  SER A   7     321.866 331.856 318.085  1.00  4.12
ATOM     15  CA  GLU A   8     320.120 334.180 322.270  1.00  3.99
ATOM     16  SC  GLU A   8     317.694 334.511 321.063  1.00  5.06
ATOM     17  CA  THR A   9     323.841 334.133 323.746  1.00  4.03
ATOM     18  SC  THR A   9     324.141 332.706 323.319  1.00  4.26
ATOM     19  CA  PRO A  10     326.655 336.414 322.750  1.00  4.71
ATOM     20  SC  PRO A  10     326.706 336.667 324.127  1.00  5.00
ATOM     21  CA  ASN A  11     328.866 333.556 321.788  1.00  4.56
ATOM     22  SC  ASN A  11     329.970 333.004 320.304  1.00  5.48
ATOM     23  CA  HIS A  12     328.598 330.260 323.665  1.00  3.12
ATOM     24  SC  HIS A  12     327.418 328.648 325.368  1.00  4.30
ATOM     25  CA  ASN A  13     329.747 327.444 321.368  1.00  2.24
ATOM     26  SC  ASN A  13     331.506 328.212 321.999  1.00  3.18
ATOM     27  CA  THR A  14     327.452 325.277 323.644  1.00  1.81
ATOM     28  SC  THR A  14     328.063 324.547 324.799  1.00  2.36
ATOM     29  CA  MET A  15     323.827 325.860 323.761  1.00  1.64
ATOM     30  SC  MET A  15     322.872 325.750 321.591  1.00  2.18
ATOM     31  CA  LYS A  16     320.718 324.338 324.959  1.00  1.30
ATOM     32  SC  LYS A  16     319.898 324.928 327.796  1.00  2.08
ATOM     33  CA  ILE A  17     317.499 324.080 323.259  1.00  1.33
ATOM     34  SC  ILE A  17     318.355 322.899 322.024  1.00  1.48
ATOM     35  CA  THR A  18     313.994 324.904 324.968  1.00  1.54
ATOM     36  SC  THR A  18     313.374 326.061 325.648  1.00  1.85
ATOM     37  CA  LEU A  19     311.627 322.000 324.639  1.00  1.99
ATOM     38  SC  LEU A  19     311.988 319.892 324.657  1.00  2.39
ATOM     39  CA  SER A  20     309.005 321.493 327.290  1.00  2.70
ATOM     40  SC  SER A  20     308.298 322.511 327.292  1.00  3.22
ATOM     41  CA  GLU A  21     305.686 320.286 326.055  1.00  3.08
ATOM     42  SC  GLU A  21     306.515 321.068 323.923  1.00  4.27
ATOM     43  CA  SER A  22     306.751 317.120 327.898  1.00  3.21
ATOM     44  SC  SER A  22     306.958 316.735 326.700  1.00  3.60
ATOM     45  CA  ARG A  23     307.477 317.675 331.576  1.00  3.61
ATOM     46  SC  ARG A  23     303.862 317.535 331.532  1.00  5.36
ATOM     47  CA  GLU A  24     310.424 317.211 333.778  1.00  3.88
ATOM     48  SC  GLU A  24     311.211 319.418 334.361  1.00  5.30
ATOM     49  CA  GLY A  25     311.588 313.899 334.911  1.00  3.46
ATOM     50  CA  MET A  26     313.245 312.572 331.599  1.00  2.61
ATOM     51  SC  MET A  26     312.916 312.396 329.328  1.00  2.83
ATOM     52  CA  THR A  27     316.896 311.605 331.671  1.00  2.42
ATOM     53  SC  THR A  27     316.425 310.499 330.901  1.00  3.01
ATOM     54  CA  SER A  28     320.399 312.816 331.255  1.00  1.87
ATOM     55  SC  SER A  28     321.371 312.658 332.169  1.00  2.20
ATOM     56  CA  ASP A  29     322.064 311.470 328.055  1.00  1.68
ATOM     57  SC  ASP A  29     321.226 310.491 326.507  1.00  2.39
ATOM     58  CA  THR A  30     324.639 312.902 325.389  1.00  1.35
ATOM     59  SC  THR A  30     325.825 312.213 325.815  1.00  1.77
ATOM     60  CA  TYR A  31     325.581 311.420 321.951  1.00  1.47
ATOM     61  SC  TYR A  31     322.351 311.155 322.541  1.00  2.38
ATOM     62  CA  THR A  32     328.652 311.496 319.685  1.00  1.81
ATOM     63  SC  THR A  32     330.009 311.793 320.302  1.00  2.12
ATOM     64  CA  LYS A  33     328.872 310.338 316.128  1.00  2.58
ATOM     65  SC  LYS A  33     331.207 308.562 316.893  1.00  4.02
ATOM     66  CA  VAL A  34     325.437 308.682 316.339  1.00  2.66
ATOM     67  SC  VAL A  34     324.617 308.162 315.238  1.00  3.27
ATOM     68  CA  ASP A  35     322.949 308.760 319.173  1.00  2.87
ATOM     69  SC  ASP A  35     322.132 310.140 317.806  1.00  3.95
ATOM     70  CA  ASP A  36     320.705 305.365 319.406  1.00  3.24
ATOM     71  SC  ASP A  36     321.950 304.251 318.176  1.00  4.10
ATOM     72  CA  SER A  37     318.245 307.460 321.554  1.00  3.13
ATOM     73  SC  SER A  37     317.605 307.235 322.650  1.00  3.42
ATOM     74  CA  GLN A  38     317.972 310.546 319.699  1.00  2.40
ATOM     75  SC  GLN A  38     318.184 309.362 317.716  1.00  2.79
ATOM     76  CA  PRO A  39     314.830 311.363 317.980  1.00  2.51
ATOM     77  SC  PRO A  39     314.799 312.330 318.956  1.00  2.63
ATOM     78  CA  ALA A  40     315.121 311.653 314.271  1.00  2.34
ATOM     79  SC  ALA A  40     314.856 311.056 313.787  1.00  2.52
ATOM     80  CA  PHE A  41     314.633 315.005 314.799  1.00  2.24
ATOM     81  SC  PHE A  41     313.529 316.956 312.884  1.00  3.33
ATOM     82  CA  ILE A  42     317.917 315.807 316.579  1.00  1.74
ATOM     83  SC  ILE A  42     318.596 314.620 317.460  1.00  2.11
ATOM     84  CA  ASN A  43     319.565 313.410 314.145  1.00  1.62
ATOM     85  SC  ASN A  43     319.782 311.463 313.715  1.00  2.18
ATOM     86  CA  ASP A  44     319.407 316.269 311.461  1.00  1.73
ATOM     87  SC  ASP A  44     317.642 317.153 310.857  1.00  2.30
ATOM     88  CA  ILE A  45     320.693 319.044 313.397  1.00  1.53
ATOM     89  SC  ILE A  45     319.762 319.676 315.014  1.00  1.75
ATOM     90  CA  LEU A  46     323.465 316.816 314.983  1.00  1.50
ATOM     91  SC  LEU A  46     324.149 314.961 315.627  1.00  1.87
ATOM     92  CA  LYS A  47     325.210 316.767 311.457  1.00  1.88
ATOM     93  SC  LYS A  47     323.294 316.237 309.550  1.00  2.84
ATOM     94  CA  VAL A  48     324.690 320.350 310.448  1.00  1.80
ATOM     95  SC  VAL A  48     323.504 321.291 310.371  1.00  2.12
ATOM     96  CA  GLU A  49     327.325 322.578 308.885  1.00  1.99
ATOM     97  SC  GLU A  49     326.051 322.355 306.803  1.00  3.15
ATOM     98  CA  GLY A  50     330.036 322.498 311.605  1.00  1.93
ATOM     99  CA  VAL A  51     328.179 320.784 314.662  1.00  1.33
ATOM    100  SC  VAL A  51     326.842 320.418 314.709  1.00  1.44
ATOM    101  CA  LYS A  52     329.051 317.345 315.577  1.00  1.42
ATOM    102  SC  LYS A  52     329.818 315.999 313.302  1.00  2.56
ATOM    103  CA  SER A  53     327.570 316.288 319.122  1.00  1.24
ATOM    104  SC  SER A  53     327.346 317.540 319.526  1.00  1.56
ATOM    105  CA  ILE A  54     323.928 316.292 320.672  1.00  0.99
ATOM    106  SC  ILE A  54     322.465 316.772 319.999  1.00  1.49
ATOM    107  CA  PHE A  55     322.970 315.831 324.371  1.00  0.95
ATOM    108  SC  PHE A  55     324.992 317.672 325.526  1.00  1.89
ATOM    109  CA  HIS A  56     319.756 315.456 326.283  1.00  1.13
ATOM    110  SC  HIS A  56     318.845 314.174 324.096  1.00  2.03
ATOM    111  CA  VAL A  57     318.952 316.660 330.015  1.00  1.45
ATOM    112  SC  VAL A  57     319.707 317.016 331.180  1.00  1.63
ATOM    113  CA  MET A  58     315.785 316.733 331.863  1.00  2.01
ATOM    114  SC  MET A  58     315.896 315.998 334.136  1.00  3.06
ATOM    115  CA  ASP A  59     313.291 316.405 329.182  1.00  1.85
ATOM    116  SC  ASP A  59     311.359 316.264 329.757  1.00  2.52
ATOM    117  CA  PHE A  60     315.260 319.304 327.407  1.00  1.38
ATOM    118  SC  PHE A  60     316.897 320.704 329.380  1.00  2.15
ATOM    119  CA  ILE A  61     318.088 319.039 324.735  1.00  1.16
ATOM    120  SC  ILE A  61     317.131 318.120 323.441  1.00  1.44
ATOM    121  CA  SER A  62     321.773 320.356 324.366  1.00  1.05
ATOM    122  SC  SER A  62     322.491 321.178 325.112  1.00  1.29
ATOM    123  CA  VAL A  63     324.068 321.000 321.157  1.00  1.03
ATOM    124  SC  VAL A  63     323.565 320.827 319.712  1.00  1.28
ATOM    125  CA  ASP A  64     327.818 320.965 320.794  1.00  1.14
ATOM    126  SC  ASP A  64     328.539 320.089 322.415  1.00  1.73
ATOM    127  CA  LYS A  65     330.457 322.515 318.128  1.00  1.40
ATOM    128  SC  LYS A  65     331.245 324.596 317.314  1.00  2.77
ATOM    129  CA  GLU A  66     333.839 321.501 316.181  1.00  1.92
ATOM    130  SC  GLU A  66     335.486 319.790 315.601  1.00  3.00
ATOM    131  CA  ASN A  67     336.875 323.712 316.057  1.00  2.60
ATOM    132  SC  ASN A  67     338.592 322.932 316.859  1.00  3.71
ATOM    133  CA  ASP A  68     336.751 323.224 312.267  1.00  3.15
ATOM    134  SC  ASP A  68     335.378 321.983 311.669  1.00  4.19
ATOM    135  CA  ALA A  69     333.428 325.181 312.015  1.00  3.16
ATOM    136  SC  ALA A  69     333.054 324.819 311.354  1.00  3.52
ATOM    137  CA  ASN A  70     331.495 328.143 314.133  1.00  2.63
ATOM    138  SC  ASN A  70     331.967 329.705 312.971  1.00  3.58
ATOM    139  CA  TRP A  71     328.232 328.350 316.321  1.00  2.27
ATOM    140  SC  TRP A  71     327.356 325.726 318.885  1.00  2.56
ATOM    141  CA  GLU A  72     326.555 330.280 313.280  1.00  2.38
ATOM    142  SC  GLU A  72     328.051 332.131 312.554  1.00  3.26
ATOM    143  CA  THR A  73     326.369 327.478 310.648  1.00  2.20
ATOM    144  SC  THR A  73     327.376 327.662 309.525  1.00  2.58
ATOM    145  CA  VAL A  74     325.466 324.951 313.366  1.00  1.77
ATOM    146  SC  VAL A  74     326.839 324.847 313.807  1.00  1.96
ATOM    147  CA  LEU A  75     322.752 327.299 314.662  1.00  1.81
ATOM    148  SC  LEU A  75     323.544 327.875 316.568  1.00  2.32
ATOM    149  CA  PRO A  76     321.532 328.761 311.353  1.00  2.05
ATOM    150  SC  PRO A  76     322.630 329.595 311.686  1.00  2.20
ATOM    151  CA  LYS A  77     319.971 325.720 309.850  1.00  1.79
ATOM    152  SC  LYS A  77     322.048 325.550 307.823  1.00  2.55
ATOM    153  CA  VAL A  78     319.441 324.185 313.568  1.00  1.59
ATOM    154  SC  VAL A  78     320.704 323.924 314.413  1.00  1.73
ATOM    155  CA  GLU A  79     316.531 326.574 313.988  1.00  2.00
ATOM    156  SC  GLU A  79     315.787 328.080 315.770  1.00  2.55
ATOM    157  CA  ALA A  80     314.937 325.355 310.737  1.00  2.07
ATOM    158  SC  ALA A  80     315.724 325.278 310.466  1.00  2.16
ATOM    159  CA  VAL A  81     315.253 321.748 311.496  1.00  1.89
ATOM    160  SC  VAL A  81     316.700 321.418 311.247  1.00  1.89
ATOM    161  CA  PHE A  82     314.609 321.659 315.097  1.00  2.19
ATOM    162  SC  PHE A  82     314.842 321.109 317.842  1.00  2.84
ATOM    163  CA  GLU A  83     312.092 324.596 314.973  1.00  2.55
ATOM    164  SC  GLU A  83     311.219 326.498 315.959  1.00  3.16
ATOM    165  CA  LEU A  84     310.276 322.708 312.181  1.00  2.80
ATOM    166  SC  LEU A  84     309.771 321.879 310.386  1.00  3.11
ATOM    167  CA  GLU A  85     310.290 319.318 314.082  1.00  3.10
ATOM    168  SC  GLU A  85     308.578 317.808 313.428  1.00  3.87
ATOM    169  CA  HIS A  86     311.778 318.536 317.680  1.00  3.68
ATOM    170  SC  HIS A  86     310.600 318.404 320.300  1.00  4.05
ATOM    171  CA  HIS A  87     312.099 315.253 319.744  1.00  5.04
ATOM    172  SC  HIS A  87     311.442 315.173 316.946  1.00  5.88
ATOM    173  CA  HIS A  88     313.592 314.283 323.214  1.00  5.94
ATOM    174  SC  HIS A  88     314.693 315.072 325.593  1.00  6.47
ATOM    175  CA  HIS A  89     314.367 310.796 324.506  1.00  6.47
ATOM    176  SC  HIS A  89     316.230 311.777 326.121  1.00  6.56
ATOM    177  CA  HIS A  90     312.165 307.781 322.989  1.00  7.95
ATOM    178  SC  HIS A  90     313.281 307.940 320.468  1.00  8.25
ATOM    179  CA  HIS A  91     311.900 304.656 325.145  1.00  9.82
ATOM    180  SC  HIS A  91     310.655 303.034 327.057  1.00 10.64
TER
CONECT    1    3    2
CONECT    3    5    4
CONECT    5    7    6
CONECT    7    9    8
CONECT    9   11   10
CONECT   11   13   12
CONECT   13   15   14
CONECT   15   17   16
CONECT   17   19   18
CONECT   19   21   20
CONECT   21   23   22
CONECT   23   25   24
CONECT   25   27   26
CONECT   27   29   28
CONECT   29   31   30
CONECT   31   33   32
CONECT   33   35   34
CONECT   35   37   36
CONECT   37   39   38
CONECT   39   41   40
CONECT   41   43   42
CONECT   43   45   44
CONECT   45   47   46
CONECT   47   49   48
CONECT   49   50
CONECT   50   52   51
CONECT   52   54   53
CONECT   54   56   55
CONECT   56   58   57
CONECT   58   60   59
CONECT   60   62   61
CONECT   62   64   63
CONECT   64   66   65
CONECT   66   68   67
CONECT   68   70   69
CONECT   70   72   71
CONECT   72   74   73
CONECT   74   76   75
CONECT   76   78   77
CONECT   78   80   79
CONECT   80   82   81
CONECT   82   84   83
CONECT   84   86   85
CONECT   86   88   87
CONECT   88   90   89
CONECT   90   92   91
CONECT   92   94   93
CONECT   94   96   95
CONECT   96   98   97
CONECT   98   99
CONECT   99  101  100
CONECT  101  103  102
CONECT  103  105  104
CONECT  105  107  106
CONECT  107  109  108
CONECT  109  111  110
CONECT  111  113  112
CONECT  113  115  114
CONECT  115  117  116
CONECT  117  119  118
CONECT  119  121  120
CONECT  121  123  122
CONECT  123  125  124
CONECT  125  127  126
CONECT  127  129  128
CONECT  129  131  130
CONECT  131  133  132
CONECT  133  135  134
CONECT  135  137  136
CONECT  137  139  138
CONECT  139  141  140
CONECT  141  143  142
CONECT  143  145  144
CONECT  145  147  146
CONECT  147  149  148
CONECT  149  151  150
CONECT  151  153  152
CONECT  153  155  154
CONECT  155  157  156
CONECT  157  159  158
CONECT  159  161  160
CONECT  161  163  162
CONECT  163  165  164
CONECT  165  167  166
CONECT  167  169  168
CONECT  169  171  170
CONECT  171  173  172
CONECT  173  175  174
CONECT  175  177  176
CONECT  177  179  178
CONECT  179  180
ENDMDL
REMARK 1PQX MODEL 2 UNRES energy =   268.30 kcal/mol RMSD = 2.55 A
CRYST1  640.000  640.000  640.000  90.00  90.00  90.00 P 1           1
ORIGX1       1.00000   0.00000   0.00000        0.00000
ORIGX2       0.00000   1.00000   0.00000        0.00000
ORIGX2       0.00000   0.00000   1.00000        0.00000
SCALE1       1.00000   0.00000   0.00000        0.00000
SCALE2       1.00000   0.00000   0.00000        0.00000
SCALE3       1.00000   0.00000   0.00000        0.00000
ATOM      1  CA  MET A   1     320.836 326.658 316.175  1.00  3.22
ATOM      2  SC  MET A   1     320.107 329.112 316.310  1.00  3.63
ATOM      3  CA  LYS A   2     324.106 325.632 317.730  1.00  2.42
ATOM      4  SC  LYS A   2     326.400 326.526 316.663  1.00  3.27
ATOM      5  CA  ILE A   3     324.491 323.289 320.787  1.00  1.85
ATOM      6  SC  ILE A   3     324.689 321.419 320.316  1.00  2.14
ATOM      7  CA  ILE A   4     328.048 324.049 322.099  1.00  1.79
ATOM      8  SC  ILE A   4     328.724 325.242 321.227  1.00  2.16
ATOM      9  CA  SER A   5     327.476 321.914 325.217  1.00  1.89
ATOM     10  SC  SER A   5     328.547 322.272 325.973  1.00  2.35
ATOM     11  CA  ILE A   6     324.221 320.213 326.818  1.00  1.75
ATOM     12  SC  ILE A   6     323.932 319.096 325.249  1.00  2.55
ATOM     13  CA  SER A   7     322.379 319.710 330.149  1.00  1.97
ATOM     14  SC  SER A   7     320.994 319.922 329.933  1.00  2.44
ATOM     15  CA  GLU A   8     320.541 316.716 331.528  1.00  2.52
ATOM     16  SC  GLU A   8     321.423 315.344 329.743  1.00  3.51
ATOM     17  CA  THR A   9     317.984 316.556 334.204  1.00  3.05
ATOM     18  SC  THR A   9     317.176 317.258 333.130  1.00  3.30
ATOM     19  CA  PRO A  10     317.915 314.228 337.246  1.00  4.24
ATOM     20  SC  PRO A  10     317.192 315.118 338.082  1.00  4.61
ATOM     21  CA  ASN A  11     315.222 311.925 336.226  1.00  4.28
ATOM     22  SC  ASN A  11     313.433 312.297 337.209  1.00  5.11
ATOM     23  CA  HIS A  12     313.682 314.195 333.602  1.00  3.21
ATOM     24  SC  HIS A  12     312.664 316.226 335.047  1.00  4.50
ATOM     25  CA  ASN A  13     313.006 313.138 330.215  1.00  2.49
ATOM     26  SC  ASN A  13     311.616 311.807 329.891  1.00  3.43
ATOM     27  CA  THR A  14     313.268 316.888 328.956  1.00  1.77
ATOM     28  SC  THR A  14     312.814 318.267 328.643  1.00  2.31
ATOM     29  CA  MET A  15     316.992 318.224 328.761  1.00  1.46
ATOM     30  SC  MET A  15     316.688 316.379 327.176  1.00  1.97
ATOM     31  CA  LYS A  16     318.748 321.336 327.452  1.00  1.08
ATOM     32  SC  LYS A  16     318.448 323.980 328.882  1.00  1.93
ATOM     33  CA  ILE A  17     321.752 322.801 325.319  1.00  1.02
ATOM     34  SC  ILE A  17     321.459 322.114 323.835  1.00  1.22
ATOM     35  CA  THR A  18     324.150 326.197 325.493  1.00  1.14
ATOM     36  SC  THR A  18     324.973 326.497 326.802  1.00  1.44
ATOM     37  CA  LEU A  19     324.747 328.598 322.487  1.00  1.39
ATOM     38  SC  LEU A  19     323.383 328.997 321.382  1.00  1.70
ATOM     39  CA  SER A  20     328.257 330.709 322.534  1.00  2.19
ATOM     40  SC  SER A  20     329.333 329.863 322.706  1.00  2.88
ATOM     41  CA  GLU A  21     328.330 331.412 318.764  1.00  2.83
ATOM     42  SC  GLU A  21     330.636 331.020 318.384  1.00  4.18
ATOM     43  CA  SER A  22     324.936 332.862 318.304  1.00  3.00
ATOM     44  SC  SER A  22     324.174 333.624 319.057  1.00  3.43
ATOM     45  CA  ARG A  23     323.861 335.175 315.739  1.00  3.25
ATOM     46  SC  ARG A  23     327.135 334.651 315.469  1.00  4.99
ATOM     47  CA  GLU A  24     320.977 337.597 315.969  1.00  3.36
ATOM     48  SC  GLU A  24     321.278 339.936 316.173  1.00  4.66
ATOM     49  CA  GLY A  25     318.180 336.533 318.256  1.00  3.10
ATOM     50  CA  MET A  26     315.357 333.989 318.808  1.00  2.36
ATOM     51  SC  MET A  26     316.701 332.427 320.066  1.00  2.67
ATOM     52  CA  THR A  27     311.866 334.046 320.581  1.00  2.18
ATOM     53  SC  THR A  27     311.436 333.182 319.460  1.00  2.71
ATOM     54  CA  SER A  28     310.671 331.082 322.341  1.00  1.75
ATOM     55  SC  SER A  28     309.990 331.527 323.343  1.00  2.08
ATOM     56  CA  ASP A  29     310.192 328.185 319.430  1.00  1.53
ATOM     57  SC  ASP A  29     310.131 327.283 317.630  1.00  2.15
ATOM     58  CA  THR A  30     309.299 324.399 319.655  1.00  1.26
ATOM     59  SC  THR A  30     307.780 324.343 319.799  1.00  1.62
ATOM     60  CA  TYR A  31     309.526 321.420 317.310  1.00  1.39
ATOM     61  SC  TYR A  31     312.397 323.257 317.451  1.00  2.26
ATOM     62  CA  THR A  32     308.041 317.859 316.973  1.00  1.82
ATOM     63  SC  THR A  32     306.650 317.615 317.184  1.00  2.12
ATOM     64  CA  LYS A  33     310.002 316.104 314.278  1.00  2.97
ATOM     65  SC  LYS A  33     311.222 313.818 313.608  1.00  4.65
ATOM     66  CA  VAL A  34     311.890 318.058 311.841  1.00  2.87
ATOM     67  SC  VAL A  34     312.851 316.892 311.505  1.00  3.54
ATOM     68  CA  ASP A  35     311.404 321.547 310.451  1.00  3.13
ATOM     69  SC  ASP A  35     310.451 323.202 311.085  1.00  4.32
ATOM     70  CA  ASP A  36     312.439 322.341 306.851  1.00  3.21
ATOM     71  SC  ASP A  36     310.871 321.421 305.920  1.00  4.06
ATOM     72  CA  SER A  37     313.701 325.543 308.331  1.00  3.17
ATOM     73  SC  SER A  37     313.222 326.665 308.840  1.00  3.50
ATOM     74  CA  GLN A  38     316.654 323.571 309.568  1.00  2.34
ATOM     75  SC  GLN A  38     315.810 323.790 311.885  1.00  2.85
ATOM     76  CA  PRO A  39     319.902 322.630 308.014  1.00  2.41
ATOM     77  SC  PRO A  39     319.894 323.345 309.226  1.00  2.51
ATOM     78  CA  ALA A  40     320.770 318.914 307.827  1.00  2.22
ATOM     79  SC  ALA A  40     321.466 318.981 307.534  1.00  2.43
ATOM     80  CA  PHE A  41     323.267 319.077 310.644  1.00  2.04
ATOM     81  SC  PHE A  41     325.858 317.568 310.899  1.00  2.85
ATOM     82  CA  ILE A  42     320.225 319.775 313.027  1.00  1.58
ATOM     83  SC  ILE A  42     319.073 320.822 314.190  1.00  1.94
ATOM     84  CA  ASN A  43     318.328 317.125 311.158  1.00  1.44
ATOM     85  SC  ASN A  43     317.164 318.379 310.133  1.00  1.98
ATOM     86  CA  ASP A  44     320.310 314.128 312.363  1.00  1.54
ATOM     87  SC  ASP A  44     321.236 314.846 310.683  1.00  2.02
ATOM     88  CA  ILE A  45     320.265 315.156 315.838  1.00  1.47
ATOM     89  SC  ILE A  45     320.710 316.518 317.107  1.00  1.66
ATOM     90  CA  LEU A  46     316.623 315.608 315.741  1.00  1.54
ATOM     91  SC  LEU A  46     314.853 316.702 316.005  1.00  1.88
ATOM     92  CA  LYS A  47     316.191 312.153 314.034  1.00  1.90
ATOM     93  SC  LYS A  47     317.298 312.984 311.781  1.00  2.73
ATOM     94  CA  VAL A  48     318.453 310.236 316.740  1.00  1.86
ATOM     95  SC  VAL A  48     319.631 310.267 317.661  1.00  2.18
ATOM     96  CA  GLU A  49     317.099 306.860 317.864  1.00  2.12
ATOM     97  SC  GLU A  49     319.354 306.742 318.866  1.00  3.33
ATOM     98  CA  GLY A  50     317.227 307.945 321.656  1.00  2.02
ATOM     99  CA  VAL A  51     315.687 311.505 321.096  1.00  1.35
ATOM    100  SC  VAL A  51     316.390 312.558 320.285  1.00  1.46
ATOM    101  CA  LYS A  52     312.126 312.924 320.738  1.00  1.40
ATOM    102  SC  LYS A  52     309.702 311.251 320.566  1.00  2.47
ATOM    103  CA  SER A  53     311.306 316.685 319.782  1.00  1.20
ATOM    104  SC  SER A  53     310.027 316.329 319.873  1.00  1.52
ATOM    105  CA  ILE A  54     313.394 319.896 319.933  1.00  0.98
ATOM    106  SC  ILE A  54     315.170 320.084 319.346  1.00  1.37
ATOM    107  CA  PHE A  55     313.082 323.330 321.382  1.00  0.94
ATOM    108  SC  PHE A  55     311.821 324.708 323.722  1.00  1.82
ATOM    109  CA  HIS A  56     314.782 326.972 320.788  1.00  1.05
ATOM    110  SC  HIS A  56     314.447 328.390 318.381  1.00  1.98
ATOM    111  CA  VAL A  57     315.096 329.671 323.562  1.00  1.41
ATOM    112  SC  VAL A  57     315.496 328.541 324.534  1.00  1.68
ATOM    113  CA  MET A  58     317.003 332.949 324.366  1.00  2.01
ATOM    114  SC  MET A  58     315.331 333.979 325.174  1.00  2.89
ATOM    115  CA  ASP A  59     320.520 332.130 324.264  1.00  1.68
ATOM    116  SC  ASP A  59     322.598 332.254 324.397  1.00  2.35
ATOM    117  CA  PHE A  60     319.876 328.234 324.446  1.00  1.23
ATOM    118  SC  PHE A  60     320.823 327.732 327.153  1.00  2.13
ATOM    119  CA  ILE A  61     318.149 324.968 322.815  1.00  1.03
ATOM    120  SC  ILE A  61     318.223 324.966 320.959  1.00  1.29
ATOM    121  CA  SER A  62     316.382 322.013 324.431  1.00  1.00
ATOM    122  SC  SER A  62     315.491 322.139 325.354  1.00  1.22
ATOM    123  CA  VAL A  63     315.640 318.311 323.464  1.00  1.00
ATOM    124  SC  VAL A  63     316.934 318.067 322.707  1.00  1.22
ATOM    125  CA  ASP A  64     313.345 315.568 324.508  1.00  1.10
ATOM    126  SC  ASP A  64     311.286 315.305 324.584  1.00  1.71
ATOM    127  CA  LYS A  65     313.751 312.074 325.777  1.00  1.37
ATOM    128  SC  LYS A  65     315.286 311.717 327.819  1.00  2.68
ATOM    129  CA  GLU A  66     312.136 308.684 325.133  1.00  1.91
ATOM    130  SC  GLU A  66     313.100 307.653 323.216  1.00  3.05
ATOM    131  CA  ASN A  67     311.079 306.771 328.190  1.00  2.53
ATOM    132  SC  ASN A  67     309.400 306.353 327.247  1.00  3.68
ATOM    133  CA  ASP A  68     313.416 303.958 327.098  1.00  3.29
ATOM    134  SC  ASP A  68     313.015 302.584 325.738  1.00  4.41
ATOM    135  CA  ALA A  69     316.149 306.463 326.249  1.00  3.04
ATOM    136  SC  ALA A  69     316.101 307.166 325.814  1.00  3.41
ATOM    137  CA  ASN A  70     318.517 308.457 328.615  1.00  2.56
ATOM    138  SC  ASN A  70     318.255 307.735 330.448  1.00  3.51
ATOM    139  CA  TRP A  71     319.573 312.024 327.601  1.00  2.22
ATOM    140  SC  TRP A  71     320.256 314.318 325.334  1.00  2.49
ATOM    141  CA  GLU A  72     323.093 311.436 328.879  1.00  2.31
ATOM    142  SC  GLU A  72     325.352 311.797 329.878  1.00  3.29
ATOM    143  CA  THR A  73     323.734 308.531 326.586  1.00  2.18
ATOM    144  SC  THR A  73     324.003 307.114 327.161  1.00  2.56
ATOM    145  CA  VAL A  74     322.166 310.324 323.562  1.00  1.77
ATOM    146  SC  VAL A  74     320.720 310.386 323.558  1.00  1.94
ATOM    147  CA  LEU A  75     324.728 313.052 323.665  1.00  1.77
ATOM    148  SC  LEU A  75     324.789 314.061 325.476  1.00  2.40
ATOM    149  CA  PRO A  76     327.318 311.143 321.494  1.00  1.95
ATOM    150  SC  PRO A  76     327.236 310.618 322.847  1.00  2.15
ATOM    151  CA  LYS A  77     325.400 310.808 318.322  1.00  1.68
ATOM    152  SC  LYS A  77     324.259 308.319 319.791  1.00  2.54
ATOM    153  CA  VAL A  78     323.605 314.033 319.290  1.00  1.45
ATOM    154  SC  VAL A  78     322.346 313.885 319.975  1.00  1.62
ATOM    155  CA  GLU A  79     326.365 316.466 320.168  1.00  1.80
ATOM    156  SC  GLU A  79     328.230 315.615 321.597  1.00  2.46
ATOM    157  CA  ALA A  80     328.362 314.794 317.365  1.00  1.82
ATOM    158  SC  ALA A  80     328.756 314.199 317.028  1.00  1.96
ATOM    159  CA  VAL A  81     325.421 315.574 314.925  1.00  1.69
ATOM    160  SC  VAL A  81     324.529 314.662 314.155  1.00  1.72
ATOM    161  CA  PHE A  82     325.449 319.298 315.390  1.00  1.98
ATOM    162  SC  PHE A  82     323.288 321.198 316.076  1.00  2.60
ATOM    163  CA  GLU A  83     329.010 319.731 316.960  1.00  2.31
ATOM    164  SC  GLU A  83     330.135 321.748 317.458  1.00  3.06
ATOM    165  CA  LEU A  84     330.273 318.183 313.831  1.00  2.55
ATOM    166  SC  LEU A  84     331.094 316.572 313.834  1.00  2.90
ATOM    167  CA  GLU A  85     329.629 320.273 310.973  1.00  2.99
ATOM    168  SC  GLU A  85     329.236 319.458 308.698  1.00  3.92
ATOM    169  CA  HIS A  86     329.973 323.225 313.673  1.00  3.47
ATOM    170  SC  HIS A  86     327.258 323.214 313.393  1.00  3.92
ATOM    171  CA  HIS A  87     333.738 322.307 313.977  1.00  4.37
ATOM    172  SC  HIS A  87     333.754 320.001 315.314  1.00  5.19
ATOM    173  CA  HIS A  88     333.800 322.550 310.057  1.00  5.11
ATOM    174  SC  HIS A  88     333.461 320.010 308.987  1.00  5.71
ATOM    175  CA  HIS A  89     332.473 326.237 310.551  1.00  5.73
ATOM    176  SC  HIS A  89     329.839 325.486 310.231  1.00  6.01
ATOM    177  CA  HIS A  90     335.531 326.987 312.953  1.00  7.06
ATOM    178  SC  HIS A  90     337.545 325.891 314.314  1.00  7.54
ATOM    179  CA  HIS A  91     338.489 325.932 310.665  1.00  8.71
ATOM    180  SC  HIS A  91     341.198 325.645 311.199  1.00  9.56
TER
CONECT    1    3    2
CONECT    3    5    4
CONECT    5    7    6
CONECT    7    9    8
CONECT    9   11   10
CONECT   11   13   12
CONECT   13   15   14
CONECT   15   17   16
CONECT   17   19   18
CONECT   19   21   20
CONECT   21   23   22
CONECT   23   25   24
CONECT   25   27   26
CONECT   27   29   28
CONECT   29   31   30
CONECT   31   33   32
CONECT   33   35   34
CONECT   35   37   36
CONECT   37   39   38
CONECT   39   41   40
CONECT   41   43   42
CONECT   43   45   44
CONECT   45   47   46
CONECT   47   49   48
CONECT   49   50
CONECT   50   52   51
CONECT   52   54   53
CONECT   54   56   55
CONECT   56   58   57
CONECT   58   60   59
CONECT   60   62   61
CONECT   62   64   63
CONECT   64   66   65
CONECT   66   68   67
CONECT   68   70   69
CONECT   70   72   71
CONECT   72   74   73
CONECT   74   76   75
CONECT   76   78   77
CONECT   78   80   79
CONECT   80   82   81
CONECT   82   84   83
CONECT   84   86   85
CONECT   86   88   87
CONECT   88   90   89
CONECT   90   92   91
CONECT   92   94   93
CONECT   94   96   95
CONECT   96   98   97
CONECT   98   99
CONECT   99  101  100
CONECT  101  103  102
CONECT  103  105  104
CONECT  105  107  106
CONECT  107  109  108
CONECT  109  111  110
CONECT  111  113  112
CONECT  113  115  114
CONECT  115  117  116
CONECT  117  119  118
CONECT  119  121  120
CONECT  121  123  122
CONECT  123  125  124
CONECT  125  127  126
CONECT  127  129  128
CONECT  129  131  130
CONECT  131  133  132
CONECT  133  135  134
CONECT  135  137  136
CONECT  137  139  138
CONECT  139  141  140
CONECT  141  143  142
CONECT  143  145  144
CONECT  145  147  146
CONECT  147  149  148
CONECT  149  151  150
CONECT  151  153  152
CONECT  153  155  154
CONECT  155  157  156
CONECT  157  159  158
CONECT  159  161  160
CONECT  161  163  162
CONECT  163  165  164
CONECT  165  167  166
CONECT  167  169  168
CONECT  169  171  170
CONECT  171  173  172
CONECT  173  175  174
CONECT  175  177  176
CONECT  177  179  178
CONECT  179  180
ENDMDL
REMARK 1PQX MODEL 3 UNRES energy =   268.34 kcal/mol RMSD = 3.08 A
CRYST1  640.000  640.000  640.000  90.00  90.00  90.00 P 1           1
ORIGX1       1.00000   0.00000   0.00000        0.00000
ORIGX2       0.00000   1.00000   0.00000        0.00000
ORIGX2       0.00000   0.00000   1.00000        0.00000
SCALE1       1.00000   0.00000   0.00000        0.00000
SCALE2       1.00000   0.00000   0.00000        0.00000
SCALE3       1.00000   0.00000   0.00000        0.00000
ATOM      1  CA  MET A   1     313.274 314.304 315.566  1.00  5.39
ATOM      2  SC  MET A   1     314.932 313.496 317.366  1.00  5.93
ATOM      3  CA  LYS A   2     314.284 316.482 312.779  1.00  3.73
ATOM      4  SC  LYS A   2     312.986 316.110 310.289  1.00  4.46
ATOM      5  CA  ILE A   3     315.451 320.171 313.573  1.00  2.46
ATOM      6  SC  ILE A   3     317.234 320.416 312.899  1.00  2.62
ATOM      7  CA  ILE A   4     314.098 323.579 312.772  1.00  2.26
ATOM      8  SC  ILE A   4     312.263 323.888 313.088  1.00  2.79
ATOM      9  CA  SER A   5     315.738 326.828 313.651  1.00  2.40
ATOM     10  SC  SER A   5     314.663 327.560 313.311  1.00  2.94
ATOM     11  CA  ILE A   6     317.036 328.560 316.818  1.00  2.38
ATOM     12  SC  ILE A   6     318.343 328.910 315.570  1.00  3.44
ATOM     13  CA  SER A   7     315.390 330.570 319.783  1.00  2.43
ATOM     14  SC  SER A   7     314.239 330.832 320.273  1.00  3.02
ATOM     15  CA  GLU A   8     316.142 331.772 323.440  1.00  2.73
ATOM     16  SC  GLU A   8     314.503 333.400 324.227  1.00  3.89
ATOM     17  CA  THR A   9     314.953 329.923 326.464  1.00  3.63
ATOM     18  SC  THR A   9     315.939 328.880 326.650  1.00  3.89
ATOM     19  CA  PRO A  10     311.901 331.084 328.604  1.00  5.05
ATOM     20  SC  PRO A  10     311.118 330.075 328.001  1.00  5.53
ATOM     21  CA  ASN A  11     314.179 331.086 331.849  1.00  4.82
ATOM     22  SC  ASN A  11     314.249 329.184 332.198  1.00  5.65
ATOM     23  CA  HIS A  12     317.281 329.660 330.069  1.00  3.45
ATOM     24  SC  HIS A  12     317.470 326.940 330.346  1.00  4.59
ATOM     25  CA  ASN A  13     319.665 332.716 329.063  1.00  2.64
ATOM     26  SC  ASN A  13     320.326 334.338 330.026  1.00  3.68
ATOM     27  CA  THR A  14     321.084 330.233 326.826  1.00  1.73
ATOM     28  SC  THR A  14     321.129 328.886 327.434  1.00  2.28
ATOM     29  CA  MET A  15     319.575 329.257 323.482  1.00  1.46
ATOM     30  SC  MET A  15     321.244 331.145 322.942  1.00  1.98
ATOM     31  CA  LYS A  16     316.939 326.786 322.539  1.00  1.20
ATOM     32  SC  LYS A  16     315.125 326.786 324.957  1.00  1.94
ATOM     33  CA  ILE A  17     316.125 325.037 319.138  1.00  1.17
ATOM     34  SC  ILE A  17     317.119 323.658 318.158  1.00  1.31
ATOM     35  CA  THR A  18     312.955 323.864 317.300  1.00  1.39
ATOM     36  SC  THR A  18     312.368 325.124 317.082  1.00  1.71
ATOM     37  CA  LEU A  19     311.314 320.759 316.042  1.00  1.73
ATOM     38  SC  LEU A  19     311.724 318.890 316.840  1.00  2.02
ATOM     39  CA  SER A  20     309.204 320.161 312.906  1.00  2.47
ATOM     40  SC  SER A  20     310.217 319.753 312.277  1.00  3.12
ATOM     41  CA  GLU A  21     308.816 316.458 313.103  1.00  2.95
ATOM     42  SC  GLU A  21     307.428 315.091 311.711  1.00  4.28
ATOM     43  CA  SER A  22     307.237 314.713 315.949  1.00  3.27
ATOM     44  SC  SER A  22     307.679 315.595 316.809  1.00  3.65
ATOM     45  CA  ARG A  23     305.600 311.384 316.244  1.00  3.78
ATOM     46  SC  ARG A  23     308.089 312.356 318.569  1.00  5.41
ATOM     47  CA  GLU A  24     302.774 312.798 318.357  1.00  4.03
ATOM     48  SC  GLU A  24     302.355 311.425 320.737  1.00  5.36
ATOM     49  CA  GLY A  25     305.128 314.739 320.703  1.00  3.72
ATOM     50  CA  MET A  26     307.860 314.969 323.199  1.00  2.85
ATOM     51  SC  MET A  26     309.306 316.899 322.186  1.00  3.14
ATOM     52  CA  THR A  27     308.193 315.604 326.885  1.00  2.63
ATOM     53  SC  THR A  27     307.392 315.221 328.121  1.00  3.20
ATOM     54  CA  SER A  28     311.302 316.547 328.887  1.00  2.08
ATOM     55  SC  SER A  28     310.745 316.970 329.959  1.00  2.41
ATOM     56  CA  ASP A  29     314.770 314.956 328.446  1.00  1.83
ATOM     57  SC  ASP A  29     316.266 314.628 326.939  1.00  2.41
ATOM     58  CA  THR A  30     318.089 316.380 329.939  1.00  1.50
ATOM     59  SC  THR A  30     318.150 317.080 331.299  1.00  1.88
ATOM     60  CA  TYR A  31     321.511 315.230 328.961  1.00  1.58
ATOM     61  SC  TYR A  31     320.320 313.638 326.171  1.00  2.86
ATOM     62  CA  THR A  32     323.973 316.314 331.850  1.00  2.01
ATOM     63  SC  THR A  32     323.427 316.349 333.210  1.00  2.34
ATOM     64  CA  LYS A  33     326.487 313.594 330.921  1.00  3.25
ATOM     65  SC  LYS A  33     325.537 310.979 330.787  1.00  5.11
ATOM     66  CA  VAL A  34     327.461 313.502 326.930  1.00  3.03
ATOM     67  SC  VAL A  34     328.623 314.365 326.621  1.00  3.67
ATOM     68  CA  ASP A  35     329.561 310.878 325.808  1.00  3.48
ATOM     69  SC  ASP A  35     331.176 309.743 325.326  1.00  4.62
ATOM     70  CA  ASP A  36     327.893 308.694 328.481  1.00  3.54
ATOM     71  SC  ASP A  36     328.905 309.992 329.643  1.00  4.38
ATOM     72  CA  SER A  37     324.352 308.448 326.605  1.00  3.45
ATOM     73  SC  SER A  37     323.627 308.073 327.606  1.00  3.78
ATOM     74  CA  GLN A  38     324.571 309.983 323.367  1.00  2.66
ATOM     75  SC  GLN A  38     324.141 312.213 324.281  1.00  3.14
ATOM     76  CA  PRO A  39     323.653 308.886 320.049  1.00  2.81
ATOM     77  SC  PRO A  39     322.576 309.804 320.174  1.00  2.93
ATOM     78  CA  ALA A  40     326.626 309.225 317.799  1.00  2.62
ATOM     79  SC  ALA A  40     326.604 308.625 317.284  1.00  2.84
ATOM     80  CA  PHE A  41     325.075 312.062 315.623  1.00  2.58
ATOM     81  SC  PHE A  41     324.173 313.727 313.189  1.00  3.72
ATOM     82  CA  ILE A  42     323.805 313.795 318.788  1.00  2.01
ATOM     83  SC  ILE A  42     322.246 314.636 319.487  1.00  2.42
ATOM     84  CA  ASN A  43     327.301 313.341 320.319  1.00  1.73
ATOM     85  SC  ASN A  43     327.329 311.831 321.532  1.00  2.29
ATOM     86  CA  ASP A  44     328.806 315.127 317.376  1.00  1.85
ATOM     87  SC  ASP A  44     328.638 313.703 315.951  1.00  2.32
ATOM     88  CA  ILE A  45     325.906 317.664 316.735  1.00  1.76
ATOM     89  SC  ILE A  45     324.103 318.248 316.631  1.00  2.05
ATOM     90  CA  LEU A  46     325.781 318.853 320.397  1.00  1.67
ATOM     91  SC  LEU A  46     325.981 317.187 321.597  1.00  1.87
ATOM     92  CA  LYS A  47     329.719 318.759 320.351  1.00  2.06
ATOM     93  SC  LYS A  47     331.108 317.011 318.315  1.00  3.06
ATOM     94  CA  VAL A  48     330.248 321.851 318.096  1.00  1.99
ATOM     95  SC  VAL A  48     328.977 322.371 317.490  1.00  2.33
ATOM     96  CA  GLU A  49     332.291 324.682 319.445  1.00  2.23
ATOM     97  SC  GLU A  49     331.855 326.500 317.829  1.00  3.35
ATOM     98  CA  GLY A  50     331.997 325.510 323.071  1.00  2.01
ATOM     99  CA  VAL A  51     328.817 323.318 323.928  1.00  1.39
ATOM    100  SC  VAL A  51     327.855 323.146 322.824  1.00  1.48
ATOM    101  CA  LYS A  52     328.692 320.379 326.253  1.00  1.44
ATOM    102  SC  LYS A  52     331.304 319.588 327.621  1.00  2.52
ATOM    103  CA  SER A  53     325.499 318.377 325.991  1.00  1.29
ATOM    104  SC  SER A  53     325.321 317.717 327.057  1.00  1.65
ATOM    105  CA  ILE A  54     321.915 318.791 324.632  1.00  1.05
ATOM    106  SC  ILE A  54     321.552 319.414 322.922  1.00  1.41
ATOM    107  CA  PHE A  55     318.444 319.170 326.283  1.00  1.07
ATOM    108  SC  PHE A  55     319.378 320.383 328.778  1.00  1.90
ATOM    109  CA  HIS A  56     315.038 318.349 325.004  1.00  1.29
ATOM    110  SC  HIS A  56     313.575 316.130 324.201  1.00  2.16
ATOM    111  CA  VAL A  57     311.637 319.739 325.948  1.00  1.69
ATOM    112  SC  VAL A  57     312.053 320.083 327.325  1.00  1.89
ATOM    113  CA  MET A  58     308.178 319.901 324.592  1.00  2.40
ATOM    114  SC  MET A  58     306.785 319.187 326.581  1.00  3.55
ATOM    115  CA  ASP A  59     308.360 320.169 320.942  1.00  2.05
ATOM    116  SC  ASP A  59     306.380 320.159 320.259  1.00  2.77
ATOM    117  CA  PHE A  60     311.910 321.704 321.097  1.00  1.50
ATOM    118  SC  PHE A  60     311.288 323.302 323.516  1.00  2.27
ATOM    119  CA  ILE A  61     315.656 321.022 321.735  1.00  1.19
ATOM    120  SC  ILE A  61     316.574 319.879 320.554  1.00  1.40
ATOM    121  CA  SER A  62     318.222 322.982 323.985  1.00  1.06
ATOM    122  SC  SER A  62     317.695 323.044 325.155  1.00  1.32
ATOM    123  CA  VAL A  63     321.858 323.352 324.373  1.00  1.04
ATOM    124  SC  VAL A  63     322.431 323.904 323.116  1.00  1.26
ATOM    125  CA  ASP A  64     323.789 323.251 327.440  1.00  1.25
ATOM    126  SC  ASP A  64     323.929 321.386 328.214  1.00  1.86
ATOM    127  CA  LYS A  65     326.959 324.991 328.863  1.00  1.66
ATOM    128  SC  LYS A  65     325.749 327.055 330.011  1.00  3.09
ATOM    129  CA  GLU A  66     330.754 324.553 329.242  1.00  2.31
ATOM    130  SC  GLU A  66     332.909 323.838 328.585  1.00  3.56
ATOM    131  CA  ASN A  67     331.596 327.396 331.432  1.00  2.90
ATOM    132  SC  ASN A  67     331.509 327.722 333.474  1.00  3.84
ATOM    133  CA  ASP A  68     331.630 329.354 328.015  1.00  3.31
ATOM    134  SC  ASP A  68     333.723 329.837 327.971  1.00  4.28
ATOM    135  CA  ALA A  69     328.724 329.075 325.350  1.00  3.23
ATOM    136  SC  ALA A  69     328.075 328.733 325.570  1.00  3.62
ATOM    137  CA  ASN A  70     328.909 330.076 321.707  1.00  2.61
ATOM    138  SC  ASN A  70     330.492 330.290 320.442  1.00  3.42
ATOM    139  CA  TRP A  71     325.391 329.994 320.234  1.00  2.37
ATOM    140  SC  TRP A  71     324.288 328.120 323.291  1.00  2.72
ATOM    141  CA  GLU A  72     326.039 331.437 316.759  1.00  2.41
ATOM    142  SC  GLU A  72     326.798 333.301 318.151  1.00  3.38
ATOM    143  CA  THR A  73     328.400 328.961 315.623  1.00  2.21
ATOM    144  SC  THR A  73     329.390 328.523 314.642  1.00  2.60
ATOM    145  CA  VAL A  74     326.661 326.195 317.271  1.00  1.83
ATOM    146  SC  VAL A  74     326.963 326.325 318.637  1.00  2.04
ATOM    147  CA  LEU A  75     322.980 326.875 316.951  1.00  1.80
ATOM    148  SC  LEU A  75     321.754 327.523 318.485  1.00  2.38
ATOM    149  CA  PRO A  76     323.471 327.856 313.216  1.00  1.98
ATOM    150  SC  PRO A  76     324.050 328.965 313.788  1.00  2.12
ATOM    151  CA  LYS A  77     325.377 324.516 312.649  1.00  1.81
ATOM    152  SC  LYS A  77     327.722 323.043 313.017  1.00  2.62
ATOM    153  CA  VAL A  78     323.053 322.863 315.136  1.00  1.61
ATOM    154  SC  VAL A  78     322.618 323.073 316.519  1.00  1.76
ATOM    155  CA  GLU A  79     320.159 323.172 312.659  1.00  1.97
ATOM    156  SC  GLU A  79     318.600 324.931 312.473  1.00  2.50
ATOM    157  CA  ALA A  80     322.358 322.103 309.840  1.00  2.18
ATOM    158  SC  ALA A  80     322.618 322.772 310.080  1.00  2.33
ATOM    159  CA  VAL A  81     323.678 318.973 311.663  1.00  2.04
ATOM    160  SC  VAL A  81     325.112 318.816 312.270  1.00  2.06
ATOM    161  CA  PHE A  82     320.267 317.625 312.344  1.00  2.25
ATOM    162  SC  PHE A  82     319.638 316.010 314.742  1.00  2.79
ATOM    163  CA  GLU A  83     318.588 318.286 308.822  1.00  2.61
ATOM    164  SC  GLU A  83     318.220 320.676 308.162  1.00  3.11
ATOM    165  CA  LEU A  84     321.784 317.556 307.289  1.00  3.08
ATOM    166  SC  LEU A  84     323.121 318.360 305.925  1.00  3.38
ATOM    167  CA  GLU A  85     323.617 314.595 308.256  1.00  3.39
ATOM    168  SC  GLU A  85     325.999 314.215 307.958  1.00  4.18
ATOM    169  CA  HIS A  86     320.728 313.153 310.468  1.00  3.82
ATOM    170  SC  HIS A  86     319.731 311.536 312.532  1.00  4.30
ATOM    171  CA  HIS A  87     318.473 313.392 307.333  1.00  5.22
ATOM    172  SC  HIS A  87     318.607 315.746 306.071  1.00  6.04
ATOM    173  CA  HIS A  88     320.600 311.023 305.369  1.00  6.29
ATOM    174  SC  HIS A  88     322.922 309.900 304.531  1.00  6.92
ATOM    175  CA  HIS A  89     321.201 308.952 308.496  1.00  6.83
ATOM    176  SC  HIS A  89     323.267 309.396 310.133  1.00  6.85
ATOM    177  CA  HIS A  90     317.477 308.052 308.689  1.00  8.34
ATOM    178  SC  HIS A  90     314.865 307.974 309.578  1.00  8.62
ATOM    179  CA  HIS A  91     315.732 307.659 305.552  1.00 10.34
ATOM    180  SC  HIS A  91     317.547 305.502 306.171  1.00 11.03
TER
CONECT    1    3    2
CONECT    3    5    4
CONECT    5    7    6
CONECT    7    9    8
CONECT    9   11   10
CONECT   11   13   12
CONECT   13   15   14
CONECT   15   17   16
CONECT   17   19   18
CONECT   19   21   20
CONECT   21   23   22
CONECT   23   25   24
CONECT   25   27   26
CONECT   27   29   28
CONECT   29   31   30
CONECT   31   33   32
CONECT   33   35   34
CONECT   35   37   36
CONECT   37   39   38
CONECT   39   41   40
CONECT   41   43   42
CONECT   43   45   44
CONECT   45   47   46
CONECT   47   49   48
CONECT   49   50
CONECT   50   52   51
CONECT   52   54   53
CONECT   54   56   55
CONECT   56   58   57
CONECT   58   60   59
CONECT   60   62   61
CONECT   62   64   63
CONECT   64   66   65
CONECT   66   68   67
CONECT   68   70   69
CONECT   70   72   71
CONECT   72   74   73
CONECT   74   76   75
CONECT   76   78   77
CONECT   78   80   79
CONECT   80   82   81
CONECT   82   84   83
CONECT   84   86   85
CONECT   86   88   87
CONECT   88   90   89
CONECT   90   92   91
CONECT   92   94   93
CONECT   94   96   95
CONECT   96   98   97
CONECT   98   99
CONECT   99  101  100
CONECT  101  103  102
CONECT  103  105  104
CONECT  105  107  106
CONECT  107  109  108
CONECT  109  111  110
CONECT  111  113  112
CONECT  113  115  114
CONECT  115  117  116
CONECT  117  119  118
CONECT  119  121  120
CONECT  121  123  122
CONECT  123  125  124
CONECT  125  127  126
CONECT  127  129  128
CONECT  129  131  130
CONECT  131  133  132
CONECT  133  135  134
CONECT  135  137  136
CONECT  137  139  138
CONECT  139  141  140
CONECT  141  143  142
CONECT  143  145  144
CONECT  145  147  146
CONECT  147  149  148
CONECT  149  151  150
CONECT  151  153  152
CONECT  153  155  154
CONECT  155  157  156
CONECT  157  159  158
CONECT  159  161  160
CONECT  161  163  162
CONECT  163  165  164
CONECT  165  167  166
CONECT  167  169  168
CONECT  169  171  170
CONECT  171  173  172
CONECT  173  175  174
CONECT  175  177  176
CONECT  177  179  178
CONECT  179  180
ENDMDL
REMARK 1PQX MODEL 4 UNRES energy =   268.69 kcal/mol RMSD = 3.68 A
CRYST1  640.000  640.000  640.000  90.00  90.00  90.00 P 1           1
ORIGX1       1.00000   0.00000   0.00000        0.00000
ORIGX2       0.00000   1.00000   0.00000        0.00000
ORIGX2       0.00000   0.00000   1.00000        0.00000
SCALE1       1.00000   0.00000   0.00000        0.00000
SCALE2       1.00000   0.00000   0.00000        0.00000
SCALE3       1.00000   0.00000   0.00000        0.00000
ATOM      1  CA  MET A   1     316.205 314.079 319.762  1.00  5.43
ATOM      2  SC  MET A   1     316.523 311.800 320.911  1.00  5.98
ATOM      3  CA  LYS A   2     313.346 316.217 320.928  1.00  3.92
ATOM      4  SC  LYS A   2     311.556 314.248 321.337  1.00  4.75
ATOM      5  CA  ILE A   3     313.939 319.807 322.572  1.00  2.77
ATOM      6  SC  ILE A   3     312.786 320.715 321.284  1.00  3.03
ATOM      7  CA  ILE A   4     312.492 319.350 326.028  1.00  2.50
ATOM      8  SC  ILE A   4     311.233 317.932 325.688  1.00  2.94
ATOM      9  CA  SER A   5     314.089 321.361 328.990  1.00  2.53
ATOM     10  SC  SER A   5     313.097 321.228 329.664  1.00  3.10
ATOM     11  CA  ILE A   6     317.607 322.669 329.966  1.00  2.47
ATOM     12  SC  ILE A   6     318.629 323.953 329.529  1.00  3.51
ATOM     13  CA  SER A   7     320.432 321.237 332.011  1.00  3.12
ATOM     14  SC  SER A   7     320.364 320.400 333.085  1.00  3.83
ATOM     15  CA  GLU A   8     324.106 322.550 332.218  1.00  3.59
ATOM     16  SC  GLU A   8     325.664 323.028 333.676  1.00  4.54
ATOM     17  CA  THR A   9     327.101 321.925 330.216  1.00  4.60
ATOM     18  SC  THR A   9     326.608 321.353 328.987  1.00  4.78
ATOM     19  CA  PRO A  10     330.784 322.799 330.779  1.00  6.13
ATOM     20  SC  PRO A  10     330.911 321.698 329.778  1.00  6.62
ATOM     21  CA  ASN A  11     331.853 325.665 328.547  1.00  5.71
ATOM     22  SC  ASN A  11     333.377 325.483 329.835  1.00  6.64
ATOM     23  CA  HIS A  12     331.828 323.990 325.308  1.00  4.00
ATOM     24  SC  HIS A  12     331.430 321.965 323.557  1.00  4.94
ATOM     25  CA  ASN A  13     328.014 323.922 325.589  1.00  2.76
ATOM     26  SC  ASN A  13     328.239 324.326 327.547  1.00  3.63
ATOM     27  CA  THR A  14     326.706 327.510 325.351  1.00  1.84
ATOM     28  SC  THR A  14     327.749 328.509 325.049  1.00  2.43
ATOM     29  CA  MET A  15     323.086 326.035 326.177  1.00  1.62
ATOM     30  SC  MET A  15     320.954 325.924 324.650  1.00  2.33
ATOM     31  CA  LYS A  16     322.136 322.378 326.289  1.00  1.29
ATOM     32  SC  LYS A  16     322.603 321.462 328.775  1.00  1.90
ATOM     33  CA  ILE A  17     318.940 320.315 326.178  1.00  1.32
ATOM     34  SC  ILE A  17     318.467 320.216 324.622  1.00  1.47
ATOM     35  CA  THR A  18     317.113 317.369 328.298  1.00  1.55
ATOM     36  SC  THR A  18     315.887 317.633 329.099  1.00  1.91
ATOM     37  CA  LEU A  19     314.910 315.059 326.267  1.00  2.08
ATOM     38  SC  LEU A  19     315.910 315.629 324.457  1.00  2.49
ATOM     39  CA  SER A  20     314.374 311.991 328.230  1.00  2.74
ATOM     40  SC  SER A  20     315.110 311.530 327.395  1.00  3.24
ATOM     41  CA  GLU A  21     316.652 311.523 330.942  1.00  2.97
ATOM     42  SC  GLU A  21     317.661 309.200 331.354  1.00  4.10
ATOM     43  CA  SER A  22     320.044 313.423 331.036  1.00  2.52
ATOM     44  SC  SER A  22     319.532 314.083 332.001  1.00  2.75
ATOM     45  CA  ARG A  23     322.537 311.638 333.276  1.00  3.04
ATOM     46  SC  ARG A  23     320.464 309.333 334.373  1.00  4.93
ATOM     47  CA  GLU A  24     326.434 311.920 333.952  1.00  3.22
ATOM     48  SC  GLU A  24     326.389 314.221 334.849  1.00  4.24
ATOM     49  CA  GLY A  25     328.814 309.125 333.195  1.00  3.95
ATOM     50  CA  MET A  26     326.626 308.232 330.306  1.00  3.50
ATOM     51  SC  MET A  26     325.259 310.051 330.351  1.00  3.87
ATOM     52  CA  THR A  27     327.704 308.799 326.872  1.00  3.15
ATOM     53  SC  THR A  27     327.765 307.527 326.175  1.00  3.79
ATOM     54  CA  SER A  28     328.710 312.291 325.045  1.00  2.06
ATOM     55  SC  SER A  28     328.656 313.575 325.317  1.00  2.36
ATOM     56  CA  ASP A  29     328.809 312.963 321.159  1.00  1.95
ATOM     57  SC  ASP A  29     326.978 313.330 320.368  1.00  2.47
ATOM     58  CA  THR A  30     329.793 315.781 318.957  1.00  1.59
ATOM     59  SC  THR A  30     331.043 315.088 319.180  1.00  1.98
ATOM     60  CA  TYR A  31     328.923 316.956 315.478  1.00  1.73
ATOM     61  SC  TYR A  31     325.897 316.100 316.826  1.00  2.55
ATOM     62  CA  THR A  32     330.436 319.538 313.020  1.00  2.23
ATOM     63  SC  THR A  32     330.495 318.387 312.173  1.00  2.57
ATOM     64  CA  LYS A  33     327.405 320.333 311.148  1.00  3.07
ATOM     65  SC  LYS A  33     326.609 320.255 308.483  1.00  4.81
ATOM     66  CA  VAL A  34     326.077 316.522 311.153  1.00  3.15
ATOM     67  SC  VAL A  34     325.600 316.376 309.770  1.00  3.80
ATOM     68  CA  ASP A  35     327.149 313.454 312.795  1.00  3.56
ATOM     69  SC  ASP A  35     328.782 314.085 313.923  1.00  4.74
ATOM     70  CA  ASP A  36     326.250 309.728 312.067  1.00  3.50
ATOM     71  SC  ASP A  36     325.495 308.082 311.049  1.00  4.20
ATOM     72  CA  SER A  37     323.987 309.545 315.147  1.00  3.67
ATOM     73  SC  SER A  37     323.587 309.183 316.372  1.00  4.04
ATOM     74  CA  GLN A  38     321.855 312.771 314.147  1.00  2.73
ATOM     75  SC  GLN A  38     320.871 313.076 311.569  1.00  3.06
ATOM     76  CA  PRO A  39     318.082 312.489 313.688  1.00  2.74
ATOM     77  SC  PRO A  39     318.331 313.266 314.947  1.00  2.81
ATOM     78  CA  ALA A  40     316.905 314.251 310.564  1.00  2.53
ATOM     79  SC  ALA A  40     316.154 313.932 310.426  1.00  2.74
ATOM     80  CA  PHE A  41     315.388 317.092 312.535  1.00  2.38
ATOM     81  SC  PHE A  41     312.514 316.616 311.985  1.00  3.39
ATOM     82  CA  ILE A  42     318.945 317.839 314.033  1.00  1.89
ATOM     83  SC  ILE A  42     320.796 317.159 313.996  1.00  2.23
ATOM     84  CA  ASN A  43     320.187 318.889 310.462  1.00  1.74
ATOM     85  SC  ASN A  43     320.086 317.216 309.233  1.00  2.24
ATOM     86  CA  ASP A  44     317.174 321.369 310.653  1.00  1.77
ATOM     87  SC  ASP A  44     315.408 320.617 310.507  1.00  2.37
ATOM     88  CA  ILE A  45     318.915 322.778 313.794  1.00  1.60
ATOM     89  SC  ILE A  45     318.738 322.431 315.598  1.00  1.83
ATOM     90  CA  LEU A  46     322.179 323.002 311.981  1.00  1.56
ATOM     91  SC  LEU A  46     323.479 321.428 312.585  1.00  1.87
ATOM     92  CA  LYS A  47     320.646 325.323 309.486  1.00  1.86
ATOM     93  SC  LYS A  47     318.120 323.693 308.469  1.00  2.74
ATOM     94  CA  VAL A  48     318.289 327.430 311.760  1.00  1.91
ATOM     95  SC  VAL A  48     317.606 327.218 313.048  1.00  2.18
ATOM     96  CA  GLU A  49     318.388 331.108 311.743  1.00  2.27
ATOM     97  SC  GLU A  49     317.129 331.771 313.660  1.00  3.48
ATOM     98  CA  GLY A  50     322.287 330.815 311.875  1.00  2.06
ATOM     99  CA  VAL A  51     323.830 328.209 314.302  1.00  1.45
ATOM    100  SC  VAL A  51     323.044 327.016 314.454  1.00  1.53
ATOM    101  CA  LYS A  52     327.247 326.545 314.186  1.00  1.56
ATOM    102  SC  LYS A  52     328.151 327.586 311.843  1.00  2.75
ATOM    103  CA  SER A  53     327.764 322.853 315.478  1.00  1.43
ATOM    104  SC  SER A  53     329.103 322.812 315.759  1.00  1.78
ATOM    105  CA  ILE A  54     325.725 320.242 317.571  1.00  1.20
ATOM    106  SC  ILE A  54     323.788 319.858 317.521  1.00  1.62
ATOM    107  CA  PHE A  55     326.411 317.999 320.372  1.00  1.21
ATOM    108  SC  PHE A  55     327.892 317.983 322.949  1.00  1.90
ATOM    109  CA  HIS A  56     324.600 315.126 321.947  1.00  1.36
ATOM    110  SC  HIS A  56     322.597 313.305 321.433  1.00  2.15
ATOM    111  CA  VAL A  57     324.760 313.676 325.594  1.00  1.61
ATOM    112  SC  VAL A  57     324.836 315.088 325.900  1.00  1.71
ATOM    113  CA  MET A  58     322.916 310.325 326.714  1.00  2.22
ATOM    114  SC  MET A  58     323.269 307.945 327.100  1.00  3.54
ATOM    115  CA  ASP A  59     319.306 310.794 325.817  1.00  1.86
ATOM    116  SC  ASP A  59     318.665 309.036 326.634  1.00  2.43
ATOM    117  CA  PHE A  60     320.082 314.717 326.040  1.00  1.44
ATOM    118  SC  PHE A  60     321.439 315.834 328.431  1.00  1.85
ATOM    119  CA  ILE A  61     321.283 317.394 323.423  1.00  1.22
ATOM    120  SC  ILE A  61     320.498 316.861 321.854  1.00  1.53
ATOM    121  CA  SER A  62     323.625 320.507 322.960  1.00  1.10
ATOM    122  SC  SER A  62     324.755 320.816 323.454  1.00  1.30
ATOM    123  CA  VAL A  63     324.078 323.109 320.350  1.00  1.14
ATOM    124  SC  VAL A  63     322.569 323.334 320.560  1.00  1.42
ATOM    125  CA  ASP A  64     327.112 325.619 319.791  1.00  1.28
ATOM    126  SC  ASP A  64     328.531 324.651 320.806  1.00  1.83
ATOM    127  CA  LYS A  65     326.885 329.500 319.165  1.00  1.63
ATOM    128  SC  LYS A  65     328.295 330.577 321.186  1.00  2.94
ATOM    129  CA  GLU A  66     327.780 331.482 316.140  1.00  2.27
ATOM    130  SC  GLU A  66     329.248 330.547 314.409  1.00  3.45
ATOM    131  CA  ASN A  67     328.062 335.185 317.208  1.00  2.96
ATOM    132  SC  ASN A  67     329.907 335.177 316.699  1.00  4.05
ATOM    133  CA  ASP A  68     325.940 335.962 314.197  1.00  3.38
ATOM    134  SC  ASP A  68     325.288 335.487 312.398  1.00  4.40
ATOM    135  CA  ALA A  69     322.855 333.909 315.826  1.00  3.26
ATOM    136  SC  ALA A  69     322.800 333.173 315.678  1.00  3.65
ATOM    137  CA  ASN A  70     322.547 333.290 319.507  1.00  2.87
ATOM    138  SC  ASN A  70     321.916 335.038 320.032  1.00  3.75
ATOM    139  CA  TRP A  71     320.818 330.209 321.169  1.00  2.59
ATOM    140  SC  TRP A  71     323.490 327.983 321.990  1.00  2.66
ATOM    141  CA  GLU A  72     317.847 332.286 322.224  1.00  2.66
ATOM    142  SC  GLU A  72     316.961 334.037 323.496  1.00  3.57
ATOM    143  CA  THR A  73     317.367 332.945 318.254  1.00  2.34
ATOM    144  SC  THR A  73     318.101 334.105 317.713  1.00  2.71
ATOM    145  CA  VAL A  74     318.140 329.506 317.496  1.00  1.84
ATOM    146  SC  VAL A  74     319.541 328.971 317.659  1.00  1.97
ATOM    147  CA  LEU A  75     315.617 327.916 319.984  1.00  1.97
ATOM    148  SC  LEU A  75     315.423 327.955 322.064  1.00  2.51
ATOM    149  CA  PRO A  76     312.828 329.847 318.258  1.00  2.28
ATOM    150  SC  PRO A  76     313.472 330.999 318.845  1.00  2.44
ATOM    151  CA  LYS A  77     313.109 327.591 315.047  1.00  2.01
ATOM    152  SC  LYS A  77     313.727 327.213 312.100  1.00  2.68
ATOM    153  CA  VAL A  78     314.198 324.586 317.136  1.00  1.69
ATOM    154  SC  VAL A  78     315.021 324.253 318.432  1.00  1.76
ATOM    155  CA  GLU A  79     310.872 324.167 319.196  1.00  2.16
ATOM    156  SC  GLU A  79     309.198 325.866 319.406  1.00  2.69
ATOM    157  CA  ALA A  80     308.980 324.021 315.926  1.00  2.54
ATOM    158  SC  ALA A  80     309.564 324.280 315.434  1.00  2.70
ATOM    159  CA  VAL A  81     311.383 321.231 314.651  1.00  2.27
ATOM    160  SC  VAL A  81     312.827 321.221 314.452  1.00  2.27
ATOM    161  CA  PHE A  82     311.666 318.664 317.517  1.00  2.38
ATOM    162  SC  PHE A  82     314.609 318.071 317.409  1.00  2.93
ATOM    163  CA  GLU A  83     308.465 319.858 319.240  1.00  2.91
ATOM    164  SC  GLU A  83     307.245 320.002 321.359  1.00  3.33
ATOM    165  CA  LEU A  84     306.204 319.756 316.234  1.00  3.50
ATOM    166  SC  LEU A  84     305.634 321.552 315.469  1.00  3.87
ATOM    167  CA  GLU A  85     307.182 318.441 313.007  1.00  3.79
ATOM    168  SC  GLU A  85     308.005 320.603 312.336  1.00  4.58
ATOM    169  CA  HIS A  86     309.167 315.742 314.970  1.00  4.34
ATOM    170  SC  HIS A  86     311.104 314.595 316.436  1.00  4.60
ATOM    171  CA  HIS A  87     306.116 314.858 317.050  1.00  6.35
ATOM    172  SC  HIS A  87     306.287 314.943 319.825  1.00  7.40
ATOM    173  CA  HIS A  88     304.288 314.500 313.679  1.00  7.74
ATOM    174  SC  HIS A  88     303.520 317.202 313.846  1.00  8.47
ATOM    175  CA  HIS A  89     307.063 312.568 312.040  1.00  8.24
ATOM    176  SC  HIS A  89     308.422 312.120 309.683  1.00  8.03
ATOM    177  CA  HIS A  90     307.022 309.956 314.964  1.00 10.09
ATOM    178  SC  HIS A  90     309.004 308.290 315.895  1.00 10.32
ATOM    179  CA  HIS A  91     303.692 309.271 316.423  1.00 12.23
ATOM    180  SC  HIS A  91     301.582 310.705 317.374  1.00 12.91
TER
CONECT    1    3    2
CONECT    3    5    4
CONECT    5    7    6
CONECT    7    9    8
CONECT    9   11   10
CONECT   11   13   12
CONECT   13   15   14
CONECT   15   17   16
CONECT   17   19   18
CONECT   19   21   20
CONECT   21   23   22
CONECT   23   25   24
CONECT   25   27   26
CONECT   27   29   28
CONECT   29   31   30
CONECT   31   33   32
CONECT   33   35   34
CONECT   35   37   36
CONECT   37   39   38
CONECT   39   41   40
CONECT   41   43   42
CONECT   43   45   44
CONECT   45   47   46
CONECT   47   49   48
CONECT   49   50
CONECT   50   52   51
CONECT   52   54   53
CONECT   54   56   55
CONECT   56   58   57
CONECT   58   60   59
CONECT   60   62   61
CONECT   62   64   63
CONECT   64   66   65
CONECT   66   68   67
CONECT   68   70   69
CONECT   70   72   71
CONECT   72   74   73
CONECT   74   76   75
CONECT   76   78   77
CONECT   78   80   79
CONECT   80   82   81
CONECT   82   84   83
CONECT   84   86   85
CONECT   86   88   87
CONECT   88   90   89
CONECT   90   92   91
CONECT   92   94   93
CONECT   94   96   95
CONECT   96   98   97
CONECT   98   99
CONECT   99  101  100
CONECT  101  103  102
CONECT  103  105  104
CONECT  105  107  106
CONECT  107  109  108
CONECT  109  111  110
CONECT  111  113  112
CONECT  113  115  114
CONECT  115  117  116
CONECT  117  119  118
CONECT  119  121  120
CONECT  121  123  122
CONECT  123  125  124
CONECT  125  127  126
CONECT  127  129  128
CONECT  129  131  130
CONECT  131  133  132
CONECT  133  135  134
CONECT  135  137  136
CONECT  137  139  138
CONECT  139  141  140
CONECT  141  143  142
CONECT  143  145  144
CONECT  145  147  146
CONECT  147  149  148
CONECT  149  151  150
CONECT  151  153  152
CONECT  153  155  154
CONECT  155  157  156
CONECT  157  159  158
CONECT  159  161  160
CONECT  161  163  162
CONECT  163  165  164
CONECT  165  167  166
CONECT  167  169  168
CONECT  169  171  170
CONECT  171  173  172
CONECT  173  175  174
CONECT  175  177  176
CONECT  177  179  178
CONECT  179  180
ENDMDL
REMARK 1PQX MODEL 5 UNRES energy =   268.89 kcal/mol RMSD = 2.75 A
CRYST1  640.000  640.000  640.000  90.00  90.00  90.00 P 1           1
ORIGX1       1.00000   0.00000   0.00000        0.00000
ORIGX2       0.00000   1.00000   0.00000        0.00000
ORIGX2       0.00000   0.00000   1.00000        0.00000
SCALE1       1.00000   0.00000   0.00000        0.00000
SCALE2       1.00000   0.00000   0.00000        0.00000
SCALE3       1.00000   0.00000   0.00000        0.00000
ATOM      1  CA  MET A   1     312.503 325.675 317.673  1.00  5.07
ATOM      2  SC  MET A   1     314.720 326.548 316.751  1.00  5.65
ATOM      3  CA  LYS A   2     311.407 321.903 317.743  1.00  3.71
ATOM      4  SC  LYS A   2     308.800 323.506 316.921  1.00  4.65
ATOM      5  CA  ILE A   3     313.228 318.661 316.488  1.00  2.97
ATOM      6  SC  ILE A   3     314.498 317.492 317.375  1.00  3.45
ATOM      7  CA  ILE A   4     312.989 315.961 313.704  1.00  2.80
ATOM      8  SC  ILE A   4     313.078 316.944 312.039  1.00  3.52
ATOM      9  CA  SER A   5     315.254 312.779 313.545  1.00  2.86
ATOM     10  SC  SER A   5     314.476 311.813 313.095  1.00  3.58
ATOM     11  CA  ILE A   6     318.949 312.642 313.262  1.00  2.51
ATOM     12  SC  ILE A   6     320.328 311.856 314.215  1.00  3.48
ATOM     13  CA  SER A   7     321.253 313.159 310.367  1.00  2.53
ATOM     14  SC  SER A   7     320.738 314.435 310.299  1.00  3.16
ATOM     15  CA  GLU A   8     325.147 313.063 310.083  1.00  2.66
ATOM     16  SC  GLU A   8     325.229 311.143 308.770  1.00  3.91
ATOM     17  CA  THR A   9     327.652 314.834 307.861  1.00  3.04
ATOM     18  SC  THR A   9     327.515 316.162 307.304  1.00  3.46
ATOM     19  CA  PRO A  10     331.293 314.061 307.201  1.00  4.21
ATOM     20  SC  PRO A  10     330.590 313.949 305.991  1.00  4.69
ATOM     21  CA  ASN A  11     333.212 316.790 308.916  1.00  4.17
ATOM     22  SC  ASN A  11     332.050 318.104 309.627  1.00  5.19
ATOM     23  CA  HIS A  12     331.821 315.825 312.547  1.00  3.23
ATOM     24  SC  HIS A  12     329.701 314.183 312.009  1.00  4.27
ATOM     25  CA  ASN A  13     332.622 312.582 314.291  1.00  2.76
ATOM     26  SC  ASN A  13     333.411 313.393 316.040  1.00  3.80
ATOM     27  CA  THR A  14     329.427 313.337 316.240  1.00  1.89
ATOM     28  SC  THR A  14     329.459 314.046 317.510  1.00  2.42
ATOM     29  CA  MET A  15     325.751 313.184 315.091  1.00  1.52
ATOM     30  SC  MET A  15     326.154 310.717 314.866  1.00  2.15
ATOM     31  CA  LYS A  16     323.517 316.176 314.087  1.00  1.20
ATOM     32  SC  LYS A  16     324.328 317.345 311.346  1.00  1.95
ATOM     33  CA  ILE A  17     319.840 316.985 314.552  1.00  1.27
ATOM     34  SC  ILE A  17     319.747 317.574 316.359  1.00  1.45
ATOM     35  CA  THR A  18     317.272 318.667 312.112  1.00  1.57
ATOM     36  SC  THR A  18     317.298 317.576 311.154  1.00  1.96
ATOM     37  CA  LEU A  19     314.371 321.275 312.548  1.00  2.06
ATOM     38  SC  LEU A  19     315.182 322.283 314.258  1.00  2.55
ATOM     39  CA  SER A  20     310.609 321.382 311.340  1.00  3.00
ATOM     40  SC  SER A  20     310.503 320.672 312.368  1.00  3.51
ATOM     41  CA  GLU A  21     309.032 324.447 313.322  1.00  3.30
ATOM     42  SC  GLU A  21     306.840 323.650 312.510  1.00  4.37
ATOM     43  CA  SER A  22     311.826 326.889 313.713  1.00  3.37
ATOM     44  SC  SER A  22     312.547 327.237 312.627  1.00  3.80
ATOM     45  CA  ARG A  23     311.296 330.951 313.058  1.00  3.64
ATOM     46  SC  ARG A  23     312.397 331.860 316.059  1.00  5.43
ATOM     47  CA  GLU A  24     314.274 333.251 312.511  1.00  3.67
ATOM     48  SC  GLU A  24     313.376 334.970 314.511  1.00  5.08
ATOM     49  CA  GLY A  25     317.343 331.137 312.602  1.00  3.35
ATOM     50  CA  MET A  26     321.202 331.089 312.929  1.00  2.56
ATOM     51  SC  MET A  26     320.783 328.648 313.274  1.00  2.95
ATOM     52  CA  THR A  27     324.139 331.024 310.340  1.00  2.20
ATOM     53  SC  THR A  27     324.728 332.511 310.336  1.00  2.66
ATOM     54  CA  SER A  28     326.509 328.842 312.444  1.00  1.68
ATOM     55  SC  SER A  28     327.455 329.324 311.611  1.00  1.94
ATOM     56  CA  ASP A  29     326.964 328.618 316.424  1.00  1.57
ATOM     57  SC  ASP A  29     326.351 330.582 316.715  1.00  2.22
ATOM     58  CA  THR A  30     328.766 326.658 319.002  1.00  1.29
ATOM     59  SC  THR A  30     329.915 325.618 318.840  1.00  1.70
ATOM     60  CA  TYR A  31     327.382 326.287 322.650  1.00  1.43
ATOM     61  SC  TYR A  31     324.523 327.578 321.558  1.00  2.25
ATOM     62  CA  THR A  32     329.199 324.951 325.909  1.00  1.76
ATOM     63  SC  THR A  32     330.373 324.875 326.675  1.00  1.97
ATOM     64  CA  LYS A  33     327.070 326.383 328.798  1.00  2.57
ATOM     65  SC  LYS A  33     327.651 326.255 331.879  1.00  3.99
ATOM     66  CA  VAL A  34     324.381 328.988 328.036  1.00  2.80
ATOM     67  SC  VAL A  34     323.446 329.444 329.062  1.00  3.36
ATOM     68  CA  ASP A  35     324.371 331.223 324.952  1.00  3.16
ATOM     69  SC  ASP A  35     325.940 330.747 323.836  1.00  4.29
ATOM     70  CA  ASP A  36     322.702 334.443 324.669  1.00  3.31
ATOM     71  SC  ASP A  36     323.890 335.932 325.676  1.00  4.13
ATOM     72  CA  SER A  37     321.526 334.523 321.030  1.00  3.17
ATOM     73  SC  SER A  37     321.320 335.325 319.989  1.00  3.55
ATOM     74  CA  GLN A  38     320.214 330.978 321.393  1.00  2.44
ATOM     75  SC  GLN A  38     321.333 330.999 323.537  1.00  2.79
ATOM     76  CA  PRO A  39     316.887 329.209 321.444  1.00  2.69
ATOM     77  SC  PRO A  39     317.814 328.295 320.881  1.00  2.82
ATOM     78  CA  ALA A  40     316.165 328.667 325.265  1.00  2.55
ATOM     79  SC  ALA A  40     315.874 328.883 326.002  1.00  2.74
ATOM     80  CA  PHE A  41     315.955 324.922 324.372  1.00  2.40
ATOM     81  SC  PHE A  41     313.192 323.731 324.386  1.00  3.45
ATOM     82  CA  ILE A  42     319.713 325.062 323.610  1.00  1.80
ATOM     83  SC  ILE A  42     320.638 324.086 322.127  1.00  2.10
ATOM     84  CA  ASN A  43     320.077 325.914 327.388  1.00  1.70
ATOM     85  SC  ASN A  43     319.509 327.792 327.458  1.00  2.21
ATOM     86  CA  ASP A  44     317.628 323.295 328.701  1.00  1.85
ATOM     87  SC  ASP A  44     316.876 324.886 327.680  1.00  2.38
ATOM     88  CA  ILE A  45     319.632 320.652 326.660  1.00  1.62
ATOM     89  SC  ILE A  45     320.063 320.257 324.844  1.00  1.88
ATOM     90  CA  LEU A  46     322.915 321.334 328.448  1.00  1.61
ATOM     91  SC  LEU A  46     323.328 323.311 328.351  1.00  2.10
ATOM     92  CA  LYS A  47     322.409 320.805 332.227  1.00  2.00
ATOM     93  SC  LYS A  47     320.906 323.103 331.987  1.00  2.98
ATOM     94  CA  VAL A  48     321.643 317.069 331.795  1.00  1.94
ATOM     95  SC  VAL A  48     320.780 316.871 330.629  1.00  2.28
ATOM     96  CA  GLU A  49     323.815 314.096 333.022  1.00  2.11
ATOM     97  SC  GLU A  49     323.984 312.464 334.761  1.00  3.29
ATOM     98  CA  GLY A  50     327.077 313.615 331.753  1.00  1.95
ATOM     99  CA  VAL A  51     327.049 315.583 328.525  1.00  1.33
ATOM    100  SC  VAL A  51     325.805 316.320 328.204  1.00  1.45
ATOM    101  CA  LYS A  52     329.767 317.985 327.153  1.00  1.42
ATOM    102  SC  LYS A  52     332.720 318.653 327.739  1.00  2.48
ATOM    103  CA  SER A  53     328.729 320.363 324.531  1.00  1.25
ATOM    104  SC  SER A  53     329.483 321.396 324.064  1.00  1.55
ATOM    105  CA  ILE A  54     326.119 321.073 321.971  1.00  1.06
ATOM    106  SC  ILE A  54     325.278 322.403 323.025  1.00  1.56
ATOM    107  CA  PHE A  55     326.298 323.046 318.638  1.00  1.03
ATOM    108  SC  PHE A  55     327.690 322.589 316.094  1.00  1.70
ATOM    109  CA  HIS A  56     324.047 324.895 316.261  1.00  1.17
ATOM    110  SC  HIS A  56     322.766 327.278 316.832  1.00  2.14
ATOM    111  CA  VAL A  57     324.080 325.573 312.508  1.00  1.49
ATOM    112  SC  VAL A  57     324.458 324.352 311.595  1.00  1.67
ATOM    113  CA  MET A  58     321.930 326.735 309.689  1.00  2.06
ATOM    114  SC  MET A  58     323.715 327.307 308.222  1.00  3.16
ATOM    115  CA  ASP A  59     318.420 325.828 311.246  1.00  1.98
ATOM    116  SC  ASP A  59     317.370 326.177 309.391  1.00  2.64
ATOM    117  CA  PHE A  60     319.843 322.629 312.651  1.00  1.39
ATOM    118  SC  PHE A  60     320.684 320.815 310.499  1.00  2.05
ATOM    119  CA  ILE A  61     321.606 321.645 315.747  1.00  1.16
ATOM    120  SC  ILE A  61     320.627 323.129 316.473  1.00  1.44
ATOM    121  CA  SER A  62     324.474 319.042 316.470  1.00  1.04
ATOM    122  SC  SER A  62     325.721 318.973 316.048  1.00  1.26
ATOM    123  CA  VAL A  63     325.931 317.061 319.552  1.00  1.05
ATOM    124  SC  VAL A  63     324.584 316.505 319.711  1.00  1.28
ATOM    125  CA  ASP A  64     329.294 316.609 321.044  1.00  1.12
ATOM    126  SC  ASP A  64     329.181 317.708 322.663  1.00  1.72
ATOM    127  CA  LYS A  65     329.905 313.476 322.984  1.00  1.47
ATOM    128  SC  LYS A  65     328.901 310.584 322.518  1.00  2.61
ATOM    129  CA  GLU A  66     333.373 313.095 324.851  1.00  2.11
ATOM    130  SC  GLU A  66     335.608 314.179 324.803  1.00  3.36
ATOM    131  CA  ASN A  67     332.518 309.822 326.729  1.00  2.71
ATOM    132  SC  ASN A  67     331.078 309.559 328.213  1.00  3.90
ATOM    133  CA  ASP A  68     330.674 307.146 324.678  1.00  3.40
ATOM    134  SC  ASP A  68     331.598 305.495 325.355  1.00  4.54
ATOM    135  CA  ALA A  69     327.930 306.447 327.249  1.00  3.16
ATOM    136  SC  ALA A  69     327.563 306.123 327.732  1.00  3.58
ATOM    137  CA  ASN A  70     326.929 310.221 326.807  1.00  2.54
ATOM    138  SC  ASN A  70     327.684 311.963 325.978  1.00  3.36
ATOM    139  CA  TRP A  71     325.299 309.482 323.305  1.00  2.26
ATOM    140  SC  TRP A  71     324.152 311.370 320.283  1.00  2.46
ATOM    141  CA  GLU A  72     322.339 307.500 325.013  1.00  2.40
ATOM    142  SC  GLU A  72     322.966 304.960 324.169  1.00  3.22
ATOM    143  CA  THR A  73     322.111 310.012 327.747  1.00  2.19
ATOM    144  SC  THR A  73     323.523 309.870 328.099  1.00  2.54
ATOM    145  CA  VAL A  74     322.130 312.884 325.162  1.00  1.82
ATOM    146  SC  VAL A  74     323.296 313.803 324.630  1.00  1.99
ATOM    147  CA  LEU A  75     320.198 311.905 322.062  1.00  1.87
ATOM    148  SC  LEU A  75     319.585 311.667 320.080  1.00  2.55
ATOM    149  CA  PRO A  76     317.595 310.021 324.462  1.00  2.02
ATOM    150  SC  PRO A  76     318.734 309.320 324.769  1.00  2.21
ATOM    151  CA  LYS A  77     317.119 312.682 327.194  1.00  1.84
ATOM    152  SC  LYS A  77     318.184 312.406 330.033  1.00  2.60
ATOM    153  CA  VAL A  78     317.773 315.373 324.473  1.00  1.67
ATOM    154  SC  VAL A  78     319.073 315.641 323.766  1.00  1.90
ATOM    155  CA  GLU A  79     315.257 313.753 321.918  1.00  2.05
ATOM    156  SC  GLU A  79     315.113 312.037 320.209  1.00  2.82
ATOM    157  CA  ALA A  80     312.385 314.196 324.570  1.00  2.14
ATOM    158  SC  ALA A  80     311.732 313.972 324.932  1.00  2.30
ATOM    159  CA  VAL A  81     313.707 317.859 325.170  1.00  1.91
ATOM    160  SC  VAL A  81     314.664 318.542 326.052  1.00  1.89
ATOM    161  CA  PHE A  82     313.405 319.078 321.790  1.00  2.19
ATOM    162  SC  PHE A  82     315.951 320.257 320.869  1.00  2.84
ATOM    163  CA  GLU A  83     310.312 317.039 321.278  1.00  2.60
ATOM    164  SC  GLU A  83     310.608 314.988 319.887  1.00  3.27
ATOM    165  CA  LEU A  84     308.702 319.219 324.138  1.00  3.04
ATOM    166  SC  LEU A  84     309.314 318.677 326.061  1.00  3.41
ATOM    167  CA  GLU A  85     308.537 322.134 321.780  1.00  3.41
ATOM    168  SC  GLU A  85     310.578 321.213 320.808  1.00  4.13
ATOM    169  CA  HIS A  86     306.837 320.467 318.953  1.00  3.93
ATOM    170  SC  HIS A  86     307.597 318.000 317.956  1.00  4.44
ATOM    171  CA  HIS A  87     305.022 318.009 321.304  1.00  5.25
ATOM    172  SC  HIS A  87     305.292 316.127 323.517  1.00  5.99
ATOM    173  CA  HIS A  88     303.628 320.915 323.282  1.00  6.16
ATOM    174  SC  HIS A  88     304.309 323.516 324.147  1.00  6.71
ATOM    175  CA  HIS A  89     302.413 322.957 320.387  1.00  6.81
ATOM    176  SC  HIS A  89     303.717 322.291 317.983  1.00  6.91
ATOM    177  CA  HIS A  90     300.829 319.592 319.061  1.00  8.19
ATOM    178  SC  HIS A  90     302.810 317.866 318.422  1.00  8.38
ATOM    179  CA  HIS A  91     298.170 317.976 320.928  1.00 10.08
ATOM    180  SC  HIS A  91     298.695 319.446 323.180  1.00 10.96
TER
CONECT    1    3    2
CONECT    3    5    4
CONECT    5    7    6
CONECT    7    9    8
CONECT    9   11   10
CONECT   11   13   12
CONECT   13   15   14
CONECT   15   17   16
CONECT   17   19   18
CONECT   19   21   20
CONECT   21   23   22
CONECT   23   25   24
CONECT   25   27   26
CONECT   27   29   28
CONECT   29   31   30
CONECT   31   33   32
CONECT   33   35   34
CONECT   35   37   36
CONECT   37   39   38
CONECT   39   41   40
CONECT   41   43   42
CONECT   43   45   44
CONECT   45   47   46
CONECT   47   49   48
CONECT   49   50
CONECT   50   52   51
CONECT   52   54   53
CONECT   54   56   55
CONECT   56   58   57
CONECT   58   60   59
CONECT   60   62   61
CONECT   62   64   63
CONECT   64   66   65
CONECT   66   68   67
CONECT   68   70   69
CONECT   70   72   71
CONECT   72   74   73
CONECT   74   76   75
CONECT   76   78   77
CONECT   78   80   79
CONECT   80   82   81
CONECT   82   84   83
CONECT   84   86   85
CONECT   86   88   87
CONECT   88   90   89
CONECT   90   92   91
CONECT   92   94   93
CONECT   94   96   95
CONECT   96   98   97
CONECT   98   99
CONECT   99  101  100
CONECT  101  103  102
CONECT  103  105  104
CONECT  105  107  106
CONECT  107  109  108
CONECT  109  111  110
CONECT  111  113  112
CONECT  113  115  114
CONECT  115  117  116
CONECT  117  119  118
CONECT  119  121  120
CONECT  121  123  122
CONECT  123  125  124
CONECT  125  127  126
CONECT  127  129  128
CONECT  129  131  130
CONECT  131  133  132
CONECT  133  135  134
CONECT  135  137  136
CONECT  137  139  138
CONECT  139  141  140
CONECT  141  143  142
CONECT  143  145  144
CONECT  145  147  146
CONECT  147  149  148
CONECT  149  151  150
CONECT  151  153  152
CONECT  153  155  154
CONECT  155  157  156
CONECT  157  159  158
CONECT  159  161  160
CONECT  161  163  162
CONECT  163  165  164
CONECT  165  167  166
CONECT  167  169  168
CONECT  169  171  170
CONECT  171  173  172
CONECT  173  175  174
CONECT  175  177  176
CONECT  177  179  178
CONECT  179  180
ENDMDL
