# Supplementary material for: Implementation of Time-Averaged Restraints with UNRES Coarse-Grained Model of Polypeptide Chains
Source: J Chem Theory Comput. 2025 Jan 24;21(3):1476–93. doi: 10.1021/acs.jctc.4c01504 (PMC11823420; doi:10.1021/acs.jctc.4c01504)
Supplement: Supplementary file 2 — ct4c01504_si_002.zip [file ct4c01504_si_002.zip › Suppdata/Structures/Models/1PQX_T280K_tau_489ps-cg.pdb]

REMARK 1PQX MODEL 1 UNRES energy =   243.32 kcal/mol RMSD = 3.24 A
CRYST1  640.000  640.000  640.000  90.00  90.00  90.00 P 1           1
ORIGX1       1.00000   0.00000   0.00000        0.00000
ORIGX2       0.00000   1.00000   0.00000        0.00000
ORIGX2       0.00000   0.00000   1.00000        0.00000
SCALE1       1.00000   0.00000   0.00000        0.00000
SCALE2       1.00000   0.00000   0.00000        0.00000
SCALE3       1.00000   0.00000   0.00000        0.00000
ATOM      1  CA  MET A   1     313.003 324.541 318.505  1.00  6.23
ATOM      2  SC  MET A   1     315.018 324.036 317.098  1.00  6.97
ATOM      3  CA  LYS A   2     310.297 322.418 319.879  1.00  4.75
ATOM      4  SC  LYS A   2     307.700 322.216 321.417  1.00  5.57
ATOM      5  CA  ILE A   3     310.245 318.598 319.876  1.00  3.88
ATOM      6  SC  ILE A   3     311.902 318.180 320.901  1.00  4.51
ATOM      7  CA  ILE A   4     308.443 315.725 317.842  1.00  3.58
ATOM      8  SC  ILE A   4     307.219 315.694 316.485  1.00  4.38
ATOM      9  CA  SER A   5     311.009 312.678 317.911  1.00  3.70
ATOM     10  SC  SER A   5     310.671 311.694 317.170  1.00  4.35
ATOM     11  CA  ILE A   6     314.511 312.432 319.184  1.00  3.46
ATOM     12  SC  ILE A   6     314.865 313.265 320.823  1.00  4.27
ATOM     13  CA  SER A   7     317.004 309.989 317.790  1.00  3.84
ATOM     14  SC  SER A   7     317.729 310.836 318.502  1.00  4.45
ATOM     15  CA  GLU A   8     316.403 306.610 316.261  1.00  4.30
ATOM     16  SC  GLU A   8     314.200 307.475 316.993  1.00  5.27
ATOM     17  CA  THR A   9     320.248 305.835 316.320  1.00  4.70
ATOM     18  SC  THR A   9     320.303 306.035 314.842  1.00  4.90
ATOM     19  CA  PRO A  10     323.074 308.028 316.970  1.00  6.07
ATOM     20  SC  PRO A  10     322.724 307.713 318.290  1.00  6.47
ATOM     21  CA  ASN A  11     325.897 307.409 314.767  1.00  5.96
ATOM     22  SC  ASN A  11     324.771 308.704 313.512  1.00  6.98
ATOM     23  CA  HIS A  12     328.239 308.521 317.491  1.00  4.34
ATOM     24  SC  HIS A  12     326.783 308.086 319.669  1.00  5.32
ATOM     25  CA  ASN A  13     330.082 310.467 314.539  1.00  3.36
ATOM     26  SC  ASN A  13     331.892 309.920 313.947  1.00  4.22
ATOM     27  CA  THR A  14     326.874 312.560 314.169  1.00  2.94
ATOM     28  SC  THR A  14     327.466 313.400 313.134  1.00  3.57
ATOM     29  CA  MET A  15     323.414 312.404 315.889  1.00  2.58
ATOM     30  SC  MET A  15     322.836 313.362 317.997  1.00  3.25
ATOM     31  CA  LYS A  16     319.912 313.944 314.832  1.00  2.19
ATOM     32  SC  LYS A  16     319.016 313.085 312.607  1.00  2.98
ATOM     33  CA  ILE A  17     316.644 315.368 316.364  1.00  2.27
ATOM     34  SC  ILE A  17     316.735 316.315 318.023  1.00  2.52
ATOM     35  CA  THR A  18     313.210 316.040 314.782  1.00  2.58
ATOM     36  SC  THR A  18     312.236 315.157 314.117  1.00  3.20
ATOM     37  CA  LEU A  19     311.432 319.319 315.317  1.00  2.89
ATOM     38  SC  LEU A  19     313.000 319.951 316.574  1.00  3.69
ATOM     39  CA  SER A  20     308.712 318.264 312.697  1.00  3.91
ATOM     40  SC  SER A  20     308.740 317.085 311.929  1.00  4.48
ATOM     41  CA  GLU A  21     305.960 319.247 315.257  1.00  4.38
ATOM     42  SC  GLU A  21     304.185 319.080 316.687  1.00  5.59
ATOM     43  CA  SER A  22     307.638 322.755 315.563  1.00  4.41
ATOM     44  SC  SER A  22     308.605 322.658 316.429  1.00  4.74
ATOM     45  CA  ARG A  23     306.485 325.459 313.246  1.00  4.74
ATOM     46  SC  ARG A  23     303.324 324.200 312.804  1.00  6.38
ATOM     47  CA  GLU A  24     308.294 327.524 310.713  1.00  4.84
ATOM     48  SC  GLU A  24     308.209 325.056 309.471  1.00  6.05
ATOM     49  CA  GLY A  25     309.602 330.951 310.283  1.00  4.82
ATOM     50  CA  MET A  26     313.134 329.452 310.970  1.00  4.12
ATOM     51  SC  MET A  26     312.669 328.701 313.174  1.00  4.34
ATOM     52  CA  THR A  27     316.143 328.552 308.668  1.00  4.31
ATOM     53  SC  THR A  27     316.681 329.280 307.490  1.00  5.02
ATOM     54  CA  SER A  28     319.114 326.401 309.025  1.00  3.75
ATOM     55  SC  SER A  28     318.778 325.984 307.761  1.00  4.15
ATOM     56  CA  ASP A  29     322.458 326.926 310.899  1.00  3.29
ATOM     57  SC  ASP A  29     322.637 328.649 311.659  1.00  4.03
ATOM     58  CA  THR A  30     325.536 325.131 312.221  1.00  2.81
ATOM     59  SC  THR A  30     326.492 325.159 311.103  1.00  3.35
ATOM     60  CA  TYR A  31     327.841 325.214 315.325  1.00  2.64
ATOM     61  SC  TYR A  31     324.686 325.511 316.315  1.00  3.92
ATOM     62  CA  THR A  32     331.441 324.649 315.681  1.00  3.30
ATOM     63  SC  THR A  32     332.348 324.355 314.635  1.00  3.78
ATOM     64  CA  LYS A  33     331.966 324.892 319.252  1.00  4.22
ATOM     65  SC  LYS A  33     333.113 323.593 321.103  1.00  5.99
ATOM     66  CA  VAL A  34     329.740 325.521 322.501  1.00  4.21
ATOM     67  SC  VAL A  34     329.732 324.269 323.296  1.00  4.83
ATOM     68  CA  ASP A  35     329.196 329.292 323.194  1.00  4.29
ATOM     69  SC  ASP A  35     331.125 329.231 323.910  1.00  5.34
ATOM     70  CA  ASP A  36     331.039 330.352 320.010  1.00  4.16
ATOM     71  SC  ASP A  36     330.423 329.175 318.480  1.00  4.96
ATOM     72  CA  SER A  37     328.073 331.787 318.335  1.00  3.85
ATOM     73  SC  SER A  37     327.754 331.020 317.368  1.00  4.25
ATOM     74  CA  GLN A  38     325.373 329.533 320.313  1.00  3.03
ATOM     75  SC  GLN A  38     326.876 330.000 322.347  1.00  3.61
ATOM     76  CA  PRO A  39     322.287 330.667 321.904  1.00  3.20
ATOM     77  SC  PRO A  39     322.015 329.922 320.683  1.00  3.29
ATOM     78  CA  ALA A  40     322.594 330.669 325.758  1.00  3.11
ATOM     79  SC  ALA A  40     323.316 330.711 326.037  1.00  3.36
ATOM     80  CA  PHE A  41     319.817 328.129 325.740  1.00  2.99
ATOM     81  SC  PHE A  41     317.904 326.255 326.422  1.00  4.02
ATOM     82  CA  ILE A  42     321.419 325.949 322.801  1.00  2.34
ATOM     83  SC  ILE A  42     320.352 325.272 321.369  1.00  2.74
ATOM     84  CA  ASN A  43     324.629 326.423 324.910  1.00  2.26
ATOM     85  SC  ASN A  43     326.459 327.032 325.313  1.00  2.80
ATOM     86  CA  ASP A  44     323.262 324.988 328.077  1.00  2.48
ATOM     87  SC  ASP A  44     322.239 325.018 329.818  1.00  2.99
ATOM     88  CA  ILE A  45     321.640 321.939 325.900  1.00  2.40
ATOM     89  SC  ILE A  45     320.639 321.303 324.759  1.00  2.72
ATOM     90  CA  LEU A  46     324.983 321.514 324.151  1.00  2.37
ATOM     91  SC  LEU A  46     325.338 323.156 322.789  1.00  2.76
ATOM     92  CA  LYS A  47     326.605 321.507 327.359  1.00  2.74
ATOM     93  SC  LYS A  47     325.771 322.653 329.520  1.00  3.65
ATOM     94  CA  VAL A  48     325.383 317.983 328.366  1.00  2.87
ATOM     95  SC  VAL A  48     324.044 317.808 327.858  1.00  3.34
ATOM     96  CA  GLU A  49     328.415 315.806 329.393  1.00  3.12
ATOM     97  SC  GLU A  49     328.224 314.446 331.521  1.00  4.44
ATOM     98  CA  GLY A  50     330.318 317.777 326.327  1.00  2.78
ATOM     99  CA  VAL A  51     329.936 318.570 322.405  1.00  2.12
ATOM    100  SC  VAL A  51     329.468 319.699 321.556  1.00  2.27
ATOM    101  CA  LYS A  52     332.276 318.452 319.665  1.00  2.25
ATOM    102  SC  LYS A  52     334.934 318.325 321.314  1.00  3.30
ATOM    103  CA  SER A  53     329.872 320.085 317.211  1.00  2.07
ATOM    104  SC  SER A  53     330.884 320.289 316.489  1.00  2.46
ATOM    105  CA  ILE A  54     326.322 321.425 316.965  1.00  1.74
ATOM    106  SC  ILE A  54     324.715 321.598 317.950  1.00  2.14
ATOM    107  CA  PHE A  55     323.568 321.914 314.151  1.00  1.81
ATOM    108  SC  PHE A  55     322.374 320.301 311.784  1.00  2.59
ATOM    109  CA  HIS A  56     320.127 323.642 314.251  1.00  2.15
ATOM    110  SC  HIS A  56     319.841 326.339 314.675  1.00  3.12
ATOM    111  CA  VAL A  57     317.169 323.964 311.792  1.00  2.55
ATOM    112  SC  VAL A  57     317.846 323.235 310.723  1.00  2.85
ATOM    113  CA  MET A  58     313.529 324.699 312.190  1.00  3.48
ATOM    114  SC  MET A  58     313.712 324.761 309.701  1.00  4.90
ATOM    115  CA  ASP A  59     312.693 321.356 310.644  1.00  3.07
ATOM    116  SC  ASP A  59     311.502 320.011 309.900  1.00  3.87
ATOM    117  CA  PHE A  60     315.838 319.397 312.332  1.00  2.23
ATOM    118  SC  PHE A  60     316.146 319.185 309.493  1.00  3.29
ATOM    119  CA  ILE A  61     318.837 319.626 314.940  1.00  1.84
ATOM    120  SC  ILE A  61     319.065 320.026 316.736  1.00  2.07
ATOM    121  CA  SER A  62     322.084 317.583 315.367  1.00  1.75
ATOM    122  SC  SER A  62     322.165 316.449 314.628  1.00  1.98
ATOM    123  CA  VAL A  63     324.934 317.136 317.999  1.00  1.73
ATOM    124  SC  VAL A  63     325.199 317.004 319.402  1.00  1.94
ATOM    125  CA  ASP A  64     328.480 315.780 317.579  1.00  1.99
ATOM    126  SC  ASP A  64     329.517 316.748 316.140  1.00  2.51
ATOM    127  CA  LYS A  65     330.313 313.834 320.220  1.00  2.44
ATOM    128  SC  LYS A  65     330.039 314.254 322.511  1.00  3.77
ATOM    129  CA  GLU A  66     333.210 311.256 320.486  1.00  3.05
ATOM    130  SC  GLU A  66     333.390 312.304 322.671  1.00  4.34
ATOM    131  CA  ASN A  67     331.626 308.751 323.167  1.00  3.65
ATOM    132  SC  ASN A  67     331.764 308.116 325.030  1.00  4.66
ATOM    133  CA  ASP A  68     328.806 306.398 322.314  1.00  3.89
ATOM    134  SC  ASP A  68     327.405 304.934 322.591  1.00  4.84
ATOM    135  CA  ALA A  69     327.529 306.736 325.838  1.00  3.85
ATOM    136  SC  ALA A  69     327.736 306.675 326.613  1.00  4.19
ATOM    137  CA  ASN A  70     327.841 310.667 325.840  1.00  3.40
ATOM    138  SC  ASN A  70     327.679 312.387 326.815  1.00  4.29
ATOM    139  CA  TRP A  71     325.475 310.486 322.741  1.00  2.88
ATOM    140  SC  TRP A  71     326.487 312.006 319.901  1.00  3.31
ATOM    141  CA  GLU A  72     322.875 308.683 324.721  1.00  3.07
ATOM    142  SC  GLU A  72     321.580 306.852 323.937  1.00  4.07
ATOM    143  CA  THR A  73     322.999 311.335 327.757  1.00  3.05
ATOM    144  SC  THR A  73     323.933 312.026 328.633  1.00  3.50
ATOM    145  CA  VAL A  74     322.360 314.241 325.297  1.00  2.56
ATOM    146  SC  VAL A  74     323.824 314.167 324.817  1.00  2.76
ATOM    147  CA  LEU A  75     319.061 312.796 324.183  1.00  2.53
ATOM    148  SC  LEU A  75     319.643 311.175 322.828  1.00  3.13
ATOM    149  CA  PRO A  76     317.686 312.639 327.825  1.00  2.81
ATOM    150  SC  PRO A  76     318.123 311.346 327.388  1.00  3.01
ATOM    151  CA  LYS A  77     319.087 316.054 328.777  1.00  2.61
ATOM    152  SC  LYS A  77     320.108 317.358 331.369  1.00  3.43
ATOM    153  CA  VAL A  78     317.987 317.567 325.257  1.00  2.30
ATOM    154  SC  VAL A  78     318.772 316.901 324.282  1.00  2.45
ATOM    155  CA  GLU A  79     314.569 316.083 325.844  1.00  2.75
ATOM    156  SC  GLU A  79     313.824 314.658 327.451  1.00  3.40
ATOM    157  CA  ALA A  80     314.169 317.766 329.372  1.00  3.04
ATOM    158  SC  ALA A  80     314.867 317.434 329.620  1.00  3.18
ATOM    159  CA  VAL A  81     316.305 320.984 328.286  1.00  2.95
ATOM    160  SC  VAL A  81     317.708 321.227 328.713  1.00  3.07
ATOM    161  CA  PHE A  82     314.217 321.911 325.387  1.00  3.13
ATOM    162  SC  PHE A  82     315.414 322.086 322.654  1.00  3.71
ATOM    163  CA  GLU A  83     311.014 321.205 327.024  1.00  3.66
ATOM    164  SC  GLU A  83     311.043 319.810 325.545  1.00  4.27
ATOM    165  CA  LEU A  84     311.922 323.208 329.948  1.00  4.31
ATOM    166  SC  LEU A  84     312.296 321.753 331.239  1.00  4.75
ATOM    167  CA  GLU A  85     314.065 326.222 328.734  1.00  4.76
ATOM    168  SC  GLU A  85     314.211 328.473 329.600  1.00  5.43
ATOM    169  CA  HIS A  86     313.082 325.697 325.127  1.00  5.21
ATOM    170  SC  HIS A  86     315.007 326.644 323.402  1.00  5.59
ATOM    171  CA  HIS A  87     309.365 325.445 325.868  1.00  6.36
ATOM    172  SC  HIS A  87     308.035 323.276 326.822  1.00  6.94
ATOM    173  CA  HIS A  88     309.711 328.464 328.383  1.00  7.45
ATOM    174  SC  HIS A  88     308.910 329.302 330.875  1.00  7.94
ATOM    175  CA  HIS A  89     311.316 330.747 325.823  1.00  8.15
ATOM    176  SC  HIS A  89     313.836 330.349 325.255  1.00  8.12
ATOM    177  CA  HIS A  90     310.416 329.734 322.281  1.00  9.44
ATOM    178  SC  HIS A  90     308.354 328.605 323.813  1.00  9.60
ATOM    179  CA  HIS A  91     311.851 332.536 320.175  1.00 11.24
ATOM    180  SC  HIS A  91     309.182 332.689 320.072  1.00 11.97
TER
CONECT    1    3    2
CONECT    3    5    4
CONECT    5    7    6
CONECT    7    9    8
CONECT    9   11   10
CONECT   11   13   12
CONECT   13   15   14
CONECT   15   17   16
CONECT   17   19   18
CONECT   19   21   20
CONECT   21   23   22
CONECT   23   25   24
CONECT   25   27   26
CONECT   27   29   28
CONECT   29   31   30
CONECT   31   33   32
CONECT   33   35   34
CONECT   35   37   36
CONECT   37   39   38
CONECT   39   41   40
CONECT   41   43   42
CONECT   43   45   44
CONECT   45   47   46
CONECT   47   49   48
CONECT   49   50
CONECT   50   52   51
CONECT   52   54   53
CONECT   54   56   55
CONECT   56   58   57
CONECT   58   60   59
CONECT   60   62   61
CONECT   62   64   63
CONECT   64   66   65
CONECT   66   68   67
CONECT   68   70   69
CONECT   70   72   71
CONECT   72   74   73
CONECT   74   76   75
CONECT   76   78   77
CONECT   78   80   79
CONECT   80   82   81
CONECT   82   84   83
CONECT   84   86   85
CONECT   86   88   87
CONECT   88   90   89
CONECT   90   92   91
CONECT   92   94   93
CONECT   94   96   95
CONECT   96   98   97
CONECT   98   99
CONECT   99  101  100
CONECT  101  103  102
CONECT  103  105  104
CONECT  105  107  106
CONECT  107  109  108
CONECT  109  111  110
CONECT  111  113  112
CONECT  113  115  114
CONECT  115  117  116
CONECT  117  119  118
CONECT  119  121  120
CONECT  121  123  122
CONECT  123  125  124
CONECT  125  127  126
CONECT  127  129  128
CONECT  129  131  130
CONECT  131  133  132
CONECT  133  135  134
CONECT  135  137  136
CONECT  137  139  138
CONECT  139  141  140
CONECT  141  143  142
CONECT  143  145  144
CONECT  145  147  146
CONECT  147  149  148
CONECT  149  151  150
CONECT  151  153  152
CONECT  153  155  154
CONECT  155  157  156
CONECT  157  159  158
CONECT  159  161  160
CONECT  161  163  162
CONECT  163  165  164
CONECT  165  167  166
CONECT  167  169  168
CONECT  169  171  170
CONECT  171  173  172
CONECT  173  175  174
CONECT  175  177  176
CONECT  177  179  178
CONECT  179  180
ENDMDL
REMARK 1PQX MODEL 2 UNRES energy =   243.65 kcal/mol RMSD = 4.02 A
CRYST1  640.000  640.000  640.000  90.00  90.00  90.00 P 1           1
ORIGX1       1.00000   0.00000   0.00000        0.00000
ORIGX2       0.00000   1.00000   0.00000        0.00000
ORIGX2       0.00000   0.00000   1.00000        0.00000
SCALE1       1.00000   0.00000   0.00000        0.00000
SCALE2       1.00000   0.00000   0.00000        0.00000
SCALE3       1.00000   0.00000   0.00000        0.00000
ATOM      1  CA  MET A   1     324.093 327.943 315.091  1.00  7.30
ATOM      2  SC  MET A   1     326.415 328.293 313.843  1.00  7.87
ATOM      3  CA  LYS A   2     326.273 328.361 318.342  1.00  5.77
ATOM      4  SC  LYS A   2     328.359 330.289 319.443  1.00  6.67
ATOM      5  CA  ILE A   3     325.694 325.983 321.429  1.00  4.34
ATOM      6  SC  ILE A   3     326.459 324.252 321.492  1.00  4.75
ATOM      7  CA  ILE A   4     325.086 327.222 325.106  1.00  3.93
ATOM      8  SC  ILE A   4     324.545 328.858 324.791  1.00  4.70
ATOM      9  CA  SER A   5     323.438 325.223 327.642  1.00  3.86
ATOM     10  SC  SER A   5     323.719 325.495 328.880  1.00  4.45
ATOM     11  CA  ILE A   6     320.489 322.737 328.023  1.00  3.63
ATOM     12  SC  ILE A   6     320.384 320.970 328.684  1.00  4.36
ATOM     13  CA  SER A   7     316.946 322.972 329.684  1.00  3.66
ATOM     14  SC  SER A   7     316.552 324.017 329.035  1.00  4.14
ATOM     15  CA  GLU A   8     313.719 320.803 329.997  1.00  3.76
ATOM     16  SC  GLU A   8     314.147 320.778 332.404  1.00  4.79
ATOM     17  CA  THR A   9     310.631 320.827 327.789  1.00  4.20
ATOM     18  SC  THR A   9     311.119 319.997 326.744  1.00  4.46
ATOM     19  CA  PRO A  10     306.907 321.602 328.511  1.00  5.48
ATOM     20  SC  PRO A  10     307.213 322.535 327.499  1.00  5.96
ATOM     21  CA  ASN A  11     305.126 318.413 328.334  1.00  5.49
ATOM     22  SC  ASN A  11     303.356 319.212 327.665  1.00  6.51
ATOM     23  CA  HIS A  12     307.883 316.969 326.328  1.00  4.08
ATOM     24  SC  HIS A  12     307.630 318.167 323.877  1.00  4.90
ATOM     25  CA  ASN A  13     309.583 314.027 328.136  1.00  3.39
ATOM     26  SC  ASN A  13     308.138 312.542 327.754  1.00  4.30
ATOM     27  CA  THR A  14     312.855 315.106 326.163  1.00  2.85
ATOM     28  SC  THR A  14     312.288 314.918 324.811  1.00  3.39
ATOM     29  CA  MET A  15     315.287 318.119 326.669  1.00  2.48
ATOM     30  SC  MET A  15     316.170 318.022 329.009  1.00  3.00
ATOM     31  CA  LYS A  16     315.663 321.524 325.043  1.00  2.23
ATOM     32  SC  LYS A  16     314.022 323.169 326.998  1.00  3.01
ATOM     33  CA  ILE A  17     318.769 323.677 324.486  1.00  2.37
ATOM     34  SC  ILE A  17     320.062 323.252 323.125  1.00  2.59
ATOM     35  CA  THR A  18     320.223 327.411 324.412  1.00  2.84
ATOM     36  SC  THR A  18     320.368 328.469 325.428  1.00  3.46
ATOM     37  CA  LEU A  19     321.471 328.970 321.137  1.00  3.44
ATOM     38  SC  LEU A  19     321.685 327.709 319.550  1.00  4.23
ATOM     39  CA  SER A  20     323.765 332.017 320.907  1.00  4.19
ATOM     40  SC  SER A  20     322.937 332.905 320.250  1.00  4.75
ATOM     41  CA  GLU A  21     321.458 334.081 323.225  1.00  4.25
ATOM     42  SC  GLU A  21     322.736 335.911 323.416  1.00  5.35
ATOM     43  CA  SER A  22     318.327 332.450 321.885  1.00  3.92
ATOM     44  SC  SER A  22     318.273 331.193 321.992  1.00  4.18
ATOM     45  CA  ARG A  23     316.279 330.491 324.242  1.00  4.14
ATOM     46  SC  ARG A  23     316.864 331.338 327.313  1.00  5.83
ATOM     47  CA  GLU A  24     313.348 328.064 323.982  1.00  4.52
ATOM     48  SC  GLU A  24     311.546 326.312 325.117  1.00  5.57
ATOM     49  CA  GLY A  25     309.560 329.096 323.699  1.00  4.80
ATOM     50  CA  MET A  26     308.169 326.457 321.445  1.00  4.38
ATOM     51  SC  MET A  26     306.534 325.940 322.703  1.00  5.11
ATOM     52  CA  THR A  27     309.369 323.968 318.679  1.00  3.86
ATOM     53  SC  THR A  27     309.003 322.505 318.528  1.00  4.57
ATOM     54  CA  SER A  28     309.230 323.650 315.290  1.00  3.35
ATOM     55  SC  SER A  28     310.045 324.183 314.422  1.00  3.78
ATOM     56  CA  ASP A  29     309.470 320.457 313.092  1.00  3.14
ATOM     57  SC  ASP A  29     310.068 319.881 311.317  1.00  3.88
ATOM     58  CA  THR A  30     311.508 317.095 313.369  1.00  2.72
ATOM     59  SC  THR A  30     311.110 316.238 314.363  1.00  3.19
ATOM     60  CA  TYR A  31     314.660 316.048 311.464  1.00  2.93
ATOM     61  SC  TYR A  31     314.206 318.392 309.088  1.00  4.05
ATOM     62  CA  THR A  32     316.253 312.607 311.039  1.00  3.58
ATOM     63  SC  THR A  32     316.458 311.444 310.132  1.00  4.08
ATOM     64  CA  LYS A  33     319.436 312.908 308.545  1.00  4.33
ATOM     65  SC  LYS A  33     321.666 312.750 306.421  1.00  6.09
ATOM     66  CA  VAL A  34     320.720 316.734 308.233  1.00  4.33
ATOM     67  SC  VAL A  34     322.096 316.481 307.633  1.00  5.03
ATOM     68  CA  ASP A  35     319.016 319.829 308.892  1.00  4.40
ATOM     69  SC  ASP A  35     321.039 320.132 309.036  1.00  5.41
ATOM     70  CA  ASP A  36     318.493 322.542 306.116  1.00  4.38
ATOM     71  SC  ASP A  36     318.288 323.118 304.162  1.00  5.21
ATOM     72  CA  SER A  37     319.301 325.425 308.679  1.00  4.13
ATOM     73  SC  SER A  37     318.404 326.422 308.630  1.00  4.52
ATOM     74  CA  GLN A  38     320.634 322.708 311.304  1.00  3.31
ATOM     75  SC  GLN A  38     318.906 322.165 313.018  1.00  3.75
ATOM     76  CA  PRO A  39     324.496 322.230 311.915  1.00  3.58
ATOM     77  SC  PRO A  39     324.159 323.144 312.930  1.00  3.66
ATOM     78  CA  ALA A  40     325.513 318.627 311.054  1.00  3.47
ATOM     79  SC  ALA A  40     325.971 318.407 310.458  1.00  3.71
ATOM     80  CA  PHE A  41     326.245 318.437 314.779  1.00  3.25
ATOM     81  SC  PHE A  41     328.894 316.922 315.068  1.00  4.35
ATOM     82  CA  ILE A  42     322.280 318.437 315.434  1.00  2.51
ATOM     83  SC  ILE A  42     320.608 319.148 315.979  1.00  2.94
ATOM     84  CA  ASN A  43     322.151 314.913 313.690  1.00  2.29
ATOM     85  SC  ASN A  43     321.399 316.332 312.454  1.00  2.80
ATOM     86  CA  ASP A  44     325.575 313.637 315.223  1.00  2.55
ATOM     87  SC  ASP A  44     326.853 313.636 313.794  1.00  3.08
ATOM     88  CA  ILE A  45     325.032 315.331 318.686  1.00  2.46
ATOM     89  SC  ILE A  45     324.019 316.913 318.976  1.00  2.80
ATOM     90  CA  LEU A  46     321.296 313.939 318.400  1.00  2.38
ATOM     91  SC  LEU A  46     320.188 313.564 316.584  1.00  2.71
ATOM     92  CA  LYS A  47     322.326 310.290 318.109  1.00  2.67
ATOM     93  SC  LYS A  47     323.770 310.078 315.375  1.00  3.53
ATOM     94  CA  VAL A  48     324.352 310.707 321.473  1.00  2.79
ATOM     95  SC  VAL A  48     324.522 312.119 321.883  1.00  3.24
ATOM     96  CA  GLU A  49     323.714 308.108 324.103  1.00  3.07
ATOM     97  SC  GLU A  49     326.323 308.755 324.977  1.00  4.31
ATOM     98  CA  GLY A  50     320.076 307.823 324.856  1.00  2.80
ATOM     99  CA  VAL A  51     318.984 310.538 322.068  1.00  2.17
ATOM    100  SC  VAL A  51     319.657 311.855 321.982  1.00  2.30
ATOM    101  CA  LYS A  52     316.665 310.069 319.251  1.00  2.41
ATOM    102  SC  LYS A  52     315.449 307.356 318.670  1.00  3.53
ATOM    103  CA  SER A  53     316.213 312.714 316.166  1.00  2.24
ATOM    104  SC  SER A  53     315.062 312.091 316.077  1.00  2.65
ATOM    105  CA  ILE A  54     316.385 316.384 316.002  1.00  1.89
ATOM    106  SC  ILE A  54     316.874 317.074 314.588  1.00  2.30
ATOM    107  CA  PHE A  55     314.083 319.430 316.513  1.00  2.10
ATOM    108  SC  PHE A  55     312.412 318.010 318.524  1.00  3.08
ATOM    109  CA  HIS A  56     314.372 323.222 316.530  1.00  2.33
ATOM    110  SC  HIS A  56     314.677 323.135 313.691  1.00  3.13
ATOM    111  CA  VAL A  57     312.958 325.824 318.892  1.00  2.76
ATOM    112  SC  VAL A  57     312.843 325.234 320.257  1.00  3.08
ATOM    113  CA  MET A  58     312.098 329.635 318.702  1.00  3.50
ATOM    114  SC  MET A  58     312.810 330.258 320.637  1.00  4.96
ATOM    115  CA  ASP A  59     315.633 330.676 318.076  1.00  3.16
ATOM    116  SC  ASP A  59     316.442 332.229 317.091  1.00  3.89
ATOM    117  CA  PHE A  60     316.816 327.587 320.207  1.00  2.43
ATOM    118  SC  PHE A  60     316.132 327.026 322.941  1.00  3.30
ATOM    119  CA  ILE A  61     317.388 323.571 319.959  1.00  2.04
ATOM    120  SC  ILE A  61     318.189 323.818 318.220  1.00  2.36
ATOM    121  CA  SER A  62     315.627 320.389 320.918  1.00  1.88
ATOM    122  SC  SER A  62     314.296 320.648 321.025  1.00  2.15
ATOM    123  CA  VAL A  63     316.607 316.887 321.181  1.00  1.84
ATOM    124  SC  VAL A  63     317.885 317.575 321.308  1.00  2.09
ATOM    125  CA  ASP A  64     314.772 313.589 321.638  1.00  2.03
ATOM    126  SC  ASP A  64     313.720 313.763 319.964  1.00  2.57
ATOM    127  CA  LYS A  65     314.595 311.276 324.712  1.00  2.57
ATOM    128  SC  LYS A  65     313.751 311.329 327.223  1.00  4.00
ATOM    129  CA  GLU A  66     314.489 307.754 325.290  1.00  3.19
ATOM    130  SC  GLU A  66     315.576 306.789 323.346  1.00  4.53
ATOM    131  CA  ASN A  67     312.592 306.932 328.355  1.00  3.78
ATOM    132  SC  ASN A  67     310.863 307.680 329.172  1.00  4.77
ATOM    133  CA  ASP A  68     315.521 305.004 330.033  1.00  4.17
ATOM    134  SC  ASP A  68     316.551 304.652 328.344  1.00  5.01
ATOM    135  CA  ALA A  69     317.934 308.083 329.572  1.00  4.26
ATOM    136  SC  ALA A  69     317.363 308.541 329.673  1.00  4.61
ATOM    137  CA  ASN A  70     319.862 310.596 331.738  1.00  3.91
ATOM    138  SC  ASN A  70     321.389 309.511 332.504  1.00  4.63
ATOM    139  CA  TRP A  71     320.470 314.272 331.042  1.00  3.36
ATOM    140  SC  TRP A  71     318.202 314.428 328.421  1.00  3.53
ATOM    141  CA  GLU A  72     324.161 313.241 331.076  1.00  3.53
ATOM    142  SC  GLU A  72     324.951 312.157 333.520  1.00  4.43
ATOM    143  CA  THR A  73     324.454 310.594 328.578  1.00  3.31
ATOM    144  SC  THR A  73     323.632 309.373 328.694  1.00  3.80
ATOM    145  CA  VAL A  74     321.530 311.963 326.577  1.00  2.63
ATOM    146  SC  VAL A  74     320.137 311.294 326.627  1.00  2.82
ATOM    147  CA  LEU A  75     322.191 315.547 325.206  1.00  2.62
ATOM    148  SC  LEU A  75     320.333 316.516 325.198  1.00  3.22
ATOM    149  CA  PRO A  76     325.562 315.640 327.293  1.00  3.00
ATOM    150  SC  PRO A  76     324.718 315.113 328.363  1.00  3.24
ATOM    151  CA  LYS A  77     327.390 314.732 324.202  1.00  2.69
ATOM    152  SC  LYS A  77     327.783 312.184 323.120  1.00  3.48
ATOM    153  CA  VAL A  78     325.136 317.763 322.505  1.00  2.25
ATOM    154  SC  VAL A  78     324.250 318.733 323.230  1.00  2.43
ATOM    155  CA  GLU A  79     327.570 320.284 324.049  1.00  2.69
ATOM    156  SC  GLU A  79     326.204 321.287 325.775  1.00  3.33
ATOM    157  CA  ALA A  80     331.204 320.569 322.902  1.00  3.12
ATOM    158  SC  ALA A  80     331.271 320.087 323.460  1.00  3.27
ATOM    159  CA  VAL A  81     330.415 318.413 319.836  1.00  2.97
ATOM    160  SC  VAL A  81     329.677 317.244 320.060  1.00  3.06
ATOM    161  CA  PHE A  82     327.795 320.846 318.069  1.00  3.05
ATOM    162  SC  PHE A  82     325.122 321.830 317.391  1.00  3.65
ATOM    163  CA  GLU A  83     329.219 323.867 319.662  1.00  3.58
ATOM    164  SC  GLU A  83     330.312 325.494 321.113  1.00  4.21
ATOM    165  CA  LEU A  84     332.643 323.175 318.098  1.00  4.27
ATOM    166  SC  LEU A  84     333.875 322.746 319.707  1.00  4.58
ATOM    167  CA  GLU A  85     330.915 322.104 315.075  1.00  4.72
ATOM    168  SC  GLU A  85     331.167 320.278 316.093  1.00  5.37
ATOM    169  CA  HIS A  86     329.643 325.630 314.649  1.00  5.15
ATOM    170  SC  HIS A  86     327.539 325.506 316.407  1.00  5.62
ATOM    171  CA  HIS A  87     332.615 327.880 313.639  1.00  6.34
ATOM    172  SC  HIS A  87     331.280 330.059 314.569  1.00  7.00
ATOM    173  CA  HIS A  88     334.303 324.888 312.056  1.00  7.40
ATOM    174  SC  HIS A  88     334.962 322.534 310.973  1.00  7.92
ATOM    175  CA  HIS A  89     331.394 324.725 309.470  1.00  8.05
ATOM    176  SC  HIS A  89     330.609 322.620 311.058  1.00  7.97
ATOM    177  CA  HIS A  90     331.722 328.488 308.701  1.00  9.42
ATOM    178  SC  HIS A  90     332.268 331.061 309.385  1.00  9.53
ATOM    179  CA  HIS A  91     332.395 329.604 305.096  1.00 11.28
ATOM    180  SC  HIS A  91     332.940 328.569 302.692  1.00 12.11
TER
CONECT    1    3    2
CONECT    3    5    4
CONECT    5    7    6
CONECT    7    9    8
CONECT    9   11   10
CONECT   11   13   12
CONECT   13   15   14
CONECT   15   17   16
CONECT   17   19   18
CONECT   19   21   20
CONECT   21   23   22
CONECT   23   25   24
CONECT   25   27   26
CONECT   27   29   28
CONECT   29   31   30
CONECT   31   33   32
CONECT   33   35   34
CONECT   35   37   36
CONECT   37   39   38
CONECT   39   41   40
CONECT   41   43   42
CONECT   43   45   44
CONECT   45   47   46
CONECT   47   49   48
CONECT   49   50
CONECT   50   52   51
CONECT   52   54   53
CONECT   54   56   55
CONECT   56   58   57
CONECT   58   60   59
CONECT   60   62   61
CONECT   62   64   63
CONECT   64   66   65
CONECT   66   68   67
CONECT   68   70   69
CONECT   70   72   71
CONECT   72   74   73
CONECT   74   76   75
CONECT   76   78   77
CONECT   78   80   79
CONECT   80   82   81
CONECT   82   84   83
CONECT   84   86   85
CONECT   86   88   87
CONECT   88   90   89
CONECT   90   92   91
CONECT   92   94   93
CONECT   94   96   95
CONECT   96   98   97
CONECT   98   99
CONECT   99  101  100
CONECT  101  103  102
CONECT  103  105  104
CONECT  105  107  106
CONECT  107  109  108
CONECT  109  111  110
CONECT  111  113  112
CONECT  113  115  114
CONECT  115  117  116
CONECT  117  119  118
CONECT  119  121  120
CONECT  121  123  122
CONECT  123  125  124
CONECT  125  127  126
CONECT  127  129  128
CONECT  129  131  130
CONECT  131  133  132
CONECT  133  135  134
CONECT  135  137  136
CONECT  137  139  138
CONECT  139  141  140
CONECT  141  143  142
CONECT  143  145  144
CONECT  145  147  146
CONECT  147  149  148
CONECT  149  151  150
CONECT  151  153  152
CONECT  153  155  154
CONECT  155  157  156
CONECT  157  159  158
CONECT  159  161  160
CONECT  161  163  162
CONECT  163  165  164
CONECT  165  167  166
CONECT  167  169  168
CONECT  169  171  170
CONECT  171  173  172
CONECT  173  175  174
CONECT  175  177  176
CONECT  177  179  178
CONECT  179  180
ENDMDL
REMARK 1PQX MODEL 3 UNRES energy =   243.86 kcal/mol RMSD = 2.90 A
CRYST1  640.000  640.000  640.000  90.00  90.00  90.00 P 1           1
ORIGX1       1.00000   0.00000   0.00000        0.00000
ORIGX2       0.00000   1.00000   0.00000        0.00000
ORIGX2       0.00000   0.00000   1.00000        0.00000
SCALE1       1.00000   0.00000   0.00000        0.00000
SCALE2       1.00000   0.00000   0.00000        0.00000
SCALE3       1.00000   0.00000   0.00000        0.00000
ATOM      1  CA  MET A   1     322.093 327.096 318.316  1.00  6.07
ATOM      2  SC  MET A   1     321.047 328.644 316.706  1.00  6.67
ATOM      3  CA  LYS A   2     322.537 327.045 322.188  1.00  4.71
ATOM      4  SC  LYS A   2     320.316 328.747 321.047  1.00  5.64
ATOM      5  CA  ILE A   3     321.275 324.155 324.323  1.00  3.76
ATOM      6  SC  ILE A   3     322.679 323.025 323.709  1.00  4.38
ATOM      7  CA  ILE A   4     321.106 324.038 328.127  1.00  3.35
ATOM      8  SC  ILE A   4     321.408 325.548 328.635  1.00  4.04
ATOM      9  CA  SER A   5     320.319 321.201 330.275  1.00  3.24
ATOM     10  SC  SER A   5     320.463 321.331 331.589  1.00  3.79
ATOM     11  CA  ILE A   6     318.275 318.075 329.471  1.00  3.13
ATOM     12  SC  ILE A   6     318.774 316.521 329.646  1.00  3.95
ATOM     13  CA  SER A   7     314.673 316.994 329.942  1.00  3.37
ATOM     14  SC  SER A   7     314.242 318.125 330.534  1.00  3.88
ATOM     15  CA  GLU A   8     311.891 314.769 328.763  1.00  3.85
ATOM     16  SC  GLU A   8     311.040 312.342 329.050  1.00  4.87
ATOM     17  CA  THR A   9     309.615 315.676 325.720  1.00  4.24
ATOM     18  SC  THR A   9     310.784 316.312 324.934  1.00  4.37
ATOM     19  CA  PRO A  10     306.428 313.892 325.130  1.00  5.54
ATOM     20  SC  PRO A  10     306.057 315.113 324.550  1.00  5.92
ATOM     21  CA  ASN A  11     306.081 311.548 322.088  1.00  5.46
ATOM     22  SC  ASN A  11     305.607 309.803 321.406  1.00  6.43
ATOM     23  CA  HIS A  12     307.095 313.474 319.128  1.00  4.27
ATOM     24  SC  HIS A  12     306.420 315.521 317.353  1.00  5.19
ATOM     25  CA  ASN A  13     310.059 315.111 321.199  1.00  3.82
ATOM     26  SC  ASN A  13     309.264 316.828 320.787  1.00  4.80
ATOM     27  CA  THR A  14     312.297 312.585 322.488  1.00  3.26
ATOM     28  SC  THR A  14     312.006 311.333 321.681  1.00  3.80
ATOM     29  CA  MET A  15     314.818 313.954 324.845  1.00  2.75
ATOM     30  SC  MET A  15     314.921 312.439 326.819  1.00  3.28
ATOM     31  CA  LYS A  16     314.701 317.767 325.051  1.00  2.32
ATOM     32  SC  LYS A  16     312.650 317.078 327.239  1.00  3.23
ATOM     33  CA  ILE A  17     317.229 320.377 325.806  1.00  2.31
ATOM     34  SC  ILE A  17     318.327 320.263 324.601  1.00  2.68
ATOM     35  CA  THR A  18     316.857 323.941 327.264  1.00  2.53
ATOM     36  SC  THR A  18     316.669 323.561 328.658  1.00  3.10
ATOM     37  CA  LEU A  19     317.582 327.204 325.620  1.00  2.84
ATOM     38  SC  LEU A  19     316.098 327.461 324.109  1.00  3.59
ATOM     39  CA  SER A  20     320.143 330.030 326.465  1.00  3.86
ATOM     40  SC  SER A  20     320.939 330.084 325.446  1.00  4.35
ATOM     41  CA  GLU A  21     319.620 333.293 324.451  1.00  4.48
ATOM     42  SC  GLU A  21     319.838 333.298 321.973  1.00  5.69
ATOM     43  CA  SER A  22     316.040 332.660 323.027  1.00  4.55
ATOM     44  SC  SER A  22     314.955 332.572 323.823  1.00  4.80
ATOM     45  CA  ARG A  23     313.138 334.738 321.438  1.00  5.03
ATOM     46  SC  ARG A  23     315.403 336.068 319.532  1.00  6.85
ATOM     47  CA  GLU A  24     309.279 334.688 321.003  1.00  4.94
ATOM     48  SC  GLU A  24     307.409 334.858 322.638  1.00  6.08
ATOM     49  CA  GLY A  25     306.882 335.098 318.171  1.00  4.91
ATOM     50  CA  MET A  26     307.919 332.106 315.964  1.00  3.88
ATOM     51  SC  MET A  26     309.769 332.868 314.789  1.00  4.21
ATOM     52  CA  THR A  27     306.682 328.490 315.499  1.00  3.63
ATOM     53  SC  THR A  27     305.363 328.193 314.729  1.00  4.34
ATOM     54  CA  SER A  28     308.275 325.081 315.669  1.00  3.10
ATOM     55  SC  SER A  28     307.392 324.282 315.159  1.00  3.49
ATOM     56  CA  ASP A  29     310.376 323.355 313.106  1.00  2.93
ATOM     57  SC  ASP A  29     312.338 323.765 313.845  1.00  3.76
ATOM     58  CA  THR A  30     312.291 320.028 312.939  1.00  2.45
ATOM     59  SC  THR A  30     311.558 318.849 313.181  1.00  2.88
ATOM     60  CA  TYR A  31     315.740 318.920 311.580  1.00  2.49
ATOM     61  SC  TYR A  31     316.774 321.062 313.871  1.00  3.74
ATOM     62  CA  THR A  32     316.700 315.469 309.739  1.00  2.99
ATOM     63  SC  THR A  32     316.826 315.175 308.291  1.00  3.44
ATOM     64  CA  LYS A  33     320.275 313.982 309.516  1.00  3.92
ATOM     65  SC  LYS A  33     320.360 312.032 307.741  1.00  5.74
ATOM     66  CA  VAL A  34     323.248 316.464 310.007  1.00  3.99
ATOM     67  SC  VAL A  34     324.512 316.617 310.661  1.00  4.60
ATOM     68  CA  ASP A  35     322.619 319.882 309.770  1.00  4.31
ATOM     69  SC  ASP A  35     321.330 321.087 310.651  1.00  5.41
ATOM     70  CA  ASP A  36     324.542 321.288 306.939  1.00  4.15
ATOM     71  SC  ASP A  36     324.150 321.384 304.986  1.00  4.88
ATOM     72  CA  SER A  37     323.095 324.885 307.768  1.00  4.14
ATOM     73  SC  SER A  37     321.902 324.526 308.397  1.00  4.55
ATOM     74  CA  GLN A  38     324.928 324.937 311.069  1.00  3.30
ATOM     75  SC  GLN A  38     323.076 325.912 312.008  1.00  3.78
ATOM     76  CA  PRO A  39     328.273 326.352 311.958  1.00  3.46
ATOM     77  SC  PRO A  39     327.747 326.479 313.212  1.00  3.59
ATOM     78  CA  ALA A  40     330.512 323.455 312.492  1.00  3.20
ATOM     79  SC  ALA A  40     331.232 323.254 312.336  1.00  3.45
ATOM     80  CA  PHE A  41     329.138 323.619 316.017  1.00  2.97
ATOM     81  SC  PHE A  41     331.797 323.894 317.336  1.00  3.95
ATOM     82  CA  ILE A  42     325.681 322.139 315.265  1.00  2.34
ATOM     83  SC  ILE A  42     324.088 322.633 315.175  1.00  2.69
ATOM     84  CA  ASN A  43     327.099 320.549 312.313  1.00  2.19
ATOM     85  SC  ASN A  43     325.961 320.895 310.664  1.00  2.76
ATOM     86  CA  ASP A  44     329.371 317.799 314.079  1.00  2.32
ATOM     87  SC  ASP A  44     330.702 318.374 315.603  1.00  2.94
ATOM     88  CA  ILE A  45     326.461 317.870 316.627  1.00  2.21
ATOM     89  SC  ILE A  45     325.336 318.747 317.924  1.00  2.51
ATOM     90  CA  LEU A  46     323.846 316.063 314.546  1.00  2.20
ATOM     91  SC  LEU A  46     322.379 317.657 314.643  1.00  2.62
ATOM     92  CA  LYS A  47     326.586 313.926 312.567  1.00  2.58
ATOM     93  SC  LYS A  47     329.349 315.154 312.674  1.00  3.57
ATOM     94  CA  VAL A  48     327.313 312.566 316.215  1.00  2.66
ATOM     95  SC  VAL A  48     326.477 313.294 317.134  1.00  3.10
ATOM     96  CA  GLU A  49     326.587 309.204 317.722  1.00  2.93
ATOM     97  SC  GLU A  49     327.868 307.270 318.127  1.00  4.31
ATOM     98  CA  GLY A  50     322.976 308.120 318.465  1.00  2.74
ATOM     99  CA  VAL A  51     320.485 311.032 317.379  1.00  2.04
ATOM    100  SC  VAL A  51     321.166 312.415 317.390  1.00  2.22
ATOM    101  CA  LYS A  52     318.417 310.374 314.100  1.00  2.12
ATOM    102  SC  LYS A  52     319.342 307.999 312.365  1.00  3.20
ATOM    103  CA  SER A  53     316.483 313.640 314.048  1.00  1.95
ATOM    104  SC  SER A  53     315.600 313.239 313.184  1.00  2.32
ATOM    105  CA  ILE A  54     316.368 317.187 315.708  1.00  1.67
ATOM    106  SC  ILE A  54     317.753 317.470 316.873  1.00  2.02
ATOM    107  CA  PHE A  55     313.555 319.544 316.934  1.00  1.74
ATOM    108  SC  PHE A  55     310.801 320.599 317.024  1.00  2.61
ATOM    109  CA  HIS A  56     314.213 323.530 317.328  1.00  1.97
ATOM    110  SC  HIS A  56     315.585 325.899 316.613  1.00  2.86
ATOM    111  CA  VAL A  57     311.474 325.515 319.060  1.00  2.48
ATOM    112  SC  VAL A  57     311.596 324.331 319.935  1.00  2.75
ATOM    113  CA  MET A  58     312.492 328.759 320.505  1.00  3.50
ATOM    114  SC  MET A  58     311.365 331.017 320.158  1.00  4.82
ATOM    115  CA  ASP A  59     310.988 327.458 323.911  1.00  3.39
ATOM    116  SC  ASP A  59     309.308 328.313 324.734  1.00  4.23
ATOM    117  CA  PHE A  60     313.149 324.388 323.956  1.00  2.48
ATOM    118  SC  PHE A  60     312.494 322.538 326.385  1.00  3.38
ATOM    119  CA  ILE A  61     315.233 322.301 321.847  1.00  1.97
ATOM    120  SC  ILE A  61     316.385 323.629 320.923  1.00  2.19
ATOM    121  CA  SER A  62     314.183 318.683 320.886  1.00  1.84
ATOM    122  SC  SER A  62     312.840 318.826 320.853  1.00  2.11
ATOM    123  CA  VAL A  63     315.820 315.562 319.863  1.00  1.73
ATOM    124  SC  VAL A  63     317.142 314.924 320.156  1.00  1.93
ATOM    125  CA  ASP A  64     315.224 312.070 318.768  1.00  1.95
ATOM    126  SC  ASP A  64     314.359 312.438 316.896  1.00  2.40
ATOM    127  CA  LYS A  65     316.443 308.691 319.500  1.00  2.50
ATOM    128  SC  LYS A  65     317.058 307.681 322.278  1.00  3.83
ATOM    129  CA  GLU A  66     317.961 305.862 317.650  1.00  2.91
ATOM    130  SC  GLU A  66     319.764 304.643 316.667  1.00  4.02
ATOM    131  CA  ASN A  67     318.040 302.067 318.055  1.00  3.57
ATOM    132  SC  ASN A  67     317.412 301.591 316.252  1.00  4.66
ATOM    133  CA  ASP A  68     320.837 301.155 320.611  1.00  3.77
ATOM    134  SC  ASP A  68     322.827 300.790 319.921  1.00  4.66
ATOM    135  CA  ALA A  69     320.518 304.586 322.024  1.00  3.89
ATOM    136  SC  ALA A  69     320.195 304.735 321.299  1.00  4.25
ATOM    137  CA  ASN A  70     321.655 305.829 325.500  1.00  3.49
ATOM    138  SC  ASN A  70     323.184 305.049 326.498  1.00  4.37
ATOM    139  CA  TRP A  71     320.845 309.187 326.969  1.00  2.98
ATOM    140  SC  TRP A  71     318.720 310.841 324.970  1.00  3.44
ATOM    141  CA  GLU A  72     324.299 310.020 328.000  1.00  3.05
ATOM    142  SC  GLU A  72     324.234 308.828 329.967  1.00  4.07
ATOM    143  CA  THR A  73     325.868 310.003 324.551  1.00  3.01
ATOM    144  SC  THR A  73     326.149 308.580 323.982  1.00  3.47
ATOM    145  CA  VAL A  74     322.806 311.497 322.882  1.00  2.53
ATOM    146  SC  VAL A  74     321.933 310.572 321.994  1.00  2.81
ATOM    147  CA  LEU A  75     321.437 314.639 324.739  1.00  2.49
ATOM    148  SC  LEU A  75     319.570 315.466 325.152  1.00  3.13
ATOM    149  CA  PRO A  76     324.508 314.649 327.425  1.00  2.79
ATOM    150  SC  PRO A  76     323.833 313.371 327.386  1.00  3.00
ATOM    151  CA  LYS A  77     327.379 315.173 325.060  1.00  2.55
ATOM    152  SC  LYS A  77     327.558 313.802 322.776  1.00  3.33
ATOM    153  CA  VAL A  78     325.049 316.819 322.332  1.00  2.22
ATOM    154  SC  VAL A  78     323.845 316.165 321.771  1.00  2.44
ATOM    155  CA  GLU A  79     323.874 319.757 324.568  1.00  2.58
ATOM    156  SC  GLU A  79     322.673 318.790 326.854  1.00  3.38
ATOM    157  CA  ALA A  80     327.418 320.183 325.638  1.00  2.76
ATOM    158  SC  ALA A  80     327.824 320.260 326.276  1.00  2.93
ATOM    159  CA  VAL A  81     328.830 319.943 321.987  1.00  2.73
ATOM    160  SC  VAL A  81     328.916 318.854 320.892  1.00  2.98
ATOM    161  CA  PHE A  82     326.962 323.035 320.865  1.00  2.95
ATOM    162  SC  PHE A  82     326.155 325.605 319.758  1.00  4.02
ATOM    163  CA  GLU A  83     327.190 324.350 324.421  1.00  3.44
ATOM    164  SC  GLU A  83     326.086 325.364 326.783  1.00  4.13
ATOM    165  CA  LEU A  84     331.037 325.113 323.775  1.00  4.24
ATOM    166  SC  LEU A  84     331.832 323.621 322.379  1.00  4.67
ATOM    167  CA  GLU A  85     330.272 326.875 320.527  1.00  5.13
ATOM    168  SC  GLU A  85     330.368 328.612 318.826  1.00  5.94
ATOM    169  CA  HIS A  86     327.546 328.925 322.093  1.00  5.81
ATOM    170  SC  HIS A  86     325.495 327.990 323.599  1.00  6.04
ATOM    171  CA  HIS A  87     329.076 329.352 325.743  1.00  7.21
ATOM    172  SC  HIS A  87     328.936 328.706 328.277  1.00  7.77
ATOM    173  CA  HIS A  88     332.140 330.674 324.096  1.00  8.66
ATOM    174  SC  HIS A  88     333.495 328.283 323.878  1.00  9.06
ATOM    175  CA  HIS A  89     330.069 332.786 321.681  1.00  9.71
ATOM    176  SC  HIS A  89     327.371 332.518 322.153  1.00  9.61
ATOM    177  CA  HIS A  90     333.467 333.901 320.619  1.00 11.15
ATOM    178  SC  HIS A  90     334.858 333.542 322.943  1.00 11.14
ATOM    179  CA  HIS A  91     334.047 330.832 318.422  1.00 13.17
ATOM    180  SC  HIS A  91     336.636 330.589 319.324  1.00 13.70
TER
CONECT    1    3    2
CONECT    3    5    4
CONECT    5    7    6
CONECT    7    9    8
CONECT    9   11   10
CONECT   11   13   12
CONECT   13   15   14
CONECT   15   17   16
CONECT   17   19   18
CONECT   19   21   20
CONECT   21   23   22
CONECT   23   25   24
CONECT   25   27   26
CONECT   27   29   28
CONECT   29   31   30
CONECT   31   33   32
CONECT   33   35   34
CONECT   35   37   36
CONECT   37   39   38
CONECT   39   41   40
CONECT   41   43   42
CONECT   43   45   44
CONECT   45   47   46
CONECT   47   49   48
CONECT   49   50
CONECT   50   52   51
CONECT   52   54   53
CONECT   54   56   55
CONECT   56   58   57
CONECT   58   60   59
CONECT   60   62   61
CONECT   62   64   63
CONECT   64   66   65
CONECT   66   68   67
CONECT   68   70   69
CONECT   70   72   71
CONECT   72   74   73
CONECT   74   76   75
CONECT   76   78   77
CONECT   78   80   79
CONECT   80   82   81
CONECT   82   84   83
CONECT   84   86   85
CONECT   86   88   87
CONECT   88   90   89
CONECT   90   92   91
CONECT   92   94   93
CONECT   94   96   95
CONECT   96   98   97
CONECT   98   99
CONECT   99  101  100
CONECT  101  103  102
CONECT  103  105  104
CONECT  105  107  106
CONECT  107  109  108
CONECT  109  111  110
CONECT  111  113  112
CONECT  113  115  114
CONECT  115  117  116
CONECT  117  119  118
CONECT  119  121  120
CONECT  121  123  122
CONECT  123  125  124
CONECT  125  127  126
CONECT  127  129  128
CONECT  129  131  130
CONECT  131  133  132
CONECT  133  135  134
CONECT  135  137  136
CONECT  137  139  138
CONECT  139  141  140
CONECT  141  143  142
CONECT  143  145  144
CONECT  145  147  146
CONECT  147  149  148
CONECT  149  151  150
CONECT  151  153  152
CONECT  153  155  154
CONECT  155  157  156
CONECT  157  159  158
CONECT  159  161  160
CONECT  161  163  162
CONECT  163  165  164
CONECT  165  167  166
CONECT  167  169  168
CONECT  169  171  170
CONECT  171  173  172
CONECT  173  175  174
CONECT  175  177  176
CONECT  177  179  178
CONECT  179  180
ENDMDL
REMARK 1PQX MODEL 4 UNRES energy =   243.92 kcal/mol RMSD = 2.90 A
CRYST1  640.000  640.000  640.000  90.00  90.00  90.00 P 1           1
ORIGX1       1.00000   0.00000   0.00000        0.00000
ORIGX2       0.00000   1.00000   0.00000        0.00000
ORIGX2       0.00000   0.00000   1.00000        0.00000
SCALE1       1.00000   0.00000   0.00000        0.00000
SCALE2       1.00000   0.00000   0.00000        0.00000
SCALE3       1.00000   0.00000   0.00000        0.00000
ATOM      1  CA  MET A   1     321.472 324.317 318.923  1.00  5.95
ATOM      2  SC  MET A   1     319.965 325.206 317.037  1.00  6.42
ATOM      3  CA  LYS A   2     324.043 325.380 321.683  1.00  4.66
ATOM      4  SC  LYS A   2     326.523 327.030 321.900  1.00  5.46
ATOM      5  CA  ILE A   3     325.668 323.742 324.809  1.00  3.74
ATOM      6  SC  ILE A   3     327.512 323.823 324.114  1.00  4.38
ATOM      7  CA  ILE A   4     324.522 326.601 327.151  1.00  3.35
ATOM      8  SC  ILE A   4     325.062 328.277 326.584  1.00  4.06
ATOM      9  CA  SER A   5     321.561 324.958 329.157  1.00  3.42
ATOM     10  SC  SER A   5     320.249 324.889 328.668  1.00  4.04
ATOM     11  CA  ILE A   6     323.349 321.514 328.740  1.00  3.21
ATOM     12  SC  ILE A   6     325.238 321.865 328.597  1.00  4.06
ATOM     13  CA  SER A   7     322.209 319.884 331.982  1.00  3.27
ATOM     14  SC  SER A   7     321.637 320.665 332.807  1.00  3.83
ATOM     15  CA  GLU A   8     320.150 317.021 333.217  1.00  3.69
ATOM     16  SC  GLU A   8     319.926 314.656 333.123  1.00  4.76
ATOM     17  CA  THR A   9     317.283 316.411 335.638  1.00  4.58
ATOM     18  SC  THR A   9     317.053 317.818 336.001  1.00  4.83
ATOM     19  CA  PRO A  10     316.200 313.167 337.393  1.00  6.12
ATOM     20  SC  PRO A  10     316.825 313.915 338.385  1.00  6.53
ATOM     21  CA  ASN A  11     312.920 312.619 335.541  1.00  5.94
ATOM     22  SC  ASN A  11     311.682 311.158 336.240  1.00  6.91
ATOM     23  CA  HIS A  12     314.264 314.126 332.322  1.00  4.28
ATOM     24  SC  HIS A  12     316.076 315.734 331.017  1.00  5.24
ATOM     25  CA  ASN A  13     317.162 311.623 331.804  1.00  3.27
ATOM     26  SC  ASN A  13     316.785 309.688 331.407  1.00  4.30
ATOM     27  CA  THR A  14     317.626 313.057 328.379  1.00  2.64
ATOM     28  SC  THR A  14     316.580 313.195 327.339  1.00  3.29
ATOM     29  CA  MET A  15     319.952 316.170 327.953  1.00  2.34
ATOM     30  SC  MET A  15     322.430 316.590 327.708  1.00  3.02
ATOM     31  CA  LYS A  16     319.262 319.641 327.068  1.00  2.01
ATOM     32  SC  LYS A  16     318.099 319.843 329.324  1.00  2.83
ATOM     33  CA  ILE A  17     320.237 322.296 324.275  1.00  2.05
ATOM     34  SC  ILE A  17     320.766 321.739 322.540  1.00  2.32
ATOM     35  CA  THR A  18     320.280 326.135 324.040  1.00  2.44
ATOM     36  SC  THR A  18     321.524 326.873 323.764  1.00  3.09
ATOM     37  CA  LEU A  19     319.085 328.635 321.439  1.00  2.67
ATOM     38  SC  LEU A  19     318.484 329.654 319.737  1.00  3.33
ATOM     39  CA  SER A  20     321.721 331.339 322.333  1.00  3.52
ATOM     40  SC  SER A  20     322.052 331.226 323.567  1.00  4.13
ATOM     41  CA  GLU A  21     324.678 331.472 319.926  1.00  3.72
ATOM     42  SC  GLU A  21     327.042 331.696 318.582  1.00  4.88
ATOM     43  CA  SER A  22     321.942 331.066 317.252  1.00  3.85
ATOM     44  SC  SER A  22     321.414 329.902 316.625  1.00  4.20
ATOM     45  CA  ARG A  23     319.062 333.424 317.433  1.00  4.52
ATOM     46  SC  ARG A  23     317.960 333.254 314.147  1.00  6.11
ATOM     47  CA  GLU A  24     317.310 335.091 320.147  1.00  4.95
ATOM     48  SC  GLU A  24     315.543 336.748 319.705  1.00  6.26
ATOM     49  CA  GLY A  25     314.808 332.259 321.146  1.00  4.73
ATOM     50  CA  MET A  26     312.358 329.816 320.017  1.00  3.71
ATOM     51  SC  MET A  26     313.868 328.104 318.877  1.00  4.06
ATOM     52  CA  THR A  27     308.539 329.617 320.872  1.00  3.69
ATOM     53  SC  THR A  27     307.850 330.828 320.395  1.00  4.35
ATOM     54  CA  SER A  28     307.222 325.832 321.253  1.00  3.14
ATOM     55  SC  SER A  28     306.420 324.899 321.468  1.00  3.57
ATOM     56  CA  ASP A  29     308.526 323.417 318.610  1.00  2.89
ATOM     57  SC  ASP A  29     309.059 324.542 317.024  1.00  3.51
ATOM     58  CA  THR A  30     309.267 319.781 318.249  1.00  2.61
ATOM     59  SC  THR A  30     307.975 319.125 317.660  1.00  3.01
ATOM     60  CA  TYR A  31     312.006 317.966 316.207  1.00  2.74
ATOM     61  SC  TYR A  31     313.553 320.781 317.487  1.00  4.05
ATOM     62  CA  THR A  32     310.982 314.363 316.161  1.00  3.13
ATOM     63  SC  THR A  32     310.411 314.015 317.479  1.00  3.67
ATOM     64  CA  LYS A  33     310.196 314.711 312.626  1.00  4.10
ATOM     65  SC  LYS A  33     307.906 313.694 311.663  1.00  5.93
ATOM     66  CA  VAL A  34     313.559 315.180 310.573  1.00  4.12
ATOM     67  SC  VAL A  34     314.637 314.482 311.446  1.00  4.72
ATOM     68  CA  ASP A  35     311.381 314.734 307.271  1.00  4.16
ATOM     69  SC  ASP A  35     311.828 312.809 306.810  1.00  5.23
ATOM     70  CA  ASP A  36     308.407 316.606 308.664  1.00  4.03
ATOM     71  SC  ASP A  36     306.438 315.906 308.833  1.00  4.81
ATOM     72  CA  SER A  37     309.463 320.062 310.200  1.00  3.98
ATOM     73  SC  SER A  37     308.438 319.716 311.016  1.00  4.37
ATOM     74  CA  GLN A  38     313.016 320.221 311.732  1.00  3.24
ATOM     75  SC  GLN A  38     312.911 319.020 309.487  1.00  3.71
ATOM     76  CA  PRO A  39     315.859 323.022 311.478  1.00  3.67
ATOM     77  SC  PRO A  39     315.495 323.306 312.826  1.00  3.69
ATOM     78  CA  ALA A  40     318.782 322.168 309.188  1.00  3.56
ATOM     79  SC  ALA A  40     319.112 322.620 308.601  1.00  3.83
ATOM     80  CA  PHE A  41     321.461 321.378 311.769  1.00  3.35
ATOM     81  SC  PHE A  41     323.930 319.971 310.813  1.00  4.46
ATOM     82  CA  ILE A  42     318.790 320.629 314.459  1.00  2.61
ATOM     83  SC  ILE A  42     318.377 321.171 316.197  1.00  3.01
ATOM     84  CA  ASN A  43     317.861 317.697 312.277  1.00  2.41
ATOM     85  SC  ASN A  43     318.126 318.196 310.260  1.00  3.00
ATOM     86  CA  ASP A  44     321.030 315.659 311.337  1.00  2.65
ATOM     87  SC  ASP A  44     322.500 316.237 310.012  1.00  3.23
ATOM     88  CA  ILE A  45     322.603 316.553 314.718  1.00  2.55
ATOM     89  SC  ILE A  45     322.447 318.137 315.277  1.00  2.92
ATOM     90  CA  LEU A  46     319.761 314.932 316.377  1.00  2.41
ATOM     91  SC  LEU A  46     317.823 315.646 315.775  1.00  2.65
ATOM     92  CA  LYS A  47     320.682 311.581 314.740  1.00  2.75
ATOM     93  SC  LYS A  47     320.118 311.847 312.512  1.00  3.72
ATOM     94  CA  VAL A  48     324.182 311.752 316.196  1.00  3.05
ATOM     95  SC  VAL A  48     324.634 312.899 317.021  1.00  3.60
ATOM     96  CA  GLU A  49     325.189 309.422 318.844  1.00  3.17
ATOM     97  SC  GLU A  49     327.302 310.654 318.378  1.00  4.50
ATOM     98  CA  GLY A  50     323.115 308.306 322.061  1.00  2.96
ATOM     99  CA  VAL A  51     320.358 311.009 321.585  1.00  2.24
ATOM    100  SC  VAL A  51     320.897 312.053 320.673  1.00  2.38
ATOM    101  CA  LYS A  52     317.069 311.068 319.827  1.00  2.21
ATOM    102  SC  LYS A  52     316.243 308.905 319.340  1.00  3.23
ATOM    103  CA  SER A  53     314.993 314.076 318.698  1.00  1.97
ATOM    104  SC  SER A  53     314.330 314.151 319.872  1.00  2.35
ATOM    105  CA  ILE A  54     315.342 317.719 319.888  1.00  1.65
ATOM    106  SC  ILE A  54     317.285 317.724 319.524  1.00  2.15
ATOM    107  CA  PHE A  55     312.934 320.223 321.186  1.00  1.68
ATOM    108  SC  PHE A  55     310.410 320.766 322.572  1.00  2.51
ATOM    109  CA  HIS A  56     312.556 323.900 321.890  1.00  2.01
ATOM    110  SC  HIS A  56     310.891 325.418 320.406  1.00  2.84
ATOM    111  CA  VAL A  57     311.133 326.039 324.944  1.00  2.51
ATOM    112  SC  VAL A  57     310.003 325.468 325.642  1.00  2.82
ATOM    113  CA  MET A  58     312.238 329.447 326.067  1.00  3.70
ATOM    114  SC  MET A  58     311.197 329.552 327.715  1.00  5.11
ATOM    115  CA  ASP A  59     315.794 330.311 324.950  1.00  3.44
ATOM    116  SC  ASP A  59     316.472 332.204 325.558  1.00  4.35
ATOM    117  CA  PHE A  60     316.710 326.586 326.204  1.00  2.53
ATOM    118  SC  PHE A  60     314.224 325.941 327.680  1.00  3.31
ATOM    119  CA  ILE A  61     315.587 323.208 324.622  1.00  1.98
ATOM    120  SC  ILE A  61     316.321 323.886 323.003  1.00  2.24
ATOM    121  CA  SER A  62     315.346 319.330 325.422  1.00  1.71
ATOM    122  SC  SER A  62     314.469 318.609 325.943  1.00  1.95
ATOM    123  CA  VAL A  63     316.624 316.176 323.937  1.00  1.66
ATOM    124  SC  VAL A  63     318.011 316.637 323.571  1.00  1.90
ATOM    125  CA  ASP A  64     315.291 312.709 323.763  1.00  2.00
ATOM    126  SC  ASP A  64     313.971 311.688 322.591  1.00  2.55
ATOM    127  CA  LYS A  65     316.819 309.517 325.144  1.00  2.51
ATOM    128  SC  LYS A  65     314.218 309.257 326.785  1.00  4.03
ATOM    129  CA  GLU A  66     316.265 305.735 323.823  1.00  3.18
ATOM    130  SC  GLU A  66     315.806 303.565 322.874  1.00  4.57
ATOM    131  CA  ASN A  67     316.683 304.521 327.435  1.00  3.61
ATOM    132  SC  ASN A  67     315.014 303.489 327.016  1.00  4.48
ATOM    133  CA  ASP A  68     320.359 305.166 327.088  1.00  3.90
ATOM    134  SC  ASP A  68     321.227 305.256 325.312  1.00  4.73
ATOM    135  CA  ALA A  69     321.257 308.952 327.296  1.00  3.67
ATOM    136  SC  ALA A  69     320.709 309.494 327.141  1.00  4.01
ATOM    137  CA  ASN A  70     324.984 310.065 326.994  1.00  3.38
ATOM    138  SC  ASN A  70     326.080 308.423 326.715  1.00  4.15
ATOM    139  CA  TRP A  71     325.878 313.644 327.379  1.00  2.94
ATOM    140  SC  TRP A  71     323.348 312.499 329.359  1.00  3.51
ATOM    141  CA  GLU A  72     329.360 312.867 325.768  1.00  3.07
ATOM    142  SC  GLU A  72     330.637 313.773 328.039  1.00  3.94
ATOM    143  CA  THR A  73     327.743 311.231 322.699  1.00  3.00
ATOM    144  SC  THR A  73     327.975 309.759 322.434  1.00  3.45
ATOM    145  CA  VAL A  74     325.216 314.225 322.144  1.00  2.53
ATOM    146  SC  VAL A  74     324.050 314.374 323.009  1.00  2.88
ATOM    147  CA  LEU A  75     327.181 317.496 323.181  1.00  2.43
ATOM    148  SC  LEU A  75     325.661 318.796 324.024  1.00  3.09
ATOM    149  CA  PRO A  76     330.446 316.402 321.782  1.00  2.76
ATOM    150  SC  PRO A  76     330.485 315.638 322.987  1.00  3.01
ATOM    151  CA  LYS A  77     328.663 315.771 318.378  1.00  2.48
ATOM    152  SC  LYS A  77     329.861 315.529 315.997  1.00  3.25
ATOM    153  CA  VAL A  78     325.966 318.589 318.792  1.00  2.21
ATOM    154  SC  VAL A  78     324.776 318.245 319.592  1.00  2.41
ATOM    155  CA  GLU A  79     328.876 321.089 319.493  1.00  2.77
ATOM    156  SC  GLU A  79     329.594 320.514 321.756  1.00  3.61
ATOM    157  CA  ALA A  80     331.245 320.172 316.573  1.00  3.04
ATOM    158  SC  ALA A  80     331.560 319.627 317.131  1.00  3.23
ATOM    159  CA  VAL A  81     327.972 319.617 314.445  1.00  2.83
ATOM    160  SC  VAL A  81     327.267 318.356 314.306  1.00  3.01
ATOM    161  CA  PHE A  82     326.734 323.262 315.584  1.00  2.90
ATOM    162  SC  PHE A  82     325.681 322.717 318.425  1.00  3.37
ATOM    163  CA  GLU A  83     330.445 324.299 314.518  1.00  3.29
ATOM    164  SC  GLU A  83     331.364 323.649 316.650  1.00  3.89
ATOM    165  CA  LEU A  84     330.276 322.386 311.183  1.00  3.85
ATOM    166  SC  LEU A  84     329.855 320.465 310.596  1.00  4.24
ATOM    167  CA  GLU A  85     326.993 323.948 310.227  1.00  4.25
ATOM    168  SC  GLU A  85     325.474 323.342 312.049  1.00  4.97
ATOM    169  CA  HIS A  86     328.056 327.379 311.691  1.00  4.65
ATOM    170  SC  HIS A  86     326.638 326.742 313.954  1.00  4.92
ATOM    171  CA  HIS A  87     331.220 327.604 309.525  1.00  5.58
ATOM    172  SC  HIS A  87     333.871 326.835 310.059  1.00  6.27
ATOM    173  CA  HIS A  88     329.604 327.408 306.093  1.00  6.51
ATOM    174  SC  HIS A  88     328.627 325.189 307.409  1.00  6.98
ATOM    175  CA  HIS A  89     326.649 329.366 307.052  1.00  7.11
ATOM    176  SC  HIS A  89     325.262 327.040 306.754  1.00  7.33
ATOM    177  CA  HIS A  90     328.656 331.795 309.212  1.00  8.24
ATOM    178  SC  HIS A  90     326.726 331.405 311.058  1.00  8.41
ATOM    179  CA  HIS A  91     330.793 332.801 306.456  1.00 10.01
ATOM    180  SC  HIS A  91     329.635 331.222 304.522  1.00 10.81
TER
CONECT    1    3    2
CONECT    3    5    4
CONECT    5    7    6
CONECT    7    9    8
CONECT    9   11   10
CONECT   11   13   12
CONECT   13   15   14
CONECT   15   17   16
CONECT   17   19   18
CONECT   19   21   20
CONECT   21   23   22
CONECT   23   25   24
CONECT   25   27   26
CONECT   27   29   28
CONECT   29   31   30
CONECT   31   33   32
CONECT   33   35   34
CONECT   35   37   36
CONECT   37   39   38
CONECT   39   41   40
CONECT   41   43   42
CONECT   43   45   44
CONECT   45   47   46
CONECT   47   49   48
CONECT   49   50
CONECT   50   52   51
CONECT   52   54   53
CONECT   54   56   55
CONECT   56   58   57
CONECT   58   60   59
CONECT   60   62   61
CONECT   62   64   63
CONECT   64   66   65
CONECT   66   68   67
CONECT   68   70   69
CONECT   70   72   71
CONECT   72   74   73
CONECT   74   76   75
CONECT   76   78   77
CONECT   78   80   79
CONECT   80   82   81
CONECT   82   84   83
CONECT   84   86   85
CONECT   86   88   87
CONECT   88   90   89
CONECT   90   92   91
CONECT   92   94   93
CONECT   94   96   95
CONECT   96   98   97
CONECT   98   99
CONECT   99  101  100
CONECT  101  103  102
CONECT  103  105  104
CONECT  105  107  106
CONECT  107  109  108
CONECT  109  111  110
CONECT  111  113  112
CONECT  113  115  114
CONECT  115  117  116
CONECT  117  119  118
CONECT  119  121  120
CONECT  121  123  122
CONECT  123  125  124
CONECT  125  127  126
CONECT  127  129  128
CONECT  129  131  130
CONECT  131  133  132
CONECT  133  135  134
CONECT  135  137  136
CONECT  137  139  138
CONECT  139  141  140
CONECT  141  143  142
CONECT  143  145  144
CONECT  145  147  146
CONECT  147  149  148
CONECT  149  151  150
CONECT  151  153  152
CONECT  153  155  154
CONECT  155  157  156
CONECT  157  159  158
CONECT  159  161  160
CONECT  161  163  162
CONECT  163  165  164
CONECT  165  167  166
CONECT  167  169  168
CONECT  169  171  170
CONECT  171  173  172
CONECT  173  175  174
CONECT  175  177  176
CONECT  177  179  178
CONECT  179  180
ENDMDL
REMARK 1PQX MODEL 5 UNRES energy =   244.09 kcal/mol RMSD = 4.03 A
CRYST1  640.000  640.000  640.000  90.00  90.00  90.00 P 1           1
ORIGX1       1.00000   0.00000   0.00000        0.00000
ORIGX2       0.00000   1.00000   0.00000        0.00000
ORIGX2       0.00000   0.00000   1.00000        0.00000
SCALE1       1.00000   0.00000   0.00000        0.00000
SCALE2       1.00000   0.00000   0.00000        0.00000
SCALE3       1.00000   0.00000   0.00000        0.00000
ATOM      1  CA  MET A   1     325.156 313.774 309.184  1.00  5.78
ATOM      2  SC  MET A   1     327.124 314.925 310.068  1.00  6.24
ATOM      3  CA  LYS A   2     323.841 317.040 310.837  1.00  4.62
ATOM      4  SC  LYS A   2     322.434 318.959 309.072  1.00  5.70
ATOM      5  CA  ILE A   3     321.305 317.739 313.672  1.00  3.75
ATOM      6  SC  ILE A   3     320.790 319.545 313.141  1.00  4.32
ATOM      7  CA  ILE A   4     318.377 315.157 313.618  1.00  3.40
ATOM      8  SC  ILE A   4     318.905 313.745 312.866  1.00  4.12
ATOM      9  CA  SER A   5     315.598 315.487 316.294  1.00  3.65
ATOM     10  SC  SER A   5     314.752 316.151 317.053  1.00  4.26
ATOM     11  CA  ILE A   6     313.427 312.389 317.150  1.00  3.58
ATOM     12  SC  ILE A   6     312.760 311.666 315.464  1.00  4.43
ATOM     13  CA  SER A   7     316.540 310.252 316.214  1.00  4.10
ATOM     14  SC  SER A   7     317.838 310.442 315.857  1.00  4.71
ATOM     15  CA  GLU A   8     316.756 308.529 319.426  1.00  4.24
ATOM     16  SC  GLU A   8     318.352 307.435 318.300  1.00  5.22
ATOM     17  CA  THR A   9     313.412 308.505 321.246  1.00  4.12
ATOM     18  SC  THR A   9     313.171 308.141 322.650  1.00  4.33
ATOM     19  CA  PRO A  10     311.506 311.564 321.814  1.00  4.80
ATOM     20  SC  PRO A  10     310.787 311.358 320.553  1.00  5.19
ATOM     21  CA  ASN A  11     310.092 311.207 325.366  1.00  4.62
ATOM     22  SC  ASN A  11     311.172 310.599 326.855  1.00  5.49
ATOM     23  CA  HIS A  12     307.528 313.968 325.948  1.00  3.97
ATOM     24  SC  HIS A  12     306.186 314.821 328.095  1.00  5.12
ATOM     25  CA  ASN A  13     309.603 315.853 328.684  1.00  3.49
ATOM     26  SC  ASN A  13     309.158 317.313 330.016  1.00  4.30
ATOM     27  CA  THR A  14     312.879 314.617 326.938  1.00  3.32
ATOM     28  SC  THR A  14     314.189 313.886 327.089  1.00  3.90
ATOM     29  CA  MET A  15     314.106 315.179 323.274  1.00  3.07
ATOM     30  SC  MET A  15     312.771 315.819 321.388  1.00  3.63
ATOM     31  CA  LYS A  16     317.175 313.252 321.477  1.00  2.77
ATOM     32  SC  LYS A  16     318.792 311.435 322.612  1.00  3.56
ATOM     33  CA  ILE A  17     319.431 313.975 318.535  1.00  2.89
ATOM     34  SC  ILE A  17     319.613 315.531 318.124  1.00  3.13
ATOM     35  CA  THR A  18     321.832 312.180 316.328  1.00  3.22
ATOM     36  SC  THR A  18     322.087 310.976 315.444  1.00  3.83
ATOM     37  CA  LEU A  19     325.156 314.028 315.252  1.00  3.73
ATOM     38  SC  LEU A  19     325.457 314.934 317.094  1.00  4.57
ATOM     39  CA  SER A  20     326.722 311.739 312.678  1.00  4.16
ATOM     40  SC  SER A  20     328.023 311.876 312.786  1.00  4.67
ATOM     41  CA  GLU A  21     327.211 308.868 315.054  1.00  4.33
ATOM     42  SC  GLU A  21     328.875 307.311 316.684  1.00  5.58
ATOM     43  CA  SER A  22     323.981 306.765 315.576  1.00  3.94
ATOM     44  SC  SER A  22     323.327 306.025 314.753  1.00  4.17
ATOM     45  CA  ARG A  23     325.269 305.125 318.907  1.00  4.12
ATOM     46  SC  ARG A  23     328.359 305.179 320.453  1.00  5.74
ATOM     47  CA  GLU A  24     324.258 306.691 322.373  1.00  4.50
ATOM     48  SC  GLU A  24     323.296 304.595 323.045  1.00  5.61
ATOM     49  CA  GLY A  25     325.907 308.262 325.344  1.00  4.85
ATOM     50  CA  MET A  26     326.046 311.283 327.612  1.00  4.31
ATOM     51  SC  MET A  26     323.670 311.553 327.755  1.00  4.98
ATOM     52  CA  THR A  27     329.229 313.637 327.891  1.00  4.12
ATOM     53  SC  THR A  27     329.654 314.507 326.787  1.00  4.71
ATOM     54  CA  SER A  28     329.648 315.604 330.996  1.00  3.70
ATOM     55  SC  SER A  28     329.625 314.975 332.038  1.00  4.13
ATOM     56  CA  ASP A  29     328.796 318.524 328.789  1.00  3.28
ATOM     57  SC  ASP A  29     329.319 318.896 326.939  1.00  3.97
ATOM     58  CA  THR A  30     325.577 320.354 328.967  1.00  2.70
ATOM     59  SC  THR A  30     324.739 320.603 330.245  1.00  3.11
ATOM     60  CA  TYR A  31     324.018 323.603 327.654  1.00  2.54
ATOM     61  SC  TYR A  31     325.973 322.220 325.341  1.00  3.94
ATOM     62  CA  THR A  32     321.298 325.733 329.587  1.00  3.03
ATOM     63  SC  THR A  32     321.395 325.812 331.051  1.00  3.54
ATOM     64  CA  LYS A  33     318.729 328.336 328.704  1.00  4.00
ATOM     65  SC  LYS A  33     316.192 329.003 328.009  1.00  5.79
ATOM     66  CA  VAL A  34     320.598 331.430 327.970  1.00  3.94
ATOM     67  SC  VAL A  34     319.904 331.780 326.583  1.00  4.65
ATOM     68  CA  ASP A  35     322.342 331.792 331.275  1.00  4.19
ATOM     69  SC  ASP A  35     322.362 332.088 333.240  1.00  5.29
ATOM     70  CA  ASP A  36     325.567 330.036 330.114  1.00  4.07
ATOM     71  SC  ASP A  36     324.875 328.255 330.734  1.00  4.88
ATOM     72  CA  SER A  37     327.846 331.846 327.400  1.00  4.09
ATOM     73  SC  SER A  37     328.509 332.848 327.369  1.00  4.47
ATOM     74  CA  GLN A  38     327.697 329.880 324.073  1.00  3.28
ATOM     75  SC  GLN A  38     326.415 327.766 324.431  1.00  3.90
ATOM     76  CA  PRO A  39     328.246 330.408 320.299  1.00  3.48
ATOM     77  SC  PRO A  39     328.169 328.947 320.636  1.00  3.58
ATOM     78  CA  ALA A  40     325.252 332.161 319.037  1.00  3.40
ATOM     79  SC  ALA A  40     325.126 332.872 318.671  1.00  3.66
ATOM     80  CA  PHE A  41     324.227 328.994 316.961  1.00  3.30
ATOM     81  SC  PHE A  41     324.540 330.357 314.341  1.00  4.36
ATOM     82  CA  ILE A  42     324.357 327.170 320.301  1.00  2.54
ATOM     83  SC  ILE A  42     324.587 325.327 320.689  1.00  2.98
ATOM     84  CA  ASN A  43     321.944 329.659 321.799  1.00  2.29
ATOM     85  SC  ASN A  43     323.390 330.718 322.536  1.00  2.85
ATOM     86  CA  ASP A  44     319.429 329.194 318.988  1.00  2.52
ATOM     87  SC  ASP A  44     320.202 330.280 317.407  1.00  3.05
ATOM     88  CA  ILE A  45     319.987 325.342 319.712  1.00  2.34
ATOM     89  SC  ILE A  45     320.208 323.419 319.672  1.00  2.65
ATOM     90  CA  LEU A  46     318.998 325.818 323.272  1.00  2.29
ATOM     91  SC  LEU A  46     320.655 326.746 324.359  1.00  2.69
ATOM     92  CA  LYS A  47     316.261 328.364 322.725  1.00  2.66
ATOM     93  SC  LYS A  47     318.587 330.105 321.557  1.00  3.52
ATOM     94  CA  VAL A  48     314.468 325.993 320.086  1.00  2.68
ATOM     95  SC  VAL A  48     315.303 324.707 319.693  1.00  3.15
ATOM     96  CA  GLU A  49     310.865 325.347 320.191  1.00  2.89
ATOM     97  SC  GLU A  49     310.531 326.545 318.142  1.00  4.28
ATOM     98  CA  GLY A  50     310.555 322.683 322.815  1.00  2.58
ATOM     99  CA  VAL A  51     314.110 322.980 324.732  1.00  2.11
ATOM    100  SC  VAL A  51     315.479 323.014 324.172  1.00  2.23
ATOM    101  CA  LYS A  52     315.008 324.202 328.380  1.00  2.43
ATOM    102  SC  LYS A  52     312.031 324.449 328.196  1.00  3.63
ATOM    103  CA  SER A  53     318.195 322.320 328.675  1.00  2.17
ATOM    104  SC  SER A  53     318.209 321.384 329.657  1.00  2.57
ATOM    105  CA  ILE A  54     320.640 320.328 326.498  1.00  1.89
ATOM    106  SC  ILE A  54     321.139 321.244 325.223  1.00  2.41
ATOM    107  CA  PHE A  55     323.331 317.629 326.695  1.00  1.98
ATOM    108  SC  PHE A  55     324.802 316.160 328.992  1.00  3.04
ATOM    109  CA  HIS A  56     326.184 316.862 324.193  1.00  2.19
ATOM    110  SC  HIS A  56     327.843 317.681 322.137  1.00  2.99
ATOM    111  CA  VAL A  57     328.191 313.907 322.960  1.00  2.64
ATOM    112  SC  VAL A  57     326.961 313.199 323.283  1.00  2.94
ATOM    113  CA  MET A  58     329.590 314.060 319.480  1.00  3.32
ATOM    114  SC  MET A  58     331.205 315.907 318.894  1.00  4.72
ATOM    115  CA  ASP A  59     327.788 310.826 318.765  1.00  3.39
ATOM    116  SC  ASP A  59     328.683 309.789 320.350  1.00  4.30
ATOM    117  CA  PHE A  60     324.504 311.697 320.382  1.00  2.81
ATOM    118  SC  PHE A  60     323.535 308.886 319.890  1.00  3.75
ATOM    119  CA  ILE A  61     322.734 314.773 321.762  1.00  2.23
ATOM    120  SC  ILE A  61     322.893 316.459 321.558  1.00  2.51
ATOM    121  CA  SER A  62     319.915 314.897 324.249  1.00  2.06
ATOM    122  SC  SER A  62     320.632 315.631 324.997  1.00  2.30
ATOM    123  CA  VAL A  63     317.378 317.881 325.053  1.00  1.91
ATOM    124  SC  VAL A  63     317.188 318.336 323.578  1.00  2.20
ATOM    125  CA  ASP A  64     315.125 318.530 328.044  1.00  2.16
ATOM    126  SC  ASP A  64     316.309 317.506 329.222  1.00  2.66
ATOM    127  CA  LYS A  65     311.347 320.030 327.939  1.00  2.75
ATOM    128  SC  LYS A  65     309.153 320.723 326.052  1.00  4.21
ATOM    129  CA  GLU A  66     309.862 322.009 330.920  1.00  2.96
ATOM    130  SC  GLU A  66     310.462 323.892 332.368  1.00  3.96
ATOM    131  CA  ASN A  67     306.286 320.527 331.338  1.00  3.63
ATOM    132  SC  ASN A  67     305.509 319.807 333.006  1.00  4.69
ATOM    133  CA  ASP A  68     305.349 320.963 327.738  1.00  3.66
ATOM    134  SC  ASP A  68     304.761 322.335 326.457  1.00  4.44
ATOM    135  CA  ALA A  69     304.657 317.941 325.313  1.00  3.76
ATOM    136  SC  ALA A  69     304.374 317.333 325.778  1.00  4.11
ATOM    137  CA  ASN A  70     304.831 319.441 321.773  1.00  3.30
ATOM    138  SC  ASN A  70     303.697 320.890 320.956  1.00  4.09
ATOM    139  CA  TRP A  71     308.472 318.441 320.886  1.00  3.00
ATOM    140  SC  TRP A  71     310.674 318.030 323.904  1.00  3.55
ATOM    141  CA  GLU A  72     307.588 319.117 317.131  1.00  3.08
ATOM    142  SC  GLU A  72     308.522 319.231 314.830  1.00  4.13
ATOM    143  CA  THR A  73     309.222 322.567 317.238  1.00  2.85
ATOM    144  SC  THR A  73     308.481 322.906 318.485  1.00  3.27
ATOM    145  CA  VAL A  74     312.509 320.920 317.667  1.00  2.32
ATOM    146  SC  VAL A  74     312.480 320.487 318.988  1.00  2.47
ATOM    147  CA  LEU A  75     313.484 319.495 314.190  1.00  2.41
ATOM    148  SC  LEU A  75     313.056 317.615 313.398  1.00  2.94
ATOM    149  CA  PRO A  76     312.731 322.860 312.400  1.00  2.81
ATOM    150  SC  PRO A  76     311.375 322.455 312.151  1.00  3.02
ATOM    151  CA  LYS A  77     314.870 325.278 314.530  1.00  2.45
ATOM    152  SC  LYS A  77     313.943 327.731 315.935  1.00  3.11
ATOM    153  CA  VAL A  78     317.496 322.505 315.240  1.00  2.06
ATOM    154  SC  VAL A  78     317.204 321.297 316.063  1.00  2.28
ATOM    155  CA  GLU A  79     317.819 322.046 311.381  1.00  2.47
ATOM    156  SC  GLU A  79     316.576 321.498 309.402  1.00  3.08
ATOM    157  CA  ALA A  80     318.460 325.788 311.000  1.00  2.82
ATOM    158  SC  ALA A  80     317.851 326.360 310.821  1.00  2.96
ATOM    159  CA  VAL A  81     320.372 326.311 314.120  1.00  2.72
ATOM    160  SC  VAL A  81     319.361 326.473 315.190  1.00  2.89
ATOM    161  CA  PHE A  82     323.174 323.684 313.845  1.00  2.83
ATOM    162  SC  PHE A  82     323.728 322.066 316.159  1.00  3.39
ATOM    163  CA  GLU A  83     323.919 322.489 310.486  1.00  3.30
ATOM    164  SC  GLU A  83     325.303 321.953 308.571  1.00  3.81
ATOM    165  CA  LEU A  84     323.145 326.081 308.960  1.00  3.89
ATOM    166  SC  LEU A  84     322.163 327.812 309.421  1.00  4.30
ATOM    167  CA  GLU A  85     325.476 327.694 311.604  1.00  4.12
ATOM    168  SC  GLU A  85     326.323 326.270 313.790  1.00  4.56
ATOM    169  CA  HIS A  86     328.144 324.863 310.951  1.00  4.55
ATOM    170  SC  HIS A  86     326.567 322.759 311.771  1.00  5.05
ATOM    171  CA  HIS A  87     327.957 325.465 307.031  1.00  5.96
ATOM    172  SC  HIS A  87     326.429 325.244 304.731  1.00  6.89
ATOM    173  CA  HIS A  88     327.513 329.109 307.616  1.00  7.13
ATOM    174  SC  HIS A  88     327.119 331.699 308.454  1.00  7.77
ATOM    175  CA  HIS A  89     331.099 329.782 308.864  1.00  7.60
ATOM    176  SC  HIS A  89     330.232 328.514 311.009  1.00  7.47
ATOM    177  CA  HIS A  90     332.273 326.810 306.825  1.00  9.07
ATOM    178  SC  HIS A  90     331.492 325.124 308.769  1.00  9.24
ATOM    179  CA  HIS A  91     334.135 328.276 303.978  1.00 11.04
ATOM    180  SC  HIS A  91     335.783 326.055 304.020  1.00 11.83
TER
CONECT    1    3    2
CONECT    3    5    4
CONECT    5    7    6
CONECT    7    9    8
CONECT    9   11   10
CONECT   11   13   12
CONECT   13   15   14
CONECT   15   17   16
CONECT   17   19   18
CONECT   19   21   20
CONECT   21   23   22
CONECT   23   25   24
CONECT   25   27   26
CONECT   27   29   28
CONECT   29   31   30
CONECT   31   33   32
CONECT   33   35   34
CONECT   35   37   36
CONECT   37   39   38
CONECT   39   41   40
CONECT   41   43   42
CONECT   43   45   44
CONECT   45   47   46
CONECT   47   49   48
CONECT   49   50
CONECT   50   52   51
CONECT   52   54   53
CONECT   54   56   55
CONECT   56   58   57
CONECT   58   60   59
CONECT   60   62   61
CONECT   62   64   63
CONECT   64   66   65
CONECT   66   68   67
CONECT   68   70   69
CONECT   70   72   71
CONECT   72   74   73
CONECT   74   76   75
CONECT   76   78   77
CONECT   78   80   79
CONECT   80   82   81
CONECT   82   84   83
CONECT   84   86   85
CONECT   86   88   87
CONECT   88   90   89
CONECT   90   92   91
CONECT   92   94   93
CONECT   94   96   95
CONECT   96   98   97
CONECT   98   99
CONECT   99  101  100
CONECT  101  103  102
CONECT  103  105  104
CONECT  105  107  106
CONECT  107  109  108
CONECT  109  111  110
CONECT  111  113  112
CONECT  113  115  114
CONECT  115  117  116
CONECT  117  119  118
CONECT  119  121  120
CONECT  121  123  122
CONECT  123  125  124
CONECT  125  127  126
CONECT  127  129  128
CONECT  129  131  130
CONECT  131  133  132
CONECT  133  135  134
CONECT  135  137  136
CONECT  137  139  138
CONECT  139  141  140
CONECT  141  143  142
CONECT  143  145  144
CONECT  145  147  146
CONECT  147  149  148
CONECT  149  151  150
CONECT  151  153  152
CONECT  153  155  154
CONECT  155  157  156
CONECT  157  159  158
CONECT  159  161  160
CONECT  161  163  162
CONECT  163  165  164
CONECT  165  167  166
CONECT  167  169  168
CONECT  169  171  170
CONECT  171  173  172
CONECT  173  175  174
CONECT  175  177  176
CONECT  177  179  178
CONECT  179  180
ENDMDL
