# Supplementary material for: Implementation of Time-Averaged Restraints with UNRES Coarse-Grained Model of Polypeptide Chains
Source: J Chem Theory Comput. 2025 Jan 24;21(3):1476–93. doi: 10.1021/acs.jctc.4c01504 (PMC11823420; doi:10.1021/acs.jctc.4c01504)
Supplement: Supplementary file 2 — ct4c01504_si_002.zip [file ct4c01504_si_002.zip › Suppdata/Structures/Models/2KW5_T260K_noave-cg.pdb]

REMARK 2KW5 MODEL 1 UNRES energy =  1434.00 kcal/mol RMSD = 7.28 A
CRYST1  640.000  640.000  640.000  90.00  90.00  90.00 P 1           1
ORIGX1       1.00000   0.00000   0.00000        0.00000
ORIGX2       0.00000   1.00000   0.00000        0.00000
ORIGX2       0.00000   0.00000   1.00000        0.00000
SCALE1       1.00000   0.00000   0.00000        0.00000
SCALE2       1.00000   0.00000   0.00000        0.00000
SCALE3       1.00000   0.00000   0.00000        0.00000
ATOM      1  CA  MET A   1     318.472 304.759 328.827  1.00  7.37
ATOM      2  SC  MET A   1     319.407 303.621 330.348  1.00  8.62
ATOM      3  CA  TRP A   2     315.567 305.565 326.693  1.00  5.88
ATOM      4  SC  TRP A   2     314.144 305.204 323.608  1.00  6.82
ATOM      5  CA  ASP A   3     313.430 307.090 329.594  1.00  4.52
ATOM      6  SC  ASP A   3     315.355 307.487 330.183  1.00  5.44
ATOM      7  CA  GLU A   4     312.527 310.575 329.784  1.00  3.60
ATOM      8  SC  GLU A   4     311.275 312.608 330.207  1.00  4.67
ATOM      9  CA  ARG A   5     315.474 311.515 332.318  1.00  3.87
ATOM     10  SC  ARG A   5     317.267 312.049 335.388  1.00  5.93
ATOM     11  CA  PHE A   6     318.247 310.130 330.268  1.00  2.97
ATOM     12  SC  PHE A   6     320.630 308.515 331.442  1.00  3.93
ATOM     13  CA  SER A   7     317.060 311.285 326.904  1.00  3.12
ATOM     14  SC  SER A   7     316.178 310.339 326.750  1.00  3.45
ATOM     15  CA  GLN A   8     315.843 314.463 328.570  1.00  3.58
ATOM     16  SC  GLN A   8     315.983 315.753 330.534  1.00  4.59
ATOM     17  CA  SER A   9     319.386 315.405 329.780  1.00  2.55
ATOM     18  SC  SER A   9     319.697 314.120 330.073  1.00  2.57
ATOM     19  CA  GLU A  10     320.979 313.622 327.070  1.00  2.50
ATOM     20  SC  GLU A  10     320.719 310.875 326.928  1.00  3.92
ATOM     21  CA  TYR A  11     319.745 316.230 324.499  1.00  1.49
ATOM     22  SC  TYR A  11     317.744 317.539 326.918  1.00  1.70
ATOM     23  CA  VAL A  12     322.267 319.330 324.854  1.00  1.00
ATOM     24  SC  VAL A  12     323.688 319.652 324.885  1.00  1.40
ATOM     25  CA  TYR A  13     323.266 322.312 322.423  1.00  0.89
ATOM     26  SC  TYR A  13     320.493 323.229 320.849  1.00  1.39
ATOM     27  CA  GLY A  14     326.932 322.234 321.975  1.00  0.92
ATOM     28  CA  THR A  15     330.225 323.098 323.507  1.00  1.42
ATOM     29  SC  THR A  15     330.474 321.989 324.417  1.00  1.73
ATOM     30  CA  GLU A  16     332.737 325.708 323.182  1.00  1.71
ATOM     31  SC  GLU A  16     333.701 327.246 324.869  1.00  2.74
ATOM     32  CA  PRO A  17     334.249 324.026 320.018  1.00  1.54
ATOM     33  SC  PRO A  17     333.246 322.995 320.245  1.00  1.56
ATOM     34  CA  ASN A  18     332.463 325.625 316.809  1.00  1.49
ATOM     35  SC  ASN A  18     333.100 327.404 317.436  1.00  2.15
ATOM     36  CA  ASP A  19     333.361 322.669 314.620  1.00  1.20
ATOM     37  SC  ASP A  19     334.999 323.438 313.621  1.00  1.78
ATOM     38  CA  PHE A  20     330.455 320.676 316.048  1.00  0.84
ATOM     39  SC  PHE A  20     328.308 320.105 318.073  1.00  0.70
ATOM     40  CA  LEU A  21     327.788 322.846 314.390  1.00  0.63
ATOM     41  SC  LEU A  21     325.593 322.855 314.367  1.00  0.50
ATOM     42  CA  VAL A  22     329.693 322.292 311.036  1.00  0.78
ATOM     43  SC  VAL A  22     331.018 321.721 311.198  1.00  0.99
ATOM     44  CA  SER A  23     328.926 318.709 310.432  1.00  0.66
ATOM     45  SC  SER A  23     329.070 317.440 310.386  1.00  0.95
ATOM     46  CA  VAL A  24     325.115 319.445 310.812  1.00  0.44
ATOM     47  SC  VAL A  24     325.663 319.295 312.128  1.00  0.42
ATOM     48  CA  ALA A  25     325.023 322.606 308.829  1.00  0.48
ATOM     49  SC  ALA A  25     325.589 323.121 308.993  1.00  0.53
ATOM     50  CA  ASN A  26     325.983 320.222 306.192  1.00  0.58
ATOM     51  SC  ASN A  26     327.804 321.036 306.390  1.00  1.33
ATOM     52  CA  GLN A  27     323.482 317.344 306.750  1.00  0.56
ATOM     53  SC  GLN A  27     325.462 316.317 307.647  1.00  1.15
ATOM     54  CA  ILE A  28     320.889 320.247 306.821  1.00  0.48
ATOM     55  SC  ILE A  28     321.176 320.754 308.681  1.00  0.39
ATOM     56  CA  PRO A  29     319.611 321.867 303.680  1.00  0.59
ATOM     57  SC  PRO A  29     318.370 322.205 304.282  1.00  0.70
ATOM     58  CA  GLN A  30     320.001 325.486 304.373  1.00  0.76
ATOM     59  SC  GLN A  30     322.076 325.356 302.936  1.00  1.82
ATOM     60  CA  GLY A  31     317.044 327.838 304.019  1.00  0.74
ATOM     61  CA  LYS A  32     315.536 328.503 307.559  1.00  0.60
ATOM     62  SC  LYS A  32     315.272 331.044 308.668  1.00  1.15
ATOM     63  CA  ILE A  33     316.473 325.722 310.165  1.00  0.45
ATOM     64  SC  ILE A  33     318.094 325.779 309.628  1.00  0.47
ATOM     65  CA  LEU A  34     315.571 324.696 313.589  1.00  0.38
ATOM     66  SC  LEU A  34     314.328 325.047 315.230  1.00  0.32
ATOM     67  CA  CYS A  35     317.787 322.801 316.233  1.00  0.43
ATOM     68  SC  CYS A  35     318.991 323.422 316.080  1.00  0.48
ATOM     69  CA  LEU A  36     315.725 322.011 319.455  1.00  0.44
ATOM     70  SC  LEU A  36     313.659 322.760 319.281  1.00  0.35
ATOM     71  CA  ALA A  37     317.344 320.783 322.705  1.00  0.69
ATOM     72  SC  ALA A  37     317.772 321.487 322.880  1.00  0.91
ATOM     73  CA  GLU A  38     316.311 320.549 326.388  1.00  0.82
ATOM     74  SC  GLU A  38     313.912 320.833 326.792  1.00  1.33
ATOM     75  CA  GLY A  39     319.787 321.485 327.803  1.00  0.94
ATOM     76  CA  GLU A  40     321.889 324.491 328.388  1.00  0.93
ATOM     77  SC  GLU A  40     320.824 325.503 330.248  1.00  1.96
ATOM     78  CA  GLY A  41     324.724 325.169 325.861  1.00  0.91
ATOM     79  CA  ARG A  42     326.573 327.463 323.618  1.00  0.93
ATOM     80  SC  ARG A  42     329.169 326.484 325.197  1.00  2.70
ATOM     81  CA  ASN A  43     326.671 327.767 319.733  1.00  1.03
ATOM     82  SC  ASN A  43     327.926 326.565 319.017  1.00  2.07
ATOM     83  CA  ALA A  44     324.390 325.336 318.061  1.00  0.66
ATOM     84  SC  ALA A  44     324.502 324.599 318.245  1.00  0.79
ATOM     85  CA  CYS A  45     323.155 328.318 316.179  1.00  0.51
ATOM     86  SC  CYS A  45     321.992 329.033 316.588  1.00  0.67
ATOM     87  CA  PHE A  46     326.520 328.565 314.314  1.00  0.52
ATOM     88  SC  PHE A  46     328.931 326.954 313.700  1.00  1.29
ATOM     89  CA  LEU A  47     324.966 326.856 311.573  1.00  0.52
ATOM     90  SC  LEU A  47     323.367 325.571 311.715  1.00  0.45
ATOM     91  CA  ALA A  48     323.133 330.077 310.396  1.00  0.45
ATOM     92  SC  ALA A  48     322.460 330.548 310.280  1.00  0.50
ATOM     93  CA  SER A  49     326.551 331.558 310.461  1.00  0.55
ATOM     94  SC  SER A  49     327.493 331.826 311.239  1.00  0.66
ATOM     95  CA  LEU A  50     327.024 329.490 307.261  1.00  0.64
ATOM     96  SC  LEU A  50     325.571 327.891 307.261  1.00  0.52
ATOM     97  CA  GLY A  51     325.258 332.020 304.951  1.00  0.70
ATOM     98  CA  TYR A  52     321.584 331.023 305.587  1.00  0.67
ATOM     99  SC  TYR A  52     321.112 330.193 302.309  1.00  1.70
ATOM    100  CA  GLU A  53     319.111 331.661 308.585  1.00  0.57
ATOM    101  SC  GLU A  53     318.502 332.721 306.413  1.00  1.62
ATOM    102  CA  VAL A  54     318.603 329.441 311.630  1.00  0.43
ATOM    103  SC  VAL A  54     319.447 328.513 312.421  1.00  0.39
ATOM    104  CA  THR A  55     316.426 329.074 314.642  1.00  0.43
ATOM    105  SC  THR A  55     315.251 328.861 313.902  1.00  0.62
ATOM    106  CA  ALA A  56     317.188 326.963 317.479  1.00  0.41
ATOM    107  SC  ALA A  56     317.893 327.097 317.247  1.00  0.52
ATOM    108  CA  VAL A  57     316.066 326.316 320.788  1.00  0.45
ATOM    109  SC  VAL A  57     314.656 326.239 321.189  1.00  0.44
ATOM    110  CA  ASP A  58     317.075 325.088 324.016  1.00  0.61
ATOM    111  SC  ASP A  58     315.353 324.652 324.882  1.00  1.34
ATOM    112  CA  GLN A  59     320.607 326.886 323.399  1.00  0.71
ATOM    113  SC  GLN A  59     320.219 327.725 321.121  1.00  1.76
ATOM    114  CA  SER A  60     320.502 329.745 325.701  1.00  0.80
ATOM    115  SC  SER A  60     321.580 330.031 325.050  1.00  0.99
ATOM    116  CA  SER A  61     317.120 331.011 326.781  1.00  0.86
ATOM    117  SC  SER A  61     316.299 330.052 327.338  1.00  1.15
ATOM    118  CA  VAL A  62     319.096 334.355 327.656  1.00  0.96
ATOM    119  SC  VAL A  62     320.130 333.365 327.937  1.00  0.95
ATOM    120  CA  GLY A  63     320.828 334.744 324.368  1.00  0.84
ATOM    121  CA  LEU A  64     319.193 332.286 322.168  1.00  0.65
ATOM    122  SC  LEU A  64     317.942 330.606 322.596  1.00  0.57
ATOM    123  CA  ALA A  65     316.010 334.189 323.412  1.00  0.78
ATOM    124  SC  ALA A  65     316.306 334.591 323.993  1.00  0.87
ATOM    125  CA  LYS A  66     316.802 337.395 321.457  1.00  1.09
ATOM    126  SC  LYS A  66     314.773 339.315 320.412  1.00  2.54
ATOM    127  CA  ALA A  67     320.100 336.512 319.656  1.00  0.92
ATOM    128  SC  ALA A  67     319.888 337.028 318.989  1.00  1.12
ATOM    129  CA  LYS A  68     323.701 335.153 320.471  1.00  0.92
ATOM    130  SC  LYS A  68     324.838 333.117 322.543  1.00  2.37
ATOM    131  CA  GLN A  69     323.251 332.314 318.083  1.00  0.76
ATOM    132  SC  GLN A  69     321.267 333.532 317.611  1.00  0.81
ATOM    133  CA  LEU A  70     326.295 333.198 316.018  1.00  0.65
ATOM    134  SC  LEU A  70     327.655 331.726 316.569  1.00  0.85
ATOM    135  CA  ALA A  71     324.840 336.512 315.300  1.00  0.71
ATOM    136  SC  ALA A  71     324.487 336.998 315.777  1.00  0.88
ATOM    137  CA  GLN A  72     327.971 338.422 316.245  1.00  1.03
ATOM    138  SC  GLN A  72     329.872 336.644 317.295  1.00  2.06
ATOM    139  CA  GLU A  73     326.815 341.601 314.546  1.00  1.23
ATOM    140  SC  GLU A  73     329.051 342.600 315.094  1.00  2.25
ATOM    141  CA  LYS A  74     324.969 339.945 311.852  1.00  0.94
ATOM    142  SC  LYS A  74     323.706 342.205 311.383  1.00  2.26
ATOM    143  CA  GLY A  75     327.357 337.845 309.786  1.00  0.90
ATOM    144  CA  VAL A  76     324.586 335.157 309.633  1.00  0.63
ATOM    145  SC  VAL A  76     325.091 334.896 310.943  1.00  0.56
ATOM    146  CA  LYS A  77     320.857 335.382 310.474  1.00  0.68
ATOM    147  SC  LYS A  77     318.578 337.128 309.465  1.00  2.08
ATOM    148  CA  ILE A  78     319.852 333.479 313.354  1.00  0.55
ATOM    149  SC  ILE A  78     321.269 332.922 313.649  1.00  0.46
ATOM    150  CA  THR A  79     316.844 333.374 315.747  1.00  0.53
ATOM    151  SC  THR A  79     315.362 333.076 315.448  1.00  0.79
ATOM    152  CA  THR A  80     316.506 331.391 318.899  1.00  0.54
ATOM    153  SC  THR A  80     316.213 332.755 319.361  1.00  0.70
ATOM    154  CA  VAL A  81     313.551 330.063 320.769  1.00  0.52
ATOM    155  SC  VAL A  81     313.151 329.360 319.566  1.00  0.46
ATOM    156  CA  GLN A  82     313.701 329.226 324.586  1.00  0.68
ATOM    157  SC  GLN A  82     312.623 331.213 325.047  1.00  1.36
ATOM    158  CA  SER A  83     311.850 325.990 324.552  1.00  0.70
ATOM    159  SC  SER A  83     311.357 325.859 325.782  1.00  0.96
ATOM    160  CA  ASN A  84     308.857 328.214 324.008  1.00  0.77
ATOM    161  SC  ASN A  84     308.653 329.861 325.083  1.00  1.58
ATOM    162  CA  LEU A  85     308.400 329.126 320.347  1.00  0.72
ATOM    163  SC  LEU A  85     309.031 327.061 320.340  1.00  0.50
ATOM    164  CA  ALA A  86     304.790 330.396 320.318  1.00  1.19
ATOM    165  SC  ALA A  86     304.513 331.153 320.366  1.00  1.35
ATOM    166  CA  ASP A  87     305.218 330.018 316.357  1.00  1.03
ATOM    167  SC  ASP A  87     304.725 331.656 315.204  1.00  1.79
ATOM    168  CA  PHE A  88     307.434 326.869 316.767  1.00  0.70
ATOM    169  SC  PHE A  88     304.643 327.776 317.061  1.00  0.74
ATOM    170  CA  ASP A  89     308.305 323.616 315.202  1.00  0.53
ATOM    171  SC  ASP A  89     306.819 322.354 315.546  1.00  1.00
ATOM    172  CA  ILE A  90     311.628 322.158 314.412  1.00  0.38
ATOM    173  SC  ILE A  90     311.050 320.884 315.796  1.00  0.40
ATOM    174  CA  VAL A  91     310.070 321.298 310.988  1.00  0.44
ATOM    175  SC  VAL A  91     309.028 322.145 311.565  1.00  0.42
ATOM    176  CA  ALA A  92     309.165 322.405 307.434  1.00  0.59
ATOM    177  SC  ALA A  92     309.581 322.100 306.800  1.00  0.77
ATOM    178  CA  ASP A  93     305.904 323.689 308.680  1.00  0.86
ATOM    179  SC  ASP A  93     305.049 322.385 307.473  1.00  1.54
ATOM    180  CA  ALA A  94     306.954 326.600 310.997  1.00  0.79
ATOM    181  SC  ALA A  94     306.968 327.133 311.564  1.00  0.88
ATOM    182  CA  TRP A  95     310.732 326.658 310.292  1.00  0.61
ATOM    183  SC  TRP A  95     310.214 325.589 313.789  1.00  0.48
ATOM    184  CA  GLU A  96     311.804 326.130 306.730  1.00  0.60
ATOM    185  SC  GLU A  96     312.447 327.521 304.797  1.00  1.60
ATOM    186  CA  GLY A  97     314.092 322.883 307.328  1.00  0.51
ATOM    187  CA  ILE A  98     316.287 320.744 309.661  1.00  0.41
ATOM    188  SC  ILE A  98     315.593 320.417 311.390  1.00  0.34
ATOM    189  CA  VAL A  99     314.941 317.953 307.497  1.00  0.55
ATOM    190  SC  VAL A  99     315.090 316.501 307.862  1.00  0.56
ATOM    191  CA  SER A 100     311.689 317.634 309.343  1.00  0.56
ATOM    192  SC  SER A 100     312.058 317.560 310.620  1.00  0.64
ATOM    193  CA  ILE A 101     308.378 316.934 307.425  1.00  0.79
ATOM    194  SC  ILE A 101     309.674 316.078 307.037  1.00  0.85
ATOM    195  CA  PHE A 102     306.219 317.596 310.580  1.00  0.72
ATOM    196  SC  PHE A 102     307.544 316.851 313.190  1.00  0.71
ATOM    197  CA  CYS A 103     304.084 320.567 311.535  1.00  0.78
ATOM    198  SC  CYS A 103     303.385 319.396 311.495  1.00  1.22
ATOM    199  CA  HIS A 104     303.837 323.163 314.101  1.00  0.69
ATOM    200  SC  HIS A 104     303.010 324.789 312.094  1.00  1.69
ATOM    201  CA  LEU A 105     303.356 323.439 317.893  1.00  0.69
ATOM    202  SC  LEU A 105     304.971 323.674 319.065  1.00  0.66
ATOM    203  CA  PRO A 106     300.860 325.577 320.007  1.00  0.90
ATOM    204  SC  PRO A 106     300.082 324.374 319.996  1.00  1.07
ATOM    205  CA  SER A 107     302.500 328.078 322.359  1.00  1.01
ATOM    206  SC  SER A 107     302.095 328.998 321.436  1.00  1.38
ATOM    207  CA  SER A 108     301.799 326.473 325.661  1.00  1.27
ATOM    208  SC  SER A 108     301.218 327.034 326.676  1.00  1.67
ATOM    209  CA  LEU A 109     303.082 323.625 323.760  1.00  1.06
ATOM    210  SC  LEU A 109     303.993 324.926 323.060  1.00  1.38
ATOM    211  CA  ARG A 110     306.672 324.159 324.639  1.00  1.02
ATOM    212  SC  ARG A 110     310.230 322.993 323.889  1.00  2.71
ATOM    213  CA  GLN A 111     305.826 321.145 326.882  1.00  1.50
ATOM    214  SC  GLN A 111     305.201 319.211 327.946  1.00  2.74
ATOM    215  CA  GLN A 112     304.491 319.287 323.814  1.00  1.47
ATOM    216  SC  GLN A 112     303.192 319.999 321.926  1.00  2.43
ATOM    217  CA  LEU A 113     307.926 319.863 322.533  1.00  0.77
ATOM    218  SC  LEU A 113     308.480 320.800 321.132  1.00  0.55
ATOM    219  CA  TYR A 114     309.851 317.078 324.273  1.00  0.70
ATOM    220  SC  TYR A 114     313.027 316.115 324.622  1.00  0.69
ATOM    221  CA  PRO A 115     307.269 314.706 323.223  1.00  0.84
ATOM    222  SC  PRO A 115     306.613 315.686 323.986  1.00  0.98
ATOM    223  CA  LYS A 116     307.610 315.776 319.527  1.00  0.77
ATOM    224  SC  LYS A 116     305.440 317.555 318.228  1.00  1.26
ATOM    225  CA  VAL A 117     311.243 315.942 320.268  1.00  0.60
ATOM    226  SC  VAL A 117     311.526 317.311 320.746  1.00  0.51
ATOM    227  CA  TYR A 118     313.826 314.024 322.103  1.00  0.70
ATOM    228  SC  TYR A 118     316.427 312.192 322.917  1.00  2.24
ATOM    229  CA  GLN A 119     316.033 315.622 319.461  1.00  0.71
ATOM    230  SC  GLN A 119     314.247 313.619 318.764  1.00  0.64
ATOM    231  CA  GLY A 120     314.251 318.876 318.042  1.00  0.50
ATOM    232  CA  LEU A 121     312.698 316.477 315.293  1.00  0.49
ATOM    233  SC  LEU A 121     314.710 316.045 315.400  1.00  0.43
ATOM    234  CA  LYS A 122     310.456 313.396 315.694  1.00  0.71
ATOM    235  SC  LYS A 122     308.441 312.479 317.656  1.00  1.40
ATOM    236  CA  PRO A 123     310.738 312.016 312.158  1.00  0.67
ATOM    237  SC  PRO A 123     309.354 312.300 312.264  1.00  0.83
ATOM    238  CA  GLY A 124     314.091 313.050 311.500  1.00  0.55
ATOM    239  CA  GLY A 125     315.988 316.129 311.694  1.00  0.43
ATOM    240  CA  VAL A 126     319.326 317.564 312.820  1.00  0.40
ATOM    241  SC  VAL A 126     320.460 317.566 311.908  1.00  0.38
ATOM    242  CA  PHE A 127     319.554 317.577 316.848  1.00  0.51
ATOM    243  SC  PHE A 127     318.680 316.606 319.589  1.00  0.54
ATOM    244  CA  ILE A 128     322.495 319.123 318.604  1.00  0.54
ATOM    245  SC  ILE A 128     322.564 319.384 316.691  1.00  0.46
ATOM    246  CA  LEU A 129     324.298 316.950 321.480  1.00  0.67
ATOM    247  SC  LEU A 129     323.072 315.348 320.918  1.00  0.65
ATOM    248  CA  GLU A 130     327.006 318.245 323.538  1.00  0.71
ATOM    249  SC  GLU A 130     329.158 318.956 322.873  1.00  1.42
ATOM    250  CA  GLY A 131     326.944 317.676 327.300  1.00  1.06
ATOM    251  CA  PHE A 132     327.112 313.949 328.138  1.00  0.97
ATOM    252  SC  PHE A 132     324.351 314.800 327.528  1.00  1.47
ATOM    253  CA  ALA A 133     330.217 311.908 329.334  1.00  1.05
ATOM    254  SC  ALA A 133     330.935 312.110 329.454  1.00  1.19
ATOM    255  CA  PRO A 134     331.100 308.164 329.153  1.00  1.88
ATOM    256  SC  PRO A 134     332.480 308.515 328.860  1.00  2.36
ATOM    257  CA  GLU A 135     329.218 307.219 332.098  1.00  1.78
ATOM    258  SC  GLU A 135     326.973 306.419 331.719  1.00  3.33
ATOM    259  CA  GLN A 136     330.883 309.227 334.941  1.00  1.50
ATOM    260  SC  GLN A 136     332.606 310.049 332.893  1.00  2.26
ATOM    261  CA  LEU A 137     328.014 309.543 337.443  1.00  1.72
ATOM    262  SC  LEU A 137     326.947 310.684 336.009  1.00  1.24
ATOM    263  CA  GLN A 138     325.771 306.969 335.988  1.00  2.11
ATOM    264  SC  GLN A 138     324.642 304.962 334.838  1.00  3.12
ATOM    265  CA  TYR A 139     328.438 304.141 335.813  1.00  2.58
ATOM    266  SC  TYR A 139     330.236 303.082 333.261  1.00  4.15
ATOM    267  CA  ASN A 140     330.167 305.760 338.794  1.00  2.76
ATOM    268  SC  ASN A 140     330.715 306.629 337.194  1.00  3.20
ATOM    269  CA  THR A 141     327.603 305.169 341.444  1.00  3.17
ATOM    270  SC  THR A 141     327.074 306.539 341.350  1.00  3.48
ATOM    271  CA  GLY A 142     324.101 304.783 340.116  1.00  2.99
ATOM    272  CA  GLY A 143     322.735 308.318 340.917  1.00  2.66
ATOM    273  CA  PRO A 144     322.960 312.031 340.073  1.00  2.25
ATOM    274  SC  PRO A 144     322.067 312.409 341.076  1.00  2.60
ATOM    275  CA  LYS A 145     326.454 314.001 339.316  1.00  2.37
ATOM    276  SC  LYS A 145     327.935 311.891 340.882  1.00  3.26
ATOM    277  CA  ASP A 146     325.977 313.829 335.729  1.00  1.48
ATOM    278  SC  ASP A 146     324.597 315.400 335.866  1.00  1.81
ATOM    279  CA  LEU A 147     327.302 315.651 332.662  1.00  1.58
ATOM    280  SC  LEU A 147     328.250 314.167 332.768  1.00  1.33
ATOM    281  CA  ASP A 148     323.508 316.096 331.991  1.00  1.80
ATOM    282  SC  ASP A 148     321.899 316.984 331.201  1.00  2.26
ATOM    283  CA  LEU A 149     322.704 312.364 332.822  1.00  1.43
ATOM    284  SC  LEU A 149     322.215 312.236 334.995  1.00  1.61
ATOM    285  CA  LEU A 150     323.734 310.435 329.628  1.00  1.16
ATOM    286  SC  LEU A 150     325.676 310.634 330.230  1.00  0.93
ATOM    287  CA  PRO A 151     324.649 306.997 328.230  1.00  1.09
ATOM    288  SC  PRO A 151     323.274 306.671 327.848  1.00  1.23
ATOM    289  CA  LYS A 152     327.446 308.100 326.029  1.00  0.89
ATOM    290  SC  LYS A 152     329.712 306.122 325.936  1.00  1.72
ATOM    291  CA  LEU A 153     327.672 308.728 322.514  1.00  0.78
ATOM    292  SC  LEU A 153     328.807 309.922 321.838  1.00  0.72
ATOM    293  CA  GLU A 154     326.578 305.397 321.391  1.00  0.95
ATOM    294  SC  GLU A 154     327.917 303.430 321.593  1.00  1.73
ATOM    295  CA  THR A 155     323.504 305.808 323.408  1.00  0.87
ATOM    296  SC  THR A 155     322.710 304.765 324.113  1.00  1.23
ATOM    297  CA  LEU A 156     323.200 309.335 322.736  1.00  0.82
ATOM    298  SC  LEU A 156     323.189 311.084 323.400  1.00  0.76
ATOM    299  CA  GLN A 157     324.299 309.814 319.193  1.00  0.89
ATOM    300  SC  GLN A 157     326.587 308.821 318.032  1.00  1.05
ATOM    301  CA  SER A 158     321.893 307.014 318.417  1.00  0.86
ATOM    302  SC  SER A 158     322.837 306.158 318.815  1.00  1.17
ATOM    303  CA  GLU A 159     319.290 307.730 321.091  1.00  0.87
ATOM    304  SC  GLU A 159     318.832 306.409 323.530  1.00  1.51
ATOM    305  CA  LEU A 160     316.928 310.028 319.074  1.00  0.80
ATOM    306  SC  LEU A 160     317.697 311.656 318.223  1.00  0.63
ATOM    307  CA  PRO A 161     313.297 308.785 318.652  1.00  1.01
ATOM    308  SC  PRO A 161     313.043 309.311 319.952  1.00  1.50
ATOM    309  CA  SER A 162     313.985 308.870 314.805  1.00  0.98
ATOM    310  SC  SER A 162     313.490 310.045 314.560  1.00  1.41
ATOM    311  CA  LEU A 163     317.284 310.278 314.290  1.00  0.77
ATOM    312  SC  LEU A 163     318.034 312.158 313.618  1.00  0.56
ATOM    313  CA  ASN A 164     319.887 308.335 312.279  1.00  0.89
ATOM    314  SC  ASN A 164     321.169 307.662 310.903  1.00  1.58
ATOM    315  CA  TRP A 165     322.884 309.622 314.021  1.00  0.63
ATOM    316  SC  TRP A 165     321.791 310.130 317.159  1.00  0.62
ATOM    317  CA  LEU A 166     325.646 311.037 312.024  1.00  0.64
ATOM    318  SC  LEU A 166     324.449 312.330 310.800  1.00  0.56
ATOM    319  CA  ILE A 167     328.611 311.213 314.408  1.00  0.70
ATOM    320  SC  ILE A 167     327.283 311.588 315.071  1.00  0.62
ATOM    321  CA  ALA A 168     329.906 312.343 317.981  1.00  0.64
ATOM    322  SC  ALA A 168     330.376 312.822 317.512  1.00  0.75
ATOM    323  CA  ASN A 169     333.162 313.251 319.745  1.00  0.77
ATOM    324  SC  ASN A 169     334.468 313.565 318.346  1.00  1.19
ATOM    325  CA  ASN A 170     334.681 312.260 322.790  1.00  1.02
ATOM    326  SC  ASN A 170     334.523 310.685 324.099  1.00  1.62
ATOM    327  CA  LEU A 171     336.940 314.626 324.743  1.00  1.24
ATOM    328  SC  LEU A 171     335.844 315.357 323.639  1.00  1.14
ATOM    329  CA  GLU A 172     335.090 313.710 327.915  1.00  1.25
ATOM    330  SC  GLU A 172     333.479 312.409 326.951  1.00  2.20
ATOM    331  CA  ARG A 173     336.342 315.321 330.910  1.00  1.51
ATOM    332  SC  ARG A 173     338.296 316.040 328.240  1.00  2.90
ATOM    333  CA  ASN A 174     334.316 316.528 333.941  1.00  1.93
ATOM    334  SC  ASN A 174     335.781 315.403 334.549  1.00  2.35
ATOM    335  CA  LEU A 175     331.301 318.759 333.293  1.00  2.35
ATOM    336  SC  LEU A 175     330.981 319.950 331.716  1.00  2.23
ATOM    337  CA  ASP A 176     330.094 320.382 336.426  1.00  3.22
ATOM    338  SC  ASP A 176     330.508 321.449 338.135  1.00  3.38
ATOM    339  CA  GLU A 177     326.355 321.246 336.697  1.00  4.31
ATOM    340  SC  GLU A 177     326.060 323.580 336.375  1.00  4.65
ATOM    341  CA  GLY A 178     324.631 321.327 333.371  1.00  5.15
ATOM    342  CA  ALA A 179     326.890 323.905 331.601  1.00  4.23
ATOM    343  SC  ALA A 179     327.465 323.716 332.081  1.00  4.14
ATOM    344  CA  TYR A 180     328.591 323.546 328.387  1.00  3.47
ATOM    345  SC  TYR A 180     325.820 321.792 328.765  1.00  3.29
ATOM    346  CA  HIS A 181     330.486 326.756 329.095  1.00  4.29
ATOM    347  SC  HIS A 181     328.586 327.910 330.633  1.00  5.73
ATOM    348  CA  GLN A 182     333.448 326.280 331.219  1.00  3.75
ATOM    349  SC  GLN A 182     335.332 326.439 329.665  1.00  4.88
ATOM    350  CA  GLY A 183     333.671 323.948 334.150  1.00  2.54
ATOM    351  CA  LYS A 184     334.197 321.356 331.392  1.00  1.98
ATOM    352  SC  LYS A 184     333.913 322.367 328.682  1.00  1.99
ATOM    353  CA  ALA A 185     336.851 319.542 329.757  1.00  1.86
ATOM    354  SC  ALA A 185     336.817 319.081 330.436  1.00  2.00
ATOM    355  CA  ALA A 186     335.331 318.647 326.775  1.00  1.44
ATOM    356  SC  ALA A 186     335.594 318.977 326.154  1.00  1.52
ATOM    357  CA  LEU A 187     332.149 316.904 326.352  1.00  1.12
ATOM    358  SC  LEU A 187     331.614 316.474 327.995  1.00  1.12
ATOM    359  CA  ILE A 188     330.511 314.847 323.581  1.00  0.93
ATOM    360  SC  ILE A 188     328.988 313.766 324.130  1.00  0.75
ATOM    361  CA  GLN A 189     330.100 317.239 320.548  1.00  0.93
ATOM    362  SC  GLN A 189     331.749 316.879 318.328  1.00  1.32
ATOM    363  CA  LEU A 190     327.590 315.153 318.594  1.00  0.61
ATOM    364  SC  LEU A 190     326.808 313.760 319.876  1.00  0.64
ATOM    365  CA  LEU A 191     324.693 315.577 316.321  1.00  0.52
ATOM    366  SC  LEU A 191     324.470 315.798 314.329  1.00  0.45
ATOM    367  CA  GLY A 192     321.379 313.587 315.223  1.00  0.52
ATOM    368  CA  GLN A 193     320.756 313.165 311.249  1.00  0.54
ATOM    369  SC  GLN A 193     320.624 310.829 309.733  1.00  1.05
ATOM    370  CA  LYS A 194     318.449 314.208 308.322  1.00  0.57
ATOM    371  SC  LYS A 194     319.142 315.715 305.792  1.00  1.26
ATOM    372  CA  LEU A 195     316.483 311.027 307.650  1.00  0.83
ATOM    373  SC  LEU A 195     316.296 310.067 309.411  1.00  0.72
ATOM    374  CA  GLU A 196     312.748 310.767 306.309  1.00  1.14
ATOM    375  SC  GLU A 196     313.437 311.246 304.024  1.00  2.14
ATOM    376  CA  HIS A 197     310.656 307.385 306.689  1.00  1.61
ATOM    377  SC  HIS A 197     312.996 305.802 306.945  1.00  2.45
ATOM    378  CA  HIS A 198     307.031 308.583 307.163  1.00  2.22
ATOM    379  SC  HIS A 198     305.142 309.717 308.944  1.00  3.41
ATOM    380  CA  HIS A 199     306.710 312.432 307.347  1.00  2.78
ATOM    381  SC  HIS A 199     309.204 312.001 307.989  1.00  4.29
ATOM    382  CA  HIS A 200     303.495 314.167 307.393  1.00  3.35
ATOM    383  SC  HIS A 200     301.499 312.378 308.180  1.00  4.64
ATOM    384  CA  HIS A 201     301.741 317.556 306.301  1.00  4.19
ATOM    385  SC  HIS A 201     301.065 319.513 304.513  1.00  5.21
ATOM    386  CA  HIS A 202     300.033 320.187 308.500  1.00  5.44
ATOM    387  SC  HIS A 202     300.257 321.651 310.721  1.00  6.52
TER
CONECT    1    3    2
CONECT    3    5    4
CONECT    5    7    6
CONECT    7    9    8
CONECT    9   11   10
CONECT   11   13   12
CONECT   13   15   14
CONECT   15   17   16
CONECT   17   19   18
CONECT   19   21   20
CONECT   21   23   22
CONECT   23   25   24
CONECT   25   27   26
CONECT   27   28
CONECT   28   30   29
CONECT   30   32   31
CONECT   32   34   33
CONECT   34   36   35
CONECT   36   38   37
CONECT   38   40   39
CONECT   40   42   41
CONECT   42   44   43
CONECT   44   46   45
CONECT   46   48   47
CONECT   48   50   49
CONECT   50   52   51
CONECT   52   54   53
CONECT   54   56   55
CONECT   56   58   57
CONECT   58   60   59
CONECT   60   61
CONECT   61   63   62
CONECT   63   65   64
CONECT   65   67   66
CONECT   67   69   68
CONECT   69   71   70
CONECT   71   73   72
CONECT   73   75   74
CONECT   75   76
CONECT   76   78   77
CONECT   78   79
CONECT   79   81   80
CONECT   81   83   82
CONECT   83   85   84
CONECT   85   87   86
CONECT   87   89   88
CONECT   89   91   90
CONECT   91   93   92
CONECT   93   95   94
CONECT   95   97   96
CONECT   97   98
CONECT   98  100   99
CONECT  100  102  101
CONECT  102  104  103
CONECT  104  106  105
CONECT  106  108  107
CONECT  108  110  109
CONECT  110  112  111
CONECT  112  114  113
CONECT  114  116  115
CONECT  116  118  117
CONECT  118  120  119
CONECT  120  121
CONECT  121  123  122
CONECT  123  125  124
CONECT  125  127  126
CONECT  127  129  128
CONECT  129  131  130
CONECT  131  133  132
CONECT  133  135  134
CONECT  135  137  136
CONECT  137  139  138
CONECT  139  141  140
CONECT  141  143  142
CONECT  143  144
CONECT  144  146  145
CONECT  146  148  147
CONECT  148  150  149
CONECT  150  152  151
CONECT  152  154  153
CONECT  154  156  155
CONECT  156  158  157
CONECT  158  160  159
CONECT  160  162  161
CONECT  162  164  163
CONECT  164  166  165
CONECT  166  168  167
CONECT  168  170  169
CONECT  170  172  171
CONECT  172  174  173
CONECT  174  176  175
CONECT  176  178  177
CONECT  178  180  179
CONECT  180  182  181
CONECT  182  184  183
CONECT  184  186  185
CONECT  186  187
CONECT  187  189  188
CONECT  189  191  190
CONECT  191  193  192
CONECT  193  195  194
CONECT  195  197  196
CONECT  197  199  198
CONECT  199  201  200
CONECT  201  203  202
CONECT  203  205  204
CONECT  205  207  206
CONECT  207  209  208
CONECT  209  211  210
CONECT  211  213  212
CONECT  213  215  214
CONECT  215  217  216
CONECT  217  219  218
CONECT  219  221  220
CONECT  221  223  222
CONECT  223  225  224
CONECT  225  227  226
CONECT  227  229  228
CONECT  229  231  230
CONECT  231  232
CONECT  232  234  233
CONECT  234  236  235
CONECT  236  238  237
CONECT  238  239
CONECT  239  240
CONECT  240  242  241
CONECT  242  244  243
CONECT  244  246  245
CONECT  246  248  247
CONECT  248  250  249
CONECT  250  251
CONECT  251  253  252
CONECT  253  255  254
CONECT  255  257  256
CONECT  257  259  258
CONECT  259  261  260
CONECT  261  263  262
CONECT  263  265  264
CONECT  265  267  266
CONECT  267  269  268
CONECT  269  271  270
CONECT  271  272
CONECT  272  273
CONECT  273  275  274
CONECT  275  277  276
CONECT  277  279  278
CONECT  279  281  280
CONECT  281  283  282
CONECT  283  285  284
CONECT  285  287  286
CONECT  287  289  288
CONECT  289  291  290
CONECT  291  293  292
CONECT  293  295  294
CONECT  295  297  296
CONECT  297  299  298
CONECT  299  301  300
CONECT  301  303  302
CONECT  303  305  304
CONECT  305  307  306
CONECT  307  309  308
CONECT  309  311  310
CONECT  311  313  312
CONECT  313  315  314
CONECT  315  317  316
CONECT  317  319  318
CONECT  319  321  320
CONECT  321  323  322
CONECT  323  325  324
CONECT  325  327  326
CONECT  327  329  328
CONECT  329  331  330
CONECT  331  333  332
CONECT  333  335  334
CONECT  335  337  336
CONECT  337  339  338
CONECT  339  341  340
CONECT  341  342
CONECT  342  344  343
CONECT  344  346  345
CONECT  346  348  347
CONECT  348  350  349
CONECT  350  351
CONECT  351  353  352
CONECT  353  355  354
CONECT  355  357  356
CONECT  357  359  358
CONECT  359  361  360
CONECT  361  363  362
CONECT  363  365  364
CONECT  365  367  366
CONECT  367  368
CONECT  368  370  369
CONECT  370  372  371
CONECT  372  374  373
CONECT  374  376  375
CONECT  376  378  377
CONECT  378  380  379
CONECT  380  382  381
CONECT  382  384  383
CONECT  384  386  385
CONECT  386  387
ENDMDL
REMARK 2KW5 MODEL 2 UNRES energy =  1434.27 kcal/mol RMSD = 7.93 A
CRYST1  640.000  640.000  640.000  90.00  90.00  90.00 P 1           1
ORIGX1       1.00000   0.00000   0.00000        0.00000
ORIGX2       0.00000   1.00000   0.00000        0.00000
ORIGX2       0.00000   0.00000   1.00000        0.00000
SCALE1       1.00000   0.00000   0.00000        0.00000
SCALE2       1.00000   0.00000   0.00000        0.00000
SCALE3       1.00000   0.00000   0.00000        0.00000
ATOM      1  CA  MET A   1     312.483 330.885 332.998  1.00  5.80
ATOM      2  SC  MET A   1     311.167 329.037 331.845  1.00  6.59
ATOM      3  CA  TRP A   2     314.422 330.088 329.678  1.00  4.98
ATOM      4  SC  TRP A   2     315.656 328.278 327.125  1.00  5.98
ATOM      5  CA  ASP A   3     317.789 330.245 331.642  1.00  4.51
ATOM      6  SC  ASP A   3     316.860 331.341 332.936  1.00  4.92
ATOM      7  CA  GLU A   4     316.489 326.875 333.719  1.00  4.00
ATOM      8  SC  GLU A   4     314.607 326.438 335.300  1.00  5.02
ATOM      9  CA  ARG A   5     314.844 325.681 330.414  1.00  3.89
ATOM     10  SC  ARG A   5     311.811 324.043 330.377  1.00  5.37
ATOM     11  CA  PHE A   6     318.168 325.545 328.448  1.00  3.42
ATOM     12  SC  PHE A   6     319.472 327.981 329.527  1.00  4.28
ATOM     13  CA  SER A   7     320.077 324.425 331.530  1.00  3.00
ATOM     14  SC  SER A   7     320.501 324.934 332.645  1.00  3.42
ATOM     15  CA  GLN A   8     318.580 321.247 331.631  1.00  2.98
ATOM     16  SC  GLN A   8     318.050 321.073 333.823  1.00  4.02
ATOM     17  CA  SER A   9     319.088 320.325 327.909  1.00  4.07
ATOM     18  SC  SER A   9     318.007 319.653 327.937  1.00  4.33
ATOM     19  CA  GLU A  10     322.222 322.354 327.606  1.00  4.70
ATOM     20  SC  GLU A  10     323.773 323.361 325.922  1.00  5.36
ATOM     21  CA  TYR A  11     323.773 320.859 330.864  1.00  4.37
ATOM     22  SC  TYR A  11     324.605 324.098 331.217  1.00  5.53
ATOM     23  CA  VAL A  12     322.287 317.467 329.778  1.00  3.60
ATOM     24  SC  VAL A  12     320.927 317.573 330.378  1.00  4.25
ATOM     25  CA  TYR A  13     324.739 316.372 327.053  1.00  2.41
ATOM     26  SC  TYR A  13     325.397 318.954 324.991  1.00  3.87
ATOM     27  CA  GLY A  14     325.701 312.875 325.544  1.00  1.71
ATOM     28  CA  THR A  15     328.112 310.794 323.283  1.00  1.36
ATOM     29  SC  THR A  15     329.300 310.215 324.049  1.00  1.61
ATOM     30  CA  GLU A  16     327.599 309.531 319.874  1.00  1.12
ATOM     31  SC  GLU A  16     325.649 310.961 319.359  1.00  2.38
ATOM     32  CA  PRO A  17     328.771 307.117 317.421  1.00  1.55
ATOM     33  SC  PRO A  17     327.423 307.168 316.987  1.00  1.56
ATOM     34  CA  ASN A  18     331.572 308.515 315.301  1.00  1.60
ATOM     35  SC  ASN A  18     331.061 307.856 313.487  1.00  2.47
ATOM     36  CA  ASP A  19     329.964 311.210 312.968  1.00  1.29
ATOM     37  SC  ASP A  19     328.542 311.495 311.360  1.00  1.86
ATOM     38  CA  PHE A  20     331.561 314.422 312.796  1.00  1.56
ATOM     39  SC  PHE A  20     334.050 316.002 312.900  1.00  3.08
ATOM     40  CA  LEU A  21     328.695 316.679 314.098  1.00  0.86
ATOM     41  SC  LEU A  21     328.148 318.828 314.487  1.00  0.57
ATOM     42  CA  VAL A  22     327.382 313.808 316.231  1.00  1.18
ATOM     43  SC  VAL A  22     327.836 312.459 315.859  1.00  1.46
ATOM     44  CA  SER A  23     330.643 313.511 318.496  1.00  1.48
ATOM     45  SC  SER A  23     331.300 312.423 318.104  1.00  1.81
ATOM     46  CA  VAL A  24     331.040 317.216 319.050  1.00  0.96
ATOM     47  SC  VAL A  24     331.293 317.734 317.764  1.00  0.81
ATOM     48  CA  ALA A  25     327.517 318.061 318.707  1.00  1.17
ATOM     49  SC  ALA A  25     327.283 317.360 318.871  1.00  1.23
ATOM     50  CA  ASN A  26     327.097 316.360 322.102  1.00  1.65
ATOM     51  SC  ASN A  26     325.637 315.096 322.202  1.00  2.39
ATOM     52  CA  GLN A  27     330.502 316.393 323.724  1.00  1.56
ATOM     53  SC  GLN A  27     330.991 314.089 325.075  1.00  2.59
ATOM     54  CA  ILE A  28     331.266 319.948 322.912  1.00  1.03
ATOM     55  SC  ILE A  28     329.955 320.473 321.687  1.00  1.06
ATOM     56  CA  PRO A  29     332.990 322.244 325.651  1.00  1.22
ATOM     57  SC  PRO A  29     334.228 322.220 325.024  1.00  1.18
ATOM     58  CA  GLN A  30     331.838 325.804 326.839  1.00  1.41
ATOM     59  SC  GLN A  30     330.204 325.399 328.471  1.00  2.34
ATOM     60  CA  GLY A  31     332.382 328.603 324.131  1.00  1.24
ATOM     61  CA  LYS A  32     329.561 329.627 321.573  1.00  0.88
ATOM     62  SC  LYS A  32     328.834 331.748 320.378  1.00  1.56
ATOM     63  CA  ILE A  33     329.363 328.472 317.955  1.00  0.69
ATOM     64  SC  ILE A  33     329.836 326.835 318.855  1.00  0.58
ATOM     65  CA  LEU A  34     325.609 327.764 316.776  1.00  0.52
ATOM     66  SC  LEU A  34     323.414 327.503 316.773  1.00  0.45
ATOM     67  CA  CYS A  35     326.294 330.970 314.613  1.00  0.57
ATOM     68  SC  CYS A  35     327.219 330.870 313.711  1.00  0.84
ATOM     69  CA  LEU A  36     323.317 331.265 312.191  1.00  0.52
ATOM     70  SC  LEU A  36     321.920 330.117 313.283  1.00  0.43
ATOM     71  CA  ALA A  37     321.838 334.376 313.609  1.00  0.60
ATOM     72  SC  ALA A  37     321.554 334.507 314.299  1.00  0.68
ATOM     73  CA  GLU A  38     325.458 335.782 314.138  1.00  1.24
ATOM     74  SC  GLU A  38     326.333 337.878 315.001  1.00  2.15
ATOM     75  CA  GLY A  39     327.163 335.040 310.851  1.00  1.62
ATOM     76  CA  GLU A  40     327.617 332.890 307.855  1.00  0.98
ATOM     77  SC  GLU A  40     325.503 332.016 308.498  1.00  2.54
ATOM     78  CA  GLY A  41     330.639 330.652 307.431  1.00  1.40
ATOM     79  CA  ARG A  42     331.769 327.095 306.334  1.00  1.24
ATOM     80  SC  ARG A  42     330.835 325.861 302.602  1.00  3.12
ATOM     81  CA  ASN A  43     333.312 324.523 308.783  1.00  1.13
ATOM     82  SC  ASN A  43     335.329 324.628 308.407  1.00  1.74
ATOM     83  CA  ALA A  44     330.414 325.129 311.334  1.00  0.90
ATOM     84  SC  ALA A  44     330.346 325.717 311.921  1.00  0.90
ATOM     85  CA  CYS A  45     329.434 321.532 311.601  1.00  0.93
ATOM     86  SC  CYS A  45     328.573 320.922 310.684  1.00  1.16
ATOM     87  CA  PHE A  46     332.967 320.411 312.386  1.00  0.96
ATOM     88  SC  PHE A  46     334.274 320.328 309.765  1.00  2.15
ATOM     89  CA  LEU A  47     332.855 322.232 315.473  1.00  0.84
ATOM     90  SC  LEU A  47     331.065 322.287 316.382  1.00  0.51
ATOM     91  CA  ALA A  48     335.226 319.853 317.265  1.00  1.00
ATOM     92  SC  ALA A  48     335.507 319.080 317.468  1.00  1.11
ATOM     93  CA  SER A  49     338.090 322.133 315.836  1.00  1.04
ATOM     94  SC  SER A  49     337.367 322.549 314.799  1.00  1.35
ATOM     95  CA  LEU A  50     336.955 324.649 318.029  1.00  0.96
ATOM     96  SC  LEU A  50     335.041 325.132 317.500  1.00  0.84
ATOM     97  CA  GLY A  51     335.824 322.397 320.958  1.00  0.91
ATOM     98  CA  TYR A  52     332.804 324.894 321.466  1.00  0.76
ATOM     99  SC  TYR A  52     334.259 327.993 320.842  1.00  1.28
ATOM    100  CA  GLU A  53     328.898 324.564 322.411  1.00  0.70
ATOM    101  SC  GLU A  53     328.446 323.431 324.466  1.00  1.34
ATOM    102  CA  VAL A  54     326.061 326.198 320.784  1.00  0.57
ATOM    103  SC  VAL A  54     326.305 325.269 319.734  1.00  0.51
ATOM    104  CA  THR A  55     322.578 327.020 320.808  1.00  0.54
ATOM    105  SC  THR A  55     322.486 325.815 321.769  1.00  0.70
ATOM    106  CA  ALA A  56     324.133 330.726 320.255  1.00  0.53
ATOM    107  SC  ALA A  56     324.814 330.518 320.094  1.00  0.59
ATOM    108  CA  VAL A  57     321.859 331.861 317.653  1.00  0.45
ATOM    109  SC  VAL A  57     320.469 331.309 317.432  1.00  0.44
ATOM    110  CA  ASP A  58     321.439 334.831 319.814  1.00  0.58
ATOM    111  SC  ASP A  58     322.499 336.408 319.178  1.00  0.97
ATOM    112  CA  GLN A  59     319.684 337.242 317.291  1.00  0.82
ATOM    113  SC  GLN A  59     320.092 338.754 315.457  1.00  1.60
ATOM    114  CA  SER A  60     317.374 338.350 320.035  1.00  0.89
ATOM    115  SC  SER A  60     317.845 337.254 320.685  1.00  1.00
ATOM    116  CA  SER A  61     318.915 340.153 323.103  1.00  1.11
ATOM    117  SC  SER A  61     319.710 341.020 322.735  1.00  1.41
ATOM    118  CA  VAL A  62     316.200 338.469 325.458  1.00  1.13
ATOM    119  SC  VAL A  62     315.652 338.523 324.060  1.00  1.11
ATOM    120  CA  GLY A  63     317.042 334.841 325.314  1.00  0.83
ATOM    121  CA  LEU A  64     320.640 335.023 324.531  1.00  0.73
ATOM    122  SC  LEU A  64     320.944 333.713 322.961  1.00  0.53
ATOM    123  CA  ALA A  65     320.977 337.827 327.351  1.00  1.12
ATOM    124  SC  ALA A  65     320.768 338.544 327.088  1.00  1.26
ATOM    125  CA  LYS A  66     319.659 335.294 329.910  1.00  1.16
ATOM    126  SC  LYS A  66     316.700 334.752 330.910  1.00  2.00
ATOM    127  CA  ALA A  67     322.013 332.662 328.813  1.00  1.08
ATOM    128  SC  ALA A  67     322.183 332.225 328.241  1.00  1.08
ATOM    129  CA  LYS A  68     324.822 335.518 329.079  1.00  1.40
ATOM    130  SC  LYS A  68     324.399 336.693 326.307  1.00  1.99
ATOM    131  CA  GLN A  69     324.377 335.504 332.822  1.00  1.76
ATOM    132  SC  GLN A  69     323.693 335.056 335.056  1.00  2.49
ATOM    133  CA  LEU A  70     324.981 331.685 333.068  1.00  1.79
ATOM    134  SC  LEU A  70     324.457 330.080 334.136  1.00  2.00
ATOM    135  CA  ALA A  71     328.170 332.308 331.315  1.00  1.81
ATOM    136  SC  ALA A  71     328.218 332.836 330.723  1.00  1.78
ATOM    137  CA  GLN A  72     329.570 333.964 334.505  1.00  2.45
ATOM    138  SC  GLN A  72     330.613 336.087 333.843  1.00  3.28
ATOM    139  CA  GLU A  73     328.139 331.753 336.953  1.00  2.57
ATOM    140  SC  GLU A  73     326.758 330.604 338.487  1.00  3.01
ATOM    141  CA  LYS A  74     329.479 328.554 335.546  1.00  2.78
ATOM    142  SC  LYS A  74     329.865 325.934 335.401  1.00  3.31
ATOM    143  CA  GLY A  75     332.514 330.248 333.750  1.00  3.01
ATOM    144  CA  VAL A  76     331.076 328.788 330.426  1.00  2.56
ATOM    145  SC  VAL A  76     329.760 328.813 331.109  1.00  2.31
ATOM    146  CA  LYS A  77     329.132 330.220 327.378  1.00  2.04
ATOM    147  SC  LYS A  77     328.886 333.256 326.899  1.00  2.37
ATOM    148  CA  ILE A  78     326.321 328.034 325.984  1.00  1.49
ATOM    149  SC  ILE A  78     325.926 328.877 327.329  1.00  1.40
ATOM    150  CA  THR A  79     323.062 329.621 324.554  1.00  0.67
ATOM    151  SC  THR A  79     323.908 330.750 324.103  1.00  0.79
ATOM    152  CA  THR A  80     319.337 328.599 324.377  1.00  0.72
ATOM    153  SC  THR A  80     319.267 329.653 325.378  1.00  0.94
ATOM    154  CA  VAL A  81     318.630 330.270 321.040  1.00  0.54
ATOM    155  SC  VAL A  81     318.935 329.036 320.322  1.00  0.54
ATOM    156  CA  GLN A  82     316.112 333.267 320.985  1.00  0.78
ATOM    157  SC  GLN A  82     313.795 333.752 321.573  1.00  1.27
ATOM    158  CA  SER A  83     316.450 333.910 317.238  1.00  0.62
ATOM    159  SC  SER A  83     317.502 334.163 316.537  1.00  0.74
ATOM    160  CA  ASN A  84     312.799 332.769 316.320  1.00  0.81
ATOM    161  SC  ASN A  84     311.636 333.002 314.640  1.00  1.36
ATOM    162  CA  LEU A  85     312.388 330.576 319.000  1.00  0.80
ATOM    163  SC  LEU A  85     313.635 329.347 317.851  1.00  0.74
ATOM    164  CA  ALA A  86     310.911 330.488 322.331  1.00  1.12
ATOM    165  SC  ALA A  86     310.232 330.320 321.905  1.00  1.25
ATOM    166  CA  ASP A  87     312.813 327.389 323.714  1.00  0.93
ATOM    167  SC  ASP A  87     313.015 325.409 324.275  1.00  1.37
ATOM    168  CA  PHE A  88     314.882 326.764 320.376  1.00  0.89
ATOM    169  SC  PHE A  88     314.823 329.172 322.308  1.00  1.37
ATOM    170  CA  ASP A  89     317.731 324.852 318.621  1.00  0.72
ATOM    171  SC  ASP A  89     316.356 323.574 319.175  1.00  0.69
ATOM    172  CA  ILE A  90     317.999 326.644 315.471  1.00  0.67
ATOM    173  SC  ILE A  90     318.467 325.539 314.403  1.00  0.40
ATOM    174  CA  VAL A  91     316.240 329.760 313.847  1.00  0.75
ATOM    175  SC  VAL A  91     317.209 330.776 313.415  1.00  0.72
ATOM    176  CA  ALA A  92     314.799 330.166 310.346  1.00  1.06
ATOM    177  SC  ALA A  92     314.118 330.417 310.528  1.00  1.22
ATOM    178  CA  ASP A  93     315.398 333.860 310.282  1.00  1.20
ATOM    179  SC  ASP A  93     315.264 334.415 312.201  1.00  1.58
ATOM    180  CA  ALA A  94     318.758 334.054 308.573  1.00  1.19
ATOM    181  SC  ALA A  94     318.615 334.748 308.564  1.00  1.30
ATOM    182  CA  TRP A  95     320.612 330.492 308.985  1.00  0.83
ATOM    183  SC  TRP A  95     318.192 328.398 310.446  1.00  0.55
ATOM    184  CA  GLU A  96     322.671 329.384 306.034  1.00  0.84
ATOM    185  SC  GLU A  96     322.706 328.053 303.954  1.00  2.02
ATOM    186  CA  GLY A  97     325.183 326.805 306.883  1.00  0.67
ATOM    187  CA  ILE A  98     325.169 326.538 310.683  1.00  0.46
ATOM    188  SC  ILE A  98     323.198 326.227 310.572  1.00  0.39
ATOM    189  CA  VAL A  99     325.640 323.948 313.589  1.00  0.40
ATOM    190  SC  VAL A  99     326.748 324.405 314.478  1.00  0.36
ATOM    191  CA  SER A 100     323.481 323.407 316.323  1.00  0.46
ATOM    192  SC  SER A 100     322.689 323.366 315.262  1.00  0.57
ATOM    193  CA  ILE A 101     323.915 321.786 319.840  1.00  0.63
ATOM    194  SC  ILE A 101     322.601 322.556 319.391  1.00  0.69
ATOM    195  CA  PHE A 102     321.644 319.549 321.904  1.00  1.28
ATOM    196  SC  PHE A 102     321.776 317.028 323.316  1.00  1.74
ATOM    197  CA  CYS A 103     318.561 321.719 321.844  1.00  0.89
ATOM    198  SC  CYS A 103     318.761 322.751 322.757  1.00  1.14
ATOM    199  CA  HIS A 104     314.845 320.692 321.821  1.00  0.99
ATOM    200  SC  HIS A 104     312.869 318.855 322.158  1.00  1.73
ATOM    201  CA  LEU A 105     311.886 323.012 320.938  1.00  0.71
ATOM    202  SC  LEU A 105     311.871 324.513 319.452  1.00  0.58
ATOM    203  CA  PRO A 106     308.767 323.450 322.931  1.00  0.89
ATOM    204  SC  PRO A 106     308.743 324.852 322.642  1.00  0.87
ATOM    205  CA  SER A 107     305.959 321.311 321.555  1.00  1.03
ATOM    206  SC  SER A 107     305.408 320.681 322.595  1.00  1.32
ATOM    207  CA  SER A 108     304.430 323.920 319.077  1.00  0.89
ATOM    208  SC  SER A 108     303.334 324.356 319.602  1.00  1.22
ATOM    209  CA  LEU A 109     307.503 325.524 317.868  1.00  0.64
ATOM    210  SC  LEU A 109     308.541 327.113 317.586  1.00  0.64
ATOM    211  CA  ARG A 110     309.153 321.953 317.582  1.00  0.71
ATOM    212  SC  ARG A 110     307.808 319.488 319.655  1.00  1.56
ATOM    213  CA  GLN A 111     306.995 321.383 314.506  1.00  0.90
ATOM    214  SC  GLN A 111     306.413 319.201 313.685  1.00  2.02
ATOM    215  CA  GLN A 112     308.066 324.678 313.053  1.00  0.79
ATOM    216  SC  GLN A 112     305.898 325.146 313.269  1.00  1.73
ATOM    217  CA  LEU A 113     311.590 324.254 314.183  1.00  0.66
ATOM    218  SC  LEU A 113     313.211 324.326 314.901  1.00  0.55
ATOM    219  CA  TYR A 114     312.768 321.017 312.599  1.00  0.59
ATOM    220  SC  TYR A 114     312.088 320.028 315.854  1.00  0.68
ATOM    221  CA  PRO A 115     311.249 322.340 309.383  1.00  0.64
ATOM    222  SC  PRO A 115     310.268 322.348 310.361  1.00  0.77
ATOM    223  CA  LYS A 116     313.105 325.713 309.908  1.00  0.66
ATOM    224  SC  LYS A 116     312.171 327.254 311.922  1.00  2.09
ATOM    225  CA  VAL A 117     316.217 323.712 310.248  1.00  0.56
ATOM    226  SC  VAL A 117     315.987 322.682 311.246  1.00  0.44
ATOM    227  CA  TYR A 118     315.664 321.724 307.124  1.00  0.59
ATOM    228  SC  TYR A 118     313.282 321.402 304.742  1.00  1.05
ATOM    229  CA  GLN A 119     315.113 325.149 305.329  1.00  0.66
ATOM    230  SC  GLN A 119     312.732 325.559 305.821  1.00  1.91
ATOM    231  CA  GLY A 120     318.044 326.688 307.345  1.00  0.58
ATOM    232  CA  LEU A 121     320.894 323.809 307.477  1.00  0.59
ATOM    233  SC  LEU A 121     320.141 322.483 308.389  1.00  0.45
ATOM    234  CA  LYS A 122     319.765 321.669 304.723  1.00  0.72
ATOM    235  SC  LYS A 122     317.573 322.949 303.540  1.00  1.31
ATOM    236  CA  PRO A 123     323.112 321.450 302.939  1.00  0.80
ATOM    237  SC  PRO A 123     323.024 322.741 303.528  1.00  0.92
ATOM    238  CA  GLY A 124     325.113 320.049 305.766  1.00  0.64
ATOM    239  CA  GLY A 125     324.284 322.239 308.663  1.00  0.47
ATOM    240  CA  VAL A 126     322.839 320.156 311.436  1.00  0.40
ATOM    241  SC  VAL A 126     323.791 319.024 311.394  1.00  0.38
ATOM    242  CA  PHE A 127     320.977 319.869 314.534  1.00  0.42
ATOM    243  SC  PHE A 127     318.303 320.561 315.511  1.00  0.40
ATOM    244  CA  ILE A 128     321.863 317.303 317.358  1.00  0.44
ATOM    245  SC  ILE A 128     323.298 318.615 317.115  1.00  0.50
ATOM    246  CA  LEU A 129     318.277 316.726 318.823  1.00  0.53
ATOM    247  SC  LEU A 129     317.274 316.793 317.275  1.00  0.50
ATOM    248  CA  GLU A 130     317.697 315.384 322.387  1.00  0.64
ATOM    249  SC  GLU A 130     317.316 317.636 323.958  1.00  1.61
ATOM    250  CA  GLY A 131     314.101 314.138 323.104  1.00  0.76
ATOM    251  CA  PHE A 132     314.382 313.309 326.993  1.00  0.84
ATOM    252  SC  PHE A 132     317.156 314.344 327.391  1.00  1.46
ATOM    253  CA  ALA A 133     313.907 315.272 330.316  1.00  1.04
ATOM    254  SC  ALA A 133     313.370 315.716 330.122  1.00  1.13
ATOM    255  CA  PRO A 134     314.412 314.300 333.985  1.00  1.34
ATOM    256  SC  PRO A 134     315.783 314.473 333.695  1.00  1.51
ATOM    257  CA  GLU A 135     311.295 316.803 334.261  1.00  1.40
ATOM    258  SC  GLU A 135     311.712 317.285 336.603  1.00  2.55
ATOM    259  CA  GLN A 136     309.567 317.188 330.652  1.00  1.29
ATOM    260  SC  GLN A 136     309.130 318.685 328.275  1.00  1.62
ATOM    261  CA  LEU A 137     306.359 315.893 331.784  1.00  1.24
ATOM    262  SC  LEU A 137     306.575 314.096 330.620  1.00  1.00
ATOM    263  CA  GLN A 138     307.921 313.102 334.033  1.00  1.31
ATOM    264  SC  GLN A 138     307.106 311.236 335.943  1.00  2.11
ATOM    265  CA  TYR A 139     311.165 311.138 334.073  1.00  1.41
ATOM    266  SC  TYR A 139     313.897 309.154 333.969  1.00  2.69
ATOM    267  CA  ASN A 140     309.390 307.764 333.333  1.00  1.46
ATOM    268  SC  ASN A 140     307.531 306.711 333.080  1.00  1.96
ATOM    269  CA  THR A 141     310.694 304.929 331.061  1.00  1.54
ATOM    270  SC  THR A 141     310.514 304.057 332.242  1.00  1.84
ATOM    271  CA  GLY A 142     307.161 304.489 329.174  1.00  1.56
ATOM    272  CA  GLY A 143     304.199 306.746 330.255  1.00  1.38
ATOM    273  CA  PRO A 144     301.471 309.044 328.962  1.00  1.48
ATOM    274  SC  PRO A 144     300.883 308.435 330.088  1.00  1.66
ATOM    275  CA  LYS A 145     303.984 311.900 328.032  1.00  1.12
ATOM    276  SC  LYS A 145     302.849 313.506 325.687  1.00  1.72
ATOM    277  CA  ASP A 146     306.780 310.532 330.352  1.00  0.92
ATOM    278  SC  ASP A 146     307.360 308.523 330.102  1.00  1.45
ATOM    279  CA  LEU A 147     310.325 310.862 329.118  1.00  0.88
ATOM    280  SC  LEU A 147     310.537 312.067 330.297  1.00  0.93
ATOM    281  CA  ASP A 148     309.458 307.788 326.662  1.00  1.00
ATOM    282  SC  ASP A 148     310.315 306.088 326.011  1.00  1.61
ATOM    283  CA  LEU A 149     307.059 310.163 324.995  1.00  0.96
ATOM    284  SC  LEU A 149     305.627 308.924 325.901  1.00  1.03
ATOM    285  CA  LEU A 150     308.871 313.350 324.398  1.00  0.91
ATOM    286  SC  LEU A 150     309.519 314.161 326.259  1.00  0.85
ATOM    287  CA  PRO A 151     311.232 311.442 322.076  1.00  0.89
ATOM    288  SC  PRO A 151     310.877 310.399 322.968  1.00  0.91
ATOM    289  CA  LYS A 152     309.709 311.247 318.878  1.00  0.87
ATOM    290  SC  LYS A 152     306.920 310.003 318.670  1.00  2.28
ATOM    291  CA  LEU A 153     312.776 309.848 317.169  1.00  0.74
ATOM    292  SC  LEU A 153     314.367 309.299 316.840  1.00  0.63
ATOM    293  CA  GLU A 154     310.557 309.165 314.104  1.00  0.92
ATOM    294  SC  GLU A 154     308.515 307.914 313.624  1.00  1.91
ATOM    295  CA  THR A 155     308.791 312.613 314.522  1.00  0.85
ATOM    296  SC  THR A 155     307.512 313.112 315.148  1.00  1.28
ATOM    297  CA  LEU A 156     312.289 314.004 314.983  1.00  0.70
ATOM    298  SC  LEU A 156     312.685 315.086 316.688  1.00  0.57
ATOM    299  CA  GLN A 157     314.502 312.170 312.964  1.00  0.69
ATOM    300  SC  GLN A 157     314.645 309.782 312.674  1.00  1.26
ATOM    301  CA  SER A 158     312.041 312.623 310.082  1.00  0.72
ATOM    302  SC  SER A 158     311.404 311.637 310.560  1.00  1.11
ATOM    303  CA  GLU A 159     311.418 315.973 311.174  1.00  0.64
ATOM    304  SC  GLU A 159     310.190 316.807 313.088  1.00  0.93
ATOM    305  CA  LEU A 160     313.220 317.471 308.144  1.00  0.54
ATOM    306  SC  LEU A 160     314.945 318.287 309.003  1.00  0.41
ATOM    307  CA  PRO A 161     312.877 316.265 304.630  1.00  0.71
ATOM    308  SC  PRO A 161     311.767 317.101 304.415  1.00  0.86
ATOM    309  CA  SER A 162     316.391 316.850 303.657  1.00  0.72
ATOM    310  SC  SER A 162     316.220 317.989 304.280  1.00  0.99
ATOM    311  CA  LEU A 163     317.668 315.607 306.862  1.00  0.54
ATOM    312  SC  LEU A 163     318.974 316.736 307.993  1.00  0.41
ATOM    313  CA  ASN A 164     316.764 311.939 307.208  1.00  0.69
ATOM    314  SC  ASN A 164     315.982 311.726 305.454  1.00  1.24
ATOM    315  CA  TRP A 165     318.538 311.723 310.465  1.00  0.58
ATOM    316  SC  TRP A 165     316.276 314.176 311.766  1.00  0.49
ATOM    317  CA  LEU A 166     322.297 311.240 310.601  1.00  0.60
ATOM    318  SC  LEU A 166     323.575 312.540 310.452  1.00  0.66
ATOM    319  CA  ILE A 167     323.349 309.354 313.978  1.00  0.71
ATOM    320  SC  ILE A 167     321.820 309.539 313.794  1.00  0.61
ATOM    321  CA  ALA A 168     321.585 308.545 317.470  1.00  0.65
ATOM    322  SC  ALA A 168     321.685 307.790 317.690  1.00  0.85
ATOM    323  CA  ASN A 169     322.874 309.376 320.958  1.00  0.76
ATOM    324  SC  ASN A 169     321.185 308.566 321.613  1.00  0.95
ATOM    325  CA  ASN A 170     324.392 307.411 323.795  1.00  1.02
ATOM    326  SC  ASN A 170     326.142 306.875 322.786  1.00  1.69
ATOM    327  CA  LEU A 171     323.978 308.802 327.304  1.00  1.24
ATOM    328  SC  LEU A 171     322.815 309.832 325.925  1.00  1.06
ATOM    329  CA  GLU A 172     321.484 306.304 328.709  1.00  1.27
ATOM    330  SC  GLU A 172     322.932 304.290 328.157  1.00  1.79
ATOM    331  CA  ARG A 173     320.497 306.563 332.212  1.00  1.64
ATOM    332  SC  ARG A 173     323.536 307.400 331.061  1.00  3.19
ATOM    333  CA  ASN A 174     317.976 303.918 333.446  1.00  1.96
ATOM    334  SC  ASN A 174     315.942 304.102 333.680  1.00  2.50
ATOM    335  CA  LEU A 175     317.438 303.114 329.754  1.00  1.53
ATOM    336  SC  LEU A 175     318.185 305.116 329.796  1.00  1.33
ATOM    337  CA  ASP A 176     317.619 299.455 329.739  1.00  2.40
ATOM    338  SC  ASP A 176     317.339 298.560 331.563  1.00  3.19
ATOM    339  CA  GLU A 177     316.333 299.238 326.077  1.00  2.80
ATOM    340  SC  GLU A 177     314.314 299.388 324.685  1.00  4.12
ATOM    341  CA  GLY A 178     319.671 298.966 324.242  1.00  2.89
ATOM    342  CA  ALA A 179     318.685 301.356 321.544  1.00  1.82
ATOM    343  SC  ALA A 179     317.997 301.195 321.245  1.00  2.06
ATOM    344  CA  TYR A 180     319.683 305.119 321.822  1.00  1.10
ATOM    345  SC  TYR A 180     318.572 304.931 318.771  1.00  2.91
ATOM    346  CA  HIS A 181     319.725 307.080 325.082  1.00  0.86
ATOM    347  SC  HIS A 181     319.478 304.513 325.854  1.00  1.46
ATOM    348  CA  GLN A 182     319.794 310.934 326.108  1.00  0.89
ATOM    349  SC  GLN A 182     318.480 312.437 324.219  1.00  1.51
ATOM    350  CA  GLY A 183     321.111 312.299 329.581  1.00  1.37
ATOM    351  CA  LYS A 184     319.547 310.832 332.461  1.00  1.55
ATOM    352  SC  LYS A 184     321.071 312.976 333.905  1.00  2.25
ATOM    353  CA  ALA A 185     316.177 309.843 331.202  1.00  1.20
ATOM    354  SC  ALA A 185     315.954 310.609 331.131  1.00  1.27
ATOM    355  CA  ALA A 186     314.571 307.038 329.406  1.00  0.98
ATOM    356  SC  ALA A 186     313.918 306.634 329.166  1.00  1.05
ATOM    357  CA  LEU A 187     314.551 309.071 326.128  1.00  0.73
ATOM    358  SC  LEU A 187     316.413 309.337 327.051  1.00  0.80
ATOM    359  CA  ILE A 188     316.331 309.330 322.610  1.00  0.54
ATOM    360  SC  ILE A 188     315.502 310.623 321.410  1.00  0.49
ATOM    361  CA  GLN A 189     319.031 311.817 321.256  1.00  0.54
ATOM    362  SC  GLN A 189     321.000 313.671 320.755  1.00  1.31
ATOM    363  CA  LEU A 190     319.600 311.895 317.631  1.00  0.48
ATOM    364  SC  LEU A 190     317.676 312.428 316.894  1.00  0.44
ATOM    365  CA  LEU A 191     321.026 313.727 314.829  1.00  0.45
ATOM    366  SC  LEU A 191     322.789 314.743 314.261  1.00  0.42
ATOM    367  CA  GLY A 192     319.475 316.152 312.300  1.00  0.48
ATOM    368  CA  GLN A 193     322.306 316.307 309.437  1.00  0.48
ATOM    369  SC  GLN A 193     324.499 316.573 307.762  1.00  0.75
ATOM    370  CA  LYS A 194     321.877 316.567 305.742  1.00  0.64
ATOM    371  SC  LYS A 194     321.999 317.643 302.786  1.00  1.15
ATOM    372  CA  LEU A 195     322.689 312.703 305.448  1.00  0.89
ATOM    373  SC  LEU A 195     321.129 312.609 306.793  1.00  0.71
ATOM    374  CA  GLU A 196     320.160 310.441 303.565  1.00  1.44
ATOM    375  SC  GLU A 196     318.884 312.451 301.923  1.00  2.59
ATOM    376  CA  HIS A 197     321.636 307.377 305.513  1.00  1.80
ATOM    377  SC  HIS A 197     323.801 308.552 306.592  1.00  3.04
ATOM    378  CA  HIS A 198     319.962 306.292 308.901  1.00  1.77
ATOM    379  SC  HIS A 198     319.913 303.739 307.733  1.00  2.66
ATOM    380  CA  HIS A 199     322.090 304.526 311.473  1.00  2.40
ATOM    381  SC  HIS A 199     324.208 306.248 311.454  1.00  3.20
ATOM    382  CA  HIS A 200     320.619 303.758 314.878  1.00  3.49
ATOM    383  SC  HIS A 200     321.487 301.415 315.852  1.00  4.98
ATOM    384  CA  HIS A 201     323.629 303.473 316.968  1.00  4.24
ATOM    385  SC  HIS A 201     322.867 303.783 319.569  1.00  4.97
ATOM    386  CA  HIS A 202     326.011 304.285 314.075  1.00  5.83
ATOM    387  SC  HIS A 202     325.262 302.340 312.297  1.00  6.40
TER
CONECT    1    3    2
CONECT    3    5    4
CONECT    5    7    6
CONECT    7    9    8
CONECT    9   11   10
CONECT   11   13   12
CONECT   13   15   14
CONECT   15   17   16
CONECT   17   19   18
CONECT   19   21   20
CONECT   21   23   22
CONECT   23   25   24
CONECT   25   27   26
CONECT   27   28
CONECT   28   30   29
CONECT   30   32   31
CONECT   32   34   33
CONECT   34   36   35
CONECT   36   38   37
CONECT   38   40   39
CONECT   40   42   41
CONECT   42   44   43
CONECT   44   46   45
CONECT   46   48   47
CONECT   48   50   49
CONECT   50   52   51
CONECT   52   54   53
CONECT   54   56   55
CONECT   56   58   57
CONECT   58   60   59
CONECT   60   61
CONECT   61   63   62
CONECT   63   65   64
CONECT   65   67   66
CONECT   67   69   68
CONECT   69   71   70
CONECT   71   73   72
CONECT   73   75   74
CONECT   75   76
CONECT   76   78   77
CONECT   78   79
CONECT   79   81   80
CONECT   81   83   82
CONECT   83   85   84
CONECT   85   87   86
CONECT   87   89   88
CONECT   89   91   90
CONECT   91   93   92
CONECT   93   95   94
CONECT   95   97   96
CONECT   97   98
CONECT   98  100   99
CONECT  100  102  101
CONECT  102  104  103
CONECT  104  106  105
CONECT  106  108  107
CONECT  108  110  109
CONECT  110  112  111
CONECT  112  114  113
CONECT  114  116  115
CONECT  116  118  117
CONECT  118  120  119
CONECT  120  121
CONECT  121  123  122
CONECT  123  125  124
CONECT  125  127  126
CONECT  127  129  128
CONECT  129  131  130
CONECT  131  133  132
CONECT  133  135  134
CONECT  135  137  136
CONECT  137  139  138
CONECT  139  141  140
CONECT  141  143  142
CONECT  143  144
CONECT  144  146  145
CONECT  146  148  147
CONECT  148  150  149
CONECT  150  152  151
CONECT  152  154  153
CONECT  154  156  155
CONECT  156  158  157
CONECT  158  160  159
CONECT  160  162  161
CONECT  162  164  163
CONECT  164  166  165
CONECT  166  168  167
CONECT  168  170  169
CONECT  170  172  171
CONECT  172  174  173
CONECT  174  176  175
CONECT  176  178  177
CONECT  178  180  179
CONECT  180  182  181
CONECT  182  184  183
CONECT  184  186  185
CONECT  186  187
CONECT  187  189  188
CONECT  189  191  190
CONECT  191  193  192
CONECT  193  195  194
CONECT  195  197  196
CONECT  197  199  198
CONECT  199  201  200
CONECT  201  203  202
CONECT  203  205  204
CONECT  205  207  206
CONECT  207  209  208
CONECT  209  211  210
CONECT  211  213  212
CONECT  213  215  214
CONECT  215  217  216
CONECT  217  219  218
CONECT  219  221  220
CONECT  221  223  222
CONECT  223  225  224
CONECT  225  227  226
CONECT  227  229  228
CONECT  229  231  230
CONECT  231  232
CONECT  232  234  233
CONECT  234  236  235
CONECT  236  238  237
CONECT  238  239
CONECT  239  240
CONECT  240  242  241
CONECT  242  244  243
CONECT  244  246  245
CONECT  246  248  247
CONECT  248  250  249
CONECT  250  251
CONECT  251  253  252
CONECT  253  255  254
CONECT  255  257  256
CONECT  257  259  258
CONECT  259  261  260
CONECT  261  263  262
CONECT  263  265  264
CONECT  265  267  266
CONECT  267  269  268
CONECT  269  271  270
CONECT  271  272
CONECT  272  273
CONECT  273  275  274
CONECT  275  277  276
CONECT  277  279  278
CONECT  279  281  280
CONECT  281  283  282
CONECT  283  285  284
CONECT  285  287  286
CONECT  287  289  288
CONECT  289  291  290
CONECT  291  293  292
CONECT  293  295  294
CONECT  295  297  296
CONECT  297  299  298
CONECT  299  301  300
CONECT  301  303  302
CONECT  303  305  304
CONECT  305  307  306
CONECT  307  309  308
CONECT  309  311  310
CONECT  311  313  312
CONECT  313  315  314
CONECT  315  317  316
CONECT  317  319  318
CONECT  319  321  320
CONECT  321  323  322
CONECT  323  325  324
CONECT  325  327  326
CONECT  327  329  328
CONECT  329  331  330
CONECT  331  333  332
CONECT  333  335  334
CONECT  335  337  336
CONECT  337  339  338
CONECT  339  341  340
CONECT  341  342
CONECT  342  344  343
CONECT  344  346  345
CONECT  346  348  347
CONECT  348  350  349
CONECT  350  351
CONECT  351  353  352
CONECT  353  355  354
CONECT  355  357  356
CONECT  357  359  358
CONECT  359  361  360
CONECT  361  363  362
CONECT  363  365  364
CONECT  365  367  366
CONECT  367  368
CONECT  368  370  369
CONECT  370  372  371
CONECT  372  374  373
CONECT  374  376  375
CONECT  376  378  377
CONECT  378  380  379
CONECT  380  382  381
CONECT  382  384  383
CONECT  384  386  385
CONECT  386  387
ENDMDL
REMARK 2KW5 MODEL 3 UNRES energy =  1434.55 kcal/mol RMSD = 9.54 A
CRYST1  640.000  640.000  640.000  90.00  90.00  90.00 P 1           1
ORIGX1       1.00000   0.00000   0.00000        0.00000
ORIGX2       0.00000   1.00000   0.00000        0.00000
ORIGX2       0.00000   0.00000   1.00000        0.00000
SCALE1       1.00000   0.00000   0.00000        0.00000
SCALE2       1.00000   0.00000   0.00000        0.00000
SCALE3       1.00000   0.00000   0.00000        0.00000
ATOM      1  CA  MET A   1     330.147 333.627 324.869  1.00  8.22
ATOM      2  SC  MET A   1     330.553 335.029 323.069  1.00  8.17
ATOM      3  CA  TRP A   2     329.363 335.365 328.049  1.00  7.59
ATOM      4  SC  TRP A   2     328.968 331.889 328.975  1.00  6.95
ATOM      5  CA  ASP A   3     329.269 338.955 326.959  1.00  7.74
ATOM      6  SC  ASP A   3     328.653 337.760 325.352  1.00  8.23
ATOM      7  CA  GLU A   4     325.551 340.169 327.102  1.00  7.65
ATOM      8  SC  GLU A   4     327.254 341.700 327.859  1.00  7.92
ATOM      9  CA  ARG A   5     324.977 338.914 323.629  1.00  7.45
ATOM     10  SC  ARG A   5     327.419 338.999 321.695  1.00  8.45
ATOM     11  CA  PHE A   6     325.311 335.464 324.544  1.00  6.39
ATOM     12  SC  PHE A   6     325.073 332.390 324.572  1.00  5.76
ATOM     13  CA  SER A   7     323.694 335.868 327.930  1.00  6.69
ATOM     14  SC  SER A   7     324.510 336.462 328.780  1.00  7.01
ATOM     15  CA  GLN A   8     320.679 337.403 326.078  1.00  6.29
ATOM     16  SC  GLN A   8     320.593 338.647 328.273  1.00  6.83
ATOM     17  CA  SER A   9     320.202 334.539 323.647  1.00  5.28
ATOM     18  SC  SER A   9     320.898 333.539 324.001  1.00  5.40
ATOM     19  CA  GLU A  10     316.683 333.620 322.775  1.00  4.54
ATOM     20  SC  GLU A  10     315.084 335.282 322.490  1.00  4.66
ATOM     21  CA  TYR A  11     316.505 330.402 324.863  1.00  4.32
ATOM     22  SC  TYR A  11     319.456 329.276 323.509  1.00  5.09
ATOM     23  CA  VAL A  12     318.008 332.436 327.977  1.00  4.02
ATOM     24  SC  VAL A  12     319.420 332.060 327.809  1.00  4.05
ATOM     25  CA  TYR A  13     315.905 335.372 326.705  1.00  4.07
ATOM     26  SC  TYR A  13     316.813 338.093 324.695  1.00  4.84
ATOM     27  CA  GLY A  14     313.037 333.950 328.497  1.00  4.22
ATOM     28  CA  THR A  15     311.271 331.636 325.794  1.00  4.55
ATOM     29  SC  THR A  15     311.498 332.889 325.100  1.00  5.08
ATOM     30  CA  GLU A  16     309.904 328.146 325.641  1.00  4.63
ATOM     31  SC  GLU A  16     307.702 328.598 325.608  1.00  5.82
ATOM     32  CA  PRO A  17     311.050 324.506 324.933  1.00  3.87
ATOM     33  SC  PRO A  17     309.805 324.314 325.573  1.00  3.97
ATOM     34  CA  ASN A  18     310.394 323.039 321.425  1.00  3.58
ATOM     35  SC  ASN A  18     312.377 322.569 321.303  1.00  3.95
ATOM     36  CA  ASP A  19     308.269 319.962 320.836  1.00  2.71
ATOM     37  SC  ASP A  19     307.440 320.439 318.980  1.00  2.97
ATOM     38  CA  PHE A  20     311.616 318.327 319.416  1.00  1.45
ATOM     39  SC  PHE A  20     310.633 317.395 316.837  1.00  2.51
ATOM     40  CA  LEU A  21     312.765 318.894 322.989  1.00  1.14
ATOM     41  SC  LEU A  21     314.838 319.224 323.661  1.00  0.95
ATOM     42  CA  VAL A  22     310.173 316.277 323.997  1.00  1.32
ATOM     43  SC  VAL A  22     308.804 315.916 323.733  1.00  1.74
ATOM     44  CA  SER A  23     311.088 313.418 321.665  1.00  1.02
ATOM     45  SC  SER A  23     310.943 313.010 320.438  1.00  1.24
ATOM     46  CA  VAL A  24     314.632 314.064 322.644  1.00  1.08
ATOM     47  SC  VAL A  24     314.411 315.197 321.813  1.00  0.88
ATOM     48  CA  ALA A  25     314.073 314.637 326.348  1.00  1.59
ATOM     49  SC  ALA A  25     313.664 315.215 326.733  1.00  1.64
ATOM     50  CA  ASN A  26     313.230 310.930 325.764  1.00  1.95
ATOM     51  SC  ASN A  26     311.500 310.903 324.744  1.00  2.07
ATOM     52  CA  GLN A  27     315.942 309.586 323.378  1.00  2.44
ATOM     53  SC  GLN A  27     314.397 308.568 321.702  1.00  2.70
ATOM     54  CA  ILE A  28     318.984 310.667 325.538  1.00  2.87
ATOM     55  SC  ILE A  28     318.501 312.370 324.864  1.00  2.41
ATOM     56  CA  PRO A  29     317.219 309.243 328.810  1.00  2.75
ATOM     57  SC  PRO A  29     316.153 308.789 327.995  1.00  2.84
ATOM     58  CA  GLN A  30     320.949 308.703 329.671  1.00  3.31
ATOM     59  SC  GLN A  30     321.671 307.030 328.049  1.00  4.13
ATOM     60  CA  GLY A  31     323.103 310.539 327.607  1.00  2.89
ATOM     61  CA  LYS A  32     326.084 312.982 327.043  1.00  2.55
ATOM     62  SC  LYS A  32     328.392 314.158 328.864  1.00  3.51
ATOM     63  CA  ILE A  33     324.789 316.038 325.287  1.00  1.58
ATOM     64  SC  ILE A  33     323.036 315.540 325.981  1.00  1.59
ATOM     65  CA  LEU A  34     326.259 319.483 324.750  1.00  1.11
ATOM     66  SC  LEU A  34     327.785 320.122 324.065  1.00  0.94
ATOM     67  CA  CYS A  35     325.402 323.091 326.207  1.00  1.26
ATOM     68  SC  CYS A  35     326.196 323.842 327.195  1.00  1.21
ATOM     69  CA  LEU A  36     327.776 325.163 324.069  1.00  1.10
ATOM     70  SC  LEU A  36     329.123 324.376 322.838  1.00  0.91
ATOM     71  CA  ALA A  37     329.448 327.566 326.419  1.00  1.38
ATOM     72  SC  ALA A  37     328.945 328.238 326.292  1.00  1.42
ATOM     73  CA  GLU A  38     326.141 328.981 327.420  1.00  2.40
ATOM     74  SC  GLU A  38     324.377 327.377 327.328  1.00  3.39
ATOM     75  CA  GLY A  39     325.357 327.758 330.779  1.00  2.74
ATOM     76  CA  GLU A  40     322.757 330.780 331.288  1.00  2.20
ATOM     77  SC  GLU A  40     324.179 332.516 329.884  1.00  2.41
ATOM     78  CA  GLY A  41     319.057 329.484 331.592  1.00  2.54
ATOM     79  CA  ARG A  42     316.618 326.910 330.962  1.00  2.51
ATOM     80  SC  ARG A  42     314.276 324.899 329.657  1.00  3.97
ATOM     81  CA  ASN A  43     316.457 326.852 327.164  1.00  2.67
ATOM     82  SC  ASN A  43     315.323 328.490 327.195  1.00  3.50
ATOM     83  CA  ALA A  44     320.180 326.818 326.688  1.00  1.62
ATOM     84  SC  ALA A  44     320.102 327.482 327.078  1.00  1.88
ATOM     85  CA  CYS A  45     320.409 323.914 329.107  1.00  1.46
ATOM     86  SC  CYS A  45     320.857 325.029 329.819  1.00  2.30
ATOM     87  CA  PHE A  46     317.068 321.935 328.261  1.00  1.06
ATOM     88  SC  PHE A  46     315.799 323.222 325.902  1.00  1.81
ATOM     89  CA  LEU A  47     318.637 318.418 329.105  1.00  0.97
ATOM     90  SC  LEU A  47     317.859 317.512 327.421  1.00  0.78
ATOM     91  CA  ALA A  48     320.882 319.823 331.803  1.00  1.31
ATOM     92  SC  ALA A  48     320.980 320.561 331.637  1.00  1.85
ATOM     93  CA  SER A  49     317.833 321.245 333.558  1.00  1.58
ATOM     94  SC  SER A  49     317.765 321.883 332.446  1.00  1.87
ATOM     95  CA  LEU A  50     315.470 318.572 332.467  1.00  1.63
ATOM     96  SC  LEU A  50     315.011 319.107 330.526  1.00  1.62
ATOM     97  CA  GLY A  51     317.623 315.767 333.949  1.00  1.67
ATOM     98  CA  TYR A  52     319.739 314.588 331.292  1.00  1.36
ATOM     99  SC  TYR A  52     317.146 313.246 329.677  1.00  1.70
ATOM    100  CA  GLU A  53     323.412 314.288 331.921  1.00  1.29
ATOM    101  SC  GLU A  53     323.851 312.800 333.905  1.00  1.97
ATOM    102  CA  VAL A  54     324.595 317.261 329.709  1.00  0.87
ATOM    103  SC  VAL A  54     323.463 317.983 329.174  1.00  0.91
ATOM    104  CA  THR A  55     324.779 321.407 329.825  1.00  1.33
ATOM    105  SC  THR A  55     324.330 322.458 330.745  1.00  1.95
ATOM    106  CA  ALA A  56     328.390 321.976 330.604  1.00  1.11
ATOM    107  SC  ALA A  56     328.384 321.468 331.204  1.00  1.24
ATOM    108  CA  VAL A  57     330.596 323.731 328.265  1.00  0.98
ATOM    109  SC  VAL A  57     330.967 323.032 326.969  1.00  0.77
ATOM    110  CA  ASP A  58     333.877 324.864 329.656  1.00  0.72
ATOM    111  SC  ASP A  58     335.796 324.002 329.740  1.00  1.13
ATOM    112  CA  GLN A  59     333.085 328.319 328.487  1.00  2.07
ATOM    113  SC  GLN A  59     333.699 327.625 325.906  1.00  3.18
ATOM    114  CA  SER A  60     331.246 328.655 331.627  1.00  2.03
ATOM    115  SC  SER A  60     331.084 327.324 331.698  1.00  2.17
ATOM    116  CA  SER A  61     332.887 327.958 334.865  1.00  1.87
ATOM    117  SC  SER A  61     334.093 327.847 335.283  1.00  2.25
ATOM    118  CA  VAL A  62     329.661 326.929 336.594  1.00  1.58
ATOM    119  SC  VAL A  62     329.604 327.976 335.626  1.00  1.80
ATOM    120  CA  GLY A  63     328.750 324.129 333.997  1.00  1.13
ATOM    121  CA  LEU A  64     332.481 323.503 334.044  1.00  0.84
ATOM    122  SC  LEU A  64     332.581 322.727 332.235  1.00  0.66
ATOM    123  CA  ALA A  65     332.840 323.077 337.685  1.00  1.06
ATOM    124  SC  ALA A  65     332.331 323.170 338.232  1.00  1.18
ATOM    125  CA  LYS A  66     330.874 319.828 337.432  1.00  1.23
ATOM    126  SC  LYS A  66     331.878 317.292 338.916  1.00  2.74
ATOM    127  CA  ALA A  67     327.566 321.111 336.019  1.00  1.03
ATOM    128  SC  ALA A  67     328.050 320.539 335.710  1.00  1.12
ATOM    129  CA  LYS A  68     326.674 322.547 339.426  1.00  1.79
ATOM    130  SC  LYS A  68     326.346 320.087 340.397  1.00  2.61
ATOM    131  CA  GLN A  69     325.602 325.996 338.244  1.00  2.23
ATOM    132  SC  GLN A  69     325.783 326.722 335.570  1.00  3.03
ATOM    133  CA  LEU A  70     322.475 324.872 336.648  1.00  1.92
ATOM    134  SC  LEU A  70     320.893 325.234 335.407  1.00  1.98
ATOM    135  CA  ALA A  71     322.430 321.394 337.900  1.00  1.69
ATOM    136  SC  ALA A  71     322.734 320.836 338.251  1.00  1.71
ATOM    137  CA  GLN A  72     320.639 322.009 341.296  1.00  2.64
ATOM    138  SC  GLN A  72     322.003 321.426 343.174  1.00  3.43
ATOM    139  CA  GLU A  73     318.842 324.854 339.620  1.00  2.91
ATOM    140  SC  GLU A  73     318.903 327.183 340.030  1.00  3.54
ATOM    141  CA  LYS A  74     316.326 323.028 337.284  1.00  2.65
ATOM    142  SC  LYS A  74     314.443 324.283 335.307  1.00  3.14
ATOM    143  CA  GLY A  75     316.781 319.740 339.500  1.00  2.79
ATOM    144  CA  VAL A  76     319.159 317.879 337.072  1.00  1.98
ATOM    145  SC  VAL A  76     319.605 319.122 336.357  1.00  1.75
ATOM    146  CA  LYS A  77     322.551 316.235 337.517  1.00  1.82
ATOM    147  SC  LYS A  77     321.173 313.461 337.363  1.00  2.82
ATOM    148  CA  ILE A  78     325.204 317.100 334.933  1.00  1.10
ATOM    149  SC  ILE A  78     324.494 318.513 334.654  1.00  0.87
ATOM    150  CA  THR A  79     328.666 316.303 333.494  1.00  1.20
ATOM    151  SC  THR A  79     329.094 314.976 332.968  1.00  1.30
ATOM    152  CA  THR A  80     330.815 318.849 331.707  1.00  1.65
ATOM    153  SC  THR A  80     331.782 318.983 332.790  1.00  2.23
ATOM    154  CA  VAL A  81     332.835 318.431 328.409  1.00  1.96
ATOM    155  SC  VAL A  81     332.690 318.682 326.948  1.00  1.91
ATOM    156  CA  GLN A  82     330.758 320.115 326.319  1.00  2.08
ATOM    157  SC  GLN A  82     328.593 319.413 328.101  1.00  2.90
ATOM    158  CA  SER A  83     334.282 321.934 325.400  1.00  1.94
ATOM    159  SC  SER A  83     335.273 321.330 326.096  1.00  2.02
ATOM    160  CA  ASN A  84     336.577 320.437 322.899  1.00  2.45
ATOM    161  SC  ASN A  84     337.640 318.960 322.269  1.00  3.18
ATOM    162  CA  LEU A  85     336.545 323.575 321.166  1.00  1.66
ATOM    163  SC  LEU A  85     334.817 323.645 322.193  1.00  1.11
ATOM    164  CA  ALA A  86     337.230 327.154 322.467  1.00  1.54
ATOM    165  SC  ALA A  86     337.642 327.281 323.079  1.00  1.58
ATOM    166  CA  ASP A  87     335.087 328.378 319.591  1.00  1.42
ATOM    167  SC  ASP A  87     334.487 329.995 318.454  1.00  1.91
ATOM    168  CA  PHE A  88     332.081 326.201 320.633  1.00  1.14
ATOM    169  SC  PHE A  88     331.094 328.902 321.218  1.00  1.63
ATOM    170  CA  ASP A  89     329.533 325.640 317.949  1.00  1.03
ATOM    171  SC  ASP A  89     329.683 327.491 316.969  1.00  1.32
ATOM    172  CA  ILE A  90     327.475 322.561 318.420  1.00  0.86
ATOM    173  SC  ILE A  90     328.249 320.911 319.205  1.00  0.77
ATOM    174  CA  VAL A  91     325.123 324.678 320.554  1.00  1.05
ATOM    175  SC  VAL A  91     325.884 325.861 320.145  1.00  0.91
ATOM    176  CA  ALA A  92     321.971 326.411 319.780  1.00  1.67
ATOM    177  SC  ALA A  92     321.292 326.071 319.737  1.00  1.87
ATOM    178  CA  ASP A  93     323.052 329.692 321.191  1.00  1.85
ATOM    179  SC  ASP A  93     324.828 330.178 320.603  1.00  2.42
ATOM    180  CA  ALA A  94     323.006 331.490 317.681  1.00  1.40
ATOM    181  SC  ALA A  94     323.572 332.122 317.534  1.00  1.52
ATOM    182  CA  TRP A  95     320.228 329.094 316.823  1.00  1.62
ATOM    183  SC  TRP A  95     323.387 327.198 316.380  1.00  1.45
ATOM    184  CA  GLU A  96     316.866 328.660 318.487  1.00  1.80
ATOM    185  SC  GLU A  96     316.071 326.794 317.209  1.00  2.51
ATOM    186  CA  GLY A  97     317.453 326.076 321.632  1.00  1.25
ATOM    187  CA  ILE A  98     319.984 323.895 323.478  1.00  1.32
ATOM    188  SC  ILE A  98     321.817 324.690 323.667  1.00  1.59
ATOM    189  CA  VAL A  99     320.724 320.127 324.377  1.00  0.86
ATOM    190  SC  VAL A  99     320.453 318.827 323.769  1.00  0.71
ATOM    191  CA  SER A 100     323.369 320.126 321.734  1.00  1.37
ATOM    192  SC  SER A 100     324.271 319.182 321.412  1.00  1.50
ATOM    193  CA  ILE A 101     321.353 321.929 318.918  1.00  2.38
ATOM    194  SC  ILE A 101     320.041 321.742 319.712  1.00  2.22
ATOM    195  CA  PHE A 102     321.668 323.668 315.678  1.00  3.21
ATOM    196  SC  PHE A 102     319.562 325.045 313.957  1.00  4.05
ATOM    197  CA  CYS A 103     324.339 321.095 314.596  1.00  3.64
ATOM    198  SC  CYS A 103     323.118 320.924 313.849  1.00  4.09
ATOM    199  CA  HIS A 104     326.452 323.905 312.866  1.00  4.01
ATOM    200  SC  HIS A 104     324.406 325.687 312.433  1.00  5.05
ATOM    201  CA  LEU A 105     330.055 324.556 313.791  1.00  3.36
ATOM    202  SC  LEU A 105     331.254 323.992 315.529  1.00  2.51
ATOM    203  CA  PRO A 106     332.206 327.343 312.088  1.00  3.96
ATOM    204  SC  PRO A 106     332.563 328.020 313.340  1.00  3.89
ATOM    205  CA  SER A 107     335.059 325.600 310.091  1.00  3.53
ATOM    206  SC  SER A 107     335.283 326.044 308.949  1.00  4.01
ATOM    207  CA  SER A 108     337.992 326.315 312.406  1.00  2.16
ATOM    208  SC  SER A 108     338.363 327.241 313.361  1.00  1.97
ATOM    209  CA  LEU A 109     335.787 325.382 315.323  1.00  1.80
ATOM    210  SC  LEU A 109     335.303 325.751 316.967  1.00  1.78
ATOM    211  CA  ARG A 110     334.493 322.279 313.482  1.00  2.37
ATOM    212  SC  ARG A 110     331.862 319.995 312.998  1.00  3.93
ATOM    213  CA  GLN A 111     337.755 320.827 313.160  1.00  2.55
ATOM    214  SC  GLN A 111     339.308 321.073 311.473  1.00  3.34
ATOM    215  CA  GLN A 112     338.483 321.193 316.881  1.00  1.58
ATOM    216  SC  GLN A 112     339.470 321.930 318.896  1.00  2.43
ATOM    217  CA  LEU A 113     334.796 320.214 317.566  1.00  1.02
ATOM    218  SC  LEU A 113     333.499 320.238 319.169  1.00  0.86
ATOM    219  CA  TYR A 114     333.978 316.969 315.690  1.00  1.69
ATOM    220  SC  TYR A 114     333.914 315.212 312.776  1.00  3.44
ATOM    221  CA  PRO A 115     335.883 315.407 318.757  1.00  1.76
ATOM    222  SC  PRO A 115     336.814 316.421 318.216  1.00  1.70
ATOM    223  CA  LYS A 116     332.311 314.999 320.446  1.00  1.51
ATOM    224  SC  LYS A 116     331.800 313.132 322.919  1.00  1.78
ATOM    225  CA  VAL A 117     330.641 316.001 316.948  1.00  1.71
ATOM    226  SC  VAL A 117     330.648 317.442 316.759  1.00  1.50
ATOM    227  CA  TYR A 118     328.772 313.498 314.857  1.00  1.97
ATOM    228  SC  TYR A 118     326.711 311.017 315.686  1.00  3.72
ATOM    229  CA  GLN A 119     326.238 316.141 313.571  1.00  1.29
ATOM    230  SC  GLN A 119     325.366 317.428 311.893  1.00  2.58
ATOM    231  CA  GLY A 120     326.391 317.783 317.023  1.00  1.32
ATOM    232  CA  LEU A 121     326.482 315.189 319.918  1.00  2.20
ATOM    233  SC  LEU A 121     324.880 314.230 318.888  1.00  1.62
ATOM    234  CA  LYS A 122     327.815 311.405 319.854  1.00  3.21
ATOM    235  SC  LYS A 122     329.964 310.688 317.811  1.00  4.03
ATOM    236  CA  PRO A 123     327.089 309.608 323.219  1.00  4.09
ATOM    237  SC  PRO A 123     327.523 310.864 323.664  1.00  4.22
ATOM    238  CA  GLY A 124     323.635 309.481 322.967  1.00  3.06
ATOM    239  CA  GLY A 125     322.325 313.049 322.584  1.00  2.06
ATOM    240  CA  VAL A 126     320.357 314.731 319.985  1.00  1.00
ATOM    241  SC  VAL A 126     319.161 313.924 320.230  1.00  0.95
ATOM    242  CA  PHE A 127     321.572 316.662 317.021  1.00  1.09
ATOM    243  SC  PHE A 127     320.814 316.505 314.071  1.00  1.10
ATOM    244  CA  ILE A 128     318.365 318.746 316.688  1.00  0.96
ATOM    245  SC  ILE A 128     317.892 318.207 318.558  1.00  0.80
ATOM    246  CA  LEU A 129     316.897 322.094 315.148  1.00  1.77
ATOM    247  SC  LEU A 129     316.995 321.299 313.517  1.00  1.80
ATOM    248  CA  GLU A 130     313.620 321.425 316.579  1.00  2.03
ATOM    249  SC  GLU A 130     314.407 320.612 318.768  1.00  2.68
ATOM    250  CA  GLY A 131     310.801 323.722 316.687  1.00  3.16
ATOM    251  CA  PHE A 132     308.324 321.024 315.225  1.00  3.28
ATOM    252  SC  PHE A 132     307.683 323.562 313.952  1.00  4.10
ATOM    253  CA  ALA A 133     306.519 317.837 316.133  1.00  3.39
ATOM    254  SC  ALA A 133     306.348 317.450 315.451  1.00  3.49
ATOM    255  CA  PRO A 134     307.684 313.955 316.062  1.00  3.58
ATOM    256  SC  PRO A 134     307.594 314.006 317.459  1.00  3.80
ATOM    257  CA  GLU A 135     305.847 313.588 312.666  1.00  2.78
ATOM    258  SC  GLU A 135     304.582 311.305 313.745  1.00  3.61
ATOM    259  CA  GLN A 136     304.870 316.942 311.342  1.00  2.64
ATOM    260  SC  GLN A 136     303.998 319.075 312.248  1.00  3.70
ATOM    261  CA  LEU A 137     304.046 316.331 307.706  1.00  2.09
ATOM    262  SC  LEU A 137     305.141 314.818 306.914  1.00  1.69
ATOM    263  CA  GLN A 138     301.895 313.304 308.465  1.00  2.53
ATOM    264  SC  GLN A 138     301.435 313.622 311.291  1.00  3.47
ATOM    265  CA  TYR A 139     299.622 313.944 305.566  1.00  3.19
ATOM    266  SC  TYR A 139     300.050 317.022 307.021  1.00  3.66
ATOM    267  CA  ASN A 140     299.704 310.554 303.816  1.00  3.83
ATOM    268  SC  ASN A 140     298.578 309.891 305.330  1.00  4.47
ATOM    269  CA  THR A 141     298.359 312.654 300.893  1.00  4.38
ATOM    270  SC  THR A 141     297.988 313.691 301.944  1.00  4.49
ATOM    271  CA  GLY A 142     301.272 313.628 298.643  1.00  4.27
ATOM    272  CA  GLY A 143     304.646 315.229 298.818  1.00  3.37
ATOM    273  CA  PRO A 144     304.784 314.355 302.850  1.00  2.41
ATOM    274  SC  PRO A 144     303.486 314.853 302.759  1.00  2.57
ATOM    275  CA  LYS A 145     304.381 310.747 303.763  1.00  2.52
ATOM    276  SC  LYS A 145     302.446 308.591 303.501  1.00  3.44
ATOM    277  CA  ASP A 146     305.398 310.729 307.341  1.00  1.85
ATOM    278  SC  ASP A 146     304.938 309.924 309.055  1.00  2.29
ATOM    279  CA  LEU A 147     308.324 312.500 309.139  1.00  1.45
ATOM    280  SC  LEU A 147     307.654 313.678 310.295  1.00  1.45
ATOM    281  CA  ASP A 148     310.804 310.339 307.048  1.00  2.52
ATOM    282  SC  ASP A 148     311.849 309.344 308.439  1.00  3.31
ATOM    283  CA  LEU A 149     309.756 311.928 303.943  1.00  2.55
ATOM    284  SC  LEU A 149     308.864 310.419 303.858  1.00  2.79
ATOM    285  CA  LEU A 150     311.060 315.417 304.746  1.00  2.11
ATOM    286  SC  LEU A 150     309.713 315.867 306.429  1.00  1.63
ATOM    287  CA  PRO A 151     313.388 317.377 302.454  1.00  3.43
ATOM    288  SC  PRO A 151     312.201 317.844 301.961  1.00  3.47
ATOM    289  CA  LYS A 152     315.738 318.698 305.028  1.00  3.46
ATOM    290  SC  LYS A 152     315.956 321.766 305.095  1.00  4.66
ATOM    291  CA  LEU A 153     314.487 315.876 307.216  1.00  2.38
ATOM    292  SC  LEU A 153     313.899 317.482 307.826  1.00  2.25
ATOM    293  CA  GLU A 154     316.005 312.973 305.065  1.00  2.46
ATOM    294  SC  GLU A 154     316.049 312.768 302.352  1.00  3.31
ATOM    295  CA  THR A 155     319.210 315.156 304.315  1.00  2.76
ATOM    296  SC  THR A 155     320.053 315.137 303.105  1.00  3.17
ATOM    297  CA  LEU A 156     319.638 316.889 307.706  1.00  2.18
ATOM    298  SC  LEU A 156     318.325 318.403 308.112  1.00  2.12
ATOM    299  CA  GLN A 157     317.722 314.439 309.769  1.00  1.58
ATOM    300  SC  GLN A 157     315.889 312.590 308.933  1.00  1.91
ATOM    301  CA  SER A 158     319.594 311.657 308.067  1.00  1.58
ATOM    302  SC  SER A 158     319.033 312.317 307.087  1.00  2.00
ATOM    303  CA  GLU A 159     322.835 313.516 307.730  1.00  1.54
ATOM    304  SC  GLU A 159     324.819 314.989 307.598  1.00  2.23
ATOM    305  CA  LEU A 160     324.284 311.950 310.772  1.00  1.01
ATOM    306  SC  LEU A 160     323.846 312.810 312.602  1.00  0.91
ATOM    307  CA  PRO A 161     327.304 309.768 311.089  1.00  1.35
ATOM    308  SC  PRO A 161     328.003 310.992 311.357  1.00  1.55
ATOM    309  CA  SER A 162     325.140 307.176 312.450  1.00  1.41
ATOM    310  SC  SER A 162     325.652 306.641 313.528  1.00  1.76
ATOM    311  CA  LEU A 163     322.340 308.961 314.031  1.00  1.08
ATOM    312  SC  LEU A 163     321.573 310.098 315.616  1.00  0.96
ATOM    313  CA  ASN A 164     318.800 306.940 314.260  1.00  1.41
ATOM    314  SC  ASN A 164     317.690 306.914 315.966  1.00  2.00
ATOM    315  CA  TRP A 165     316.475 309.875 313.610  1.00  1.36
ATOM    316  SC  TRP A 165     318.916 311.908 311.753  1.00  1.05
ATOM    317  CA  LEU A 166     313.182 310.540 315.662  1.00  1.88
ATOM    318  SC  LEU A 166     314.710 310.273 317.192  1.00  1.62
ATOM    319  CA  ILE A 167     311.171 312.863 313.264  1.00  2.25
ATOM    320  SC  ILE A 167     313.030 313.121 313.343  1.00  2.31
ATOM    321  CA  ALA A 168     311.146 315.972 310.932  1.00  2.43
ATOM    322  SC  ALA A 168     311.502 315.415 310.511  1.00  2.51
ATOM    323  CA  ASN A 169     308.734 318.350 309.295  1.00  2.96
ATOM    324  SC  ASN A 169     308.464 318.622 311.324  1.00  2.94
ATOM    325  CA  ASN A 170     308.313 319.008 305.623  1.00  3.70
ATOM    326  SC  ASN A 170     307.431 318.610 303.839  1.00  4.27
ATOM    327  CA  LEU A 171     306.709 322.281 305.858  1.00  3.84
ATOM    328  SC  LEU A 171     306.303 321.441 307.435  1.00  3.23
ATOM    329  CA  GLU A 172     307.117 325.380 303.716  1.00  4.78
ATOM    330  SC  GLU A 172     308.108 326.600 302.005  1.00  5.66
ATOM    331  CA  ARG A 173     307.323 328.007 306.127  1.00  4.38
ATOM    332  SC  ARG A 173     307.951 330.638 303.831  1.00  4.67
ATOM    333  CA  ASN A 174     304.344 326.755 308.036  1.00  4.41
ATOM    334  SC  ASN A 174     303.341 325.200 307.063  1.00  4.58
ATOM    335  CA  LEU A 175     305.054 328.352 311.246  1.00  4.96
ATOM    336  SC  LEU A 175     305.896 329.978 310.319  1.00  4.97
ATOM    337  CA  ASP A 176     303.706 325.832 313.875  1.00  5.05
ATOM    338  SC  ASP A 176     301.775 326.365 314.153  1.00  5.34
ATOM    339  CA  GLU A 177     305.166 323.146 311.482  1.00  5.42
ATOM    340  SC  GLU A 177     303.036 323.301 310.415  1.00  5.81
ATOM    341  CA  GLY A 178     308.815 322.605 310.122  1.00  6.34
ATOM    342  CA  ALA A 179     311.191 323.798 307.444  1.00  6.97
ATOM    343  SC  ALA A 179     311.930 323.868 307.719  1.00  7.21
ATOM    344  CA  TYR A 180     311.804 323.076 303.659  1.00  7.07
ATOM    345  SC  TYR A 180     309.612 321.882 301.584  1.00  7.90
ATOM    346  CA  HIS A 181     315.160 322.946 301.855  1.00  8.19
ATOM    347  SC  HIS A 181     314.373 321.539 299.681  1.00  9.53
ATOM    348  CA  GLN A 182     313.905 325.824 299.865  1.00  7.61
ATOM    349  SC  GLN A 182     314.713 324.796 297.872  1.00  8.39
ATOM    350  CA  GLY A 183     313.187 327.835 302.746  1.00  6.44
ATOM    351  CA  LYS A 184     311.874 328.606 306.107  1.00  5.95
ATOM    352  SC  LYS A 184     314.164 329.898 306.777  1.00  6.90
ATOM    353  CA  ALA A 185     309.755 331.669 307.204  1.00  5.24
ATOM    354  SC  ALA A 185     309.423 332.301 306.847  1.00  5.10
ATOM    355  CA  ALA A 186     311.584 331.397 310.559  1.00  5.31
ATOM    356  SC  ALA A 186     311.455 331.642 311.295  1.00  5.50
ATOM    357  CA  LEU A 187     310.585 327.513 311.273  1.00  3.79
ATOM    358  SC  LEU A 187     309.460 326.864 309.722  1.00  3.53
ATOM    359  CA  ILE A 188     312.806 324.626 312.468  1.00  3.31
ATOM    360  SC  ILE A 188     312.322 322.840 312.355  1.00  3.05
ATOM    361  CA  GLN A 189     314.283 321.371 311.185  1.00  2.42
ATOM    362  SC  GLN A 189     315.532 323.118 309.388  1.00  2.91
ATOM    363  CA  LEU A 190     313.934 317.958 313.180  1.00  1.63
ATOM    364  SC  LEU A 190     314.974 317.332 311.997  1.00  1.81
ATOM    365  CA  LEU A 191     315.877 315.911 315.671  1.00  1.13
ATOM    366  SC  LEU A 191     315.378 314.772 317.230  1.00  1.02
ATOM    367  CA  GLY A 192     318.254 312.704 316.003  1.00  0.90
ATOM    368  CA  GLN A 193     319.395 310.301 318.459  1.00  1.22
ATOM    369  SC  GLN A 193     319.628 309.391 321.088  1.00  1.47
ATOM    370  CA  LYS A 194     322.834 308.596 318.961  1.00  1.76
ATOM    371  SC  LYS A 194     325.629 307.979 319.825  1.00  2.35
ATOM    372  CA  LEU A 195     322.033 304.946 319.099  1.00  2.45
ATOM    373  SC  LEU A 195     321.745 305.411 317.062  1.00  2.02
ATOM    374  CA  GLU A 196     325.502 303.440 318.453  1.00  2.91
ATOM    375  SC  GLU A 196     327.633 304.315 318.068  1.00  3.44
ATOM    376  CA  HIS A 197     326.241 300.108 320.219  1.00  4.32
ATOM    377  SC  HIS A 197     326.917 298.220 318.399  1.00  4.94
ATOM    378  CA  HIS A 198     325.726 301.720 323.542  1.00  5.49
ATOM    379  SC  HIS A 198     324.893 304.202 324.194  1.00  6.14
ATOM    380  CA  HIS A 199     322.027 302.043 324.028  1.00  7.63
ATOM    381  SC  HIS A 199     320.707 304.416 324.414  1.00  8.76
ATOM    382  CA  HIS A 200     321.728 299.054 321.561  1.00  9.58
ATOM    383  SC  HIS A 200     322.830 300.646 319.581  1.00  9.98
ATOM    384  CA  HIS A 201     320.982 296.253 324.137  1.00 12.11
ATOM    385  SC  HIS A 201     322.939 297.693 325.431  1.00 12.27
ATOM    386  CA  HIS A 202     317.156 296.755 323.488  1.00 14.70
ATOM    387  SC  HIS A 202     317.104 299.184 324.812  1.00 15.51
TER
CONECT    1    3    2
CONECT    3    5    4
CONECT    5    7    6
CONECT    7    9    8
CONECT    9   11   10
CONECT   11   13   12
CONECT   13   15   14
CONECT   15   17   16
CONECT   17   19   18
CONECT   19   21   20
CONECT   21   23   22
CONECT   23   25   24
CONECT   25   27   26
CONECT   27   28
CONECT   28   30   29
CONECT   30   32   31
CONECT   32   34   33
CONECT   34   36   35
CONECT   36   38   37
CONECT   38   40   39
CONECT   40   42   41
CONECT   42   44   43
CONECT   44   46   45
CONECT   46   48   47
CONECT   48   50   49
CONECT   50   52   51
CONECT   52   54   53
CONECT   54   56   55
CONECT   56   58   57
CONECT   58   60   59
CONECT   60   61
CONECT   61   63   62
CONECT   63   65   64
CONECT   65   67   66
CONECT   67   69   68
CONECT   69   71   70
CONECT   71   73   72
CONECT   73   75   74
CONECT   75   76
CONECT   76   78   77
CONECT   78   79
CONECT   79   81   80
CONECT   81   83   82
CONECT   83   85   84
CONECT   85   87   86
CONECT   87   89   88
CONECT   89   91   90
CONECT   91   93   92
CONECT   93   95   94
CONECT   95   97   96
CONECT   97   98
CONECT   98  100   99
CONECT  100  102  101
CONECT  102  104  103
CONECT  104  106  105
CONECT  106  108  107
CONECT  108  110  109
CONECT  110  112  111
CONECT  112  114  113
CONECT  114  116  115
CONECT  116  118  117
CONECT  118  120  119
CONECT  120  121
CONECT  121  123  122
CONECT  123  125  124
CONECT  125  127  126
CONECT  127  129  128
CONECT  129  131  130
CONECT  131  133  132
CONECT  133  135  134
CONECT  135  137  136
CONECT  137  139  138
CONECT  139  141  140
CONECT  141  143  142
CONECT  143  144
CONECT  144  146  145
CONECT  146  148  147
CONECT  148  150  149
CONECT  150  152  151
CONECT  152  154  153
CONECT  154  156  155
CONECT  156  158  157
CONECT  158  160  159
CONECT  160  162  161
CONECT  162  164  163
CONECT  164  166  165
CONECT  166  168  167
CONECT  168  170  169
CONECT  170  172  171
CONECT  172  174  173
CONECT  174  176  175
CONECT  176  178  177
CONECT  178  180  179
CONECT  180  182  181
CONECT  182  184  183
CONECT  184  186  185
CONECT  186  187
CONECT  187  189  188
CONECT  189  191  190
CONECT  191  193  192
CONECT  193  195  194
CONECT  195  197  196
CONECT  197  199  198
CONECT  199  201  200
CONECT  201  203  202
CONECT  203  205  204
CONECT  205  207  206
CONECT  207  209  208
CONECT  209  211  210
CONECT  211  213  212
CONECT  213  215  214
CONECT  215  217  216
CONECT  217  219  218
CONECT  219  221  220
CONECT  221  223  222
CONECT  223  225  224
CONECT  225  227  226
CONECT  227  229  228
CONECT  229  231  230
CONECT  231  232
CONECT  232  234  233
CONECT  234  236  235
CONECT  236  238  237
CONECT  238  239
CONECT  239  240
CONECT  240  242  241
CONECT  242  244  243
CONECT  244  246  245
CONECT  246  248  247
CONECT  248  250  249
CONECT  250  251
CONECT  251  253  252
CONECT  253  255  254
CONECT  255  257  256
CONECT  257  259  258
CONECT  259  261  260
CONECT  261  263  262
CONECT  263  265  264
CONECT  265  267  266
CONECT  267  269  268
CONECT  269  271  270
CONECT  271  272
CONECT  272  273
CONECT  273  275  274
CONECT  275  277  276
CONECT  277  279  278
CONECT  279  281  280
CONECT  281  283  282
CONECT  283  285  284
CONECT  285  287  286
CONECT  287  289  288
CONECT  289  291  290
CONECT  291  293  292
CONECT  293  295  294
CONECT  295  297  296
CONECT  297  299  298
CONECT  299  301  300
CONECT  301  303  302
CONECT  303  305  304
CONECT  305  307  306
CONECT  307  309  308
CONECT  309  311  310
CONECT  311  313  312
CONECT  313  315  314
CONECT  315  317  316
CONECT  317  319  318
CONECT  319  321  320
CONECT  321  323  322
CONECT  323  325  324
CONECT  325  327  326
CONECT  327  329  328
CONECT  329  331  330
CONECT  331  333  332
CONECT  333  335  334
CONECT  335  337  336
CONECT  337  339  338
CONECT  339  341  340
CONECT  341  342
CONECT  342  344  343
CONECT  344  346  345
CONECT  346  348  347
CONECT  348  350  349
CONECT  350  351
CONECT  351  353  352
CONECT  353  355  354
CONECT  355  357  356
CONECT  357  359  358
CONECT  359  361  360
CONECT  361  363  362
CONECT  363  365  364
CONECT  365  367  366
CONECT  367  368
CONECT  368  370  369
CONECT  370  372  371
CONECT  372  374  373
CONECT  374  376  375
CONECT  376  378  377
CONECT  378  380  379
CONECT  380  382  381
CONECT  382  384  383
CONECT  384  386  385
CONECT  386  387
ENDMDL
REMARK 2KW5 MODEL 4 UNRES energy =  1434.68 kcal/mol RMSD =10.16 A
CRYST1  640.000  640.000  640.000  90.00  90.00  90.00 P 1           1
ORIGX1       1.00000   0.00000   0.00000        0.00000
ORIGX2       0.00000   1.00000   0.00000        0.00000
ORIGX2       0.00000   0.00000   1.00000        0.00000
SCALE1       1.00000   0.00000   0.00000        0.00000
SCALE2       1.00000   0.00000   0.00000        0.00000
SCALE3       1.00000   0.00000   0.00000        0.00000
ATOM      1  CA  MET A   1     320.692 319.069 334.517  1.00  3.74
ATOM      2  SC  MET A   1     322.455 318.479 333.262  1.00  4.58
ATOM      3  CA  TRP A   2     319.354 317.860 331.283  1.00  2.88
ATOM      4  SC  TRP A   2     318.490 319.459 328.000  1.00  2.11
ATOM      5  CA  ASP A   3     318.043 314.642 332.604  1.00  2.78
ATOM      6  SC  ASP A   3     319.315 315.075 334.169  1.00  3.59
ATOM      7  CA  GLU A   4     314.365 315.799 333.311  1.00  2.54
ATOM      8  SC  GLU A   4     315.628 317.879 333.605  1.00  3.55
ATOM      9  CA  ARG A   5     313.947 317.273 329.983  1.00  2.33
ATOM     10  SC  ARG A   5     311.864 318.709 327.709  1.00  3.58
ATOM     11  CA  PHE A   6     315.202 314.082 328.366  1.00  2.35
ATOM     12  SC  PHE A   6     318.122 314.683 328.754  1.00  3.78
ATOM     13  CA  SER A   7     312.408 312.191 330.251  1.00  2.42
ATOM     14  SC  SER A   7     312.981 311.885 331.389  1.00  2.84
ATOM     15  CA  GLN A   8     309.615 314.256 328.879  1.00  2.35
ATOM     16  SC  GLN A   8     309.543 315.572 330.929  1.00  3.46
ATOM     17  CA  SER A   9     311.356 314.258 325.405  1.00  2.08
ATOM     18  SC  SER A   9     312.635 314.512 325.690  1.00  2.44
ATOM     19  CA  GLU A  10     311.699 310.309 325.399  1.00  1.85
ATOM     20  SC  GLU A  10     312.800 308.716 326.884  1.00  2.85
ATOM     21  CA  TYR A  11     307.919 309.427 325.686  1.00  2.57
ATOM     22  SC  TYR A  11     308.637 307.041 328.109  1.00  4.69
ATOM     23  CA  VAL A  12     306.810 312.117 323.170  1.00  2.98
ATOM     24  SC  VAL A  12     306.834 313.551 323.517  1.00  3.47
ATOM     25  CA  TYR A  13     309.838 311.327 320.973  1.00  2.26
ATOM     26  SC  TYR A  13     312.666 312.729 322.155  1.00  2.70
ATOM     27  CA  GLY A  14     308.926 307.512 321.074  1.00  1.97
ATOM     28  CA  THR A  15     312.697 307.105 320.425  1.00  1.42
ATOM     29  SC  THR A  15     313.049 308.528 320.235  1.00  1.54
ATOM     30  CA  GLU A  16     315.382 305.566 322.465  1.00  1.26
ATOM     31  SC  GLU A  16     314.345 304.179 324.060  1.00  2.07
ATOM     32  CA  PRO A  17     318.622 307.100 323.616  1.00  1.50
ATOM     33  SC  PRO A  17     318.222 306.080 324.488  1.00  1.73
ATOM     34  CA  ASN A  18     321.387 305.790 321.308  1.00  1.37
ATOM     35  SC  ASN A  18     323.040 305.412 322.173  1.00  1.87
ATOM     36  CA  ASP A  19     318.825 305.632 318.352  1.00  0.99
ATOM     37  SC  ASP A  19     316.878 305.541 317.958  1.00  1.67
ATOM     38  CA  PHE A  20     317.783 309.408 318.342  1.00  0.81
ATOM     39  SC  PHE A  20     316.843 312.120 317.449  1.00  0.63
ATOM     40  CA  LEU A  21     321.114 310.986 320.042  1.00  0.59
ATOM     41  SC  LEU A  21     321.926 312.945 320.531  1.00  0.47
ATOM     42  CA  VAL A  22     323.441 308.715 317.827  1.00  0.78
ATOM     43  SC  VAL A  22     322.181 308.284 317.141  1.00  0.93
ATOM     44  CA  SER A  23     324.436 310.354 314.589  1.00  0.67
ATOM     45  SC  SER A  23     324.179 310.029 313.409  1.00  0.82
ATOM     46  CA  VAL A  24     324.638 313.454 316.721  1.00  0.50
ATOM     47  SC  VAL A  24     323.291 313.115 316.383  1.00  0.46
ATOM     48  CA  ALA A  25     326.310 312.535 319.777  1.00  0.55
ATOM     49  SC  ALA A  25     326.018 311.944 320.190  1.00  0.67
ATOM     50  CA  ASN A  26     329.051 311.152 317.179  1.00  0.68
ATOM     51  SC  ASN A  26     328.307 309.309 316.674  1.00  1.32
ATOM     52  CA  GLN A  27     328.962 313.829 314.901  1.00  0.65
ATOM     53  SC  GLN A  27     329.986 315.433 313.413  1.00  1.52
ATOM     54  CA  ILE A  28     329.798 315.938 318.100  1.00  0.57
ATOM     55  SC  ILE A  28     328.059 316.155 318.887  1.00  0.47
ATOM     56  CA  PRO A  29     331.358 314.446 321.285  1.00  0.62
ATOM     57  SC  PRO A  29     332.139 315.634 321.207  1.00  0.73
ATOM     58  CA  GLN A  30     328.628 314.581 324.200  1.00  0.62
ATOM     59  SC  GLN A  30     328.889 312.022 323.087  1.00  0.87
ATOM     60  CA  GLY A  31     328.700 314.422 328.117  1.00  0.65
ATOM     61  CA  LYS A  32     327.451 318.025 329.588  1.00  0.69
ATOM     62  SC  LYS A  32     329.399 319.060 331.757  1.00  1.59
ATOM     63  CA  ILE A  33     327.551 319.378 326.108  1.00  0.56
ATOM     64  SC  ILE A  33     328.103 318.393 324.994  1.00  0.52
ATOM     65  CA  LEU A  34     326.740 322.926 324.829  1.00  0.51
ATOM     66  SC  LEU A  34     328.114 324.475 324.860  1.00  0.43
ATOM     67  CA  CYS A  35     327.745 321.785 321.396  1.00  0.45
ATOM     68  SC  CYS A  35     328.855 321.096 321.028  1.00  0.55
ATOM     69  CA  LEU A  36     327.118 325.361 320.109  1.00  0.50
ATOM     70  SC  LEU A  36     327.723 326.675 321.263  1.00  0.47
ATOM     71  CA  ALA A  37     329.629 325.882 317.430  1.00  0.49
ATOM     72  SC  ALA A  37     329.991 326.448 317.177  1.00  0.61
ATOM     73  CA  GLU A  38     329.906 322.036 316.816  1.00  0.54
ATOM     74  SC  GLU A  38     330.919 319.820 316.758  1.00  1.00
ATOM     75  CA  GLY A  39     326.353 320.691 317.063  1.00  0.48
ATOM     76  CA  GLU A  40     322.547 320.873 317.972  1.00  0.52
ATOM     77  SC  GLU A  40     320.218 321.437 317.891  1.00  0.63
ATOM     78  CA  GLY A  41     319.988 318.655 320.075  1.00  0.63
ATOM     79  CA  ARG A  42     316.465 319.940 320.005  1.00  0.73
ATOM     80  SC  ARG A  42     314.419 322.663 320.324  1.00  1.08
ATOM     81  CA  ASN A  43     314.772 316.941 321.411  1.00  0.81
ATOM     82  SC  ASN A  43     313.490 317.876 320.145  1.00  1.46
ATOM     83  CA  ALA A  44     317.597 314.491 321.369  1.00  0.82
ATOM     84  SC  ALA A  44     318.166 314.800 320.829  1.00  0.86
ATOM     85  CA  CYS A  45     319.443 316.235 324.224  1.00  0.82
ATOM     86  SC  CYS A  45     318.211 316.558 324.751  1.00  1.03
ATOM     87  CA  PHE A  46     320.721 312.962 325.778  1.00  0.83
ATOM     88  SC  PHE A  46     318.555 311.477 324.311  1.00  1.16
ATOM     89  CA  LEU A  47     324.214 314.061 326.272  1.00  0.57
ATOM     90  SC  LEU A  47     324.894 314.731 324.406  1.00  0.47
ATOM     91  CA  ALA A  48     324.599 313.016 329.763  1.00  0.77
ATOM     92  SC  ALA A  48     324.536 313.309 330.361  1.00  0.91
ATOM     93  CA  SER A  49     323.608 309.481 328.578  1.00  0.84
ATOM     94  SC  SER A  49     322.653 310.375 328.037  1.00  1.06
ATOM     95  CA  LEU A  50     326.540 309.060 326.192  1.00  0.74
ATOM     96  SC  LEU A  50     325.244 310.035 324.734  1.00  0.66
ATOM     97  CA  GLY A  51     329.084 310.379 328.543  1.00  0.76
ATOM     98  CA  TYR A  52     331.537 309.971 325.390  1.00  0.83
ATOM     99  SC  TYR A  52     329.944 307.294 324.135  1.00  2.18
ATOM    100  CA  GLU A  53     333.599 313.258 325.540  1.00  0.67
ATOM    101  SC  GLU A  53     334.981 313.550 324.053  1.00  1.48
ATOM    102  CA  VAL A  54     332.667 316.772 325.546  1.00  0.65
ATOM    103  SC  VAL A  54     332.072 317.567 326.611  1.00  0.64
ATOM    104  CA  THR A  55     333.587 320.027 324.129  1.00  0.61
ATOM    105  SC  THR A  55     334.597 319.755 323.071  1.00  0.79
ATOM    106  CA  ALA A  56     331.743 323.245 324.689  1.00  0.47
ATOM    107  SC  ALA A  56     332.111 323.232 325.353  1.00  0.50
ATOM    108  CA  VAL A  57     331.718 325.053 321.289  1.00  0.50
ATOM    109  SC  VAL A  57     331.933 326.365 321.999  1.00  0.48
ATOM    110  CA  ASP A  58     335.300 323.895 320.534  1.00  0.60
ATOM    111  SC  ASP A  58     334.760 322.209 319.477  1.00  0.97
ATOM    112  CA  GLN A  59     335.426 325.632 317.228  1.00  0.78
ATOM    113  SC  GLN A  59     333.839 327.426 317.912  1.00  1.76
ATOM    114  CA  SER A  60     338.921 326.410 317.824  1.00  0.88
ATOM    115  SC  SER A  60     338.328 326.314 319.012  1.00  0.96
ATOM    116  CA  SER A  61     342.210 324.644 318.119  1.00  1.22
ATOM    117  SC  SER A  61     343.289 324.713 317.367  1.00  1.58
ATOM    118  CA  VAL A  62     343.258 327.001 320.980  1.00  1.42
ATOM    119  SC  VAL A  62     342.215 327.841 320.489  1.00  1.44
ATOM    120  CA  GLY A  63     341.036 325.766 323.783  1.00  0.87
ATOM    121  CA  LEU A  64     339.296 322.924 322.324  1.00  0.66
ATOM    122  SC  LEU A  64     337.342 323.475 322.766  1.00  0.48
ATOM    123  CA  ALA A  65     342.583 321.516 321.369  1.00  1.09
ATOM    124  SC  ALA A  65     342.966 321.553 320.711  1.00  1.24
ATOM    125  CA  LYS A  66     343.891 321.902 324.901  1.00  1.10
ATOM    126  SC  LYS A  66     345.165 324.642 324.992  1.00  2.04
ATOM    127  CA  ALA A  67     340.508 320.581 326.307  1.00  0.90
ATOM    128  SC  ALA A  67     340.329 321.287 325.943  1.00  1.02
ATOM    129  CA  LYS A  68     340.447 317.683 323.989  1.00  1.20
ATOM    130  SC  LYS A  68     339.215 319.268 321.657  1.00  1.76
ATOM    131  CA  GLN A  69     343.816 316.091 325.314  1.00  1.52
ATOM    132  SC  GLN A  69     343.428 314.127 323.382  1.00  2.53
ATOM    133  CA  LEU A  70     342.735 317.495 328.674  1.00  1.29
ATOM    134  SC  LEU A  70     342.300 318.551 330.106  1.00  1.48
ATOM    135  CA  ALA A  71     340.180 314.726 328.346  1.00  1.36
ATOM    136  SC  ALA A  71     340.431 314.294 327.781  1.00  1.43
ATOM    137  CA  GLN A  72     342.765 312.050 329.605  1.00  2.18
ATOM    138  SC  GLN A  72     341.053 310.399 329.643  1.00  3.40
ATOM    139  CA  GLU A  73     344.856 314.861 331.272  1.00  2.18
ATOM    140  SC  GLU A  73     347.058 314.732 331.518  1.00  2.79
ATOM    141  CA  LYS A  74     342.222 315.213 334.084  1.00  2.26
ATOM    142  SC  LYS A  74     341.074 315.964 336.729  1.00  2.84
ATOM    143  CA  GLY A  75     340.976 311.583 333.745  1.00  2.40
ATOM    144  CA  VAL A  76     337.747 312.989 332.634  1.00  1.73
ATOM    145  SC  VAL A  76     338.449 314.209 332.131  1.00  1.56
ATOM    146  CA  LYS A  77     336.016 313.715 329.352  1.00  1.21
ATOM    147  SC  LYS A  77     337.401 312.301 326.993  1.00  1.77
ATOM    148  CA  ILE A  78     334.594 317.278 330.011  1.00  0.86
ATOM    149  SC  ILE A  78     335.746 317.134 329.024  1.00  0.89
ATOM    150  CA  THR A  79     335.745 320.668 328.353  1.00  0.56
ATOM    151  SC  THR A  79     336.383 320.581 327.007  1.00  0.61
ATOM    152  CA  THR A  80     334.867 324.414 328.684  1.00  0.54
ATOM    153  SC  THR A  80     334.132 324.853 329.783  1.00  1.04
ATOM    154  CA  VAL A  81     335.708 326.318 325.585  1.00  0.54
ATOM    155  SC  VAL A  81     334.317 326.497 325.749  1.00  0.51
ATOM    156  CA  GLN A  82     334.068 329.407 324.406  1.00  0.61
ATOM    157  SC  GLN A  82     336.066 331.265 323.985  1.00  1.34
ATOM    158  CA  SER A  83     335.683 329.455 321.201  1.00  0.73
ATOM    159  SC  SER A  83     335.501 328.245 320.860  1.00  1.02
ATOM    160  CA  ASN A  84     333.974 332.765 319.756  1.00  0.73
ATOM    161  SC  ASN A  84     333.608 333.386 317.897  1.00  1.35
ATOM    162  CA  LEU A  85     332.123 333.086 322.905  1.00  0.58
ATOM    163  SC  LEU A  85     330.917 331.648 321.968  1.00  0.50
ATOM    164  CA  ALA A  86     332.865 334.903 326.046  1.00  0.75
ATOM    165  SC  ALA A  86     332.920 335.352 326.612  1.00  0.87
ATOM    166  CA  ASP A  87     330.556 332.514 327.935  1.00  0.70
ATOM    167  SC  ASP A  87     328.734 333.318 328.562  1.00  1.35
ATOM    168  CA  PHE A  88     328.866 330.870 325.021  1.00  0.54
ATOM    169  SC  PHE A  88     329.427 329.052 327.310  1.00  0.53
ATOM    170  CA  ASP A  89     325.820 328.956 325.074  1.00  0.52
ATOM    171  SC  ASP A  89     324.740 330.517 325.772  1.00  0.63
ATOM    172  CA  ILE A  90     322.837 328.769 322.405  1.00  0.54
ATOM    173  SC  ILE A  90     323.498 328.294 320.644  1.00  0.51
ATOM    174  CA  VAL A  91     321.964 325.599 324.726  1.00  0.55
ATOM    175  SC  VAL A  91     323.171 326.143 325.212  1.00  0.54
ATOM    176  CA  ALA A  92     320.223 324.768 327.944  1.00  0.74
ATOM    177  SC  ALA A  92     319.787 324.279 327.755  1.00  0.85
ATOM    178  CA  ASP A  93     321.497 327.399 330.415  1.00  0.80
ATOM    179  SC  ASP A  93     322.944 326.475 331.430  1.00  1.39
ATOM    180  CA  ALA A  94     320.823 330.087 327.843  1.00  0.80
ATOM    181  SC  ALA A  94     320.813 329.307 327.616  1.00  0.99
ATOM    182  CA  TRP A  95     318.225 329.144 325.392  1.00  0.87
ATOM    183  SC  TRP A  95     319.256 327.451 322.693  1.00  0.68
ATOM    184  CA  GLU A  96     316.852 325.791 324.415  1.00  0.92
ATOM    185  SC  GLU A  96     315.627 323.723 324.805  1.00  2.06
ATOM    186  CA  GLY A  97     317.790 323.577 321.604  1.00  0.81
ATOM    187  CA  ILE A  98     321.262 322.432 322.677  1.00  0.53
ATOM    188  SC  ILE A  98     322.548 323.158 321.339  1.00  0.50
ATOM    189  CA  VAL A  99     322.466 319.319 324.530  1.00  0.49
ATOM    190  SC  VAL A  99     323.673 319.101 323.613  1.00  0.43
ATOM    191  CA  SER A 100     322.338 318.889 328.303  1.00  0.60
ATOM    192  SC  SER A 100     323.294 318.052 328.398  1.00  0.87
ATOM    193  CA  ILE A 101     323.525 322.141 329.810  1.00  0.61
ATOM    194  SC  ILE A 101     323.622 322.177 328.205  1.00  0.52
ATOM    195  CA  PHE A 102     326.188 324.859 329.569  1.00  0.58
ATOM    196  SC  PHE A 102     328.874 323.381 329.543  1.00  0.65
ATOM    197  CA  CYS A 103     326.401 328.708 330.125  1.00  0.64
ATOM    198  SC  CYS A 103     326.923 329.445 331.298  1.00  0.89
ATOM    199  CA  HIS A 104     324.942 332.095 328.828  1.00  0.66
ATOM    200  SC  HIS A 104     323.521 334.566 329.072  1.00  1.80
ATOM    201  CA  LEU A 105     325.645 334.436 325.743  1.00  0.63
ATOM    202  SC  LEU A 105     326.494 333.857 323.767  1.00  0.56
ATOM    203  CA  PRO A 106     327.192 337.973 326.100  1.00  0.86
ATOM    204  SC  PRO A 106     328.300 337.210 325.733  1.00  0.87
ATOM    205  CA  SER A 107     324.706 340.474 324.938  1.00  0.97
ATOM    206  SC  SER A 107     325.519 341.402 325.276  1.00  1.35
ATOM    207  CA  SER A 108     326.758 341.336 321.790  1.00  0.90
ATOM    208  SC  SER A 108     327.907 341.912 321.719  1.00  1.21
ATOM    209  CA  LEU A 109     327.322 337.710 321.634  1.00  0.74
ATOM    210  SC  LEU A 109     328.713 336.410 320.852  1.00  0.65
ATOM    211  CA  ARG A 110     323.661 336.629 321.174  1.00  0.81
ATOM    212  SC  ARG A 110     321.476 337.920 323.882  1.00  2.15
ATOM    213  CA  GLN A 111     323.929 338.561 317.983  1.00  0.92
ATOM    214  SC  GLN A 111     326.238 340.041 317.811  1.00  2.13
ATOM    215  CA  GLN A 112     327.115 336.626 316.898  1.00  0.89
ATOM    216  SC  GLN A 112     329.570 336.439 316.524  1.00  1.80
ATOM    217  CA  LEU A 113     325.461 333.440 318.145  1.00  0.85
ATOM    218  SC  LEU A 113     326.094 331.846 318.499  1.00  0.67
ATOM    219  CA  TYR A 114     322.541 333.965 315.816  1.00  0.85
ATOM    220  SC  TYR A 114     319.918 334.135 313.616  1.00  2.30
ATOM    221  CA  PRO A 115     324.831 334.019 312.828  1.00  0.96
ATOM    222  SC  PRO A 115     325.063 335.279 313.349  1.00  1.04
ATOM    223  CA  LYS A 116     326.256 330.485 313.474  1.00  0.90
ATOM    224  SC  LYS A 116     328.847 330.498 315.023  1.00  1.35
ATOM    225  CA  VAL A 117     322.739 329.664 314.688  1.00  0.71
ATOM    226  SC  VAL A 117     322.468 330.215 315.944  1.00  0.62
ATOM    227  CA  TYR A 118     320.002 328.579 312.218  1.00  0.70
ATOM    228  SC  TYR A 118     319.817 330.316 309.417  1.00  1.64
ATOM    229  CA  GLN A 119     317.451 326.690 314.199  1.00  0.75
ATOM    230  SC  GLN A 119     314.732 326.489 313.709  1.00  1.69
ATOM    231  CA  GLY A 120     319.616 327.497 317.356  1.00  0.86
ATOM    232  CA  LEU A 121     322.674 325.173 316.902  1.00  0.62
ATOM    233  SC  LEU A 121     323.407 323.894 315.640  1.00  0.49
ATOM    234  CA  LYS A 122     325.947 325.887 314.925  1.00  0.61
ATOM    235  SC  LYS A 122     328.600 324.258 314.769  1.00  0.70
ATOM    236  CA  PRO A 123     327.234 325.115 311.354  1.00  0.69
ATOM    237  SC  PRO A 123     326.949 326.519 311.383  1.00  0.88
ATOM    238  CA  GLY A 124     329.772 322.487 311.094  1.00  0.76
ATOM    239  CA  GLY A 125     328.625 319.579 312.825  1.00  0.62
ATOM    240  CA  VAL A 126     325.232 317.983 312.798  1.00  0.46
ATOM    241  SC  VAL A 126     325.190 317.573 314.189  1.00  0.42
ATOM    242  CA  PHE A 127     321.772 319.006 314.495  1.00  0.38
ATOM    243  SC  PHE A 127     319.792 321.153 313.412  1.00  0.46
ATOM    244  CA  ILE A 128     318.689 316.925 315.787  1.00  0.36
ATOM    245  SC  ILE A 128     320.336 316.626 316.778  1.00  0.35
ATOM    246  CA  LEU A 129     315.030 318.266 316.026  1.00  0.40
ATOM    247  SC  LEU A 129     315.448 320.295 316.172  1.00  0.46
ATOM    248  CA  GLU A 130     311.382 317.699 317.011  1.00  0.56
ATOM    249  SC  GLU A 130     310.159 316.340 318.564  1.00  1.76
ATOM    250  CA  GLY A 131     308.260 317.875 314.692  1.00  0.57
ATOM    251  CA  PHE A 132     305.619 318.707 317.029  1.00  0.73
ATOM    252  SC  PHE A 132     303.882 320.923 316.118  1.00  1.63
ATOM    253  CA  ALA A 133     305.046 318.168 320.681  1.00  0.98
ATOM    254  SC  ALA A 133     305.392 317.477 320.719  1.00  1.09
ATOM    255  CA  PRO A 134     302.342 319.075 323.275  1.00  1.45
ATOM    256  SC  PRO A 134     302.524 317.758 323.590  1.00  1.57
ATOM    257  CA  GLU A 135     305.005 321.049 324.974  1.00  1.49
ATOM    258  SC  GLU A 135     306.382 319.714 327.040  1.00  2.73
ATOM    259  CA  GLN A 136     308.279 319.309 323.404  1.00  1.20
ATOM    260  SC  GLN A 136     310.014 317.627 322.858  1.00  2.05
ATOM    261  CA  LEU A 137     310.634 322.232 323.829  1.00  1.09
ATOM    262  SC  LEU A 137     309.398 323.655 323.115  1.00  1.02
ATOM    263  CA  GLN A 138     309.423 323.340 327.051  1.00  1.37
ATOM    264  SC  GLN A 138     310.244 322.013 329.404  1.00  2.47
ATOM    265  CA  TYR A 139     312.732 325.367 327.156  1.00  1.34
ATOM    266  SC  TYR A 139     315.548 326.068 328.694  1.00  2.60
ATOM    267  CA  ASN A 140     311.014 328.776 328.341  1.00  1.51
ATOM    268  SC  ASN A 140     311.083 327.795 330.101  1.00  2.18
ATOM    269  CA  THR A 141     314.148 330.993 328.056  1.00  1.47
ATOM    270  SC  THR A 141     315.507 330.828 328.795  1.00  1.55
ATOM    271  CA  GLY A 142     314.188 331.466 324.418  1.00  1.67
ATOM    272  CA  GLY A 143     313.735 330.049 321.037  1.00  1.58
ATOM    273  CA  PRO A 144     311.505 327.282 322.779  1.00  1.13
ATOM    274  SC  PRO A 144     312.656 327.225 323.619  1.00  1.24
ATOM    275  CA  LYS A 145     308.167 328.620 323.913  1.00  1.41
ATOM    276  SC  LYS A 145     305.615 328.490 322.395  1.00  2.27
ATOM    277  CA  ASP A 146     306.387 325.389 323.832  1.00  1.35
ATOM    278  SC  ASP A 146     304.511 325.001 324.369  1.00  1.99
ATOM    279  CA  LEU A 147     305.578 323.697 320.374  1.00  1.19
ATOM    280  SC  LEU A 147     305.453 322.377 321.440  1.00  1.23
ATOM    281  CA  ASP A 148     306.492 326.797 318.129  1.00  1.34
ATOM    282  SC  ASP A 148     306.024 328.700 317.706  1.00  1.93
ATOM    283  CA  LEU A 149     310.053 325.953 317.300  1.00  1.08
ATOM    284  SC  LEU A 149     309.755 327.338 318.766  1.00  1.23
ATOM    285  CA  LEU A 150     309.975 322.338 316.933  1.00  0.69
ATOM    286  SC  LEU A 150     309.205 321.465 318.697  1.00  0.69
ATOM    287  CA  PRO A 151     307.987 322.487 313.436  1.00  0.72
ATOM    288  SC  PRO A 151     307.981 323.909 313.797  1.00  0.88
ATOM    289  CA  LYS A 152     309.752 320.037 310.779  1.00  0.58
ATOM    290  SC  LYS A 152     308.716 321.549 308.252  1.00  1.44
ATOM    291  CA  LEU A 153     313.228 318.733 310.450  1.00  0.52
ATOM    292  SC  LEU A 153     314.869 318.241 311.436  1.00  0.42
ATOM    293  CA  GLU A 154     313.583 320.435 307.193  1.00  0.70
ATOM    294  SC  GLU A 154     312.610 319.764 305.559  1.00  1.51
ATOM    295  CA  THR A 155     312.763 323.963 308.934  1.00  0.73
ATOM    296  SC  THR A 155     311.658 324.775 309.361  1.00  1.00
ATOM    297  CA  LEU A 156     314.920 323.392 311.810  1.00  0.56
ATOM    298  SC  LEU A 156     313.386 322.448 312.752  1.00  0.50
ATOM    299  CA  GLN A 157     318.038 322.367 309.890  1.00  0.59
ATOM    300  SC  GLN A 157     317.230 320.516 308.576  1.00  0.74
ATOM    301  CA  SER A 158     317.322 322.984 306.329  1.00  0.68
ATOM    302  SC  SER A 158     317.043 322.888 304.977  1.00  0.95
ATOM    303  CA  GLU A 159     317.448 326.769 307.287  1.00  0.73
ATOM    304  SC  GLU A 159     316.309 327.831 309.179  1.00  2.03
ATOM    305  CA  LEU A 160     320.972 326.453 308.409  1.00  0.64
ATOM    306  SC  LEU A 160     321.627 325.411 310.152  1.00  0.55
ATOM    307  CA  PRO A 161     323.978 328.610 307.378  1.00  0.80
ATOM    308  SC  PRO A 161     323.675 329.320 308.542  1.00  0.83
ATOM    309  CA  SER A 162     325.919 325.753 306.211  1.00  0.80
ATOM    310  SC  SER A 162     326.884 326.100 306.967  1.00  1.12
ATOM    311  CA  LEU A 163     325.216 322.834 308.426  1.00  0.59
ATOM    312  SC  LEU A 163     324.372 321.703 310.058  1.00  0.48
ATOM    313  CA  ASN A 164     325.656 319.110 307.901  1.00  0.65
ATOM    314  SC  ASN A 164     327.229 318.373 306.905  1.00  1.22
ATOM    315  CA  TRP A 165     322.914 316.936 308.395  1.00  0.58
ATOM    316  SC  TRP A 165     321.350 320.276 307.887  1.00  0.54
ATOM    317  CA  LEU A 166     323.037 313.257 309.402  1.00  0.57
ATOM    318  SC  LEU A 166     324.614 313.459 310.683  1.00  0.57
ATOM    319  CA  ILE A 167     319.657 311.312 308.945  1.00  0.56
ATOM    320  SC  ILE A 167     319.960 311.084 310.719  1.00  0.53
ATOM    321  CA  ALA A 168     315.764 311.590 308.698  1.00  0.56
ATOM    322  SC  ALA A 168     315.130 311.593 308.301  1.00  0.64
ATOM    323  CA  ASN A 169     313.391 309.302 310.537  1.00  0.64
ATOM    324  SC  ASN A 169     313.235 307.300 311.010  1.00  1.40
ATOM    325  CA  ASN A 170     310.262 310.870 311.756  1.00  0.63
ATOM    326  SC  ASN A 170     309.589 312.710 311.257  1.00  1.46
ATOM    327  CA  LEU A 171     308.060 309.111 314.284  1.00  0.75
ATOM    328  SC  LEU A 171     309.771 309.077 314.711  1.00  0.72
ATOM    329  CA  GLU A 172     304.747 309.610 315.708  1.00  0.91
ATOM    330  SC  GLU A 172     303.275 307.291 315.781  1.00  1.73
ATOM    331  CA  ARG A 173     302.797 309.164 318.928  1.00  1.16
ATOM    332  SC  ARG A 173     304.052 308.889 322.067  1.00  2.57
ATOM    333  CA  ASN A 174     299.262 309.079 317.530  1.00  1.45
ATOM    334  SC  ASN A 174     297.726 308.009 318.399  1.00  2.07
ATOM    335  CA  LEU A 175     299.879 311.800 314.615  1.00  1.37
ATOM    336  SC  LEU A 175     301.296 311.637 316.141  1.00  1.10
ATOM    337  CA  ASP A 176     298.753 312.069 310.924  1.00  2.05
ATOM    338  SC  ASP A 176     297.182 311.015 310.357  1.00  2.58
ATOM    339  CA  GLU A 177     299.797 314.014 307.729  1.00  2.58
ATOM    340  SC  GLU A 177     302.397 314.094 307.619  1.00  3.51
ATOM    341  CA  GLY A 178     297.871 317.240 306.628  1.00  2.84
ATOM    342  CA  ALA A 179     295.262 317.566 309.575  1.00  2.82
ATOM    343  SC  ALA A 179     295.013 317.014 310.175  1.00  2.84
ATOM    344  CA  TYR A 180     295.709 320.078 312.431  1.00  2.78
ATOM    345  SC  TYR A 180     294.109 322.300 310.658  1.00  3.97
ATOM    346  CA  HIS A 181     292.575 319.065 314.472  1.00  2.77
ATOM    347  SC  HIS A 181     290.554 317.224 314.110  1.00  3.56
ATOM    348  CA  GLN A 182     293.556 317.193 317.757  1.00  2.22
ATOM    349  SC  GLN A 182     292.820 315.459 319.229  1.00  3.05
ATOM    350  CA  GLY A 183     296.743 314.915 318.138  1.00  1.55
ATOM    351  CA  LYS A 184     299.213 313.189 320.558  1.00  1.27
ATOM    352  SC  LYS A 184     299.912 310.291 321.379  1.00  2.14
ATOM    353  CA  ALA A 185     302.776 314.109 319.666  1.00  0.98
ATOM    354  SC  ALA A 185     303.253 314.141 320.349  1.00  1.05
ATOM    355  CA  ALA A 186     304.921 314.347 316.538  1.00  0.75
ATOM    356  SC  ALA A 186     305.005 314.936 316.117  1.00  0.85
ATOM    357  CA  LEU A 187     308.337 312.823 316.767  1.00  0.64
ATOM    358  SC  LEU A 187     307.472 311.789 317.943  1.00  0.70
ATOM    359  CA  ILE A 188     311.892 313.264 315.503  1.00  0.50
ATOM    360  SC  ILE A 188     311.860 315.030 314.742  1.00  0.44
ATOM    361  CA  GLN A 189     314.708 310.725 315.110  1.00  0.56
ATOM    362  SC  GLN A 189     315.575 308.966 313.901  1.00  1.15
ATOM    363  CA  LEU A 190     316.270 312.841 312.553  1.00  0.49
ATOM    364  SC  LEU A 190     314.829 313.745 311.783  1.00  0.44
ATOM    365  CA  LEU A 191     318.975 315.166 312.157  1.00  0.43
ATOM    366  SC  LEU A 191     321.026 315.164 312.840  1.00  0.41
ATOM    367  CA  GLY A 192     319.292 318.558 310.424  1.00  0.49
ATOM    368  CA  GLN A 193     318.447 317.441 306.814  1.00  0.71
ATOM    369  SC  GLN A 193     320.189 315.780 306.372  1.00  1.10
ATOM    370  CA  LYS A 194     315.971 317.874 304.119  1.00  0.87
ATOM    371  SC  LYS A 194     316.304 315.213 302.752  1.00  2.24
ATOM    372  CA  LEU A 195     313.264 315.677 305.946  1.00  0.95
ATOM    373  SC  LEU A 195     314.575 315.690 307.196  1.00  0.94
ATOM    374  CA  GLU A 196     309.554 316.140 306.840  1.00  1.15
ATOM    375  SC  GLU A 196     309.866 314.074 305.481  1.00  2.18
ATOM    376  CA  HIS A 197     307.343 316.661 309.977  1.00  1.30
ATOM    377  SC  HIS A 197     306.382 318.974 311.306  1.00  1.95
ATOM    378  CA  HIS A 198     303.949 315.410 311.547  1.00  1.26
ATOM    379  SC  HIS A 198     304.634 313.067 312.680  1.00  2.05
ATOM    380  CA  HIS A 199     300.467 316.789 311.977  1.00  1.70
ATOM    381  SC  HIS A 199     299.567 319.035 310.703  1.00  3.27
ATOM    382  CA  HIS A 200     297.468 315.691 314.078  1.00  1.84
ATOM    383  SC  HIS A 200     298.590 318.124 314.348  1.00  2.40
ATOM    384  CA  HIS A 201     294.460 313.482 313.209  1.00  2.22
ATOM    385  SC  HIS A 201     294.765 311.309 314.595  1.00  2.88
ATOM    386  CA  HIS A 202     291.953 314.051 310.643  1.00  3.06
ATOM    387  SC  HIS A 202     290.396 312.331 309.124  1.00  3.92
TER
CONECT    1    3    2
CONECT    3    5    4
CONECT    5    7    6
CONECT    7    9    8
CONECT    9   11   10
CONECT   11   13   12
CONECT   13   15   14
CONECT   15   17   16
CONECT   17   19   18
CONECT   19   21   20
CONECT   21   23   22
CONECT   23   25   24
CONECT   25   27   26
CONECT   27   28
CONECT   28   30   29
CONECT   30   32   31
CONECT   32   34   33
CONECT   34   36   35
CONECT   36   38   37
CONECT   38   40   39
CONECT   40   42   41
CONECT   42   44   43
CONECT   44   46   45
CONECT   46   48   47
CONECT   48   50   49
CONECT   50   52   51
CONECT   52   54   53
CONECT   54   56   55
CONECT   56   58   57
CONECT   58   60   59
CONECT   60   61
CONECT   61   63   62
CONECT   63   65   64
CONECT   65   67   66
CONECT   67   69   68
CONECT   69   71   70
CONECT   71   73   72
CONECT   73   75   74
CONECT   75   76
CONECT   76   78   77
CONECT   78   79
CONECT   79   81   80
CONECT   81   83   82
CONECT   83   85   84
CONECT   85   87   86
CONECT   87   89   88
CONECT   89   91   90
CONECT   91   93   92
CONECT   93   95   94
CONECT   95   97   96
CONECT   97   98
CONECT   98  100   99
CONECT  100  102  101
CONECT  102  104  103
CONECT  104  106  105
CONECT  106  108  107
CONECT  108  110  109
CONECT  110  112  111
CONECT  112  114  113
CONECT  114  116  115
CONECT  116  118  117
CONECT  118  120  119
CONECT  120  121
CONECT  121  123  122
CONECT  123  125  124
CONECT  125  127  126
CONECT  127  129  128
CONECT  129  131  130
CONECT  131  133  132
CONECT  133  135  134
CONECT  135  137  136
CONECT  137  139  138
CONECT  139  141  140
CONECT  141  143  142
CONECT  143  144
CONECT  144  146  145
CONECT  146  148  147
CONECT  148  150  149
CONECT  150  152  151
CONECT  152  154  153
CONECT  154  156  155
CONECT  156  158  157
CONECT  158  160  159
CONECT  160  162  161
CONECT  162  164  163
CONECT  164  166  165
CONECT  166  168  167
CONECT  168  170  169
CONECT  170  172  171
CONECT  172  174  173
CONECT  174  176  175
CONECT  176  178  177
CONECT  178  180  179
CONECT  180  182  181
CONECT  182  184  183
CONECT  184  186  185
CONECT  186  187
CONECT  187  189  188
CONECT  189  191  190
CONECT  191  193  192
CONECT  193  195  194
CONECT  195  197  196
CONECT  197  199  198
CONECT  199  201  200
CONECT  201  203  202
CONECT  203  205  204
CONECT  205  207  206
CONECT  207  209  208
CONECT  209  211  210
CONECT  211  213  212
CONECT  213  215  214
CONECT  215  217  216
CONECT  217  219  218
CONECT  219  221  220
CONECT  221  223  222
CONECT  223  225  224
CONECT  225  227  226
CONECT  227  229  228
CONECT  229  231  230
CONECT  231  232
CONECT  232  234  233
CONECT  234  236  235
CONECT  236  238  237
CONECT  238  239
CONECT  239  240
CONECT  240  242  241
CONECT  242  244  243
CONECT  244  246  245
CONECT  246  248  247
CONECT  248  250  249
CONECT  250  251
CONECT  251  253  252
CONECT  253  255  254
CONECT  255  257  256
CONECT  257  259  258
CONECT  259  261  260
CONECT  261  263  262
CONECT  263  265  264
CONECT  265  267  266
CONECT  267  269  268
CONECT  269  271  270
CONECT  271  272
CONECT  272  273
CONECT  273  275  274
CONECT  275  277  276
CONECT  277  279  278
CONECT  279  281  280
CONECT  281  283  282
CONECT  283  285  284
CONECT  285  287  286
CONECT  287  289  288
CONECT  289  291  290
CONECT  291  293  292
CONECT  293  295  294
CONECT  295  297  296
CONECT  297  299  298
CONECT  299  301  300
CONECT  301  303  302
CONECT  303  305  304
CONECT  305  307  306
CONECT  307  309  308
CONECT  309  311  310
CONECT  311  313  312
CONECT  313  315  314
CONECT  315  317  316
CONECT  317  319  318
CONECT  319  321  320
CONECT  321  323  322
CONECT  323  325  324
CONECT  325  327  326
CONECT  327  329  328
CONECT  329  331  330
CONECT  331  333  332
CONECT  333  335  334
CONECT  335  337  336
CONECT  337  339  338
CONECT  339  341  340
CONECT  341  342
CONECT  342  344  343
CONECT  344  346  345
CONECT  346  348  347
CONECT  348  350  349
CONECT  350  351
CONECT  351  353  352
CONECT  353  355  354
CONECT  355  357  356
CONECT  357  359  358
CONECT  359  361  360
CONECT  361  363  362
CONECT  363  365  364
CONECT  365  367  366
CONECT  367  368
CONECT  368  370  369
CONECT  370  372  371
CONECT  372  374  373
CONECT  374  376  375
CONECT  376  378  377
CONECT  378  380  379
CONECT  380  382  381
CONECT  382  384  383
CONECT  384  386  385
CONECT  386  387
ENDMDL
REMARK 2KW5 MODEL 5 UNRES energy =  1435.00 kcal/mol RMSD = 8.05 A
CRYST1  640.000  640.000  640.000  90.00  90.00  90.00 P 1           1
ORIGX1       1.00000   0.00000   0.00000        0.00000
ORIGX2       0.00000   1.00000   0.00000        0.00000
ORIGX2       0.00000   0.00000   1.00000        0.00000
SCALE1       1.00000   0.00000   0.00000        0.00000
SCALE2       1.00000   0.00000   0.00000        0.00000
SCALE3       1.00000   0.00000   0.00000        0.00000
ATOM      1  CA  MET A   1     309.871 326.068 324.339  1.00  3.00
ATOM      2  SC  MET A   1     312.088 327.088 324.280  1.00  3.14
ATOM      3  CA  TRP A   2     309.852 322.655 322.776  1.00  2.67
ATOM      4  SC  TRP A   2     308.201 320.398 320.913  1.00  3.77
ATOM      5  CA  ASP A   3     312.592 321.352 325.136  1.00  3.60
ATOM      6  SC  ASP A   3     314.479 321.060 325.667  1.00  4.09
ATOM      7  CA  GLU A   4     312.693 319.095 328.153  1.00  5.01
ATOM      8  SC  GLU A   4     312.646 316.668 328.007  1.00  6.00
ATOM      9  CA  ARG A   5     315.459 317.270 330.223  1.00  6.08
ATOM     10  SC  ARG A   5     315.737 314.682 332.819  1.00  6.69
ATOM     11  CA  PHE A   6     317.904 314.428 329.685  1.00  7.18
ATOM     12  SC  PHE A   6     317.704 315.227 326.753  1.00  6.71
ATOM     13  CA  SER A   7     319.092 311.881 332.257  1.00  8.71
ATOM     14  SC  SER A   7     317.910 311.284 332.262  1.00  8.71
ATOM     15  CA  GLN A   8     322.065 309.314 332.386  1.00  9.62
ATOM     16  SC  GLN A   8     323.460 311.255 333.796  1.00 10.46
ATOM     17  CA  SER A   9     322.474 305.935 334.076  1.00  9.63
ATOM     18  SC  SER A   9     321.586 305.405 333.402  1.00  9.74
ATOM     19  CA  GLU A  10     326.063 305.294 333.514  1.00 10.16
ATOM     20  SC  GLU A  10     326.204 304.302 335.757  1.00 10.99
ATOM     21  CA  TYR A  11     328.603 307.011 331.134  1.00  9.39
ATOM     22  SC  TYR A  11     329.263 309.547 329.026  1.00  9.20
ATOM     23  CA  VAL A  12     331.827 305.947 329.249  1.00  9.86
ATOM     24  SC  VAL A  12     332.056 305.104 328.004  1.00 10.09
ATOM     25  CA  TYR A  13     335.183 307.310 328.635  1.00  9.59
ATOM     26  SC  TYR A  13     336.630 306.898 331.697  1.00 10.24
ATOM     27  CA  GLY A  14     337.447 307.251 325.368  1.00 10.13
ATOM     28  CA  THR A  15     338.648 310.756 324.564  1.00  8.98
ATOM     29  SC  THR A  15     337.923 311.808 323.654  1.00  8.99
ATOM     30  CA  GLU A  16     337.326 313.840 326.559  1.00  7.82
ATOM     31  SC  GLU A  16     339.226 315.304 327.759  1.00  8.44
ATOM     32  CA  PRO A  17     333.952 315.907 326.637  1.00  7.14
ATOM     33  SC  PRO A  17     333.906 315.813 328.050  1.00  7.29
ATOM     34  CA  ASN A  18     334.254 319.513 325.505  1.00  6.29
ATOM     35  SC  ASN A  18     334.494 320.694 323.871  1.00  6.60
ATOM     36  CA  ASP A  19     333.971 322.315 328.157  1.00  5.50
ATOM     37  SC  ASP A  19     333.960 323.750 329.632  1.00  6.30
ATOM     38  CA  PHE A  20     331.363 324.193 326.060  1.00  5.06
ATOM     39  SC  PHE A  20     333.312 324.850 323.761  1.00  6.50
ATOM     40  CA  LEU A  21     329.087 321.236 325.750  1.00  2.93
ATOM     41  SC  LEU A  21     327.268 322.168 325.086  1.00  2.04
ATOM     42  CA  VAL A  22     328.870 318.360 328.268  1.00  2.63
ATOM     43  SC  VAL A  22     328.336 319.232 329.426  1.00  2.79
ATOM     44  CA  SER A  23     325.230 317.749 328.110  1.00  1.74
ATOM     45  SC  SER A  23     325.169 317.277 329.261  1.00  1.81
ATOM     46  CA  VAL A  24     323.762 321.112 327.591  1.00  1.37
ATOM     47  SC  VAL A  24     323.458 320.675 326.268  1.00  1.15
ATOM     48  CA  ALA A  25     320.419 319.197 327.339  1.00  1.91
ATOM     49  SC  ALA A  25     320.165 318.789 326.687  1.00  2.18
ATOM     50  CA  ASN A  26     321.184 317.926 330.814  1.00  2.50
ATOM     51  SC  ASN A  26     320.424 316.510 331.857  1.00  2.69
ATOM     52  CA  GLN A  27     322.746 321.245 332.270  1.00  3.06
ATOM     53  SC  GLN A  27     323.913 323.448 332.228  1.00  3.96
ATOM     54  CA  ILE A  28     319.835 323.504 330.836  1.00  3.49
ATOM     55  SC  ILE A  28     320.128 323.227 328.972  1.00  2.69
ATOM     56  CA  PRO A  29     316.697 323.840 333.070  1.00  5.00
ATOM     57  SC  PRO A  29     316.680 325.299 333.039  1.00  5.12
ATOM     58  CA  GLN A  30     313.461 322.956 331.133  1.00  5.41
ATOM     59  SC  GLN A  30     310.792 323.121 331.837  1.00  5.91
ATOM     60  CA  GLY A  31     312.902 325.534 328.035  1.00  6.12
ATOM     61  CA  LYS A  32     316.873 325.620 326.911  1.00  4.75
ATOM     62  SC  LYS A  32     316.034 323.236 328.545  1.00  5.66
ATOM     63  CA  ILE A  33     316.824 324.402 323.237  1.00  3.87
ATOM     64  SC  ILE A  33     318.616 325.152 323.633  1.00  3.08
ATOM     65  CA  LEU A  34     318.571 325.257 320.009  1.00  2.63
ATOM     66  SC  LEU A  34     320.169 325.739 318.706  1.00  1.97
ATOM     67  CA  CYS A  35     316.669 325.685 316.670  1.00  2.37
ATOM     68  SC  CYS A  35     316.266 326.875 317.324  1.00  2.56
ATOM     69  CA  LEU A  36     318.718 325.584 313.628  1.00  1.48
ATOM     70  SC  LEU A  36     320.662 325.075 314.114  1.00  0.89
ATOM     71  CA  ALA A  37     316.544 327.662 311.110  1.00  2.08
ATOM     72  SC  ALA A  37     316.987 327.540 310.390  1.00  2.28
ATOM     73  CA  GLU A  38     313.536 327.257 313.263  1.00  1.71
ATOM     74  SC  GLU A  38     311.466 326.415 314.194  1.00  2.62
ATOM     75  CA  GLY A  39     312.552 329.594 315.913  1.00  1.36
ATOM     76  CA  GLU A  40     313.393 331.580 318.968  1.00  1.63
ATOM     77  SC  GLU A  40     311.635 333.332 318.732  1.00  2.61
ATOM     78  CA  GLY A  41     312.934 331.062 322.717  1.00  1.97
ATOM     79  CA  ARG A  42     312.811 332.736 326.085  1.00  2.07
ATOM     80  SC  ARG A  42     315.105 334.619 324.579  1.00  3.98
ATOM     81  CA  ASN A  43     314.580 331.584 329.197  1.00  2.63
ATOM     82  SC  ASN A  43     313.226 330.059 329.386  1.00  3.24
ATOM     83  CA  ALA A  44     317.574 330.242 327.409  1.00  2.41
ATOM     84  SC  ALA A  44     318.017 330.617 326.902  1.00  2.45
ATOM     85  CA  CYS A  45     320.191 331.355 329.672  1.00  2.17
ATOM     86  SC  CYS A  45     319.190 332.283 330.165  1.00  2.52
ATOM     87  CA  PHE A  46     321.120 328.085 331.339  1.00  2.17
ATOM     88  SC  PHE A  46     321.302 327.022 334.103  1.00  3.58
ATOM     89  CA  LEU A  47     324.100 327.273 329.318  1.00  1.12
ATOM     90  SC  LEU A  47     323.789 325.739 327.697  1.00  0.82
ATOM     91  CA  ALA A  48     324.899 330.689 328.119  1.00  1.01
ATOM     92  SC  ALA A  48     324.618 331.135 328.641  1.00  1.23
ATOM     93  CA  SER A  49     328.495 330.161 328.970  1.00  2.02
ATOM     94  SC  SER A  49     328.775 330.316 330.174  1.00  2.36
ATOM     95  CA  LEU A  50     329.244 328.021 325.693  1.00  2.40
ATOM     96  SC  LEU A  50     328.319 326.602 326.915  1.00  1.59
ATOM     97  CA  GLY A  51     326.517 329.639 323.384  1.00  2.83
ATOM     98  CA  TYR A  52     324.479 326.406 324.150  1.00  2.47
ATOM     99  SC  TYR A  52     327.438 325.918 322.961  1.00  2.59
ATOM    100  CA  GLU A  53     321.126 326.883 325.785  1.00  2.75
ATOM    101  SC  GLU A  53     319.754 327.214 328.164  1.00  3.66
ATOM    102  CA  VAL A  54     321.127 330.131 324.084  1.00  1.82
ATOM    103  SC  VAL A  54     322.341 329.542 324.798  1.00  1.30
ATOM    104  CA  THR A  55     320.490 328.693 320.674  1.00  2.22
ATOM    105  SC  THR A  55     319.003 329.118 320.931  1.00  2.98
ATOM    106  CA  ALA A  56     323.489 330.256 319.345  1.00  0.94
ATOM    107  SC  ALA A  56     323.929 330.467 319.924  1.00  1.09
ATOM    108  CA  VAL A  57     324.011 328.610 315.972  1.00  0.99
ATOM    109  SC  VAL A  57     323.210 328.647 314.670  1.00  0.72
ATOM    110  CA  ASP A  58     325.958 331.692 315.313  1.00  1.15
ATOM    111  SC  ASP A  58     326.894 331.338 317.015  1.00  1.67
ATOM    112  CA  GLN A  59     328.772 331.928 313.069  1.00  1.69
ATOM    113  SC  GLN A  59     328.629 330.705 311.077  1.00  2.21
ATOM    114  CA  SER A  60     326.955 334.631 311.034  1.00  1.44
ATOM    115  SC  SER A  60     326.825 334.714 309.745  1.00  1.64
ATOM    116  CA  SER A  61     326.274 338.254 311.414  1.00  1.37
ATOM    117  SC  SER A  61     326.925 339.065 310.630  1.00  1.67
ATOM    118  CA  VAL A  62     322.412 338.343 311.294  1.00  1.48
ATOM    119  SC  VAL A  62     322.804 336.916 311.528  1.00  1.49
ATOM    120  CA  GLY A  63     322.259 338.364 315.162  1.00  1.12
ATOM    121  CA  LEU A  64     325.121 335.742 315.835  1.00  0.90
ATOM    122  SC  LEU A  64     323.972 334.104 316.208  1.00  0.84
ATOM    123  CA  ALA A  65     328.200 338.027 315.850  1.00  1.13
ATOM    124  SC  ALA A  65     328.256 338.763 315.676  1.00  1.26
ATOM    125  CA  LYS A  66     326.909 339.681 319.138  1.00  1.15
ATOM    126  SC  LYS A  66     326.403 342.316 320.661  1.00  2.21
ATOM    127  CA  ALA A  67     325.515 336.295 320.628  1.00  0.93
ATOM    128  SC  ALA A  67     324.789 336.519 320.681  1.00  1.07
ATOM    129  CA  LYS A  68     328.595 334.290 319.391  1.00  1.43
ATOM    130  SC  LYS A  68     329.717 334.419 316.907  1.00  1.91
ATOM    131  CA  GLN A  69     331.155 336.719 320.874  1.00  1.76
ATOM    132  SC  GLN A  69     333.171 337.256 319.634  1.00  2.47
ATOM    133  CA  LEU A  70     329.065 336.850 324.031  1.00  1.74
ATOM    134  SC  LEU A  70     328.831 337.797 325.840  1.00  2.10
ATOM    135  CA  ALA A  71     329.222 333.158 324.178  1.00  1.62
ATOM    136  SC  ALA A  71     329.711 332.648 323.834  1.00  1.75
ATOM    137  CA  GLN A  72     331.876 332.984 326.882  1.00  2.73
ATOM    138  SC  GLN A  72     333.870 332.021 326.058  1.00  4.04
ATOM    139  CA  GLU A  73     332.688 336.639 326.951  1.00  3.11
ATOM    140  SC  GLU A  73     332.781 338.939 326.358  1.00  4.07
ATOM    141  CA  LYS A  74     332.082 336.983 330.597  1.00  2.34
ATOM    142  SC  LYS A  74     332.043 339.387 331.600  1.00  3.42
ATOM    143  CA  GLY A  75     329.292 334.552 330.983  1.00  1.65
ATOM    144  CA  VAL A  76     326.743 335.157 328.288  1.00  1.56
ATOM    145  SC  VAL A  76     327.277 333.918 327.788  1.00  1.30
ATOM    146  CA  LYS A  77     323.096 335.710 327.294  1.00  1.78
ATOM    147  SC  LYS A  77     322.863 338.766 327.148  1.00  2.76
ATOM    148  CA  ILE A  78     320.999 334.043 324.391  1.00  1.38
ATOM    149  SC  ILE A  78     322.835 333.980 324.199  1.00  1.17
ATOM    150  CA  THR A  79     320.161 334.169 320.670  1.00  1.32
ATOM    151  SC  THR A  79     320.858 335.179 319.694  1.00  1.61
ATOM    152  CA  THR A  80     318.083 331.764 318.319  1.00  1.65
ATOM    153  SC  THR A  80     316.879 332.597 318.203  1.00  2.06
ATOM    154  CA  VAL A  81     319.870 332.012 315.044  1.00  0.82
ATOM    155  SC  VAL A  81     319.554 330.529 315.231  1.00  0.89
ATOM    156  CA  GLN A  82     320.303 330.241 311.848  1.00  1.33
ATOM    157  SC  GLN A  82     318.981 331.299 310.151  1.00  2.27
ATOM    158  CA  SER A  83     323.742 331.807 310.902  1.00  1.37
ATOM    159  SC  SER A  83     324.736 331.058 311.271  1.00  1.65
ATOM    160  CA  ASN A  84     323.025 330.397 307.287  1.00  2.33
ATOM    161  SC  ASN A  84     324.276 331.804 306.533  1.00  3.25
ATOM    162  CA  LEU A  85     321.079 327.421 308.003  1.00  1.60
ATOM    163  SC  LEU A  85     322.015 326.528 309.570  1.00  1.08
ATOM    164  CA  ALA A  86     320.256 327.297 304.378  1.00  3.33
ATOM    165  SC  ALA A  86     319.976 327.541 303.708  1.00  3.54
ATOM    166  CA  ASP A  87     323.640 325.836 303.549  1.00  3.65
ATOM    167  SC  ASP A  87     324.071 325.497 301.541  1.00  4.34
ATOM    168  CA  PHE A  88     324.438 324.612 307.062  1.00  2.49
ATOM    169  SC  PHE A  88     325.375 321.882 306.309  1.00  3.80
ATOM    170  CA  ASP A  89     326.976 326.915 308.995  1.00  1.75
ATOM    171  SC  ASP A  89     326.362 328.321 307.574  1.00  2.13
ATOM    172  CA  ILE A  90     326.516 326.310 312.704  1.00  0.81
ATOM    173  SC  ILE A  90     326.310 324.397 312.299  1.00  0.78
ATOM    174  CA  VAL A  91     329.891 325.050 314.341  1.00  0.92
ATOM    175  SC  VAL A  91     330.610 325.971 313.540  1.00  0.85
ATOM    176  CA  ALA A  92     331.839 326.023 317.484  1.00  1.41
ATOM    177  SC  ALA A  92     332.189 325.933 318.145  1.00  1.73
ATOM    178  CA  ASP A  93     335.383 326.019 316.017  1.00  1.62
ATOM    179  SC  ASP A  93     337.412 325.406 316.017  1.00  2.39
ATOM    180  CA  ALA A  94     334.664 329.011 313.592  1.00  1.56
ATOM    181  SC  ALA A  94     334.922 328.891 312.874  1.00  1.81
ATOM    182  CA  TRP A  95     332.542 331.413 315.879  1.00  1.49
ATOM    183  SC  TRP A  95     329.819 329.378 315.856  1.00  1.38
ATOM    184  CA  GLU A  96     330.732 330.836 319.008  1.00  2.02
ATOM    185  SC  GLU A  96     332.465 332.327 319.675  1.00  2.92
ATOM    186  CA  GLY A  97     328.640 327.665 319.497  1.00  1.76
ATOM    187  CA  ILE A  98     325.751 325.304 318.711  1.00  1.31
ATOM    188  SC  ILE A  98     326.097 324.029 317.340  1.00  1.13
ATOM    189  CA  VAL A  99     322.766 322.989 320.129  1.00  0.97
ATOM    190  SC  VAL A  99     322.617 323.159 321.548  1.00  0.74
ATOM    191  CA  SER A 100     320.363 321.613 317.669  1.00  1.04
ATOM    192  SC  SER A 100     320.246 321.116 316.451  1.00  1.56
ATOM    193  CA  ILE A 101     317.441 320.535 319.465  1.00  1.03
ATOM    194  SC  ILE A 101     318.051 320.755 321.014  1.00  0.94
ATOM    195  CA  PHE A 102     313.960 322.415 319.333  1.00  0.82
ATOM    196  SC  PHE A 102     311.511 324.279 318.821  1.00  1.52
ATOM    197  CA  CYS A 103     313.682 321.855 315.698  1.00  1.00
ATOM    198  SC  CYS A 103     314.162 322.825 314.858  1.00  1.49
ATOM    199  CA  HIS A 104     316.290 320.439 313.435  1.00  1.64
ATOM    200  SC  HIS A 104     314.929 318.032 312.897  1.00  2.49
ATOM    201  CA  LEU A 105     315.753 322.713 310.440  1.00  1.47
ATOM    202  SC  LEU A 105     317.834 323.100 309.946  1.00  1.54
ATOM    203  CA  PRO A 106     313.263 323.790 307.647  1.00  1.72
ATOM    204  SC  PRO A 106     314.259 324.767 307.306  1.00  1.74
ATOM    205  CA  SER A 107     313.203 320.823 304.923  1.00  1.67
ATOM    206  SC  SER A 107     312.318 319.870 304.816  1.00  1.99
ATOM    207  CA  SER A 108     315.833 322.113 302.504  1.00  1.42
ATOM    208  SC  SER A 108     315.301 323.308 302.706  1.00  1.79
ATOM    209  CA  LEU A 109     318.045 322.639 305.336  1.00  1.05
ATOM    210  SC  LEU A 109     319.529 323.454 305.765  1.00  1.28
ATOM    211  CA  ARG A 110     317.290 319.520 307.502  1.00  1.09
ATOM    212  SC  ARG A 110     313.404 319.845 308.709  1.00  2.38
ATOM    213  CA  GLN A 111     319.132 317.440 304.772  1.00  1.18
ATOM    214  SC  GLN A 111     318.170 315.682 303.845  1.00  2.26
ATOM    215  CA  GLN A 112     322.169 319.665 305.065  1.00  0.99
ATOM    216  SC  GLN A 112     322.192 319.901 302.537  1.00  1.93
ATOM    217  CA  LEU A 113     322.000 320.171 308.739  1.00  0.89
ATOM    218  SC  LEU A 113     322.209 320.882 310.312  1.00  0.58
ATOM    219  CA  TYR A 114     321.443 316.688 309.677  1.00  0.91
ATOM    220  SC  TYR A 114     318.130 316.153 309.406  1.00  1.49
ATOM    221  CA  PRO A 115     324.497 315.670 307.640  1.00  0.93
ATOM    222  SC  PRO A 115     323.529 315.698 306.610  1.00  1.05
ATOM    223  CA  LYS A 116     326.228 318.805 309.232  1.00  0.80
ATOM    224  SC  LYS A 116     328.461 320.503 308.931  1.00  1.49
ATOM    225  CA  VAL A 117     325.096 317.792 312.611  1.00  0.82
ATOM    226  SC  VAL A 117     324.735 318.702 313.678  1.00  0.64
ATOM    227  CA  TYR A 118     324.101 314.259 312.762  1.00  1.85
ATOM    228  SC  TYR A 118     322.009 312.122 311.313  1.00  3.59
ATOM    229  CA  GLN A 119     327.208 313.355 310.574  1.00  1.50
ATOM    230  SC  GLN A 119     329.011 312.324 309.344  1.00  2.16
ATOM    231  CA  GLY A 120     329.194 315.894 312.562  1.00  1.34
ATOM    232  CA  LEU A 121     329.936 319.612 312.998  1.00  1.54
ATOM    233  SC  LEU A 121     328.728 319.075 314.782  1.00  1.08
ATOM    234  CA  LYS A 122     332.712 320.524 315.089  1.00  2.21
ATOM    235  SC  LYS A 122     333.913 322.159 312.739  1.00  3.05
ATOM    236  CA  PRO A 123     333.416 320.381 318.472  1.00  1.90
ATOM    237  SC  PRO A 123     334.398 321.347 318.108  1.00  1.96
ATOM    238  CA  GLY A 124     331.710 322.714 320.709  1.00  1.87
ATOM    239  CA  GLY A 125     328.009 321.756 320.525  1.00  1.35
ATOM    240  CA  VAL A 126     325.136 319.148 319.840  1.00  0.85
ATOM    241  SC  VAL A 126     325.432 318.840 321.321  1.00  0.78
ATOM    242  CA  PHE A 127     322.191 317.924 317.756  1.00  0.64
ATOM    243  SC  PHE A 127     321.231 316.499 315.200  1.00  0.54
ATOM    244  CA  ILE A 128     319.464 316.575 320.704  1.00  0.49
ATOM    245  SC  ILE A 128     321.379 316.122 320.427  1.00  1.21
ATOM    246  CA  LEU A 129     315.990 315.823 319.159  1.00  0.52
ATOM    247  SC  LEU A 129     316.717 316.496 317.244  1.00  0.53
ATOM    248  CA  GLU A 130     312.222 315.569 320.463  1.00  0.73
ATOM    249  SC  GLU A 130     313.220 318.148 320.047  1.00  1.61
ATOM    250  CA  GLY A 131     311.118 312.413 318.799  1.00  1.39
ATOM    251  CA  PHE A 132     307.808 313.405 316.845  1.00  1.08
ATOM    252  SC  PHE A 132     305.170 313.343 318.137  1.00  2.00
ATOM    253  CA  ALA A 133     306.348 316.180 314.757  1.00  1.94
ATOM    254  SC  ALA A 133     306.860 316.727 314.912  1.00  2.09
ATOM    255  CA  PRO A 134     303.048 316.132 312.865  1.00  3.21
ATOM    256  SC  PRO A 134     303.027 317.511 313.418  1.00  3.32
ATOM    257  CA  GLU A 135     303.902 315.543 309.227  1.00  3.53
ATOM    258  SC  GLU A 135     303.948 317.951 308.450  1.00  4.75
ATOM    259  CA  GLN A 136     306.463 312.791 308.971  1.00  2.42
ATOM    260  SC  GLN A 136     307.115 312.728 306.638  1.00  3.22
ATOM    261  CA  LEU A 137     305.919 310.441 311.741  1.00  1.73
ATOM    262  SC  LEU A 137     306.923 312.140 312.558  1.00  1.83
ATOM    263  CA  GLN A 138     303.014 311.825 313.750  1.00  2.43
ATOM    264  SC  GLN A 138     301.392 313.496 314.411  1.00  3.20
ATOM    265  CA  TYR A 139     300.502 311.607 310.804  1.00  3.61
ATOM    266  SC  TYR A 139     300.506 314.749 309.722  1.00  4.88
ATOM    267  CA  ASN A 140     302.743 309.929 308.124  1.00  3.15
ATOM    268  SC  ASN A 140     303.401 311.751 307.827  1.00  3.50
ATOM    269  CA  THR A 141     303.355 306.988 310.231  1.00  3.81
ATOM    270  SC  THR A 141     304.365 306.125 309.732  1.00  4.01
ATOM    271  CA  GLY A 142     301.200 307.417 313.441  1.00  5.05
ATOM    272  CA  GLY A 143     303.944 307.402 316.033  1.00  4.85
ATOM    273  CA  PRO A 144     307.271 309.393 317.023  1.00  4.29
ATOM    274  SC  PRO A 144     306.822 308.979 318.360  1.00  5.07
ATOM    275  CA  LYS A 145     310.631 308.811 315.355  1.00  4.04
ATOM    276  SC  LYS A 145     309.534 307.092 313.033  1.00  4.61
ATOM    277  CA  ASP A 146     310.221 311.019 312.395  1.00  3.21
ATOM    278  SC  ASP A 146     309.762 310.179 310.608  1.00  3.45
ATOM    279  CA  LEU A 147     311.243 314.150 310.592  1.00  2.46
ATOM    280  SC  LEU A 147     309.748 314.964 310.150  1.00  2.24
ATOM    281  CA  ASP A 148     310.377 317.181 312.547  1.00  2.25
ATOM    282  SC  ASP A 148     309.273 318.983 312.618  1.00  2.68
ATOM    283  CA  LEU A 149     312.520 316.437 315.783  1.00  2.42
ATOM    284  SC  LEU A 149     310.843 316.191 316.968  1.00  2.83
ATOM    285  CA  LEU A 150     314.328 313.444 314.704  1.00  1.89
ATOM    286  SC  LEU A 150     312.426 312.596 314.457  1.00  1.64
ATOM    287  CA  PRO A 151     315.190 312.788 311.038  1.00  1.37
ATOM    288  SC  PRO A 151     316.603 312.968 311.457  1.00  1.74
ATOM    289  CA  LYS A 152     315.195 309.078 312.142  1.00  1.10
ATOM    290  SC  LYS A 152     316.539 308.146 309.971  1.00  2.29
ATOM    291  CA  LEU A 153     315.390 308.931 315.944  1.00  0.83
ATOM    292  SC  LEU A 153     315.485 309.322 317.955  1.00  1.00
ATOM    293  CA  GLU A 154     318.187 306.530 317.159  1.00  1.19
ATOM    294  SC  GLU A 154     316.680 304.698 316.774  1.00  2.09
ATOM    295  CA  THR A 155     319.897 307.811 314.054  1.00  1.25
ATOM    296  SC  THR A 155     320.329 307.690 312.622  1.00  1.62
ATOM    297  CA  LEU A 156     320.172 311.457 314.867  1.00  1.06
ATOM    298  SC  LEU A 156     318.498 312.131 315.752  1.00  0.95
ATOM    299  CA  GLN A 157     320.199 310.998 318.691  1.00  1.06
ATOM    300  SC  GLN A 157     319.979 308.583 318.397  1.00  1.42
ATOM    301  CA  SER A 158     323.025 308.510 318.780  1.00  1.23
ATOM    302  SC  SER A 158     323.224 307.372 319.226  1.00  1.61
ATOM    303  CA  GLU A 159     324.460 308.836 315.646  1.00  1.19
ATOM    304  SC  GLU A 159     323.445 306.572 315.765  1.00  2.09
ATOM    305  CA  LEU A 160     326.243 312.028 315.919  1.00  0.96
ATOM    306  SC  LEU A 160     325.915 314.127 315.924  1.00  0.68
ATOM    307  CA  PRO A 161     329.444 310.687 314.591  1.00  1.33
ATOM    308  SC  PRO A 161     328.680 310.526 313.459  1.00  1.40
ATOM    309  CA  SER A 162     331.309 313.423 316.237  1.00  1.34
ATOM    310  SC  SER A 162     331.609 314.290 315.287  1.00  1.40
ATOM    311  CA  LEU A 163     329.173 313.026 319.274  1.00  1.15
ATOM    312  SC  LEU A 163     328.593 315.033 319.296  1.00  0.92
ATOM    313  CA  ASN A 164     329.211 309.768 320.544  1.00  1.57
ATOM    314  SC  ASN A 164     331.089 309.791 319.886  1.00  2.37
ATOM    315  CA  TRP A 165     326.426 310.693 322.993  1.00  1.18
ATOM    316  SC  TRP A 165     324.346 311.844 320.107  1.00  1.13
ATOM    317  CA  LEU A 166     326.281 312.005 326.555  1.00  1.20
ATOM    318  SC  LEU A 166     326.842 314.056 326.276  1.00  1.17
ATOM    319  CA  ILE A 167     322.800 310.929 328.293  1.00  1.39
ATOM    320  SC  ILE A 167     322.530 312.811 328.380  1.00  1.48
ATOM    321  CA  ALA A 168     319.111 309.861 327.089  1.00  1.85
ATOM    322  SC  ALA A 168     319.297 309.110 326.839  1.00  1.89
ATOM    323  CA  ASN A 169     315.317 310.008 328.326  1.00  2.64
ATOM    324  SC  ASN A 169     314.895 311.641 329.483  1.00  2.92
ATOM    325  CA  ASN A 170     312.718 307.392 328.098  1.00  2.63
ATOM    326  SC  ASN A 170     312.528 305.462 328.706  1.00  2.97
ATOM    327  CA  LEU A 171     309.137 308.795 327.773  1.00  2.69
ATOM    328  SC  LEU A 171     310.355 310.034 327.642  1.00  2.49
ATOM    329  CA  GLU A 172     307.837 307.234 324.273  1.00  2.60
ATOM    330  SC  GLU A 172     309.043 306.676 322.288  1.00  3.55
ATOM    331  CA  ARG A 173     304.307 308.456 324.207  1.00  2.80
ATOM    332  SC  ARG A 173     303.579 305.226 325.204  1.00  3.90
ATOM    333  CA  ASN A 174     302.445 310.649 321.887  1.00  2.89
ATOM    334  SC  ASN A 174     300.938 310.162 320.610  1.00  3.69
ATOM    335  CA  LEU A 175     300.584 313.971 322.550  1.00  3.56
ATOM    336  SC  LEU A 175     302.558 314.543 323.011  1.00  3.09
ATOM    337  CA  ASP A 176     296.942 314.565 321.899  1.00  4.89
ATOM    338  SC  ASP A 176     295.516 314.154 323.272  1.00  5.61
ATOM    339  CA  GLU A 177     297.306 317.878 320.210  1.00  5.94
ATOM    340  SC  GLU A 177     295.769 319.638 319.631  1.00  6.37
ATOM    341  CA  GLY A 178     299.592 316.308 317.337  1.00  6.75
ATOM    342  CA  ALA A 179     303.150 317.243 318.800  1.00  5.67
ATOM    343  SC  ALA A 179     302.945 318.040 318.756  1.00  5.66
ATOM    344  CA  TYR A 180     305.983 315.675 320.787  1.00  4.15
ATOM    345  SC  TYR A 180     309.099 315.704 321.975  1.00  4.71
ATOM    346  CA  HIS A 181     306.643 317.846 324.079  1.00  4.07
ATOM    347  SC  HIS A 181     308.420 318.911 325.718  1.00  5.24
ATOM    348  CA  GLN A 182     302.943 318.645 324.285  1.00  3.67
ATOM    349  SC  GLN A 182     303.340 320.202 322.505  1.00  4.63
ATOM    350  CA  GLY A 183     301.815 317.105 327.435  1.00  3.69
ATOM    351  CA  LYS A 184     302.442 313.493 326.393  1.00  3.20
ATOM    352  SC  LYS A 184     299.528 312.524 326.846  1.00  4.16
ATOM    353  CA  ALA A 185     306.059 312.026 326.333  1.00  2.33
ATOM    354  SC  ALA A 185     305.934 311.242 326.301  1.00  2.41
ATOM    355  CA  ALA A 186     309.181 313.658 325.683  1.00  2.12
ATOM    356  SC  ALA A 186     309.541 314.332 325.968  1.00  2.26
ATOM    357  CA  LEU A 187     311.049 310.875 323.800  1.00  1.88
ATOM    358  SC  LEU A 187     309.259 311.411 322.914  1.00  2.13
ATOM    359  CA  ILE A 188     314.281 312.845 324.608  1.00  1.55
ATOM    360  SC  ILE A 188     314.464 312.964 322.671  1.00  0.99
ATOM    361  CA  GLN A 189     316.187 310.054 322.919  1.00  1.22
ATOM    362  SC  GLN A 189     317.018 307.450 323.394  1.00  1.94
ATOM    363  CA  LEU A 190     319.449 311.356 323.529  1.00  1.08
ATOM    364  SC  LEU A 190     318.837 311.950 321.559  1.00  1.09
ATOM    365  CA  LEU A 191     322.041 314.192 323.441  1.00  0.93
ATOM    366  SC  LEU A 191     322.956 315.625 324.472  1.00  0.99
ATOM    367  CA  GLY A 192     325.952 314.680 322.404  1.00  2.50
ATOM    368  CA  GLN A 193     328.940 316.975 322.811  1.00  3.25
ATOM    369  SC  GLN A 193     330.852 317.927 324.076  1.00  3.98
ATOM    370  CA  LYS A 194     331.825 317.088 320.524  1.00  3.59
ATOM    371  SC  LYS A 194     334.527 316.040 319.424  1.00  4.51
ATOM    372  CA  LEU A 195     333.282 313.823 322.370  1.00  2.74
ATOM    373  SC  LEU A 195     331.588 313.366 322.622  1.00  1.88
ATOM    374  CA  GLU A 196     333.842 310.260 321.510  1.00  1.92
ATOM    375  SC  GLU A 196     335.574 310.486 320.550  1.00  2.79
ATOM    376  CA  HIS A 197     332.625 309.467 325.052  1.00  2.81
ATOM    377  SC  HIS A 197     333.373 310.880 327.364  1.00  4.30
ATOM    378  CA  HIS A 198     329.170 307.558 325.253  1.00  3.28
ATOM    379  SC  HIS A 198     328.126 307.581 322.764  1.00  3.84
ATOM    380  CA  HIS A 199     326.528 307.457 327.835  1.00  4.84
ATOM    381  SC  HIS A 199     324.751 308.299 325.801  1.00  4.51
ATOM    382  CA  HIS A 200     323.356 305.355 329.100  1.00  5.94
ATOM    383  SC  HIS A 200     324.926 306.868 330.865  1.00  6.62
ATOM    384  CA  HIS A 201     319.319 305.697 329.541  1.00  6.98
ATOM    385  SC  HIS A 201     318.864 304.618 327.116  1.00  6.71
ATOM    386  CA  HIS A 202     317.366 305.299 332.862  1.00  8.69
ATOM    387  SC  HIS A 202     315.240 306.674 333.805  1.00  9.07
TER
CONECT    1    3    2
CONECT    3    5    4
CONECT    5    7    6
CONECT    7    9    8
CONECT    9   11   10
CONECT   11   13   12
CONECT   13   15   14
CONECT   15   17   16
CONECT   17   19   18
CONECT   19   21   20
CONECT   21   23   22
CONECT   23   25   24
CONECT   25   27   26
CONECT   27   28
CONECT   28   30   29
CONECT   30   32   31
CONECT   32   34   33
CONECT   34   36   35
CONECT   36   38   37
CONECT   38   40   39
CONECT   40   42   41
CONECT   42   44   43
CONECT   44   46   45
CONECT   46   48   47
CONECT   48   50   49
CONECT   50   52   51
CONECT   52   54   53
CONECT   54   56   55
CONECT   56   58   57
CONECT   58   60   59
CONECT   60   61
CONECT   61   63   62
CONECT   63   65   64
CONECT   65   67   66
CONECT   67   69   68
CONECT   69   71   70
CONECT   71   73   72
CONECT   73   75   74
CONECT   75   76
CONECT   76   78   77
CONECT   78   79
CONECT   79   81   80
CONECT   81   83   82
CONECT   83   85   84
CONECT   85   87   86
CONECT   87   89   88
CONECT   89   91   90
CONECT   91   93   92
CONECT   93   95   94
CONECT   95   97   96
CONECT   97   98
CONECT   98  100   99
CONECT  100  102  101
CONECT  102  104  103
CONECT  104  106  105
CONECT  106  108  107
CONECT  108  110  109
CONECT  110  112  111
CONECT  112  114  113
CONECT  114  116  115
CONECT  116  118  117
CONECT  118  120  119
CONECT  120  121
CONECT  121  123  122
CONECT  123  125  124
CONECT  125  127  126
CONECT  127  129  128
CONECT  129  131  130
CONECT  131  133  132
CONECT  133  135  134
CONECT  135  137  136
CONECT  137  139  138
CONECT  139  141  140
CONECT  141  143  142
CONECT  143  144
CONECT  144  146  145
CONECT  146  148  147
CONECT  148  150  149
CONECT  150  152  151
CONECT  152  154  153
CONECT  154  156  155
CONECT  156  158  157
CONECT  158  160  159
CONECT  160  162  161
CONECT  162  164  163
CONECT  164  166  165
CONECT  166  168  167
CONECT  168  170  169
CONECT  170  172  171
CONECT  172  174  173
CONECT  174  176  175
CONECT  176  178  177
CONECT  178  180  179
CONECT  180  182  181
CONECT  182  184  183
CONECT  184  186  185
CONECT  186  187
CONECT  187  189  188
CONECT  189  191  190
CONECT  191  193  192
CONECT  193  195  194
CONECT  195  197  196
CONECT  197  199  198
CONECT  199  201  200
CONECT  201  203  202
CONECT  203  205  204
CONECT  205  207  206
CONECT  207  209  208
CONECT  209  211  210
CONECT  211  213  212
CONECT  213  215  214
CONECT  215  217  216
CONECT  217  219  218
CONECT  219  221  220
CONECT  221  223  222
CONECT  223  225  224
CONECT  225  227  226
CONECT  227  229  228
CONECT  229  231  230
CONECT  231  232
CONECT  232  234  233
CONECT  234  236  235
CONECT  236  238  237
CONECT  238  239
CONECT  239  240
CONECT  240  242  241
CONECT  242  244  243
CONECT  244  246  245
CONECT  246  248  247
CONECT  248  250  249
CONECT  250  251
CONECT  251  253  252
CONECT  253  255  254
CONECT  255  257  256
CONECT  257  259  258
CONECT  259  261  260
CONECT  261  263  262
CONECT  263  265  264
CONECT  265  267  266
CONECT  267  269  268
CONECT  269  271  270
CONECT  271  272
CONECT  272  273
CONECT  273  275  274
CONECT  275  277  276
CONECT  277  279  278
CONECT  279  281  280
CONECT  281  283  282
CONECT  283  285  284
CONECT  285  287  286
CONECT  287  289  288
CONECT  289  291  290
CONECT  291  293  292
CONECT  293  295  294
CONECT  295  297  296
CONECT  297  299  298
CONECT  299  301  300
CONECT  301  303  302
CONECT  303  305  304
CONECT  305  307  306
CONECT  307  309  308
CONECT  309  311  310
CONECT  311  313  312
CONECT  313  315  314
CONECT  315  317  316
CONECT  317  319  318
CONECT  319  321  320
CONECT  321  323  322
CONECT  323  325  324
CONECT  325  327  326
CONECT  327  329  328
CONECT  329  331  330
CONECT  331  333  332
CONECT  333  335  334
CONECT  335  337  336
CONECT  337  339  338
CONECT  339  341  340
CONECT  341  342
CONECT  342  344  343
CONECT  344  346  345
CONECT  346  348  347
CONECT  348  350  349
CONECT  350  351
CONECT  351  353  352
CONECT  353  355  354
CONECT  355  357  356
CONECT  357  359  358
CONECT  359  361  360
CONECT  361  363  362
CONECT  363  365  364
CONECT  365  367  366
CONECT  367  368
CONECT  368  370  369
CONECT  370  372  371
CONECT  372  374  373
CONECT  374  376  375
CONECT  376  378  377
CONECT  378  380  379
CONECT  380  382  381
CONECT  382  384  383
CONECT  384  386  385
CONECT  386  387
ENDMDL
