# Supplementary material for: Implementation of Time-Averaged Restraints with UNRES Coarse-Grained Model of Polypeptide Chains
Source: J Chem Theory Comput. 2025 Jan 24;21(3):1476–93. doi: 10.1021/acs.jctc.4c01504 (PMC11823420; doi:10.1021/acs.jctc.4c01504)
Supplement: Supplementary file 2 — ct4c01504_si_002.zip [file ct4c01504_si_002.zip › Suppdata/Structures/Models/2KW5_T260K_tau_48.9ps-cg.pdb]

REMARK 2KW5 MODEL 1 UNRES energy =  1091.88 kcal/mol RMSD = 8.61 A
CRYST1  640.000  640.000  640.000  90.00  90.00  90.00 P 1           1
ORIGX1       1.00000   0.00000   0.00000        0.00000
ORIGX2       0.00000   1.00000   0.00000        0.00000
ORIGX2       0.00000   0.00000   1.00000        0.00000
SCALE1       1.00000   0.00000   0.00000        0.00000
SCALE2       1.00000   0.00000   0.00000        0.00000
SCALE3       1.00000   0.00000   0.00000        0.00000
ATOM      1  CA  MET A   1     328.206 324.638 313.078  1.00  3.89
ATOM      2  SC  MET A   1     330.234 323.913 314.134  1.00  4.68
ATOM      3  CA  TRP A   2     325.747 321.850 313.401  1.00  3.33
ATOM      4  SC  TRP A   2     323.328 320.517 311.582  1.00  3.79
ATOM      5  CA  ASP A   3     325.885 318.227 312.148  1.00  2.96
ATOM      6  SC  ASP A   3     327.766 317.352 311.948  1.00  3.45
ATOM      7  CA  GLU A   4     323.079 315.510 311.356  1.00  2.84
ATOM      8  SC  GLU A   4     321.169 316.185 312.152  1.00  3.37
ATOM      9  CA  ARG A   5     323.391 311.711 310.665  1.00  3.05
ATOM     10  SC  ARG A   5     324.781 310.012 312.214  1.00  4.28
ATOM     11  CA  PHE A   6     320.999 309.175 309.219  1.00  3.36
ATOM     12  SC  PHE A   6     319.529 311.199 307.535  1.00  3.38
ATOM     13  CA  SER A   7     320.168 305.391 309.427  1.00  4.12
ATOM     14  SC  SER A   7     318.857 305.103 309.391  1.00  4.55
ATOM     15  CA  GLN A   8     321.203 304.300 306.002  1.00  3.88
ATOM     16  SC  GLN A   8     320.212 305.989 304.455  1.00  4.48
ATOM     17  CA  SER A   9     325.029 305.329 306.330  1.00  3.90
ATOM     18  SC  SER A   9     326.150 304.947 306.984  1.00  4.41
ATOM     19  CA  GLU A  10     324.167 309.131 305.446  1.00  3.25
ATOM     20  SC  GLU A  10     321.849 309.999 304.091  1.00  3.69
ATOM     21  CA  TYR A  11     325.436 312.477 306.721  1.00  2.77
ATOM     22  SC  TYR A  11     327.154 312.994 309.551  1.00  4.16
ATOM     23  CA  VAL A  12     324.000 316.095 307.126  1.00  2.20
ATOM     24  SC  VAL A  12     322.558 315.853 307.396  1.00  2.25
ATOM     25  CA  TYR A  13     325.589 319.470 307.949  1.00  2.08
ATOM     26  SC  TYR A  13     328.612 320.279 306.809  1.00  3.49
ATOM     27  CA  GLY A  14     324.189 322.992 308.832  1.00  1.99
ATOM     28  CA  THR A  15     324.634 326.344 310.849  1.00  2.16
ATOM     29  SC  THR A  15     323.828 327.665 310.858  1.00  2.55
ATOM     30  CA  GLU A  16     324.044 328.419 313.881  1.00  2.42
ATOM     31  SC  GLU A  16     325.862 329.553 315.032  1.00  2.92
ATOM     32  CA  PRO A  17     323.215 332.127 314.125  1.00  2.77
ATOM     33  SC  PRO A  17     322.183 331.475 314.846  1.00  2.94
ATOM     34  CA  ASN A  18     326.283 333.841 315.538  1.00  2.67
ATOM     35  SC  ASN A  18     327.648 334.486 314.334  1.00  3.45
ATOM     36  CA  ASP A  19     324.354 335.934 317.940  1.00  2.50
ATOM     37  SC  ASP A  19     322.829 336.745 318.985  1.00  3.25
ATOM     38  CA  PHE A  20     322.659 332.628 319.313  1.00  2.11
ATOM     39  SC  PHE A  20     321.031 330.229 319.698  1.00  2.91
ATOM     40  CA  LEU A  21     325.926 331.047 320.162  1.00  1.90
ATOM     41  SC  LEU A  21     325.917 328.921 320.733  1.00  2.25
ATOM     42  CA  VAL A  22     327.285 334.131 321.419  1.00  1.93
ATOM     43  SC  VAL A  22     327.567 335.175 320.345  1.00  2.36
ATOM     44  CA  SER A  23     324.480 334.694 323.791  1.00  1.88
ATOM     45  SC  SER A  23     323.343 335.284 323.569  1.00  2.05
ATOM     46  CA  VAL A  24     324.648 331.085 324.674  1.00  1.82
ATOM     47  SC  VAL A  24     323.797 329.981 325.230  1.00  2.11
ATOM     48  CA  ALA A  25     328.085 330.049 326.041  1.00  1.74
ATOM     49  SC  ALA A  25     328.373 330.584 325.479  1.00  1.83
ATOM     50  CA  ASN A  26     327.626 333.402 327.981  1.00  2.01
ATOM     51  SC  ASN A  26     326.851 334.879 326.795  1.00  2.35
ATOM     52  CA  GLN A  27     324.091 333.286 329.177  1.00  2.17
ATOM     53  SC  GLN A  27     322.462 334.913 330.716  1.00  2.51
ATOM     54  CA  ILE A  28     324.818 330.474 331.235  1.00  1.94
ATOM     55  SC  ILE A  28     325.450 329.355 329.838  1.00  1.84
ATOM     56  CA  PRO A  29     327.676 329.487 333.587  1.00  1.91
ATOM     57  SC  PRO A  29     326.918 329.514 334.787  1.00  2.16
ATOM     58  CA  GLN A  30     329.651 326.881 331.910  1.00  1.71
ATOM     59  SC  GLN A  30     329.787 328.757 330.276  1.00  2.37
ATOM     60  CA  GLY A  31     331.956 323.956 332.466  1.00  1.80
ATOM     61  CA  LYS A  32     331.159 321.482 329.793  1.00  1.60
ATOM     62  SC  LYS A  32     332.570 318.899 329.393  1.00  2.04
ATOM     63  CA  ILE A  33     327.854 321.600 327.755  1.00  1.28
ATOM     64  SC  ILE A  33     328.381 323.418 327.729  1.00  1.31
ATOM     65  CA  LEU A  34     325.358 318.982 326.280  1.00  1.25
ATOM     66  SC  LEU A  34     324.394 317.182 327.045  1.00  1.49
ATOM     67  CA  CYS A  35     323.611 318.056 322.894  1.00  1.29
ATOM     68  SC  CYS A  35     324.420 318.066 321.800  1.00  1.45
ATOM     69  CA  LEU A  36     320.659 315.473 322.512  1.00  1.42
ATOM     70  SC  LEU A  36     320.788 314.839 324.561  1.00  1.58
ATOM     71  CA  ALA A  37     318.671 314.317 319.300  1.00  1.78
ATOM     72  SC  ALA A  37     319.171 313.889 318.822  1.00  1.91
ATOM     73  CA  GLU A  38     315.937 311.778 318.458  1.00  2.27
ATOM     74  SC  GLU A  38     314.892 309.674 318.917  1.00  3.14
ATOM     75  CA  GLY A  39     315.275 310.863 314.650  1.00  3.14
ATOM     76  CA  GLU A  40     318.400 309.168 313.457  1.00  4.15
ATOM     77  SC  GLU A  40     318.822 306.949 312.418  1.00  5.43
ATOM     78  CA  GLY A  41     320.994 311.899 314.999  1.00  4.08
ATOM     79  CA  ARG A  42     321.765 315.285 315.511  1.00  3.58
ATOM     80  SC  ARG A  42     321.481 316.882 318.381  1.00  4.86
ATOM     81  CA  ASN A  43     324.765 317.146 316.497  1.00  3.63
ATOM     82  SC  ASN A  43     325.969 318.408 315.453  1.00  4.54
ATOM     83  CA  ALA A  44     324.728 320.656 317.565  1.00  3.02
ATOM     84  SC  ALA A  44     324.099 321.120 317.455  1.00  3.26
ATOM     85  CA  CYS A  45     328.414 320.833 318.655  1.00  2.80
ATOM     86  SC  CYS A  45     329.475 320.582 317.730  1.00  3.09
ATOM     87  CA  PHE A  46     327.859 324.620 319.225  1.00  2.51
ATOM     88  SC  PHE A  46     326.107 324.532 316.700  1.00  3.43
ATOM     89  CA  LEU A  47     329.639 324.463 322.655  1.00  1.87
ATOM     90  SC  LEU A  47     328.692 325.854 323.681  1.00  2.05
ATOM     91  CA  ALA A  48     332.203 322.032 321.313  1.00  2.29
ATOM     92  SC  ALA A  48     332.528 321.399 321.604  1.00  2.52
ATOM     93  CA  SER A  49     332.804 324.385 318.479  1.00  2.68
ATOM     94  SC  SER A  49     331.581 324.692 318.233  1.00  2.85
ATOM     95  CA  LEU A  50     333.735 327.524 320.559  1.00  2.47
ATOM     96  SC  LEU A  50     331.944 328.322 321.468  1.00  2.45
ATOM     97  CA  GLY A  51     336.825 325.558 321.783  1.00  2.82
ATOM     98  CA  TYR A  52     334.962 324.483 325.056  1.00  2.30
ATOM     99  SC  TYR A  52     334.128 326.079 327.920  1.00  3.46
ATOM    100  CA  GLU A  53     334.157 320.867 326.148  1.00  1.96
ATOM    101  SC  GLU A  53     334.823 318.788 326.394  1.00  2.59
ATOM    102  CA  VAL A  54     330.728 319.189 325.395  1.00  1.39
ATOM    103  SC  VAL A  54     329.743 320.022 324.570  1.00  1.59
ATOM    104  CA  THR A  55     328.566 315.966 325.527  1.00  1.29
ATOM    105  SC  THR A  55     328.099 315.194 326.697  1.00  1.45
ATOM    106  CA  ALA A  56     326.025 314.643 322.824  1.00  1.40
ATOM    107  SC  ALA A  56     326.754 314.586 322.403  1.00  1.46
ATOM    108  CA  VAL A  57     323.374 311.829 322.609  1.00  1.71
ATOM    109  SC  VAL A  57     322.410 311.270 323.595  1.00  1.94
ATOM    110  CA  ASP A  58     321.354 310.107 320.068  1.00  2.58
ATOM    111  SC  ASP A  58     322.767 310.430 318.789  1.00  3.50
ATOM    112  CA  GLN A  59     318.160 308.778 320.995  1.00  3.45
ATOM    113  SC  GLN A  59     316.618 307.294 322.814  1.00  4.80
ATOM    114  CA  SER A  60     319.244 306.152 318.095  1.00  3.44
ATOM    115  SC  SER A  60     320.363 306.888 317.963  1.00  3.86
ATOM    116  CA  SER A  61     322.283 303.930 318.927  1.00  4.04
ATOM    117  SC  SER A  61     322.340 303.580 320.134  1.00  4.74
ATOM    118  CA  VAL A  62     323.363 304.875 315.421  1.00  3.97
ATOM    119  SC  VAL A  62     322.919 304.555 314.125  1.00  4.27
ATOM    120  CA  GLY A  63     324.917 308.319 316.544  1.00  3.36
ATOM    121  CA  LEU A  64     326.459 307.433 319.866  1.00  2.42
ATOM    122  SC  LEU A  64     325.509 307.653 321.761  1.00  2.49
ATOM    123  CA  ALA A  65     330.095 307.393 319.196  1.00  2.52
ATOM    124  SC  ALA A  65     330.678 306.803 319.424  1.00  2.69
ATOM    125  CA  LYS A  66     330.157 309.812 316.396  1.00  2.49
ATOM    126  SC  LYS A  66     330.306 310.002 313.299  1.00  3.42
ATOM    127  CA  ALA A  67     330.047 313.123 318.384  1.00  2.14
ATOM    128  SC  ALA A  67     330.365 313.007 319.122  1.00  2.15
ATOM    129  CA  LYS A  68     333.949 313.301 318.605  1.00  2.13
ATOM    130  SC  LYS A  68     334.097 312.503 321.585  1.00  2.35
ATOM    131  CA  GLN A  69     334.208 312.977 314.652  1.00  2.53
ATOM    132  SC  GLN A  69     333.650 312.159 312.408  1.00  3.54
ATOM    133  CA  LEU A  70     331.765 316.127 314.412  1.00  2.41
ATOM    134  SC  LEU A  70     330.158 316.213 315.757  1.00  2.79
ATOM    135  CA  ALA A  71     333.590 317.694 317.352  1.00  2.27
ATOM    136  SC  ALA A  71     333.946 317.156 317.744  1.00  2.36
ATOM    137  CA  GLN A  72     336.943 317.634 315.498  1.00  2.41
ATOM    138  SC  GLN A  72     338.717 316.053 315.098  1.00  2.87
ATOM    139  CA  GLU A  73     335.596 319.528 312.607  1.00  2.75
ATOM    140  SC  GLU A  73     333.532 320.464 311.865  1.00  3.38
ATOM    141  CA  LYS A  74     336.583 322.966 314.267  1.00  2.61
ATOM    142  SC  LYS A  74     336.769 325.832 315.763  1.00  3.07
ATOM    143  CA  GLY A  75     339.004 321.895 317.136  1.00  2.50
ATOM    144  CA  VAL A  76     336.928 320.692 320.231  1.00  2.15
ATOM    145  SC  VAL A  76     335.772 321.129 319.339  1.00  2.21
ATOM    146  CA  LYS A  77     336.813 317.995 322.740  1.00  1.93
ATOM    147  SC  LYS A  77     338.072 317.986 325.020  1.00  2.92
ATOM    148  CA  ILE A  78     333.253 316.178 322.744  1.00  1.71
ATOM    149  SC  ILE A  78     331.717 316.615 321.696  1.00  1.82
ATOM    150  CA  THR A  79     331.717 313.177 324.751  1.00  1.74
ATOM    151  SC  THR A  79     331.804 313.898 326.096  1.00  1.96
ATOM    152  CA  THR A  80     328.609 311.017 324.312  1.00  1.91
ATOM    153  SC  THR A  80     328.831 310.675 322.838  1.00  2.43
ATOM    154  CA  VAL A  81     325.495 310.510 326.608  1.00  2.02
ATOM    155  SC  VAL A  81     324.380 311.283 327.243  1.00  2.01
ATOM    156  CA  GLN A  82     323.404 307.613 328.031  1.00  2.75
ATOM    157  SC  GLN A  82     323.483 308.342 330.325  1.00  3.68
ATOM    158  CA  SER A  83     320.616 305.167 327.005  1.00  3.30
ATOM    159  SC  SER A  83     320.693 304.211 326.144  1.00  3.98
ATOM    160  CA  ASN A  84     318.152 305.954 329.730  1.00  3.33
ATOM    161  SC  ASN A  84     318.237 306.418 331.637  1.00  4.28
ATOM    162  CA  LEU A  85     316.413 308.451 327.222  1.00  3.20
ATOM    163  SC  LEU A  85     317.310 310.480 327.013  1.00  2.91
ATOM    164  CA  ALA A  86     313.008 307.086 327.655  1.00  3.74
ATOM    165  SC  ALA A  86     312.864 306.291 327.692  1.00  4.01
ATOM    166  CA  ASP A  87     313.315 307.454 331.458  1.00  3.63
ATOM    167  SC  ASP A  87     311.967 306.311 332.604  1.00  4.20
ATOM    168  CA  PHE A  88     315.185 310.638 331.370  1.00  3.15
ATOM    169  SC  PHE A  88     316.599 311.070 333.912  1.00  4.34
ATOM    170  CA  ASP A  89     319.132 311.027 331.510  1.00  3.10
ATOM    171  SC  ASP A  89     320.206 309.366 332.031  1.00  4.30
ATOM    172  CA  ILE A  90     320.859 314.423 330.710  1.00  2.35
ATOM    173  SC  ILE A  90     320.410 316.232 330.160  1.00  2.19
ATOM    174  CA  VAL A  91     324.686 314.211 331.123  1.00  3.20
ATOM    175  SC  VAL A  91     325.012 315.691 331.226  1.00  3.44
ATOM    176  CA  ALA A  92     326.017 313.997 334.847  1.00  4.40
ATOM    177  SC  ALA A  92     325.860 313.585 335.570  1.00  4.84
ATOM    178  CA  ASP A  93     329.322 315.963 333.963  1.00  4.77
ATOM    179  SC  ASP A  93     330.085 314.356 332.915  1.00  5.75
ATOM    180  CA  ALA A  94     328.029 319.555 333.548  1.00  3.98
ATOM    181  SC  ALA A  94     328.339 319.995 332.975  1.00  4.30
ATOM    182  CA  TRP A  95     324.453 319.472 334.569  1.00  3.40
ATOM    183  SC  TRP A  95     322.555 316.677 334.246  1.00  3.85
ATOM    184  CA  GLU A  96     325.038 322.102 337.304  1.00  3.43
ATOM    185  SC  GLU A  96     324.773 319.782 337.888  1.00  4.52
ATOM    186  CA  GLY A  97     325.559 325.255 335.181  1.00  2.61
ATOM    187  CA  ILE A  98     325.696 323.802 331.517  1.00  2.03
ATOM    188  SC  ILE A  98     324.596 322.192 331.347  1.00  2.47
ATOM    189  CA  VAL A  99     323.832 324.977 328.390  1.00  1.61
ATOM    190  SC  VAL A  99     324.265 324.833 326.987  1.00  1.66
ATOM    191  CA  SER A 100     322.167 322.295 326.604  1.00  1.48
ATOM    192  SC  SER A 100     321.034 321.747 327.014  1.00  1.66
ATOM    193  CA  ILE A 101     321.227 321.598 322.894  1.00  1.50
ATOM    194  SC  ILE A 101     322.711 322.006 322.335  1.00  1.78
ATOM    195  CA  PHE A 102     318.515 319.332 321.275  1.00  1.75
ATOM    196  SC  PHE A 102     316.205 318.987 323.271  1.00  2.20
ATOM    197  CA  CYS A 103     317.254 318.183 317.702  1.00  1.90
ATOM    198  SC  CYS A 103     317.572 317.238 316.725  1.00  2.11
ATOM    199  CA  HIS A 104     313.972 316.483 317.402  1.00  2.23
ATOM    200  SC  HIS A 104     312.667 317.135 315.058  1.00  3.15
ATOM    201  CA  LEU A 105     312.569 313.982 319.999  1.00  2.16
ATOM    202  SC  LEU A 105     313.142 313.813 322.031  1.00  2.11
ATOM    203  CA  PRO A 106     309.149 312.001 319.786  1.00  2.68
ATOM    204  SC  PRO A 106     310.037 310.940 320.092  1.00  2.70
ATOM    205  CA  SER A 107     306.093 313.361 321.866  1.00  2.92
ATOM    206  SC  SER A 107     304.763 313.148 321.835  1.00  3.24
ATOM    207  CA  SER A 108     306.477 310.992 324.896  1.00  2.79
ATOM    208  SC  SER A 108     306.809 310.041 324.148  1.00  2.94
ATOM    209  CA  LEU A 109     310.345 311.295 324.454  1.00  2.29
ATOM    210  SC  LEU A 109     312.261 310.276 324.760  1.00  2.24
ATOM    211  CA  ARG A 110     310.066 315.276 324.287  1.00  2.23
ATOM    212  SC  ARG A 110     310.743 318.480 324.101  1.00  2.98
ATOM    213  CA  GLN A 111     308.533 315.186 327.842  1.00  2.49
ATOM    214  SC  GLN A 111     307.000 312.890 327.594  1.00  3.38
ATOM    215  CA  GLN A 112     310.790 312.578 329.078  1.00  2.35
ATOM    216  SC  GLN A 112     310.293 310.226 329.534  1.00  3.15
ATOM    217  CA  LEU A 113     313.977 314.375 328.143  1.00  1.90
ATOM    218  SC  LEU A 113     315.725 315.445 327.576  1.00  2.05
ATOM    219  CA  TYR A 114     312.435 317.967 329.048  1.00  2.01
ATOM    220  SC  TYR A 114     309.235 318.409 327.873  1.00  2.79
ATOM    221  CA  PRO A 115     311.577 316.666 332.495  1.00  2.63
ATOM    222  SC  PRO A 115     310.591 315.945 331.752  1.00  2.64
ATOM    223  CA  LYS A 116     315.528 315.771 332.797  1.00  2.56
ATOM    224  SC  LYS A 116     317.333 315.368 334.778  1.00  3.48
ATOM    225  CA  VAL A 117     316.121 319.120 331.193  1.00  2.04
ATOM    226  SC  VAL A 117     316.310 319.643 329.845  1.00  1.99
ATOM    227  CA  TYR A 118     314.623 320.578 334.387  1.00  2.55
ATOM    228  SC  TYR A 118     311.597 320.297 332.823  1.00  3.62
ATOM    229  CA  GLN A 119     316.974 318.745 336.825  1.00  3.06
ATOM    230  SC  GLN A 119     314.998 317.329 336.206  1.00  3.77
ATOM    231  CA  GLY A 120     319.709 318.912 334.181  1.00  2.93
ATOM    232  CA  LEU A 121     320.088 322.607 333.395  1.00  2.29
ATOM    233  SC  LEU A 121     318.764 322.814 331.672  1.00  2.10
ATOM    234  CA  LYS A 122     318.052 323.694 336.404  1.00  2.66
ATOM    235  SC  LYS A 122     316.364 322.526 338.089  1.00  4.14
ATOM    236  CA  PRO A 123     320.869 325.090 338.658  1.00  2.70
ATOM    237  SC  PRO A 123     321.553 323.924 338.277  1.00  3.16
ATOM    238  CA  GLY A 124     321.432 328.296 336.592  1.00  2.35
ATOM    239  CA  GLY A 125     321.946 327.422 333.001  1.00  1.94
ATOM    240  CA  VAL A 126     320.248 327.367 329.670  1.00  1.54
ATOM    241  SC  VAL A 126     320.476 328.701 329.159  1.00  1.62
ATOM    242  CA  PHE A 127     318.616 324.842 327.179  1.00  1.41
ATOM    243  SC  PHE A 127     315.754 324.860 326.386  1.00  2.03
ATOM    244  CA  ILE A 128     318.533 325.023 323.279  1.00  1.22
ATOM    245  SC  ILE A 128     320.366 325.705 323.349  1.00  1.44
ATOM    246  CA  LEU A 129     316.450 322.962 320.637  1.00  1.14
ATOM    247  SC  LEU A 129     314.447 322.472 321.102  1.00  1.72
ATOM    248  CA  GLU A 130     316.369 322.422 316.928  1.00  1.27
ATOM    249  SC  GLU A 130     318.530 321.989 318.011  1.00  2.09
ATOM    250  CA  GLY A 131     313.478 322.395 314.644  1.00  1.56
ATOM    251  CA  PHE A 132     315.758 320.733 312.031  1.00  1.97
ATOM    252  SC  PHE A 132     318.567 320.618 313.269  1.00  2.85
ATOM    253  CA  ALA A 133     315.240 317.026 311.436  1.00  4.40
ATOM    254  SC  ALA A 133     314.568 317.315 311.042  1.00  4.51
ATOM    255  CA  PRO A 134     316.901 314.698 309.056  1.00  6.23
ATOM    256  SC  PRO A 134     316.781 313.824 310.252  1.00  7.02
ATOM    257  CA  GLU A 135     314.497 314.715 306.237  1.00  6.03
ATOM    258  SC  GLU A 135     314.769 311.982 306.844  1.00  7.62
ATOM    259  CA  GLN A 136     312.178 312.392 308.352  1.00  4.95
ATOM    260  SC  GLN A 136     312.850 313.434 310.823  1.00  6.08
ATOM    261  CA  LEU A 137     308.936 314.324 307.470  1.00  3.70
ATOM    262  SC  LEU A 137     308.979 316.329 307.072  1.00  3.36
ATOM    263  CA  GLN A 138     310.088 313.961 303.848  1.00  4.47
ATOM    264  SC  GLN A 138     312.328 315.544 303.214  1.00  5.60
ATOM    265  CA  TYR A 139     308.688 310.535 303.476  1.00  5.61
ATOM    266  SC  TYR A 139     311.502 308.838 304.185  1.00  7.00
ATOM    267  CA  ASN A 140     305.291 312.011 304.308  1.00  6.30
ATOM    268  SC  ASN A 140     305.078 312.718 306.188  1.00  7.04
ATOM    269  CA  THR A 141     303.624 314.303 301.849  1.00  7.31
ATOM    270  SC  THR A 141     302.178 314.291 301.577  1.00  7.69
ATOM    271  CA  GLY A 142     305.332 317.546 300.400  1.00  8.46
ATOM    272  CA  GLY A 143     303.029 320.632 301.435  1.00  8.49
ATOM    273  CA  PRO A 144     302.296 319.270 305.008  1.00  7.86
ATOM    274  SC  PRO A 144     301.101 318.797 304.409  1.00  8.37
ATOM    275  CA  LYS A 145     305.823 317.939 306.256  1.00  6.08
ATOM    276  SC  LYS A 145     304.443 318.183 309.025  1.00  7.39
ATOM    277  CA  ASP A 146     308.979 318.428 303.882  1.00  5.11
ATOM    278  SC  ASP A 146     309.412 318.226 301.918  1.00  6.06
ATOM    279  CA  LEU A 147     312.553 319.345 305.497  1.00  4.25
ATOM    280  SC  LEU A 147     313.367 317.971 306.381  1.00  4.18
ATOM    281  CA  ASP A 148     311.574 322.969 304.013  1.00  5.81
ATOM    282  SC  ASP A 148     312.099 322.738 302.082  1.00  7.11
ATOM    283  CA  LEU A 149     308.034 322.845 304.958  1.00  5.48
ATOM    284  SC  LEU A 149     306.667 321.313 304.370  1.00  6.25
ATOM    285  CA  LEU A 150     308.091 322.490 308.686  1.00  3.34
ATOM    286  SC  LEU A 150     310.115 322.171 308.285  1.00  2.84
ATOM    287  CA  PRO A 151     305.881 324.318 311.096  1.00  3.43
ATOM    288  SC  PRO A 151     305.380 323.054 311.571  1.00  3.71
ATOM    289  CA  LYS A 152     307.832 327.079 312.576  1.00  2.54
ATOM    290  SC  LYS A 152     307.770 328.384 309.894  1.00  3.70
ATOM    291  CA  LEU A 153     310.220 327.298 315.408  1.00  2.29
ATOM    292  SC  LEU A 153     311.794 326.349 316.547  1.00  2.70
ATOM    293  CA  GLU A 154     308.065 329.660 317.353  1.00  2.44
ATOM    294  SC  GLU A 154     308.454 332.319 316.544  1.00  3.52
ATOM    295  CA  THR A 155     305.464 326.721 317.922  1.00  2.51
ATOM    296  SC  THR A 155     304.077 327.157 318.033  1.00  2.95
ATOM    297  CA  LEU A 156     308.314 324.379 318.849  1.00  2.23
ATOM    298  SC  LEU A 156     309.665 322.759 318.691  1.00  2.35
ATOM    299  CA  GLN A 157     309.698 326.965 321.258  1.00  2.34
ATOM    300  SC  GLN A 157     309.386 329.370 321.838  1.00  3.33
ATOM    301  CA  SER A 158     307.158 326.253 323.921  1.00  2.66
ATOM    302  SC  SER A 158     306.010 326.295 323.354  1.00  3.09
ATOM    303  CA  GLU A 159     308.958 322.821 324.255  1.00  3.16
ATOM    304  SC  GLU A 159     308.133 321.004 322.855  1.00  4.34
ATOM    305  CA  LEU A 160     310.838 322.270 327.502  1.00  2.40
ATOM    306  SC  LEU A 160     312.450 322.326 328.849  1.00  2.10
ATOM    307  CA  PRO A 161     307.954 323.818 329.617  1.00  2.97
ATOM    308  SC  PRO A 161     307.246 322.608 329.374  1.00  3.44
ATOM    309  CA  SER A 162     309.500 324.188 333.174  1.00  2.53
ATOM    310  SC  SER A 162     309.791 323.808 334.447  1.00  2.76
ATOM    311  CA  LEU A 163     312.074 326.204 331.236  1.00  1.72
ATOM    312  SC  LEU A 163     313.993 326.065 330.887  1.00  1.88
ATOM    313  CA  ASN A 164     311.033 329.549 329.566  1.00  1.75
ATOM    314  SC  ASN A 164     310.013 331.174 329.163  1.00  2.33
ATOM    315  CA  TRP A 165     312.098 330.386 326.023  1.00  1.42
ATOM    316  SC  TRP A 165     310.429 327.428 325.982  1.00  1.98
ATOM    317  CA  LEU A 166     314.363 333.263 325.264  1.00  1.63
ATOM    318  SC  LEU A 166     316.243 333.260 326.238  1.00  1.60
ATOM    319  CA  ILE A 167     315.088 333.522 321.387  1.00  1.64
ATOM    320  SC  ILE A 167     316.872 333.769 321.686  1.00  1.93
ATOM    321  CA  ALA A 168     315.308 331.467 318.490  1.00  1.79
ATOM    322  SC  ALA A 168     314.617 331.337 318.197  1.00  2.02
ATOM    323  CA  ASN A 169     317.429 330.894 315.380  1.00  1.88
ATOM    324  SC  ASN A 169     316.469 329.251 315.692  1.00  2.68
ATOM    325  CA  ASN A 170     316.700 330.238 311.721  1.00  1.79
ATOM    326  SC  ASN A 170     315.376 331.487 310.948  1.00  2.47
ATOM    327  CA  LEU A 171     319.199 327.845 309.912  1.00  1.70
ATOM    328  SC  LEU A 171     319.431 327.894 311.910  1.00  1.98
ATOM    329  CA  GLU A 172     320.101 326.547 306.324  1.00  1.87
ATOM    330  SC  GLU A 172     319.980 329.232 305.607  1.00  2.56
ATOM    331  CA  ARG A 173     321.466 322.765 306.231  1.00  1.70
ATOM    332  SC  ARG A 173     319.721 319.843 306.411  1.00  3.41
ATOM    333  CA  ASN A 174     322.755 320.313 303.380  1.00  1.80
ATOM    334  SC  ASN A 174     324.425 319.546 304.058  1.00  2.25
ATOM    335  CA  LEU A 175     322.641 316.218 303.010  1.00  1.85
ATOM    336  SC  LEU A 175     320.444 316.273 302.824  1.00  1.98
ATOM    337  CA  ASP A 176     325.440 313.753 302.297  1.00  2.26
ATOM    338  SC  ASP A 176     326.506 314.717 303.613  1.00  2.58
ATOM    339  CA  GLU A 177     325.778 310.065 301.451  1.00  2.87
ATOM    340  SC  GLU A 177     325.457 307.965 300.238  1.00  3.57
ATOM    341  CA  GLY A 178     329.190 308.591 301.533  1.00  3.40
ATOM    342  CA  ALA A 179     331.513 310.646 299.408  1.00  3.56
ATOM    343  SC  ALA A 179     332.047 310.439 298.928  1.00  3.73
ATOM    344  CA  TYR A 180     328.310 311.690 297.557  1.00  3.18
ATOM    345  SC  TYR A 180     328.461 310.896 294.353  1.00  4.16
ATOM    346  CA  HIS A 181     325.915 314.724 298.212  1.00  2.67
ATOM    347  SC  HIS A 181     325.049 317.143 299.219  1.00  3.33
ATOM    348  CA  GLN A 182     321.978 314.545 298.341  1.00  2.58
ATOM    349  SC  GLN A 182     322.781 312.177 298.153  1.00  3.52
ATOM    350  CA  GLY A 183     319.896 317.803 298.595  1.00  2.48
ATOM    351  CA  LYS A 184     319.091 320.754 300.802  1.00  2.11
ATOM    352  SC  LYS A 184     316.317 321.770 299.673  1.00  3.14
ATOM    353  CA  ALA A 185     316.960 321.431 303.984  1.00  1.84
ATOM    354  SC  ALA A 185     316.734 320.759 304.372  1.00  1.92
ATOM    355  CA  ALA A 186     315.682 324.463 305.659  1.00  1.74
ATOM    356  SC  ALA A 186     314.953 324.752 305.459  1.00  1.87
ATOM    357  CA  LEU A 187     315.684 324.449 309.540  1.00  1.50
ATOM    358  SC  LEU A 187     317.716 323.952 309.632  1.00  1.77
ATOM    359  CA  ILE A 188     315.046 326.666 312.868  1.00  1.49
ATOM    360  SC  ILE A 188     313.490 327.551 312.134  1.00  1.61
ATOM    361  CA  GLN A 189     316.703 326.587 316.297  1.00  1.24
ATOM    362  SC  GLN A 189     319.389 325.931 316.660  1.00  1.98
ATOM    363  CA  LEU A 190     315.749 327.930 319.755  1.00  1.22
ATOM    364  SC  LEU A 190     314.397 327.034 320.921  1.00  1.85
ATOM    365  CA  LEU A 191     317.354 328.894 323.162  1.00  1.24
ATOM    366  SC  LEU A 191     318.752 330.157 324.117  1.00  1.46
ATOM    367  CA  GLY A 192     316.057 328.894 326.857  1.00  1.54
ATOM    368  CA  GLN A 193     316.299 329.992 330.529  1.00  1.61
ATOM    369  SC  GLN A 193     318.059 332.002 330.914  1.00  2.50
ATOM    370  CA  LYS A 194     315.794 328.329 334.061  1.00  2.22
ATOM    371  SC  LYS A 194     316.065 331.212 335.107  1.00  3.30
ATOM    372  CA  LEU A 195     312.781 327.562 336.293  1.00  2.58
ATOM    373  SC  LEU A 195     313.391 325.655 335.777  1.00  3.02
ATOM    374  CA  GLU A 196     314.879 328.525 339.164  1.00  3.75
ATOM    375  SC  GLU A 196     317.187 327.481 339.055  1.00  5.05
ATOM    376  CA  HIS A 197     314.213 332.208 339.276  1.00  5.32
ATOM    377  SC  HIS A 197     316.786 332.236 340.036  1.00  6.43
ATOM    378  CA  HIS A 198     310.689 331.542 338.116  1.00  6.48
ATOM    379  SC  HIS A 198     311.870 331.092 335.729  1.00  7.27
ATOM    380  CA  HIS A 199     310.291 328.919 340.932  1.00  7.80
ATOM    381  SC  HIS A 199     312.270 327.078 340.153  1.00  7.95
ATOM    382  CA  HIS A 200     310.721 331.998 343.091  1.00  9.58
ATOM    383  SC  HIS A 200     313.346 331.883 343.811  1.00 10.15
ATOM    384  CA  HIS A 201     308.211 334.567 342.454  1.00 11.41
ATOM    385  SC  HIS A 201     310.588 334.793 341.437  1.00 11.26
ATOM    386  CA  HIS A 202     305.279 332.410 341.276  1.00 13.38
ATOM    387  SC  HIS A 202     306.736 330.905 339.415  1.00 14.06
TER
CONECT    1    3    2
CONECT    3    5    4
CONECT    5    7    6
CONECT    7    9    8
CONECT    9   11   10
CONECT   11   13   12
CONECT   13   15   14
CONECT   15   17   16
CONECT   17   19   18
CONECT   19   21   20
CONECT   21   23   22
CONECT   23   25   24
CONECT   25   27   26
CONECT   27   28
CONECT   28   30   29
CONECT   30   32   31
CONECT   32   34   33
CONECT   34   36   35
CONECT   36   38   37
CONECT   38   40   39
CONECT   40   42   41
CONECT   42   44   43
CONECT   44   46   45
CONECT   46   48   47
CONECT   48   50   49
CONECT   50   52   51
CONECT   52   54   53
CONECT   54   56   55
CONECT   56   58   57
CONECT   58   60   59
CONECT   60   61
CONECT   61   63   62
CONECT   63   65   64
CONECT   65   67   66
CONECT   67   69   68
CONECT   69   71   70
CONECT   71   73   72
CONECT   73   75   74
CONECT   75   76
CONECT   76   78   77
CONECT   78   79
CONECT   79   81   80
CONECT   81   83   82
CONECT   83   85   84
CONECT   85   87   86
CONECT   87   89   88
CONECT   89   91   90
CONECT   91   93   92
CONECT   93   95   94
CONECT   95   97   96
CONECT   97   98
CONECT   98  100   99
CONECT  100  102  101
CONECT  102  104  103
CONECT  104  106  105
CONECT  106  108  107
CONECT  108  110  109
CONECT  110  112  111
CONECT  112  114  113
CONECT  114  116  115
CONECT  116  118  117
CONECT  118  120  119
CONECT  120  121
CONECT  121  123  122
CONECT  123  125  124
CONECT  125  127  126
CONECT  127  129  128
CONECT  129  131  130
CONECT  131  133  132
CONECT  133  135  134
CONECT  135  137  136
CONECT  137  139  138
CONECT  139  141  140
CONECT  141  143  142
CONECT  143  144
CONECT  144  146  145
CONECT  146  148  147
CONECT  148  150  149
CONECT  150  152  151
CONECT  152  154  153
CONECT  154  156  155
CONECT  156  158  157
CONECT  158  160  159
CONECT  160  162  161
CONECT  162  164  163
CONECT  164  166  165
CONECT  166  168  167
CONECT  168  170  169
CONECT  170  172  171
CONECT  172  174  173
CONECT  174  176  175
CONECT  176  178  177
CONECT  178  180  179
CONECT  180  182  181
CONECT  182  184  183
CONECT  184  186  185
CONECT  186  187
CONECT  187  189  188
CONECT  189  191  190
CONECT  191  193  192
CONECT  193  195  194
CONECT  195  197  196
CONECT  197  199  198
CONECT  199  201  200
CONECT  201  203  202
CONECT  203  205  204
CONECT  205  207  206
CONECT  207  209  208
CONECT  209  211  210
CONECT  211  213  212
CONECT  213  215  214
CONECT  215  217  216
CONECT  217  219  218
CONECT  219  221  220
CONECT  221  223  222
CONECT  223  225  224
CONECT  225  227  226
CONECT  227  229  228
CONECT  229  231  230
CONECT  231  232
CONECT  232  234  233
CONECT  234  236  235
CONECT  236  238  237
CONECT  238  239
CONECT  239  240
CONECT  240  242  241
CONECT  242  244  243
CONECT  244  246  245
CONECT  246  248  247
CONECT  248  250  249
CONECT  250  251
CONECT  251  253  252
CONECT  253  255  254
CONECT  255  257  256
CONECT  257  259  258
CONECT  259  261  260
CONECT  261  263  262
CONECT  263  265  264
CONECT  265  267  266
CONECT  267  269  268
CONECT  269  271  270
CONECT  271  272
CONECT  272  273
CONECT  273  275  274
CONECT  275  277  276
CONECT  277  279  278
CONECT  279  281  280
CONECT  281  283  282
CONECT  283  285  284
CONECT  285  287  286
CONECT  287  289  288
CONECT  289  291  290
CONECT  291  293  292
CONECT  293  295  294
CONECT  295  297  296
CONECT  297  299  298
CONECT  299  301  300
CONECT  301  303  302
CONECT  303  305  304
CONECT  305  307  306
CONECT  307  309  308
CONECT  309  311  310
CONECT  311  313  312
CONECT  313  315  314
CONECT  315  317  316
CONECT  317  319  318
CONECT  319  321  320
CONECT  321  323  322
CONECT  323  325  324
CONECT  325  327  326
CONECT  327  329  328
CONECT  329  331  330
CONECT  331  333  332
CONECT  333  335  334
CONECT  335  337  336
CONECT  337  339  338
CONECT  339  341  340
CONECT  341  342
CONECT  342  344  343
CONECT  344  346  345
CONECT  346  348  347
CONECT  348  350  349
CONECT  350  351
CONECT  351  353  352
CONECT  353  355  354
CONECT  355  357  356
CONECT  357  359  358
CONECT  359  361  360
CONECT  361  363  362
CONECT  363  365  364
CONECT  365  367  366
CONECT  367  368
CONECT  368  370  369
CONECT  370  372  371
CONECT  372  374  373
CONECT  374  376  375
CONECT  376  378  377
CONECT  378  380  379
CONECT  380  382  381
CONECT  382  384  383
CONECT  384  386  385
CONECT  386  387
ENDMDL
REMARK 2KW5 MODEL 2 UNRES energy =  1091.91 kcal/mol RMSD = 5.48 A
CRYST1  640.000  640.000  640.000  90.00  90.00  90.00 P 1           1
ORIGX1       1.00000   0.00000   0.00000        0.00000
ORIGX2       0.00000   1.00000   0.00000        0.00000
ORIGX2       0.00000   0.00000   1.00000        0.00000
SCALE1       1.00000   0.00000   0.00000        0.00000
SCALE2       1.00000   0.00000   0.00000        0.00000
SCALE3       1.00000   0.00000   0.00000        0.00000
ATOM      1  CA  MET A   1     326.980 305.185 315.287  1.00  3.36
ATOM      2  SC  MET A   1     325.437 305.717 317.095  1.00  3.94
ATOM      3  CA  TRP A   2     328.782 307.041 318.317  1.00  2.86
ATOM      4  SC  TRP A   2     328.337 310.408 318.283  1.00  3.74
ATOM      5  CA  ASP A   3     328.246 307.273 322.243  1.00  2.31
ATOM      6  SC  ASP A   3     329.467 305.939 321.299  1.00  2.99
ATOM      7  CA  GLU A   4     328.671 309.902 325.101  1.00  2.18
ATOM      8  SC  GLU A   4     327.524 311.831 326.607  1.00  2.95
ATOM      9  CA  ARG A   5     328.884 310.032 328.946  1.00  2.30
ATOM     10  SC  ARG A   5     330.458 312.953 330.076  1.00  3.66
ATOM     11  CA  PHE A   6     327.049 313.005 330.718  1.00  2.24
ATOM     12  SC  PHE A   6     325.497 315.516 330.458  1.00  2.49
ATOM     13  CA  SER A   7     327.285 315.025 333.943  1.00  2.85
ATOM     14  SC  SER A   7     327.606 316.066 334.691  1.00  3.17
ATOM     15  CA  GLN A   8     324.302 315.437 336.329  1.00  2.99
ATOM     16  SC  GLN A   8     324.997 313.866 337.999  1.00  4.34
ATOM     17  CA  SER A   9     320.719 316.666 335.722  1.00  2.91
ATOM     18  SC  SER A   9     319.982 316.895 334.602  1.00  3.30
ATOM     19  CA  GLU A  10     318.163 317.934 338.056  1.00  3.08
ATOM     20  SC  GLU A  10     316.672 317.895 339.958  1.00  3.84
ATOM     21  CA  TYR A  11     314.320 317.358 337.777  1.00  3.19
ATOM     22  SC  TYR A  11     315.146 315.772 334.997  1.00  4.71
ATOM     23  CA  VAL A  12     312.952 320.320 339.787  1.00  3.89
ATOM     24  SC  VAL A  12     313.109 320.444 341.239  1.00  4.46
ATOM     25  CA  TYR A  13     315.712 322.398 338.187  1.00  4.01
ATOM     26  SC  TYR A  13     318.950 321.773 337.570  1.00  5.20
ATOM     27  CA  GLY A  14     314.963 321.044 334.546  1.00  4.60
ATOM     28  CA  THR A  15     318.531 321.750 333.544  1.00  4.51
ATOM     29  SC  THR A  15     318.923 323.190 333.567  1.00  4.93
ATOM     30  CA  GLU A  16     321.556 319.331 333.075  1.00  4.22
ATOM     31  SC  GLU A  16     320.113 318.856 331.096  1.00  4.66
ATOM     32  CA  PRO A  17     325.361 319.567 333.546  1.00  4.65
ATOM     33  SC  PRO A  17     324.926 318.626 334.564  1.00  4.82
ATOM     34  CA  ASN A  18     327.158 318.945 330.151  1.00  4.19
ATOM     35  SC  ASN A  18     328.685 320.287 330.395  1.00  4.41
ATOM     36  CA  ASP A  19     325.975 316.669 327.366  1.00  4.23
ATOM     37  SC  ASP A  19     324.444 316.366 326.128  1.00  5.07
ATOM     38  CA  PHE A  20     327.554 315.683 324.192  1.00  3.08
ATOM     39  SC  PHE A  20     329.137 313.415 323.160  1.00  4.37
ATOM     40  CA  LEU A  21     326.968 317.381 320.917  1.00  1.83
ATOM     41  SC  LEU A  21     326.003 319.095 320.251  1.00  2.01
ATOM     42  CA  VAL A  22     330.875 316.738 320.317  1.00  2.11
ATOM     43  SC  VAL A  22     331.703 317.805 320.889  1.00  2.56
ATOM     44  CA  SER A  23     331.623 313.748 317.965  1.00  2.18
ATOM     45  SC  SER A  23     331.768 312.519 318.430  1.00  2.49
ATOM     46  CA  VAL A  24     329.412 315.690 315.654  1.00  1.83
ATOM     47  SC  VAL A  24     329.232 316.922 316.465  1.00  2.14
ATOM     48  CA  ALA A  25     332.408 317.720 314.603  1.00  1.90
ATOM     49  SC  ALA A  25     332.970 318.277 314.798  1.00  2.02
ATOM     50  CA  ASN A  26     333.061 314.870 312.301  1.00  2.17
ATOM     51  SC  ASN A  26     334.419 313.987 313.632  1.00  2.59
ATOM     52  CA  GLN A  27     330.421 316.338 310.011  1.00  2.18
ATOM     53  SC  GLN A  27     330.610 313.911 309.577  1.00  2.60
ATOM     54  CA  ILE A  28     330.068 319.775 311.618  1.00  1.94
ATOM     55  SC  ILE A  28     329.468 320.665 313.157  1.00  1.80
ATOM     56  CA  PRO A  29     331.814 322.829 310.208  1.00  2.15
ATOM     57  SC  PRO A  29     330.592 323.457 310.056  1.00  2.39
ATOM     58  CA  GLN A  30     333.145 324.761 313.296  1.00  1.92
ATOM     59  SC  GLN A  30     333.710 322.979 315.328  1.00  2.86
ATOM     60  CA  GLY A  31     332.202 328.424 312.528  1.00  1.90
ATOM     61  CA  LYS A  32     329.052 329.597 314.355  1.00  1.63
ATOM     62  SC  LYS A  32     328.445 331.571 316.372  1.00  2.16
ATOM     63  CA  ILE A  33     326.563 327.368 315.952  1.00  1.37
ATOM     64  SC  ILE A  33     327.820 326.481 316.118  1.00  1.41
ATOM     65  CA  LEU A  34     322.873 327.241 317.263  1.00  1.31
ATOM     66  SC  LEU A  34     320.925 328.130 317.070  1.00  1.44
ATOM     67  CA  CYS A  35     321.396 325.020 319.992  1.00  1.30
ATOM     68  SC  CYS A  35     322.041 325.398 321.154  1.00  1.40
ATOM     69  CA  LEU A  36     317.612 324.526 320.703  1.00  1.42
ATOM     70  SC  LEU A  36     317.219 325.473 318.783  1.00  1.57
ATOM     71  CA  ALA A  37     315.283 323.457 323.666  1.00  1.55
ATOM     72  SC  ALA A  37     315.203 323.241 324.401  1.00  1.70
ATOM     73  CA  GLU A  38     311.323 323.731 324.468  1.00  1.96
ATOM     74  SC  GLU A  38     308.741 324.467 324.799  1.00  3.06
ATOM     75  CA  GLY A  39     311.463 322.773 328.091  1.00  2.51
ATOM     76  CA  GLU A  40     312.202 319.001 328.084  1.00  2.93
ATOM     77  SC  GLU A  40     311.216 318.884 325.898  1.00  3.92
ATOM     78  CA  GLY A  41     315.712 318.476 329.278  1.00  3.20
ATOM     79  CA  ARG A  42     317.886 319.438 326.038  1.00  2.88
ATOM     80  SC  ARG A  42     317.266 316.179 325.254  1.00  4.74
ATOM     81  CA  ASN A  43     320.834 321.416 327.561  1.00  2.96
ATOM     82  SC  ASN A  43     319.928 322.567 329.011  1.00  3.75
ATOM     83  CA  ALA A  44     323.645 320.245 325.271  1.00  3.04
ATOM     84  SC  ALA A  44     323.540 320.018 324.547  1.00  3.40
ATOM     85  CA  CYS A  45     325.754 323.339 325.552  1.00  2.50
ATOM     86  SC  CYS A  45     324.643 323.857 326.328  1.00  2.93
ATOM     87  CA  PHE A  46     328.786 321.194 325.509  1.00  2.56
ATOM     88  SC  PHE A  46     329.303 318.414 326.401  1.00  4.02
ATOM     89  CA  LEU A  47     329.618 321.999 322.020  1.00  1.98
ATOM     90  SC  LEU A  47     328.943 322.530 320.435  1.00  2.10
ATOM     91  CA  ALA A  48     329.954 325.668 323.011  1.00  2.59
ATOM     92  SC  ALA A  48     329.595 325.481 323.612  1.00  2.80
ATOM     93  CA  SER A  49     332.957 324.414 325.106  1.00  2.95
ATOM     94  SC  SER A  49     332.129 323.377 324.885  1.00  3.14
ATOM     95  CA  LEU A  50     334.686 323.529 321.802  1.00  2.53
ATOM     96  SC  LEU A  50     333.426 324.003 320.248  1.00  2.43
ATOM     97  CA  GLY A  51     336.772 326.870 321.602  1.00  2.58
ATOM     98  CA  TYR A  52     334.512 327.781 318.613  1.00  2.17
ATOM     99  SC  TYR A  52     336.575 326.521 316.315  1.00  3.23
ATOM    100  CA  GLU A  53     331.317 329.875 318.867  1.00  1.76
ATOM    101  SC  GLU A  53     332.838 330.537 317.192  1.00  2.50
ATOM    102  CA  VAL A  54     327.905 328.744 319.674  1.00  1.40
ATOM    103  SC  VAL A  54     327.331 327.410 320.084  1.00  1.58
ATOM    104  CA  THR A  55     324.235 329.960 320.198  1.00  1.40
ATOM    105  SC  THR A  55     323.520 330.683 319.179  1.00  1.46
ATOM    106  CA  ALA A  56     321.295 328.902 322.182  1.00  1.86
ATOM    107  SC  ALA A  56     321.394 329.184 322.865  1.00  2.00
ATOM    108  CA  VAL A  57     317.545 328.710 321.682  1.00  2.24
ATOM    109  SC  VAL A  57     317.025 329.353 320.441  1.00  2.11
ATOM    110  CA  ASP A  58     314.792 327.978 324.089  1.00  3.38
ATOM    111  SC  ASP A  58     314.547 327.216 326.023  1.00  4.41
ATOM    112  CA  GLN A  59     311.086 328.052 324.541  1.00  4.43
ATOM    113  SC  GLN A  59     310.043 329.693 323.088  1.00  5.58
ATOM    114  CA  SER A  60     311.948 327.493 328.221  1.00  4.64
ATOM    115  SC  SER A  60     311.915 326.539 329.086  1.00  4.95
ATOM    116  CA  SER A  61     314.384 329.605 330.004  1.00  4.41
ATOM    117  SC  SER A  61     314.044 330.349 331.018  1.00  4.97
ATOM    118  CA  VAL A  62     316.528 326.416 330.487  1.00  4.37
ATOM    119  SC  VAL A  62     315.770 325.154 330.303  1.00  4.79
ATOM    120  CA  GLY A  63     318.610 326.982 326.948  1.00  3.31
ATOM    121  CA  LEU A  64     317.555 330.645 326.599  1.00  2.08
ATOM    122  SC  LEU A  64     316.666 331.436 324.731  1.00  2.18
ATOM    123  CA  ALA A  65     319.410 331.830 329.635  1.00  2.41
ATOM    124  SC  ALA A  65     318.598 331.945 329.809  1.00  2.59
ATOM    125  CA  LYS A  66     321.514 328.814 330.271  1.00  2.71
ATOM    126  SC  LYS A  66     321.687 325.990 331.547  1.00  3.91
ATOM    127  CA  ALA A  67     323.618 329.032 327.253  1.00  2.20
ATOM    128  SC  ALA A  67     323.052 328.630 326.889  1.00  2.21
ATOM    129  CA  LYS A  68     325.696 331.597 328.802  1.00  1.94
ATOM    130  SC  LYS A  68     326.370 334.215 327.181  1.00  2.43
ATOM    131  CA  GLN A  69     326.314 329.225 331.801  1.00  2.41
ATOM    132  SC  GLN A  69     325.056 329.453 334.330  1.00  3.07
ATOM    133  CA  LEU A  70     327.799 326.688 329.490  1.00  2.55
ATOM    134  SC  LEU A  70     328.682 325.115 328.700  1.00  3.03
ATOM    135  CA  ALA A  71     329.484 329.458 327.486  1.00  2.32
ATOM    136  SC  ALA A  71     329.359 330.134 327.810  1.00  2.36
ATOM    137  CA  GLN A  72     331.907 330.374 330.398  1.00  2.45
ATOM    138  SC  GLN A  72     330.635 332.037 332.172  1.00  3.15
ATOM    139  CA  GLU A  73     332.147 326.609 331.421  1.00  2.78
ATOM    140  SC  GLU A  73     330.990 325.918 333.426  1.00  3.39
ATOM    141  CA  LYS A  74     334.186 325.250 328.751  1.00  2.89
ATOM    142  SC  LYS A  74     336.137 322.952 328.709  1.00  3.57
ATOM    143  CA  GLY A  75     335.814 328.898 328.227  1.00  2.79
ATOM    144  CA  VAL A  76     334.379 329.584 324.727  1.00  2.42
ATOM    145  SC  VAL A  76     333.285 328.675 325.317  1.00  2.44
ATOM    146  CA  LYS A  77     332.138 332.241 323.779  1.00  2.19
ATOM    147  SC  LYS A  77     333.575 334.713 322.505  1.00  3.23
ATOM    148  CA  ILE A  78     328.366 331.446 323.563  1.00  1.92
ATOM    149  SC  ILE A  78     327.422 329.845 323.955  1.00  1.99
ATOM    150  CA  THR A  79     325.189 333.611 322.887  1.00  2.31
ATOM    151  SC  THR A  79     324.605 334.218 321.619  1.00  2.44
ATOM    152  CA  THR A  80     321.248 332.934 323.566  1.00  3.02
ATOM    153  SC  THR A  80     320.947 333.228 325.006  1.00  3.83
ATOM    154  CA  VAL A  81     318.536 333.532 321.139  1.00  3.37
ATOM    155  SC  VAL A  81     318.864 332.989 319.845  1.00  3.40
ATOM    156  CA  GLN A  82     314.933 334.674 320.583  1.00  4.03
ATOM    157  SC  GLN A  82     316.068 336.604 319.712  1.00  5.67
ATOM    158  CA  SER A  83     312.658 332.574 322.325  1.00  3.51
ATOM    159  SC  SER A  83     311.974 333.103 323.342  1.00  3.99
ATOM    160  CA  ASN A  84     310.387 332.890 318.990  1.00  3.21
ATOM    161  SC  ASN A  84     310.500 334.798 319.606  1.00  4.00
ATOM    162  CA  LEU A  85     312.070 329.776 317.455  1.00  2.48
ATOM    163  SC  LEU A  85     312.931 328.228 318.649  1.00  2.44
ATOM    164  CA  ALA A  86     308.489 328.868 316.199  1.00  3.03
ATOM    165  SC  ALA A  86     308.328 329.525 316.527  1.00  3.23
ATOM    166  CA  ASP A  87     308.629 330.228 312.660  1.00  3.36
ATOM    167  SC  ASP A  87     307.809 331.647 311.574  1.00  3.98
ATOM    168  CA  PHE A  88     310.494 333.577 313.924  1.00  2.89
ATOM    169  SC  PHE A  88     312.748 333.319 315.928  1.00  3.97
ATOM    170  CA  ASP A  89     314.415 333.645 313.396  1.00  2.86
ATOM    171  SC  ASP A  89     316.232 334.518 312.883  1.00  3.91
ATOM    172  CA  ILE A  90     316.577 330.689 314.826  1.00  2.13
ATOM    173  SC  ILE A  90     315.411 329.314 314.131  1.00  2.03
ATOM    174  CA  VAL A  91     320.171 332.010 313.954  1.00  2.59
ATOM    175  SC  VAL A  91     321.587 331.345 313.658  1.00  2.84
ATOM    176  CA  ALA A  92     321.248 335.081 312.026  1.00  3.63
ATOM    177  SC  ALA A  92     321.262 335.784 311.837  1.00  4.10
ATOM    178  CA  ASP A  93     324.980 334.289 312.778  1.00  3.83
ATOM    179  SC  ASP A  93     324.450 335.011 314.543  1.00  4.86
ATOM    180  CA  ALA A  94     327.365 332.542 310.764  1.00  3.03
ATOM    181  SC  ALA A  94     327.530 331.864 311.098  1.00  3.35
ATOM    182  CA  TRP A  95     325.161 331.277 308.040  1.00  2.56
ATOM    183  SC  TRP A  95     321.898 332.151 309.345  1.00  3.08
ATOM    184  CA  GLU A  96     328.044 330.545 305.844  1.00  2.56
ATOM    185  SC  GLU A  96     329.258 332.092 304.561  1.00  3.48
ATOM    186  CA  GLY A  97     329.229 327.326 307.498  1.00  2.17
ATOM    187  CA  ILE A  98     327.226 326.980 310.913  1.00  1.88
ATOM    188  SC  ILE A  98     325.648 327.556 310.029  1.00  2.25
ATOM    189  CA  VAL A  99     325.349 324.130 312.852  1.00  1.53
ATOM    190  SC  VAL A  99     325.207 323.733 314.363  1.00  1.53
ATOM    191  CA  SER A 100     321.859 324.123 314.219  1.00  1.48
ATOM    192  SC  SER A 100     321.089 324.037 313.156  1.00  1.68
ATOM    193  CA  ILE A 101     320.129 321.801 316.741  1.00  1.40
ATOM    194  SC  ILE A 101     320.745 320.922 318.063  1.00  2.02
ATOM    195  CA  PHE A 102     316.913 320.731 318.208  1.00  1.37
ATOM    196  SC  PHE A 102     314.425 319.014 317.943  1.00  1.72
ATOM    197  CA  CYS A 103     316.585 319.326 321.823  1.00  1.36
ATOM    198  SC  CYS A 103     317.584 320.317 322.102  1.00  1.61
ATOM    199  CA  HIS A 104     312.975 318.593 322.930  1.00  1.55
ATOM    200  SC  HIS A 104     312.788 315.930 323.274  1.00  2.48
ATOM    201  CA  LEU A 105     310.166 320.897 322.184  1.00  1.60
ATOM    202  SC  LEU A 105     311.554 322.249 321.258  1.00  1.87
ATOM    203  CA  PRO A 106     306.355 320.674 322.036  1.00  2.01
ATOM    204  SC  PRO A 106     306.415 322.130 322.204  1.00  2.04
ATOM    205  CA  SER A 107     305.047 319.867 318.472  1.00  2.34
ATOM    206  SC  SER A 107     304.083 319.145 318.601  1.00  2.66
ATOM    207  CA  SER A 108     305.110 323.698 317.950  1.00  2.46
ATOM    208  SC  SER A 108     304.666 324.224 319.043  1.00  2.72
ATOM    209  CA  LEU A 109     308.983 323.831 318.425  1.00  2.04
ATOM    210  SC  LEU A 109     308.970 325.514 319.578  1.00  2.26
ATOM    211  CA  ARG A 110     309.587 320.528 316.715  1.00  1.93
ATOM    212  SC  ARG A 110     309.559 317.591 315.195  1.00  2.44
ATOM    213  CA  GLN A 111     307.365 321.025 313.721  1.00  2.14
ATOM    214  SC  GLN A 111     306.878 318.853 313.092  1.00  3.02
ATOM    215  CA  GLN A 112     307.443 324.864 313.312  1.00  2.05
ATOM    216  SC  GLN A 112     306.792 327.525 313.583  1.00  2.66
ATOM    217  CA  LEU A 113     311.139 324.699 314.503  1.00  1.84
ATOM    218  SC  LEU A 113     312.611 324.036 315.831  1.00  1.99
ATOM    219  CA  TYR A 114     313.157 323.577 311.434  1.00  2.08
ATOM    220  SC  TYR A 114     312.625 320.433 311.951  1.00  2.37
ATOM    221  CA  PRO A 115     310.947 326.189 309.448  1.00  2.60
ATOM    222  SC  PRO A 115     310.106 325.140 310.108  1.00  2.62
ATOM    223  CA  LYS A 116     313.608 328.876 310.310  1.00  2.52
ATOM    224  SC  LYS A 116     313.796 331.870 310.269  1.00  3.59
ATOM    225  CA  VAL A 117     316.185 325.995 309.929  1.00  2.02
ATOM    226  SC  VAL A 117     316.329 325.329 311.245  1.00  2.02
ATOM    227  CA  TYR A 118     315.279 325.298 306.358  1.00  2.30
ATOM    228  SC  TYR A 118     313.390 322.692 307.473  1.00  3.47
ATOM    229  CA  GLN A 119     315.147 329.113 305.615  1.00  2.54
ATOM    230  SC  GLN A 119     312.578 328.773 305.571  1.00  3.31
ATOM    231  CA  GLY A 120     318.174 330.571 307.669  1.00  2.41
ATOM    232  CA  LEU A 121     319.804 326.994 307.071  1.00  1.99
ATOM    233  SC  LEU A 121     320.188 325.267 308.004  1.00  1.95
ATOM    234  CA  LYS A 122     320.290 326.969 303.348  1.00  2.51
ATOM    235  SC  LYS A 122     317.872 327.559 301.905  1.00  3.75
ATOM    236  CA  PRO A 123     323.915 327.869 303.498  1.00  2.46
ATOM    237  SC  PRO A 123     323.552 328.886 304.491  1.00  2.76
ATOM    238  CA  GLY A 124     324.932 325.296 305.915  1.00  2.19
ATOM    239  CA  GLY A 125     327.511 322.951 307.309  1.00  1.58
ATOM    240  CA  VAL A 126     325.787 320.416 309.732  1.00  1.33
ATOM    241  SC  VAL A 126     326.377 319.201 309.501  1.00  1.46
ATOM    242  CA  PHE A 127     322.614 320.092 311.765  1.00  1.31
ATOM    243  SC  PHE A 127     319.667 320.590 312.049  1.00  2.03
ATOM    244  CA  ILE A 128     321.896 318.375 315.180  1.00  1.18
ATOM    245  SC  ILE A 128     323.814 318.954 315.588  1.00  1.38
ATOM    246  CA  LEU A 129     318.856 316.711 316.858  1.00  1.16
ATOM    247  SC  LEU A 129     317.321 315.723 315.843  1.00  1.79
ATOM    248  CA  GLU A 130     318.044 315.336 320.351  1.00  1.30
ATOM    249  SC  GLU A 130     319.304 316.744 321.748  1.00  2.21
ATOM    250  CA  GLY A 131     315.690 312.772 321.831  1.00  1.66
ATOM    251  CA  PHE A 132     314.539 310.540 325.089  1.00  2.26
ATOM    252  SC  PHE A 132     314.227 312.165 327.673  1.00  3.58
ATOM    253  CA  ALA A 133     313.918 307.126 326.036  1.00  4.38
ATOM    254  SC  ALA A 133     314.258 307.073 326.706  1.00  4.49
ATOM    255  CA  PRO A 134     311.230 304.651 325.304  1.00  6.34
ATOM    256  SC  PRO A 134     312.299 303.969 324.699  1.00  7.15
ATOM    257  CA  GLU A 135     309.292 304.928 328.339  1.00  5.75
ATOM    258  SC  GLU A 135     311.220 303.744 329.252  1.00  7.27
ATOM    259  CA  GLN A 136     311.279 307.860 329.756  1.00  4.36
ATOM    260  SC  GLN A 136     313.825 308.685 330.495  1.00  5.45
ATOM    261  CA  LEU A 137     309.931 310.522 327.310  1.00  3.13
ATOM    262  SC  LEU A 137     309.865 310.890 325.337  1.00  3.03
ATOM    263  CA  GLN A 138     306.326 309.189 328.024  1.00  4.52
ATOM    264  SC  GLN A 138     306.949 307.583 329.585  1.00  5.53
ATOM    265  CA  TYR A 139     305.911 311.204 331.134  1.00  5.50
ATOM    266  SC  TYR A 139     308.636 312.449 332.685  1.00  6.54
ATOM    267  CA  ASN A 140     305.884 314.261 328.919  1.00  6.45
ATOM    268  SC  ASN A 140     306.278 315.537 330.531  1.00  7.08
ATOM    269  CA  THR A 141     304.895 313.448 325.392  1.00  7.38
ATOM    270  SC  THR A 141     303.895 312.431 325.880  1.00  7.74
ATOM    271  CA  GLY A 142     304.478 316.106 322.602  1.00  8.38
ATOM    272  CA  GLY A 143     305.155 314.717 319.057  1.00  8.45
ATOM    273  CA  PRO A 144     308.632 315.942 318.808  1.00  7.89
ATOM    274  SC  PRO A 144     308.295 317.217 319.352  1.00  8.51
ATOM    275  CA  LYS A 145     309.668 314.377 322.168  1.00  6.29
ATOM    276  SC  LYS A 145     308.237 315.945 324.459  1.00  7.62
ATOM    277  CA  ASP A 146     307.530 311.208 321.824  1.00  5.09
ATOM    278  SC  ASP A 146     305.779 310.868 320.824  1.00  6.06
ATOM    279  CA  LEU A 147     307.641 307.401 322.463  1.00  4.38
ATOM    280  SC  LEU A 147     307.780 307.082 324.254  1.00  4.56
ATOM    281  CA  ASP A 148     306.572 306.837 318.741  1.00  5.50
ATOM    282  SC  ASP A 148     305.600 304.972 318.902  1.00  6.76
ATOM    283  CA  LEU A 149     308.789 309.692 317.651  1.00  4.80
ATOM    284  SC  LEU A 149     308.430 311.661 317.150  1.00  5.71
ATOM    285  CA  LEU A 150     311.989 309.252 319.435  1.00  3.01
ATOM    286  SC  LEU A 150     311.966 308.622 321.436  1.00  2.73
ATOM    287  CA  PRO A 151     311.594 305.497 318.344  1.00  3.18
ATOM    288  SC  PRO A 151     310.932 306.250 317.314  1.00  3.52
ATOM    289  CA  LYS A 152     315.183 305.174 318.190  1.00  2.65
ATOM    290  SC  LYS A 152     315.126 302.035 317.932  1.00  4.07
ATOM    291  CA  LEU A 153     316.547 308.617 317.342  1.00  2.22
ATOM    292  SC  LEU A 153     316.980 310.691 317.904  1.00  2.65
ATOM    293  CA  GLU A 154     317.582 306.914 314.184  1.00  2.43
ATOM    294  SC  GLU A 154     319.619 305.396 313.079  1.00  3.30
ATOM    295  CA  THR A 155     314.008 306.002 313.363  1.00  2.42
ATOM    296  SC  THR A 155     313.466 304.826 313.996  1.00  2.85
ATOM    297  CA  LEU A 156     313.097 309.749 313.931  1.00  2.18
ATOM    298  SC  LEU A 156     313.237 311.416 315.190  1.00  2.48
ATOM    299  CA  GLN A 157     316.015 311.122 311.845  1.00  2.32
ATOM    300  SC  GLN A 157     317.830 310.208 310.543  1.00  3.29
ATOM    301  CA  SER A 158     315.047 309.563 308.605  1.00  2.72
ATOM    302  SC  SER A 158     314.298 308.938 307.671  1.00  3.12
ATOM    303  CA  GLU A 159     315.311 312.738 306.244  1.00  2.97
ATOM    304  SC  GLU A 159     315.376 313.564 304.033  1.00  4.24
ATOM    305  CA  LEU A 160     314.488 316.471 306.280  1.00  2.17
ATOM    306  SC  LEU A 160     314.818 317.450 307.972  1.00  2.17
ATOM    307  CA  PRO A 161     313.184 318.437 303.502  1.00  2.65
ATOM    308  SC  PRO A 161     312.452 319.423 304.218  1.00  2.98
ATOM    309  CA  SER A 162     316.322 319.542 302.202  1.00  2.23
ATOM    310  SC  SER A 162     316.719 320.743 302.097  1.00  2.59
ATOM    311  CA  LEU A 163     318.251 317.605 304.955  1.00  1.62
ATOM    312  SC  LEU A 163     319.592 318.212 306.461  1.00  1.72
ATOM    313  CA  ASN A 164     320.089 314.181 305.090  1.00  1.75
ATOM    314  SC  ASN A 164     321.624 312.849 305.145  1.00  2.38
ATOM    315  CA  TRP A 165     321.178 312.413 308.397  1.00  1.60
ATOM    316  SC  TRP A 165     319.459 314.706 309.807  1.00  2.20
ATOM    317  CA  LEU A 166     324.544 310.987 308.959  1.00  1.87
ATOM    318  SC  LEU A 166     325.856 312.560 308.747  1.00  1.93
ATOM    319  CA  ILE A 167     324.711 309.447 312.394  1.00  1.79
ATOM    320  SC  ILE A 167     325.968 310.696 312.909  1.00  1.94
ATOM    321  CA  ALA A 168     322.939 309.252 315.576  1.00  1.49
ATOM    322  SC  ALA A 168     322.514 308.663 315.727  1.00  1.61
ATOM    323  CA  ASN A 169     324.581 309.135 319.105  1.00  1.50
ATOM    324  SC  ASN A 169     324.764 311.147 319.152  1.00  2.12
ATOM    325  CA  ASN A 170     323.778 307.940 322.423  1.00  1.41
ATOM    326  SC  ASN A 170     324.834 306.211 322.446  1.00  2.13
ATOM    327  CA  LEU A 171     324.196 309.674 325.691  1.00  1.34
ATOM    328  SC  LEU A 171     323.641 311.208 324.311  1.00  1.64
ATOM    329  CA  GLU A 172     324.124 308.170 329.220  1.00  1.54
ATOM    330  SC  GLU A 172     324.087 306.172 330.828  1.00  2.43
ATOM    331  CA  ARG A 173     323.132 310.692 332.029  1.00  1.71
ATOM    332  SC  ARG A 173     321.852 312.739 329.690  1.00  3.25
ATOM    333  CA  ASN A 174     322.232 310.642 335.585  1.00  1.73
ATOM    334  SC  ASN A 174     323.317 309.658 336.860  1.00  2.26
ATOM    335  CA  LEU A 175     319.057 312.459 336.459  1.00  1.86
ATOM    336  SC  LEU A 175     318.824 312.506 334.309  1.00  2.15
ATOM    337  CA  ASP A 176     317.901 313.523 339.924  1.00  2.13
ATOM    338  SC  ASP A 176     318.150 313.267 341.995  1.00  2.53
ATOM    339  CA  GLU A 177     314.878 315.025 341.683  1.00  2.79
ATOM    340  SC  GLU A 177     312.533 314.505 342.169  1.00  3.31
ATOM    341  CA  GLY A 178     316.043 317.871 344.121  1.00  3.41
ATOM    342  CA  ALA A 179     318.145 316.299 346.646  1.00  3.70
ATOM    343  SC  ALA A 179     318.537 316.824 347.066  1.00  3.85
ATOM    344  CA  TYR A 180     315.506 313.495 346.542  1.00  3.50
ATOM    345  SC  TYR A 180     313.411 315.997 346.049  1.00  4.51
ATOM    346  CA  HIS A 181     316.041 310.500 344.567  1.00  2.88
ATOM    347  SC  HIS A 181     314.728 311.013 342.192  1.00  4.26
ATOM    348  CA  GLN A 182     318.385 309.959 341.816  1.00  2.32
ATOM    349  SC  GLN A 182     320.497 310.492 340.114  1.00  3.76
ATOM    350  CA  GLY A 183     318.227 307.752 338.681  1.00  1.94
ATOM    351  CA  LYS A 184     319.885 307.037 335.507  1.00  1.64
ATOM    352  SC  LYS A 184     321.741 304.538 335.547  1.00  2.75
ATOM    353  CA  ALA A 185     318.638 307.763 331.822  1.00  1.55
ATOM    354  SC  ALA A 185     319.278 308.199 331.805  1.00  1.72
ATOM    355  CA  ALA A 186     319.796 306.406 328.416  1.00  1.41
ATOM    356  SC  ALA A 186     320.203 305.922 328.124  1.00  1.58
ATOM    357  CA  LEU A 187     319.461 309.465 326.110  1.00  1.24
ATOM    358  SC  LEU A 187     318.859 310.376 327.958  1.00  1.68
ATOM    359  CA  ILE A 188     319.983 309.601 322.158  1.00  1.20
ATOM    360  SC  ILE A 188     319.930 308.369 320.621  1.00  1.46
ATOM    361  CA  GLN A 189     321.226 312.419 320.028  1.00  1.13
ATOM    362  SC  GLN A 189     321.934 314.972 319.134  1.00  1.95
ATOM    363  CA  LEU A 190     321.588 312.854 315.982  1.00  1.15
ATOM    364  SC  LEU A 190     320.158 312.174 315.224  1.00  1.71
ATOM    365  CA  LEU A 191     323.697 314.655 313.538  1.00  1.27
ATOM    366  SC  LEU A 191     325.480 315.549 313.010  1.00  1.60
ATOM    367  CA  GLY A 192     322.990 315.882 309.912  1.00  1.61
ATOM    368  CA  GLN A 193     324.082 317.367 306.718  1.00  1.63
ATOM    369  SC  GLN A 193     325.211 315.864 305.133  1.00  2.46
ATOM    370  CA  LYS A 194     322.879 320.367 304.845  1.00  1.99
ATOM    371  SC  LYS A 194     320.636 322.478 304.743  1.00  3.32
ATOM    372  CA  LEU A 195     321.967 319.657 301.183  1.00  2.39
ATOM    373  SC  LEU A 195     321.281 317.766 301.835  1.00  2.90
ATOM    374  CA  GLU A 196     321.628 323.274 300.764  1.00  3.29
ATOM    375  SC  GLU A 196     321.955 325.826 299.657  1.00  4.26
ATOM    376  CA  HIS A 197     325.308 323.484 299.740  1.00  4.73
ATOM    377  SC  HIS A 197     326.281 322.326 302.010  1.00  5.89
ATOM    378  CA  HIS A 198     324.588 321.158 296.899  1.00  6.03
ATOM    379  SC  HIS A 198     325.014 319.634 294.760  1.00  6.84
ATOM    380  CA  HIS A 199     321.567 323.408 295.892  1.00  7.04
ATOM    381  SC  HIS A 199     318.956 324.084 295.539  1.00  7.26
ATOM    382  CA  HIS A 200     324.253 326.310 295.318  1.00  8.61
ATOM    383  SC  HIS A 200     326.794 326.134 295.662  1.00  8.98
ATOM    384  CA  HIS A 201     325.679 323.787 292.633  1.00 10.52
ATOM    385  SC  HIS A 201     328.117 324.805 292.075  1.00 10.69
ATOM    386  CA  HIS A 202     323.065 321.758 290.668  1.00 12.48
ATOM    387  SC  HIS A 202     321.086 321.238 292.472  1.00 12.87
TER
CONECT    1    3    2
CONECT    3    5    4
CONECT    5    7    6
CONECT    7    9    8
CONECT    9   11   10
CONECT   11   13   12
CONECT   13   15   14
CONECT   15   17   16
CONECT   17   19   18
CONECT   19   21   20
CONECT   21   23   22
CONECT   23   25   24
CONECT   25   27   26
CONECT   27   28
CONECT   28   30   29
CONECT   30   32   31
CONECT   32   34   33
CONECT   34   36   35
CONECT   36   38   37
CONECT   38   40   39
CONECT   40   42   41
CONECT   42   44   43
CONECT   44   46   45
CONECT   46   48   47
CONECT   48   50   49
CONECT   50   52   51
CONECT   52   54   53
CONECT   54   56   55
CONECT   56   58   57
CONECT   58   60   59
CONECT   60   61
CONECT   61   63   62
CONECT   63   65   64
CONECT   65   67   66
CONECT   67   69   68
CONECT   69   71   70
CONECT   71   73   72
CONECT   73   75   74
CONECT   75   76
CONECT   76   78   77
CONECT   78   79
CONECT   79   81   80
CONECT   81   83   82
CONECT   83   85   84
CONECT   85   87   86
CONECT   87   89   88
CONECT   89   91   90
CONECT   91   93   92
CONECT   93   95   94
CONECT   95   97   96
CONECT   97   98
CONECT   98  100   99
CONECT  100  102  101
CONECT  102  104  103
CONECT  104  106  105
CONECT  106  108  107
CONECT  108  110  109
CONECT  110  112  111
CONECT  112  114  113
CONECT  114  116  115
CONECT  116  118  117
CONECT  118  120  119
CONECT  120  121
CONECT  121  123  122
CONECT  123  125  124
CONECT  125  127  126
CONECT  127  129  128
CONECT  129  131  130
CONECT  131  133  132
CONECT  133  135  134
CONECT  135  137  136
CONECT  137  139  138
CONECT  139  141  140
CONECT  141  143  142
CONECT  143  144
CONECT  144  146  145
CONECT  146  148  147
CONECT  148  150  149
CONECT  150  152  151
CONECT  152  154  153
CONECT  154  156  155
CONECT  156  158  157
CONECT  158  160  159
CONECT  160  162  161
CONECT  162  164  163
CONECT  164  166  165
CONECT  166  168  167
CONECT  168  170  169
CONECT  170  172  171
CONECT  172  174  173
CONECT  174  176  175
CONECT  176  178  177
CONECT  178  180  179
CONECT  180  182  181
CONECT  182  184  183
CONECT  184  186  185
CONECT  186  187
CONECT  187  189  188
CONECT  189  191  190
CONECT  191  193  192
CONECT  193  195  194
CONECT  195  197  196
CONECT  197  199  198
CONECT  199  201  200
CONECT  201  203  202
CONECT  203  205  204
CONECT  205  207  206
CONECT  207  209  208
CONECT  209  211  210
CONECT  211  213  212
CONECT  213  215  214
CONECT  215  217  216
CONECT  217  219  218
CONECT  219  221  220
CONECT  221  223  222
CONECT  223  225  224
CONECT  225  227  226
CONECT  227  229  228
CONECT  229  231  230
CONECT  231  232
CONECT  232  234  233
CONECT  234  236  235
CONECT  236  238  237
CONECT  238  239
CONECT  239  240
CONECT  240  242  241
CONECT  242  244  243
CONECT  244  246  245
CONECT  246  248  247
CONECT  248  250  249
CONECT  250  251
CONECT  251  253  252
CONECT  253  255  254
CONECT  255  257  256
CONECT  257  259  258
CONECT  259  261  260
CONECT  261  263  262
CONECT  263  265  264
CONECT  265  267  266
CONECT  267  269  268
CONECT  269  271  270
CONECT  271  272
CONECT  272  273
CONECT  273  275  274
CONECT  275  277  276
CONECT  277  279  278
CONECT  279  281  280
CONECT  281  283  282
CONECT  283  285  284
CONECT  285  287  286
CONECT  287  289  288
CONECT  289  291  290
CONECT  291  293  292
CONECT  293  295  294
CONECT  295  297  296
CONECT  297  299  298
CONECT  299  301  300
CONECT  301  303  302
CONECT  303  305  304
CONECT  305  307  306
CONECT  307  309  308
CONECT  309  311  310
CONECT  311  313  312
CONECT  313  315  314
CONECT  315  317  316
CONECT  317  319  318
CONECT  319  321  320
CONECT  321  323  322
CONECT  323  325  324
CONECT  325  327  326
CONECT  327  329  328
CONECT  329  331  330
CONECT  331  333  332
CONECT  333  335  334
CONECT  335  337  336
CONECT  337  339  338
CONECT  339  341  340
CONECT  341  342
CONECT  342  344  343
CONECT  344  346  345
CONECT  346  348  347
CONECT  348  350  349
CONECT  350  351
CONECT  351  353  352
CONECT  353  355  354
CONECT  355  357  356
CONECT  357  359  358
CONECT  359  361  360
CONECT  361  363  362
CONECT  363  365  364
CONECT  365  367  366
CONECT  367  368
CONECT  368  370  369
CONECT  370  372  371
CONECT  372  374  373
CONECT  374  376  375
CONECT  376  378  377
CONECT  378  380  379
CONECT  380  382  381
CONECT  382  384  383
CONECT  384  386  385
CONECT  386  387
ENDMDL
REMARK 2KW5 MODEL 3 UNRES energy =  1092.95 kcal/mol RMSD = 6.36 A
CRYST1  640.000  640.000  640.000  90.00  90.00  90.00 P 1           1
ORIGX1       1.00000   0.00000   0.00000        0.00000
ORIGX2       0.00000   1.00000   0.00000        0.00000
ORIGX2       0.00000   0.00000   1.00000        0.00000
SCALE1       1.00000   0.00000   0.00000        0.00000
SCALE2       1.00000   0.00000   0.00000        0.00000
SCALE3       1.00000   0.00000   0.00000        0.00000
ATOM      1  CA  MET A   1     326.800 326.657 307.594  1.00  9.16
ATOM      2  SC  MET A   1     325.888 324.701 306.402  1.00  9.79
ATOM      3  CA  TRP A   2     327.060 329.238 309.980  1.00  7.53
ATOM      4  SC  TRP A   2     325.106 329.858 313.094  1.00  7.68
ATOM      5  CA  ASP A   3     329.024 328.195 313.239  1.00  5.80
ATOM      6  SC  ASP A   3     330.299 328.322 311.593  1.00  6.13
ATOM      7  CA  GLU A   4     329.829 329.973 316.485  1.00  4.57
ATOM      8  SC  GLU A   4     327.483 329.294 316.867  1.00  4.75
ATOM      9  CA  ARG A   5     332.309 329.351 319.571  1.00  4.03
ATOM     10  SC  ARG A   5     334.541 328.486 317.250  1.00  5.15
ATOM     11  CA  PHE A   6     331.176 328.764 322.999  1.00  3.25
ATOM     12  SC  PHE A   6     330.289 326.011 323.956  1.00  4.13
ATOM     13  CA  SER A   7     332.938 328.853 326.274  1.00  3.14
ATOM     14  SC  SER A   7     333.965 329.768 326.335  1.00  3.05
ATOM     15  CA  GLN A   8     331.441 328.146 329.764  1.00  3.04
ATOM     16  SC  GLN A   8     331.527 326.356 331.110  1.00  3.78
ATOM     17  CA  SER A   9     327.533 327.604 329.919  1.00  2.41
ATOM     18  SC  SER A   9     328.007 327.097 328.748  1.00  2.73
ATOM     19  CA  GLU A  10     325.468 327.946 332.949  1.00  2.34
ATOM     20  SC  GLU A  10     327.569 328.931 332.515  1.00  3.21
ATOM     21  CA  TYR A  11     321.747 326.796 333.675  1.00  2.47
ATOM     22  SC  TYR A  11     323.062 324.897 336.258  1.00  4.24
ATOM     23  CA  VAL A  12     318.984 328.224 335.858  1.00  2.78
ATOM     24  SC  VAL A  12     318.648 329.511 335.174  1.00  2.83
ATOM     25  CA  TYR A  13     316.501 325.988 337.916  1.00  3.73
ATOM     26  SC  TYR A  13     314.617 323.859 336.133  1.00  4.98
ATOM     27  CA  GLY A  14     319.425 323.340 338.852  1.00  3.89
ATOM     28  CA  THR A  15     320.002 321.637 335.684  1.00  3.50
ATOM     29  SC  THR A  15     318.612 321.519 335.088  1.00  3.67
ATOM     30  CA  GLU A  16     323.571 321.279 334.148  1.00  3.19
ATOM     31  SC  GLU A  16     325.747 320.973 335.208  1.00  3.56
ATOM     32  CA  PRO A  17     324.903 321.188 330.482  1.00  3.46
ATOM     33  SC  PRO A  17     325.322 322.490 330.844  1.00  3.75
ATOM     34  CA  ASN A  18     325.347 317.351 331.307  1.00  3.27
ATOM     35  SC  ASN A  18     325.269 316.615 333.234  1.00  3.56
ATOM     36  CA  ASP A  19     321.583 317.122 332.234  1.00  3.37
ATOM     37  SC  ASP A  19     321.722 318.619 333.462  1.00  3.77
ATOM     38  CA  PHE A  20     320.703 317.958 328.970  1.00  2.80
ATOM     39  SC  PHE A  20     320.437 320.666 330.252  1.00  3.36
ATOM     40  CA  LEU A  21     321.405 314.490 327.354  1.00  1.92
ATOM     41  SC  LEU A  21     321.462 313.800 325.262  1.00  2.14
ATOM     42  CA  VAL A  22     319.926 312.951 330.693  1.00  1.94
ATOM     43  SC  VAL A  22     319.566 314.342 330.861  1.00  2.54
ATOM     44  CA  SER A  23     316.214 313.354 330.347  1.00  2.14
ATOM     45  SC  SER A  23     315.159 313.654 331.004  1.00  2.53
ATOM     46  CA  VAL A  24     316.681 312.653 326.699  1.00  1.96
ATOM     47  SC  VAL A  24     317.243 314.083 326.813  1.00  2.18
ATOM     48  CA  ALA A  25     318.768 309.548 327.425  1.00  1.90
ATOM     49  SC  ALA A  25     319.428 309.707 327.491  1.00  1.94
ATOM     50  CA  ASN A  26     315.727 308.095 329.328  1.00  2.54
ATOM     51  SC  ASN A  26     316.933 308.592 330.722  1.00  3.20
ATOM     52  CA  GLN A  27     313.045 310.040 327.419  1.00  2.24
ATOM     53  SC  GLN A  27     312.988 310.532 329.743  1.00  2.55
ATOM     54  CA  ILE A  28     314.325 308.339 324.136  1.00  1.88
ATOM     55  SC  ILE A  28     316.054 309.307 323.866  1.00  1.67
ATOM     56  CA  PRO A  29     315.858 304.730 324.510  1.00  2.13
ATOM     57  SC  PRO A  29     314.631 304.144 324.150  1.00  2.48
ATOM     58  CA  GLN A  30     319.423 304.424 323.349  1.00  2.07
ATOM     59  SC  GLN A  30     319.727 304.891 325.714  1.00  2.99
ATOM     60  CA  GLY A  31     320.655 301.745 320.966  1.00  2.15
ATOM     61  CA  LYS A  32     321.040 303.328 317.562  1.00  1.74
ATOM     62  SC  LYS A  32     322.022 301.929 315.026  1.00  2.11
ATOM     63  CA  ILE A  33     319.735 306.946 317.790  1.00  1.35
ATOM     64  SC  ILE A  33     320.021 307.840 319.448  1.00  1.46
ATOM     65  CA  LEU A  34     319.916 310.138 315.653  1.00  1.37
ATOM     66  SC  LEU A  34     318.856 309.768 313.904  1.00  1.62
ATOM     67  CA  CYS A  35     321.468 313.360 316.874  1.00  1.51
ATOM     68  SC  CYS A  35     322.785 313.603 317.196  1.00  1.59
ATOM     69  CA  LEU A  36     320.882 316.630 315.066  1.00  1.78
ATOM     70  SC  LEU A  36     319.194 315.881 314.235  1.00  2.00
ATOM     71  CA  ALA A  37     323.725 319.039 315.963  1.00  1.92
ATOM     72  SC  ALA A  37     324.279 318.554 315.669  1.00  2.18
ATOM     73  CA  GLU A  38     324.124 322.149 313.428  1.00  2.53
ATOM     74  SC  GLU A  38     323.141 321.396 311.235  1.00  3.59
ATOM     75  CA  GLY A  39     326.738 324.364 315.352  1.00  3.20
ATOM     76  CA  GLU A  40     327.196 322.283 318.395  1.00  3.57
ATOM     77  SC  GLU A  40     327.088 323.624 320.406  1.00  4.51
ATOM     78  CA  GLY A  41     326.800 318.784 320.076  1.00  3.89
ATOM     79  CA  ARG A  42     325.634 319.762 323.489  1.00  3.35
ATOM     80  SC  ARG A  42     328.925 320.614 323.135  1.00  4.98
ATOM     81  CA  ASN A  43     323.830 316.403 323.477  1.00  3.69
ATOM     82  SC  ASN A  43     322.171 317.336 323.995  1.00  4.57
ATOM     83  CA  ALA A  44     326.840 314.752 321.696  1.00  3.17
ATOM     84  SC  ALA A  44     327.195 314.426 321.094  1.00  3.35
ATOM     85  CA  CYS A  45     329.015 314.752 324.785  1.00  2.82
ATOM     86  SC  CYS A  45     329.367 316.068 324.997  1.00  3.28
ATOM     87  CA  PHE A  46     325.876 314.086 327.020  1.00  2.78
ATOM     88  SC  PHE A  46     325.330 317.019 326.979  1.00  3.57
ATOM     89  CA  LEU A  47     325.556 310.705 325.126  1.00  2.31
ATOM     90  SC  LEU A  47     323.942 309.994 324.858  1.00  2.29
ATOM     91  CA  ALA A  48     329.093 309.699 326.013  1.00  2.97
ATOM     92  SC  ALA A  48     329.763 309.967 326.016  1.00  3.31
ATOM     93  CA  SER A  49     328.987 311.569 329.358  1.00  2.92
ATOM     94  SC  SER A  49     328.666 312.601 328.584  1.00  3.03
ATOM     95  CA  LEU A  50     325.946 309.641 330.525  1.00  2.32
ATOM     96  SC  LEU A  50     324.527 311.000 330.072  1.00  2.29
ATOM     97  CA  GLY A  51     326.821 306.293 328.804  1.00  2.38
ATOM     98  CA  TYR A  52     324.315 306.234 325.757  1.00  1.94
ATOM     99  SC  TYR A  52     322.591 307.081 328.412  1.00  2.98
ATOM    100  CA  GLU A  53     325.205 306.245 322.124  1.00  1.75
ATOM    101  SC  GLU A  53     327.226 304.286 322.721  1.00  2.52
ATOM    102  CA  VAL A  54     324.150 308.133 319.312  1.00  1.41
ATOM    103  SC  VAL A  54     324.140 309.453 320.114  1.00  1.47
ATOM    104  CA  THR A  55     324.301 307.124 315.568  1.00  1.58
ATOM    105  SC  THR A  55     323.225 306.265 315.015  1.00  1.69
ATOM    106  CA  ALA A  56     322.754 309.227 312.865  1.00  1.91
ATOM    107  SC  ALA A  56     323.490 309.392 312.691  1.00  2.20
ATOM    108  CA  VAL A  57     323.359 309.144 308.964  1.00  2.05
ATOM    109  SC  VAL A  57     323.858 310.658 309.016  1.00  2.36
ATOM    110  CA  ASP A  58     326.919 309.641 307.518  1.00  2.73
ATOM    111  SC  ASP A  58     328.151 308.987 308.962  1.00  3.82
ATOM    112  CA  GLN A  59     326.324 311.292 304.327  1.00  3.56
ATOM    113  SC  GLN A  59     324.469 311.228 302.367  1.00  4.83
ATOM    114  CA  SER A  60     329.340 313.670 304.819  1.00  3.45
ATOM    115  SC  SER A  60     329.665 314.249 305.921  1.00  3.86
ATOM    116  CA  SER A  61     332.930 312.467 304.908  1.00  3.81
ATOM    117  SC  SER A  61     333.750 311.736 304.377  1.00  4.17
ATOM    118  CA  VAL A  62     333.995 315.581 306.921  1.00  3.83
ATOM    119  SC  VAL A  62     334.284 316.988 306.511  1.00  4.09
ATOM    120  CA  GLY A  63     331.391 315.879 309.631  1.00  3.31
ATOM    121  CA  LEU A  64     330.728 312.093 309.775  1.00  2.67
ATOM    122  SC  LEU A  64     328.965 312.814 310.597  1.00  2.73
ATOM    123  CA  ALA A  65     333.512 309.615 309.083  1.00  3.15
ATOM    124  SC  ALA A  65     333.943 309.471 308.428  1.00  3.43
ATOM    125  CA  LYS A  66     336.048 312.018 310.801  1.00  3.26
ATOM    126  SC  LYS A  66     336.803 312.359 307.779  1.00  4.20
ATOM    127  CA  ALA A  67     333.911 313.595 313.479  1.00  3.05
ATOM    128  SC  ALA A  67     333.544 314.358 313.139  1.00  3.08
ATOM    129  CA  LYS A  68     332.281 310.127 314.147  1.00  3.08
ATOM    130  SC  LYS A  68     334.684 308.268 313.424  1.00  3.25
ATOM    131  CA  GLN A  69     333.432 310.483 317.823  1.00  3.66
ATOM    132  SC  GLN A  69     334.535 313.038 317.838  1.00  4.59
ATOM    133  CA  LEU A  70     331.677 313.581 319.493  1.00  3.17
ATOM    134  SC  LEU A  70     331.106 315.506 320.020  1.00  3.56
ATOM    135  CA  ALA A  71     332.760 312.693 323.017  1.00  2.92
ATOM    136  SC  ALA A  71     332.915 312.765 323.826  1.00  2.96
ATOM    137  CA  GLN A  72     335.010 309.798 322.087  1.00  3.61
ATOM    138  SC  GLN A  72     336.446 311.053 320.517  1.00  4.27
ATOM    139  CA  GLU A  73     337.304 309.863 325.129  1.00  3.94
ATOM    140  SC  GLU A  73     339.617 310.524 325.492  1.00  4.60
ATOM    141  CA  LYS A  74     335.328 308.018 327.748  1.00  3.36
ATOM    142  SC  LYS A  74     333.665 309.648 328.953  1.00  3.83
ATOM    143  CA  GLY A  75     335.291 305.021 325.151  1.00  3.12
ATOM    144  CA  VAL A  76     332.096 306.759 323.733  1.00  2.40
ATOM    145  SC  VAL A  76     332.987 307.880 324.100  1.00  2.50
ATOM    146  CA  LYS A  77     330.745 306.888 320.206  1.00  2.38
ATOM    147  SC  LYS A  77     329.801 304.079 319.903  1.00  3.16
ATOM    148  CA  ILE A  78     328.264 309.372 318.785  1.00  1.88
ATOM    149  SC  ILE A  78     328.874 310.159 320.392  1.00  2.13
ATOM    150  CA  THR A  79     327.504 310.898 315.513  1.00  1.90
ATOM    151  SC  THR A  79     326.034 310.803 315.531  1.00  2.08
ATOM    152  CA  THR A  80     326.318 314.121 314.488  1.00  2.27
ATOM    153  SC  THR A  80     327.107 315.115 315.165  1.00  2.69
ATOM    154  CA  VAL A  81     323.348 314.356 311.873  1.00  2.32
ATOM    155  SC  VAL A  81     322.047 313.696 311.662  1.00  2.71
ATOM    156  CA  GLN A  82     324.627 317.948 310.600  1.00  2.88
ATOM    157  SC  GLN A  82     326.974 318.354 310.387  1.00  3.72
ATOM    158  CA  SER A  83     326.121 316.468 307.519  1.00  2.85
ATOM    159  SC  SER A  83     327.100 316.579 306.717  1.00  3.27
ATOM    160  CA  ASN A  84     322.581 314.734 306.823  1.00  2.93
ATOM    161  SC  ASN A  84     320.802 313.889 306.977  1.00  3.83
ATOM    162  CA  LEU A  85     320.832 317.722 308.248  1.00  2.57
ATOM    163  SC  LEU A  85     319.208 317.701 309.572  1.00  2.31
ATOM    164  CA  ALA A  86     321.135 319.455 304.862  1.00  3.47
ATOM    165  SC  ALA A  86     321.956 319.550 304.829  1.00  3.57
ATOM    166  CA  ASP A  87     319.084 316.754 303.120  1.00  3.58
ATOM    167  SC  ASP A  87     320.668 315.579 302.561  1.00  4.04
ATOM    168  CA  PHE A  88     317.115 315.952 306.145  1.00  3.35
ATOM    169  SC  PHE A  88     314.724 314.097 305.938  1.00  4.61
ATOM    170  CA  ASP A  89     317.880 311.981 307.211  1.00  2.87
ATOM    171  SC  ASP A  89     318.628 310.099 307.468  1.00  3.48
ATOM    172  CA  ILE A  90     315.948 312.535 310.361  1.00  1.98
ATOM    173  SC  ILE A  90     315.075 314.161 310.681  1.00  2.05
ATOM    174  CA  VAL A  91     313.614 309.434 310.910  1.00  2.89
ATOM    175  SC  VAL A  91     314.465 308.320 310.705  1.00  3.23
ATOM    176  CA  ALA A  92     313.183 308.466 314.411  1.00  4.41
ATOM    177  SC  ALA A  92     312.468 308.384 314.752  1.00  4.90
ATOM    178  CA  ASP A  93     311.834 305.034 313.370  1.00  4.45
ATOM    179  SC  ASP A  93     310.115 305.910 313.083  1.00  5.46
ATOM    180  CA  ALA A  94     314.753 303.378 311.577  1.00  3.40
ATOM    181  SC  ALA A  94     314.890 302.971 310.854  1.00  3.66
ATOM    182  CA  TRP A  95     316.779 304.189 314.721  1.00  3.00
ATOM    183  SC  TRP A  95     318.676 305.746 311.917  1.00  3.40
ATOM    184  CA  GLU A  96     315.779 302.793 318.172  1.00  3.34
ATOM    185  SC  GLU A  96     316.353 300.855 316.759  1.00  4.28
ATOM    186  CA  GLY A  97     315.378 306.455 319.460  1.00  2.89
ATOM    187  CA  ILE A  98     315.810 310.209 318.368  1.00  2.54
ATOM    188  SC  ILE A  98     315.341 310.816 316.879  1.00  2.71
ATOM    189  CA  VAL A  99     317.250 313.373 319.662  1.00  2.28
ATOM    190  SC  VAL A  99     318.630 312.862 319.966  1.00  2.13
ATOM    191  CA  SER A 100     317.187 316.717 318.097  1.00  2.37
ATOM    192  SC  SER A 100     316.804 317.944 317.787  1.00  2.52
ATOM    193  CA  ILE A 101     319.928 318.764 319.675  1.00  2.22
ATOM    194  SC  ILE A 101     321.088 317.302 320.008  1.00  2.32
ATOM    195  CA  PHE A 102     319.878 321.803 317.453  1.00  2.23
ATOM    196  SC  PHE A 102     317.833 323.913 317.519  1.00  2.65
ATOM    197  CA  CYS A 103     322.165 323.707 319.880  1.00  2.11
ATOM    198  SC  CYS A 103     322.669 322.427 320.287  1.00  2.23
ATOM    199  CA  HIS A 104     322.844 326.822 317.866  1.00  2.06
ATOM    200  SC  HIS A 104     323.188 329.196 319.252  1.00  2.96
ATOM    201  CA  LEU A 105     322.237 326.419 313.857  1.00  1.89
ATOM    202  SC  LEU A 105     322.160 324.652 314.607  1.00  1.95
ATOM    203  CA  PRO A 106     321.768 328.695 311.037  1.00  2.46
ATOM    204  SC  PRO A 106     322.668 327.806 310.396  1.00  2.48
ATOM    205  CA  SER A 107     318.443 329.016 309.920  1.00  2.82
ATOM    206  SC  SER A 107     318.014 329.835 309.000  1.00  3.23
ATOM    207  CA  SER A 108     317.379 325.622 308.934  1.00  2.92
ATOM    208  SC  SER A 108     317.138 325.570 307.640  1.00  3.24
ATOM    209  CA  LEU A 109     318.029 324.215 312.409  1.00  2.60
ATOM    210  SC  LEU A 109     319.545 324.282 310.920  1.00  2.61
ATOM    211  CA  ARG A 110     315.860 326.337 314.674  1.00  2.46
ATOM    212  SC  ARG A 110     318.158 328.600 313.785  1.00  3.01
ATOM    213  CA  GLN A 111     313.597 327.426 311.711  1.00  2.59
ATOM    214  SC  GLN A 111     311.977 328.560 310.167  1.00  3.31
ATOM    215  CA  GLN A 112     312.587 324.399 309.603  1.00  2.58
ATOM    216  SC  GLN A 112     313.720 323.208 307.704  1.00  2.90
ATOM    217  CA  LEU A 113     314.113 321.811 311.892  1.00  2.30
ATOM    218  SC  LEU A 113     315.212 320.209 312.819  1.00  2.42
ATOM    219  CA  TYR A 114     311.287 321.531 314.469  1.00  2.37
ATOM    220  SC  TYR A 114     312.401 324.548 315.310  1.00  2.74
ATOM    221  CA  PRO A 115     308.723 321.437 311.471  1.00  2.75
ATOM    222  SC  PRO A 115     309.545 322.536 311.140  1.00  2.85
ATOM    223  CA  LYS A 116     310.456 318.601 310.094  1.00  2.47
ATOM    224  SC  LYS A 116     312.880 318.752 308.224  1.00  2.95
ATOM    225  CA  VAL A 117     311.376 317.329 313.722  1.00  2.11
ATOM    226  SC  VAL A 117     312.134 317.886 314.800  1.00  2.05
ATOM    227  CA  TYR A 118     307.892 317.000 315.044  1.00  2.76
ATOM    228  SC  TYR A 118     306.294 319.707 313.849  1.00  3.90
ATOM    229  CA  GLN A 119     307.308 315.266 311.641  1.00  2.76
ATOM    230  SC  GLN A 119     305.515 314.973 310.083  1.00  3.54
ATOM    231  CA  GLY A 120     310.241 313.151 311.849  1.00  2.71
ATOM    232  CA  LEU A 121     310.869 312.610 315.734  1.00  1.97
ATOM    233  SC  LEU A 121     311.753 313.857 316.799  1.00  1.74
ATOM    234  CA  LYS A 122     307.158 313.074 317.193  1.00  2.39
ATOM    235  SC  LYS A 122     305.128 314.191 315.139  1.00  3.39
ATOM    236  CA  PRO A 123     306.600 309.558 317.936  1.00  2.54
ATOM    237  SC  PRO A 123     307.039 309.230 316.625  1.00  2.93
ATOM    238  CA  GLY A 124     309.565 308.690 320.168  1.00  2.19
ATOM    239  CA  GLY A 125     312.167 311.315 320.179  1.00  1.68
ATOM    240  CA  VAL A 126     313.400 314.497 321.655  1.00  1.45
ATOM    241  SC  VAL A 126     313.677 313.702 322.936  1.00  1.56
ATOM    242  CA  PHE A 127     313.477 318.071 320.660  1.00  1.54
ATOM    243  SC  PHE A 127     313.203 321.010 319.828  1.00  2.05
ATOM    244  CA  ILE A 128     316.349 319.039 323.095  1.00  1.36
ATOM    245  SC  ILE A 128     317.034 317.239 323.065  1.00  1.65
ATOM    246  CA  LEU A 129     316.941 322.609 321.644  1.00  1.40
ATOM    247  SC  LEU A 129     315.891 324.453 322.301  1.00  1.78
ATOM    248  CA  GLU A 130     319.636 325.095 322.821  1.00  1.46
ATOM    249  SC  GLU A 130     321.257 325.690 324.160  1.00  2.16
ATOM    250  CA  GLY A 131     318.513 328.581 321.528  1.00  1.66
ATOM    251  CA  PHE A 132     319.226 332.240 321.463  1.00  1.65
ATOM    252  SC  PHE A 132     320.128 332.340 318.546  1.00  3.06
ATOM    253  CA  ALA A 133     316.952 334.972 322.995  1.00  2.07
ATOM    254  SC  ALA A 133     317.443 334.914 323.636  1.00  2.15
ATOM    255  CA  PRO A 134     314.734 337.643 321.653  1.00  2.67
ATOM    256  SC  PRO A 134     313.620 336.844 322.032  1.00  3.05
ATOM    257  CA  GLU A 135     316.306 340.666 323.276  1.00  3.11
ATOM    258  SC  GLU A 135     314.274 341.826 323.091  1.00  4.19
ATOM    259  CA  GLN A 136     319.517 339.052 324.031  1.00  3.33
ATOM    260  SC  GLN A 136     318.653 338.395 326.521  1.00  4.26
ATOM    261  CA  LEU A 137     320.358 338.712 320.436  1.00  3.49
ATOM    262  SC  LEU A 137     319.990 338.085 318.380  1.00  3.27
ATOM    263  CA  GLN A 138     322.118 341.994 319.962  1.00  4.13
ATOM    264  SC  GLN A 138     322.979 343.676 318.142  1.00  5.49
ATOM    265  CA  TYR A 139     323.867 341.057 323.191  1.00  4.10
ATOM    266  SC  TYR A 139     322.626 337.922 323.452  1.00  4.59
ATOM    267  CA  ASN A 140     327.305 341.047 321.489  1.00  4.98
ATOM    268  SC  ASN A 140     329.415 341.224 321.271  1.00  5.83
ATOM    269  CA  THR A 141     325.724 338.165 319.252  1.00  5.37
ATOM    270  SC  THR A 141     324.647 337.183 319.669  1.00  5.95
ATOM    271  CA  GLY A 142     325.664 339.366 315.481  1.00  5.98
ATOM    272  CA  GLY A 143     326.717 336.267 313.418  1.00  5.64
ATOM    273  CA  PRO A 144     323.748 333.955 314.493  1.00  5.27
ATOM    274  SC  PRO A 144     324.366 334.004 315.742  1.00  5.80
ATOM    275  CA  LYS A 145     320.718 335.989 313.793  1.00  4.18
ATOM    276  SC  LYS A 145     319.790 335.530 310.929  1.00  5.54
ATOM    277  CA  ASP A 146     320.218 339.548 314.790  1.00  3.48
ATOM    278  SC  ASP A 146     320.474 341.437 315.271  1.00  4.39
ATOM    279  CA  LEU A 147     316.557 339.288 314.495  1.00  2.99
ATOM    280  SC  LEU A 147     315.620 338.917 316.369  1.00  3.70
ATOM    281  CA  ASP A 148     316.477 337.782 310.895  1.00  3.13
ATOM    282  SC  ASP A 148     317.269 339.325 309.782  1.00  4.14
ATOM    283  CA  LEU A 149     316.075 334.239 312.751  1.00  2.84
ATOM    284  SC  LEU A 149     315.251 332.323 312.609  1.00  3.60
ATOM    285  CA  LEU A 150     316.046 333.568 316.454  1.00  2.19
ATOM    286  SC  LEU A 150     316.409 334.797 318.105  1.00  2.01
ATOM    287  CA  PRO A 151     314.640 330.667 318.486  1.00  2.79
ATOM    288  SC  PRO A 151     315.887 329.952 318.365  1.00  3.16
ATOM    289  CA  LYS A 152     312.010 332.073 320.996  1.00  2.22
ATOM    290  SC  LYS A 152     309.152 333.352 321.210  1.00  3.24
ATOM    291  CA  LEU A 153     310.695 329.596 323.391  1.00  2.23
ATOM    292  SC  LEU A 153     311.380 328.466 324.998  1.00  2.68
ATOM    293  CA  GLU A 154     307.104 330.478 322.192  1.00  2.73
ATOM    294  SC  GLU A 154     304.850 330.509 321.738  1.00  3.22
ATOM    295  CA  THR A 155     308.272 329.740 318.692  1.00  2.82
ATOM    296  SC  THR A 155     309.317 330.819 318.531  1.00  3.01
ATOM    297  CA  LEU A 156     309.829 326.448 319.789  1.00  2.47
ATOM    298  SC  LEU A 156     311.442 327.080 319.997  1.00  2.11
ATOM    299  CA  GLN A 157     306.737 325.430 321.594  1.00  2.90
ATOM    300  SC  GLN A 157     307.305 325.934 323.864  1.00  4.05
ATOM    301  CA  SER A 158     304.824 326.115 318.514  1.00  2.92
ATOM    302  SC  SER A 158     304.495 326.635 317.347  1.00  3.09
ATOM    303  CA  GLU A 159     307.073 323.942 316.420  1.00  3.01
ATOM    304  SC  GLU A 159     308.171 325.434 314.728  1.00  4.47
ATOM    305  CA  LEU A 160     307.438 320.996 318.529  1.00  1.94
ATOM    306  SC  LEU A 160     308.935 319.489 318.416  1.00  2.02
ATOM    307  CA  PRO A 161     303.684 321.125 319.691  1.00  2.99
ATOM    308  SC  PRO A 161     303.692 322.174 318.726  1.00  3.30
ATOM    309  CA  SER A 162     303.121 317.536 319.085  1.00  2.47
ATOM    310  SC  SER A 162     302.615 317.811 317.957  1.00  2.76
ATOM    311  CA  LEU A 163     306.191 316.916 321.291  1.00  1.76
ATOM    312  SC  LEU A 163     307.951 315.904 321.025  1.00  1.82
ATOM    313  CA  ASN A 164     305.694 317.798 324.950  1.00  1.75
ATOM    314  SC  ASN A 164     305.200 316.025 325.112  1.00  2.17
ATOM    315  CA  TRP A 165     307.641 320.402 326.847  1.00  1.68
ATOM    316  SC  TRP A 165     308.515 321.736 323.478  1.00  2.05
ATOM    317  CA  LEU A 166     309.001 318.503 329.999  1.00  1.83
ATOM    318  SC  LEU A 166     309.125 317.286 328.433  1.00  1.88
ATOM    319  CA  ILE A 167     312.259 320.165 331.113  1.00  1.77
ATOM    320  SC  ILE A 167     313.886 319.706 330.331  1.00  2.23
ATOM    321  CA  ALA A 168     311.974 323.908 329.935  1.00  1.71
ATOM    322  SC  ALA A 168     311.255 324.178 329.936  1.00  1.95
ATOM    323  CA  ASN A 169     314.909 325.962 331.208  1.00  1.83
ATOM    324  SC  ASN A 169     316.623 325.863 332.438  1.00  2.59
ATOM    325  CA  ASN A 170     316.726 329.213 330.695  1.00  1.64
ATOM    326  SC  ASN A 170     315.629 330.746 329.861  1.00  2.22
ATOM    327  CA  LEU A 171     320.514 329.559 330.427  1.00  1.52
ATOM    328  SC  LEU A 171     319.958 327.678 329.994  1.00  1.81
ATOM    329  CA  GLU A 172     323.650 331.865 330.776  1.00  1.60
ATOM    330  SC  GLU A 172     322.228 332.016 332.674  1.00  2.45
ATOM    331  CA  ARG A 173     326.314 331.142 328.249  1.00  1.73
ATOM    332  SC  ARG A 173     325.701 328.318 326.277  1.00  2.55
ATOM    333  CA  ASN A 174     329.699 332.263 327.233  1.00  2.22
ATOM    334  SC  ASN A 174     330.438 331.505 328.959  1.00  2.62
ATOM    335  CA  LEU A 175     330.334 333.093 323.437  1.00  2.65
ATOM    336  SC  LEU A 175     328.565 332.304 322.565  1.00  2.47
ATOM    337  CA  ASP A 176     332.918 334.355 321.059  1.00  3.48
ATOM    338  SC  ASP A 176     334.322 333.183 321.831  1.00  3.68
ATOM    339  CA  GLU A 177     332.681 335.792 317.441  1.00  4.27
ATOM    340  SC  GLU A 177     331.695 338.001 317.465  1.00  4.73
ATOM    341  CA  GLY A 178     335.028 333.911 314.998  1.00  5.30
ATOM    342  CA  ALA A 179     338.317 335.229 315.723  1.00  5.88
ATOM    343  SC  ALA A 179     338.852 335.790 315.513  1.00  6.15
ATOM    344  CA  TYR A 180     336.486 338.592 316.427  1.00  5.24
ATOM    345  SC  TYR A 180     333.870 337.883 314.421  1.00  5.57
ATOM    346  CA  HIS A 181     335.154 339.623 319.849  1.00  4.52
ATOM    347  SC  HIS A 181     334.580 342.268 319.423  1.00  5.35
ATOM    348  CA  GLN A 182     333.774 337.869 323.004  1.00  3.57
ATOM    349  SC  GLN A 182     335.819 338.582 324.079  1.00  4.24
ATOM    350  CA  GLY A 183     330.444 338.333 324.858  1.00  2.78
ATOM    351  CA  LYS A 184     327.630 336.746 326.939  1.00  2.27
ATOM    352  SC  LYS A 184     325.432 337.477 328.904  1.00  3.38
ATOM    353  CA  ALA A 185     324.637 334.854 325.382  1.00  1.72
ATOM    354  SC  ALA A 185     324.848 334.179 325.429  1.00  1.78
ATOM    355  CA  ALA A 186     321.321 334.065 327.126  1.00  1.50
ATOM    356  SC  ALA A 186     320.868 334.710 327.046  1.00  1.64
ATOM    357  CA  LEU A 187     319.766 330.818 326.018  1.00  1.32
ATOM    358  SC  LEU A 187     321.116 330.265 324.832  1.00  1.70
ATOM    359  CA  ILE A 188     316.729 328.724 326.269  1.00  1.24
ATOM    360  SC  ILE A 188     315.782 329.829 324.999  1.00  1.37
ATOM    361  CA  GLN A 189     316.805 324.937 326.905  1.00  1.23
ATOM    362  SC  GLN A 189     318.035 322.877 326.379  1.00  2.11
ATOM    363  CA  LEU A 190     314.137 322.321 325.904  1.00  1.29
ATOM    364  SC  LEU A 190     312.540 323.397 325.160  1.00  1.81
ATOM    365  CA  LEU A 191     313.743 318.414 326.562  1.00  1.37
ATOM    366  SC  LEU A 191     313.609 316.486 326.880  1.00  1.46
ATOM    367  CA  GLY A 192     310.757 318.417 324.156  1.00  1.68
ATOM    368  CA  GLN A 193     310.249 314.517 325.089  1.00  1.57
ATOM    369  SC  GLN A 193     309.920 312.386 324.463  1.00  2.60
ATOM    370  CA  LYS A 194     307.762 312.573 326.992  1.00  1.87
ATOM    371  SC  LYS A 194     307.789 310.891 329.665  1.00  3.41
ATOM    372  CA  LEU A 195     306.122 311.393 323.559  1.00  2.67
ATOM    373  SC  LEU A 195     305.468 312.132 321.777  1.00  3.31
ATOM    374  CA  GLU A 196     305.962 307.706 323.681  1.00  4.06
ATOM    375  SC  GLU A 196     306.770 305.411 322.962  1.00  4.91
ATOM    376  CA  HIS A 197     305.437 307.902 327.368  1.00  5.69
ATOM    377  SC  HIS A 197     307.083 305.954 328.618  1.00  6.61
ATOM    378  CA  HIS A 198     302.493 310.261 326.736  1.00  6.47
ATOM    379  SC  HIS A 198     301.710 311.712 324.612  1.00  7.37
ATOM    380  CA  HIS A 199     301.107 307.746 324.112  1.00  8.02
ATOM    381  SC  HIS A 199     302.297 305.423 323.389  1.00  8.34
ATOM    382  CA  HIS A 200     300.951 305.166 327.111  1.00 10.05
ATOM    383  SC  HIS A 200     301.638 306.911 328.973  1.00 11.13
ATOM    384  CA  HIS A 201     297.232 305.716 328.273  1.00 11.21
ATOM    385  SC  HIS A 201     298.070 308.103 327.045  1.00 10.76
ATOM    386  CA  HIS A 202     295.153 302.406 328.593  1.00 12.89
ATOM    387  SC  HIS A 202     294.185 300.056 327.661  1.00 14.10
TER
CONECT    1    3    2
CONECT    3    5    4
CONECT    5    7    6
CONECT    7    9    8
CONECT    9   11   10
CONECT   11   13   12
CONECT   13   15   14
CONECT   15   17   16
CONECT   17   19   18
CONECT   19   21   20
CONECT   21   23   22
CONECT   23   25   24
CONECT   25   27   26
CONECT   27   28
CONECT   28   30   29
CONECT   30   32   31
CONECT   32   34   33
CONECT   34   36   35
CONECT   36   38   37
CONECT   38   40   39
CONECT   40   42   41
CONECT   42   44   43
CONECT   44   46   45
CONECT   46   48   47
CONECT   48   50   49
CONECT   50   52   51
CONECT   52   54   53
CONECT   54   56   55
CONECT   56   58   57
CONECT   58   60   59
CONECT   60   61
CONECT   61   63   62
CONECT   63   65   64
CONECT   65   67   66
CONECT   67   69   68
CONECT   69   71   70
CONECT   71   73   72
CONECT   73   75   74
CONECT   75   76
CONECT   76   78   77
CONECT   78   79
CONECT   79   81   80
CONECT   81   83   82
CONECT   83   85   84
CONECT   85   87   86
CONECT   87   89   88
CONECT   89   91   90
CONECT   91   93   92
CONECT   93   95   94
CONECT   95   97   96
CONECT   97   98
CONECT   98  100   99
CONECT  100  102  101
CONECT  102  104  103
CONECT  104  106  105
CONECT  106  108  107
CONECT  108  110  109
CONECT  110  112  111
CONECT  112  114  113
CONECT  114  116  115
CONECT  116  118  117
CONECT  118  120  119
CONECT  120  121
CONECT  121  123  122
CONECT  123  125  124
CONECT  125  127  126
CONECT  127  129  128
CONECT  129  131  130
CONECT  131  133  132
CONECT  133  135  134
CONECT  135  137  136
CONECT  137  139  138
CONECT  139  141  140
CONECT  141  143  142
CONECT  143  144
CONECT  144  146  145
CONECT  146  148  147
CONECT  148  150  149
CONECT  150  152  151
CONECT  152  154  153
CONECT  154  156  155
CONECT  156  158  157
CONECT  158  160  159
CONECT  160  162  161
CONECT  162  164  163
CONECT  164  166  165
CONECT  166  168  167
CONECT  168  170  169
CONECT  170  172  171
CONECT  172  174  173
CONECT  174  176  175
CONECT  176  178  177
CONECT  178  180  179
CONECT  180  182  181
CONECT  182  184  183
CONECT  184  186  185
CONECT  186  187
CONECT  187  189  188
CONECT  189  191  190
CONECT  191  193  192
CONECT  193  195  194
CONECT  195  197  196
CONECT  197  199  198
CONECT  199  201  200
CONECT  201  203  202
CONECT  203  205  204
CONECT  205  207  206
CONECT  207  209  208
CONECT  209  211  210
CONECT  211  213  212
CONECT  213  215  214
CONECT  215  217  216
CONECT  217  219  218
CONECT  219  221  220
CONECT  221  223  222
CONECT  223  225  224
CONECT  225  227  226
CONECT  227  229  228
CONECT  229  231  230
CONECT  231  232
CONECT  232  234  233
CONECT  234  236  235
CONECT  236  238  237
CONECT  238  239
CONECT  239  240
CONECT  240  242  241
CONECT  242  244  243
CONECT  244  246  245
CONECT  246  248  247
CONECT  248  250  249
CONECT  250  251
CONECT  251  253  252
CONECT  253  255  254
CONECT  255  257  256
CONECT  257  259  258
CONECT  259  261  260
CONECT  261  263  262
CONECT  263  265  264
CONECT  265  267  266
CONECT  267  269  268
CONECT  269  271  270
CONECT  271  272
CONECT  272  273
CONECT  273  275  274
CONECT  275  277  276
CONECT  277  279  278
CONECT  279  281  280
CONECT  281  283  282
CONECT  283  285  284
CONECT  285  287  286
CONECT  287  289  288
CONECT  289  291  290
CONECT  291  293  292
CONECT  293  295  294
CONECT  295  297  296
CONECT  297  299  298
CONECT  299  301  300
CONECT  301  303  302
CONECT  303  305  304
CONECT  305  307  306
CONECT  307  309  308
CONECT  309  311  310
CONECT  311  313  312
CONECT  313  315  314
CONECT  315  317  316
CONECT  317  319  318
CONECT  319  321  320
CONECT  321  323  322
CONECT  323  325  324
CONECT  325  327  326
CONECT  327  329  328
CONECT  329  331  330
CONECT  331  333  332
CONECT  333  335  334
CONECT  335  337  336
CONECT  337  339  338
CONECT  339  341  340
CONECT  341  342
CONECT  342  344  343
CONECT  344  346  345
CONECT  346  348  347
CONECT  348  350  349
CONECT  350  351
CONECT  351  353  352
CONECT  353  355  354
CONECT  355  357  356
CONECT  357  359  358
CONECT  359  361  360
CONECT  361  363  362
CONECT  363  365  364
CONECT  365  367  366
CONECT  367  368
CONECT  368  370  369
CONECT  370  372  371
CONECT  372  374  373
CONECT  374  376  375
CONECT  376  378  377
CONECT  378  380  379
CONECT  380  382  381
CONECT  382  384  383
CONECT  384  386  385
CONECT  386  387
ENDMDL
REMARK 2KW5 MODEL 4 UNRES energy =  1093.17 kcal/mol RMSD = 6.20 A
CRYST1  640.000  640.000  640.000  90.00  90.00  90.00 P 1           1
ORIGX1       1.00000   0.00000   0.00000        0.00000
ORIGX2       0.00000   1.00000   0.00000        0.00000
ORIGX2       0.00000   0.00000   1.00000        0.00000
SCALE1       1.00000   0.00000   0.00000        0.00000
SCALE2       1.00000   0.00000   0.00000        0.00000
SCALE3       1.00000   0.00000   0.00000        0.00000
ATOM      1  CA  MET A   1     320.402 335.180 311.677  1.00  3.26
ATOM      2  SC  MET A   1     322.662 334.071 311.463  1.00  4.26
ATOM      3  CA  TRP A   2     318.967 334.827 315.111  1.00  2.51
ATOM      4  SC  TRP A   2     318.471 333.046 317.977  1.00  3.59
ATOM      5  CA  ASP A   3     320.840 335.759 318.249  1.00  2.13
ATOM      6  SC  ASP A   3     321.607 337.617 318.376  1.00  2.58
ATOM      7  CA  GLU A   4     320.979 334.518 321.872  1.00  1.69
ATOM      8  SC  GLU A   4     319.435 333.318 323.847  1.00  2.21
ATOM      9  CA  ARG A   5     322.684 335.456 325.060  1.00  1.61
ATOM     10  SC  ARG A   5     325.024 337.417 326.659  1.00  2.83
ATOM     11  CA  PHE A   6     323.767 333.842 328.424  1.00  1.75
ATOM     12  SC  PHE A   6     324.192 331.736 330.457  1.00  2.30
ATOM     13  CA  SER A   7     326.150 335.623 330.596  1.00  2.27
ATOM     14  SC  SER A   7     325.128 336.371 331.032  1.00  2.58
ATOM     15  CA  GLN A   8     327.876 332.217 330.772  1.00  2.65
ATOM     16  SC  GLN A   8     328.464 332.149 333.067  1.00  3.51
ATOM     17  CA  SER A   9     327.718 331.414 327.024  1.00  2.10
ATOM     18  SC  SER A   9     328.145 330.332 327.535  1.00  2.18
ATOM     19  CA  GLU A  10     326.145 332.510 323.609  1.00  2.01
ATOM     20  SC  GLU A  10     328.385 333.299 323.156  1.00  2.72
ATOM     21  CA  TYR A  11     323.547 331.292 320.967  1.00  2.03
ATOM     22  SC  TYR A  11     321.050 329.969 322.727  1.00  2.47
ATOM     23  CA  VAL A  12     323.364 331.531 317.031  1.00  2.48
ATOM     24  SC  VAL A  12     324.703 330.808 317.031  1.00  2.70
ATOM     25  CA  TYR A  13     320.377 330.618 314.688  1.00  3.01
ATOM     26  SC  TYR A  13     323.052 329.479 313.074  1.00  4.33
ATOM     27  CA  GLY A  14     319.456 328.118 317.406  1.00  4.18
ATOM     28  CA  THR A  15     322.894 326.657 318.134  1.00  3.21
ATOM     29  SC  THR A  15     323.580 326.735 316.837  1.00  3.23
ATOM     30  CA  GLU A  16     325.394 327.170 320.899  1.00  2.30
ATOM     31  SC  GLU A  16     324.791 324.783 322.147  1.00  3.23
ATOM     32  CA  PRO A  17     328.770 328.988 321.002  1.00  1.96
ATOM     33  SC  PRO A  17     328.505 329.242 322.389  1.00  2.21
ATOM     34  CA  ASN A  18     331.799 326.732 320.992  1.00  2.12
ATOM     35  SC  ASN A  18     333.493 327.829 321.230  1.00  2.90
ATOM     36  CA  ASP A  19     331.540 326.602 324.572  1.00  1.98
ATOM     37  SC  ASP A  19     331.903 328.476 324.985  1.00  2.65
ATOM     38  CA  PHE A  20     328.427 324.537 324.515  1.00  1.67
ATOM     39  SC  PHE A  20     326.452 326.309 325.798  1.00  2.21
ATOM     40  CA  LEU A  21     330.626 321.762 323.060  1.00  1.65
ATOM     41  SC  LEU A  21     330.575 319.739 322.329  1.00  2.02
ATOM     42  CA  VAL A  22     333.577 322.260 325.543  1.00  1.75
ATOM     43  SC  VAL A  22     334.112 323.469 324.830  1.00  2.19
ATOM     44  CA  SER A  23     331.304 321.945 328.526  1.00  1.77
ATOM     45  SC  SER A  23     330.654 322.698 329.409  1.00  2.04
ATOM     46  CA  VAL A  24     329.093 319.376 326.969  1.00  1.64
ATOM     47  SC  VAL A  24     328.119 320.344 326.501  1.00  1.94
ATOM     48  CA  ALA A  25     332.095 317.470 325.452  1.00  1.66
ATOM     49  SC  ALA A  25     332.827 317.265 325.023  1.00  1.72
ATOM     50  CA  ASN A  26     332.994 316.848 329.042  1.00  1.88
ATOM     51  SC  ASN A  26     334.009 318.419 329.804  1.00  2.34
ATOM     52  CA  GLN A  27     330.007 314.764 329.883  1.00  1.95
ATOM     53  SC  GLN A  27     329.503 316.839 331.032  1.00  2.35
ATOM     54  CA  ILE A  28     330.468 312.793 326.610  1.00  1.82
ATOM     55  SC  ILE A  28     329.685 314.365 325.880  1.00  1.75
ATOM     56  CA  PRO A  29     333.512 311.578 324.635  1.00  2.12
ATOM     57  SC  PRO A  29     332.993 310.265 324.680  1.00  2.31
ATOM     58  CA  GLN A  30     332.923 312.135 320.790  1.00  2.13
ATOM     59  SC  GLN A  30     331.919 314.028 321.821  1.00  2.82
ATOM     60  CA  GLY A  31     332.688 309.099 318.352  1.00  2.31
ATOM     61  CA  LYS A  32     329.624 310.017 316.320  1.00  1.98
ATOM     62  SC  LYS A  32     327.657 308.895 314.729  1.00  2.29
ATOM     63  CA  ILE A  33     326.563 312.247 316.959  1.00  1.77
ATOM     64  SC  ILE A  33     328.012 313.233 317.634  1.00  1.72
ATOM     65  CA  LEU A  34     323.137 313.374 315.697  1.00  1.65
ATOM     66  SC  LEU A  34     321.190 312.634 315.615  1.00  1.78
ATOM     67  CA  CYS A  35     321.249 316.833 314.963  1.00  1.68
ATOM     68  SC  CYS A  35     321.887 316.703 313.699  1.00  1.73
ATOM     69  CA  LEU A  36     317.574 316.109 315.987  1.00  1.72
ATOM     70  SC  LEU A  36     317.245 314.676 317.443  1.00  2.12
ATOM     71  CA  ALA A  37     316.339 319.398 314.497  1.00  2.07
ATOM     72  SC  ALA A  37     317.038 319.574 314.220  1.00  2.39
ATOM     73  CA  GLU A  38     313.520 320.582 312.356  1.00  2.48
ATOM     74  SC  GLU A  38     311.491 319.306 312.865  1.00  3.25
ATOM     75  CA  GLY A  39     315.176 323.777 310.983  1.00  3.00
ATOM     76  CA  GLU A  40     317.556 326.840 311.234  1.00  3.14
ATOM     77  SC  GLU A  40     318.464 329.450 311.164  1.00  4.31
ATOM     78  CA  GLY A  41     320.593 325.228 313.114  1.00  3.64
ATOM     79  CA  ARG A  42     324.251 324.736 313.240  1.00  3.51
ATOM     80  SC  ARG A  42     323.029 325.915 310.237  1.00  4.69
ATOM     81  CA  ASN A  43     324.248 321.894 315.675  1.00  3.50
ATOM     82  SC  ASN A  43     322.598 321.861 314.433  1.00  4.11
ATOM     83  CA  ALA A  44     326.080 319.522 313.418  1.00  3.16
ATOM     84  SC  ALA A  44     325.662 319.111 312.973  1.00  3.42
ATOM     85  CA  CYS A  45     328.506 322.490 312.541  1.00  2.65
ATOM     86  SC  CYS A  45     328.067 323.791 312.633  1.00  3.04
ATOM     87  CA  PHE A  46     329.414 322.276 316.470  1.00  2.51
ATOM     88  SC  PHE A  46     329.275 323.781 319.106  1.00  3.15
ATOM     89  CA  LEU A  47     329.909 318.527 316.304  1.00  2.21
ATOM     90  SC  LEU A  47     328.455 318.134 317.695  1.00  2.23
ATOM     91  CA  ALA A  48     331.618 318.514 312.983  1.00  2.51
ATOM     92  SC  ALA A  48     331.542 317.914 312.458  1.00  2.73
ATOM     93  CA  SER A  49     333.360 321.761 313.968  1.00  2.90
ATOM     94  SC  SER A  49     332.937 322.274 315.115  1.00  2.98
ATOM     95  CA  LEU A  50     334.698 319.696 316.915  1.00  2.72
ATOM     96  SC  LEU A  50     333.848 318.027 317.763  1.00  2.56
ATOM     97  CA  GLY A  51     336.574 317.485 314.647  1.00  2.74
ATOM     98  CA  TYR A  52     334.107 314.664 315.314  1.00  2.31
ATOM     99  SC  TYR A  52     334.913 312.460 317.772  1.00  3.00
ATOM    100  CA  GLU A  53     331.541 313.173 313.176  1.00  1.96
ATOM    101  SC  GLU A  53     330.726 310.892 311.867  1.00  2.46
ATOM    102  CA  VAL A  54     327.683 314.140 312.916  1.00  1.58
ATOM    103  SC  VAL A  54     326.934 315.068 313.808  1.00  1.82
ATOM    104  CA  THR A  55     324.471 312.454 311.344  1.00  1.82
ATOM    105  SC  THR A  55     324.452 311.309 312.352  1.00  2.01
ATOM    106  CA  ALA A  56     321.150 313.745 310.512  1.00  2.45
ATOM    107  SC  ALA A  56     321.296 313.475 309.798  1.00  2.71
ATOM    108  CA  VAL A  57     317.925 311.605 311.115  1.00  2.44
ATOM    109  SC  VAL A  57     317.962 312.861 311.988  1.00  2.81
ATOM    110  CA  ASP A  58     316.422 312.954 307.743  1.00  2.75
ATOM    111  SC  ASP A  58     314.587 313.580 307.199  1.00  3.75
ATOM    112  CA  GLN A  59     319.547 313.514 305.887  1.00  3.55
ATOM    113  SC  GLN A  59     319.294 311.167 306.279  1.00  4.58
ATOM    114  CA  SER A  60     318.578 314.578 302.607  1.00  3.81
ATOM    115  SC  SER A  60     317.585 315.236 303.281  1.00  4.11
ATOM    116  CA  SER A  61     320.722 315.888 299.987  1.00  4.55
ATOM    117  SC  SER A  61     321.089 315.910 298.815  1.00  5.21
ATOM    118  CA  VAL A  62     318.820 319.097 300.353  1.00  4.28
ATOM    119  SC  VAL A  62     317.335 319.074 300.508  1.00  4.44
ATOM    120  CA  GLY A  63     319.499 320.244 303.936  1.00  3.62
ATOM    121  CA  LEU A  64     323.028 318.241 303.798  1.00  2.49
ATOM    122  SC  LEU A  64     322.282 316.989 304.885  1.00  2.64
ATOM    123  CA  ALA A  65     325.217 319.747 301.032  1.00  2.98
ATOM    124  SC  ALA A  65     325.268 319.923 300.246  1.00  3.24
ATOM    125  CA  LYS A  66     324.725 323.263 302.702  1.00  3.38
ATOM    126  SC  LYS A  66     324.572 326.245 302.187  1.00  4.35
ATOM    127  CA  ALA A  67     325.867 322.040 305.940  1.00  2.92
ATOM    128  SC  ALA A  67     325.701 321.292 305.719  1.00  2.97
ATOM    129  CA  LYS A  68     328.512 319.804 304.449  1.00  2.62
ATOM    130  SC  LYS A  68     327.002 317.241 303.446  1.00  3.46
ATOM    131  CA  GLN A  69     329.671 322.745 302.134  1.00  3.35
ATOM    132  SC  GLN A  69     328.665 324.898 300.802  1.00  4.22
ATOM    133  CA  LEU A  70     330.214 324.874 305.330  1.00  3.32
ATOM    134  SC  LEU A  70     329.272 325.514 307.129  1.00  3.79
ATOM    135  CA  ALA A  71     332.290 321.958 306.876  1.00  2.63
ATOM    136  SC  ALA A  71     331.948 321.384 306.450  1.00  2.64
ATOM    137  CA  GLN A  72     334.373 322.000 303.623  1.00  2.97
ATOM    138  SC  GLN A  72     335.778 321.078 301.936  1.00  3.44
ATOM    139  CA  GLU A  73     336.195 325.304 304.976  1.00  3.56
ATOM    140  SC  GLU A  73     335.747 327.677 304.450  1.00  4.42
ATOM    141  CA  LYS A  74     336.528 323.677 308.396  1.00  3.46
ATOM    142  SC  LYS A  74     334.781 324.244 310.856  1.00  4.21
ATOM    143  CA  GLY A  75     337.455 320.012 307.111  1.00  3.23
ATOM    144  CA  VAL A  76     334.577 318.277 309.065  1.00  2.59
ATOM    145  SC  VAL A  76     334.005 319.363 309.830  1.00  2.64
ATOM    146  CA  LYS A  77     331.935 315.826 307.326  1.00  2.37
ATOM    147  SC  LYS A  77     333.243 314.216 308.970  1.00  3.17
ATOM    148  CA  ILE A  78     328.687 316.448 309.248  1.00  2.06
ATOM    149  SC  ILE A  78     328.581 318.298 309.026  1.00  2.30
ATOM    150  CA  THR A  79     325.131 316.196 307.827  1.00  2.19
ATOM    151  SC  THR A  79     324.879 314.768 307.426  1.00  2.32
ATOM    152  CA  THR A  80     323.122 319.381 309.192  1.00  2.67
ATOM    153  SC  THR A  80     323.975 320.619 309.219  1.00  3.21
ATOM    154  CA  VAL A  81     319.635 317.825 308.745  1.00  3.12
ATOM    155  SC  VAL A  81     318.942 316.523 308.617  1.00  3.23
ATOM    156  CA  GLN A  82     316.412 317.091 310.762  1.00  3.07
ATOM    157  SC  GLN A  82     314.367 317.048 309.523  1.00  4.05
ATOM    158  CA  SER A  83     314.625 314.313 312.910  1.00  3.08
ATOM    159  SC  SER A  83     314.391 315.332 313.786  1.00  3.72
ATOM    160  CA  ASN A  84     311.994 311.833 311.996  1.00  2.92
ATOM    161  SC  ASN A  84     312.085 310.211 310.866  1.00  3.68
ATOM    162  CA  LEU A  85     312.587 309.654 315.161  1.00  2.62
ATOM    163  SC  LEU A  85     314.283 310.790 315.201  1.00  2.36
ATOM    164  CA  ALA A  86     309.848 306.971 314.472  1.00  2.97
ATOM    165  SC  ALA A  86     309.264 306.917 313.936  1.00  3.10
ATOM    166  CA  ASP A  87     312.193 304.468 312.730  1.00  3.13
ATOM    167  SC  ASP A  87     313.142 303.638 310.985  1.00  3.72
ATOM    168  CA  PHE A  88     315.133 306.684 313.220  1.00  2.75
ATOM    169  SC  PHE A  88     315.992 306.401 316.107  1.00  4.22
ATOM    170  CA  ASP A  89     318.792 305.998 314.005  1.00  2.66
ATOM    171  SC  ASP A  89     319.416 305.409 312.184  1.00  3.42
ATOM    172  CA  ILE A  90     320.965 307.991 316.537  1.00  2.17
ATOM    173  SC  ILE A  90     320.102 309.002 317.873  1.00  2.10
ATOM    174  CA  VAL A  91     320.643 305.126 319.011  1.00  2.91
ATOM    175  SC  VAL A  91     320.577 304.323 317.817  1.00  3.30
ATOM    176  CA  ALA A  92     323.259 304.616 321.934  1.00  3.77
ATOM    177  SC  ALA A  92     323.153 304.325 322.586  1.00  4.29
ATOM    178  CA  ASP A  93     323.294 300.781 321.402  1.00  4.04
ATOM    179  SC  ASP A  93     321.428 300.428 321.912  1.00  5.21
ATOM    180  CA  ALA A  94     324.747 300.374 317.885  1.00  3.53
ATOM    181  SC  ALA A  94     324.366 300.975 317.537  1.00  3.90
ATOM    182  CA  TRP A  95     327.025 303.325 318.725  1.00  2.86
ATOM    183  SC  TRP A  95     325.432 306.224 318.459  1.00  3.44
ATOM    184  CA  GLU A  96     329.231 303.178 321.936  1.00  2.70
ATOM    185  SC  GLU A  96     327.950 301.317 321.607  1.00  3.54
ATOM    186  CA  GLY A  97     330.402 306.912 322.482  1.00  2.13
ATOM    187  CA  ILE A  98     327.641 309.175 321.180  1.00  1.92
ATOM    188  SC  ILE A  98     326.808 308.175 322.204  1.00  2.20
ATOM    189  CA  VAL A  99     326.091 312.707 321.410  1.00  1.56
ATOM    190  SC  VAL A  99     326.660 314.166 321.528  1.00  1.48
ATOM    191  CA  SER A 100     322.573 314.319 320.530  1.00  1.53
ATOM    192  SC  SER A 100     321.399 313.949 320.437  1.00  1.85
ATOM    193  CA  ILE A 101     321.488 317.928 319.896  1.00  1.43
ATOM    194  SC  ILE A 101     322.480 318.462 318.733  1.00  1.89
ATOM    195  CA  PHE A 102     318.041 319.147 320.228  1.00  1.46
ATOM    196  SC  PHE A 102     315.783 317.274 320.781  1.00  1.86
ATOM    197  CA  CYS A 103     317.148 322.142 318.226  1.00  1.53
ATOM    198  SC  CYS A 103     318.308 322.722 317.683  1.00  1.87
ATOM    199  CA  HIS A 104     313.972 323.786 317.109  1.00  1.69
ATOM    200  SC  HIS A 104     315.495 325.346 315.535  1.00  2.95
ATOM    201  CA  LEU A 105     311.034 321.221 316.712  1.00  1.85
ATOM    202  SC  LEU A 105     311.511 319.396 317.540  1.00  2.20
ATOM    203  CA  PRO A 106     307.166 320.825 316.734  1.00  2.33
ATOM    204  SC  PRO A 106     307.332 319.753 315.821  1.00  2.45
ATOM    205  CA  SER A 107     306.416 318.730 319.734  1.00  2.62
ATOM    206  SC  SER A 107     306.149 318.369 320.981  1.00  3.00
ATOM    207  CA  SER A 108     306.754 315.806 317.375  1.00  2.74
ATOM    208  SC  SER A 108     306.134 315.096 316.597  1.00  3.04
ATOM    209  CA  LEU A 109     310.377 314.876 317.919  1.00  2.33
ATOM    210  SC  LEU A 109     310.594 314.296 315.933  1.00  2.63
ATOM    211  CA  ARG A 110     310.836 316.961 321.097  1.00  2.16
ATOM    212  SC  ARG A 110     311.179 320.259 321.897  1.00  2.99
ATOM    213  CA  GLN A 111     308.367 315.326 323.251  1.00  2.35
ATOM    214  SC  GLN A 111     308.711 317.411 324.230  1.00  3.55
ATOM    215  CA  GLN A 112     306.776 312.626 321.110  1.00  2.30
ATOM    216  SC  GLN A 112     304.175 311.812 320.730  1.00  2.99
ATOM    217  CA  LEU A 113     309.869 310.759 319.643  1.00  1.98
ATOM    218  SC  LEU A 113     311.871 311.325 319.548  1.00  2.04
ATOM    219  CA  TYR A 114     311.124 310.197 323.231  1.00  1.91
ATOM    220  SC  TYR A 114     312.531 312.989 324.103  1.00  2.32
ATOM    221  CA  PRO A 115     310.591 306.255 322.918  1.00  2.32
ATOM    222  SC  PRO A 115     309.137 306.421 322.895  1.00  2.35
ATOM    223  CA  LYS A 116     313.314 306.283 320.133  1.00  2.33
ATOM    224  SC  LYS A 116     313.711 303.587 318.819  1.00  3.08
ATOM    225  CA  VAL A 117     315.500 308.711 322.168  1.00  1.76
ATOM    226  SC  VAL A 117     315.636 310.171 322.309  1.00  1.78
ATOM    227  CA  TYR A 118     315.483 307.813 325.600  1.00  1.86
ATOM    228  SC  TYR A 118     312.559 306.437 326.561  1.00  3.11
ATOM    229  CA  GLN A 119     314.548 304.116 325.054  1.00  2.18
ATOM    230  SC  GLN A 119     313.489 302.594 327.067  1.00  3.13
ATOM    231  CA  GLY A 120     317.100 303.693 322.280  1.00  2.14
ATOM    232  CA  LEU A 121     319.510 305.217 324.686  1.00  1.79
ATOM    233  SC  LEU A 121     320.872 306.722 325.533  1.00  2.07
ATOM    234  CA  LYS A 122     319.656 303.892 328.157  1.00  2.25
ATOM    235  SC  LYS A 122     318.681 301.172 327.128  1.00  3.26
ATOM    236  CA  PRO A 123     323.392 303.472 328.217  1.00  2.55
ATOM    237  SC  PRO A 123     323.309 302.565 327.150  1.00  2.67
ATOM    238  CA  GLY A 124     325.030 306.659 327.557  1.00  2.47
ATOM    239  CA  GLY A 125     325.444 309.922 325.954  1.00  1.55
ATOM    240  CA  VAL A 126     325.407 313.438 326.020  1.00  1.43
ATOM    241  SC  VAL A 126     326.039 313.677 327.358  1.00  1.48
ATOM    242  CA  PHE A 127     322.767 315.729 324.938  1.00  1.45
ATOM    243  SC  PHE A 127     319.824 315.341 324.517  1.00  1.89
ATOM    244  CA  ILE A 128     322.742 319.314 324.448  1.00  1.23
ATOM    245  SC  ILE A 128     324.370 319.274 323.368  1.00  1.42
ATOM    246  CA  LEU A 129     319.159 321.051 323.828  1.00  1.25
ATOM    247  SC  LEU A 129     317.927 319.729 324.742  1.00  1.85
ATOM    248  CA  GLU A 130     317.499 324.259 323.016  1.00  1.33
ATOM    249  SC  GLU A 130     315.825 322.724 322.037  1.00  2.01
ATOM    250  CA  GLY A 131     314.255 325.801 323.755  1.00  1.45
ATOM    251  CA  PHE A 132     315.078 328.821 321.628  1.00  1.82
ATOM    252  SC  PHE A 132     317.514 327.036 321.168  1.00  2.63
ATOM    253  CA  ALA A 133     314.220 328.886 318.084  1.00  3.46
ATOM    254  SC  ALA A 133     313.835 328.431 317.595  1.00  3.58
ATOM    255  CA  PRO A 134     314.257 331.926 316.108  1.00  5.00
ATOM    256  SC  PRO A 134     315.397 331.475 315.400  1.00  5.60
ATOM    257  CA  GLU A 135     310.928 332.791 314.780  1.00  4.88
ATOM    258  SC  GLU A 135     310.860 335.097 315.498  1.00  6.35
ATOM    259  CA  GLN A 136     310.795 329.453 313.183  1.00  3.98
ATOM    260  SC  GLN A 136     311.712 327.305 312.946  1.00  4.89
ATOM    261  CA  LEU A 137     308.366 327.575 315.419  1.00  3.52
ATOM    262  SC  LEU A 137     307.156 327.054 316.893  1.00  3.42
ATOM    263  CA  GLN A 138     304.892 327.484 313.755  1.00  4.48
ATOM    264  SC  GLN A 138     302.965 329.143 313.671  1.00  5.62
ATOM    265  CA  TYR A 139     303.382 324.218 315.420  1.00  5.25
ATOM    266  SC  TYR A 139     306.560 323.717 314.763  1.00  6.75
ATOM    267  CA  ASN A 140     301.460 324.130 318.475  1.00  5.71
ATOM    268  SC  ASN A 140     302.849 322.679 318.646  1.00  6.35
ATOM    269  CA  THR A 141     302.036 326.654 321.438  1.00  5.87
ATOM    270  SC  THR A 141     301.199 327.886 321.372  1.00  6.17
ATOM    271  CA  GLY A 142     300.426 327.152 324.890  1.00  6.75
ATOM    272  CA  GLY A 143     298.712 330.578 324.680  1.00  6.72
ATOM    273  CA  PRO A 144     301.803 332.049 326.388  1.00  6.22
ATOM    274  SC  PRO A 144     301.141 331.396 327.497  1.00  6.78
ATOM    275  CA  LYS A 145     304.739 331.563 324.008  1.00  5.36
ATOM    276  SC  LYS A 145     306.729 333.906 323.683  1.00  6.59
ATOM    277  CA  ASP A 146     305.604 329.178 321.116  1.00  4.98
ATOM    278  SC  ASP A 146     305.380 330.375 319.484  1.00  6.17
ATOM    279  CA  LEU A 147     309.218 328.251 320.834  1.00  3.95
ATOM    280  SC  LEU A 147     309.554 329.613 319.685  1.00  4.18
ATOM    281  CA  ASP A 148     309.835 328.759 324.645  1.00  4.61
ATOM    282  SC  ASP A 148     309.903 330.470 325.635  1.00  5.74
ATOM    283  CA  LEU A 149     306.890 326.716 325.260  1.00  4.30
ATOM    284  SC  LEU A 149     305.626 328.213 326.116  1.00  5.39
ATOM    285  CA  LEU A 150     307.452 323.490 323.571  1.00  2.94
ATOM    286  SC  LEU A 150     308.051 323.482 321.557  1.00  2.78
ATOM    287  CA  PRO A 151     310.526 322.845 325.839  1.00  3.46
ATOM    288  SC  PRO A 151     310.923 324.187 325.652  1.00  3.85
ATOM    289  CA  LYS A 152     309.725 323.347 329.468  1.00  2.50
ATOM    290  SC  LYS A 152     307.524 321.465 328.779  1.00  3.63
ATOM    291  CA  LEU A 153     312.629 322.345 331.583  1.00  2.25
ATOM    292  SC  LEU A 153     314.377 321.074 331.746  1.00  2.58
ATOM    293  CA  GLU A 154     310.259 320.044 333.770  1.00  2.14
ATOM    294  SC  GLU A 154     311.382 320.469 336.279  1.00  3.09
ATOM    295  CA  THR A 155     309.422 318.529 330.212  1.00  2.05
ATOM    296  SC  THR A 155     308.001 318.759 330.473  1.00  2.52
ATOM    297  CA  LEU A 156     313.255 318.674 328.954  1.00  2.01
ATOM    298  SC  LEU A 156     313.347 319.437 327.325  1.00  2.15
ATOM    299  CA  GLN A 157     314.399 317.594 332.716  1.00  2.32
ATOM    300  SC  GLN A 157     316.344 316.842 334.510  1.00  3.37
ATOM    301  CA  SER A 158     311.937 314.730 332.686  1.00  2.26
ATOM    302  SC  SER A 158     311.399 315.783 333.240  1.00  2.43
ATOM    303  CA  GLU A 159     311.948 314.058 328.771  1.00  2.64
ATOM    304  SC  GLU A 159     310.723 315.586 327.584  1.00  3.76
ATOM    305  CA  LEU A 160     313.557 310.555 328.586  1.00  1.97
ATOM    306  SC  LEU A 160     315.068 311.505 327.243  1.00  1.88
ATOM    307  CA  PRO A 161     314.019 308.900 331.961  1.00  2.54
ATOM    308  SC  PRO A 161     313.017 308.000 331.404  1.00  2.81
ATOM    309  CA  SER A 162     317.091 307.007 330.044  1.00  2.22
ATOM    310  SC  SER A 162     317.081 306.304 328.925  1.00  2.52
ATOM    311  CA  LEU A 163     318.398 310.495 329.516  1.00  1.64
ATOM    312  SC  LEU A 163     320.266 310.960 328.353  1.00  1.66
ATOM    313  CA  ASN A 164     318.416 312.086 332.793  1.00  1.70
ATOM    314  SC  ASN A 164     318.927 312.029 334.721  1.00  2.15
ATOM    315  CA  TRP A 165     319.296 315.943 332.865  1.00  1.63
ATOM    316  SC  TRP A 165     316.811 315.576 330.194  1.00  2.13
ATOM    317  CA  LEU A 166     322.815 317.359 333.905  1.00  1.68
ATOM    318  SC  LEU A 166     324.505 316.895 332.844  1.00  1.85
ATOM    319  CA  ILE A 167     322.515 321.140 333.838  1.00  1.57
ATOM    320  SC  ILE A 167     323.839 321.110 332.523  1.00  1.73
ATOM    321  CA  ALA A 168     320.151 323.611 332.632  1.00  1.28
ATOM    322  SC  ALA A 168     319.352 323.661 332.808  1.00  1.38
ATOM    323  CA  ASN A 169     320.235 327.316 332.614  1.00  1.32
ATOM    324  SC  ASN A 169     321.993 326.586 331.927  1.00  1.87
ATOM    325  CA  ASN A 170     318.094 330.071 331.273  1.00  1.30
ATOM    326  SC  ASN A 170     316.261 330.541 331.676  1.00  2.03
ATOM    327  CA  LEU A 171     319.422 332.077 328.266  1.00  1.43
ATOM    328  SC  LEU A 171     320.107 330.113 328.521  1.00  1.92
ATOM    329  CA  GLU A 172     317.939 335.321 326.613  1.00  1.51
ATOM    330  SC  GLU A 172     317.170 335.709 328.908  1.00  2.15
ATOM    331  CA  ARG A 173     317.101 335.423 322.955  1.00  1.57
ATOM    332  SC  ARG A 173     315.361 337.093 325.576  1.00  3.71
ATOM    333  CA  ASN A 174     316.524 337.901 320.236  1.00  1.94
ATOM    334  SC  ASN A 174     318.204 338.840 320.946  1.00  2.53
ATOM    335  CA  LEU A 175     314.393 336.791 317.290  1.00  2.37
ATOM    336  SC  LEU A 175     314.114 335.298 318.665  1.00  2.32
ATOM    337  CA  ASP A 176     313.655 338.292 313.558  1.00  3.16
ATOM    338  SC  ASP A 176     315.092 337.957 312.075  1.00  3.69
ATOM    339  CA  GLU A 177     310.896 338.568 310.734  1.00  4.94
ATOM    340  SC  GLU A 177     309.366 336.967 309.994  1.00  6.35
ATOM    341  CA  GLY A 178     312.508 339.279 307.569  1.00  5.53
ATOM    342  CA  ALA A 179     313.998 342.746 307.495  1.00  5.84
ATOM    343  SC  ALA A 179     313.606 342.803 306.852  1.00  6.10
ATOM    344  CA  TYR A 180     310.286 343.856 308.532  1.00  5.36
ATOM    345  SC  TYR A 180     307.884 341.408 308.275  1.00  6.28
ATOM    346  CA  HIS A 181     309.891 342.999 312.239  1.00  4.33
ATOM    347  SC  HIS A 181     307.725 341.466 312.916  1.00  5.51
ATOM    348  CA  GLN A 182     312.093 341.827 315.291  1.00  2.68
ATOM    349  SC  GLN A 182     314.434 341.837 316.112  1.00  3.51
ATOM    350  CA  GLY A 183     311.342 340.176 318.718  1.00  2.29
ATOM    351  CA  LYS A 184     312.556 339.446 322.169  1.00  1.85
ATOM    352  SC  LYS A 184     314.842 341.397 322.385  1.00  3.07
ATOM    353  CA  ALA A 185     312.346 336.102 324.066  1.00  1.51
ATOM    354  SC  ALA A 185     312.338 335.510 323.570  1.00  1.49
ATOM    355  CA  ALA A 186     313.481 334.397 327.239  1.00  1.51
ATOM    356  SC  ALA A 186     313.246 334.508 327.950  1.00  1.60
ATOM    357  CA  LEU A 187     314.762 330.806 326.477  1.00  1.30
ATOM    358  SC  LEU A 187     315.253 331.612 324.656  1.00  1.59
ATOM    359  CA  ILE A 188     315.983 327.582 327.984  1.00  1.24
ATOM    360  SC  ILE A 188     315.070 325.883 327.929  1.00  1.32
ATOM    361  CA  GLN A 189     319.158 325.764 327.121  1.00  1.22
ATOM    362  SC  GLN A 189     320.167 325.178 325.182  1.00  2.17
ATOM    363  CA  LEU A 190     320.188 322.365 328.951  1.00  1.25
ATOM    364  SC  LEU A 190     318.896 320.834 329.111  1.00  1.88
ATOM    365  CA  LEU A 191     322.499 319.115 328.949  1.00  1.22
ATOM    366  SC  LEU A 191     324.250 318.174 328.084  1.00  1.59
ATOM    367  CA  GLY A 192     320.866 315.688 329.360  1.00  1.52
ATOM    368  CA  GLN A 193     322.724 312.610 329.501  1.00  1.66
ATOM    369  SC  GLN A 193     322.210 313.397 331.858  1.00  2.39
ATOM    370  CA  LYS A 194     322.264 308.680 329.779  1.00  1.93
ATOM    371  SC  LYS A 194     324.809 309.529 329.573  1.00  2.94
ATOM    372  CA  LEU A 195     321.351 307.538 333.364  1.00  2.25
ATOM    373  SC  LEU A 195     319.215 308.168 332.977  1.00  2.90
ATOM    374  CA  GLU A 196     324.157 304.826 332.753  1.00  2.50
ATOM    375  SC  GLU A 196     325.827 304.992 331.193  1.00  3.76
ATOM    376  CA  HIS A 197     326.727 307.558 332.685  1.00  4.25
ATOM    377  SC  HIS A 197     328.875 308.905 331.656  1.00  5.32
ATOM    378  CA  HIS A 198     326.122 308.872 336.258  1.00  5.56
ATOM    379  SC  HIS A 198     324.246 309.507 334.359  1.00  6.28
ATOM    380  CA  HIS A 199     325.480 305.222 337.265  1.00  6.82
ATOM    381  SC  HIS A 199     323.366 304.560 335.730  1.00  7.29
ATOM    382  CA  HIS A 200     328.856 303.963 336.094  1.00  8.54
ATOM    383  SC  HIS A 200     330.949 302.999 334.792  1.00  8.76
ATOM    384  CA  HIS A 201     330.503 307.015 337.617  1.00 10.84
ATOM    385  SC  HIS A 201     331.497 307.787 335.141  1.00 10.99
ATOM    386  CA  HIS A 202     329.055 306.628 341.082  1.00 13.09
ATOM    387  SC  HIS A 202     330.988 308.647 341.280  1.00 13.84
TER
CONECT    1    3    2
CONECT    3    5    4
CONECT    5    7    6
CONECT    7    9    8
CONECT    9   11   10
CONECT   11   13   12
CONECT   13   15   14
CONECT   15   17   16
CONECT   17   19   18
CONECT   19   21   20
CONECT   21   23   22
CONECT   23   25   24
CONECT   25   27   26
CONECT   27   28
CONECT   28   30   29
CONECT   30   32   31
CONECT   32   34   33
CONECT   34   36   35
CONECT   36   38   37
CONECT   38   40   39
CONECT   40   42   41
CONECT   42   44   43
CONECT   44   46   45
CONECT   46   48   47
CONECT   48   50   49
CONECT   50   52   51
CONECT   52   54   53
CONECT   54   56   55
CONECT   56   58   57
CONECT   58   60   59
CONECT   60   61
CONECT   61   63   62
CONECT   63   65   64
CONECT   65   67   66
CONECT   67   69   68
CONECT   69   71   70
CONECT   71   73   72
CONECT   73   75   74
CONECT   75   76
CONECT   76   78   77
CONECT   78   79
CONECT   79   81   80
CONECT   81   83   82
CONECT   83   85   84
CONECT   85   87   86
CONECT   87   89   88
CONECT   89   91   90
CONECT   91   93   92
CONECT   93   95   94
CONECT   95   97   96
CONECT   97   98
CONECT   98  100   99
CONECT  100  102  101
CONECT  102  104  103
CONECT  104  106  105
CONECT  106  108  107
CONECT  108  110  109
CONECT  110  112  111
CONECT  112  114  113
CONECT  114  116  115
CONECT  116  118  117
CONECT  118  120  119
CONECT  120  121
CONECT  121  123  122
CONECT  123  125  124
CONECT  125  127  126
CONECT  127  129  128
CONECT  129  131  130
CONECT  131  133  132
CONECT  133  135  134
CONECT  135  137  136
CONECT  137  139  138
CONECT  139  141  140
CONECT  141  143  142
CONECT  143  144
CONECT  144  146  145
CONECT  146  148  147
CONECT  148  150  149
CONECT  150  152  151
CONECT  152  154  153
CONECT  154  156  155
CONECT  156  158  157
CONECT  158  160  159
CONECT  160  162  161
CONECT  162  164  163
CONECT  164  166  165
CONECT  166  168  167
CONECT  168  170  169
CONECT  170  172  171
CONECT  172  174  173
CONECT  174  176  175
CONECT  176  178  177
CONECT  178  180  179
CONECT  180  182  181
CONECT  182  184  183
CONECT  184  186  185
CONECT  186  187
CONECT  187  189  188
CONECT  189  191  190
CONECT  191  193  192
CONECT  193  195  194
CONECT  195  197  196
CONECT  197  199  198
CONECT  199  201  200
CONECT  201  203  202
CONECT  203  205  204
CONECT  205  207  206
CONECT  207  209  208
CONECT  209  211  210
CONECT  211  213  212
CONECT  213  215  214
CONECT  215  217  216
CONECT  217  219  218
CONECT  219  221  220
CONECT  221  223  222
CONECT  223  225  224
CONECT  225  227  226
CONECT  227  229  228
CONECT  229  231  230
CONECT  231  232
CONECT  232  234  233
CONECT  234  236  235
CONECT  236  238  237
CONECT  238  239
CONECT  239  240
CONECT  240  242  241
CONECT  242  244  243
CONECT  244  246  245
CONECT  246  248  247
CONECT  248  250  249
CONECT  250  251
CONECT  251  253  252
CONECT  253  255  254
CONECT  255  257  256
CONECT  257  259  258
CONECT  259  261  260
CONECT  261  263  262
CONECT  263  265  264
CONECT  265  267  266
CONECT  267  269  268
CONECT  269  271  270
CONECT  271  272
CONECT  272  273
CONECT  273  275  274
CONECT  275  277  276
CONECT  277  279  278
CONECT  279  281  280
CONECT  281  283  282
CONECT  283  285  284
CONECT  285  287  286
CONECT  287  289  288
CONECT  289  291  290
CONECT  291  293  292
CONECT  293  295  294
CONECT  295  297  296
CONECT  297  299  298
CONECT  299  301  300
CONECT  301  303  302
CONECT  303  305  304
CONECT  305  307  306
CONECT  307  309  308
CONECT  309  311  310
CONECT  311  313  312
CONECT  313  315  314
CONECT  315  317  316
CONECT  317  319  318
CONECT  319  321  320
CONECT  321  323  322
CONECT  323  325  324
CONECT  325  327  326
CONECT  327  329  328
CONECT  329  331  330
CONECT  331  333  332
CONECT  333  335  334
CONECT  335  337  336
CONECT  337  339  338
CONECT  339  341  340
CONECT  341  342
CONECT  342  344  343
CONECT  344  346  345
CONECT  346  348  347
CONECT  348  350  349
CONECT  350  351
CONECT  351  353  352
CONECT  353  355  354
CONECT  355  357  356
CONECT  357  359  358
CONECT  359  361  360
CONECT  361  363  362
CONECT  363  365  364
CONECT  365  367  366
CONECT  367  368
CONECT  368  370  369
CONECT  370  372  371
CONECT  372  374  373
CONECT  374  376  375
CONECT  376  378  377
CONECT  378  380  379
CONECT  380  382  381
CONECT  382  384  383
CONECT  384  386  385
CONECT  386  387
ENDMDL
REMARK 2KW5 MODEL 5 UNRES energy =  1093.52 kcal/mol RMSD = 9.55 A
CRYST1  640.000  640.000  640.000  90.00  90.00  90.00 P 1           1
ORIGX1       1.00000   0.00000   0.00000        0.00000
ORIGX2       0.00000   1.00000   0.00000        0.00000
ORIGX2       0.00000   0.00000   1.00000        0.00000
SCALE1       1.00000   0.00000   0.00000        0.00000
SCALE2       1.00000   0.00000   0.00000        0.00000
SCALE3       1.00000   0.00000   0.00000        0.00000
ATOM      1  CA  MET A   1     316.353 313.463 334.234  1.00  8.97
ATOM      2  SC  MET A   1     317.229 312.461 336.407  1.00  9.56
ATOM      3  CA  TRP A   2     317.794 316.458 332.454  1.00  8.06
ATOM      4  SC  TRP A   2     319.300 319.089 330.283  1.00  7.73
ATOM      5  CA  ASP A   3     318.507 319.930 333.536  1.00  8.37
ATOM      6  SC  ASP A   3     318.930 320.952 335.135  1.00  8.93
ATOM      7  CA  GLU A   4     318.956 323.463 332.284  1.00  8.00
ATOM      8  SC  GLU A   4     320.379 324.080 330.883  1.00  7.99
ATOM      9  CA  ARG A   5     320.235 326.744 334.079  1.00  8.34
ATOM     10  SC  ARG A   5     321.616 329.090 336.221  1.00  9.68
ATOM     11  CA  PHE A   6     319.669 330.397 333.339  1.00  7.94
ATOM     12  SC  PHE A   6     317.314 328.441 332.852  1.00  7.28
ATOM     13  CA  SER A   7     321.495 333.603 334.264  1.00  8.68
ATOM     14  SC  SER A   7     322.746 333.728 334.228  1.00  8.77
ATOM     15  CA  GLN A   8     320.793 337.222 333.037  1.00  8.80
ATOM     16  SC  GLN A   8     322.957 338.862 333.800  1.00  9.66
ATOM     17  CA  SER A   9     319.831 336.292 329.610  1.00  8.48
ATOM     18  SC  SER A   9     318.668 336.441 329.022  1.00  8.77
ATOM     19  CA  GLU A  10     322.784 333.704 329.851  1.00  7.79
ATOM     20  SC  GLU A  10     325.132 333.577 329.717  1.00  8.68
ATOM     21  CA  TYR A  11     322.369 330.089 329.919  1.00  6.24
ATOM     22  SC  TYR A  11     319.317 329.337 329.101  1.00  6.45
ATOM     23  CA  VAL A  12     324.055 327.157 332.090  1.00  5.78
ATOM     24  SC  VAL A  12     323.751 326.367 333.399  1.00  5.83
ATOM     25  CA  TYR A  13     324.525 323.458 331.896  1.00  5.37
ATOM     26  SC  TYR A  13     325.645 324.780 328.884  1.00  6.77
ATOM     27  CA  GLY A  14     323.697 321.164 334.841  1.00  4.59
ATOM     28  CA  THR A  15     323.194 317.532 333.501  1.00  3.83
ATOM     29  SC  THR A  15     322.067 316.599 333.632  1.00  4.21
ATOM     30  CA  GLU A  16     322.020 315.854 330.150  1.00  3.23
ATOM     31  SC  GLU A  16     324.449 316.356 330.319  1.00  4.14
ATOM     32  CA  PRO A  17     319.630 312.908 329.343  1.00  3.63
ATOM     33  SC  PRO A  17     319.150 313.987 328.557  1.00  3.76
ATOM     34  CA  ASN A  18     321.587 309.750 329.096  1.00  3.77
ATOM     35  SC  ASN A  18     321.304 308.058 330.165  1.00  4.36
ATOM     36  CA  ASP A  19     318.528 308.160 327.369  1.00  3.55
ATOM     37  SC  ASP A  19     317.739 306.325 327.787  1.00  4.09
ATOM     38  CA  PHE A  20     317.912 311.180 324.993  1.00  2.44
ATOM     39  SC  PHE A  20     315.595 312.901 324.355  1.00  3.17
ATOM     40  CA  LEU A  21     321.475 311.713 323.576  1.00  2.30
ATOM     41  SC  LEU A  21     321.898 312.968 321.883  1.00  2.55
ATOM     42  CA  VAL A  22     321.758 307.984 323.662  1.00  2.48
ATOM     43  SC  VAL A  22     321.781 307.373 324.929  1.00  2.82
ATOM     44  CA  SER A  23     319.001 306.606 321.339  1.00  2.24
ATOM     45  SC  SER A  23     318.001 306.017 320.807  1.00  2.60
ATOM     46  CA  VAL A  24     320.341 308.826 318.702  1.00  1.78
ATOM     47  SC  VAL A  24     319.610 309.873 319.594  1.00  2.02
ATOM     48  CA  ALA A  25     323.509 306.518 318.704  1.00  1.74
ATOM     49  SC  ALA A  25     323.479 306.317 319.508  1.00  1.88
ATOM     50  CA  ASN A  26     321.484 303.789 317.246  1.00  2.24
ATOM     51  SC  ASN A  26     319.536 303.641 317.756  1.00  2.74
ATOM     52  CA  GLN A  27     319.590 305.940 314.651  1.00  2.30
ATOM     53  SC  GLN A  27     318.576 307.114 312.349  1.00  3.42
ATOM     54  CA  ILE A  28     323.030 307.122 313.474  1.00  2.13
ATOM     55  SC  ILE A  28     323.008 308.653 314.742  1.00  1.92
ATOM     56  CA  PRO A  29     325.746 304.732 312.361  1.00  2.46
ATOM     57  SC  PRO A  29     326.545 305.822 311.888  1.00  2.71
ATOM     58  CA  GLN A  30     328.489 304.470 315.170  1.00  2.20
ATOM     59  SC  GLN A  30     330.026 302.781 316.004  1.00  3.56
ATOM     60  CA  GLY A  31     331.674 304.809 312.871  1.00  2.34
ATOM     61  CA  LYS A  32     331.555 308.251 311.786  1.00  1.83
ATOM     62  SC  LYS A  32     333.265 308.201 309.644  1.00  2.29
ATOM     63  CA  ILE A  33     328.358 310.327 311.828  1.00  1.58
ATOM     64  SC  ILE A  33     327.759 310.189 313.685  1.00  1.60
ATOM     65  CA  LEU A  34     327.890 314.156 311.454  1.00  1.58
ATOM     66  SC  LEU A  34     327.907 316.080 310.679  1.00  1.77
ATOM     67  CA  CYS A  35     326.094 316.246 314.109  1.00  1.76
ATOM     68  SC  CYS A  35     327.032 316.438 315.139  1.00  1.86
ATOM     69  CA  LEU A  36     324.715 319.685 314.236  1.00  2.01
ATOM     70  SC  LEU A  36     324.908 320.223 312.563  1.00  2.22
ATOM     71  CA  ALA A  37     324.145 322.163 317.129  1.00  2.36
ATOM     72  SC  ALA A  37     324.562 322.395 317.671  1.00  2.58
ATOM     73  CA  GLU A  38     321.893 325.217 317.563  1.00  2.89
ATOM     74  SC  GLU A  38     320.430 324.421 315.760  1.00  3.74
ATOM     75  CA  GLY A  39     322.285 327.825 320.287  1.00  3.53
ATOM     76  CA  GLU A  40     325.996 328.052 321.641  1.00  3.53
ATOM     77  SC  GLU A  40     327.522 329.869 322.993  1.00  4.95
ATOM     78  CA  GLY A  41     328.382 325.289 321.971  1.00  3.72
ATOM     79  CA  ARG A  42     325.586 323.503 324.072  1.00  3.36
ATOM     80  SC  ARG A  42     324.606 324.644 321.125  1.00  4.98
ATOM     81  CA  ASN A  43     323.476 320.994 322.415  1.00  3.39
ATOM     82  SC  ASN A  43     322.279 322.229 321.225  1.00  4.24
ATOM     83  CA  ALA A  44     326.428 319.686 320.468  1.00  2.92
ATOM     84  SC  ALA A  44     326.559 319.577 319.690  1.00  3.17
ATOM     85  CA  CYS A  45     328.519 318.956 323.674  1.00  2.87
ATOM     86  SC  CYS A  45     329.055 320.204 324.266  1.00  3.40
ATOM     87  CA  PHE A  46     325.943 316.053 324.128  1.00  2.49
ATOM     88  SC  PHE A  46     323.260 316.544 325.293  1.00  3.48
ATOM     89  CA  LEU A  47     326.297 314.855 320.754  1.00  2.04
ATOM     90  SC  LEU A  47     325.919 313.791 318.917  1.00  2.12
ATOM     91  CA  ALA A  48     330.038 314.898 320.517  1.00  2.71
ATOM     92  SC  ALA A  48     330.489 315.248 321.003  1.00  2.83
ATOM     93  CA  SER A  49     330.349 311.637 322.120  1.00  3.09
ATOM     94  SC  SER A  49     329.696 311.941 323.236  1.00  3.13
ATOM     95  CA  LEU A  50     327.955 308.633 321.695  1.00  2.50
ATOM     96  SC  LEU A  50     326.170 309.457 320.808  1.00  2.42
ATOM     97  CA  GLY A  51     331.003 306.357 322.603  1.00  2.65
ATOM     98  CA  TYR A  52     332.036 307.071 319.095  1.00  1.91
ATOM     99  SC  TYR A  52     328.873 306.858 318.106  1.00  2.67
ATOM    100  CA  GLU A  53     333.354 309.889 317.477  1.00  1.52
ATOM    101  SC  GLU A  53     334.040 310.603 315.285  1.00  1.96
ATOM    102  CA  VAL A  54     330.584 312.241 315.921  1.00  1.37
ATOM    103  SC  VAL A  54     329.999 311.946 317.285  1.00  1.67
ATOM    104  CA  THR A  55     331.700 315.209 313.431  1.00  1.57
ATOM    105  SC  THR A  55     332.305 314.590 312.281  1.00  1.72
ATOM    106  CA  ALA A  56     329.846 318.404 313.321  1.00  2.07
ATOM    107  SC  ALA A  56     329.762 318.850 313.842  1.00  2.32
ATOM    108  CA  VAL A  57     329.622 321.050 310.518  1.00  2.12
ATOM    109  SC  VAL A  57     328.930 321.904 311.400  1.00  2.36
ATOM    110  CA  ASP A  58     332.636 323.176 309.426  1.00  2.88
ATOM    111  SC  ASP A  58     333.088 321.477 308.395  1.00  4.15
ATOM    112  CA  GLN A  59     333.526 326.323 307.789  1.00  3.84
ATOM    113  SC  GLN A  59     332.351 326.088 305.567  1.00  4.56
ATOM    114  CA  SER A  60     336.289 326.437 310.426  1.00  4.55
ATOM    115  SC  SER A  60     335.760 326.542 311.599  1.00  4.76
ATOM    116  CA  SER A  61     339.203 324.265 310.758  1.00  5.33
ATOM    117  SC  SER A  61     339.998 323.501 310.009  1.00  6.09
ATOM    118  CA  VAL A  62     340.028 325.722 314.196  1.00  4.80
ATOM    119  SC  VAL A  62     339.825 326.826 313.228  1.00  4.98
ATOM    120  CA  GLY A  63     336.630 325.320 315.960  1.00  3.87
ATOM    121  CA  LEU A  64     337.049 321.469 315.115  1.00  3.42
ATOM    122  SC  LEU A  64     335.379 321.561 313.813  1.00  3.50
ATOM    123  CA  ALA A  65     340.071 321.065 317.426  1.00  3.47
ATOM    124  SC  ALA A  65     340.879 320.936 317.684  1.00  3.78
ATOM    125  CA  LYS A  66     338.368 322.483 320.418  1.00  3.85
ATOM    126  SC  LYS A  66     336.136 323.978 320.326  1.00  4.61
ATOM    127  CA  ALA A  67     336.145 319.571 321.374  1.00  3.28
ATOM    128  SC  ALA A  67     335.662 318.937 321.329  1.00  3.22
ATOM    129  CA  LYS A  68     338.874 317.096 321.348  1.00  2.88
ATOM    130  SC  LYS A  68     338.156 316.331 318.710  1.00  3.30
ATOM    131  CA  GLN A  69     340.232 318.577 324.366  1.00  3.30
ATOM    132  SC  GLN A  69     339.481 321.292 324.111  1.00  4.27
ATOM    133  CA  LEU A  70     336.827 319.000 326.004  1.00  3.39
ATOM    134  SC  LEU A  70     335.271 320.388 326.196  1.00  3.90
ATOM    135  CA  ALA A  71     335.329 315.731 325.149  1.00  3.09
ATOM    136  SC  ALA A  71     335.261 315.991 324.348  1.00  3.17
ATOM    137  CA  GLN A  72     338.741 314.352 325.863  1.00  3.34
ATOM    138  SC  GLN A  72     340.572 315.637 326.480  1.00  3.49
ATOM    139  CA  GLU A  73     338.525 315.135 329.563  1.00  4.04
ATOM    140  SC  GLU A  73     337.527 317.330 329.618  1.00  4.70
ATOM    141  CA  LYS A  74     334.964 313.606 329.920  1.00  4.48
ATOM    142  SC  LYS A  74     332.049 313.137 331.013  1.00  5.79
ATOM    143  CA  GLY A  75     335.622 310.457 327.784  1.00  4.14
ATOM    144  CA  VAL A  76     334.359 311.492 324.137  1.00  3.03
ATOM    145  SC  VAL A  76     333.456 312.593 324.668  1.00  3.05
ATOM    146  CA  LYS A  77     336.379 312.416 320.916  1.00  2.47
ATOM    147  SC  LYS A  77     336.536 309.274 320.748  1.00  3.19
ATOM    148  CA  ILE A  78     334.148 314.911 319.047  1.00  2.11
ATOM    149  SC  ILE A  78     333.578 313.147 319.438  1.00  2.29
ATOM    150  CA  THR A  79     334.221 317.987 316.457  1.00  2.49
ATOM    151  SC  THR A  79     334.964 317.438 315.292  1.00  2.63
ATOM    152  CA  THR A  80     331.463 320.754 316.888  1.00  3.12
ATOM    153  SC  THR A  80     330.909 320.146 318.072  1.00  3.60
ATOM    154  CA  VAL A  81     331.943 323.988 314.751  1.00  3.08
ATOM    155  SC  VAL A  81     331.719 324.567 313.400  1.00  3.28
ATOM    156  CA  GLN A  82     328.040 323.949 314.456  1.00  3.17
ATOM    157  SC  GLN A  82     328.334 323.575 317.151  1.00  3.86
ATOM    158  CA  SER A  83     327.766 327.511 316.029  1.00  3.19
ATOM    159  SC  SER A  83     329.021 327.452 315.955  1.00  3.63
ATOM    160  CA  ASN A  84     327.411 329.367 312.603  1.00  3.39
ATOM    161  SC  ASN A  84     329.392 329.675 312.323  1.00  4.02
ATOM    162  CA  LEU A  85     324.792 326.874 311.487  1.00  2.77
ATOM    163  SC  LEU A  85     324.101 325.381 312.525  1.00  2.77
ATOM    164  CA  ALA A  86     324.442 328.930 308.374  1.00  3.50
ATOM    165  SC  ALA A  86     324.247 329.438 309.029  1.00  3.69
ATOM    166  CA  ASP A  87     327.696 328.198 307.030  1.00  3.41
ATOM    167  SC  ASP A  87     328.352 329.340 308.375  1.00  3.81
ATOM    168  CA  PHE A  88     327.512 324.554 308.037  1.00  3.17
ATOM    169  SC  PHE A  88     324.719 323.768 308.062  1.00  4.29
ATOM    170  CA  ASP A  89     327.676 322.170 305.249  1.00  2.76
ATOM    171  SC  ASP A  89     329.448 321.528 305.814  1.00  3.42
ATOM    172  CA  ILE A  90     326.415 318.684 305.729  1.00  2.38
ATOM    173  SC  ILE A  90     325.073 318.470 307.015  1.00  2.01
ATOM    174  CA  VAL A  91     326.691 315.909 303.171  1.00  3.03
ATOM    175  SC  VAL A  91     328.144 315.497 302.739  1.00  3.31
ATOM    176  CA  ALA A  92     325.401 312.613 303.500  1.00  3.85
ATOM    177  SC  ALA A  92     324.722 312.957 303.425  1.00  4.32
ATOM    178  CA  ASP A  93     327.852 311.198 300.883  1.00  4.07
ATOM    179  SC  ASP A  93     327.098 311.969 299.185  1.00  5.10
ATOM    180  CA  ALA A  94     331.166 311.510 302.851  1.00  3.17
ATOM    181  SC  ALA A  94     331.964 311.537 302.699  1.00  3.43
ATOM    182  CA  TRP A  95     328.873 310.846 306.075  1.00  2.58
ATOM    183  SC  TRP A  95     329.746 314.260 306.193  1.00  3.17
ATOM    184  CA  GLU A  96     328.159 307.263 307.270  1.00  2.83
ATOM    185  SC  GLU A  96     330.495 307.343 306.828  1.00  3.87
ATOM    186  CA  GLY A  97     324.909 308.762 309.018  1.00  2.47
ATOM    187  CA  ILE A  98     323.833 312.275 310.195  1.00  2.27
ATOM    188  SC  ILE A  98     324.695 313.322 308.875  1.00  2.31
ATOM    189  CA  VAL A  99     322.202 314.239 313.295  1.00  2.17
ATOM    190  SC  VAL A  99     322.421 314.494 314.699  1.00  2.12
ATOM    191  CA  SER A 100     320.929 318.037 314.062  1.00  2.25
ATOM    192  SC  SER A 100     320.174 318.749 313.377  1.00  2.53
ATOM    193  CA  ILE A 101     319.942 319.986 317.316  1.00  2.25
ATOM    194  SC  ILE A 101     321.491 319.038 317.861  1.00  2.49
ATOM    195  CA  PHE A 102     318.306 323.522 318.342  1.00  2.31
ATOM    196  SC  PHE A 102     315.827 323.806 316.920  1.00  2.89
ATOM    197  CA  CYS A 103     318.230 324.515 322.059  1.00  1.98
ATOM    198  SC  CYS A 103     319.455 324.788 322.708  1.00  2.26
ATOM    199  CA  HIS A 104     316.276 327.658 321.523  1.00  2.32
ATOM    200  SC  HIS A 104     318.436 329.147 322.345  1.00  3.32
ATOM    201  CA  LEU A 105     316.655 329.253 318.213  1.00  1.87
ATOM    202  SC  LEU A 105     318.343 328.592 317.259  1.00  1.95
ATOM    203  CA  PRO A 106     314.971 332.379 316.880  1.00  2.29
ATOM    204  SC  PRO A 106     316.272 332.635 316.395  1.00  2.37
ATOM    205  CA  SER A 107     312.202 331.689 314.343  1.00  2.24
ATOM    206  SC  SER A 107     311.073 331.298 314.040  1.00  2.73
ATOM    207  CA  SER A 108     314.418 332.707 311.519  1.00  2.52
ATOM    208  SC  SER A 108     315.002 333.798 311.259  1.00  2.91
ATOM    209  CA  LEU A 109     316.700 329.758 312.155  1.00  2.17
ATOM    210  SC  LEU A 109     318.569 329.076 312.343  1.00  2.39
ATOM    211  CA  ARG A 110     313.787 327.621 312.851  1.00  1.77
ATOM    212  SC  ARG A 110     312.064 327.446 315.858  1.00  2.29
ATOM    213  CA  GLN A 111     312.714 327.104 309.094  1.00  1.86
ATOM    214  SC  GLN A 111     312.044 329.311 309.807  1.00  2.74
ATOM    215  CA  GLN A 112     316.465 326.947 308.361  1.00  1.95
ATOM    216  SC  GLN A 112     318.963 326.835 307.881  1.00  2.67
ATOM    217  CA  LEU A 113     316.902 323.582 310.371  1.00  1.62
ATOM    218  SC  LEU A 113     318.797 323.172 311.066  1.00  1.95
ATOM    219  CA  TYR A 114     314.327 321.139 309.168  1.00  1.64
ATOM    220  SC  TYR A 114     312.385 322.681 311.469  1.00  2.23
ATOM    221  CA  PRO A 115     314.570 322.096 305.487  1.00  1.94
ATOM    222  SC  PRO A 115     313.316 322.720 305.727  1.00  1.97
ATOM    223  CA  LYS A 116     318.212 322.526 305.817  1.00  1.91
ATOM    224  SC  LYS A 116     319.379 324.093 303.489  1.00  2.87
ATOM    225  CA  VAL A 117     318.615 319.041 307.298  1.00  1.59
ATOM    226  SC  VAL A 117     318.305 318.744 308.709  1.00  1.71
ATOM    227  CA  TYR A 118     316.349 317.578 304.581  1.00  1.94
ATOM    228  SC  TYR A 118     313.556 317.886 302.798  1.00  2.45
ATOM    229  CA  GLN A 119     318.140 319.333 301.812  1.00  2.27
ATOM    230  SC  GLN A 119     316.504 320.877 301.138  1.00  2.75
ATOM    231  CA  GLY A 120     321.442 318.284 303.354  1.00  2.31
ATOM    232  CA  LEU A 121     320.920 315.026 305.278  1.00  2.01
ATOM    233  SC  LEU A 121     320.457 315.016 307.352  1.00  1.94
ATOM    234  CA  LYS A 122     318.145 313.536 303.294  1.00  2.46
ATOM    235  SC  LYS A 122     316.273 314.403 301.091  1.00  4.15
ATOM    236  CA  PRO A 123     319.043 309.899 303.480  1.00  2.51
ATOM    237  SC  PRO A 123     320.169 310.367 302.752  1.00  2.86
ATOM    238  CA  GLY A 124     318.296 309.051 307.148  1.00  2.63
ATOM    239  CA  GLY A 125     319.192 311.209 310.216  1.00  1.91
ATOM    240  CA  VAL A 126     318.413 312.333 313.660  1.00  1.62
ATOM    241  SC  VAL A 126     318.201 311.274 314.520  1.00  1.92
ATOM    242  CA  PHE A 127     317.291 315.866 314.727  1.00  1.80
ATOM    243  SC  PHE A 127     315.984 318.459 314.274  1.00  2.03
ATOM    244  CA  ILE A 128     317.334 316.849 318.482  1.00  1.72
ATOM    245  SC  ILE A 128     318.437 315.330 318.306  1.00  1.85
ATOM    246  CA  LEU A 129     315.330 319.538 320.428  1.00  1.62
ATOM    247  SC  LEU A 129     313.394 319.824 321.248  1.00  2.33
ATOM    248  CA  GLU A 130     316.200 321.145 323.808  1.00  1.72
ATOM    249  SC  GLU A 130     318.775 320.758 322.829  1.00  2.28
ATOM    250  CA  GLY A 131     313.687 323.558 324.866  1.00  1.75
ATOM    251  CA  PHE A 132     311.890 325.531 327.525  1.00  2.17
ATOM    252  SC  PHE A 132     312.326 327.800 329.450  1.00  2.87
ATOM    253  CA  ALA A 133     308.498 326.269 328.775  1.00  3.22
ATOM    254  SC  ALA A 133     308.227 325.621 328.462  1.00  3.27
ATOM    255  CA  PRO A 134     307.514 329.474 330.628  1.00  4.49
ATOM    256  SC  PRO A 134     307.692 328.615 331.693  1.00  4.79
ATOM    257  CA  GLU A 135     309.470 331.873 328.854  1.00  5.03
ATOM    258  SC  GLU A 135     311.443 332.815 329.697  1.00  6.00
ATOM    259  CA  GLN A 136     311.913 330.422 326.154  1.00  4.29
ATOM    260  SC  GLN A 136     313.551 328.760 324.750  1.00  4.99
ATOM    261  CA  LEU A 137     313.268 333.721 325.117  1.00  3.42
ATOM    262  SC  LEU A 137     311.233 333.596 324.653  1.00  2.99
ATOM    263  CA  GLN A 138     315.770 334.730 327.495  1.00  4.16
ATOM    264  SC  GLN A 138     317.839 333.543 327.159  1.00  5.48
ATOM    265  CA  TYR A 139     313.153 336.811 329.771  1.00  4.93
ATOM    266  SC  TYR A 139     316.010 337.735 331.266  1.00  6.31
ATOM    267  CA  ASN A 140     311.633 339.106 327.309  1.00  5.33
ATOM    268  SC  ASN A 140     312.900 337.805 326.329  1.00  6.34
ATOM    269  CA  THR A 141     307.993 339.970 326.499  1.00  5.93
ATOM    270  SC  THR A 141     307.415 339.732 327.803  1.00  6.48
ATOM    271  CA  GLY A 142     306.276 341.834 323.557  1.00  6.90
ATOM    272  CA  GLY A 143     304.269 339.351 321.434  1.00  6.60
ATOM    273  CA  PRO A 144     307.159 337.379 319.783  1.00  5.04
ATOM    274  SC  PRO A 144     307.443 338.696 319.354  1.00  5.79
ATOM    275  CA  LYS A 145     309.888 336.330 322.084  1.00  3.60
ATOM    276  SC  LYS A 145     312.744 337.114 321.580  1.00  4.68
ATOM    277  CA  ASP A 146     306.915 335.752 324.868  1.00  3.68
ATOM    278  SC  ASP A 146     305.505 336.757 325.867  1.00  4.65
ATOM    279  CA  LEU A 147     304.397 333.860 322.897  1.00  3.32
ATOM    280  SC  LEU A 147     302.585 334.898 323.016  1.00  3.94
ATOM    281  CA  ASP A 148     306.398 330.719 321.989  1.00  3.16
ATOM    282  SC  ASP A 148     305.678 330.529 320.111  1.00  3.82
ATOM    283  CA  LEU A 149     309.422 330.694 320.215  1.00  2.71
ATOM    284  SC  LEU A 149     309.167 332.761 319.816  1.00  2.90
ATOM    285  CA  LEU A 150     310.235 327.373 322.057  1.00  2.27
ATOM    286  SC  LEU A 150     308.794 328.304 323.332  1.00  2.30
ATOM    287  CA  PRO A 151     310.608 324.144 319.898  1.00  2.46
ATOM    288  SC  PRO A 151     311.999 324.293 320.349  1.00  2.59
ATOM    289  CA  LYS A 152     307.985 321.577 321.330  1.00  2.26
ATOM    290  SC  LYS A 152     305.476 321.143 323.130  1.00  3.42
ATOM    291  CA  LEU A 153     307.365 317.933 322.290  1.00  2.12
ATOM    292  SC  LEU A 153     308.521 316.891 323.648  1.00  2.42
ATOM    293  CA  GLU A 154     304.137 318.413 320.503  1.00  2.07
ATOM    294  SC  GLU A 154     303.004 316.638 319.261  1.00  2.93
ATOM    295  CA  THR A 155     305.408 319.982 317.351  1.00  2.08
ATOM    296  SC  THR A 155     305.136 321.391 317.330  1.00  2.33
ATOM    297  CA  LEU A 156     308.467 317.467 317.634  1.00  2.13
ATOM    298  SC  LEU A 156     309.599 319.207 318.028  1.00  2.30
ATOM    299  CA  GLN A 157     307.844 313.850 316.437  1.00  2.16
ATOM    300  SC  GLN A 157     305.189 313.516 317.321  1.00  2.63
ATOM    301  CA  SER A 158     306.587 315.486 312.939  1.00  2.11
ATOM    302  SC  SER A 158     305.810 316.558 312.929  1.00  2.33
ATOM    303  CA  GLU A 159     309.567 317.720 312.334  1.00  2.48
ATOM    304  SC  GLU A 159     310.779 319.418 313.580  1.00  3.45
ATOM    305  CA  LEU A 160     311.104 316.745 308.837  1.00  1.73
ATOM    306  SC  LEU A 160     313.060 317.040 308.224  1.00  1.85
ATOM    307  CA  PRO A 161     310.410 313.972 306.310  1.00  2.03
ATOM    308  SC  PRO A 161     310.109 315.206 305.542  1.00  2.30
ATOM    309  CA  SER A 162     313.558 311.762 305.936  1.00  2.35
ATOM    310  SC  SER A 162     314.272 311.123 305.109  1.00  2.78
ATOM    311  CA  LEU A 163     314.410 312.057 309.658  1.00  2.26
ATOM    312  SC  LEU A 163     315.822 313.721 309.913  1.00  2.64
ATOM    313  CA  ASN A 164     314.363 309.117 312.522  1.00  2.38
ATOM    314  SC  ASN A 164     314.908 307.418 313.432  1.00  2.65
ATOM    315  CA  TRP A 165     312.472 309.913 315.853  1.00  2.33
ATOM    316  SC  TRP A 165     310.546 313.160 315.250  1.00  3.43
ATOM    317  CA  LEU A 166     312.315 307.330 318.845  1.00  1.83
ATOM    318  SC  LEU A 166     314.245 307.168 317.894  1.00  2.22
ATOM    319  CA  ILE A 167     311.068 308.884 322.373  1.00  1.75
ATOM    320  SC  ILE A 167     312.971 308.860 322.262  1.00  1.89
ATOM    321  CA  ALA A 168     310.021 312.323 323.674  1.00  1.62
ATOM    322  SC  ALA A 168     309.335 312.373 323.305  1.00  1.74
ATOM    323  CA  ASN A 169     311.814 314.105 326.683  1.00  1.66
ATOM    324  SC  ASN A 169     313.384 314.050 327.909  1.00  1.98
ATOM    325  CA  ASN A 170     311.293 316.058 329.761  1.00  1.65
ATOM    326  SC  ASN A 170     310.899 314.219 330.173  1.00  2.30
ATOM    327  CA  LEU A 171     313.902 318.452 331.244  1.00  1.64
ATOM    328  SC  LEU A 171     314.850 318.115 329.560  1.00  1.82
ATOM    329  CA  GLU A 172     313.925 320.875 334.179  1.00  1.92
ATOM    330  SC  GLU A 172     313.787 318.728 335.325  1.00  2.91
ATOM    331  CA  ARG A 173     315.176 324.483 334.540  1.00  2.13
ATOM    332  SC  ARG A 173     312.767 323.961 337.135  1.00  3.49
ATOM    333  CA  ASN A 174     316.221 326.874 337.186  1.00  2.66
ATOM    334  SC  ASN A 174     317.719 325.811 336.423  1.00  3.29
ATOM    335  CA  LEU A 175     316.735 330.758 336.635  1.00  2.99
ATOM    336  SC  LEU A 175     314.713 330.590 336.121  1.00  2.73
ATOM    337  CA  ASP A 176     318.960 333.802 337.773  1.00  3.86
ATOM    338  SC  ASP A 176     319.733 332.593 336.221  1.00  4.21
ATOM    339  CA  GLU A 177     319.059 337.572 337.600  1.00  4.32
ATOM    340  SC  GLU A 177     317.663 339.086 337.172  1.00  4.69
ATOM    341  CA  GLY A 178     322.374 338.613 338.694  1.00  5.56
ATOM    342  CA  ALA A 179     322.924 337.837 342.536  1.00  5.75
ATOM    343  SC  ALA A 179     322.986 338.207 343.153  1.00  5.88
ATOM    344  CA  TYR A 180     319.081 337.310 342.717  1.00  4.53
ATOM    345  SC  TYR A 180     319.116 340.628 343.336  1.00  4.68
ATOM    346  CA  HIS A 181     316.906 334.237 342.105  1.00  3.76
ATOM    347  SC  HIS A 181     316.127 335.030 344.623  1.00  4.71
ATOM    348  CA  GLN A 182     313.620 334.085 340.077  1.00  2.79
ATOM    349  SC  GLN A 182     313.953 334.471 337.355  1.00  3.22
ATOM    350  CA  GLY A 183     311.502 331.163 339.567  1.00  2.34
ATOM    351  CA  LYS A 184     311.723 327.585 338.409  1.00  2.07
ATOM    352  SC  LYS A 184     308.880 328.052 337.437  1.00  2.97
ATOM    353  CA  ALA A 185     311.211 326.291 334.787  1.00  1.76
ATOM    354  SC  ALA A 185     311.163 326.704 334.065  1.00  1.86
ATOM    355  CA  ALA A 186     309.914 323.248 332.995  1.00  1.70
ATOM    356  SC  ALA A 186     309.123 323.216 332.981  1.00  1.83
ATOM    357  CA  LEU A 187     311.591 321.903 329.757  1.00  1.47
ATOM    358  SC  LEU A 187     313.333 322.402 331.049  1.00  1.86
ATOM    359  CA  ILE A 188     310.681 319.585 326.680  1.00  1.49
ATOM    360  SC  ILE A 188     310.095 321.020 325.595  1.00  1.79
ATOM    361  CA  GLN A 189     312.994 317.424 324.468  1.00  1.47
ATOM    362  SC  GLN A 189     315.728 317.800 324.045  1.00  2.35
ATOM    363  CA  LEU A 190     312.189 315.798 321.056  1.00  1.42
ATOM    364  SC  LEU A 190     310.358 314.899 320.376  1.00  1.98
ATOM    365  CA  LEU A 191     313.533 314.108 318.095  1.00  1.65
ATOM    366  SC  LEU A 191     314.702 312.321 318.443  1.00  1.85
ATOM    367  CA  GLY A 192     313.137 315.413 314.378  1.00  2.39
ATOM    368  CA  GLN A 193     311.140 312.655 312.239  1.00  1.89
ATOM    369  SC  GLN A 193     309.486 314.071 311.168  1.00  3.12
ATOM    370  CA  LYS A 194     308.303 312.111 309.537  1.00  2.29
ATOM    371  SC  LYS A 194     306.973 312.996 307.381  1.00  3.87
ATOM    372  CA  LEU A 195     306.040 309.250 310.400  1.00  2.61
ATOM    373  SC  LEU A 195     305.569 309.180 312.123  1.00  2.96
ATOM    374  CA  GLU A 196     302.480 310.379 310.458  1.00  3.54
ATOM    375  SC  GLU A 196     302.974 311.983 308.751  1.00  4.51
ATOM    376  CA  HIS A 197     301.580 307.360 313.021  1.00  4.24
ATOM    377  SC  HIS A 197     302.460 304.673 313.264  1.00  5.26
ATOM    378  CA  HIS A 198     302.963 308.241 316.624  1.00  4.10
ATOM    379  SC  HIS A 198     303.495 308.519 319.311  1.00  4.81
ATOM    380  CA  HIS A 199     306.276 307.209 318.212  1.00  4.32
ATOM    381  SC  HIS A 199     308.094 309.234 318.157  1.00  5.59
ATOM    382  CA  HIS A 200     307.372 307.092 322.059  1.00  4.19
ATOM    383  SC  HIS A 200     308.923 304.911 322.384  1.00  4.48
ATOM    384  CA  HIS A 201     306.551 308.776 325.567  1.00  5.08
ATOM    385  SC  HIS A 201     306.749 306.320 326.971  1.00  6.31
ATOM    386  CA  HIS A 202     308.810 309.305 328.987  1.00  5.82
ATOM    387  SC  HIS A 202     310.744 309.905 327.315  1.00  6.37
TER
CONECT    1    3    2
CONECT    3    5    4
CONECT    5    7    6
CONECT    7    9    8
CONECT    9   11   10
CONECT   11   13   12
CONECT   13   15   14
CONECT   15   17   16
CONECT   17   19   18
CONECT   19   21   20
CONECT   21   23   22
CONECT   23   25   24
CONECT   25   27   26
CONECT   27   28
CONECT   28   30   29
CONECT   30   32   31
CONECT   32   34   33
CONECT   34   36   35
CONECT   36   38   37
CONECT   38   40   39
CONECT   40   42   41
CONECT   42   44   43
CONECT   44   46   45
CONECT   46   48   47
CONECT   48   50   49
CONECT   50   52   51
CONECT   52   54   53
CONECT   54   56   55
CONECT   56   58   57
CONECT   58   60   59
CONECT   60   61
CONECT   61   63   62
CONECT   63   65   64
CONECT   65   67   66
CONECT   67   69   68
CONECT   69   71   70
CONECT   71   73   72
CONECT   73   75   74
CONECT   75   76
CONECT   76   78   77
CONECT   78   79
CONECT   79   81   80
CONECT   81   83   82
CONECT   83   85   84
CONECT   85   87   86
CONECT   87   89   88
CONECT   89   91   90
CONECT   91   93   92
CONECT   93   95   94
CONECT   95   97   96
CONECT   97   98
CONECT   98  100   99
CONECT  100  102  101
CONECT  102  104  103
CONECT  104  106  105
CONECT  106  108  107
CONECT  108  110  109
CONECT  110  112  111
CONECT  112  114  113
CONECT  114  116  115
CONECT  116  118  117
CONECT  118  120  119
CONECT  120  121
CONECT  121  123  122
CONECT  123  125  124
CONECT  125  127  126
CONECT  127  129  128
CONECT  129  131  130
CONECT  131  133  132
CONECT  133  135  134
CONECT  135  137  136
CONECT  137  139  138
CONECT  139  141  140
CONECT  141  143  142
CONECT  143  144
CONECT  144  146  145
CONECT  146  148  147
CONECT  148  150  149
CONECT  150  152  151
CONECT  152  154  153
CONECT  154  156  155
CONECT  156  158  157
CONECT  158  160  159
CONECT  160  162  161
CONECT  162  164  163
CONECT  164  166  165
CONECT  166  168  167
CONECT  168  170  169
CONECT  170  172  171
CONECT  172  174  173
CONECT  174  176  175
CONECT  176  178  177
CONECT  178  180  179
CONECT  180  182  181
CONECT  182  184  183
CONECT  184  186  185
CONECT  186  187
CONECT  187  189  188
CONECT  189  191  190
CONECT  191  193  192
CONECT  193  195  194
CONECT  195  197  196
CONECT  197  199  198
CONECT  199  201  200
CONECT  201  203  202
CONECT  203  205  204
CONECT  205  207  206
CONECT  207  209  208
CONECT  209  211  210
CONECT  211  213  212
CONECT  213  215  214
CONECT  215  217  216
CONECT  217  219  218
CONECT  219  221  220
CONECT  221  223  222
CONECT  223  225  224
CONECT  225  227  226
CONECT  227  229  228
CONECT  229  231  230
CONECT  231  232
CONECT  232  234  233
CONECT  234  236  235
CONECT  236  238  237
CONECT  238  239
CONECT  239  240
CONECT  240  242  241
CONECT  242  244  243
CONECT  244  246  245
CONECT  246  248  247
CONECT  248  250  249
CONECT  250  251
CONECT  251  253  252
CONECT  253  255  254
CONECT  255  257  256
CONECT  257  259  258
CONECT  259  261  260
CONECT  261  263  262
CONECT  263  265  264
CONECT  265  267  266
CONECT  267  269  268
CONECT  269  271  270
CONECT  271  272
CONECT  272  273
CONECT  273  275  274
CONECT  275  277  276
CONECT  277  279  278
CONECT  279  281  280
CONECT  281  283  282
CONECT  283  285  284
CONECT  285  287  286
CONECT  287  289  288
CONECT  289  291  290
CONECT  291  293  292
CONECT  293  295  294
CONECT  295  297  296
CONECT  297  299  298
CONECT  299  301  300
CONECT  301  303  302
CONECT  303  305  304
CONECT  305  307  306
CONECT  307  309  308
CONECT  309  311  310
CONECT  311  313  312
CONECT  313  315  314
CONECT  315  317  316
CONECT  317  319  318
CONECT  319  321  320
CONECT  321  323  322
CONECT  323  325  324
CONECT  325  327  326
CONECT  327  329  328
CONECT  329  331  330
CONECT  331  333  332
CONECT  333  335  334
CONECT  335  337  336
CONECT  337  339  338
CONECT  339  341  340
CONECT  341  342
CONECT  342  344  343
CONECT  344  346  345
CONECT  346  348  347
CONECT  348  350  349
CONECT  350  351
CONECT  351  353  352
CONECT  353  355  354
CONECT  355  357  356
CONECT  357  359  358
CONECT  359  361  360
CONECT  361  363  362
CONECT  363  365  364
CONECT  365  367  366
CONECT  367  368
CONECT  368  370  369
CONECT  370  372  371
CONECT  372  374  373
CONECT  374  376  375
CONECT  376  378  377
CONECT  378  380  379
CONECT  380  382  381
CONECT  382  384  383
CONECT  384  386  385
CONECT  386  387
ENDMDL
