# Supplementary material for: Implementation of Time-Averaged Restraints with UNRES Coarse-Grained Model of Polypeptide Chains
Source: J Chem Theory Comput. 2025 Jan 24;21(3):1476–93. doi: 10.1021/acs.jctc.4c01504 (PMC11823420; doi:10.1021/acs.jctc.4c01504)
Supplement: Supplementary file 2 — ct4c01504_si_002.zip [file ct4c01504_si_002.zip › Suppdata/Structures/Models/2KW5_T260K_tau_489ps-cg.pdb]

REMARK 2KW5 MODEL 1 UNRES energy =   991.31 kcal/mol RMSD = 4.56 A
CRYST1  640.000  640.000  640.000  90.00  90.00  90.00 P 1           1
ORIGX1       1.00000   0.00000   0.00000        0.00000
ORIGX2       0.00000   1.00000   0.00000        0.00000
ORIGX2       0.00000   0.00000   1.00000        0.00000
SCALE1       1.00000   0.00000   0.00000        0.00000
SCALE2       1.00000   0.00000   0.00000        0.00000
SCALE3       1.00000   0.00000   0.00000        0.00000
ATOM      1  CA  MET A   1     328.982 325.971 311.722  1.00 13.20
ATOM      2  SC  MET A   1     329.879 323.868 312.553  1.00 14.05
ATOM      3  CA  TRP A   2     329.775 328.790 314.035  1.00 11.97
ATOM      4  SC  TRP A   2     328.149 331.600 314.257  1.00 10.90
ATOM      5  CA  ASP A   3     327.758 329.211 317.065  1.00 12.68
ATOM      6  SC  ASP A   3     328.969 327.901 318.057  1.00 13.63
ATOM      7  CA  GLU A   4     327.780 331.623 320.285  1.00 12.71
ATOM      8  SC  GLU A   4     328.181 334.236 319.340  1.00 13.15
ATOM      9  CA  ARG A   5     327.250 330.697 324.007  1.00 13.29
ATOM     10  SC  ARG A   5     330.199 328.874 323.476  1.00 14.29
ATOM     11  CA  PHE A   6     324.045 329.662 325.899  1.00 13.38
ATOM     12  SC  PHE A   6     323.311 326.863 326.844  1.00 12.40
ATOM     13  CA  SER A   7     322.178 330.683 329.091  1.00 15.30
ATOM     14  SC  SER A   7     321.737 331.771 328.414  1.00 15.91
ATOM     15  CA  GLN A   8     321.103 328.440 332.046  1.00 15.29
ATOM     16  SC  GLN A   8     322.891 326.636 332.023  1.00 16.26
ATOM     17  CA  SER A   9     318.539 328.970 334.822  1.00 14.03
ATOM     18  SC  SER A   9     317.487 329.689 334.381  1.00 14.15
ATOM     19  CA  GLU A  10     318.367 327.035 338.115  1.00 13.17
ATOM     20  SC  GLU A  10     319.075 326.643 340.453  1.00 13.98
ATOM     21  CA  TYR A  11     317.539 323.416 336.740  1.00 11.34
ATOM     22  SC  TYR A  11     316.237 321.173 338.852  1.00 10.84
ATOM     23  CA  VAL A  12     316.781 324.754 333.249  1.00 10.45
ATOM     24  SC  VAL A  12     315.360 325.122 333.289  1.00 10.72
ATOM     25  CA  TYR A  13     319.376 325.382 330.175  1.00  9.38
ATOM     26  SC  TYR A  13     321.351 323.224 331.890  1.00 10.47
ATOM     27  CA  GLY A  14     318.915 327.279 326.835  1.00  8.53
ATOM     28  CA  THR A  15     320.440 329.561 323.970  1.00  7.30
ATOM     29  SC  THR A  15     319.895 328.235 323.595  1.00  7.56
ATOM     30  CA  GLU A  16     319.426 333.301 323.738  1.00  6.05
ATOM     31  SC  GLU A  16     317.524 334.954 323.675  1.00  6.52
ATOM     32  CA  PRO A  17     322.640 334.139 322.052  1.00  5.89
ATOM     33  SC  PRO A  17     323.173 332.916 322.350  1.00  5.97
ATOM     34  CA  ASN A  18     322.667 332.831 318.739  1.00  5.30
ATOM     35  SC  ASN A  18     323.380 333.240 316.932  1.00  6.12
ATOM     36  CA  ASP A  19     322.925 329.237 317.839  1.00  4.56
ATOM     37  SC  ASP A  19     322.894 327.181 318.346  1.00  5.18
ATOM     38  CA  PHE A  20     322.741 328.013 314.179  1.00  3.17
ATOM     39  SC  PHE A  20     325.048 326.383 314.830  1.00  3.93
ATOM     40  CA  LEU A  21     321.149 324.718 312.910  1.00  2.30
ATOM     41  SC  LEU A  21     319.336 324.788 314.037  1.00  2.38
ATOM     42  CA  VAL A  22     321.077 324.106 309.136  1.00  2.89
ATOM     43  SC  VAL A  22     320.712 325.462 309.243  1.00  3.37
ATOM     44  CA  SER A  23     324.576 322.776 309.475  1.00  2.68
ATOM     45  SC  SER A  23     325.302 323.072 310.454  1.00  3.10
ATOM     46  CA  VAL A  24     323.195 319.944 311.176  1.00  2.14
ATOM     47  SC  VAL A  24     321.907 320.564 311.702  1.00  2.41
ATOM     48  CA  ALA A  25     320.557 319.016 308.682  1.00  2.40
ATOM     49  SC  ALA A  25     320.126 319.536 308.309  1.00  2.56
ATOM     50  CA  ASN A  26     323.674 318.050 306.618  1.00  2.80
ATOM     51  SC  ASN A  26     325.353 318.944 306.068  1.00  3.19
ATOM     52  CA  GLN A  27     322.776 314.571 305.335  1.00  2.65
ATOM     53  SC  GLN A  27     324.182 312.340 304.325  1.00  3.30
ATOM     54  CA  ILE A  28     319.448 316.156 303.943  1.00  2.33
ATOM     55  SC  ILE A  28     318.221 316.274 305.333  1.00  2.18
ATOM     56  CA  PRO A  29     318.265 319.863 303.238  1.00  2.37
ATOM     57  SC  PRO A  29     318.668 319.669 301.939  1.00  2.78
ATOM     58  CA  GLN A  30     314.776 320.277 304.990  1.00  1.93
ATOM     59  SC  GLN A  30     314.094 321.789 307.127  1.00  2.87
ATOM     60  CA  GLY A  31     311.881 317.822 305.695  1.00  1.87
ATOM     61  CA  LYS A  32     310.692 318.186 309.040  1.00  1.72
ATOM     62  SC  LYS A  32     308.293 317.821 310.376  1.00  2.46
ATOM     63  CA  ILE A  33     312.850 319.334 312.144  1.00  1.40
ATOM     64  SC  ILE A  33     314.218 319.290 310.979  1.00  1.57
ATOM     65  CA  LEU A  34     312.824 319.792 316.074  1.00  1.28
ATOM     66  SC  LEU A  34     311.555 319.085 317.586  1.00  1.49
ATOM     67  CA  CYS A  35     314.685 322.291 318.513  1.00  1.49
ATOM     68  SC  CYS A  35     313.817 323.212 317.899  1.00  1.65
ATOM     69  CA  LEU A  36     314.492 321.414 322.412  1.00  1.64
ATOM     70  SC  LEU A  36     313.691 319.506 321.822  1.00  1.78
ATOM     71  CA  ALA A  37     315.103 324.443 324.604  1.00  1.96
ATOM     72  SC  ALA A  37     315.592 325.011 324.279  1.00  2.09
ATOM     73  CA  GLU A  38     314.375 324.394 328.507  1.00  2.94
ATOM     74  SC  GLU A  38     316.868 323.387 329.166  1.00  3.94
ATOM     75  CA  GLY A  39     313.728 328.061 329.923  1.00  3.99
ATOM     76  CA  GLU A  40     314.810 329.999 326.887  1.00  4.16
ATOM     77  SC  GLU A  40     313.904 332.127 327.683  1.00  5.45
ATOM     78  CA  GLY A  41     315.531 328.960 323.233  1.00  4.71
ATOM     79  CA  ARG A  42     315.224 331.810 320.795  1.00  4.28
ATOM     80  SC  ARG A  42     314.261 335.103 320.658  1.00  5.75
ATOM     81  CA  ASN A  43     317.936 331.570 318.027  1.00  4.09
ATOM     82  SC  ASN A  43     319.499 330.780 318.983  1.00  5.01
ATOM     83  CA  ALA A  44     317.790 327.856 318.994  1.00  3.26
ATOM     84  SC  ALA A  44     317.547 327.695 319.738  1.00  3.44
ATOM     85  CA  CYS A  45     315.024 327.405 316.363  1.00  2.96
ATOM     86  SC  CYS A  45     314.060 328.191 315.760  1.00  3.62
ATOM     87  CA  PHE A  46     317.096 327.995 313.347  1.00  2.80
ATOM     88  SC  PHE A  46     318.795 330.260 312.864  1.00  4.27
ATOM     89  CA  LEU A  47     315.686 325.355 311.175  1.00  2.07
ATOM     90  SC  LEU A  47     316.887 323.530 310.612  1.00  2.05
ATOM     91  CA  ALA A  48     312.754 327.446 310.405  1.00  2.67
ATOM     92  SC  ALA A  48     312.250 327.471 311.121  1.00  2.93
ATOM     93  CA  SER A  49     315.153 329.951 308.714  1.00  2.97
ATOM     94  SC  SER A  49     316.384 330.381 308.829  1.00  3.33
ATOM     95  CA  LEU A  50     316.055 327.418 306.147  1.00  2.48
ATOM     96  SC  LEU A  50     316.651 325.661 306.252  1.00  2.67
ATOM     97  CA  GLY A  51     312.462 328.015 304.671  1.00  2.61
ATOM     98  CA  TYR A  52     311.688 324.295 305.566  1.00  2.09
ATOM     99  SC  TYR A  52     311.793 321.855 303.380  1.00  3.29
ATOM    100  CA  GLU A  53     309.513 323.029 308.440  1.00  1.73
ATOM    101  SC  GLU A  53     308.786 321.126 308.072  1.00  2.47
ATOM    102  CA  VAL A  54     310.278 323.009 312.155  1.00  1.45
ATOM    103  SC  VAL A  54     311.663 323.215 312.718  1.00  1.75
ATOM    104  CA  THR A  55     308.911 321.953 315.683  1.00  1.45
ATOM    105  SC  THR A  55     308.225 320.641 315.952  1.00  1.69
ATOM    106  CA  ALA A  56     309.847 323.207 318.825  1.00  1.58
ATOM    107  SC  ALA A  56     309.625 323.915 318.777  1.00  1.72
ATOM    108  CA  VAL A  57     309.779 321.642 322.285  1.00  1.94
ATOM    109  SC  VAL A  57     309.461 320.235 322.794  1.00  2.06
ATOM    110  CA  ASP A  58     309.857 322.775 325.721  1.00  2.71
ATOM    111  SC  ASP A  58     308.090 322.370 326.546  1.00  3.92
ATOM    112  CA  GLN A  59     310.995 320.833 328.738  1.00  3.57
ATOM    113  SC  GLN A  59     310.442 318.507 329.230  1.00  4.79
ATOM    114  CA  SER A  60     308.461 321.965 331.098  1.00  4.57
ATOM    115  SC  SER A  60     309.468 322.227 331.842  1.00  5.14
ATOM    116  CA  SER A  61     309.413 325.364 330.212  1.00  4.83
ATOM    117  SC  SER A  61     310.445 325.771 329.512  1.00  5.38
ATOM    118  CA  VAL A  62     307.764 327.556 327.415  1.00  4.53
ATOM    119  SC  VAL A  62     306.330 328.082 327.503  1.00  4.98
ATOM    120  CA  GLY A  63     309.874 329.491 324.716  1.00  3.92
ATOM    121  CA  LEU A  64     307.345 327.811 322.242  1.00  2.88
ATOM    122  SC  LEU A  64     307.200 325.669 322.738  1.00  2.98
ATOM    123  CA  ALA A  65     305.564 330.598 320.943  1.00  3.29
ATOM    124  SC  ALA A  65     305.098 331.169 320.660  1.00  3.56
ATOM    125  CA  LYS A  66     309.036 332.303 320.714  1.00  3.43
ATOM    126  SC  LYS A  66     311.113 333.100 322.387  1.00  4.67
ATOM    127  CA  ALA A  67     310.098 329.629 318.009  1.00  2.81
ATOM    128  SC  ALA A  67     309.854 328.908 318.271  1.00  2.85
ATOM    129  CA  LYS A  68     306.627 329.835 316.537  1.00  2.54
ATOM    130  SC  LYS A  68     304.666 328.405 315.332  1.00  3.20
ATOM    131  CA  GLN A  69     307.106 333.554 316.130  1.00  2.77
ATOM    132  SC  GLN A  69     306.161 334.415 318.692  1.00  3.62
ATOM    133  CA  LEU A  70     310.588 332.751 314.575  1.00  2.69
ATOM    134  SC  LEU A  70     311.093 333.811 316.228  1.00  3.19
ATOM    135  CA  ALA A  71     308.996 330.292 311.912  1.00  2.52
ATOM    136  SC  ALA A  71     308.742 329.648 311.461  1.00  2.58
ATOM    137  CA  GLN A  72     306.246 332.657 311.260  1.00  2.83
ATOM    138  SC  GLN A  72     303.995 334.166 310.831  1.00  3.61
ATOM    139  CA  GLU A  73     308.695 335.507 310.753  1.00  3.39
ATOM    140  SC  GLU A  73     308.834 337.539 311.652  1.00  4.25
ATOM    141  CA  LYS A  74     310.162 333.783 307.820  1.00  3.48
ATOM    142  SC  LYS A  74     312.500 334.155 306.964  1.00  4.06
ATOM    143  CA  GLY A  75     306.811 332.237 306.859  1.00  3.24
ATOM    144  CA  VAL A  76     308.085 328.677 306.979  1.00  2.46
ATOM    145  SC  VAL A  76     309.376 329.204 307.390  1.00  2.57
ATOM    146  CA  LYS A  77     305.835 326.262 308.890  1.00  2.16
ATOM    147  SC  LYS A  77     302.852 326.146 308.308  1.00  3.30
ATOM    148  CA  ILE A  78     306.335 325.455 312.429  1.00  1.78
ATOM    149  SC  ILE A  78     307.606 325.980 313.324  1.00  1.99
ATOM    150  CA  THR A  79     304.893 323.286 315.276  1.00  1.88
ATOM    151  SC  THR A  79     304.267 322.158 314.654  1.00  2.03
ATOM    152  CA  THR A  80     305.036 323.760 319.065  1.00  2.15
ATOM    153  SC  THR A  80     303.581 323.427 318.976  1.00  2.59
ATOM    154  CA  VAL A  81     305.588 320.673 321.310  1.00  2.27
ATOM    155  SC  VAL A  81     306.158 319.523 320.659  1.00  2.16
ATOM    156  CA  GLN A  82     305.056 320.296 325.185  1.00  2.95
ATOM    157  SC  GLN A  82     304.229 318.239 324.279  1.00  3.79
ATOM    158  CA  SER A  83     307.853 317.937 325.782  1.00  3.57
ATOM    159  SC  SER A  83     306.983 317.905 326.802  1.00  4.14
ATOM    160  CA  ASN A  84     307.060 315.233 323.208  1.00  3.62
ATOM    161  SC  ASN A  84     305.643 313.998 322.459  1.00  4.54
ATOM    162  CA  LEU A  85     310.513 313.535 322.956  1.00  3.29
ATOM    163  SC  LEU A  85     311.629 315.090 323.713  1.00  3.09
ATOM    164  CA  ALA A  86     308.878 310.210 322.200  1.00  4.65
ATOM    165  SC  ALA A  86     308.177 309.910 322.105  1.00  5.02
ATOM    166  CA  ASP A  87     310.215 308.614 318.990  1.00  4.71
ATOM    167  SC  ASP A  87     308.724 307.239 318.951  1.00  5.31
ATOM    168  CA  PHE A  88     307.315 310.469 317.300  1.00  3.84
ATOM    169  SC  PHE A  88     308.003 312.936 318.986  1.00  4.49
ATOM    170  CA  ASP A  89     309.343 312.253 314.732  1.00  3.91
ATOM    171  SC  ASP A  89     307.538 313.234 314.769  1.00  4.86
ATOM    172  CA  ILE A  90     312.096 313.457 317.053  1.00  3.25
ATOM    173  SC  ILE A  90     313.018 313.999 318.636  1.00  3.32
ATOM    174  CA  VAL A  91     313.461 309.841 316.175  1.00  3.13
ATOM    175  SC  VAL A  91     312.063 309.455 315.830  1.00  3.52
ATOM    176  CA  ALA A  92     315.834 309.743 313.441  1.00  4.11
ATOM    177  SC  ALA A  92     316.345 310.242 313.024  1.00  4.48
ATOM    178  CA  ASP A  93     313.935 306.646 312.323  1.00  4.67
ATOM    179  SC  ASP A  93     312.385 305.596 313.346  1.00  5.60
ATOM    180  CA  ALA A  94     312.997 307.617 308.740  1.00  4.42
ATOM    181  SC  ALA A  94     312.400 307.815 308.226  1.00  4.65
ATOM    182  CA  TRP A  95     310.346 310.061 310.282  1.00  3.78
ATOM    183  SC  TRP A  95     308.487 307.600 311.712  1.00  4.45
ATOM    184  CA  GLU A  96     311.362 313.665 310.922  1.00  3.65
ATOM    185  SC  GLU A  96     309.093 313.935 310.266  1.00  4.75
ATOM    186  CA  GLY A  97     314.495 314.776 312.436  1.00  3.04
ATOM    187  CA  ILE A  98     315.949 315.998 315.722  1.00  2.72
ATOM    188  SC  ILE A  98     316.736 314.428 316.514  1.00  3.32
ATOM    189  CA  VAL A  99     317.795 319.211 316.806  1.00  2.22
ATOM    190  SC  VAL A  99     317.170 320.310 315.852  1.00  2.04
ATOM    191  CA  SER A 100     319.996 319.879 320.163  1.00  2.39
ATOM    192  SC  SER A 100     320.143 318.669 319.941  1.00  2.69
ATOM    193  CA  ILE A 101     322.611 322.567 319.315  1.00  2.24
ATOM    194  SC  ILE A 101     320.852 323.040 318.842  1.00  2.32
ATOM    195  CA  PHE A 102     323.351 323.716 322.832  1.00  2.34
ATOM    196  SC  PHE A 102     324.889 326.264 322.354  1.00  3.43
ATOM    197  CA  CYS A 103     319.726 322.898 324.249  1.00  2.15
ATOM    198  SC  CYS A 103     319.016 322.269 323.314  1.00  2.55
ATOM    199  CA  HIS A 104     319.761 321.026 327.420  1.00  2.17
ATOM    200  SC  HIS A 104     322.104 320.421 328.889  1.00  3.01
ATOM    201  CA  LEU A 105     317.009 319.449 329.615  1.00  2.13
ATOM    202  SC  LEU A 105     315.688 318.887 328.134  1.00  2.23
ATOM    203  CA  PRO A 106     316.274 319.193 333.500  1.00  2.77
ATOM    204  SC  PRO A 106     314.949 318.876 333.175  1.00  2.73
ATOM    205  CA  SER A 107     318.496 316.317 334.769  1.00  3.39
ATOM    206  SC  SER A 107     319.325 315.929 335.702  1.00  3.80
ATOM    207  CA  SER A 108     315.460 314.024 334.389  1.00  3.52
ATOM    208  SC  SER A 108     314.421 314.805 334.425  1.00  3.80
ATOM    209  CA  LEU A 109     315.059 315.099 330.747  1.00  2.86
ATOM    210  SC  LEU A 109     313.566 315.024 329.093  1.00  2.93
ATOM    211  CA  ARG A 110     318.627 314.713 329.579  1.00  2.81
ATOM    212  SC  ARG A 110     322.088 315.503 329.607  1.00  3.69
ATOM    213  CA  GLN A 111     319.152 311.178 330.952  1.00  2.91
ATOM    214  SC  GLN A 111     318.765 311.304 333.550  1.00  3.80
ATOM    215  CA  GLN A 112     315.925 309.821 329.129  1.00  2.74
ATOM    216  SC  GLN A 112     313.357 309.740 330.277  1.00  3.27
ATOM    217  CA  LEU A 113     316.598 311.984 326.010  1.00  2.36
ATOM    218  SC  LEU A 113     316.288 313.996 325.414  1.00  2.50
ATOM    219  CA  TYR A 114     319.333 312.035 323.444  1.00  2.65
ATOM    220  SC  TYR A 114     321.095 314.348 325.095  1.00  3.43
ATOM    221  CA  PRO A 115     319.816 308.250 324.280  1.00  3.10
ATOM    222  SC  PRO A 115     320.608 308.773 325.333  1.00  3.17
ATOM    223  CA  LYS A 116     316.438 307.399 323.633  1.00  3.01
ATOM    224  SC  LYS A 116     315.491 305.152 322.341  1.00  4.12
ATOM    225  CA  VAL A 117     315.347 310.001 321.129  1.00  2.60
ATOM    226  SC  VAL A 117     316.182 311.313 321.162  1.00  2.53
ATOM    227  CA  TYR A 118     317.883 308.532 318.557  1.00  3.88
ATOM    228  SC  TYR A 118     319.974 307.583 316.200  1.00  5.74
ATOM    229  CA  GLN A 119     316.277 305.270 317.464  1.00  4.15
ATOM    230  SC  GLN A 119     314.320 306.462 318.045  1.00  5.53
ATOM    231  CA  GLY A 120     317.761 304.752 314.128  1.00  3.66
ATOM    232  CA  LEU A 121     319.114 306.387 311.145  1.00  2.76
ATOM    233  SC  LEU A 121     320.199 308.206 311.090  1.00  3.06
ATOM    234  CA  LYS A 122     317.614 306.343 307.653  1.00  3.06
ATOM    235  SC  LYS A 122     316.097 304.048 307.554  1.00  4.40
ATOM    236  CA  PRO A 123     318.823 307.509 304.035  1.00  3.06
ATOM    237  SC  PRO A 123     318.486 306.086 303.916  1.00  3.52
ATOM    238  CA  GLY A 124     316.477 310.466 303.223  1.00  2.82
ATOM    239  CA  GLY A 125     317.405 312.431 306.460  1.00  2.10
ATOM    240  CA  VAL A 126     319.976 313.512 309.314  1.00  1.73
ATOM    241  SC  VAL A 126     320.765 314.426 308.512  1.00  1.84
ATOM    242  CA  PHE A 127     319.576 313.195 313.054  1.00  1.64
ATOM    243  SC  PHE A 127     321.227 311.522 315.085  1.00  2.29
ATOM    244  CA  ILE A 128     321.229 315.916 315.319  1.00  1.59
ATOM    245  SC  ILE A 128     320.150 316.928 314.124  1.00  1.86
ATOM    246  CA  LEU A 129     321.884 315.023 319.006  1.00  1.63
ATOM    247  SC  LEU A 129     321.124 313.259 319.841  1.00  2.05
ATOM    248  CA  GLU A 130     323.380 316.980 321.859  1.00  1.97
ATOM    249  SC  GLU A 130     321.191 318.274 323.108  1.00  2.98
ATOM    250  CA  GLY A 131     325.753 315.898 324.751  1.00  2.40
ATOM    251  CA  PHE A 132     328.818 316.414 327.287  1.00  2.54
ATOM    252  SC  PHE A 132     328.502 318.795 329.045  1.00  4.08
ATOM    253  CA  ALA A 133     331.800 314.179 327.211  1.00  3.39
ATOM    254  SC  ALA A 133     332.393 314.213 326.626  1.00  3.46
ATOM    255  CA  PRO A 134     333.446 311.667 329.542  1.00  4.87
ATOM    256  SC  PRO A 134     332.991 310.717 328.619  1.00  5.39
ATOM    257  CA  GLU A 135     336.571 313.452 330.435  1.00  4.51
ATOM    258  SC  GLU A 135     337.790 314.308 328.504  1.00  5.54
ATOM    259  CA  GLN A 136     334.981 316.549 328.825  1.00  4.09
ATOM    260  SC  GLN A 136     333.473 317.983 327.736  1.00  5.22
ATOM    261  CA  LEU A 137     332.801 318.710 331.159  1.00  3.41
ATOM    262  SC  LEU A 137     331.767 317.487 332.584  1.00  3.44
ATOM    263  CA  GLN A 138     335.594 318.759 333.788  1.00  4.13
ATOM    264  SC  GLN A 138     338.119 318.309 332.791  1.00  5.30
ATOM    265  CA  TYR A 139     337.763 321.531 332.741  1.00  5.20
ATOM    266  SC  TYR A 139     336.607 320.951 329.703  1.00  6.58
ATOM    267  CA  ASN A 140     334.941 324.285 333.099  1.00  6.19
ATOM    268  SC  ASN A 140     334.336 325.730 331.723  1.00  6.75
ATOM    269  CA  THR A 141     333.566 325.773 336.303  1.00  6.68
ATOM    270  SC  THR A 141     333.865 327.276 336.399  1.00  6.92
ATOM    271  CA  GLY A 142     329.920 325.966 337.517  1.00  7.01
ATOM    272  CA  GLY A 143     327.717 324.034 335.084  1.00  6.62
ATOM    273  CA  PRO A 144     329.632 320.798 334.471  1.00  6.24
ATOM    274  SC  PRO A 144     330.613 321.777 334.339  1.00  6.66
ATOM    275  CA  LYS A 145     330.275 318.187 337.346  1.00  5.31
ATOM    276  SC  LYS A 145     327.655 317.796 337.887  1.00  6.39
ATOM    277  CA  ASP A 146     333.558 316.595 338.666  1.00  4.68
ATOM    278  SC  ASP A 146     332.900 315.104 339.895  1.00  5.61
ATOM    279  CA  LEU A 147     333.550 314.312 335.795  1.00  4.31
ATOM    280  SC  LEU A 147     334.290 313.671 334.400  1.00  4.41
ATOM    281  CA  ASP A 148     330.435 313.531 333.837  1.00  4.83
ATOM    282  SC  ASP A 148     330.015 311.693 334.727  1.00  5.71
ATOM    283  CA  LEU A 149     326.855 315.196 333.765  1.00  4.54
ATOM    284  SC  LEU A 149     326.562 317.335 333.730  1.00  5.24
ATOM    285  CA  LEU A 150     326.704 313.537 330.334  1.00  3.48
ATOM    286  SC  LEU A 150     328.881 313.629 330.555  1.00  3.16
ATOM    287  CA  PRO A 151     325.794 310.262 328.846  1.00  3.91
ATOM    288  SC  PRO A 151     325.095 311.344 328.261  1.00  4.33
ATOM    289  CA  LYS A 152     328.754 308.777 326.935  1.00  2.99
ATOM    290  SC  LYS A 152     328.192 305.923 327.847  1.00  3.98
ATOM    291  CA  LEU A 153     329.083 310.236 323.498  1.00  3.01
ATOM    292  SC  LEU A 153     328.156 312.084 322.853  1.00  3.42
ATOM    293  CA  GLU A 154     331.715 307.814 322.428  1.00  3.66
ATOM    294  SC  GLU A 154     333.490 309.120 323.472  1.00  4.98
ATOM    295  CA  THR A 155     328.887 305.616 321.271  1.00  3.28
ATOM    296  SC  THR A 155     328.883 304.498 322.315  1.00  3.67
ATOM    297  CA  LEU A 156     326.180 307.879 319.848  1.00  2.40
ATOM    298  SC  LEU A 156     324.906 309.032 321.045  1.00  2.61
ATOM    299  CA  GLN A 157     328.202 310.861 318.898  1.00  3.19
ATOM    300  SC  GLN A 157     330.067 312.369 319.146  1.00  4.76
ATOM    301  CA  SER A 158     331.543 309.094 318.119  1.00  3.56
ATOM    302  SC  SER A 158     332.126 308.490 319.056  1.00  3.95
ATOM    303  CA  GLU A 159     329.675 306.138 316.106  1.00  3.58
ATOM    304  SC  GLU A 159     331.806 305.371 315.314  1.00  4.71
ATOM    305  CA  LEU A 160     325.830 305.151 315.650  1.00  2.86
ATOM    306  SC  LEU A 160     325.331 306.788 315.149  1.00  2.89
ATOM    307  CA  PRO A 161     324.022 301.700 315.318  1.00  3.59
ATOM    308  SC  PRO A 161     322.868 302.586 315.251  1.00  3.98
ATOM    309  CA  SER A 162     324.183 301.940 311.639  1.00  3.46
ATOM    310  SC  SER A 162     323.140 301.300 311.310  1.00  3.93
ATOM    311  CA  LEU A 163     325.393 305.362 311.312  1.00  2.35
ATOM    312  SC  LEU A 163     324.944 306.927 310.529  1.00  2.32
ATOM    313  CA  ASN A 164     328.844 307.233 311.336  1.00  2.35
ATOM    314  SC  ASN A 164     329.854 305.502 311.450  1.00  3.16
ATOM    315  CA  TRP A 165     329.101 310.957 311.840  1.00  2.19
ATOM    316  SC  TRP A 165     328.795 309.370 314.761  1.00  2.91
ATOM    317  CA  LEU A 166     328.556 313.730 309.439  1.00  2.55
ATOM    318  SC  LEU A 166     326.699 314.035 308.613  1.00  2.90
ATOM    319  CA  ILE A 167     329.586 316.788 311.767  1.00  2.39
ATOM    320  SC  ILE A 167     328.548 318.281 312.102  1.00  2.68
ATOM    321  CA  ALA A 168     330.198 317.094 315.474  1.00  2.37
ATOM    322  SC  ALA A 168     330.987 317.057 315.591  1.00  2.53
ATOM    323  CA  ASN A 169     329.969 320.393 317.197  1.00  2.77
ATOM    324  SC  ASN A 169     328.279 319.909 316.371  1.00  3.82
ATOM    325  CA  ASN A 170     331.097 321.907 320.673  1.00  2.75
ATOM    326  SC  ASN A 170     332.278 320.380 321.019  1.00  3.37
ATOM    327  CA  LEU A 171     329.165 324.836 322.173  1.00  2.95
ATOM    328  SC  LEU A 171     328.665 323.866 320.409  1.00  3.14
ATOM    329  CA  GLU A 172     329.380 326.756 325.588  1.00  3.19
ATOM    330  SC  GLU A 172     331.194 327.833 326.936  1.00  3.77
ATOM    331  CA  ARG A 173     327.069 327.649 328.638  1.00  3.62
ATOM    332  SC  ARG A 173     326.195 324.642 330.157  1.00  4.88
ATOM    333  CA  ASN A 174     326.668 330.079 331.523  1.00  4.06
ATOM    334  SC  ASN A 174     327.222 331.928 331.219  1.00  4.50
ATOM    335  CA  LEU A 175     324.768 330.109 334.984  1.00  4.87
ATOM    336  SC  LEU A 175     326.284 328.786 334.627  1.00  4.64
ATOM    337  CA  ASP A 176     322.792 332.993 336.887  1.00  5.91
ATOM    338  SC  ASP A 176     322.663 334.981 336.562  1.00  6.24
ATOM    339  CA  GLU A 177     321.124 332.987 340.377  1.00  7.01
ATOM    340  SC  GLU A 177     322.601 331.139 340.855  1.00  7.40
ATOM    341  CA  GLY A 178     319.389 335.983 341.767  1.00  8.31
ATOM    342  CA  ALA A 179     321.780 338.820 341.964  1.00  8.53
ATOM    343  SC  ALA A 179     321.642 339.338 342.528  1.00  8.73
ATOM    344  CA  TYR A 180     324.506 336.004 341.694  1.00  7.32
ATOM    345  SC  TYR A 180     325.780 333.101 342.681  1.00  7.96
ATOM    346  CA  HIS A 181     326.370 334.841 338.635  1.00  5.98
ATOM    347  SC  HIS A 181     328.549 334.523 337.010  1.00  6.62
ATOM    348  CA  GLN A 182     328.619 331.602 338.632  1.00  5.43
ATOM    349  SC  GLN A 182     326.856 329.615 339.089  1.00  6.21
ATOM    350  CA  GLY A 183     330.906 330.589 335.895  1.00  4.69
ATOM    351  CA  LYS A 184     330.942 329.276 332.293  1.00  3.85
ATOM    352  SC  LYS A 184     331.618 331.420 330.620  1.00  4.70
ATOM    353  CA  ALA A 185     330.359 325.594 331.298  1.00  3.55
ATOM    354  SC  ALA A 185     329.787 325.059 331.389  1.00  3.78
ATOM    355  CA  ALA A 186     330.988 323.537 327.957  1.00  3.01
ATOM    356  SC  ALA A 186     331.765 323.479 327.854  1.00  3.15
ATOM    357  CA  LEU A 187     328.433 321.107 326.145  1.00  2.51
ATOM    358  SC  LEU A 187     327.662 322.983 325.982  1.00  2.89
ATOM    359  CA  ILE A 188     328.383 319.204 322.658  1.00  2.23
ATOM    360  SC  ILE A 188     329.353 317.606 322.937  1.00  2.25
ATOM    361  CA  GLN A 189     326.454 318.590 319.770  1.00  2.09
ATOM    362  SC  GLN A 189     324.659 319.145 317.769  1.00  2.90
ATOM    363  CA  LEU A 190     326.805 315.788 317.040  1.00  1.96
ATOM    364  SC  LEU A 190     326.118 314.255 318.253  1.00  2.08
ATOM    365  CA  LEU A 191     325.262 314.878 313.554  1.00  2.00
ATOM    366  SC  LEU A 191     324.208 315.598 311.984  1.00  2.18
ATOM    367  CA  GLY A 192     324.474 311.474 312.057  1.00  2.96
ATOM    368  CA  GLN A 193     323.680 310.624 308.385  1.00  2.90
ATOM    369  SC  GLN A 193     321.842 310.601 306.915  1.00  3.91
ATOM    370  CA  LYS A 194     323.185 307.313 307.072  1.00  3.44
ATOM    371  SC  LYS A 194     321.661 304.504 307.548  1.00  4.87
ATOM    372  CA  LEU A 195     326.842 306.376 306.141  1.00  4.03
ATOM    373  SC  LEU A 195     327.763 307.682 307.433  1.00  4.43
ATOM    374  CA  GLU A 196     325.777 303.235 304.202  1.00  5.50
ATOM    375  SC  GLU A 196     325.844 301.135 305.638  1.00  6.26
ATOM    376  CA  HIS A 197     324.674 305.262 301.418  1.00  6.82
ATOM    377  SC  HIS A 197     322.501 306.835 301.019  1.00  7.82
ATOM    378  CA  HIS A 198     326.378 308.513 300.499  1.00  7.93
ATOM    379  SC  HIS A 198     328.734 309.976 300.320  1.00  8.58
ATOM    380  CA  HIS A 199     323.128 310.640 300.234  1.00  9.27
ATOM    381  SC  HIS A 199     321.077 311.622 301.862  1.00  9.94
ATOM    382  CA  HIS A 200     324.208 314.308 300.649  1.00 10.89
ATOM    383  SC  HIS A 200     326.582 313.756 301.848  1.00 11.25
ATOM    384  CA  HIS A 201     322.474 317.472 299.688  1.00 12.74
ATOM    385  SC  HIS A 201     322.648 318.985 301.912  1.00 12.54
ATOM    386  CA  HIS A 202     325.000 320.288 299.530  1.00 15.02
ATOM    387  SC  HIS A 202     322.818 321.075 298.120  1.00 15.91
TER
CONECT    1    3    2
CONECT    3    5    4
CONECT    5    7    6
CONECT    7    9    8
CONECT    9   11   10
CONECT   11   13   12
CONECT   13   15   14
CONECT   15   17   16
CONECT   17   19   18
CONECT   19   21   20
CONECT   21   23   22
CONECT   23   25   24
CONECT   25   27   26
CONECT   27   28
CONECT   28   30   29
CONECT   30   32   31
CONECT   32   34   33
CONECT   34   36   35
CONECT   36   38   37
CONECT   38   40   39
CONECT   40   42   41
CONECT   42   44   43
CONECT   44   46   45
CONECT   46   48   47
CONECT   48   50   49
CONECT   50   52   51
CONECT   52   54   53
CONECT   54   56   55
CONECT   56   58   57
CONECT   58   60   59
CONECT   60   61
CONECT   61   63   62
CONECT   63   65   64
CONECT   65   67   66
CONECT   67   69   68
CONECT   69   71   70
CONECT   71   73   72
CONECT   73   75   74
CONECT   75   76
CONECT   76   78   77
CONECT   78   79
CONECT   79   81   80
CONECT   81   83   82
CONECT   83   85   84
CONECT   85   87   86
CONECT   87   89   88
CONECT   89   91   90
CONECT   91   93   92
CONECT   93   95   94
CONECT   95   97   96
CONECT   97   98
CONECT   98  100   99
CONECT  100  102  101
CONECT  102  104  103
CONECT  104  106  105
CONECT  106  108  107
CONECT  108  110  109
CONECT  110  112  111
CONECT  112  114  113
CONECT  114  116  115
CONECT  116  118  117
CONECT  118  120  119
CONECT  120  121
CONECT  121  123  122
CONECT  123  125  124
CONECT  125  127  126
CONECT  127  129  128
CONECT  129  131  130
CONECT  131  133  132
CONECT  133  135  134
CONECT  135  137  136
CONECT  137  139  138
CONECT  139  141  140
CONECT  141  143  142
CONECT  143  144
CONECT  144  146  145
CONECT  146  148  147
CONECT  148  150  149
CONECT  150  152  151
CONECT  152  154  153
CONECT  154  156  155
CONECT  156  158  157
CONECT  158  160  159
CONECT  160  162  161
CONECT  162  164  163
CONECT  164  166  165
CONECT  166  168  167
CONECT  168  170  169
CONECT  170  172  171
CONECT  172  174  173
CONECT  174  176  175
CONECT  176  178  177
CONECT  178  180  179
CONECT  180  182  181
CONECT  182  184  183
CONECT  184  186  185
CONECT  186  187
CONECT  187  189  188
CONECT  189  191  190
CONECT  191  193  192
CONECT  193  195  194
CONECT  195  197  196
CONECT  197  199  198
CONECT  199  201  200
CONECT  201  203  202
CONECT  203  205  204
CONECT  205  207  206
CONECT  207  209  208
CONECT  209  211  210
CONECT  211  213  212
CONECT  213  215  214
CONECT  215  217  216
CONECT  217  219  218
CONECT  219  221  220
CONECT  221  223  222
CONECT  223  225  224
CONECT  225  227  226
CONECT  227  229  228
CONECT  229  231  230
CONECT  231  232
CONECT  232  234  233
CONECT  234  236  235
CONECT  236  238  237
CONECT  238  239
CONECT  239  240
CONECT  240  242  241
CONECT  242  244  243
CONECT  244  246  245
CONECT  246  248  247
CONECT  248  250  249
CONECT  250  251
CONECT  251  253  252
CONECT  253  255  254
CONECT  255  257  256
CONECT  257  259  258
CONECT  259  261  260
CONECT  261  263  262
CONECT  263  265  264
CONECT  265  267  266
CONECT  267  269  268
CONECT  269  271  270
CONECT  271  272
CONECT  272  273
CONECT  273  275  274
CONECT  275  277  276
CONECT  277  279  278
CONECT  279  281  280
CONECT  281  283  282
CONECT  283  285  284
CONECT  285  287  286
CONECT  287  289  288
CONECT  289  291  290
CONECT  291  293  292
CONECT  293  295  294
CONECT  295  297  296
CONECT  297  299  298
CONECT  299  301  300
CONECT  301  303  302
CONECT  303  305  304
CONECT  305  307  306
CONECT  307  309  308
CONECT  309  311  310
CONECT  311  313  312
CONECT  313  315  314
CONECT  315  317  316
CONECT  317  319  318
CONECT  319  321  320
CONECT  321  323  322
CONECT  323  325  324
CONECT  325  327  326
CONECT  327  329  328
CONECT  329  331  330
CONECT  331  333  332
CONECT  333  335  334
CONECT  335  337  336
CONECT  337  339  338
CONECT  339  341  340
CONECT  341  342
CONECT  342  344  343
CONECT  344  346  345
CONECT  346  348  347
CONECT  348  350  349
CONECT  350  351
CONECT  351  353  352
CONECT  353  355  354
CONECT  355  357  356
CONECT  357  359  358
CONECT  359  361  360
CONECT  361  363  362
CONECT  363  365  364
CONECT  365  367  366
CONECT  367  368
CONECT  368  370  369
CONECT  370  372  371
CONECT  372  374  373
CONECT  374  376  375
CONECT  376  378  377
CONECT  378  380  379
CONECT  380  382  381
CONECT  382  384  383
CONECT  384  386  385
CONECT  386  387
ENDMDL
REMARK 2KW5 MODEL 2 UNRES energy =   991.33 kcal/mol RMSD = 5.28 A
CRYST1  640.000  640.000  640.000  90.00  90.00  90.00 P 1           1
ORIGX1       1.00000   0.00000   0.00000        0.00000
ORIGX2       0.00000   1.00000   0.00000        0.00000
ORIGX2       0.00000   0.00000   1.00000        0.00000
SCALE1       1.00000   0.00000   0.00000        0.00000
SCALE2       1.00000   0.00000   0.00000        0.00000
SCALE3       1.00000   0.00000   0.00000        0.00000
ATOM      1  CA  MET A   1     306.589 327.114 312.566  1.00 10.72
ATOM      2  SC  MET A   1     305.527 328.820 312.374  1.00 11.33
ATOM      3  CA  TRP A   2     307.616 329.020 315.826  1.00  9.74
ATOM      4  SC  TRP A   2     308.126 326.816 318.441  1.00  9.63
ATOM      5  CA  ASP A   3     310.287 331.628 316.017  1.00  9.64
ATOM      6  SC  ASP A   3     311.005 333.095 317.212  1.00 10.37
ATOM      7  CA  GLU A   4     313.244 331.222 318.259  1.00  9.72
ATOM      8  SC  GLU A   4     311.766 329.766 320.095  1.00 10.05
ATOM      9  CA  ARG A   5     316.526 333.042 319.040  1.00 10.13
ATOM     10  SC  ARG A   5     317.771 333.293 322.309  1.00 11.59
ATOM     11  CA  PHE A   6     320.370 332.486 319.670  1.00 10.14
ATOM     12  SC  PHE A   6     322.920 330.700 319.765  1.00  9.74
ATOM     13  CA  SER A   7     323.192 334.599 321.262  1.00 11.17
ATOM     14  SC  SER A   7     323.572 334.505 322.504  1.00 11.76
ATOM     15  CA  GLN A   8     326.967 334.578 321.407  1.00 10.87
ATOM     16  SC  GLN A   8     329.007 332.976 320.451  1.00 11.79
ATOM     17  CA  SER A   9     329.935 336.095 323.316  1.00 10.18
ATOM     18  SC  SER A   9     329.941 336.834 324.477  1.00 10.47
ATOM     19  CA  GLU A  10     333.657 335.278 323.045  1.00  9.71
ATOM     20  SC  GLU A  10     335.440 337.115 324.281  1.00 10.54
ATOM     21  CA  TYR A  11     334.083 334.163 326.784  1.00  8.66
ATOM     22  SC  TYR A  11     336.345 334.025 329.360  1.00  9.47
ATOM     23  CA  VAL A  12     330.916 331.910 326.423  1.00  7.26
ATOM     24  SC  VAL A  12     329.697 332.782 326.181  1.00  7.60
ATOM     25  CA  TYR A  13     330.343 329.346 323.671  1.00  6.43
ATOM     26  SC  TYR A  13     329.062 327.080 321.650  1.00  7.64
ATOM     27  CA  GLY A  14     326.868 330.518 323.030  1.00  6.12
ATOM     28  CA  THR A  15     323.285 330.852 324.693  1.00  5.76
ATOM     29  SC  THR A  15     322.818 331.500 325.937  1.00  6.20
ATOM     30  CA  GLU A  16     320.091 329.497 323.265  1.00  5.36
ATOM     31  SC  GLU A  16     319.304 328.493 321.199  1.00  6.16
ATOM     32  CA  PRO A  17     316.425 330.477 324.052  1.00  5.41
ATOM     33  SC  PRO A  17     315.955 329.950 322.791  1.00  5.68
ATOM     34  CA  ASN A  18     315.209 328.476 327.137  1.00  4.88
ATOM     35  SC  ASN A  18     316.675 327.771 328.250  1.00  5.64
ATOM     36  CA  ASP A  19     311.470 328.834 325.924  1.00  4.13
ATOM     37  SC  ASP A  19     311.713 330.538 325.044  1.00  4.70
ATOM     38  CA  PHE A  20     312.621 326.298 323.208  1.00  3.09
ATOM     39  SC  PHE A  20     313.322 324.646 320.832  1.00  3.82
ATOM     40  CA  LEU A  21     313.350 323.558 325.627  1.00  2.53
ATOM     41  SC  LEU A  21     313.848 321.516 325.899  1.00  2.70
ATOM     42  CA  VAL A  22     310.539 324.324 327.839  1.00  3.10
ATOM     43  SC  VAL A  22     310.955 325.719 327.944  1.00  3.62
ATOM     44  CA  SER A  23     308.225 324.480 324.824  1.00  2.96
ATOM     45  SC  SER A  23     308.700 325.503 324.067  1.00  3.39
ATOM     46  CA  VAL A  24     309.874 321.165 323.815  1.00  2.20
ATOM     47  SC  VAL A  24     310.809 320.010 323.450  1.00  2.38
ATOM     48  CA  ALA A  25     308.936 319.716 327.136  1.00  2.28
ATOM     49  SC  ALA A  25     308.930 319.479 327.863  1.00  2.49
ATOM     50  CA  ASN A  26     305.395 319.068 326.090  1.00  2.66
ATOM     51  SC  ASN A  26     304.769 320.946 326.439  1.00  3.16
ATOM     52  CA  GLN A  27     306.329 316.885 322.935  1.00  2.49
ATOM     53  SC  GLN A  27     306.021 319.132 321.370  1.00  2.89
ATOM     54  CA  ILE A  28     307.855 314.417 325.180  1.00  2.07
ATOM     55  SC  ILE A  28     309.515 315.342 325.667  1.00  1.96
ATOM     56  CA  PRO A  29     306.579 312.128 327.866  1.00  2.35
ATOM     57  SC  PRO A  29     306.717 311.042 327.006  1.00  2.63
ATOM     58  CA  GLN A  30     308.623 312.604 331.025  1.00  2.09
ATOM     59  SC  GLN A  30     306.493 313.565 331.853  1.00  3.11
ATOM     60  CA  GLY A  31     311.195 309.846 331.840  1.00  2.22
ATOM     61  CA  LYS A  32     314.740 311.002 331.076  1.00  1.95
ATOM     62  SC  LYS A  32     317.701 310.249 331.651  1.00  2.62
ATOM     63  CA  ILE A  33     316.234 313.582 328.230  1.00  1.70
ATOM     64  SC  ILE A  33     314.584 314.484 328.811  1.00  1.82
ATOM     65  CA  LEU A  34     319.430 313.577 325.924  1.00  1.45
ATOM     66  SC  LEU A  34     321.026 312.644 325.124  1.00  1.64
ATOM     67  CA  CYS A  35     321.471 316.671 324.294  1.00  1.51
ATOM     68  SC  CYS A  35     322.054 317.308 325.393  1.00  1.64
ATOM     69  CA  LEU A  36     324.178 316.488 321.372  1.00  1.70
ATOM     70  SC  LEU A  36     323.402 314.550 321.159  1.00  2.05
ATOM     71  CA  ALA A  37     326.724 318.669 320.078  1.00  2.06
ATOM     72  SC  ALA A  37     327.154 319.355 319.861  1.00  2.24
ATOM     73  CA  GLU A  38     329.417 318.719 317.470  1.00  2.92
ATOM     74  SC  GLU A  38     328.774 316.489 316.730  1.00  4.16
ATOM     75  CA  GLY A  39     330.146 322.579 317.724  1.00  3.75
ATOM     76  CA  GLU A  40     330.296 323.830 321.449  1.00  4.50
ATOM     77  SC  GLU A  40     332.699 324.228 320.946  1.00  5.58
ATOM     78  CA  GLY A  41     326.958 322.642 323.123  1.00  5.24
ATOM     79  CA  ARG A  42     324.050 324.936 322.459  1.00  4.73
ATOM     80  SC  ARG A  42     326.525 326.750 324.417  1.00  6.03
ATOM     81  CA  ASN A  43     321.640 322.128 323.794  1.00  4.34
ATOM     82  SC  ASN A  43     322.343 320.790 322.445  1.00  5.01
ATOM     83  CA  ALA A  44     323.047 322.556 327.190  1.00  3.45
ATOM     84  SC  ALA A  44     323.713 322.397 327.501  1.00  3.75
ATOM     85  CA  CYS A  45     321.443 325.928 327.777  1.00  3.10
ATOM     86  SC  CYS A  45     321.720 326.192 326.450  1.00  3.51
ATOM     87  CA  PHE A  46     318.130 324.328 326.958  1.00  2.80
ATOM     88  SC  PHE A  46     318.015 324.258 324.013  1.00  4.05
ATOM     89  CA  LEU A  47     318.547 321.188 328.952  1.00  2.33
ATOM     90  SC  LEU A  47     317.769 319.499 328.177  1.00  2.31
ATOM     91  CA  ALA A  48     318.971 323.679 331.837  1.00  3.11
ATOM     92  SC  ALA A  48     319.361 324.085 332.382  1.00  3.42
ATOM     93  CA  SER A  49     315.252 325.056 331.700  1.00  3.39
ATOM     94  SC  SER A  49     315.589 324.647 330.458  1.00  3.72
ATOM     95  CA  LEU A  50     314.122 321.515 332.617  1.00  2.78
ATOM     96  SC  LEU A  50     313.421 320.260 331.037  1.00  2.72
ATOM     97  CA  GLY A  51     314.731 321.263 336.318  1.00  2.91
ATOM     98  CA  TYR A  52     315.187 317.336 335.643  1.00  2.33
ATOM     99  SC  TYR A  52     312.451 316.915 333.794  1.00  3.12
ATOM    100  CA  GLU A  53     318.138 315.282 334.746  1.00  2.11
ATOM    101  SC  GLU A  53     317.817 313.469 336.015  1.00  2.88
ATOM    102  CA  VAL A  54     319.231 314.810 331.357  1.00  1.67
ATOM    103  SC  VAL A  54     318.150 315.862 331.229  1.00  1.86
ATOM    104  CA  THR A  55     322.081 313.162 329.028  1.00  1.51
ATOM    105  SC  THR A  55     321.980 311.660 329.182  1.00  1.78
ATOM    106  CA  ALA A  56     324.655 314.869 326.708  1.00  1.62
ATOM    107  SC  ALA A  56     325.226 314.981 327.187  1.00  1.76
ATOM    108  CA  VAL A  57     326.875 313.805 323.911  1.00  1.94
ATOM    109  SC  VAL A  57     326.448 312.529 323.236  1.00  2.12
ATOM    110  CA  ASP A  58     329.700 315.663 322.185  1.00  2.87
ATOM    111  SC  ASP A  58     329.441 317.421 323.227  1.00  3.89
ATOM    112  CA  GLN A  59     332.434 314.933 319.463  1.00  3.71
ATOM    113  SC  GLN A  59     334.360 315.150 317.452  1.00  4.86
ATOM    114  CA  SER A  60     334.817 311.992 319.971  1.00  4.15
ATOM    115  SC  SER A  60     336.052 311.751 320.325  1.00  4.61
ATOM    116  CA  SER A  61     334.434 312.131 323.732  1.00  4.53
ATOM    117  SC  SER A  61     335.171 311.479 324.516  1.00  5.14
ATOM    118  CA  VAL A  62     335.580 315.681 323.412  1.00  4.73
ATOM    119  SC  VAL A  62     335.917 315.967 322.081  1.00  5.10
ATOM    120  CA  GLY A  63     332.744 317.779 324.585  1.00  4.05
ATOM    121  CA  LEU A  64     331.521 315.554 327.508  1.00  2.86
ATOM    122  SC  LEU A  64     330.906 313.955 326.323  1.00  2.95
ATOM    123  CA  ALA A  65     331.784 317.169 330.872  1.00  3.10
ATOM    124  SC  ALA A  65     332.493 317.340 331.158  1.00  3.39
ATOM    125  CA  LYS A  66     331.213 320.484 328.716  1.00  3.42
ATOM    126  SC  LYS A  66     332.258 322.484 327.197  1.00  4.79
ATOM    127  CA  ALA A  67     327.474 319.966 328.991  1.00  3.23
ATOM    128  SC  ALA A  67     326.819 319.622 328.929  1.00  3.34
ATOM    129  CA  LYS A  68     327.680 319.627 332.753  1.00  3.10
ATOM    130  SC  LYS A  68     327.303 316.584 333.198  1.00  3.78
ATOM    131  CA  GLN A  69     329.807 322.615 332.980  1.00  3.68
ATOM    132  SC  GLN A  69     330.169 324.191 331.123  1.00  4.69
ATOM    133  CA  LEU A  70     326.852 325.048 332.711  1.00  3.33
ATOM    134  SC  LEU A  70     325.726 326.709 333.253  1.00  3.91
ATOM    135  CA  ALA A  71     324.309 322.551 333.883  1.00  3.23
ATOM    136  SC  ALA A  71     324.481 321.783 333.729  1.00  3.42
ATOM    137  CA  GLN A  72     325.910 323.123 337.454  1.00  3.75
ATOM    138  SC  GLN A  72     326.967 320.752 336.623  1.00  4.86
ATOM    139  CA  GLU A  73     325.175 326.809 336.916  1.00  3.86
ATOM    140  SC  GLU A  73     327.072 328.156 337.293  1.00  4.64
ATOM    141  CA  LYS A  74     321.841 326.909 335.371  1.00  3.54
ATOM    142  SC  LYS A  74     320.563 328.297 333.573  1.00  4.33
ATOM    143  CA  GLY A  75     320.743 324.374 338.148  1.00  3.31
ATOM    144  CA  VAL A  76     320.315 320.933 336.092  1.00  2.63
ATOM    145  SC  VAL A  76     319.683 320.736 334.767  1.00  2.81
ATOM    146  CA  LYS A  77     322.190 317.581 336.635  1.00  2.40
ATOM    147  SC  LYS A  77     319.438 317.392 337.913  1.00  3.21
ATOM    148  CA  ILE A  78     323.388 315.748 333.507  1.00  2.02
ATOM    149  SC  ILE A  78     322.758 317.279 332.586  1.00  2.16
ATOM    150  CA  THR A  79     325.432 312.787 332.232  1.00  1.98
ATOM    151  SC  THR A  79     325.121 311.320 331.978  1.00  2.39
ATOM    152  CA  THR A  80     327.458 312.445 329.256  1.00  2.13
ATOM    153  SC  THR A  80     328.502 313.017 330.079  1.00  2.49
ATOM    154  CA  VAL A  81     327.431 309.961 326.548  1.00  2.40
ATOM    155  SC  VAL A  81     326.140 309.442 326.154  1.00  2.34
ATOM    156  CA  GLN A  82     329.994 308.900 324.186  1.00  2.92
ATOM    157  SC  GLN A  82     331.456 308.396 326.059  1.00  4.08
ATOM    158  CA  SER A  83     329.439 310.595 320.680  1.00  3.63
ATOM    159  SC  SER A  83     330.453 311.392 321.061  1.00  4.30
ATOM    160  CA  ASN A  84     332.349 308.620 319.026  1.00  4.00
ATOM    161  SC  ASN A  84     333.839 307.214 318.815  1.00  4.98
ATOM    162  CA  LEU A  85     329.635 305.739 319.026  1.00  3.15
ATOM    163  SC  LEU A  85     328.741 307.076 320.338  1.00  2.97
ATOM    164  CA  ALA A  86     326.826 305.631 316.415  1.00  4.05
ATOM    165  SC  ALA A  86     326.907 305.948 315.679  1.00  4.37
ATOM    166  CA  ASP A  87     324.027 303.710 318.491  1.00  4.22
ATOM    167  SC  ASP A  87     323.231 302.115 319.244  1.00  5.04
ATOM    168  CA  PHE A  88     326.258 303.762 321.553  1.00  3.89
ATOM    169  SC  PHE A  88     328.008 301.618 320.357  1.00  5.03
ATOM    170  CA  ASP A  89     324.832 306.372 323.988  1.00  3.70
ATOM    171  SC  ASP A  89     326.049 305.366 325.230  1.00  4.73
ATOM    172  CA  ILE A  90     323.273 308.373 321.380  1.00  2.73
ATOM    173  SC  ILE A  90     322.557 308.896 319.585  1.00  2.90
ATOM    174  CA  VAL A  91     319.925 308.830 323.306  1.00  3.18
ATOM    175  SC  VAL A  91     318.573 308.492 322.725  1.00  3.64
ATOM    176  CA  ALA A  92     320.435 305.189 324.748  1.00  4.15
ATOM    177  SC  ALA A  92     321.229 305.374 324.722  1.00  4.57
ATOM    178  CA  ASP A  93     319.468 305.556 328.521  1.00  4.63
ATOM    179  SC  ASP A  93     320.482 306.012 330.235  1.00  5.58
ATOM    180  CA  ALA A  94     316.346 307.608 327.639  1.00  4.14
ATOM    181  SC  ALA A  94     316.927 308.054 327.450  1.00  4.40
ATOM    182  CA  TRP A  95     314.579 305.192 325.521  1.00  3.24
ATOM    183  SC  TRP A  95     317.250 304.714 323.080  1.00  3.97
ATOM    184  CA  GLU A  96     311.969 304.306 328.244  1.00  3.20
ATOM    185  SC  GLU A  96     313.584 302.485 328.365  1.00  4.29
ATOM    186  CA  GLY A  97     310.051 307.469 327.754  1.00  3.01
ATOM    187  CA  ILE A  98     312.842 309.946 326.406  1.00  3.01
ATOM    188  SC  ILE A  98     312.857 308.866 325.195  1.00  3.42
ATOM    189  CA  VAL A  99     313.757 313.283 324.325  1.00  2.63
ATOM    190  SC  VAL A  99     314.308 314.506 324.537  1.00  2.48
ATOM    191  CA  SER A 100     316.769 314.106 322.281  1.00  2.68
ATOM    192  SC  SER A 100     317.119 313.422 321.202  1.00  2.84
ATOM    193  CA  ILE A 101     318.478 317.210 321.102  1.00  2.57
ATOM    194  SC  ILE A 101     318.341 318.268 322.330  1.00  2.72
ATOM    195  CA  PHE A 102     321.245 318.117 318.612  1.00  2.79
ATOM    196  SC  PHE A 102     321.142 316.879 315.856  1.00  3.98
ATOM    197  CA  CYS A 103     323.644 321.131 317.673  1.00  2.77
ATOM    198  SC  CYS A 103     324.094 322.050 318.651  1.00  3.12
ATOM    199  CA  HIS A 104     325.577 321.103 314.443  1.00  2.92
ATOM    200  SC  HIS A 104     326.918 323.241 315.445  1.00  3.89
ATOM    201  CA  LEU A 105     327.519 318.112 313.120  1.00  2.50
ATOM    202  SC  LEU A 105     326.110 316.528 312.952  1.00  2.60
ATOM    203  CA  PRO A 106     330.572 317.568 310.917  1.00  3.18
ATOM    204  SC  PRO A 106     330.934 316.601 311.875  1.00  3.18
ATOM    205  CA  SER A 107     329.696 317.090 307.073  1.00  3.78
ATOM    206  SC  SER A 107     330.379 317.875 306.316  1.00  4.19
ATOM    207  CA  SER A 108     329.719 313.365 306.055  1.00  3.84
ATOM    208  SC  SER A 108     329.955 312.033 306.008  1.00  4.15
ATOM    209  CA  LEU A 109     326.164 313.344 307.069  1.00  2.99
ATOM    210  SC  LEU A 109     327.246 314.054 308.633  1.00  2.94
ATOM    211  CA  ARG A 110     324.351 316.638 307.523  1.00  2.99
ATOM    212  SC  ARG A 110     326.785 319.463 305.726  1.00  4.00
ATOM    213  CA  GLN A 111     322.917 315.475 310.906  1.00  3.33
ATOM    214  SC  GLN A 111     321.702 314.218 309.406  1.00  4.21
ATOM    215  CA  GLN A 112     325.342 312.666 311.817  1.00  3.22
ATOM    216  SC  GLN A 112     326.950 310.366 311.803  1.00  4.00
ATOM    217  CA  LEU A 113     324.586 312.003 315.440  1.00  2.52
ATOM    218  SC  LEU A 113     325.799 311.287 316.934  1.00  2.64
ATOM    219  CA  TYR A 114     320.734 311.860 314.656  1.00  2.80
ATOM    220  SC  TYR A 114     318.276 313.250 312.991  1.00  3.36
ATOM    221  CA  PRO A 115     320.011 308.263 313.787  1.00  3.48
ATOM    222  SC  PRO A 115     321.004 308.588 312.811  1.00  3.54
ATOM    223  CA  LYS A 116     321.125 306.451 316.880  1.00  3.41
ATOM    224  SC  LYS A 116     322.825 305.568 314.341  1.00  4.59
ATOM    225  CA  VAL A 117     318.051 308.155 318.385  1.00  2.62
ATOM    226  SC  VAL A 117     317.883 309.345 317.499  1.00  2.61
ATOM    227  CA  TYR A 118     315.484 305.441 319.282  1.00  3.17
ATOM    228  SC  TYR A 118     313.673 303.252 321.131  1.00  4.57
ATOM    229  CA  GLN A 119     315.433 302.062 317.403  1.00  3.27
ATOM    230  SC  GLN A 119     318.131 302.746 317.699  1.00  3.96
ATOM    231  CA  GLY A 120     311.853 301.145 318.253  1.00  3.35
ATOM    232  CA  LEU A 121     310.124 304.627 318.777  1.00  2.43
ATOM    233  SC  LEU A 121     310.822 306.405 319.575  1.00  2.40
ATOM    234  CA  LYS A 122     306.558 302.987 319.301  1.00  2.95
ATOM    235  SC  LYS A 122     305.254 301.188 317.630  1.00  4.47
ATOM    236  CA  PRO A 123     306.160 303.691 322.946  1.00  3.06
ATOM    237  SC  PRO A 123     307.469 303.158 323.077  1.00  3.39
ATOM    238  CA  GLY A 124     307.100 307.437 323.195  1.00  3.22
ATOM    239  CA  GLY A 125     309.660 310.128 322.776  1.00  2.51
ATOM    240  CA  VAL A 126     311.112 313.401 321.079  1.00  2.02
ATOM    241  SC  VAL A 126     310.221 314.615 321.310  1.00  2.08
ATOM    242  CA  PHE A 127     314.114 314.399 318.868  1.00  2.00
ATOM    243  SC  PHE A 127     314.310 313.407 315.898  1.00  2.65
ATOM    244  CA  ILE A 128     315.441 318.210 318.345  1.00  1.89
ATOM    245  SC  ILE A 128     315.083 319.149 319.598  1.00  1.95
ATOM    246  CA  LEU A 129     318.082 319.453 316.008  1.00  2.03
ATOM    247  SC  LEU A 129     317.873 320.918 314.502  1.00  2.34
ATOM    248  CA  GLU A 130     319.674 323.052 316.080  1.00  2.53
ATOM    249  SC  GLU A 130     319.841 322.822 318.540  1.00  3.26
ATOM    250  CA  GLY A 131     321.439 323.783 312.634  1.00  2.66
ATOM    251  CA  PHE A 132     322.556 326.935 314.511  1.00  2.78
ATOM    252  SC  PHE A 132     322.237 326.515 317.527  1.00  3.90
ATOM    253  CA  ALA A 133     326.100 327.638 315.726  1.00  3.73
ATOM    254  SC  ALA A 133     326.252 327.337 315.026  1.00  3.77
ATOM    255  CA  PRO A 134     327.342 330.823 317.238  1.00  4.91
ATOM    256  SC  PRO A 134     328.226 329.897 317.806  1.00  5.39
ATOM    257  CA  GLU A 135     329.631 332.667 314.764  1.00  4.83
ATOM    258  SC  GLU A 135     330.718 334.851 314.985  1.00  6.08
ATOM    259  CA  GLN A 136     331.700 329.564 314.135  1.00  4.23
ATOM    260  SC  GLN A 136     333.335 330.812 314.627  1.00  5.48
ATOM    261  CA  LEU A 137     329.112 327.138 312.243  1.00  3.83
ATOM    262  SC  LEU A 137     329.104 328.667 310.949  1.00  3.81
ATOM    263  CA  GLN A 138     331.311 324.435 310.787  1.00  5.15
ATOM    264  SC  GLN A 138     329.147 323.657 309.209  1.00  6.33
ATOM    265  CA  TYR A 139     334.561 326.689 311.509  1.00  6.79
ATOM    266  SC  TYR A 139     332.854 326.146 314.287  1.00  7.87
ATOM    267  CA  ASN A 140     336.544 323.740 310.269  1.00  8.24
ATOM    268  SC  ASN A 140     337.272 322.261 311.291  1.00  9.17
ATOM    269  CA  THR A 141     334.985 323.506 306.692  1.00  8.22
ATOM    270  SC  THR A 141     333.520 323.227 306.718  1.00  8.44
ATOM    271  CA  GLY A 142     334.663 327.164 306.182  1.00  8.06
ATOM    272  CA  GLY A 143     331.209 328.324 307.346  1.00  7.04
ATOM    273  CA  PRO A 144     332.777 331.004 309.346  1.00  6.33
ATOM    274  SC  PRO A 144     333.882 330.892 308.460  1.00  6.78
ATOM    275  CA  LYS A 145     329.598 333.007 310.173  1.00  5.72
ATOM    276  SC  LYS A 145     327.936 334.542 308.101  1.00  7.10
ATOM    277  CA  ASP A 146     327.884 331.341 307.205  1.00  5.57
ATOM    278  SC  ASP A 146     329.336 330.876 306.024  1.00  6.55
ATOM    279  CA  LEU A 147     324.812 329.374 307.049  1.00  4.81
ATOM    280  SC  LEU A 147     324.660 329.782 309.114  1.00  4.69
ATOM    281  CA  ASP A 148     324.231 327.653 303.719  1.00  5.73
ATOM    282  SC  ASP A 148     324.694 329.209 302.771  1.00  6.92
ATOM    283  CA  LEU A 149     326.763 324.930 305.314  1.00  5.44
ATOM    284  SC  LEU A 149     328.629 325.694 304.735  1.00  6.42
ATOM    285  CA  LEU A 150     324.069 323.961 307.544  1.00  3.99
ATOM    286  SC  LEU A 150     324.167 325.013 309.440  1.00  3.61
ATOM    287  CA  PRO A 151     321.275 321.724 306.501  1.00  4.54
ATOM    288  SC  PRO A 151     321.902 321.155 307.698  1.00  4.81
ATOM    289  CA  LYS A 152     318.002 323.785 305.649  1.00  3.72
ATOM    290  SC  LYS A 152     318.019 321.413 303.634  1.00  4.71
ATOM    291  CA  LEU A 153     315.113 322.570 307.439  1.00  3.12
ATOM    292  SC  LEU A 153     314.169 323.882 308.773  1.00  3.35
ATOM    293  CA  GLU A 154     314.912 320.000 304.382  1.00  3.42
ATOM    294  SC  GLU A 154     314.179 318.987 302.284  1.00  4.28
ATOM    295  CA  THR A 155     317.637 317.637 305.353  1.00  3.32
ATOM    296  SC  THR A 155     319.014 317.664 304.990  1.00  3.84
ATOM    297  CA  LEU A 156     316.507 318.029 309.125  1.00  2.84
ATOM    298  SC  LEU A 156     317.892 319.433 309.834  1.00  3.08
ATOM    299  CA  GLN A 157     313.026 316.476 308.745  1.00  3.07
ATOM    300  SC  GLN A 157     312.261 315.826 306.213  1.00  4.05
ATOM    301  CA  SER A 158     312.803 313.234 310.695  1.00  3.28
ATOM    302  SC  SER A 158     311.818 312.483 310.216  1.00  3.76
ATOM    303  CA  GLU A 159     315.334 310.532 310.779  1.00  3.40
ATOM    304  SC  GLU A 159     316.825 311.442 308.588  1.00  4.59
ATOM    305  CA  LEU A 160     313.764 308.177 313.543  1.00  2.64
ATOM    306  SC  LEU A 160     313.943 308.152 315.762  1.00  2.48
ATOM    307  CA  PRO A 161     312.915 304.460 313.304  1.00  3.22
ATOM    308  SC  PRO A 161     313.618 304.241 314.480  1.00  3.50
ATOM    309  CA  SER A 162     309.349 305.113 314.091  1.00  3.27
ATOM    310  SC  SER A 162     308.696 304.679 315.169  1.00  3.62
ATOM    311  CA  LEU A 163     309.528 308.890 314.886  1.00  2.34
ATOM    312  SC  LEU A 163     310.211 310.278 316.400  1.00  2.34
ATOM    313  CA  ASN A 164     307.637 311.628 312.855  1.00  2.58
ATOM    314  SC  ASN A 164     305.629 311.676 313.224  1.00  3.44
ATOM    315  CA  TRP A 165     308.019 315.553 312.653  1.00  2.23
ATOM    316  SC  TRP A 165     311.558 316.277 312.423  1.00  3.28
ATOM    317  CA  LEU A 166     306.259 318.103 314.542  1.00  2.79
ATOM    318  SC  LEU A 166     306.751 317.722 316.550  1.00  3.23
ATOM    319  CA  ILE A 167     307.648 321.440 313.410  1.00  2.52
ATOM    320  SC  ILE A 167     308.410 322.123 315.016  1.00  2.80
ATOM    321  CA  ALA A 168     310.432 323.181 311.736  1.00  2.64
ATOM    322  SC  ALA A 168     310.264 323.662 311.123  1.00  2.84
ATOM    323  CA  ASN A 169     312.215 326.299 312.920  1.00  2.76
ATOM    324  SC  ASN A 169     312.768 325.249 314.548  1.00  3.46
ATOM    325  CA  ASN A 170     313.949 329.342 311.537  1.00  2.63
ATOM    326  SC  ASN A 170     312.310 330.091 310.636  1.00  3.15
ATOM    327  CA  LEU A 171     315.702 331.528 314.218  1.00  2.88
ATOM    328  SC  LEU A 171     314.332 330.024 314.946  1.00  3.14
ATOM    329  CA  GLU A 172     318.162 334.414 314.285  1.00  3.21
ATOM    330  SC  GLU A 172     317.420 335.529 316.419  1.00  3.86
ATOM    331  CA  ARG A 173     321.271 334.760 316.243  1.00  3.72
ATOM    332  SC  ARG A 173     320.982 335.967 313.376  1.00  5.41
ATOM    333  CA  ASN A 174     323.336 337.662 317.357  1.00  3.98
ATOM    334  SC  ASN A 174     322.169 338.367 318.930  1.00  4.31
ATOM    335  CA  LEU A 175     327.027 337.551 318.634  1.00  4.80
ATOM    336  SC  LEU A 175     326.148 335.978 317.535  1.00  4.85
ATOM    337  CA  ASP A 176     329.631 339.667 320.621  1.00  5.81
ATOM    338  SC  ASP A 176     327.824 340.454 321.327  1.00  6.02
ATOM    339  CA  GLU A 177     333.477 340.166 320.629  1.00  7.08
ATOM    340  SC  GLU A 177     334.267 338.969 318.206  1.00  7.51
ATOM    341  CA  GLY A 178     334.152 341.495 323.953  1.00  8.51
ATOM    342  CA  ALA A 179     332.626 344.838 324.503  1.00  8.54
ATOM    343  SC  ALA A 179     333.267 345.173 324.656  1.00  8.77
ATOM    344  CA  TYR A 180     332.862 344.894 320.680  1.00  7.73
ATOM    345  SC  TYR A 180     334.822 345.509 318.069  1.00  8.62
ATOM    346  CA  HIS A 181     330.664 343.371 317.999  1.00  6.26
ATOM    347  SC  HIS A 181     330.177 344.527 315.593  1.00  6.60
ATOM    348  CA  GLN A 182     331.711 341.155 314.980  1.00  5.69
ATOM    349  SC  GLN A 182     334.318 341.769 314.526  1.00  6.55
ATOM    350  CA  GLY A 183     328.258 339.957 313.310  1.00  4.91
ATOM    351  CA  LYS A 184     324.943 338.442 313.067  1.00  4.08
ATOM    352  SC  LYS A 184     324.911 339.188 310.108  1.00  4.97
ATOM    353  CA  ALA A 185     323.780 334.963 312.208  1.00  3.78
ATOM    354  SC  ALA A 185     324.155 334.329 312.408  1.00  3.86
ATOM    355  CA  ALA A 186     320.814 332.758 310.911  1.00  3.30
ATOM    356  SC  ALA A 186     321.204 332.827 310.187  1.00  3.39
ATOM    357  CA  LEU A 187     320.109 329.627 312.671  1.00  2.93
ATOM    358  SC  LEU A 187     321.265 330.618 314.139  1.00  3.31
ATOM    359  CA  ILE A 188     317.601 326.744 311.727  1.00  2.52
ATOM    360  SC  ILE A 188     318.041 325.394 310.497  1.00  2.44
ATOM    361  CA  GLN A 189     315.811 324.572 314.348  1.00  2.34
ATOM    362  SC  GLN A 189     317.079 325.578 316.171  1.00  3.10
ATOM    363  CA  LEU A 190     313.905 321.176 313.840  1.00  2.17
ATOM    364  SC  LEU A 190     313.314 320.573 311.888  1.00  2.37
ATOM    365  CA  LEU A 191     312.168 319.041 316.182  1.00  2.10
ATOM    366  SC  LEU A 191     311.206 319.050 317.989  1.00  2.27
ATOM    367  CA  GLY A 192     310.441 315.436 316.171  1.00  2.93
ATOM    368  CA  GLN A 193     307.694 313.329 317.853  1.00  2.83
ATOM    369  SC  GLN A 193     306.205 313.787 315.906  1.00  3.40
ATOM    370  CA  LYS A 194     306.497 309.742 318.673  1.00  3.38
ATOM    371  SC  LYS A 194     304.720 307.830 320.496  1.00  4.70
ATOM    372  CA  LEU A 195     303.841 308.168 316.552  1.00  3.96
ATOM    373  SC  LEU A 195     305.101 308.075 314.921  1.00  4.48
ATOM    374  CA  GLU A 196     301.876 306.730 319.502  1.00  5.39
ATOM    375  SC  GLU A 196     300.791 304.830 318.505  1.00  6.19
ATOM    376  CA  HIS A 197     302.757 310.079 321.359  1.00  6.67
ATOM    377  SC  HIS A 197     305.201 311.281 321.903  1.00  7.46
ATOM    378  CA  HIS A 198     301.364 311.760 318.290  1.00  7.67
ATOM    379  SC  HIS A 198     301.597 314.285 317.070  1.00  8.26
ATOM    380  CA  HIS A 199     297.899 310.342 318.226  1.00  8.96
ATOM    381  SC  HIS A 199     299.091 308.553 316.624  1.00  9.09
ATOM    382  CA  HIS A 200     297.677 310.921 321.999  1.00 10.66
ATOM    383  SC  HIS A 200     298.266 310.786 324.653  1.00 11.09
ATOM    384  CA  HIS A 201     298.731 314.607 321.851  1.00 12.35
ATOM    385  SC  HIS A 201     301.485 314.696 321.640  1.00 12.06
ATOM    386  CA  HIS A 202     297.316 314.947 318.239  1.00 14.32
ATOM    387  SC  HIS A 202     295.941 312.668 317.601  1.00 14.87
TER
CONECT    1    3    2
CONECT    3    5    4
CONECT    5    7    6
CONECT    7    9    8
CONECT    9   11   10
CONECT   11   13   12
CONECT   13   15   14
CONECT   15   17   16
CONECT   17   19   18
CONECT   19   21   20
CONECT   21   23   22
CONECT   23   25   24
CONECT   25   27   26
CONECT   27   28
CONECT   28   30   29
CONECT   30   32   31
CONECT   32   34   33
CONECT   34   36   35
CONECT   36   38   37
CONECT   38   40   39
CONECT   40   42   41
CONECT   42   44   43
CONECT   44   46   45
CONECT   46   48   47
CONECT   48   50   49
CONECT   50   52   51
CONECT   52   54   53
CONECT   54   56   55
CONECT   56   58   57
CONECT   58   60   59
CONECT   60   61
CONECT   61   63   62
CONECT   63   65   64
CONECT   65   67   66
CONECT   67   69   68
CONECT   69   71   70
CONECT   71   73   72
CONECT   73   75   74
CONECT   75   76
CONECT   76   78   77
CONECT   78   79
CONECT   79   81   80
CONECT   81   83   82
CONECT   83   85   84
CONECT   85   87   86
CONECT   87   89   88
CONECT   89   91   90
CONECT   91   93   92
CONECT   93   95   94
CONECT   95   97   96
CONECT   97   98
CONECT   98  100   99
CONECT  100  102  101
CONECT  102  104  103
CONECT  104  106  105
CONECT  106  108  107
CONECT  108  110  109
CONECT  110  112  111
CONECT  112  114  113
CONECT  114  116  115
CONECT  116  118  117
CONECT  118  120  119
CONECT  120  121
CONECT  121  123  122
CONECT  123  125  124
CONECT  125  127  126
CONECT  127  129  128
CONECT  129  131  130
CONECT  131  133  132
CONECT  133  135  134
CONECT  135  137  136
CONECT  137  139  138
CONECT  139  141  140
CONECT  141  143  142
CONECT  143  144
CONECT  144  146  145
CONECT  146  148  147
CONECT  148  150  149
CONECT  150  152  151
CONECT  152  154  153
CONECT  154  156  155
CONECT  156  158  157
CONECT  158  160  159
CONECT  160  162  161
CONECT  162  164  163
CONECT  164  166  165
CONECT  166  168  167
CONECT  168  170  169
CONECT  170  172  171
CONECT  172  174  173
CONECT  174  176  175
CONECT  176  178  177
CONECT  178  180  179
CONECT  180  182  181
CONECT  182  184  183
CONECT  184  186  185
CONECT  186  187
CONECT  187  189  188
CONECT  189  191  190
CONECT  191  193  192
CONECT  193  195  194
CONECT  195  197  196
CONECT  197  199  198
CONECT  199  201  200
CONECT  201  203  202
CONECT  203  205  204
CONECT  205  207  206
CONECT  207  209  208
CONECT  209  211  210
CONECT  211  213  212
CONECT  213  215  214
CONECT  215  217  216
CONECT  217  219  218
CONECT  219  221  220
CONECT  221  223  222
CONECT  223  225  224
CONECT  225  227  226
CONECT  227  229  228
CONECT  229  231  230
CONECT  231  232
CONECT  232  234  233
CONECT  234  236  235
CONECT  236  238  237
CONECT  238  239
CONECT  239  240
CONECT  240  242  241
CONECT  242  244  243
CONECT  244  246  245
CONECT  246  248  247
CONECT  248  250  249
CONECT  250  251
CONECT  251  253  252
CONECT  253  255  254
CONECT  255  257  256
CONECT  257  259  258
CONECT  259  261  260
CONECT  261  263  262
CONECT  263  265  264
CONECT  265  267  266
CONECT  267  269  268
CONECT  269  271  270
CONECT  271  272
CONECT  272  273
CONECT  273  275  274
CONECT  275  277  276
CONECT  277  279  278
CONECT  279  281  280
CONECT  281  283  282
CONECT  283  285  284
CONECT  285  287  286
CONECT  287  289  288
CONECT  289  291  290
CONECT  291  293  292
CONECT  293  295  294
CONECT  295  297  296
CONECT  297  299  298
CONECT  299  301  300
CONECT  301  303  302
CONECT  303  305  304
CONECT  305  307  306
CONECT  307  309  308
CONECT  309  311  310
CONECT  311  313  312
CONECT  313  315  314
CONECT  315  317  316
CONECT  317  319  318
CONECT  319  321  320
CONECT  321  323  322
CONECT  323  325  324
CONECT  325  327  326
CONECT  327  329  328
CONECT  329  331  330
CONECT  331  333  332
CONECT  333  335  334
CONECT  335  337  336
CONECT  337  339  338
CONECT  339  341  340
CONECT  341  342
CONECT  342  344  343
CONECT  344  346  345
CONECT  346  348  347
CONECT  348  350  349
CONECT  350  351
CONECT  351  353  352
CONECT  353  355  354
CONECT  355  357  356
CONECT  357  359  358
CONECT  359  361  360
CONECT  361  363  362
CONECT  363  365  364
CONECT  365  367  366
CONECT  367  368
CONECT  368  370  369
CONECT  370  372  371
CONECT  372  374  373
CONECT  374  376  375
CONECT  376  378  377
CONECT  378  380  379
CONECT  380  382  381
CONECT  382  384  383
CONECT  384  386  385
CONECT  386  387
ENDMDL
REMARK 2KW5 MODEL 3 UNRES energy =   992.14 kcal/mol RMSD = 4.86 A
CRYST1  640.000  640.000  640.000  90.00  90.00  90.00 P 1           1
ORIGX1       1.00000   0.00000   0.00000        0.00000
ORIGX2       0.00000   1.00000   0.00000        0.00000
ORIGX2       0.00000   0.00000   1.00000        0.00000
SCALE1       1.00000   0.00000   0.00000        0.00000
SCALE2       1.00000   0.00000   0.00000        0.00000
SCALE3       1.00000   0.00000   0.00000        0.00000
ATOM      1  CA  MET A   1     307.657 319.249 303.433  1.00 15.61
ATOM      2  SC  MET A   1     309.814 319.620 304.816  1.00 15.52
ATOM      3  CA  TRP A   2     307.861 316.666 306.170  1.00 14.07
ATOM      4  SC  TRP A   2     310.749 315.057 307.954  1.00 12.73
ATOM      5  CA  ASP A   3     305.889 317.609 309.132  1.00 14.39
ATOM      6  SC  ASP A   3     304.871 318.844 307.933  1.00 15.52
ATOM      7  CA  GLU A   4     306.315 315.485 312.146  1.00 14.04
ATOM      8  SC  GLU A   4     305.834 314.019 313.893  1.00 14.62
ATOM      9  CA  ARG A   5     309.734 314.017 311.161  1.00 13.53
ATOM     10  SC  ARG A   5     309.700 311.409 310.191  1.00 14.83
ATOM     11  CA  PHE A   6     313.183 313.782 312.470  1.00 12.45
ATOM     12  SC  PHE A   6     311.513 314.221 314.940  1.00 11.72
ATOM     13  CA  SER A   7     316.774 313.525 311.345  1.00 13.06
ATOM     14  SC  SER A   7     316.470 314.629 310.675  1.00 13.64
ATOM     15  CA  GLN A   8     320.306 313.186 313.040  1.00 12.39
ATOM     16  SC  GLN A   8     319.804 311.761 314.953  1.00 13.42
ATOM     17  CA  SER A   9     322.954 315.509 314.041  1.00 10.56
ATOM     18  SC  SER A   9     322.471 315.433 315.262  1.00 10.62
ATOM     19  CA  GLU A  10     326.469 314.706 315.312  1.00  9.07
ATOM     20  SC  GLU A  10     326.536 313.206 313.430  1.00  9.66
ATOM     21  CA  TYR A  11     329.049 316.529 317.454  1.00  7.77
ATOM     22  SC  TYR A  11     328.984 313.992 319.593  1.00  8.39
ATOM     23  CA  VAL A  12     330.176 320.184 317.112  1.00  6.81
ATOM     24  SC  VAL A  12     329.574 320.409 318.414  1.00  7.25
ATOM     25  CA  TYR A  13     333.381 322.310 316.804  1.00  6.27
ATOM     26  SC  TYR A  13     336.565 321.470 316.302  1.00  7.16
ATOM     27  CA  GLY A  14     334.287 325.999 317.743  1.00  6.94
ATOM     28  CA  THR A  15     337.131 328.199 318.653  1.00  6.83
ATOM     29  SC  THR A  15     336.856 328.855 317.431  1.00  7.14
ATOM     30  CA  GLU A  16     337.774 328.627 322.284  1.00  6.56
ATOM     31  SC  GLU A  16     336.407 330.621 322.439  1.00  7.75
ATOM     32  CA  PRO A  17     335.436 325.972 323.836  1.00  5.86
ATOM     33  SC  PRO A  17     334.596 326.958 323.238  1.00  6.27
ATOM     34  CA  ASN A  18     336.391 322.603 322.484  1.00  4.67
ATOM     35  SC  ASN A  18     336.010 320.826 323.403  1.00  5.31
ATOM     36  CA  ASP A  19     332.788 321.668 321.467  1.00  3.61
ATOM     37  SC  ASP A  19     333.582 319.846 321.110  1.00  4.18
ATOM     38  CA  PHE A  20     329.305 323.377 321.934  1.00  2.74
ATOM     39  SC  PHE A  20     330.419 326.007 320.647  1.00  4.01
ATOM     40  CA  LEU A  21     327.748 320.729 324.247  1.00  2.10
ATOM     41  SC  LEU A  21     326.638 319.104 325.111  1.00  2.38
ATOM     42  CA  VAL A  22     331.028 321.316 326.413  1.00  2.47
ATOM     43  SC  VAL A  22     332.477 321.687 326.302  1.00  2.99
ATOM     44  CA  SER A  23     330.742 325.254 326.666  1.00  2.50
ATOM     45  SC  SER A  23     330.990 325.925 325.531  1.00  2.85
ATOM     46  CA  VAL A  24     327.222 324.797 328.053  1.00  2.13
ATOM     47  SC  VAL A  24     327.478 324.411 326.693  1.00  2.49
ATOM     48  CA  ALA A  25     328.317 321.671 330.089  1.00  2.24
ATOM     49  SC  ALA A  25     328.698 320.955 330.106  1.00  2.39
ATOM     50  CA  ASN A  26     328.885 324.309 333.083  1.00  2.42
ATOM     51  SC  ASN A  26     329.465 325.503 331.514  1.00  2.95
ATOM     52  CA  GLN A  27     325.194 324.152 333.447  1.00  2.72
ATOM     53  SC  GLN A  27     324.039 325.017 335.876  1.00  3.59
ATOM     54  CA  ILE A  28     323.931 320.730 331.958  1.00  2.30
ATOM     55  SC  ILE A  28     323.508 320.092 330.110  1.00  2.12
ATOM     56  CA  PRO A  29     326.801 318.962 334.182  1.00  2.85
ATOM     57  SC  PRO A  29     327.003 320.287 334.702  1.00  3.16
ATOM     58  CA  GLN A  30     325.160 315.766 335.327  1.00  2.65
ATOM     59  SC  GLN A  30     326.642 315.776 337.041  1.00  3.71
ATOM     60  CA  GLY A  31     322.087 315.183 337.163  1.00  2.55
ATOM     61  CA  LYS A  32     319.291 314.584 334.409  1.00  2.15
ATOM     62  SC  LYS A  32     316.431 313.264 334.206  1.00  2.75
ATOM     63  CA  ILE A  33     319.608 316.161 330.937  1.00  1.85
ATOM     64  SC  ILE A  33     321.143 315.051 330.594  1.00  1.97
ATOM     65  CA  LEU A  34     317.594 316.269 327.624  1.00  1.68
ATOM     66  SC  LEU A  34     315.545 315.980 327.323  1.00  1.97
ATOM     67  CA  CYS A  35     318.116 315.543 323.801  1.00  1.75
ATOM     68  SC  CYS A  35     318.107 314.258 323.086  1.00  1.82
ATOM     69  CA  LEU A  36     315.785 316.629 320.919  1.00  2.04
ATOM     70  SC  LEU A  36     314.621 317.391 322.496  1.00  2.39
ATOM     71  CA  ALA A  37     317.536 314.820 318.045  1.00  2.41
ATOM     72  SC  ALA A  37     318.244 315.121 317.743  1.00  2.67
ATOM     73  CA  GLU A  38     316.355 311.358 316.634  1.00  3.28
ATOM     74  SC  GLU A  38     316.015 311.579 314.184  1.00  4.45
ATOM     75  CA  GLY A  39     318.091 308.430 318.525  1.00  3.97
ATOM     76  CA  GLU A  40     320.453 306.704 316.413  1.00  4.11
ATOM     77  SC  GLU A  40     319.438 306.307 313.830  1.00  4.93
ATOM     78  CA  GLY A  41     323.837 307.544 317.896  1.00  4.57
ATOM     79  CA  ARG A  42     323.226 310.957 316.841  1.00  4.07
ATOM     80  SC  ARG A  42     326.059 309.158 315.808  1.00  5.45
ATOM     81  CA  ASN A  43     321.673 313.769 318.898  1.00  3.79
ATOM     82  SC  ASN A  43     321.412 315.466 319.916  1.00  4.56
ATOM     83  CA  ALA A  44     321.123 311.243 321.698  1.00  3.79
ATOM     84  SC  ALA A  44     321.062 310.721 321.136  1.00  4.05
ATOM     85  CA  CYS A  45     324.935 310.163 321.617  1.00  3.53
ATOM     86  SC  CYS A  45     325.191 308.736 321.726  1.00  4.16
ATOM     87  CA  PHE A  46     325.658 314.004 321.955  1.00  3.13
ATOM     88  SC  PHE A  46     325.637 316.730 320.546  1.00  3.99
ATOM     89  CA  LEU A  47     323.128 314.778 324.492  1.00  2.79
ATOM     90  SC  LEU A  47     322.103 315.654 325.614  1.00  2.64
ATOM     91  CA  ALA A  48     323.476 311.574 326.593  1.00  3.33
ATOM     92  SC  ALA A  48     323.255 311.095 326.026  1.00  3.53
ATOM     93  CA  SER A  49     326.515 309.321 326.166  1.00  3.50
ATOM     94  SC  SER A  49     326.904 309.887 325.058  1.00  3.64
ATOM     95  CA  LEU A  50     328.528 312.219 327.820  1.00  2.97
ATOM     96  SC  LEU A  50     326.998 313.655 327.987  1.00  2.80
ATOM     97  CA  GLY A  51     328.806 310.264 331.134  1.00  3.04
ATOM     98  CA  TYR A  52     325.493 311.311 333.047  1.00  2.63
ATOM     99  SC  TYR A  52     325.853 314.476 332.264  1.00  3.72
ATOM    100  CA  GLU A  53     321.854 310.790 332.316  1.00  2.54
ATOM    101  SC  GLU A  53     320.148 310.543 333.942  1.00  3.52
ATOM    102  CA  VAL A  54     319.191 311.685 329.779  1.00  2.04
ATOM    103  SC  VAL A  54     319.448 312.012 328.348  1.00  2.21
ATOM    104  CA  THR A  55     315.519 312.175 330.558  1.00  2.21
ATOM    105  SC  THR A  55     314.915 313.409 331.219  1.00  2.40
ATOM    106  CA  ALA A  56     313.251 312.175 327.361  1.00  2.95
ATOM    107  SC  ALA A  56     313.686 312.106 326.699  1.00  3.20
ATOM    108  CA  VAL A  57     309.508 312.723 327.894  1.00  3.08
ATOM    109  SC  VAL A  57     308.884 313.855 327.192  1.00  3.03
ATOM    110  CA  ASP A  58     308.630 309.879 325.193  1.00  4.41
ATOM    111  SC  ASP A  58     308.032 308.685 323.653  1.00  5.40
ATOM    112  CA  GLN A  59     309.126 306.677 327.219  1.00  5.66
ATOM    113  SC  GLN A  59     308.785 308.005 329.296  1.00  6.75
ATOM    114  CA  SER A  60     308.181 304.310 324.535  1.00  6.24
ATOM    115  SC  SER A  60     308.107 304.548 323.216  1.00  6.54
ATOM    116  CA  SER A  61     309.816 300.931 323.889  1.00  6.49
ATOM    117  SC  SER A  61     308.907 300.008 323.642  1.00  7.21
ATOM    118  CA  VAL A  62     311.107 302.095 320.559  1.00  6.25
ATOM    119  SC  VAL A  62     309.708 302.111 319.835  1.00  6.82
ATOM    120  CA  GLY A  63     311.556 305.677 321.415  1.00  5.39
ATOM    121  CA  LEU A  64     313.025 305.919 325.000  1.00  3.86
ATOM    122  SC  LEU A  64     312.466 307.933 324.996  1.00  3.57
ATOM    123  CA  ALA A  65     313.867 301.996 325.031  1.00  4.68
ATOM    124  SC  ALA A  65     313.367 301.369 324.885  1.00  5.05
ATOM    125  CA  LYS A  66     315.835 301.928 321.676  1.00  5.07
ATOM    126  SC  LYS A  66     314.573 303.299 319.215  1.00  6.51
ATOM    127  CA  ALA A  67     317.523 305.251 322.384  1.00  4.15
ATOM    128  SC  ALA A  67     317.291 305.678 323.073  1.00  4.03
ATOM    129  CA  LYS A  68     318.595 304.026 325.791  1.00  3.94
ATOM    130  SC  LYS A  68     316.511 303.609 326.930  1.00  4.87
ATOM    131  CA  GLN A  69     320.312 301.120 323.642  1.00  4.16
ATOM    132  SC  GLN A  69     320.174 299.509 321.293  1.00  5.25
ATOM    133  CA  LEU A  70     322.790 303.163 322.070  1.00  3.85
ATOM    134  SC  LEU A  70     321.758 304.821 321.123  1.00  4.45
ATOM    135  CA  ALA A  71     323.357 305.191 325.281  1.00  3.48
ATOM    136  SC  ALA A  71     323.502 305.924 325.421  1.00  3.61
ATOM    137  CA  GLN A  72     323.407 302.231 327.540  1.00  4.12
ATOM    138  SC  GLN A  72     322.085 300.196 326.128  1.00  4.74
ATOM    139  CA  GLU A  73     326.299 300.860 325.493  1.00  4.83
ATOM    140  SC  GLU A  73     325.100 300.396 323.413  1.00  6.06
ATOM    141  CA  LYS A  74     328.728 303.950 325.543  1.00  4.65
ATOM    142  SC  LYS A  74     329.912 306.772 324.857  1.00  5.80
ATOM    143  CA  GLY A  75     328.534 303.725 329.429  1.00  4.00
ATOM    144  CA  VAL A  76     326.055 306.448 330.229  1.00  3.53
ATOM    145  SC  VAL A  76     325.887 307.796 329.604  1.00  3.57
ATOM    146  CA  LYS A  77     322.255 306.430 330.358  1.00  3.54
ATOM    147  SC  LYS A  77     321.849 307.001 333.387  1.00  4.64
ATOM    148  CA  ILE A  78     320.421 308.128 327.610  1.00  3.31
ATOM    149  SC  ILE A  78     320.210 308.190 326.085  1.00  3.46
ATOM    150  CA  THR A  79     316.757 309.161 326.155  1.00  3.25
ATOM    151  SC  THR A  79     316.107 308.822 327.413  1.00  3.57
ATOM    152  CA  THR A  80     315.481 309.939 322.800  1.00  3.66
ATOM    153  SC  THR A  80     315.096 309.202 321.497  1.00  4.35
ATOM    154  CA  VAL A  81     312.806 313.090 322.739  1.00  3.80
ATOM    155  SC  VAL A  81     312.194 314.278 323.548  1.00  3.68
ATOM    156  CA  GLN A  82     312.231 312.872 318.945  1.00  4.52
ATOM    157  SC  GLN A  82     314.605 312.248 318.975  1.00  5.99
ATOM    158  CA  SER A  83     308.677 311.526 319.651  1.00  4.18
ATOM    159  SC  SER A  83     309.283 310.923 320.768  1.00  4.58
ATOM    160  CA  ASN A  84     307.586 314.450 321.968  1.00  4.03
ATOM    161  SC  ASN A  84     306.058 314.726 323.358  1.00  5.05
ATOM    162  CA  LEU A  85     309.581 317.632 322.175  1.00  3.51
ATOM    163  SC  LEU A  85     310.491 317.442 320.367  1.00  3.61
ATOM    164  CA  ALA A  86     308.313 319.295 325.310  1.00  4.33
ATOM    165  SC  ALA A  86     307.836 319.496 325.826  1.00  4.64
ATOM    166  CA  ASP A  87     310.328 320.738 328.042  1.00  4.74
ATOM    167  SC  ASP A  87     309.510 322.559 328.188  1.00  5.31
ATOM    168  CA  PHE A  88     307.840 318.829 330.288  1.00  4.18
ATOM    169  SC  PHE A  88     305.836 316.816 329.563  1.00  4.93
ATOM    170  CA  ASP A  89     310.162 316.136 331.273  1.00  3.91
ATOM    171  SC  ASP A  89     311.486 315.193 330.051  1.00  4.85
ATOM    172  CA  ILE A  90     313.085 318.774 331.669  1.00  2.98
ATOM    173  SC  ILE A  90     312.852 319.038 329.736  1.00  3.00
ATOM    174  CA  VAL A  91     312.322 322.054 333.451  1.00  3.22
ATOM    175  SC  VAL A  91     311.985 322.862 332.314  1.00  3.57
ATOM    176  CA  ALA A  92     308.809 321.411 334.290  1.00  4.04
ATOM    177  SC  ALA A  92     308.458 320.881 333.848  1.00  4.46
ATOM    178  CA  ASP A  93     309.998 318.358 336.202  1.00  3.99
ATOM    179  SC  ASP A  93     310.987 316.579 335.885  1.00  4.89
ATOM    180  CA  ALA A  94     313.672 318.411 337.432  1.00  3.60
ATOM    181  SC  ALA A  94     314.151 317.776 337.768  1.00  3.88
ATOM    182  CA  TRP A  95     316.232 318.156 334.438  1.00  2.91
ATOM    183  SC  TRP A  95     316.061 321.484 333.690  1.00  3.64
ATOM    184  CA  GLU A  96     319.288 320.254 334.491  1.00  3.07
ATOM    185  SC  GLU A  96     319.339 318.556 336.202  1.00  3.75
ATOM    186  CA  GLY A  97     319.207 320.969 330.694  1.00  2.85
ATOM    187  CA  ILE A  98     317.837 320.600 327.134  1.00  2.64
ATOM    188  SC  ILE A  98     316.281 321.763 327.297  1.00  2.88
ATOM    189  CA  VAL A  99     318.934 320.452 323.610  1.00  2.54
ATOM    190  SC  VAL A  99     320.342 319.906 323.505  1.00  2.41
ATOM    191  CA  SER A 100     317.224 321.150 320.261  1.00  2.88
ATOM    192  SC  SER A 100     316.354 322.020 320.679  1.00  3.14
ATOM    193  CA  ILE A 101     318.001 320.744 316.675  1.00  3.04
ATOM    194  SC  ILE A 101     319.752 320.065 316.630  1.00  3.09
ATOM    195  CA  PHE A 102     316.747 322.931 314.013  1.00  3.20
ATOM    196  SC  PHE A 102     314.487 324.580 315.209  1.00  4.38
ATOM    197  CA  CYS A 103     317.498 321.638 310.489  1.00  3.23
ATOM    198  SC  CYS A 103     318.272 322.621 309.976  1.00  3.74
ATOM    199  CA  HIS A 104     317.294 318.119 311.823  1.00  3.19
ATOM    200  SC  HIS A 104     319.369 316.366 311.637  1.00  4.23
ATOM    201  CA  LEU A 105     313.577 318.803 312.700  1.00  2.79
ATOM    202  SC  LEU A 105     312.991 319.115 314.707  1.00  2.77
ATOM    203  CA  PRO A 106     310.490 319.358 310.349  1.00  3.31
ATOM    204  SC  PRO A 106     309.737 318.430 311.097  1.00  3.35
ATOM    205  CA  SER A 107     309.921 323.274 309.970  1.00  3.57
ATOM    206  SC  SER A 107     309.753 323.038 308.663  1.00  4.07
ATOM    207  CA  SER A 108     306.130 322.877 310.666  1.00  3.33
ATOM    208  SC  SER A 108     304.904 322.282 310.523  1.00  3.69
ATOM    209  CA  LEU A 109     307.376 321.410 313.949  1.00  2.91
ATOM    210  SC  LEU A 109     308.196 319.811 314.897  1.00  3.21
ATOM    211  CA  ARG A 110     310.196 324.009 314.492  1.00  2.81
ATOM    212  SC  ARG A 110     311.464 322.785 312.429  1.00  4.06
ATOM    213  CA  GLN A 111     307.718 326.579 315.511  1.00  2.91
ATOM    214  SC  GLN A 111     305.390 327.364 315.605  1.00  3.89
ATOM    215  CA  GLN A 112     306.206 323.964 317.922  1.00  2.97
ATOM    216  SC  GLN A 112     304.644 322.840 316.471  1.00  3.94
ATOM    217  CA  LEU A 113     309.407 322.716 319.226  1.00  2.33
ATOM    218  SC  LEU A 113     311.063 321.877 320.148  1.00  2.29
ATOM    219  CA  TYR A 114     310.612 326.194 319.812  1.00  2.62
ATOM    220  SC  TYR A 114     313.831 327.039 319.998  1.00  3.17
ATOM    221  CA  PRO A 115     307.540 327.537 321.797  1.00  3.23
ATOM    222  SC  PRO A 115     307.255 328.029 320.521  1.00  3.17
ATOM    223  CA  LYS A 116     307.448 324.262 323.949  1.00  3.29
ATOM    224  SC  LYS A 116     305.430 323.257 326.122  1.00  4.37
ATOM    225  CA  VAL A 117     311.178 324.759 324.339  1.00  2.22
ATOM    226  SC  VAL A 117     311.824 323.416 324.302  1.00  2.34
ATOM    227  CA  TYR A 118     312.068 328.445 324.549  1.00  2.90
ATOM    228  SC  TYR A 118     310.907 329.807 321.652  1.00  4.49
ATOM    229  CA  GLN A 119     308.761 329.299 325.815  1.00  3.52
ATOM    230  SC  GLN A 119     309.006 331.232 324.640  1.00  4.14
ATOM    231  CA  GLY A 120     309.012 326.806 328.912  1.00  3.56
ATOM    232  CA  LEU A 121     312.614 327.086 329.943  1.00  2.60
ATOM    233  SC  LEU A 121     314.683 326.861 329.664  1.00  2.29
ATOM    234  CA  LYS A 122     313.465 328.999 333.194  1.00  2.98
ATOM    235  SC  LYS A 122     314.195 327.099 334.939  1.00  4.37
ATOM    236  CA  PRO A 123     316.736 330.496 334.653  1.00  3.11
ATOM    237  SC  PRO A 123     316.108 331.762 334.492  1.00  3.61
ATOM    238  CA  GLY A 124     317.927 327.642 336.911  1.00  3.18
ATOM    239  CA  GLY A 125     319.059 325.456 334.140  1.00  2.64
ATOM    240  CA  VAL A 126     320.851 325.391 330.742  1.00  2.09
ATOM    241  SC  VAL A 126     322.274 325.014 330.710  1.00  2.19
ATOM    242  CA  PHE A 127     319.414 325.111 327.057  1.00  2.19
ATOM    243  SC  PHE A 127     317.286 325.516 325.173  1.00  2.65
ATOM    244  CA  ILE A 128     321.304 324.074 323.778  1.00  2.07
ATOM    245  SC  ILE A 128     322.708 323.347 324.871  1.00  2.15
ATOM    246  CA  LEU A 129     320.278 324.176 320.178  1.00  2.06
ATOM    247  SC  LEU A 129     319.016 325.106 318.806  1.00  2.19
ATOM    248  CA  GLU A 130     321.890 323.088 316.816  1.00  2.41
ATOM    249  SC  GLU A 130     323.755 322.648 315.250  1.00  3.09
ATOM    250  CA  GLY A 131     321.368 324.420 313.183  1.00  2.59
ATOM    251  CA  PHE A 132     322.749 324.262 309.629  1.00  2.89
ATOM    252  SC  PHE A 132     323.779 322.246 307.691  1.00  4.04
ATOM    253  CA  ALA A 133     324.463 326.707 307.493  1.00  4.49
ATOM    254  SC  ALA A 133     325.285 326.798 307.734  1.00  4.65
ATOM    255  CA  PRO A 134     323.216 328.109 304.093  1.00  5.68
ATOM    256  SC  PRO A 134     322.709 329.143 305.000  1.00  6.40
ATOM    257  CA  GLU A 135     325.923 327.345 301.772  1.00  5.92
ATOM    258  SC  GLU A 135     327.752 328.312 300.737  1.00  7.31
ATOM    259  CA  GLN A 136     325.925 323.800 303.215  1.00  5.49
ATOM    260  SC  GLN A 136     328.029 323.555 303.834  1.00  6.86
ATOM    261  CA  LEU A 137     322.203 323.695 304.048  1.00  4.06
ATOM    262  SC  LEU A 137     320.574 325.013 304.564  1.00  3.68
ATOM    263  CA  GLN A 138     321.209 323.979 300.409  1.00  4.87
ATOM    264  SC  GLN A 138     322.809 326.145 300.374  1.00  5.77
ATOM    265  CA  TYR A 139     320.482 321.079 298.414  1.00  6.12
ATOM    266  SC  TYR A 139     319.778 323.772 296.547  1.00  7.08
ATOM    267  CA  ASN A 140     324.058 321.159 297.146  1.00  7.25
ATOM    268  SC  ASN A 140     323.859 322.745 295.960  1.00  8.02
ATOM    269  CA  THR A 141     325.399 319.766 300.652  1.00  7.98
ATOM    270  SC  THR A 141     326.871 320.092 300.954  1.00  8.55
ATOM    271  CA  GLY A 142     322.384 318.582 302.705  1.00  7.94
ATOM    272  CA  GLY A 143     319.015 319.135 304.428  1.00  7.39
ATOM    273  CA  PRO A 144     315.229 318.053 304.758  1.00  7.21
ATOM    274  SC  PRO A 144     315.476 317.784 306.128  1.00  7.72
ATOM    275  CA  LYS A 145     313.721 321.271 303.447  1.00  6.51
ATOM    276  SC  LYS A 145     311.393 320.965 301.526  1.00  7.95
ATOM    277  CA  ASP A 146     316.546 323.797 304.592  1.00  6.05
ATOM    278  SC  ASP A 146     317.460 322.752 303.107  1.00  7.11
ATOM    279  CA  LEU A 147     316.333 326.517 302.088  1.00  5.50
ATOM    280  SC  LEU A 147     317.615 327.949 301.290  1.00  5.44
ATOM    281  CA  ASP A 148     313.037 327.886 303.502  1.00  6.17
ATOM    282  SC  ASP A 148     312.254 325.946 303.402  1.00  7.30
ATOM    283  CA  LEU A 149     314.342 327.072 307.145  1.00  5.55
ATOM    284  SC  LEU A 149     314.166 325.031 306.684  1.00  6.16
ATOM    285  CA  LEU A 150     317.514 329.014 307.294  1.00  4.10
ATOM    286  SC  LEU A 150     318.097 330.034 305.478  1.00  3.74
ATOM    287  CA  PRO A 151     319.563 328.963 310.605  1.00  4.32
ATOM    288  SC  PRO A 151     320.383 328.266 309.665  1.00  4.54
ATOM    289  CA  LYS A 152     320.813 332.654 311.414  1.00  3.32
ATOM    290  SC  LYS A 152     318.526 332.399 312.880  1.00  4.29
ATOM    291  CA  LEU A 153     323.447 333.035 314.004  1.00  2.63
ATOM    292  SC  LEU A 153     324.539 331.641 315.114  1.00  2.94
ATOM    293  CA  GLU A 154     322.080 336.666 314.412  1.00  3.16
ATOM    294  SC  GLU A 154     321.712 337.159 312.085  1.00  4.23
ATOM    295  CA  THR A 155     318.414 335.355 314.580  1.00  3.11
ATOM    296  SC  THR A 155     317.502 334.914 313.552  1.00  3.58
ATOM    297  CA  LEU A 156     319.379 332.460 317.046  1.00  2.69
ATOM    298  SC  LEU A 156     319.987 330.426 316.694  1.00  2.77
ATOM    299  CA  GLN A 157     322.193 334.246 318.623  1.00  3.07
ATOM    300  SC  GLN A 157     322.815 336.000 317.164  1.00  4.03
ATOM    301  CA  SER A 158     319.473 336.590 319.894  1.00  3.26
ATOM    302  SC  SER A 158     318.865 335.871 318.966  1.00  3.64
ATOM    303  CA  GLU A 159     317.452 335.533 322.877  1.00  3.53
ATOM    304  SC  GLU A 159     319.062 336.965 324.084  1.00  4.94
ATOM    305  CA  LEU A 160     314.856 332.784 323.874  1.00  2.50
ATOM    306  SC  LEU A 160     315.309 331.098 324.937  1.00  2.24
ATOM    307  CA  PRO A 161     312.806 334.616 326.644  1.00  3.28
ATOM    308  SC  PRO A 161     312.148 335.159 325.501  1.00  3.41
ATOM    309  CA  SER A 162     312.920 331.902 329.096  1.00  3.53
ATOM    310  SC  SER A 162     312.373 331.071 328.153  1.00  4.00
ATOM    311  CA  LEU A 163     316.903 332.571 328.597  1.00  2.50
ATOM    312  SC  LEU A 163     317.789 330.881 329.060  1.00  2.31
ATOM    313  CA  ASN A 164     319.521 334.707 326.768  1.00  2.72
ATOM    314  SC  ASN A 164     318.702 336.169 327.866  1.00  3.30
ATOM    315  CA  TRP A 165     322.532 333.443 324.999  1.00  2.44
ATOM    316  SC  TRP A 165     320.589 331.749 322.327  1.00  3.19
ATOM    317  CA  LEU A 166     325.981 332.491 326.134  1.00  2.73
ATOM    318  SC  LEU A 166     325.937 330.963 327.473  1.00  2.86
ATOM    319  CA  ILE A 167     327.634 332.093 322.858  1.00  2.48
ATOM    320  SC  ILE A 167     327.425 330.074 322.955  1.00  2.66
ATOM    321  CA  ALA A 168     326.754 331.965 319.066  1.00  2.25
ATOM    322  SC  ALA A 168     327.069 332.726 318.970  1.00  2.42
ATOM    323  CA  ASN A 169     328.959 330.233 316.661  1.00  2.63
ATOM    324  SC  ASN A 169     330.826 329.416 316.350  1.00  3.53
ATOM    325  CA  ASN A 170     329.435 328.761 313.114  1.00  2.51
ATOM    326  SC  ASN A 170     329.851 329.517 311.403  1.00  3.20
ATOM    327  CA  LEU A 171     331.687 325.628 313.255  1.00  2.72
ATOM    328  SC  LEU A 171     330.910 324.950 315.075  1.00  3.07
ATOM    329  CA  GLU A 172     331.847 322.094 312.045  1.00  3.15
ATOM    330  SC  GLU A 172     334.231 321.745 311.948  1.00  4.04
ATOM    331  CA  ARG A 173     329.344 319.362 312.665  1.00  3.58
ATOM    332  SC  ARG A 173     327.210 317.640 314.863  1.00  4.44
ATOM    333  CA  ASN A 174     328.466 315.741 311.341  1.00  3.87
ATOM    334  SC  ASN A 174     329.267 313.918 310.750  1.00  4.32
ATOM    335  CA  LEU A 175     325.155 314.637 309.868  1.00  4.26
ATOM    336  SC  LEU A 175     325.337 315.686 308.116  1.00  4.09
ATOM    337  CA  ASP A 176     323.007 311.619 309.557  1.00  5.35
ATOM    338  SC  ASP A 176     322.322 310.612 311.026  1.00  5.62
ATOM    339  CA  GLU A 177     320.150 310.029 307.568  1.00  6.27
ATOM    340  SC  GLU A 177     318.400 310.709 305.906  1.00  6.46
ATOM    341  CA  GLY A 178     318.265 306.926 308.960  1.00  7.82
ATOM    342  CA  ALA A 179     320.599 304.090 309.566  1.00  8.78
ATOM    343  SC  ALA A 179     320.341 303.333 309.638  1.00  9.04
ATOM    344  CA  TYR A 180     323.113 306.230 307.407  1.00  8.16
ATOM    345  SC  TYR A 180     323.605 308.621 305.037  1.00  8.70
ATOM    346  CA  HIS A 181     325.566 309.010 308.271  1.00  7.40
ATOM    347  SC  HIS A 181     325.015 308.129 310.813  1.00  8.34
ATOM    348  CA  GLN A 182     327.458 311.966 306.278  1.00  6.18
ATOM    349  SC  GLN A 182     327.061 313.208 303.857  1.00  6.47
ATOM    350  CA  GLY A 183     330.740 313.947 306.748  1.00  5.38
ATOM    351  CA  LYS A 184     331.394 317.183 308.103  1.00  4.42
ATOM    352  SC  LYS A 184     332.532 316.746 310.502  1.00  5.38
ATOM    353  CA  ALA A 185     329.302 320.248 306.674  1.00  3.49
ATOM    354  SC  ALA A 185     328.629 319.877 306.817  1.00  3.66
ATOM    355  CA  ALA A 186     328.777 323.509 308.542  1.00  3.10
ATOM    356  SC  ALA A 186     328.472 323.881 307.875  1.00  3.32
ATOM    357  CA  LEU A 187     326.698 323.601 311.439  1.00  2.81
ATOM    358  SC  LEU A 187     326.505 321.584 311.012  1.00  3.61
ATOM    359  CA  ILE A 188     325.831 326.125 313.973  1.00  2.36
ATOM    360  SC  ILE A 188     324.211 327.280 313.675  1.00  2.51
ATOM    361  CA  GLN A 189     325.445 325.492 317.737  1.00  2.15
ATOM    362  SC  GLN A 189     325.784 324.200 320.211  1.00  2.94
ATOM    363  CA  LEU A 190     324.275 327.951 320.349  1.00  1.91
ATOM    364  SC  LEU A 190     323.665 329.945 319.954  1.00  2.05
ATOM    365  CA  LEU A 191     323.457 328.095 324.060  1.00  2.00
ATOM    366  SC  LEU A 191     323.663 327.390 325.958  1.00  2.22
ATOM    367  CA  GLY A 192     319.911 329.321 325.675  1.00  2.55
ATOM    368  CA  GLN A 193     321.037 329.957 329.291  1.00  2.78
ATOM    369  SC  GLN A 193     322.876 329.559 330.923  1.00  3.71
ATOM    370  CA  LYS A 194     321.155 333.171 331.289  1.00  3.21
ATOM    371  SC  LYS A 194     321.126 333.618 334.023  1.00  4.23
ATOM    372  CA  LEU A 195     324.619 335.085 330.759  1.00  4.34
ATOM    373  SC  LEU A 195     323.891 335.497 328.741  1.00  4.95
ATOM    374  CA  GLU A 196     324.767 338.789 331.704  1.00  5.61
ATOM    375  SC  GLU A 196     326.380 338.645 333.791  1.00  6.55
ATOM    376  CA  HIS A 197     325.900 339.597 327.991  1.00  6.60
ATOM    377  SC  HIS A 197     328.144 341.308 327.654  1.00  7.53
ATOM    378  CA  HIS A 198     326.284 337.654 324.861  1.00  7.43
ATOM    379  SC  HIS A 198     324.940 335.884 323.184  1.00  8.02
ATOM    380  CA  HIS A 199     329.451 336.543 322.680  1.00  9.20
ATOM    381  SC  HIS A 199     329.126 335.988 325.454  1.00  9.55
ATOM    382  CA  HIS A 200     330.049 335.291 319.115  1.00 11.15
ATOM    383  SC  HIS A 200     329.634 335.483 316.337  1.00 11.80
ATOM    384  CA  HIS A 201     332.602 333.057 317.682  1.00 12.69
ATOM    385  SC  HIS A 201     332.249 332.262 320.239  1.00 12.54
ATOM    386  CA  HIS A 202     332.707 332.185 314.016  1.00 14.61
ATOM    387  SC  HIS A 202     334.697 331.758 312.114  1.00 15.03
TER
CONECT    1    3    2
CONECT    3    5    4
CONECT    5    7    6
CONECT    7    9    8
CONECT    9   11   10
CONECT   11   13   12
CONECT   13   15   14
CONECT   15   17   16
CONECT   17   19   18
CONECT   19   21   20
CONECT   21   23   22
CONECT   23   25   24
CONECT   25   27   26
CONECT   27   28
CONECT   28   30   29
CONECT   30   32   31
CONECT   32   34   33
CONECT   34   36   35
CONECT   36   38   37
CONECT   38   40   39
CONECT   40   42   41
CONECT   42   44   43
CONECT   44   46   45
CONECT   46   48   47
CONECT   48   50   49
CONECT   50   52   51
CONECT   52   54   53
CONECT   54   56   55
CONECT   56   58   57
CONECT   58   60   59
CONECT   60   61
CONECT   61   63   62
CONECT   63   65   64
CONECT   65   67   66
CONECT   67   69   68
CONECT   69   71   70
CONECT   71   73   72
CONECT   73   75   74
CONECT   75   76
CONECT   76   78   77
CONECT   78   79
CONECT   79   81   80
CONECT   81   83   82
CONECT   83   85   84
CONECT   85   87   86
CONECT   87   89   88
CONECT   89   91   90
CONECT   91   93   92
CONECT   93   95   94
CONECT   95   97   96
CONECT   97   98
CONECT   98  100   99
CONECT  100  102  101
CONECT  102  104  103
CONECT  104  106  105
CONECT  106  108  107
CONECT  108  110  109
CONECT  110  112  111
CONECT  112  114  113
CONECT  114  116  115
CONECT  116  118  117
CONECT  118  120  119
CONECT  120  121
CONECT  121  123  122
CONECT  123  125  124
CONECT  125  127  126
CONECT  127  129  128
CONECT  129  131  130
CONECT  131  133  132
CONECT  133  135  134
CONECT  135  137  136
CONECT  137  139  138
CONECT  139  141  140
CONECT  141  143  142
CONECT  143  144
CONECT  144  146  145
CONECT  146  148  147
CONECT  148  150  149
CONECT  150  152  151
CONECT  152  154  153
CONECT  154  156  155
CONECT  156  158  157
CONECT  158  160  159
CONECT  160  162  161
CONECT  162  164  163
CONECT  164  166  165
CONECT  166  168  167
CONECT  168  170  169
CONECT  170  172  171
CONECT  172  174  173
CONECT  174  176  175
CONECT  176  178  177
CONECT  178  180  179
CONECT  180  182  181
CONECT  182  184  183
CONECT  184  186  185
CONECT  186  187
CONECT  187  189  188
CONECT  189  191  190
CONECT  191  193  192
CONECT  193  195  194
CONECT  195  197  196
CONECT  197  199  198
CONECT  199  201  200
CONECT  201  203  202
CONECT  203  205  204
CONECT  205  207  206
CONECT  207  209  208
CONECT  209  211  210
CONECT  211  213  212
CONECT  213  215  214
CONECT  215  217  216
CONECT  217  219  218
CONECT  219  221  220
CONECT  221  223  222
CONECT  223  225  224
CONECT  225  227  226
CONECT  227  229  228
CONECT  229  231  230
CONECT  231  232
CONECT  232  234  233
CONECT  234  236  235
CONECT  236  238  237
CONECT  238  239
CONECT  239  240
CONECT  240  242  241
CONECT  242  244  243
CONECT  244  246  245
CONECT  246  248  247
CONECT  248  250  249
CONECT  250  251
CONECT  251  253  252
CONECT  253  255  254
CONECT  255  257  256
CONECT  257  259  258
CONECT  259  261  260
CONECT  261  263  262
CONECT  263  265  264
CONECT  265  267  266
CONECT  267  269  268
CONECT  269  271  270
CONECT  271  272
CONECT  272  273
CONECT  273  275  274
CONECT  275  277  276
CONECT  277  279  278
CONECT  279  281  280
CONECT  281  283  282
CONECT  283  285  284
CONECT  285  287  286
CONECT  287  289  288
CONECT  289  291  290
CONECT  291  293  292
CONECT  293  295  294
CONECT  295  297  296
CONECT  297  299  298
CONECT  299  301  300
CONECT  301  303  302
CONECT  303  305  304
CONECT  305  307  306
CONECT  307  309  308
CONECT  309  311  310
CONECT  311  313  312
CONECT  313  315  314
CONECT  315  317  316
CONECT  317  319  318
CONECT  319  321  320
CONECT  321  323  322
CONECT  323  325  324
CONECT  325  327  326
CONECT  327  329  328
CONECT  329  331  330
CONECT  331  333  332
CONECT  333  335  334
CONECT  335  337  336
CONECT  337  339  338
CONECT  339  341  340
CONECT  341  342
CONECT  342  344  343
CONECT  344  346  345
CONECT  346  348  347
CONECT  348  350  349
CONECT  350  351
CONECT  351  353  352
CONECT  353  355  354
CONECT  355  357  356
CONECT  357  359  358
CONECT  359  361  360
CONECT  361  363  362
CONECT  363  365  364
CONECT  365  367  366
CONECT  367  368
CONECT  368  370  369
CONECT  370  372  371
CONECT  372  374  373
CONECT  374  376  375
CONECT  376  378  377
CONECT  378  380  379
CONECT  380  382  381
CONECT  382  384  383
CONECT  384  386  385
CONECT  386  387
ENDMDL
REMARK 2KW5 MODEL 4 UNRES energy =   992.19 kcal/mol RMSD = 7.00 A
CRYST1  640.000  640.000  640.000  90.00  90.00  90.00 P 1           1
ORIGX1       1.00000   0.00000   0.00000        0.00000
ORIGX2       0.00000   1.00000   0.00000        0.00000
ORIGX2       0.00000   0.00000   1.00000        0.00000
SCALE1       1.00000   0.00000   0.00000        0.00000
SCALE2       1.00000   0.00000   0.00000        0.00000
SCALE3       1.00000   0.00000   0.00000        0.00000
ATOM      1  CA  MET A   1     330.396 322.581 335.549  1.00 11.06
ATOM      2  SC  MET A   1     332.432 321.922 336.759  1.00 11.51
ATOM      3  CA  TRP A   2     327.158 324.079 334.053  1.00 10.01
ATOM      4  SC  TRP A   2     325.293 323.509 331.346  1.00  9.38
ATOM      5  CA  ASP A   3     326.803 327.713 334.318  1.00 10.62
ATOM      6  SC  ASP A   3     328.034 329.306 334.300  1.00 11.34
ATOM      7  CA  GLU A   4     323.150 327.529 334.710  1.00 10.65
ATOM      8  SC  GLU A   4     322.087 329.688 334.730  1.00 11.45
ATOM      9  CA  ARG A   5     322.580 323.922 335.929  1.00 10.62
ATOM     10  SC  ARG A   5     320.740 324.796 338.826  1.00 11.71
ATOM     11  CA  PHE A   6     318.906 324.027 335.460  1.00 10.71
ATOM     12  SC  PHE A   6     318.773 326.553 333.804  1.00 10.86
ATOM     13  CA  SER A   7     316.499 321.563 334.008  1.00 11.21
ATOM     14  SC  SER A   7     315.710 320.977 334.828  1.00 11.74
ATOM     15  CA  GLN A   8     313.859 321.707 331.417  1.00 11.00
ATOM     16  SC  GLN A   8     313.940 322.965 329.268  1.00 11.72
ATOM     17  CA  SER A   9     310.426 319.975 331.074  1.00 10.07
ATOM     18  SC  SER A   9     310.353 321.266 330.870  1.00 10.20
ATOM     19  CA  GLU A  10     309.923 316.757 329.302  1.00  8.96
ATOM     20  SC  GLU A  10     310.923 314.640 330.277  1.00  9.73
ATOM     21  CA  TYR A  11     310.048 315.443 325.711  1.00  7.35
ATOM     22  SC  TYR A  11     312.059 316.738 323.464  1.00  7.38
ATOM     23  CA  VAL A  12     308.679 312.498 323.839  1.00  6.91
ATOM     24  SC  VAL A  12     307.224 312.211 323.612  1.00  7.30
ATOM     25  CA  TYR A  13     309.754 311.352 320.213  1.00  6.55
ATOM     26  SC  TYR A  13     312.435 310.882 322.261  1.00  7.44
ATOM     27  CA  GLY A  14     307.349 311.244 317.073  1.00  6.98
ATOM     28  CA  THR A  15     305.113 313.974 319.065  1.00  6.39
ATOM     29  SC  THR A  15     303.841 313.516 319.654  1.00  6.75
ATOM     30  CA  GLU A  16     305.866 317.453 320.460  1.00  6.04
ATOM     31  SC  GLU A  16     303.545 317.316 321.227  1.00  7.39
ATOM     32  CA  PRO A  17     308.432 318.743 323.209  1.00  5.69
ATOM     33  SC  PRO A  17     308.116 320.007 322.696  1.00  5.86
ATOM     34  CA  ASN A  18     306.552 319.632 326.239  1.00  5.89
ATOM     35  SC  ASN A  18     307.128 318.591 327.817  1.00  6.71
ATOM     36  CA  ASP A  19     308.398 322.743 327.704  1.00  5.18
ATOM     37  SC  ASP A  19     308.216 324.445 328.881  1.00  5.74
ATOM     38  CA  PHE A  20     311.545 321.905 325.602  1.00  3.44
ATOM     39  SC  PHE A  20     312.309 319.671 327.423  1.00  4.23
ATOM     40  CA  LEU A  21     311.391 323.890 322.371  1.00  2.54
ATOM     41  SC  LEU A  21     312.714 322.968 321.035  1.00  2.43
ATOM     42  CA  VAL A  22     309.796 326.436 324.648  1.00  2.86
ATOM     43  SC  VAL A  22     308.493 327.007 325.012  1.00  3.34
ATOM     44  CA  SER A  23     313.012 326.417 326.838  1.00  2.36
ATOM     45  SC  SER A  23     312.288 326.263 327.950  1.00  2.51
ATOM     46  CA  VAL A  24     315.409 326.487 324.055  1.00  1.91
ATOM     47  SC  VAL A  24     315.301 325.043 324.334  1.00  2.28
ATOM     48  CA  ALA A  25     313.215 328.427 321.654  1.00  1.96
ATOM     49  SC  ALA A  25     312.648 327.943 321.463  1.00  2.09
ATOM     50  CA  ASN A  26     313.204 331.014 324.265  1.00  2.22
ATOM     51  SC  ASN A  26     313.970 330.039 325.803  1.00  3.10
ATOM     52  CA  GLN A  27     317.004 331.253 324.751  1.00  2.41
ATOM     53  SC  GLN A  27     317.885 329.939 326.973  1.00  3.27
ATOM     54  CA  ILE A  28     317.650 330.974 321.099  1.00  2.15
ATOM     55  SC  ILE A  28     316.967 329.345 320.479  1.00  2.11
ATOM     56  CA  PRO A  29     317.813 333.397 318.334  1.00  2.35
ATOM     57  SC  PRO A  29     319.124 333.099 317.934  1.00  2.62
ATOM     58  CA  GLN A  30     315.175 332.853 315.934  1.00  2.09
ATOM     59  SC  GLN A  30     314.288 331.715 317.688  1.00  3.56
ATOM     60  CA  GLY A  31     315.365 334.061 312.281  1.00  2.03
ATOM     61  CA  LYS A  32     316.487 330.536 311.224  1.00  1.76
ATOM     62  SC  LYS A  32     315.701 329.721 308.346  1.00  2.28
ATOM     63  CA  ILE A  33     317.045 327.429 313.089  1.00  1.57
ATOM     64  SC  ILE A  33     315.461 327.925 314.004  1.00  1.71
ATOM     65  CA  LEU A  34     319.227 324.380 312.101  1.00  1.30
ATOM     66  SC  LEU A  34     320.724 323.479 310.833  1.00  1.35
ATOM     67  CA  CYS A  35     319.219 320.471 313.280  1.00  1.28
ATOM     68  SC  CYS A  35     317.952 320.063 312.850  1.00  1.48
ATOM     69  CA  LEU A  36     321.558 317.379 312.386  1.00  1.63
ATOM     70  SC  LEU A  36     322.976 318.427 312.550  1.00  1.92
ATOM     71  CA  ALA A  37     321.575 313.535 312.352  1.00  2.10
ATOM     72  SC  ALA A  37     321.073 312.886 312.268  1.00  2.31
ATOM     73  CA  GLU A  38     323.779 310.663 311.393  1.00  3.23
ATOM     74  SC  GLU A  38     326.368 309.646 310.829  1.00  4.73
ATOM     75  CA  GLY A  39     322.750 307.015 310.471  1.00  4.03
ATOM     76  CA  GLU A  40     319.607 307.678 312.831  1.00  4.06
ATOM     77  SC  GLU A  40     320.390 306.063 314.469  1.00  4.90
ATOM     78  CA  GLY A  41     316.807 310.059 311.907  1.00  4.52
ATOM     79  CA  ARG A  42     315.391 313.709 311.481  1.00  4.18
ATOM     80  SC  ARG A  42     317.586 315.563 313.439  1.00  5.78
ATOM     81  CA  ASN A  43     312.679 314.150 314.218  1.00  3.37
ATOM     82  SC  ASN A  43     312.799 312.697 315.522  1.00  4.06
ATOM     83  CA  ALA A  44     314.546 317.001 315.935  1.00  3.09
ATOM     84  SC  ALA A  44     315.225 317.336 315.996  1.00  3.46
ATOM     85  CA  CYS A  45     312.363 319.719 313.943  1.00  2.73
ATOM     86  SC  CYS A  45     311.007 319.572 313.490  1.00  3.35
ATOM     87  CA  PHE A  46     310.742 320.599 317.115  1.00  2.40
ATOM     88  SC  PHE A  46     310.966 317.757 318.014  1.00  3.76
ATOM     89  CA  LEU A  47     310.697 324.381 315.941  1.00  1.97
ATOM     90  SC  LEU A  47     312.726 324.488 316.545  1.00  1.81
ATOM     91  CA  ALA A  48     309.054 323.075 312.686  1.00  2.87
ATOM     92  SC  ALA A  48     309.652 323.155 312.269  1.00  3.18
ATOM     93  CA  SER A  49     306.402 321.027 314.342  1.00  3.57
ATOM     94  SC  SER A  49     307.015 320.297 315.319  1.00  3.88
ATOM     95  CA  LEU A  50     305.741 324.058 316.663  1.00  3.11
ATOM     96  SC  LEU A  50     307.350 323.528 317.788  1.00  3.28
ATOM     97  CA  GLY A  51     305.403 326.914 314.323  1.00  2.96
ATOM     98  CA  TYR A  52     309.180 328.276 314.142  1.00  2.48
ATOM     99  SC  TYR A  52     308.990 328.034 317.554  1.00  3.93
ATOM    100  CA  GLU A  53     311.659 327.877 311.225  1.00  2.12
ATOM    101  SC  GLU A  53     311.898 328.734 308.892  1.00  2.64
ATOM    102  CA  VAL A  54     314.009 324.972 310.820  1.00  1.64
ATOM    103  SC  VAL A  54     314.391 324.018 311.984  1.00  1.78
ATOM    104  CA  THR A  55     316.754 323.480 308.636  1.00  1.69
ATOM    105  SC  THR A  55     317.585 324.707 308.299  1.00  1.99
ATOM    106  CA  ALA A  56     317.989 319.945 308.689  1.00  1.52
ATOM    107  SC  ALA A  56     317.291 319.604 308.576  1.00  1.74
ATOM    108  CA  VAL A  57     321.094 317.994 308.180  1.00  1.69
ATOM    109  SC  VAL A  57     322.031 319.073 307.806  1.00  1.91
ATOM    110  CA  ASP A  58     321.349 314.335 307.831  1.00  2.60
ATOM    111  SC  ASP A  58     321.324 314.293 305.763  1.00  3.59
ATOM    112  CA  GLN A  59     323.726 311.602 306.850  1.00  3.80
ATOM    113  SC  GLN A  59     326.136 312.303 305.520  1.00  4.96
ATOM    114  CA  SER A  60     323.940 307.802 306.015  1.00  4.59
ATOM    115  SC  SER A  60     323.954 306.575 306.599  1.00  5.02
ATOM    116  CA  SER A  61     320.721 307.948 304.093  1.00  4.42
ATOM    117  SC  SER A  61     320.000 306.840 304.282  1.00  4.95
ATOM    118  CA  VAL A  62     318.582 309.672 306.647  1.00  4.00
ATOM    119  SC  VAL A  62     319.526 309.674 307.815  1.00  4.51
ATOM    120  CA  GLY A  63     315.601 311.953 306.339  1.00  3.23
ATOM    121  CA  LEU A  64     317.241 315.017 304.504  1.00  2.38
ATOM    122  SC  LEU A  64     318.197 316.860 304.781  1.00  2.32
ATOM    123  CA  ALA A  65     314.948 315.328 301.659  1.00  3.20
ATOM    124  SC  ALA A  65     314.831 315.065 300.971  1.00  3.50
ATOM    125  CA  LYS A  66     312.194 314.646 304.281  1.00  3.34
ATOM    126  SC  LYS A  66     313.420 312.491 303.080  1.00  4.64
ATOM    127  CA  ALA A  67     312.875 318.008 306.115  1.00  3.16
ATOM    128  SC  ALA A  67     313.385 318.230 305.574  1.00  3.28
ATOM    129  CA  LYS A  68     310.541 320.259 303.755  1.00  3.05
ATOM    130  SC  LYS A  68     312.963 321.444 302.190  1.00  3.75
ATOM    131  CA  GLN A  69     308.072 317.279 304.120  1.00  2.80
ATOM    132  SC  GLN A  69     306.465 316.909 301.881  1.00  4.15
ATOM    133  CA  LEU A  70     308.194 317.082 308.111  1.00  2.81
ATOM    134  SC  LEU A  70     309.677 316.580 309.494  1.00  3.68
ATOM    135  CA  ALA A  71     307.357 320.689 308.604  1.00  2.67
ATOM    136  SC  ALA A  71     307.499 321.412 308.952  1.00  2.95
ATOM    137  CA  GLN A  72     304.923 320.377 305.592  1.00  2.68
ATOM    138  SC  GLN A  72     306.117 321.989 305.310  1.00  3.47
ATOM    139  CA  GLU A  73     302.606 317.717 307.310  1.00  2.99
ATOM    140  SC  GLU A  73     303.254 315.392 307.856  1.00  4.02
ATOM    141  CA  LYS A  74     302.966 319.856 310.276  1.00  2.81
ATOM    142  SC  LYS A  74     304.059 318.441 312.928  1.00  3.51
ATOM    143  CA  GLY A  75     302.110 323.247 308.902  1.00  2.45
ATOM    144  CA  VAL A  76     305.292 325.104 309.928  1.00  2.13
ATOM    145  SC  VAL A  76     305.110 324.303 311.201  1.00  2.30
ATOM    146  CA  LYS A  77     308.150 325.718 307.603  1.00  2.24
ATOM    147  SC  LYS A  77     308.114 327.017 305.093  1.00  3.30
ATOM    148  CA  ILE A  78     311.413 323.696 307.475  1.00  1.83
ATOM    149  SC  ILE A  78     311.929 322.102 308.366  1.00  1.76
ATOM    150  CA  THR A  79     314.319 323.828 305.191  1.00  2.42
ATOM    151  SC  THR A  79     314.966 325.133 305.142  1.00  2.80
ATOM    152  CA  THR A  80     316.519 321.384 303.571  1.00  2.31
ATOM    153  SC  THR A  80     316.165 320.361 302.659  1.00  2.62
ATOM    154  CA  VAL A  81     320.266 321.748 304.068  1.00  2.59
ATOM    155  SC  VAL A  81     321.046 322.602 305.071  1.00  2.65
ATOM    156  CA  GLN A  82     321.996 318.931 301.879  1.00  3.25
ATOM    157  SC  GLN A  82     321.377 317.553 300.051  1.00  4.43
ATOM    158  CA  SER A  83     325.097 319.380 304.171  1.00  3.13
ATOM    159  SC  SER A  83     325.210 320.729 304.258  1.00  3.97
ATOM    160  CA  ASN A  84     326.927 316.328 305.662  1.00  2.67
ATOM    161  SC  ASN A  84     328.400 315.863 304.409  1.00  3.38
ATOM    162  CA  LEU A  85     328.905 317.801 308.617  1.00  3.14
ATOM    163  SC  LEU A  85     327.036 317.127 309.245  1.00  2.63
ATOM    164  CA  ALA A  86     330.769 316.479 311.579  1.00  4.59
ATOM    165  SC  ALA A  86     331.403 316.509 312.158  1.00  4.95
ATOM    166  CA  ASP A  87     329.150 319.190 313.549  1.00  4.78
ATOM    167  SC  ASP A  87     330.375 320.565 312.526  1.00  5.23
ATOM    168  CA  PHE A  88     326.934 321.074 311.342  1.00  3.94
ATOM    169  SC  PHE A  88     326.588 322.863 309.075  1.00  5.00
ATOM    170  CA  ASP A  89     324.532 322.056 314.237  1.00  4.08
ATOM    171  SC  ASP A  89     326.221 321.362 315.282  1.00  4.98
ATOM    172  CA  ILE A  90     324.863 325.552 313.104  1.00  2.71
ATOM    173  SC  ILE A  90     326.716 325.599 313.522  1.00  2.45
ATOM    174  CA  VAL A  91     323.063 327.228 309.955  1.00  3.16
ATOM    175  SC  VAL A  91     322.126 328.413 310.181  1.00  3.74
ATOM    176  CA  ALA A  92     324.690 329.689 307.332  1.00  4.07
ATOM    177  SC  ALA A  92     324.642 329.161 306.806  1.00  4.49
ATOM    178  CA  ASP A  93     321.310 331.439 306.764  1.00  4.82
ATOM    179  SC  ASP A  93     320.018 329.866 306.610  1.00  5.90
ATOM    180  CA  ALA A  94     322.200 334.600 308.581  1.00  3.97
ATOM    181  SC  ALA A  94     321.758 334.264 309.162  1.00  4.26
ATOM    182  CA  TRP A  95     324.636 332.564 310.958  1.00  2.71
ATOM    183  SC  TRP A  95     326.281 329.696 310.551  1.00  3.02
ATOM    184  CA  GLU A  96     323.881 335.312 313.464  1.00  2.94
ATOM    185  SC  GLU A  96     324.385 336.443 311.792  1.00  3.72
ATOM    186  CA  GLY A  97     320.257 335.384 314.838  1.00  3.17
ATOM    187  CA  ILE A  98     320.302 331.638 314.186  1.00  2.99
ATOM    188  SC  ILE A  98     322.134 331.006 314.179  1.00  2.92
ATOM    189  CA  VAL A  99     319.752 328.390 316.627  1.00  2.61
ATOM    190  SC  VAL A  99     318.896 327.118 316.716  1.00  2.09
ATOM    191  CA  SER A 100     320.922 324.814 316.168  1.00  2.82
ATOM    192  SC  SER A 100     321.992 324.143 315.701  1.00  2.93
ATOM    193  CA  ILE A 101     319.827 321.426 317.656  1.00  2.77
ATOM    194  SC  ILE A 101     318.095 321.361 317.315  1.00  2.99
ATOM    195  CA  PHE A 102     321.041 317.608 317.687  1.00  3.11
ATOM    196  SC  PHE A 102     318.891 317.152 319.835  1.00  4.76
ATOM    197  CA  CYS A 103     319.368 314.029 316.683  1.00  3.36
ATOM    198  SC  CYS A 103     320.689 314.349 316.325  1.00  3.64
ATOM    199  CA  HIS A 104     321.437 310.755 316.855  1.00  3.58
ATOM    200  SC  HIS A 104     320.968 308.196 318.056  1.00  4.58
ATOM    201  CA  LEU A 105     324.810 309.911 315.461  1.00  3.69
ATOM    202  SC  LEU A 105     325.011 311.744 314.294  1.00  3.52
ATOM    203  CA  PRO A 106     327.110 307.005 315.590  1.00  4.64
ATOM    204  SC  PRO A 106     327.058 306.989 314.131  1.00  4.95
ATOM    205  CA  SER A 107     329.608 307.140 318.322  1.00  4.02
ATOM    206  SC  SER A 107     330.081 305.970 318.366  1.00  4.59
ATOM    207  CA  SER A 108     332.293 308.178 315.805  1.00  3.74
ATOM    208  SC  SER A 108     333.685 308.204 315.452  1.00  4.14
ATOM    209  CA  LEU A 109     330.288 311.156 314.152  1.00  3.06
ATOM    210  SC  LEU A 109     329.290 312.506 312.989  1.00  3.17
ATOM    211  CA  ARG A 110     328.654 311.848 317.444  1.00  2.90
ATOM    212  SC  ARG A 110     327.025 309.272 318.693  1.00  4.45
ATOM    213  CA  GLN A 111     332.072 312.058 319.127  1.00  3.19
ATOM    214  SC  GLN A 111     333.512 309.984 318.995  1.00  3.89
ATOM    215  CA  GLN A 112     332.662 315.443 317.089  1.00  2.77
ATOM    216  SC  GLN A 112     334.627 314.990 315.167  1.00  3.20
ATOM    217  CA  LEU A 113     329.012 316.423 318.198  1.00  2.65
ATOM    218  SC  LEU A 113     328.003 316.779 316.546  1.00  2.56
ATOM    219  CA  TYR A 114     330.256 315.561 321.844  1.00  3.38
ATOM    220  SC  TYR A 114     329.710 312.325 321.967  1.00  4.39
ATOM    221  CA  PRO A 115     333.679 316.898 321.394  1.00  3.59
ATOM    222  SC  PRO A 115     333.657 315.519 320.893  1.00  3.77
ATOM    223  CA  LYS A 116     332.775 320.333 320.480  1.00  3.56
ATOM    224  SC  LYS A 116     334.023 320.651 323.334  1.00  5.49
ATOM    225  CA  VAL A 117     331.053 322.650 317.924  1.00  2.57
ATOM    226  SC  VAL A 117     329.860 323.587 318.089  1.00  2.63
ATOM    227  CA  TYR A 118     332.724 324.687 315.020  1.00  3.61
ATOM    228  SC  TYR A 118     334.462 321.903 315.257  1.00  4.92
ATOM    229  CA  GLN A 119     332.776 328.238 313.949  1.00  3.90
ATOM    230  SC  GLN A 119     332.645 327.738 311.264  1.00  5.19
ATOM    231  CA  GLY A 120     329.747 329.694 312.480  1.00  3.86
ATOM    232  CA  LEU A 121     328.546 329.436 316.174  1.00  2.51
ATOM    233  SC  LEU A 121     326.834 328.473 316.975  1.00  2.38
ATOM    234  CA  LYS A 122     330.020 332.432 317.989  1.00  3.19
ATOM    235  SC  LYS A 122     332.372 332.033 316.697  1.00  4.54
ATOM    236  CA  PRO A 123     328.078 335.235 316.621  1.00  3.60
ATOM    237  SC  PRO A 123     327.743 334.297 315.562  1.00  3.82
ATOM    238  CA  GLY A 124     324.735 334.759 318.521  1.00  3.44
ATOM    239  CA  GLY A 125     323.534 331.370 318.546  1.00  2.43
ATOM    240  CA  VAL A 126     322.308 328.433 320.666  1.00  2.03
ATOM    241  SC  VAL A 126     321.713 328.859 322.028  1.00  2.27
ATOM    242  CA  PHE A 127     322.675 324.680 320.350  1.00  2.10
ATOM    243  SC  PHE A 127     324.809 322.701 319.783  1.00  2.28
ATOM    244  CA  ILE A 128     320.802 321.895 321.743  1.00  1.91
ATOM    245  SC  ILE A 128     319.175 322.709 321.385  1.00  2.16
ATOM    246  CA  LEU A 129     322.569 318.289 322.018  1.00  2.10
ATOM    247  SC  LEU A 129     324.513 317.786 321.431  1.00  2.79
ATOM    248  CA  GLU A 130     321.075 314.806 323.197  1.00  2.46
ATOM    249  SC  GLU A 130     322.091 314.211 321.131  1.00  3.48
ATOM    250  CA  GLY A 131     322.762 311.294 324.098  1.00  2.94
ATOM    251  CA  PHE A 132     322.645 311.046 327.940  1.00  3.12
ATOM    252  SC  PHE A 132     324.875 311.715 329.804  1.00  5.17
ATOM    253  CA  ALA A 133     321.227 308.906 330.632  1.00  3.40
ATOM    254  SC  ALA A 133     321.755 308.247 330.580  1.00  3.51
ATOM    255  CA  PRO A 134     319.255 309.434 333.778  1.00  4.68
ATOM    256  SC  PRO A 134     318.377 308.682 332.910  1.00  5.06
ATOM    257  CA  GLU A 135     321.529 309.774 336.734  1.00  5.14
ATOM    258  SC  GLU A 135     323.163 309.524 338.501  1.00  6.44
ATOM    259  CA  GLN A 136     323.931 311.359 334.136  1.00  5.14
ATOM    260  SC  GLN A 136     323.760 309.013 333.708  1.00  5.76
ATOM    261  CA  LEU A 137     321.878 314.193 332.382  1.00  4.68
ATOM    262  SC  LEU A 137     322.023 315.931 331.445  1.00  4.87
ATOM    263  CA  GLN A 138     318.481 313.580 334.183  1.00  4.96
ATOM    264  SC  GLN A 138     316.008 312.218 334.199  1.00  5.86
ATOM    265  CA  TYR A 139     317.566 313.380 337.862  1.00  5.42
ATOM    266  SC  TYR A 139     319.014 314.673 340.557  1.00  6.87
ATOM    267  CA  ASN A 140     314.848 311.285 339.023  1.00  5.67
ATOM    268  SC  ASN A 140     316.205 310.272 337.876  1.00  6.14
ATOM    269  CA  THR A 141     316.670 311.084 342.480  1.00  6.05
ATOM    270  SC  THR A 141     317.988 310.441 342.354  1.00  6.40
ATOM    271  CA  GLY A 142     315.342 313.352 345.256  1.00  6.75
ATOM    272  CA  GLY A 143     318.172 315.805 345.722  1.00  6.16
ATOM    273  CA  PRO A 144     319.436 319.335 344.192  1.00  6.02
ATOM    274  SC  PRO A 144     320.680 319.080 344.876  1.00  6.44
ATOM    275  CA  LYS A 145     319.513 318.834 340.407  1.00  5.16
ATOM    276  SC  LYS A 145     317.529 320.631 340.154  1.00  6.69
ATOM    277  CA  ASP A 146     323.160 317.372 340.559  1.00  4.88
ATOM    278  SC  ASP A 146     323.751 316.136 342.072  1.00  5.70
ATOM    279  CA  LEU A 147     322.641 314.684 338.076  1.00  4.22
ATOM    280  SC  LEU A 147     321.685 313.235 336.673  1.00  4.15
ATOM    281  CA  ASP A 148     321.018 317.641 335.669  1.00  4.63
ATOM    282  SC  ASP A 148     318.982 317.310 335.594  1.00  5.50
ATOM    283  CA  LEU A 149     324.095 319.864 336.729  1.00  4.76
ATOM    284  SC  LEU A 149     323.016 320.147 338.614  1.00  5.61
ATOM    285  CA  LEU A 150     326.756 317.470 335.492  1.00  3.57
ATOM    286  SC  LEU A 150     325.953 315.553 334.836  1.00  3.22
ATOM    287  CA  PRO A 151     330.443 318.083 335.149  1.00  4.35
ATOM    288  SC  PRO A 151     330.268 317.011 336.077  1.00  4.68
ATOM    289  CA  LYS A 152     331.376 316.689 331.652  1.00  4.04
ATOM    290  SC  LYS A 152     330.775 314.335 333.447  1.00  5.24
ATOM    291  CA  LEU A 153     328.406 315.814 329.360  1.00  2.92
ATOM    292  SC  LEU A 153     326.434 315.962 328.710  1.00  3.07
ATOM    293  CA  GLU A 154     330.354 315.060 326.407  1.00  4.10
ATOM    294  SC  GLU A 154     329.192 312.856 325.942  1.00  5.40
ATOM    295  CA  THR A 155     332.690 317.753 326.658  1.00  3.17
ATOM    296  SC  THR A 155     334.077 317.180 326.509  1.00  3.61
ATOM    297  CA  LEU A 156     330.113 319.918 324.956  1.00  2.73
ATOM    298  SC  LEU A 156     328.897 318.426 324.481  1.00  2.89
ATOM    299  CA  GLN A 157     327.725 320.247 327.897  1.00  2.49
ATOM    300  SC  GLN A 157     325.704 319.999 329.336  1.00  3.23
ATOM    301  CA  SER A 158     330.776 321.625 329.818  1.00  2.91
ATOM    302  SC  SER A 158     331.740 320.987 329.350  1.00  3.32
ATOM    303  CA  GLU A 159     332.220 324.162 327.193  1.00  3.01
ATOM    304  SC  GLU A 159     334.294 325.357 327.310  1.00  4.11
ATOM    305  CA  LEU A 160     332.215 324.315 323.335  1.00  2.75
ATOM    306  SC  LEU A 160     330.406 323.441 322.583  1.00  2.95
ATOM    307  CA  PRO A 161     334.578 326.211 321.248  1.00  3.61
ATOM    308  SC  PRO A 161     334.576 325.245 320.255  1.00  3.80
ATOM    309  CA  SER A 162     332.230 329.331 320.870  1.00  3.81
ATOM    310  SC  SER A 162     331.460 329.007 319.888  1.00  4.07
ATOM    311  CA  LEU A 163     329.458 327.716 323.254  1.00  3.05
ATOM    312  SC  LEU A 163     327.785 327.036 322.154  1.00  2.99
ATOM    313  CA  ASN A 164     329.115 327.220 327.083  1.00  3.00
ATOM    314  SC  ASN A 164     329.121 327.895 329.030  1.00  3.63
ATOM    315  CA  TRP A 165     326.326 325.043 328.537  1.00  2.80
ATOM    316  SC  TRP A 165     326.339 322.996 325.879  1.00  3.06
ATOM    317  CA  LEU A 166     323.173 326.460 329.999  1.00  3.19
ATOM    318  SC  LEU A 166     322.393 327.608 328.434  1.00  3.34
ATOM    319  CA  ILE A 167     320.376 324.024 330.923  1.00  3.05
ATOM    320  SC  ILE A 167     318.905 324.681 329.853  1.00  2.98
ATOM    321  CA  ALA A 168     319.329 320.409 330.589  1.00  2.92
ATOM    322  SC  ALA A 168     319.190 320.126 331.275  1.00  3.13
ATOM    323  CA  ASN A 169     316.330 318.467 329.381  1.00  3.22
ATOM    324  SC  ASN A 169     317.016 319.823 328.163  1.00  3.96
ATOM    325  CA  ASN A 170     314.633 315.005 329.718  1.00  3.39
ATOM    326  SC  ASN A 170     314.402 313.236 330.679  1.00  4.06
ATOM    327  CA  LEU A 171     313.649 312.537 326.805  1.00  4.11
ATOM    328  SC  LEU A 171     315.168 313.789 326.093  1.00  4.13
ATOM    329  CA  GLU A 172     311.387 309.559 326.252  1.00  4.77
ATOM    330  SC  GLU A 172     309.867 309.751 328.016  1.00  4.80
ATOM    331  CA  ARG A 173     310.849 307.151 323.144  1.00  5.33
ATOM    332  SC  ARG A 173     308.408 308.757 321.503  1.00  6.31
ATOM    333  CA  ASN A 174     313.715 307.646 320.821  1.00  6.03
ATOM    334  SC  ASN A 174     312.674 307.948 319.050  1.00  7.04
ATOM    335  CA  LEU A 175     315.848 307.078 324.227  1.00  5.92
ATOM    336  SC  LEU A 175     314.020 306.508 325.117  1.00  5.53
ATOM    337  CA  ASP A 176     317.700 303.912 325.646  1.00  7.78
ATOM    338  SC  ASP A 176     318.342 302.117 324.638  1.00  8.65
ATOM    339  CA  GLU A 177     319.449 303.547 328.952  1.00  9.05
ATOM    340  SC  GLU A 177     318.320 301.650 329.992  1.00  9.03
ATOM    341  CA  GLY A 178     322.879 305.130 328.112  1.00 10.82
ATOM    342  CA  ALA A 179     321.738 305.064 324.330  1.00 10.59
ATOM    343  SC  ALA A 179     321.810 304.308 324.201  1.00 10.69
ATOM    344  CA  TYR A 180     319.896 307.285 321.922  1.00  8.97
ATOM    345  SC  TYR A 180     319.272 310.512 322.653  1.00  9.52
ATOM    346  CA  HIS A 181     317.646 305.753 318.877  1.00  7.75
ATOM    347  SC  HIS A 181     316.473 307.664 317.210  1.00  8.72
ATOM    348  CA  GLN A 182     316.644 302.674 320.985  1.00  6.96
ATOM    349  SC  GLN A 182     319.003 302.358 319.545  1.00  7.82
ATOM    350  CA  GLY A 183     313.061 302.700 322.260  1.00  6.40
ATOM    351  CA  LYS A 184     313.623 302.069 325.917  1.00  6.08
ATOM    352  SC  LYS A 184     315.191 300.142 327.072  1.00  7.71
ATOM    353  CA  ALA A 185     313.725 304.107 329.271  1.00  4.70
ATOM    354  SC  ALA A 185     314.000 303.667 329.770  1.00  4.93
ATOM    355  CA  ALA A 186     314.518 307.606 329.299  1.00  3.74
ATOM    356  SC  ALA A 186     314.307 308.393 329.316  1.00  3.62
ATOM    357  CA  LEU A 187     317.176 310.102 327.754  1.00  3.29
ATOM    358  SC  LEU A 187     318.676 308.903 327.055  1.00  3.97
ATOM    359  CA  ILE A 188     318.833 313.497 328.719  1.00  2.78
ATOM    360  SC  ILE A 188     320.333 314.058 327.689  1.00  2.62
ATOM    361  CA  GLN A 189     318.969 316.791 326.606  1.00  2.66
ATOM    362  SC  GLN A 189     318.365 318.614 324.583  1.00  3.20
ATOM    363  CA  LEU A 190     321.263 319.547 326.900  1.00  2.42
ATOM    364  SC  LEU A 190     323.094 319.097 326.123  1.00  2.63
ATOM    365  CA  LEU A 191     321.470 323.183 325.434  1.00  2.54
ATOM    366  SC  LEU A 191     320.236 324.910 325.511  1.00  2.63
ATOM    367  CA  GLY A 192     324.022 325.917 324.904  1.00  3.06
ATOM    368  CA  GLN A 193     324.442 329.555 325.336  1.00  3.13
ATOM    369  SC  GLN A 193     325.961 330.275 326.785  1.00  4.03
ATOM    370  CA  LYS A 194     326.033 332.043 323.072  1.00  3.51
ATOM    371  SC  LYS A 194     325.017 334.831 323.803  1.00  4.88
ATOM    372  CA  LEU A 195     329.521 333.302 322.911  1.00  4.06
ATOM    373  SC  LEU A 195     330.648 332.006 324.046  1.00  4.68
ATOM    374  CA  GLU A 196     329.956 337.149 322.371  1.00  4.60
ATOM    375  SC  GLU A 196     330.050 338.317 320.236  1.00  5.45
ATOM    376  CA  HIS A 197     326.414 338.430 321.569  1.00  5.54
ATOM    377  SC  HIS A 197     323.741 337.932 321.203  1.00  6.90
ATOM    378  CA  HIS A 198     327.491 340.189 318.239  1.00  6.49
ATOM    379  SC  HIS A 198     328.641 342.698 318.889  1.00  7.26
ATOM    380  CA  HIS A 199     326.491 338.999 314.733  1.00  7.89
ATOM    381  SC  HIS A 199     324.972 340.262 316.448  1.00  8.28
ATOM    382  CA  HIS A 200     328.302 338.223 311.458  1.00  9.73
ATOM    383  SC  HIS A 200     328.289 335.525 311.397  1.00 10.26
ATOM    384  CA  HIS A 201     327.325 339.031 307.825  1.00 11.99
ATOM    385  SC  HIS A 201     326.901 341.707 308.379  1.00 12.20
ATOM    386  CA  HIS A 202     326.846 336.755 304.880  1.00 14.09
ATOM    387  SC  HIS A 202     325.663 334.676 306.338  1.00 14.43
TER
CONECT    1    3    2
CONECT    3    5    4
CONECT    5    7    6
CONECT    7    9    8
CONECT    9   11   10
CONECT   11   13   12
CONECT   13   15   14
CONECT   15   17   16
CONECT   17   19   18
CONECT   19   21   20
CONECT   21   23   22
CONECT   23   25   24
CONECT   25   27   26
CONECT   27   28
CONECT   28   30   29
CONECT   30   32   31
CONECT   32   34   33
CONECT   34   36   35
CONECT   36   38   37
CONECT   38   40   39
CONECT   40   42   41
CONECT   42   44   43
CONECT   44   46   45
CONECT   46   48   47
CONECT   48   50   49
CONECT   50   52   51
CONECT   52   54   53
CONECT   54   56   55
CONECT   56   58   57
CONECT   58   60   59
CONECT   60   61
CONECT   61   63   62
CONECT   63   65   64
CONECT   65   67   66
CONECT   67   69   68
CONECT   69   71   70
CONECT   71   73   72
CONECT   73   75   74
CONECT   75   76
CONECT   76   78   77
CONECT   78   79
CONECT   79   81   80
CONECT   81   83   82
CONECT   83   85   84
CONECT   85   87   86
CONECT   87   89   88
CONECT   89   91   90
CONECT   91   93   92
CONECT   93   95   94
CONECT   95   97   96
CONECT   97   98
CONECT   98  100   99
CONECT  100  102  101
CONECT  102  104  103
CONECT  104  106  105
CONECT  106  108  107
CONECT  108  110  109
CONECT  110  112  111
CONECT  112  114  113
CONECT  114  116  115
CONECT  116  118  117
CONECT  118  120  119
CONECT  120  121
CONECT  121  123  122
CONECT  123  125  124
CONECT  125  127  126
CONECT  127  129  128
CONECT  129  131  130
CONECT  131  133  132
CONECT  133  135  134
CONECT  135  137  136
CONECT  137  139  138
CONECT  139  141  140
CONECT  141  143  142
CONECT  143  144
CONECT  144  146  145
CONECT  146  148  147
CONECT  148  150  149
CONECT  150  152  151
CONECT  152  154  153
CONECT  154  156  155
CONECT  156  158  157
CONECT  158  160  159
CONECT  160  162  161
CONECT  162  164  163
CONECT  164  166  165
CONECT  166  168  167
CONECT  168  170  169
CONECT  170  172  171
CONECT  172  174  173
CONECT  174  176  175
CONECT  176  178  177
CONECT  178  180  179
CONECT  180  182  181
CONECT  182  184  183
CONECT  184  186  185
CONECT  186  187
CONECT  187  189  188
CONECT  189  191  190
CONECT  191  193  192
CONECT  193  195  194
CONECT  195  197  196
CONECT  197  199  198
CONECT  199  201  200
CONECT  201  203  202
CONECT  203  205  204
CONECT  205  207  206
CONECT  207  209  208
CONECT  209  211  210
CONECT  211  213  212
CONECT  213  215  214
CONECT  215  217  216
CONECT  217  219  218
CONECT  219  221  220
CONECT  221  223  222
CONECT  223  225  224
CONECT  225  227  226
CONECT  227  229  228
CONECT  229  231  230
CONECT  231  232
CONECT  232  234  233
CONECT  234  236  235
CONECT  236  238  237
CONECT  238  239
CONECT  239  240
CONECT  240  242  241
CONECT  242  244  243
CONECT  244  246  245
CONECT  246  248  247
CONECT  248  250  249
CONECT  250  251
CONECT  251  253  252
CONECT  253  255  254
CONECT  255  257  256
CONECT  257  259  258
CONECT  259  261  260
CONECT  261  263  262
CONECT  263  265  264
CONECT  265  267  266
CONECT  267  269  268
CONECT  269  271  270
CONECT  271  272
CONECT  272  273
CONECT  273  275  274
CONECT  275  277  276
CONECT  277  279  278
CONECT  279  281  280
CONECT  281  283  282
CONECT  283  285  284
CONECT  285  287  286
CONECT  287  289  288
CONECT  289  291  290
CONECT  291  293  292
CONECT  293  295  294
CONECT  295  297  296
CONECT  297  299  298
CONECT  299  301  300
CONECT  301  303  302
CONECT  303  305  304
CONECT  305  307  306
CONECT  307  309  308
CONECT  309  311  310
CONECT  311  313  312
CONECT  313  315  314
CONECT  315  317  316
CONECT  317  319  318
CONECT  319  321  320
CONECT  321  323  322
CONECT  323  325  324
CONECT  325  327  326
CONECT  327  329  328
CONECT  329  331  330
CONECT  331  333  332
CONECT  333  335  334
CONECT  335  337  336
CONECT  337  339  338
CONECT  339  341  340
CONECT  341  342
CONECT  342  344  343
CONECT  344  346  345
CONECT  346  348  347
CONECT  348  350  349
CONECT  350  351
CONECT  351  353  352
CONECT  353  355  354
CONECT  355  357  356
CONECT  357  359  358
CONECT  359  361  360
CONECT  361  363  362
CONECT  363  365  364
CONECT  365  367  366
CONECT  367  368
CONECT  368  370  369
CONECT  370  372  371
CONECT  372  374  373
CONECT  374  376  375
CONECT  376  378  377
CONECT  378  380  379
CONECT  380  382  381
CONECT  382  384  383
CONECT  384  386  385
CONECT  386  387
ENDMDL
REMARK 2KW5 MODEL 5 UNRES energy =   992.27 kcal/mol RMSD = 7.48 A
CRYST1  640.000  640.000  640.000  90.00  90.00  90.00 P 1           1
ORIGX1       1.00000   0.00000   0.00000        0.00000
ORIGX2       0.00000   1.00000   0.00000        0.00000
ORIGX2       0.00000   0.00000   1.00000        0.00000
SCALE1       1.00000   0.00000   0.00000        0.00000
SCALE2       1.00000   0.00000   0.00000        0.00000
SCALE3       1.00000   0.00000   0.00000        0.00000
ATOM      1  CA  MET A   1     313.529 301.013 334.003  1.00 15.78
ATOM      2  SC  MET A   1     314.786 299.749 335.056  1.00 16.41
ATOM      3  CA  TRP A   2     313.936 304.743 333.121  1.00 14.55
ATOM      4  SC  TRP A   2     314.525 308.174 332.108  1.00 12.94
ATOM      5  CA  ASP A   3     311.164 306.983 332.289  1.00 15.80
ATOM      6  SC  ASP A   3     310.593 308.349 333.676  1.00 17.18
ATOM      7  CA  GLU A   4     310.793 310.515 330.276  1.00 15.54
ATOM      8  SC  GLU A   4     312.291 310.905 328.451  1.00 14.86
ATOM      9  CA  ARG A   5     308.935 313.772 330.468  1.00 17.71
ATOM     10  SC  ARG A   5     308.318 312.156 333.432  1.00 19.16
ATOM     11  CA  PHE A   6     307.509 316.061 327.927  1.00 18.26
ATOM     12  SC  PHE A   6     308.058 315.652 324.889  1.00 17.02
ATOM     13  CA  SER A   7     306.567 319.769 327.956  1.00 20.60
ATOM     14  SC  SER A   7     307.880 319.907 327.880  1.00 20.60
ATOM     15  CA  GLN A   8     303.345 321.781 327.532  1.00 22.28
ATOM     16  SC  GLN A   8     301.713 322.624 329.222  1.00 23.93
ATOM     17  CA  SER A   9     302.561 324.759 325.564  1.00 20.85
ATOM     18  SC  SER A   9     301.728 325.324 324.854  1.00 21.00
ATOM     19  CA  GLU A  10     301.951 326.870 328.575  1.00 18.97
ATOM     20  SC  GLU A  10     300.261 328.282 329.850  1.00 19.65
ATOM     21  CA  TYR A  11     305.251 325.793 330.365  1.00 16.23
ATOM     22  SC  TYR A  11     304.777 327.180 333.307  1.00 15.40
ATOM     23  CA  VAL A  12     308.215 323.713 329.631  1.00 14.80
ATOM     24  SC  VAL A  12     309.537 324.141 329.278  1.00 15.28
ATOM     25  CA  TYR A  13     310.985 322.583 331.809  1.00 12.77
ATOM     26  SC  TYR A  13     308.948 320.695 333.715  1.00 12.20
ATOM     27  CA  GLY A  14     314.146 324.630 331.090  1.00 11.60
ATOM     28  CA  THR A  15     317.112 325.526 328.583  1.00  9.24
ATOM     29  SC  THR A  15     317.170 326.884 327.961  1.00  9.33
ATOM     30  CA  GLU A  16     321.004 325.553 328.806  1.00  7.27
ATOM     31  SC  GLU A  16     321.558 323.632 330.120  1.00  8.03
ATOM     32  CA  PRO A  17     323.788 328.000 328.258  1.00  5.80
ATOM     33  SC  PRO A  17     324.383 326.884 328.817  1.00  6.02
ATOM     34  CA  ASN A  18     325.211 327.630 324.921  1.00  4.73
ATOM     35  SC  ASN A  18     324.512 328.896 323.541  1.00  5.78
ATOM     36  CA  ASP A  19     327.533 324.517 325.550  1.00  3.62
ATOM     37  SC  ASP A  19     328.596 324.688 327.252  1.00  4.37
ATOM     38  CA  PHE A  20     324.816 321.919 325.785  1.00  3.04
ATOM     39  SC  PHE A  20     322.108 321.391 324.559  1.00  4.32
ATOM     40  CA  LEU A  21     326.931 319.109 324.967  1.00  2.37
ATOM     41  SC  LEU A  21     327.030 317.131 324.243  1.00  2.50
ATOM     42  CA  VAL A  22     328.400 319.461 328.459  1.00  2.81
ATOM     43  SC  VAL A  22     327.022 319.876 328.652  1.00  3.23
ATOM     44  CA  SER A  23     326.772 317.160 330.926  1.00  2.71
ATOM     45  SC  SER A  23     327.058 316.736 332.117  1.00  3.08
ATOM     46  CA  VAL A  24     324.976 315.705 327.940  1.00  2.43
ATOM     47  SC  VAL A  24     323.969 316.792 327.511  1.00  2.76
ATOM     48  CA  ALA A  25     328.149 313.803 326.877  1.00  2.45
ATOM     49  SC  ALA A  25     328.835 314.181 326.923  1.00  2.50
ATOM     50  CA  ASN A  26     328.649 312.761 330.424  1.00  3.09
ATOM     51  SC  ASN A  26     329.237 313.732 332.049  1.00  3.61
ATOM     52  CA  GLN A  27     324.940 312.028 330.638  1.00  3.19
ATOM     53  SC  GLN A  27     322.226 311.414 330.887  1.00  3.37
ATOM     54  CA  ILE A  28     325.435 309.625 327.566  1.00  2.68
ATOM     55  SC  ILE A  28     325.327 311.046 326.353  1.00  2.47
ATOM     56  CA  PRO A  29     328.096 306.609 327.109  1.00  2.91
ATOM     57  SC  PRO A  29     327.381 306.454 325.874  1.00  3.20
ATOM     58  CA  GLN A  30     331.198 307.688 325.316  1.00  2.43
ATOM     59  SC  GLN A  30     332.071 307.091 327.551  1.00  3.18
ATOM     60  CA  GLY A  31     332.304 306.012 321.958  1.00  2.41
ATOM     61  CA  LYS A  32     331.737 308.919 319.397  1.00  2.06
ATOM     62  SC  LYS A  32     333.558 309.358 317.242  1.00  2.58
ATOM     63  CA  ILE A  33     329.390 312.107 318.943  1.00  1.63
ATOM     64  SC  ILE A  33     329.158 312.025 320.632  1.00  1.82
ATOM     65  CA  LEU A  34     327.768 314.225 316.044  1.00  1.42
ATOM     66  SC  LEU A  34     327.814 313.907 314.012  1.00  1.54
ATOM     67  CA  CYS A  35     326.317 317.697 315.199  1.00  1.52
ATOM     68  SC  CYS A  35     327.572 318.277 315.518  1.00  1.55
ATOM     69  CA  LEU A  36     323.770 319.288 312.355  1.00  1.85
ATOM     70  SC  LEU A  36     323.043 317.356 311.819  1.00  2.00
ATOM     71  CA  ALA A  37     323.144 322.860 311.126  1.00  1.98
ATOM     72  SC  ALA A  37     323.722 323.280 311.310  1.00  2.03
ATOM     73  CA  GLU A  38     320.738 324.604 308.391  1.00  2.86
ATOM     74  SC  GLU A  38     318.662 325.621 307.716  1.00  4.25
ATOM     75  CA  GLY A  39     322.617 327.695 307.175  1.00  3.64
ATOM     76  CA  GLU A  40     322.115 329.204 310.643  1.00  4.42
ATOM     77  SC  GLU A  40     320.571 331.045 310.501  1.00  5.59
ATOM     78  CA  GLY A  41     324.212 328.483 313.837  1.00  5.54
ATOM     79  CA  ARG A  42     327.924 328.124 312.054  1.00  5.21
ATOM     80  SC  ARG A  42     328.831 325.089 312.060  1.00  6.52
ATOM     81  CA  ASN A  43     330.516 329.537 314.195  1.00  4.82
ATOM     82  SC  ASN A  43     331.827 331.116 314.504  1.00  5.84
ATOM     83  CA  ALA A  44     329.170 327.337 317.011  1.00  3.60
ATOM     84  SC  ALA A  44     328.569 326.889 316.836  1.00  3.73
ATOM     85  CA  CYS A  45     331.197 324.031 317.487  1.00  3.44
ATOM     86  SC  CYS A  45     332.417 324.274 318.105  1.00  3.92
ATOM     87  CA  PHE A  46     329.098 322.887 320.400  1.00  3.17
ATOM     88  SC  PHE A  46     327.105 322.044 318.367  1.00  3.79
ATOM     89  CA  LEU A  47     328.769 319.051 320.920  1.00  2.60
ATOM     90  SC  LEU A  47     328.124 317.265 320.137  1.00  2.52
ATOM     91  CA  ALA A  48     332.709 319.108 320.722  1.00  3.06
ATOM     92  SC  ALA A  48     332.692 319.818 320.496  1.00  3.37
ATOM     93  CA  SER A  49     334.568 320.361 323.786  1.00  2.93
ATOM     94  SC  SER A  49     334.520 321.697 324.288  1.00  3.20
ATOM     95  CA  LEU A  50     333.060 317.345 325.457  1.00  2.52
ATOM     96  SC  LEU A  50     331.696 316.311 324.094  1.00  2.70
ATOM     97  CA  GLY A  51     335.759 314.598 325.919  1.00  2.59
ATOM     98  CA  TYR A  52     335.131 311.794 323.382  1.00  2.11
ATOM     99  SC  TYR A  52     332.257 311.011 325.053  1.00  3.08
ATOM    100  CA  GLU A  53     335.237 312.068 319.459  1.00  1.87
ATOM    101  SC  GLU A  53     337.343 311.166 318.325  1.00  2.55
ATOM    102  CA  VAL A  54     332.689 313.835 317.109  1.00  1.52
ATOM    103  SC  VAL A  54     332.274 314.820 318.187  1.00  1.72
ATOM    104  CA  THR A  55     331.545 314.427 313.646  1.00  1.40
ATOM    105  SC  THR A  55     331.947 313.810 312.445  1.00  1.55
ATOM    106  CA  ALA A  56     329.556 317.689 312.223  1.00  1.37
ATOM    107  SC  ALA A  56     330.194 318.010 312.556  1.00  1.45
ATOM    108  CA  VAL A  57     326.927 318.681 309.440  1.00  1.54
ATOM    109  SC  VAL A  57     326.613 317.191 309.658  1.00  1.81
ATOM    110  CA  ASP A  58     326.481 322.052 307.719  1.00  2.02
ATOM    111  SC  ASP A  58     327.013 323.848 308.113  1.00  2.95
ATOM    112  CA  GLN A  59     324.570 323.259 304.506  1.00  2.98
ATOM    113  SC  GLN A  59     325.298 325.920 304.886  1.00  3.91
ATOM    114  CA  SER A  60     324.793 321.016 301.301  1.00  3.56
ATOM    115  SC  SER A  60     323.887 320.759 300.319  1.00  3.86
ATOM    116  CA  SER A  61     328.418 319.969 302.118  1.00  4.06
ATOM    117  SC  SER A  61     329.594 319.335 301.913  1.00  4.78
ATOM    118  CA  VAL A  62     329.604 323.606 302.402  1.00  3.92
ATOM    119  SC  VAL A  62     328.249 323.805 301.693  1.00  4.37
ATOM    120  CA  GLY A  63     330.323 325.407 305.771  1.00  4.04
ATOM    121  CA  LEU A  64     332.454 322.400 306.408  1.00  2.91
ATOM    122  SC  LEU A  64     330.899 321.105 306.587  1.00  3.03
ATOM    123  CA  ALA A  65     335.966 323.645 306.333  1.00  3.49
ATOM    124  SC  ALA A  65     336.285 323.935 305.766  1.00  3.66
ATOM    125  CA  LYS A  66     334.545 326.001 309.051  1.00  4.31
ATOM    126  SC  LYS A  66     333.201 327.661 306.863  1.00  6.29
ATOM    127  CA  ALA A  67     333.738 322.896 311.370  1.00  3.30
ATOM    128  SC  ALA A  67     333.120 322.320 311.371  1.00  3.34
ATOM    129  CA  LYS A  68     337.268 321.487 311.523  1.00  3.07
ATOM    130  SC  LYS A  68     336.996 318.627 310.201  1.00  4.38
ATOM    131  CA  GLN A  69     338.609 325.087 311.518  1.00  3.15
ATOM    132  SC  GLN A  69     339.393 327.309 310.858  1.00  4.25
ATOM    133  CA  LEU A  70     336.632 325.989 314.808  1.00  3.02
ATOM    134  SC  LEU A  70     334.739 326.517 314.981  1.00  3.50
ATOM    135  CA  ALA A  71     337.090 322.664 316.396  1.00  2.59
ATOM    136  SC  ALA A  71     337.211 322.045 315.900  1.00  2.71
ATOM    137  CA  GLN A  72     340.872 322.914 315.701  1.00  2.99
ATOM    138  SC  GLN A  72     341.092 322.100 313.424  1.00  3.54
ATOM    139  CA  GLU A  73     341.279 326.291 317.264  1.00  3.65
ATOM    140  SC  GLU A  73     342.752 328.203 317.003  1.00  4.20
ATOM    141  CA  LYS A  74     339.056 325.274 320.120  1.00  3.76
ATOM    142  SC  LYS A  74     337.685 326.628 321.520  1.00  4.80
ATOM    143  CA  GLY A  75     341.418 322.242 321.029  1.00  3.36
ATOM    144  CA  VAL A  76     338.935 319.280 320.870  1.00  2.52
ATOM    145  SC  VAL A  76     337.885 320.075 320.249  1.00  2.58
ATOM    146  CA  LYS A  77     338.995 316.310 318.395  1.00  2.14
ATOM    147  SC  LYS A  77     341.329 315.402 316.450  1.00  3.08
ATOM    148  CA  ILE A  78     336.037 316.863 315.993  1.00  1.64
ATOM    149  SC  ILE A  78     334.917 318.460 316.028  1.00  1.64
ATOM    150  CA  THR A  79     335.614 316.164 312.174  1.00  1.66
ATOM    151  SC  THR A  79     336.604 315.089 311.950  1.00  1.91
ATOM    152  CA  THR A  80     333.285 317.764 309.442  1.00  1.99
ATOM    153  SC  THR A  80     334.152 318.142 308.315  1.00  2.32
ATOM    154  CA  VAL A  81     330.461 315.836 307.682  1.00  2.20
ATOM    155  SC  VAL A  81     329.694 314.625 308.041  1.00  2.02
ATOM    156  CA  GLN A  82     328.075 316.822 304.839  1.00  2.84
ATOM    157  SC  GLN A  82     329.454 315.842 302.602  1.00  3.39
ATOM    158  CA  SER A  83     324.381 317.494 305.158  1.00  3.47
ATOM    159  SC  SER A  83     323.480 318.376 304.660  1.00  4.16
ATOM    160  CA  ASN A  84     323.254 314.886 302.400  1.00  3.37
ATOM    161  SC  ASN A  84     321.993 313.814 301.302  1.00  4.04
ATOM    162  CA  LEU A  85     324.557 312.037 304.131  1.00  3.32
ATOM    163  SC  LEU A  85     324.560 313.657 305.562  1.00  2.88
ATOM    164  CA  ALA A  86     322.872 309.567 306.047  1.00  5.00
ATOM    165  SC  ALA A  86     322.233 309.175 305.898  1.00  5.35
ATOM    166  CA  ASP A  87     326.138 308.640 307.718  1.00  4.90
ATOM    167  SC  ASP A  87     327.736 307.410 307.799  1.00  5.47
ATOM    168  CA  PHE A  88     325.572 311.127 310.374  1.00  4.00
ATOM    169  SC  PHE A  88     322.928 311.817 309.241  1.00  4.78
ATOM    170  CA  ASP A  89     326.163 309.305 313.431  1.00  4.01
ATOM    171  SC  ASP A  89     328.109 309.734 314.086  1.00  5.07
ATOM    172  CA  ILE A  90     322.431 309.177 313.797  1.00  2.62
ATOM    173  SC  ILE A  90     321.010 310.224 313.172  1.00  2.66
ATOM    174  CA  VAL A  91     321.898 305.776 312.230  1.00  2.97
ATOM    175  SC  VAL A  91     322.247 304.904 313.432  1.00  3.27
ATOM    176  CA  ALA A  92     318.677 304.481 313.977  1.00  4.19
ATOM    177  SC  ALA A  92     317.954 304.157 314.072  1.00  4.57
ATOM    178  CA  ASP A  93     320.038 306.644 317.096  1.00  4.78
ATOM    179  SC  ASP A  93     320.498 308.289 318.163  1.00  5.54
ATOM    180  CA  ALA A  94     323.733 305.622 317.450  1.00  4.07
ATOM    181  SC  ALA A  94     324.329 305.370 317.974  1.00  4.22
ATOM    182  CA  TRP A  95     326.834 305.336 315.491  1.00  3.24
ATOM    183  SC  TRP A  95     325.840 306.748 312.658  1.00  3.19
ATOM    184  CA  GLU A  96     328.703 302.948 317.717  1.00  3.47
ATOM    185  SC  GLU A  96     330.909 302.290 317.373  1.00  4.23
ATOM    186  CA  GLY A  97     326.977 304.127 320.919  1.00  3.29
ATOM    187  CA  ILE A  98     327.201 308.102 320.553  1.00  3.16
ATOM    188  SC  ILE A  98     327.981 307.563 318.904  1.00  3.33
ATOM    189  CA  VAL A  99     324.698 310.995 320.354  1.00  2.93
ATOM    190  SC  VAL A  99     324.815 312.410 320.711  1.00  2.69
ATOM    191  CA  SER A 100     323.599 313.764 317.876  1.00  3.00
ATOM    192  SC  SER A 100     323.577 313.327 316.666  1.00  3.16
ATOM    193  CA  ILE A 101     323.192 317.521 318.160  1.00  2.79
ATOM    194  SC  ILE A 101     323.773 318.737 319.374  1.00  2.51
ATOM    195  CA  PHE A 102     321.596 320.376 316.241  1.00  2.83
ATOM    196  SC  PHE A 102     318.741 319.461 316.112  1.00  4.00
ATOM    197  CA  CYS A 103     321.443 324.156 315.703  1.00  2.79
ATOM    198  SC  CYS A 103     322.803 324.245 315.343  1.00  3.05
ATOM    199  CA  HIS A 104     318.568 326.646 316.442  1.00  2.99
ATOM    200  SC  HIS A 104     320.798 328.141 316.870  1.00  3.75
ATOM    201  CA  LEU A 105     316.789 326.667 313.239  1.00  2.87
ATOM    202  SC  LEU A 105     318.672 326.276 312.495  1.00  2.97
ATOM    203  CA  PRO A 106     313.044 327.380 312.623  1.00  3.61
ATOM    204  SC  PRO A 106     313.705 328.510 312.030  1.00  3.67
ATOM    205  CA  SER A 107     312.134 324.221 311.329  1.00  3.97
ATOM    206  SC  SER A 107     311.274 323.581 312.205  1.00  4.37
ATOM    207  CA  SER A 108     313.051 323.601 307.860  1.00  3.91
ATOM    208  SC  SER A 108     313.347 324.774 307.377  1.00  4.17
ATOM    209  CA  LEU A 109     316.586 322.909 309.703  1.00  3.13
ATOM    210  SC  LEU A 109     318.114 322.380 310.799  1.00  3.45
ATOM    211  CA  ARG A 110     314.904 321.417 312.843  1.00  3.09
ATOM    212  SC  ARG A 110     312.311 319.302 314.045  1.00  3.84
ATOM    213  CA  GLN A 111     312.489 319.528 310.602  1.00  3.09
ATOM    214  SC  GLN A 111     310.292 319.120 309.509  1.00  4.09
ATOM    215  CA  GLN A 112     315.478 318.394 308.383  1.00  2.98
ATOM    216  SC  GLN A 112     316.414 320.043 306.776  1.00  3.65
ATOM    217  CA  LEU A 113     317.073 316.951 311.650  1.00  2.43
ATOM    218  SC  LEU A 113     318.443 315.919 312.991  1.00  2.53
ATOM    219  CA  TYR A 114     314.132 315.333 313.540  1.00  2.55
ATOM    220  SC  TYR A 114     311.922 314.956 316.116  1.00  3.25
ATOM    221  CA  PRO A 115     313.773 312.773 310.674  1.00  2.77
ATOM    222  SC  PRO A 115     313.475 313.897 309.900  1.00  2.70
ATOM    223  CA  LYS A 116     315.990 310.020 311.722  1.00  3.02
ATOM    224  SC  LYS A 116     317.708 307.937 310.113  1.00  4.05
ATOM    225  CA  VAL A 117     316.495 310.843 315.448  1.00  2.66
ATOM    226  SC  VAL A 117     317.722 311.525 316.094  1.00  2.65
ATOM    227  CA  TYR A 118     312.642 311.402 315.777  1.00  3.17
ATOM    228  SC  TYR A 118     309.376 311.685 314.974  1.00  4.11
ATOM    229  CA  GLN A 119     311.774 308.398 313.676  1.00  3.30
ATOM    230  SC  GLN A 119     311.343 309.309 311.390  1.00  3.63
ATOM    231  CA  GLY A 120     314.027 305.695 314.375  1.00  3.99
ATOM    232  CA  LEU A 121     315.217 306.068 318.184  1.00  2.92
ATOM    233  SC  LEU A 121     316.051 307.932 318.782  1.00  2.61
ATOM    234  CA  LYS A 122     315.949 302.205 318.696  1.00  3.04
ATOM    235  SC  LYS A 122     315.805 299.997 316.488  1.00  4.04
ATOM    236  CA  PRO A 123     319.442 301.864 320.356  1.00  2.94
ATOM    237  SC  PRO A 123     319.707 302.499 319.109  1.00  3.20
ATOM    238  CA  GLY A 124     319.514 303.979 323.452  1.00  3.00
ATOM    239  CA  GLY A 125     321.276 307.361 322.985  1.00  2.34
ATOM    240  CA  VAL A 126     320.179 310.931 322.823  1.00  1.99
ATOM    241  SC  VAL A 126     320.465 311.662 324.149  1.00  2.28
ATOM    242  CA  PHE A 127     319.221 313.988 320.477  1.00  1.78
ATOM    243  SC  PHE A 127     316.749 315.274 319.302  1.00  2.26
ATOM    244  CA  ILE A 128     320.141 317.766 321.084  1.00  1.82
ATOM    245  SC  ILE A 128     321.289 316.875 322.285  1.00  1.99
ATOM    246  CA  LEU A 129     319.493 321.407 319.836  1.00  1.92
ATOM    247  SC  LEU A 129     317.871 322.733 319.509  1.00  2.11
ATOM    248  CA  GLU A 130     321.080 324.487 321.199  1.00  2.34
ATOM    249  SC  GLU A 130     323.753 324.292 321.711  1.00  3.67
ATOM    250  CA  GLY A 131     320.630 328.195 320.674  1.00  2.94
ATOM    251  CA  PHE A 132     320.011 331.429 322.709  1.00  2.90
ATOM    252  SC  PHE A 132     320.413 330.895 325.599  1.00  3.67
ATOM    253  CA  ALA A 133     317.346 333.851 322.408  1.00  3.22
ATOM    254  SC  ALA A 133     316.880 333.326 322.748  1.00  3.35
ATOM    255  CA  PRO A 134     316.250 337.318 323.563  1.00  4.11
ATOM    256  SC  PRO A 134     316.071 337.338 322.145  1.00  4.51
ATOM    257  CA  GLU A 135     314.186 336.702 326.538  1.00  4.41
ATOM    258  SC  GLU A 135     313.676 339.032 325.988  1.00  5.51
ATOM    259  CA  GLN A 136     310.333 337.716 326.109  1.00  4.13
ATOM    260  SC  GLN A 136     308.985 338.154 324.084  1.00  5.25
ATOM    261  CA  LEU A 137     309.474 335.725 329.287  1.00  3.97
ATOM    262  SC  LEU A 137     311.252 334.953 328.591  1.00  3.81
ATOM    263  CA  GLN A 138     309.803 338.109 331.987  1.00  5.14
ATOM    264  SC  GLN A 138     308.356 339.441 333.436  1.00  6.27
ATOM    265  CA  TYR A 139     308.099 336.267 334.879  1.00  6.50
ATOM    266  SC  TYR A 139     306.073 334.207 333.046  1.00  7.80
ATOM    267  CA  ASN A 140     308.608 338.600 337.692  1.00  7.38
ATOM    268  SC  ASN A 140     307.188 339.974 337.341  1.00  8.39
ATOM    269  CA  THR A 141     310.604 335.947 339.429  1.00  7.44
ATOM    270  SC  THR A 141     310.332 334.521 339.372  1.00  7.73
ATOM    271  CA  GLY A 142     314.369 336.116 339.125  1.00  7.33
ATOM    272  CA  GLY A 143     316.125 334.453 336.239  1.00  6.36
ATOM    273  CA  PRO A 144     315.010 331.063 337.404  1.00  5.78
ATOM    274  SC  PRO A 144     315.750 331.369 338.542  1.00  6.13
ATOM    275  CA  LYS A 145     311.463 332.050 336.127  1.00  5.92
ATOM    276  SC  LYS A 145     308.489 331.949 336.528  1.00  7.72
ATOM    277  CA  ASP A 146     313.232 333.377 332.926  1.00  6.10
ATOM    278  SC  ASP A 146     313.604 335.153 332.097  1.00  6.96
ATOM    279  CA  LEU A 147     314.550 330.826 330.643  1.00  4.88
ATOM    280  SC  LEU A 147     315.717 331.658 329.253  1.00  4.67
ATOM    281  CA  ASP A 148     313.432 328.332 333.195  1.00  5.11
ATOM    282  SC  ASP A 148     313.234 328.594 335.257  1.00  6.01
ATOM    283  CA  LEU A 149     309.807 328.945 332.705  1.00  4.85
ATOM    284  SC  LEU A 149     309.671 330.989 332.274  1.00  5.61
ATOM    285  CA  LEU A 150     309.828 329.291 328.877  1.00  3.51
ATOM    286  SC  LEU A 150     311.434 329.886 327.575  1.00  3.34
ATOM    287  CA  PRO A 151     307.379 328.041 326.120  1.00  3.52
ATOM    288  SC  PRO A 151     307.546 329.381 325.583  1.00  3.61
ATOM    289  CA  LYS A 152     307.655 324.750 324.842  1.00  3.87
ATOM    290  SC  LYS A 152     305.844 324.008 323.189  1.00  5.66
ATOM    291  CA  LEU A 153     309.460 323.339 321.995  1.00  3.12
ATOM    292  SC  LEU A 153     311.446 323.792 321.689  1.00  3.30
ATOM    293  CA  GLU A 154     306.228 321.490 321.102  1.00  3.90
ATOM    294  SC  GLU A 154     304.278 320.074 321.591  1.00  4.92
ATOM    295  CA  THR A 155     307.195 322.586 317.526  1.00  4.62
ATOM    296  SC  THR A 155     306.403 323.211 316.437  1.00  5.38
ATOM    297  CA  LEU A 156     310.942 321.297 317.289  1.00  3.64
ATOM    298  SC  LEU A 156     312.657 322.249 316.873  1.00  3.85
ATOM    299  CA  GLN A 157     311.246 319.017 320.538  1.00  3.64
ATOM    300  SC  GLN A 157     309.813 319.439 322.923  1.00  4.66
ATOM    301  CA  SER A 158     308.388 316.694 319.625  1.00  4.42
ATOM    302  SC  SER A 158     307.752 317.194 318.540  1.00  5.03
ATOM    303  CA  GLU A 159     308.941 313.275 321.027  1.00  3.76
ATOM    304  SC  GLU A 159     307.284 311.227 320.107  1.00  4.61
ATOM    305  CA  LEU A 160     310.715 310.188 319.663  1.00  3.02
ATOM    306  SC  LEU A 160     312.601 311.241 319.386  1.00  3.02
ATOM    307  CA  PRO A 161     309.383 306.939 318.098  1.00  3.66
ATOM    308  SC  PRO A 161     310.320 307.206 317.027  1.00  3.89
ATOM    309  CA  SER A 162     310.738 304.987 321.130  1.00  3.89
ATOM    310  SC  SER A 162     311.893 304.392 321.071  1.00  4.32
ATOM    311  CA  LEU A 163     312.302 308.196 322.817  1.00  3.00
ATOM    312  SC  LEU A 163     313.867 309.436 322.899  1.00  2.88
ATOM    313  CA  ASN A 164     311.026 310.818 325.169  1.00  3.04
ATOM    314  SC  ASN A 164     309.925 311.758 326.417  1.00  3.84
ATOM    315  CA  TRP A 165     312.590 314.177 326.423  1.00  2.54
ATOM    316  SC  TRP A 165     312.234 315.097 323.324  1.00  3.49
ATOM    317  CA  LEU A 166     314.384 315.435 329.244  1.00  2.40
ATOM    318  SC  LEU A 166     316.139 314.460 328.431  1.00  2.44
ATOM    319  CA  ILE A 167     314.539 319.404 328.846  1.00  2.17
ATOM    320  SC  ILE A 167     316.422 319.481 328.885  1.00  2.42
ATOM    321  CA  ALA A 168     313.142 321.982 325.977  1.00  2.33
ATOM    322  SC  ALA A 168     312.412 321.817 325.749  1.00  2.56
ATOM    323  CA  ASN A 169     312.745 325.878 325.484  1.00  2.40
ATOM    324  SC  ASN A 169     314.536 326.487 325.135  1.00  2.69
ATOM    325  CA  ASN A 170     311.812 328.382 322.813  1.00  2.78
ATOM    326  SC  ASN A 170     310.294 328.989 321.607  1.00  3.45
ATOM    327  CA  LEU A 171     312.662 332.199 321.785  1.00  3.04
ATOM    328  SC  LEU A 171     312.977 333.436 320.080  1.00  3.30
ATOM    329  CA  GLU A 172     309.667 334.086 320.347  1.00  4.24
ATOM    330  SC  GLU A 172     307.981 332.398 319.988  1.00  5.02
ATOM    331  CA  ARG A 173     312.055 337.236 320.598  1.00  4.41
ATOM    332  SC  ARG A 173     312.569 340.612 321.342  1.00  5.30
ATOM    333  CA  ASN A 174     314.546 337.689 317.797  1.00  5.22
ATOM    334  SC  ASN A 174     313.411 339.260 317.454  1.00  5.81
ATOM    335  CA  LEU A 175     317.809 335.684 317.504  1.00  5.80
ATOM    336  SC  LEU A 175     318.813 334.768 315.954  1.00  5.42
ATOM    337  CA  ASP A 176     321.213 336.371 318.773  1.00  7.40
ATOM    338  SC  ASP A 176     320.653 336.945 320.593  1.00  7.90
ATOM    339  CA  GLU A 177     324.121 336.120 316.537  1.00  8.59
ATOM    340  SC  GLU A 177     326.365 336.755 315.872  1.00  9.07
ATOM    341  CA  GLY A 178     323.509 332.420 315.709  1.00 10.33
ATOM    342  CA  ALA A 179     322.649 333.622 312.302  1.00 11.53
ATOM    343  SC  ALA A 179     322.901 334.286 312.274  1.00 11.81
ATOM    344  CA  TYR A 180     324.409 333.813 308.928  1.00 10.94
ATOM    345  SC  TYR A 180     324.815 330.615 309.436  1.00 11.69
ATOM    346  CA  HIS A 181     325.601 337.016 307.534  1.00  9.89
ATOM    347  SC  HIS A 181     327.431 338.701 308.822  1.00 10.36
ATOM    348  CA  GLN A 182     322.411 336.545 305.155  1.00  8.47
ATOM    349  SC  GLN A 182     322.881 334.134 305.604  1.00  8.77
ATOM    350  CA  GLY A 183     319.810 337.370 307.981  1.00  7.36
ATOM    351  CA  LYS A 184     318.929 336.324 311.431  1.00  6.10
ATOM    352  SC  LYS A 184     320.301 337.979 312.593  1.00  7.30
ATOM    353  CA  ALA A 185     316.138 333.925 312.564  1.00  4.90
ATOM    354  SC  ALA A 185     316.451 333.243 312.590  1.00  4.85
ATOM    355  CA  ALA A 186     314.098 332.942 315.742  1.00  4.30
ATOM    356  SC  ALA A 186     313.470 333.007 315.410  1.00  4.61
ATOM    357  CA  LEU A 187     315.626 330.561 318.217  1.00  3.01
ATOM    358  SC  LEU A 187     317.548 331.096 318.815  1.00  3.14
ATOM    359  CA  ILE A 188     314.764 327.224 319.935  1.00  2.46
ATOM    360  SC  ILE A 188     313.261 327.222 318.775  1.00  2.75
ATOM    361  CA  GLN A 189     316.298 324.967 322.394  1.00  2.04
ATOM    362  SC  GLN A 189     318.391 325.230 323.568  1.00  2.67
ATOM    363  CA  LEU A 190     315.647 321.156 323.221  1.00  2.03
ATOM    364  SC  LEU A 190     314.599 320.402 321.577  1.00  2.38
ATOM    365  CA  LEU A 191     317.217 317.917 324.588  1.00  1.98
ATOM    366  SC  LEU A 191     318.738 316.789 325.479  1.00  1.98
ATOM    367  CA  GLY A 192     316.010 314.056 324.156  1.00  3.09
ATOM    368  CA  GLN A 193     316.713 310.710 325.903  1.00  2.91
ATOM    369  SC  GLN A 193     318.356 309.834 327.296  1.00  3.82
ATOM    370  CA  LYS A 194     315.885 306.987 325.685  1.00  3.33
ATOM    371  SC  LYS A 194     316.466 304.379 325.796  1.00  4.77
ATOM    372  CA  LEU A 195     312.801 305.422 327.368  1.00  3.96
ATOM    373  SC  LEU A 195     311.492 305.280 325.816  1.00  4.79
ATOM    374  CA  GLU A 196     311.222 302.415 328.895  1.00  4.73
ATOM    375  SC  GLU A 196     312.918 300.861 328.404  1.00  5.40
ATOM    376  CA  HIS A 197     308.348 304.898 330.091  1.00  6.10
ATOM    377  SC  HIS A 197     309.306 303.592 332.228  1.00  6.74
ATOM    378  CA  HIS A 198     307.257 308.414 328.707  1.00  7.64
ATOM    379  SC  HIS A 198     304.780 308.515 327.508  1.00  8.26
ATOM    380  CA  HIS A 199     305.055 311.115 330.233  1.00  8.77
ATOM    381  SC  HIS A 199     305.535 313.762 331.027  1.00  9.37
ATOM    382  CA  HIS A 200     303.263 314.304 328.514  1.00 10.82
ATOM    383  SC  HIS A 200     304.530 312.674 326.702  1.00 11.52
ATOM    384  CA  HIS A 201     301.801 317.390 330.435  1.00 12.33
ATOM    385  SC  HIS A 201     303.195 318.080 328.178  1.00 12.04
ATOM    386  CA  HIS A 202     298.626 318.491 328.772  1.00 14.67
ATOM    387  SC  HIS A 202     296.293 318.769 327.330  1.00 14.91
TER
CONECT    1    3    2
CONECT    3    5    4
CONECT    5    7    6
CONECT    7    9    8
CONECT    9   11   10
CONECT   11   13   12
CONECT   13   15   14
CONECT   15   17   16
CONECT   17   19   18
CONECT   19   21   20
CONECT   21   23   22
CONECT   23   25   24
CONECT   25   27   26
CONECT   27   28
CONECT   28   30   29
CONECT   30   32   31
CONECT   32   34   33
CONECT   34   36   35
CONECT   36   38   37
CONECT   38   40   39
CONECT   40   42   41
CONECT   42   44   43
CONECT   44   46   45
CONECT   46   48   47
CONECT   48   50   49
CONECT   50   52   51
CONECT   52   54   53
CONECT   54   56   55
CONECT   56   58   57
CONECT   58   60   59
CONECT   60   61
CONECT   61   63   62
CONECT   63   65   64
CONECT   65   67   66
CONECT   67   69   68
CONECT   69   71   70
CONECT   71   73   72
CONECT   73   75   74
CONECT   75   76
CONECT   76   78   77
CONECT   78   79
CONECT   79   81   80
CONECT   81   83   82
CONECT   83   85   84
CONECT   85   87   86
CONECT   87   89   88
CONECT   89   91   90
CONECT   91   93   92
CONECT   93   95   94
CONECT   95   97   96
CONECT   97   98
CONECT   98  100   99
CONECT  100  102  101
CONECT  102  104  103
CONECT  104  106  105
CONECT  106  108  107
CONECT  108  110  109
CONECT  110  112  111
CONECT  112  114  113
CONECT  114  116  115
CONECT  116  118  117
CONECT  118  120  119
CONECT  120  121
CONECT  121  123  122
CONECT  123  125  124
CONECT  125  127  126
CONECT  127  129  128
CONECT  129  131  130
CONECT  131  133  132
CONECT  133  135  134
CONECT  135  137  136
CONECT  137  139  138
CONECT  139  141  140
CONECT  141  143  142
CONECT  143  144
CONECT  144  146  145
CONECT  146  148  147
CONECT  148  150  149
CONECT  150  152  151
CONECT  152  154  153
CONECT  154  156  155
CONECT  156  158  157
CONECT  158  160  159
CONECT  160  162  161
CONECT  162  164  163
CONECT  164  166  165
CONECT  166  168  167
CONECT  168  170  169
CONECT  170  172  171
CONECT  172  174  173
CONECT  174  176  175
CONECT  176  178  177
CONECT  178  180  179
CONECT  180  182  181
CONECT  182  184  183
CONECT  184  186  185
CONECT  186  187
CONECT  187  189  188
CONECT  189  191  190
CONECT  191  193  192
CONECT  193  195  194
CONECT  195  197  196
CONECT  197  199  198
CONECT  199  201  200
CONECT  201  203  202
CONECT  203  205  204
CONECT  205  207  206
CONECT  207  209  208
CONECT  209  211  210
CONECT  211  213  212
CONECT  213  215  214
CONECT  215  217  216
CONECT  217  219  218
CONECT  219  221  220
CONECT  221  223  222
CONECT  223  225  224
CONECT  225  227  226
CONECT  227  229  228
CONECT  229  231  230
CONECT  231  232
CONECT  232  234  233
CONECT  234  236  235
CONECT  236  238  237
CONECT  238  239
CONECT  239  240
CONECT  240  242  241
CONECT  242  244  243
CONECT  244  246  245
CONECT  246  248  247
CONECT  248  250  249
CONECT  250  251
CONECT  251  253  252
CONECT  253  255  254
CONECT  255  257  256
CONECT  257  259  258
CONECT  259  261  260
CONECT  261  263  262
CONECT  263  265  264
CONECT  265  267  266
CONECT  267  269  268
CONECT  269  271  270
CONECT  271  272
CONECT  272  273
CONECT  273  275  274
CONECT  275  277  276
CONECT  277  279  278
CONECT  279  281  280
CONECT  281  283  282
CONECT  283  285  284
CONECT  285  287  286
CONECT  287  289  288
CONECT  289  291  290
CONECT  291  293  292
CONECT  293  295  294
CONECT  295  297  296
CONECT  297  299  298
CONECT  299  301  300
CONECT  301  303  302
CONECT  303  305  304
CONECT  305  307  306
CONECT  307  309  308
CONECT  309  311  310
CONECT  311  313  312
CONECT  313  315  314
CONECT  315  317  316
CONECT  317  319  318
CONECT  319  321  320
CONECT  321  323  322
CONECT  323  325  324
CONECT  325  327  326
CONECT  327  329  328
CONECT  329  331  330
CONECT  331  333  332
CONECT  333  335  334
CONECT  335  337  336
CONECT  337  339  338
CONECT  339  341  340
CONECT  341  342
CONECT  342  344  343
CONECT  344  346  345
CONECT  346  348  347
CONECT  348  350  349
CONECT  350  351
CONECT  351  353  352
CONECT  353  355  354
CONECT  355  357  356
CONECT  357  359  358
CONECT  359  361  360
CONECT  361  363  362
CONECT  363  365  364
CONECT  365  367  366
CONECT  367  368
CONECT  368  370  369
CONECT  370  372  371
CONECT  372  374  373
CONECT  374  376  375
CONECT  376  378  377
CONECT  378  380  379
CONECT  380  382  381
CONECT  382  384  383
CONECT  384  386  385
CONECT  386  387
ENDMDL
