# Supplementary material for: Implementation of Time-Averaged Restraints with UNRES Coarse-Grained Model of Polypeptide Chains
Source: J Chem Theory Comput. 2025 Jan 24;21(3):1476–93. doi: 10.1021/acs.jctc.4c01504 (PMC11823420; doi:10.1021/acs.jctc.4c01504)
Supplement: Supplementary file 2 — ct4c01504_si_002.zip [file ct4c01504_si_002.zip › Suppdata/Structures/Models/2KW5_T280K_noave-cg.pdb]

REMARK 2KW5 MODEL 1 UNRES energy =  1455.67 kcal/mol RMSD = 6.53 A
CRYST1  640.000  640.000  640.000  90.00  90.00  90.00 P 1           1
ORIGX1       1.00000   0.00000   0.00000        0.00000
ORIGX2       0.00000   1.00000   0.00000        0.00000
ORIGX2       0.00000   0.00000   1.00000        0.00000
SCALE1       1.00000   0.00000   0.00000        0.00000
SCALE2       1.00000   0.00000   0.00000        0.00000
SCALE3       1.00000   0.00000   0.00000        0.00000
ATOM      1  CA  MET A   1     326.604 320.612 332.628  1.00 15.65
ATOM      2  SC  MET A   1     325.339 319.198 332.172  1.00 16.28
ATOM      3  CA  TRP A   2     330.508 320.065 332.219  1.00 13.90
ATOM      4  SC  TRP A   2     329.961 318.309 329.283  1.00 12.65
ATOM      5  CA  ASP A   3     333.302 320.752 329.667  1.00 14.69
ATOM      6  SC  ASP A   3     333.416 322.357 328.279  1.00 15.28
ATOM      7  CA  GLU A   4     336.429 319.011 328.902  1.00 15.19
ATOM      8  SC  GLU A   4     335.788 316.692 328.713  1.00 16.19
ATOM      9  CA  ARG A   5     339.969 320.076 327.865  1.00 14.09
ATOM     10  SC  ARG A   5     341.894 322.187 326.105  1.00 14.83
ATOM     11  CA  PHE A   6     341.205 318.752 324.619  1.00 12.72
ATOM     12  SC  PHE A   6     339.052 316.982 323.467  1.00 11.87
ATOM     13  CA  SER A   7     345.100 318.340 324.472  1.00 14.08
ATOM     14  SC  SER A   7     344.370 318.855 323.381  1.00 14.46
ATOM     15  CA  GLN A   8     345.194 318.757 328.226  1.00 14.99
ATOM     16  SC  GLN A   8     342.801 318.156 327.963  1.00 16.01
ATOM     17  CA  SER A   9     343.916 315.762 330.506  1.00 14.60
ATOM     18  SC  SER A   9     344.618 315.348 331.451  1.00 14.50
ATOM     19  CA  GLU A  10     341.898 318.301 332.740  1.00 14.82
ATOM     20  SC  GLU A  10     341.822 320.302 331.408  1.00 15.88
ATOM     21  CA  TYR A  11     338.133 318.976 333.110  1.00 13.82
ATOM     22  SC  TYR A  11     334.824 318.208 332.924  1.00 14.64
ATOM     23  CA  VAL A  12     336.025 322.398 333.554  1.00 13.29
ATOM     24  SC  VAL A  12     336.690 323.429 332.577  1.00 13.41
ATOM     25  CA  TYR A  13     332.638 322.851 334.857  1.00 13.10
ATOM     26  SC  TYR A  13     329.936 321.363 336.207  1.00 13.68
ATOM     27  CA  GLY A  14     329.749 325.503 334.288  1.00 12.05
ATOM     28  CA  THR A  15     330.841 325.599 330.614  1.00 10.37
ATOM     29  SC  THR A  15     331.401 324.332 331.078  1.00 10.20
ATOM     30  CA  GLU A  16     328.508 324.483 327.773  1.00  9.66
ATOM     31  SC  GLU A  16     326.307 325.077 328.987  1.00 10.34
ATOM     32  CA  PRO A  17     329.674 322.218 324.732  1.00  8.48
ATOM     33  SC  PRO A  17     329.081 321.029 325.205  1.00  8.67
ATOM     34  CA  ASN A  18     329.189 324.211 321.363  1.00  6.91
ATOM     35  SC  ASN A  18     329.719 325.796 320.121  1.00  7.36
ATOM     36  CA  ASP A  19     326.983 322.690 318.511  1.00  6.65
ATOM     37  SC  ASP A  19     325.542 324.143 318.318  1.00  7.28
ATOM     38  CA  PHE A  20     326.943 323.351 314.759  1.00  6.08
ATOM     39  SC  PHE A  20     327.917 322.992 311.851  1.00  7.35
ATOM     40  CA  LEU A  21     323.552 322.551 313.160  1.00  5.37
ATOM     41  SC  LEU A  21     321.505 322.065 313.242  1.00  4.58
ATOM     42  CA  VAL A  22     323.116 323.391 309.350  1.00  6.01
ATOM     43  SC  VAL A  22     322.582 324.169 308.156  1.00  6.20
ATOM     44  CA  SER A  23     323.089 320.550 306.964  1.00  4.39
ATOM     45  SC  SER A  23     324.151 319.895 307.373  1.00  4.72
ATOM     46  CA  VAL A  24     320.202 318.555 307.964  1.00  2.87
ATOM     47  SC  VAL A  24     319.693 318.774 309.369  1.00  3.10
ATOM     48  CA  ALA A  25     317.916 321.729 307.189  1.00  4.07
ATOM     49  SC  ALA A  25     317.744 322.415 306.881  1.00  4.43
ATOM     50  CA  ASN A  26     316.634 319.570 304.595  1.00  5.01
ATOM     51  SC  ASN A  26     317.239 317.647 304.235  1.00  5.04
ATOM     52  CA  GLN A  27     314.658 317.228 306.830  1.00  5.39
ATOM     53  SC  GLN A  27     314.740 314.546 305.944  1.00  5.90
ATOM     54  CA  ILE A  28     312.843 320.413 307.782  1.00  5.43
ATOM     55  SC  ILE A  28     314.362 320.660 309.001  1.00  4.24
ATOM     56  CA  PRO A  29     310.797 322.360 305.090  1.00  7.36
ATOM     57  SC  PRO A  29     309.814 322.681 306.025  1.00  7.39
ATOM     58  CA  GLN A  30     311.978 325.640 304.449  1.00  7.86
ATOM     59  SC  GLN A  30     310.968 327.013 302.510  1.00  9.30
ATOM     60  CA  GLY A  31     309.302 328.154 305.538  1.00  7.70
ATOM     61  CA  LYS A  32     309.524 328.261 309.168  1.00  6.58
ATOM     62  SC  LYS A  32     306.965 329.727 310.054  1.00  7.76
ATOM     63  CA  ILE A  33     311.122 325.566 311.331  1.00  4.30
ATOM     64  SC  ILE A  33     312.826 325.219 310.526  1.00  4.34
ATOM     65  CA  LEU A  34     311.594 325.329 315.000  1.00  2.67
ATOM     66  SC  LEU A  34     311.203 325.215 317.113  1.00  2.28
ATOM     67  CA  CYS A  35     314.958 325.953 316.600  1.00  3.82
ATOM     68  SC  CYS A  35     315.052 327.387 316.450  1.00  4.14
ATOM     69  CA  LEU A  36     315.380 324.761 320.042  1.00  3.52
ATOM     70  SC  LEU A  36     313.700 323.689 320.784  1.00  2.41
ATOM     71  CA  ALA A  37     318.337 326.760 321.932  1.00  4.91
ATOM     72  SC  ALA A  37     318.827 327.318 321.836  1.00  4.81
ATOM     73  CA  GLU A  38     320.362 326.798 325.108  1.00  7.83
ATOM     74  SC  GLU A  38     322.582 326.282 324.090  1.00  8.55
ATOM     75  CA  GLY A  39     320.968 329.951 327.431  1.00  9.63
ATOM     76  CA  GLU A  40     321.760 332.228 324.549  1.00 10.21
ATOM     77  SC  GLU A  40     322.559 334.753 325.433  1.00 11.14
ATOM     78  CA  GLY A  41     321.390 332.217 320.761  1.00 10.19
ATOM     79  CA  ARG A  42     323.140 331.256 317.577  1.00  8.94
ATOM     80  SC  ARG A  42     324.175 333.636 315.395  1.00 11.16
ATOM     81  CA  ASN A  43     324.877 328.096 318.928  1.00  8.06
ATOM     82  SC  ASN A  43     326.053 328.451 320.503  1.00  8.66
ATOM     83  CA  ALA A  44     321.941 325.902 319.475  1.00  7.33
ATOM     84  SC  ALA A  44     322.036 325.586 320.225  1.00  7.62
ATOM     85  CA  CYS A  45     319.819 327.597 316.670  1.00  5.96
ATOM     86  SC  CYS A  45     319.496 328.812 317.315  1.00  6.79
ATOM     87  CA  PHE A  46     322.242 326.907 313.951  1.00  5.13
ATOM     88  SC  PHE A  46     325.000 327.005 315.055  1.00  7.00
ATOM     89  CA  LEU A  47     319.695 326.556 311.175  1.00  4.05
ATOM     90  SC  LEU A  47     319.111 324.669 310.674  1.00  4.12
ATOM     91  CA  ALA A  48     318.158 329.728 312.533  1.00  2.59
ATOM     92  SC  ALA A  48     318.332 330.056 313.290  1.00  3.08
ATOM     93  CA  SER A  49     320.707 331.510 310.559  1.00  3.04
ATOM     94  SC  SER A  49     321.358 330.928 311.620  1.00  3.52
ATOM     95  CA  LEU A  50     320.496 329.278 307.535  1.00  3.46
ATOM     96  SC  LEU A  50     319.060 327.836 307.498  1.00  3.47
ATOM     97  CA  GLY A  51     318.601 331.867 305.750  1.00  4.81
ATOM     98  CA  TYR A  52     315.163 330.229 305.904  1.00  4.84
ATOM     99  SC  TYR A  52     314.471 326.965 305.957  1.00  7.06
ATOM    100  CA  GLU A  53     313.010 330.493 308.906  1.00  4.13
ATOM    101  SC  GLU A  53     311.101 332.037 309.440  1.00  5.91
ATOM    102  CA  VAL A  54     313.620 329.377 312.387  1.00  2.18
ATOM    103  SC  VAL A  54     314.681 328.633 311.721  1.00  1.85
ATOM    104  CA  THR A  55     311.423 330.012 315.603  1.00  2.13
ATOM    105  SC  THR A  55     310.151 329.390 315.742  1.00  2.65
ATOM    106  CA  ALA A  56     311.958 328.611 319.015  1.00  1.99
ATOM    107  SC  ALA A  56     311.603 329.375 319.101  1.00  2.44
ATOM    108  CA  VAL A  57     309.826 327.111 321.942  1.00  2.45
ATOM    109  SC  VAL A  57     311.111 326.922 322.533  1.00  2.17
ATOM    110  CA  ASP A  58     308.059 330.318 322.731  1.00  3.88
ATOM    111  SC  ASP A  58     306.160 329.478 322.476  1.00  4.74
ATOM    112  CA  GLN A  59     307.181 329.406 326.190  1.00  5.85
ATOM    113  SC  GLN A  59     306.182 327.081 327.219  1.00  7.46
ATOM    114  CA  SER A  60     306.547 332.982 327.183  1.00  5.80
ATOM    115  SC  SER A  60     307.722 333.003 326.623  1.00  6.19
ATOM    116  CA  SER A  61     304.485 335.176 325.051  1.00  5.46
ATOM    117  SC  SER A  61     303.288 335.089 324.417  1.00  6.02
ATOM    118  CA  VAL A  62     306.867 337.977 325.653  1.00  5.04
ATOM    119  SC  VAL A  62     307.280 337.273 326.918  1.00  5.23
ATOM    120  CA  GLY A  63     309.984 336.511 323.876  1.00  4.03
ATOM    121  CA  LEU A  64     308.358 334.095 321.468  1.00  3.52
ATOM    122  SC  LEU A  64     309.435 332.503 322.035  1.00  3.08
ATOM    123  CA  ALA A  65     306.009 336.982 320.416  1.00  4.75
ATOM    124  SC  ALA A  65     305.904 337.275 321.059  1.00  5.20
ATOM    125  CA  LYS A  66     309.193 338.967 319.630  1.00  4.50
ATOM    126  SC  LYS A  66     312.157 339.355 320.048  1.00  6.51
ATOM    127  CA  ALA A  67     309.609 336.201 316.928  1.00  3.88
ATOM    128  SC  ALA A  67     309.179 335.568 316.904  1.00  3.97
ATOM    129  CA  LYS A  68     307.394 338.459 314.407  1.00  3.51
ATOM    130  SC  LYS A  68     305.177 337.255 315.588  1.00  4.99
ATOM    131  CA  GLN A  69     309.513 341.799 315.041  1.00  4.62
ATOM    132  SC  GLN A  69     308.752 342.999 316.985  1.00  5.92
ATOM    133  CA  LEU A  70     312.511 339.986 314.887  1.00  4.31
ATOM    134  SC  LEU A  70     314.550 340.651 315.206  1.00  4.59
ATOM    135  CA  ALA A  71     311.697 337.867 311.833  1.00  3.86
ATOM    136  SC  ALA A  71     311.016 337.447 311.768  1.00  3.83
ATOM    137  CA  GLN A  72     314.411 339.710 309.646  1.00  4.94
ATOM    138  SC  GLN A  72     313.818 341.719 310.703  1.00  5.73
ATOM    139  CA  GLU A  73     317.605 337.959 309.912  1.00  5.16
ATOM    140  SC  GLU A  73     318.168 339.504 311.758  1.00  5.81
ATOM    141  CA  LYS A  74     316.032 335.978 307.061  1.00  5.36
ATOM    142  SC  LYS A  74     315.244 336.965 304.335  1.00  5.98
ATOM    143  CA  GLY A  75     313.475 334.593 309.890  1.00  5.65
ATOM    144  CA  VAL A  76     316.219 333.195 312.562  1.00  5.08
ATOM    145  SC  VAL A  76     317.348 333.475 311.673  1.00  4.63
ATOM    146  CA  LYS A  77     316.734 333.366 316.402  1.00  4.80
ATOM    147  SC  LYS A  77     319.551 334.305 317.189  1.00  5.80
ATOM    148  CA  ILE A  78     315.736 336.882 317.218  1.00  3.62
ATOM    149  SC  ILE A  78     314.355 336.161 316.012  1.00  3.18
ATOM    150  CA  THR A  79     314.434 336.268 320.730  1.00  4.11
ATOM    151  SC  THR A  79     313.036 336.225 320.602  1.00  4.67
ATOM    152  CA  THR A  80     313.519 332.757 320.636  1.00  4.61
ATOM    153  SC  THR A  80     313.698 332.708 319.178  1.00  5.53
ATOM    154  CA  VAL A  81     314.677 330.169 322.670  1.00  4.14
ATOM    155  SC  VAL A  81     314.869 329.140 321.648  1.00  3.96
ATOM    156  CA  GLN A  82     312.346 330.832 325.474  1.00  4.34
ATOM    157  SC  GLN A  82     311.966 333.142 325.707  1.00  6.21
ATOM    158  CA  SER A  83     311.658 327.343 326.652  1.00  3.51
ATOM    159  SC  SER A  83     310.713 326.533 327.098  1.00  3.74
ATOM    160  CA  ASN A  84     315.202 326.549 326.022  1.00  4.84
ATOM    161  SC  ASN A  84     315.526 328.543 326.307  1.00  5.37
ATOM    162  CA  LEU A  85     315.179 323.540 327.806  1.00  5.62
ATOM    163  SC  LEU A  85     313.886 323.590 326.126  1.00  4.27
ATOM    164  CA  ALA A  86     318.625 322.206 327.145  1.00  7.47
ATOM    165  SC  ALA A  86     319.326 322.242 327.345  1.00  7.88
ATOM    166  CA  ASP A  87     317.070 319.243 325.551  1.00  7.45
ATOM    167  SC  ASP A  87     316.357 317.590 324.661  1.00  8.51
ATOM    168  CA  PHE A  88     314.856 321.159 322.996  1.00  4.98
ATOM    169  SC  PHE A  88     316.948 319.874 321.163  1.00  5.57
ATOM    170  CA  ASP A  89     311.039 322.085 323.309  1.00  5.09
ATOM    171  SC  ASP A  89     309.428 322.784 324.358  1.00  5.57
ATOM    172  CA  ILE A  90     308.583 322.150 320.424  1.00  5.43
ATOM    173  SC  ILE A  90     309.027 320.466 320.304  1.00  4.51
ATOM    174  CA  VAL A  91     305.161 323.767 319.313  1.00  7.93
ATOM    175  SC  VAL A  91     305.451 325.093 318.619  1.00  8.31
ATOM    176  CA  ALA A  92     303.387 322.582 316.214  1.00  9.63
ATOM    177  SC  ALA A  92     302.809 322.160 315.859  1.00 10.08
ATOM    178  CA  ASP A  93     301.538 325.824 315.431  1.00 10.28
ATOM    179  SC  ASP A  93     299.713 326.582 315.410  1.00 10.99
ATOM    180  CA  ALA A  94     304.367 328.165 314.436  1.00 10.56
ATOM    181  SC  ALA A  94     304.093 328.573 314.970  1.00 10.81
ATOM    182  CA  TRP A  95     306.904 325.490 313.423  1.00  8.66
ATOM    183  SC  TRP A  95     306.789 322.780 315.592  1.00  7.46
ATOM    184  CA  GLU A  96     306.449 323.761 310.125  1.00 10.19
ATOM    185  SC  GLU A  96     305.018 324.008 307.772  1.00 11.91
ATOM    186  CA  GLY A  97     309.451 321.644 310.810  1.00  8.75
ATOM    187  CA  ILE A  98     312.031 320.938 313.552  1.00  6.08
ATOM    188  SC  ILE A  98     311.039 320.006 314.858  1.00  5.61
ATOM    189  CA  VAL A  99     315.728 321.850 313.871  1.00  3.60
ATOM    190  SC  VAL A  99     316.113 323.249 313.796  1.00  3.44
ATOM    191  CA  SER A 100     317.671 320.786 317.065  1.00  4.34
ATOM    192  SC  SER A 100     317.747 319.674 316.344  1.00  4.86
ATOM    193  CA  ILE A 101     321.535 321.708 317.409  1.00  4.60
ATOM    194  SC  ILE A 101     320.294 322.803 317.651  1.00  4.66
ATOM    195  CA  PHE A 102     321.779 321.380 321.236  1.00  6.50
ATOM    196  SC  PHE A 102     319.760 322.875 322.888  1.00  8.07
ATOM    197  CA  CYS A 103     324.060 320.939 324.074  1.00  5.57
ATOM    198  SC  CYS A 103     324.965 321.950 323.583  1.00  5.63
ATOM    199  CA  HIS A 104     323.560 319.121 327.389  1.00  6.10
ATOM    200  SC  HIS A 104     325.844 320.321 328.192  1.00  7.56
ATOM    201  CA  LEU A 105     321.173 318.979 330.489  1.00  5.18
ATOM    202  SC  LEU A 105     319.425 318.164 329.252  1.00  4.70
ATOM    203  CA  PRO A 106     320.908 317.659 333.885  1.00  5.91
ATOM    204  SC  PRO A 106     319.889 318.687 334.052  1.00  5.56
ATOM    205  CA  SER A 107     318.417 314.618 334.582  1.00  6.88
ATOM    206  SC  SER A 107     318.645 313.688 335.449  1.00  7.33
ATOM    207  CA  SER A 108     315.267 316.231 335.298  1.00  6.74
ATOM    208  SC  SER A 108     314.196 316.432 335.993  1.00  7.15
ATOM    209  CA  LEU A 109     315.112 318.282 332.139  1.00  5.46
ATOM    210  SC  LEU A 109     315.078 319.247 330.475  1.00  5.24
ATOM    211  CA  ARG A 110     316.882 315.513 330.115  1.00  5.37
ATOM    212  SC  ARG A 110     317.624 312.480 331.803  1.00  7.05
ATOM    213  CA  GLN A 111     313.854 313.176 330.213  1.00  5.82
ATOM    214  SC  GLN A 111     314.550 311.227 328.868  1.00  6.64
ATOM    215  CA  GLN A 112     311.668 316.323 330.134  1.00  5.10
ATOM    216  SC  GLN A 112     310.731 318.364 329.434  1.00  5.11
ATOM    217  CA  LEU A 113     313.044 317.027 326.838  1.00  4.47
ATOM    218  SC  LEU A 113     312.603 318.443 325.402  1.00  3.97
ATOM    219  CA  TYR A 114     313.606 314.001 325.132  1.00  4.43
ATOM    220  SC  TYR A 114     316.521 313.814 326.863  1.00  5.55
ATOM    221  CA  PRO A 115     309.937 313.183 324.748  1.00  4.44
ATOM    222  SC  PRO A 115     310.208 312.347 325.854  1.00  4.73
ATOM    223  CA  LYS A 116     309.332 316.830 323.250  1.00  3.46
ATOM    224  SC  LYS A 116     308.302 318.811 324.935  1.00  3.22
ATOM    225  CA  VAL A 117     313.130 317.351 321.491  1.00  3.46
ATOM    226  SC  VAL A 117     312.986 315.945 321.804  1.00  3.80
ATOM    227  CA  TYR A 118     312.031 316.274 318.148  1.00  4.50
ATOM    228  SC  TYR A 118     313.823 319.256 317.873  1.00  5.80
ATOM    229  CA  GLN A 119     309.277 314.195 319.540  1.00  6.61
ATOM    230  SC  GLN A 119     307.709 313.760 321.274  1.00  6.94
ATOM    231  CA  GLY A 120     305.899 315.831 318.697  1.00  7.65
ATOM    232  CA  LEU A 121     306.860 314.897 315.317  1.00  6.47
ATOM    233  SC  LEU A 121     308.939 314.790 315.903  1.00  4.87
ATOM    234  CA  LYS A 122     305.410 311.807 314.064  1.00  6.93
ATOM    235  SC  LYS A 122     302.493 312.492 314.814  1.00  8.13
ATOM    236  CA  PRO A 123     307.100 311.345 310.671  1.00  8.13
ATOM    237  SC  PRO A 123     305.857 311.656 310.069  1.00  8.75
ATOM    238  CA  GLY A 124     310.240 313.011 311.358  1.00  6.44
ATOM    239  CA  GLY A 125     311.671 316.167 312.762  1.00  3.69
ATOM    240  CA  VAL A 126     315.284 316.731 313.805  1.00  2.89
ATOM    241  SC  VAL A 126     315.661 316.924 312.375  1.00  3.15
ATOM    242  CA  PHE A 127     317.065 316.067 316.964  1.00  2.22
ATOM    243  SC  PHE A 127     316.704 315.211 319.897  1.00  1.92
ATOM    244  CA  ILE A 128     320.719 316.912 316.568  1.00  2.29
ATOM    245  SC  ILE A 128     321.283 317.601 314.777  1.00  2.38
ATOM    246  CA  LEU A 129     322.017 317.081 320.302  1.00  2.19
ATOM    247  SC  LEU A 129     320.781 316.703 321.925  1.00  2.22
ATOM    248  CA  GLU A 130     325.334 316.171 321.999  1.00  3.15
ATOM    249  SC  GLU A 130     327.872 316.986 322.731  1.00  4.51
ATOM    250  CA  GLY A 131     326.017 315.855 325.646  1.00  3.98
ATOM    251  CA  PHE A 132     328.931 313.532 326.032  1.00  4.56
ATOM    252  SC  PHE A 132     328.852 311.912 323.357  1.00  5.30
ATOM    253  CA  ALA A 133     332.426 313.783 326.735  1.00  5.03
ATOM    254  SC  ALA A 133     332.184 314.392 327.184  1.00  5.30
ATOM    255  CA  PRO A 134     335.417 311.673 325.922  1.00  6.51
ATOM    256  SC  PRO A 134     336.009 312.958 326.088  1.00  6.84
ATOM    257  CA  GLU A 135     334.497 308.548 327.709  1.00  7.46
ATOM    258  SC  GLU A 135     336.436 306.936 328.966  1.00  8.69
ATOM    259  CA  GLN A 136     334.549 308.160 331.534  1.00  7.04
ATOM    260  SC  GLN A 136     335.269 308.655 333.839  1.00  7.43
ATOM    261  CA  LEU A 137     330.948 307.669 332.391  1.00  7.54
ATOM    262  SC  LEU A 137     330.746 309.426 333.366  1.00  6.49
ATOM    263  CA  GLN A 138     328.807 308.400 329.182  1.00  8.17
ATOM    264  SC  GLN A 138     329.723 308.286 326.817  1.00  9.52
ATOM    265  CA  TYR A 139     326.504 305.779 330.665  1.00  9.08
ATOM    266  SC  TYR A 139     327.902 304.970 333.589  1.00 10.27
ATOM    267  CA  ASN A 140     323.855 307.569 332.410  1.00 10.12
ATOM    268  SC  ASN A 140     322.424 306.660 333.481  1.00 10.68
ATOM    269  CA  THR A 141     324.111 310.976 333.689  1.00 10.70
ATOM    270  SC  THR A 141     323.693 312.326 333.058  1.00 11.46
ATOM    271  CA  GLY A 142     323.235 312.136 337.014  1.00 10.84
ATOM    272  CA  GLY A 143     326.231 313.700 338.980  1.00  9.42
ATOM    273  CA  PRO A 144     329.989 314.307 338.661  1.00  8.13
ATOM    274  SC  PRO A 144     329.413 315.064 339.685  1.00  8.76
ATOM    275  CA  LYS A 145     331.478 310.912 337.607  1.00  7.21
ATOM    276  SC  LYS A 145     330.195 308.547 339.020  1.00  7.88
ATOM    277  CA  ASP A 146     334.227 312.808 335.767  1.00  6.96
ATOM    278  SC  ASP A 146     335.834 313.929 336.112  1.00  8.02
ATOM    279  CA  LEU A 147     332.194 314.272 333.017  1.00  5.36
ATOM    280  SC  LEU A 147     332.794 312.993 331.460  1.00  5.58
ATOM    281  CA  ASP A 148     328.812 312.337 334.148  1.00  5.81
ATOM    282  SC  ASP A 148     327.102 311.795 335.218  1.00  6.80
ATOM    283  CA  LEU A 149     326.881 315.427 334.010  1.00  5.54
ATOM    284  SC  LEU A 149     328.756 315.839 335.044  1.00  6.33
ATOM    285  CA  LEU A 150     326.513 314.615 330.233  1.00  4.57
ATOM    286  SC  LEU A 150     328.096 313.070 330.157  1.00  4.51
ATOM    287  CA  PRO A 151     323.747 312.649 328.704  1.00  3.79
ATOM    288  SC  PRO A 151     323.016 313.849 328.432  1.00  4.11
ATOM    289  CA  LYS A 152     324.539 309.377 326.469  1.00  3.27
ATOM    290  SC  LYS A 152     322.761 307.075 327.583  1.00  4.26
ATOM    291  CA  LEU A 153     323.576 310.071 322.964  1.00  2.03
ATOM    292  SC  LEU A 153     323.887 311.750 322.916  1.00  2.52
ATOM    293  CA  GLU A 154     322.087 306.577 322.984  1.00  2.91
ATOM    294  SC  GLU A 154     321.675 304.802 324.521  1.00  3.59
ATOM    295  CA  THR A 155     319.218 307.470 325.350  1.00  3.38
ATOM    296  SC  THR A 155     319.570 307.852 326.695  1.00  3.61
ATOM    297  CA  LEU A 156     318.469 311.136 323.980  1.00  2.95
ATOM    298  SC  LEU A 156     319.887 312.272 324.585  1.00  2.95
ATOM    299  CA  GLN A 157     319.240 310.034 320.388  1.00  3.16
ATOM    300  SC  GLN A 157     320.937 308.256 319.770  1.00  4.81
ATOM    301  CA  SER A 158     317.942 306.640 320.246  1.00  3.92
ATOM    302  SC  SER A 158     318.779 305.903 320.843  1.00  3.91
ATOM    303  CA  GLU A 159     314.962 307.604 322.587  1.00  4.78
ATOM    304  SC  GLU A 159     314.733 309.965 323.379  1.00  5.84
ATOM    305  CA  LEU A 160     312.939 309.752 320.001  1.00  4.35
ATOM    306  SC  LEU A 160     313.259 311.708 319.212  1.00  3.77
ATOM    307  CA  PRO A 161     309.302 309.190 319.737  1.00  6.59
ATOM    308  SC  PRO A 161     309.222 309.706 321.008  1.00  7.03
ATOM    309  CA  SER A 162     309.172 308.583 315.965  1.00  5.92
ATOM    310  SC  SER A 162     308.056 308.959 315.536  1.00  6.64
ATOM    311  CA  LEU A 163     312.397 310.171 315.097  1.00  3.43
ATOM    312  SC  LEU A 163     313.145 311.739 314.792  1.00  2.89
ATOM    313  CA  ASN A 164     315.706 308.677 315.120  1.00  3.97
ATOM    314  SC  ASN A 164     315.511 307.010 316.165  1.00  5.31
ATOM    315  CA  TRP A 165     317.752 310.984 313.285  1.00  3.72
ATOM    316  SC  TRP A 165     317.591 311.141 316.945  1.00  3.40
ATOM    317  CA  LEU A 166     317.784 312.275 309.763  1.00  5.89
ATOM    318  SC  LEU A 166     315.852 312.836 310.036  1.00  6.07
ATOM    319  CA  ILE A 167     320.628 312.813 306.909  1.00  6.14
ATOM    320  SC  ILE A 167     319.358 314.179 307.083  1.00  6.57
ATOM    321  CA  ALA A 168     323.278 315.410 307.389  1.00  4.90
ATOM    322  SC  ALA A 168     323.238 315.654 308.150  1.00  5.05
ATOM    323  CA  ASN A 169     326.251 316.339 304.807  1.00  6.13
ATOM    324  SC  ASN A 169     325.542 317.245 303.160  1.00  7.01
ATOM    325  CA  ASN A 170     329.257 316.019 307.166  1.00  5.95
ATOM    326  SC  ASN A 170     330.750 316.583 305.968  1.00  6.45
ATOM    327  CA  LEU A 171     329.395 318.077 310.236  1.00  7.23
ATOM    328  SC  LEU A 171     327.394 317.828 310.469  1.00  7.16
ATOM    329  CA  GLU A 172     331.943 317.044 312.928  1.00  7.12
ATOM    330  SC  GLU A 172     333.866 317.951 311.641  1.00  7.63
ATOM    331  CA  ARG A 173     333.027 314.404 315.376  1.00  8.15
ATOM    332  SC  ARG A 173     335.929 314.572 313.875  1.00  9.76
ATOM    333  CA  ASN A 174     335.292 314.325 318.270  1.00  8.91
ATOM    334  SC  ASN A 174     336.409 312.715 317.998  1.00  9.62
ATOM    335  CA  LEU A 175     336.724 317.876 317.781  1.00  9.89
ATOM    336  SC  LEU A 175     334.688 317.999 317.322  1.00  8.99
ATOM    337  CA  ASP A 176     338.764 320.676 319.535  1.00 11.24
ATOM    338  SC  ASP A 176     340.663 320.438 318.901  1.00 11.55
ATOM    339  CA  GLU A 177     339.193 324.474 319.073  1.00 13.01
ATOM    340  SC  GLU A 177     337.720 325.425 317.456  1.00 13.63
ATOM    341  CA  GLY A 178     341.339 326.714 321.545  1.00 14.39
ATOM    342  CA  ALA A 179     340.193 325.832 325.185  1.00 14.14
ATOM    343  SC  ALA A 179     339.803 326.337 325.598  1.00 14.42
ATOM    344  CA  TYR A 180     337.210 324.527 323.432  1.00 13.14
ATOM    345  SC  TYR A 180     335.103 325.960 321.214  1.00 14.13
ATOM    346  CA  HIS A 181     336.550 320.830 322.889  1.00 11.30
ATOM    347  SC  HIS A 181     334.921 319.380 324.497  1.00 10.61
ATOM    348  CA  GLN A 182     333.396 319.108 321.679  1.00 10.83
ATOM    349  SC  GLN A 182     331.427 321.051 321.386  1.00 11.70
ATOM    350  CA  GLY A 183     331.758 315.578 321.542  1.00  9.56
ATOM    351  CA  LYS A 184     330.089 315.927 318.138  1.00  9.33
ATOM    352  SC  LYS A 184     327.549 317.538 318.673  1.00 10.58
ATOM    353  CA  ALA A 185     329.172 318.980 315.648  1.00  8.35
ATOM    354  SC  ALA A 185     329.153 319.505 315.026  1.00  8.28
ATOM    355  CA  ALA A 186     325.966 317.206 314.676  1.00  8.14
ATOM    356  SC  ALA A 186     325.652 317.606 315.244  1.00  8.30
ATOM    357  CA  LEU A 187     327.816 313.909 313.434  1.00  6.45
ATOM    358  SC  LEU A 187     329.106 314.989 313.962  1.00  6.34
ATOM    359  CA  ILE A 188     327.154 312.338 316.944  1.00  4.92
ATOM    360  SC  ILE A 188     326.252 313.436 318.199  1.00  3.97
ATOM    361  CA  GLN A 189     324.505 309.773 317.686  1.00  5.40
ATOM    362  SC  GLN A 189     326.267 308.474 318.740  1.00  7.16
ATOM    363  CA  LEU A 190     322.183 312.307 317.016  1.00  4.02
ATOM    364  SC  LEU A 190     321.608 312.597 318.992  1.00  2.75
ATOM    365  CA  LEU A 191     321.074 313.317 313.832  1.00  5.19
ATOM    366  SC  LEU A 191     319.990 314.509 312.396  1.00  5.80
ATOM    367  CA  GLY A 192     323.369 312.847 310.640  1.00  6.72
ATOM    368  CA  GLN A 193     322.370 308.940 311.012  1.00  8.61
ATOM    369  SC  GLN A 193     321.731 309.177 313.774  1.00  9.79
ATOM    370  CA  LYS A 194     319.385 307.499 309.233  1.00 11.04
ATOM    371  SC  LYS A 194     319.655 308.725 306.793  1.00 12.98
ATOM    372  CA  LEU A 195     316.158 306.317 311.077  1.00 11.39
ATOM    373  SC  LEU A 195     314.744 307.749 311.507  1.00 10.15
ATOM    374  CA  GLU A 196     313.631 304.384 309.477  1.00 12.91
ATOM    375  SC  GLU A 196     315.733 303.119 308.872  1.00 13.82
ATOM    376  CA  HIS A 197     309.994 303.961 310.430  1.00 13.69
ATOM    377  SC  HIS A 197     310.216 306.508 311.411  1.00 14.76
ATOM    378  CA  HIS A 198     309.163 300.075 309.866  1.00 13.07
ATOM    379  SC  HIS A 198     309.832 297.505 309.369  1.00 13.52
ATOM    380  CA  HIS A 199     312.579 299.396 311.129  1.00 12.33
ATOM    381  SC  HIS A 199     314.352 299.093 309.013  1.00 12.65
ATOM    382  CA  HIS A 200     312.027 301.251 314.375  1.00 12.16
ATOM    383  SC  HIS A 200     312.486 303.858 314.486  1.00 12.47
ATOM    384  CA  HIS A 201     308.289 300.380 314.928  1.00 12.83
ATOM    385  SC  HIS A 201     307.277 301.398 312.565  1.00 13.09
ATOM    386  CA  HIS A 202     307.293 297.288 316.925  1.00 13.92
ATOM    387  SC  HIS A 202     308.042 296.249 314.532  1.00 14.70
TER
CONECT    1    3    2
CONECT    3    5    4
CONECT    5    7    6
CONECT    7    9    8
CONECT    9   11   10
CONECT   11   13   12
CONECT   13   15   14
CONECT   15   17   16
CONECT   17   19   18
CONECT   19   21   20
CONECT   21   23   22
CONECT   23   25   24
CONECT   25   27   26
CONECT   27   28
CONECT   28   30   29
CONECT   30   32   31
CONECT   32   34   33
CONECT   34   36   35
CONECT   36   38   37
CONECT   38   40   39
CONECT   40   42   41
CONECT   42   44   43
CONECT   44   46   45
CONECT   46   48   47
CONECT   48   50   49
CONECT   50   52   51
CONECT   52   54   53
CONECT   54   56   55
CONECT   56   58   57
CONECT   58   60   59
CONECT   60   61
CONECT   61   63   62
CONECT   63   65   64
CONECT   65   67   66
CONECT   67   69   68
CONECT   69   71   70
CONECT   71   73   72
CONECT   73   75   74
CONECT   75   76
CONECT   76   78   77
CONECT   78   79
CONECT   79   81   80
CONECT   81   83   82
CONECT   83   85   84
CONECT   85   87   86
CONECT   87   89   88
CONECT   89   91   90
CONECT   91   93   92
CONECT   93   95   94
CONECT   95   97   96
CONECT   97   98
CONECT   98  100   99
CONECT  100  102  101
CONECT  102  104  103
CONECT  104  106  105
CONECT  106  108  107
CONECT  108  110  109
CONECT  110  112  111
CONECT  112  114  113
CONECT  114  116  115
CONECT  116  118  117
CONECT  118  120  119
CONECT  120  121
CONECT  121  123  122
CONECT  123  125  124
CONECT  125  127  126
CONECT  127  129  128
CONECT  129  131  130
CONECT  131  133  132
CONECT  133  135  134
CONECT  135  137  136
CONECT  137  139  138
CONECT  139  141  140
CONECT  141  143  142
CONECT  143  144
CONECT  144  146  145
CONECT  146  148  147
CONECT  148  150  149
CONECT  150  152  151
CONECT  152  154  153
CONECT  154  156  155
CONECT  156  158  157
CONECT  158  160  159
CONECT  160  162  161
CONECT  162  164  163
CONECT  164  166  165
CONECT  166  168  167
CONECT  168  170  169
CONECT  170  172  171
CONECT  172  174  173
CONECT  174  176  175
CONECT  176  178  177
CONECT  178  180  179
CONECT  180  182  181
CONECT  182  184  183
CONECT  184  186  185
CONECT  186  187
CONECT  187  189  188
CONECT  189  191  190
CONECT  191  193  192
CONECT  193  195  194
CONECT  195  197  196
CONECT  197  199  198
CONECT  199  201  200
CONECT  201  203  202
CONECT  203  205  204
CONECT  205  207  206
CONECT  207  209  208
CONECT  209  211  210
CONECT  211  213  212
CONECT  213  215  214
CONECT  215  217  216
CONECT  217  219  218
CONECT  219  221  220
CONECT  221  223  222
CONECT  223  225  224
CONECT  225  227  226
CONECT  227  229  228
CONECT  229  231  230
CONECT  231  232
CONECT  232  234  233
CONECT  234  236  235
CONECT  236  238  237
CONECT  238  239
CONECT  239  240
CONECT  240  242  241
CONECT  242  244  243
CONECT  244  246  245
CONECT  246  248  247
CONECT  248  250  249
CONECT  250  251
CONECT  251  253  252
CONECT  253  255  254
CONECT  255  257  256
CONECT  257  259  258
CONECT  259  261  260
CONECT  261  263  262
CONECT  263  265  264
CONECT  265  267  266
CONECT  267  269  268
CONECT  269  271  270
CONECT  271  272
CONECT  272  273
CONECT  273  275  274
CONECT  275  277  276
CONECT  277  279  278
CONECT  279  281  280
CONECT  281  283  282
CONECT  283  285  284
CONECT  285  287  286
CONECT  287  289  288
CONECT  289  291  290
CONECT  291  293  292
CONECT  293  295  294
CONECT  295  297  296
CONECT  297  299  298
CONECT  299  301  300
CONECT  301  303  302
CONECT  303  305  304
CONECT  305  307  306
CONECT  307  309  308
CONECT  309  311  310
CONECT  311  313  312
CONECT  313  315  314
CONECT  315  317  316
CONECT  317  319  318
CONECT  319  321  320
CONECT  321  323  322
CONECT  323  325  324
CONECT  325  327  326
CONECT  327  329  328
CONECT  329  331  330
CONECT  331  333  332
CONECT  333  335  334
CONECT  335  337  336
CONECT  337  339  338
CONECT  339  341  340
CONECT  341  342
CONECT  342  344  343
CONECT  344  346  345
CONECT  346  348  347
CONECT  348  350  349
CONECT  350  351
CONECT  351  353  352
CONECT  353  355  354
CONECT  355  357  356
CONECT  357  359  358
CONECT  359  361  360
CONECT  361  363  362
CONECT  363  365  364
CONECT  365  367  366
CONECT  367  368
CONECT  368  370  369
CONECT  370  372  371
CONECT  372  374  373
CONECT  374  376  375
CONECT  376  378  377
CONECT  378  380  379
CONECT  380  382  381
CONECT  382  384  383
CONECT  384  386  385
CONECT  386  387
ENDMDL
REMARK 2KW5 MODEL 2 UNRES energy =  1455.75 kcal/mol RMSD = 8.76 A
CRYST1  640.000  640.000  640.000  90.00  90.00  90.00 P 1           1
ORIGX1       1.00000   0.00000   0.00000        0.00000
ORIGX2       0.00000   1.00000   0.00000        0.00000
ORIGX2       0.00000   0.00000   1.00000        0.00000
SCALE1       1.00000   0.00000   0.00000        0.00000
SCALE2       1.00000   0.00000   0.00000        0.00000
SCALE3       1.00000   0.00000   0.00000        0.00000
ATOM      1  CA  MET A   1     319.128 307.678 337.373  1.00 16.14
ATOM      2  SC  MET A   1     317.914 309.686 338.280  1.00 16.72
ATOM      3  CA  TRP A   2     322.496 307.025 336.737  1.00 14.91
ATOM      4  SC  TRP A   2     323.171 307.643 333.547  1.00 14.36
ATOM      5  CA  ASP A   3     323.712 310.742 336.983  1.00 14.78
ATOM      6  SC  ASP A   3     321.759 311.316 337.589  1.00 15.54
ATOM      7  CA  GLU A   4     326.935 310.865 339.025  1.00 15.33
ATOM      8  SC  GLU A   4     326.683 308.349 340.162  1.00 16.54
ATOM      9  CA  ARG A   5     328.100 307.908 336.662  1.00 14.30
ATOM     10  SC  ARG A   5     329.616 305.206 337.754  1.00 15.40
ATOM     11  CA  PHE A   6     327.256 309.714 333.481  1.00 12.37
ATOM     12  SC  PHE A   6     325.863 311.573 331.599  1.00 11.65
ATOM     13  CA  SER A   7     330.930 309.878 332.741  1.00 13.24
ATOM     14  SC  SER A   7     331.283 309.647 333.946  1.00 13.75
ATOM     15  CA  GLN A   8     331.409 306.191 333.096  1.00 14.33
ATOM     16  SC  GLN A   8     333.150 305.220 334.336  1.00 15.54
ATOM     17  CA  SER A   9     329.703 305.953 329.756  1.00 13.81
ATOM     18  SC  SER A   9     329.159 307.124 329.513  1.00 13.77
ATOM     19  CA  GLU A  10     331.053 305.758 326.207  1.00 13.17
ATOM     20  SC  GLU A  10     332.556 304.037 325.676  1.00 13.64
ATOM     21  CA  TYR A  11     328.704 307.203 323.309  1.00 13.10
ATOM     22  SC  TYR A  11     331.497 307.631 321.571  1.00 13.56
ATOM     23  CA  VAL A  12     325.018 306.684 323.509  1.00 13.19
ATOM     24  SC  VAL A  12     324.245 307.572 324.387  1.00 13.56
ATOM     25  CA  TYR A  13     323.775 309.273 320.996  1.00 11.90
ATOM     26  SC  TYR A  13     321.223 310.340 319.017  1.00 11.79
ATOM     27  CA  GLY A  14     326.777 311.235 319.510  1.00 11.15
ATOM     28  CA  THR A  15     329.900 313.530 320.540  1.00  8.61
ATOM     29  SC  THR A  15     331.125 312.723 321.027  1.00  8.59
ATOM     30  CA  GLU A  16     330.445 317.227 319.831  1.00  6.74
ATOM     31  SC  GLU A  16     331.398 317.565 322.074  1.00  7.79
ATOM     32  CA  PRO A  17     333.769 319.089 319.553  1.00  5.83
ATOM     33  SC  PRO A  17     332.909 319.912 318.724  1.00  6.46
ATOM     34  CA  ASN A  18     334.734 320.615 322.815  1.00  5.65
ATOM     35  SC  ASN A  18     336.102 320.781 321.386  1.00  6.71
ATOM     36  CA  ASP A  19     334.067 323.999 321.251  1.00  5.07
ATOM     37  SC  ASP A  19     334.696 324.732 319.542  1.00  5.54
ATOM     38  CA  PHE A  20     330.326 323.195 320.665  1.00  4.39
ATOM     39  SC  PHE A  20     328.247 322.431 318.714  1.00  5.14
ATOM     40  CA  LEU A  21     329.918 321.980 324.451  1.00  3.18
ATOM     41  SC  LEU A  21     327.834 321.670 324.844  1.00  2.55
ATOM     42  CA  VAL A  22     332.583 324.335 325.904  1.00  4.16
ATOM     43  SC  VAL A  22     333.491 325.154 325.063  1.00  4.61
ATOM     44  CA  SER A  23     331.091 327.581 324.828  1.00  3.61
ATOM     45  SC  SER A  23     331.253 328.870 324.249  1.00  3.68
ATOM     46  CA  VAL A  24     327.488 327.317 325.878  1.00  2.86
ATOM     47  SC  VAL A  24     327.368 326.398 324.827  1.00  2.58
ATOM     48  CA  ALA A  25     327.817 324.206 327.899  1.00  3.45
ATOM     49  SC  ALA A  25     328.587 324.157 328.113  1.00  3.53
ATOM     50  CA  ASN A  26     329.040 326.436 330.603  1.00  4.52
ATOM     51  SC  ASN A  26     330.714 325.524 331.375  1.00  4.71
ATOM     52  CA  GLN A  27     326.485 329.235 330.410  1.00  4.62
ATOM     53  SC  GLN A  27     327.308 331.277 329.358  1.00  5.20
ATOM     54  CA  ILE A  28     323.136 327.548 329.910  1.00  4.60
ATOM     55  SC  ILE A  28     323.794 326.434 328.493  1.00  3.69
ATOM     56  CA  PRO A  29     321.621 323.779 329.397  1.00  6.06
ATOM     57  SC  PRO A  29     320.446 324.397 329.909  1.00  6.72
ATOM     58  CA  GLN A  30     322.280 322.959 325.539  1.00  4.88
ATOM     59  SC  GLN A  30     320.356 324.918 326.037  1.00  6.32
ATOM     60  CA  GLY A  31     323.820 319.715 323.167  1.00  5.30
ATOM     61  CA  LYS A  32     323.559 315.821 322.902  1.00  4.89
ATOM     62  SC  LYS A  32     325.703 316.634 320.841  1.00  6.22
ATOM     63  CA  ILE A  33     324.987 313.614 325.579  1.00  3.24
ATOM     64  SC  ILE A  33     324.884 315.485 325.867  1.00  2.96
ATOM     65  CA  LEU A  34     321.838 312.862 327.781  1.00  3.19
ATOM     66  SC  LEU A  34     319.733 313.394 328.156  1.00  2.93
ATOM     67  CA  CYS A  35     321.200 310.404 330.688  1.00  4.18
ATOM     68  SC  CYS A  35     321.454 311.313 331.632  1.00  3.85
ATOM     69  CA  LEU A  36     317.963 308.000 330.076  1.00  5.32
ATOM     70  SC  LEU A  36     316.959 309.731 329.725  1.00  5.32
ATOM     71  CA  ALA A  37     319.938 306.372 327.510  1.00  5.63
ATOM     72  SC  ALA A  37     319.678 306.481 326.715  1.00  5.66
ATOM     73  CA  GLU A  38     323.577 306.788 327.944  1.00  6.07
ATOM     74  SC  GLU A  38     324.998 304.730 328.027  1.00  7.19
ATOM     75  CA  GLY A  39     326.174 309.502 327.639  1.00  5.73
ATOM     76  CA  GLU A  40     329.001 311.203 325.890  1.00  6.10
ATOM     77  SC  GLU A  40     327.767 311.097 323.692  1.00  7.47
ATOM     78  CA  GLY A  41     332.757 311.638 327.011  1.00  5.75
ATOM     79  CA  ARG A  42     333.195 314.795 328.987  1.00  4.63
ATOM     80  SC  ARG A  42     335.035 317.492 330.083  1.00  5.94
ATOM     81  CA  ASN A  43     332.502 317.086 326.233  1.00  4.63
ATOM     82  SC  ASN A  43     332.884 319.158 326.032  1.00  5.74
ATOM     83  CA  ALA A  44     329.168 316.150 324.871  1.00  3.85
ATOM     84  SC  ALA A  44     329.003 315.453 324.626  1.00  4.22
ATOM     85  CA  CYS A  45     328.031 315.717 328.542  1.00  3.42
ATOM     86  SC  CYS A  45     328.366 314.373 328.743  1.00  3.87
ATOM     87  CA  PHE A  46     329.015 319.235 329.550  1.00  4.28
ATOM     88  SC  PHE A  46     331.579 320.724 330.202  1.00  4.95
ATOM     89  CA  LEU A  47     325.319 319.881 330.456  1.00  4.48
ATOM     90  SC  LEU A  47     324.755 320.950 329.114  1.00  3.66
ATOM     91  CA  ALA A  48     324.910 316.968 332.834  1.00  5.26
ATOM     92  SC  ALA A  48     324.468 316.359 332.781  1.00  5.26
ATOM     93  CA  SER A  49     328.577 317.965 333.693  1.00  6.62
ATOM     94  SC  SER A  49     329.534 317.146 333.330  1.00  6.68
ATOM     95  CA  LEU A  50     327.711 321.464 334.713  1.00  7.98
ATOM     96  SC  LEU A  50     327.212 322.471 333.169  1.00  7.59
ATOM     97  CA  GLY A  51     324.256 320.499 336.118  1.00  9.66
ATOM     98  CA  TYR A  52     321.863 321.357 333.373  1.00  8.59
ATOM     99  SC  TYR A  52     323.281 324.393 333.971  1.00  9.99
ATOM    100  CA  GLU A  53     319.654 318.806 331.168  1.00  6.89
ATOM    101  SC  GLU A  53     318.995 321.037 332.013  1.00  8.02
ATOM    102  CA  VAL A  54     320.477 317.586 328.023  1.00  4.56
ATOM    103  SC  VAL A  54     321.869 317.433 328.651  1.00  4.10
ATOM    104  CA  THR A  55     318.720 315.547 325.065  1.00  3.04
ATOM    105  SC  THR A  55     319.758 316.226 324.160  1.00  3.26
ATOM    106  CA  ALA A  56     320.110 312.711 323.293  1.00  2.42
ATOM    107  SC  ALA A  56     320.714 312.629 323.681  1.00  2.90
ATOM    108  CA  VAL A  57     318.194 310.225 325.525  1.00  1.96
ATOM    109  SC  VAL A  57     316.733 310.294 325.626  1.00  2.07
ATOM    110  CA  ASP A  58     316.332 308.350 323.035  1.00  3.15
ATOM    111  SC  ASP A  58     318.106 307.516 322.718  1.00  4.14
ATOM    112  CA  GLN A  59     315.484 305.422 325.078  1.00  4.17
ATOM    113  SC  GLN A  59     315.799 305.321 327.681  1.00  5.48
ATOM    114  CA  SER A  60     312.314 304.571 323.135  1.00  4.11
ATOM    115  SC  SER A  60     311.177 304.059 323.513  1.00  4.09
ATOM    116  CA  SER A  61     312.143 303.797 319.439  1.00  4.53
ATOM    117  SC  SER A  61     311.594 302.973 318.571  1.00  4.93
ATOM    118  CA  VAL A  62     309.355 306.272 318.444  1.00  5.69
ATOM    119  SC  VAL A  62     309.757 306.572 319.847  1.00  5.37
ATOM    120  CA  GLY A  63     311.561 308.778 316.797  1.00  5.00
ATOM    121  CA  LEU A  64     314.800 307.937 318.706  1.00  3.60
ATOM    122  SC  LEU A  64     315.271 309.333 320.019  1.00  2.70
ATOM    123  CA  ALA A  65     316.278 304.683 317.253  1.00  4.98
ATOM    124  SC  ALA A  65     315.877 304.133 316.781  1.00  5.15
ATOM    125  CA  LYS A  66     315.392 305.883 313.773  1.00  6.07
ATOM    126  SC  LYS A  66     313.091 304.616 312.351  1.00  7.43
ATOM    127  CA  ALA A  67     316.679 309.378 314.307  1.00  5.16
ATOM    128  SC  ALA A  67     316.191 309.786 314.743  1.00  5.09
ATOM    129  CA  LYS A  68     320.104 308.109 315.906  1.00  4.65
ATOM    130  SC  LYS A  68     321.128 306.313 317.710  1.00  4.01
ATOM    131  CA  GLN A  69     320.288 305.619 313.029  1.00  6.98
ATOM    132  SC  GLN A  69     318.060 304.290 312.032  1.00  8.07
ATOM    133  CA  LEU A  70     320.106 308.230 310.388  1.00  7.56
ATOM    134  SC  LEU A  70     320.168 308.428 308.459  1.00  7.93
ATOM    135  CA  ALA A  71     322.242 310.497 312.538  1.00  7.18
ATOM    136  SC  ALA A  71     322.539 310.553 313.259  1.00  7.21
ATOM    137  CA  GLN A  72     325.508 308.583 311.902  1.00  8.94
ATOM    138  SC  GLN A  72     326.606 309.941 313.637  1.00  9.77
ATOM    139  CA  GLU A  73     324.709 307.687 308.147  1.00  9.25
ATOM    140  SC  GLU A  73     324.052 307.428 305.509  1.00  9.80
ATOM    141  CA  LYS A  74     324.481 311.413 307.126  1.00  9.88
ATOM    142  SC  LYS A  74     323.854 312.207 304.981  1.00 10.78
ATOM    143  CA  GLY A  75     326.613 312.569 309.927  1.00  9.94
ATOM    144  CA  VAL A  76     323.700 314.763 311.090  1.00  9.26
ATOM    145  SC  VAL A  76     322.792 313.689 310.365  1.00  8.65
ATOM    146  CA  LYS A  77     320.974 314.771 313.620  1.00  8.84
ATOM    147  SC  LYS A  77     322.260 314.082 315.889  1.00  9.28
ATOM    148  CA  ILE A  78     317.022 314.929 313.215  1.00  7.53
ATOM    149  SC  ILE A  78     317.708 313.551 312.814  1.00  6.83
ATOM    150  CA  THR A  79     315.564 314.829 316.850  1.00  7.15
ATOM    151  SC  THR A  79     314.884 313.574 317.180  1.00  7.64
ATOM    152  CA  THR A  80     316.973 313.835 320.155  1.00  5.52
ATOM    153  SC  THR A  80     318.389 314.380 319.997  1.00  6.00
ATOM    154  CA  VAL A  81     314.649 313.912 323.252  1.00  4.80
ATOM    155  SC  VAL A  81     314.871 314.057 324.714  1.00  3.99
ATOM    156  CA  GLN A  82     312.482 311.015 322.173  1.00  4.24
ATOM    157  SC  GLN A  82     310.765 310.937 320.210  1.00  5.88
ATOM    158  CA  SER A  83     311.609 309.308 325.097  1.00  4.15
ATOM    159  SC  SER A  83     311.772 308.394 325.968  1.00  4.52
ATOM    160  CA  ASN A  84     310.301 312.850 326.315  1.00  6.47
ATOM    161  SC  ASN A  84     309.527 311.827 324.698  1.00  7.96
ATOM    162  CA  LEU A  85     309.460 311.866 329.737  1.00  6.67
ATOM    163  SC  LEU A  85     311.492 311.688 329.019  1.00  5.09
ATOM    164  CA  ALA A  86     310.016 315.392 331.470  1.00  8.70
ATOM    165  SC  ALA A  86     309.401 315.576 331.933  1.00  9.23
ATOM    166  CA  ASP A  87     312.291 313.490 333.841  1.00  8.64
ATOM    167  SC  ASP A  87     311.901 312.156 335.161  1.00  9.56
ATOM    168  CA  PHE A  88     312.678 310.024 332.200  1.00  6.71
ATOM    169  SC  PHE A  88     312.108 307.081 331.169  1.00  7.19
ATOM    170  CA  ASP A  89     316.064 309.369 333.879  1.00  6.44
ATOM    171  SC  ASP A  89     318.016 309.354 333.938  1.00  7.54
ATOM    172  CA  ILE A  90     317.214 313.006 332.916  1.00  5.29
ATOM    173  SC  ILE A  90     315.707 313.906 332.111  1.00  5.11
ATOM    174  CA  VAL A  91     318.547 315.375 335.677  1.00  7.49
ATOM    175  SC  VAL A  91     319.627 316.412 335.718  1.00  7.47
ATOM    176  CA  ALA A  92     316.868 316.742 338.672  1.00  9.49
ATOM    177  SC  ALA A  92     316.783 316.327 339.345  1.00  9.89
ATOM    178  CA  ASP A  93     317.978 320.241 338.902  1.00 11.12
ATOM    179  SC  ASP A  93     318.773 321.093 340.697  1.00 11.85
ATOM    180  CA  ALA A  94     316.884 321.431 335.473  1.00  9.51
ATOM    181  SC  ALA A  94     317.673 321.318 335.332  1.00  9.68
ATOM    182  CA  TRP A  95     315.123 318.915 333.118  1.00  7.18
ATOM    183  SC  TRP A  95     318.136 316.949 332.148  1.00  5.53
ATOM    184  CA  GLU A  96     312.123 321.111 332.784  1.00  9.42
ATOM    185  SC  GLU A  96     312.125 320.820 335.145  1.00 10.92
ATOM    186  CA  GLY A  97     313.983 323.530 330.241  1.00  8.52
ATOM    187  CA  ILE A  98     316.809 321.356 328.765  1.00  5.31
ATOM    188  SC  ILE A  98     316.369 319.508 328.770  1.00  4.80
ATOM    189  CA  VAL A  99     318.564 321.171 325.398  1.00  3.93
ATOM    190  SC  VAL A  99     320.087 320.826 325.560  1.00  3.34
ATOM    191  CA  SER A 100     318.114 319.254 322.188  1.00  6.13
ATOM    192  SC  SER A 100     317.131 318.338 322.567  1.00  6.88
ATOM    193  CA  ILE A 101     320.674 319.508 319.098  1.00  7.05
ATOM    194  SC  ILE A 101     320.226 320.673 320.279  1.00  6.42
ATOM    195  CA  PHE A 102     317.803 320.022 316.752  1.00  9.05
ATOM    196  SC  PHE A 102     318.449 319.227 313.863  1.00 10.41
ATOM    197  CA  CYS A 103     315.038 322.651 316.915  1.00  9.44
ATOM    198  SC  CYS A 103     315.345 323.013 315.673  1.00  9.98
ATOM    199  CA  HIS A 104     312.507 319.930 317.075  1.00  8.41
ATOM    200  SC  HIS A 104     312.962 317.833 315.405  1.00  9.46
ATOM    201  CA  LEU A 105     311.619 318.287 320.037  1.00  6.90
ATOM    202  SC  LEU A 105     312.511 318.339 321.974  1.00  5.63
ATOM    203  CA  PRO A 106     309.442 315.078 320.312  1.00  7.64
ATOM    204  SC  PRO A 106     310.298 314.629 321.300  1.00  7.65
ATOM    205  CA  SER A 107     305.726 315.889 320.843  1.00  6.74
ATOM    206  SC  SER A 107     304.715 315.194 320.228  1.00  7.29
ATOM    207  CA  SER A 108     305.895 315.461 324.679  1.00  6.02
ATOM    208  SC  SER A 108     305.860 314.200 324.577  1.00  6.38
ATOM    209  CA  LEU A 109     309.433 316.887 324.749  1.00  4.67
ATOM    210  SC  LEU A 109     310.768 316.590 325.914  1.00  4.27
ATOM    211  CA  ARG A 110     307.749 319.951 322.879  1.00  4.71
ATOM    212  SC  ARG A 110     305.510 319.684 320.271  1.00  6.55
ATOM    213  CA  GLN A 111     306.261 320.710 326.250  1.00  5.13
ATOM    214  SC  GLN A 111     304.765 319.884 328.018  1.00  6.13
ATOM    215  CA  GLN A 112     309.427 320.311 328.407  1.00  4.43
ATOM    216  SC  GLN A 112     311.455 319.033 329.982  1.00  4.90
ATOM    217  CA  LEU A 113     312.090 321.980 326.568  1.00  3.99
ATOM    218  SC  LEU A 113     313.460 322.071 325.133  1.00  3.08
ATOM    219  CA  TYR A 114     310.782 323.146 323.280  1.00  4.11
ATOM    220  SC  TYR A 114     311.174 323.292 320.057  1.00  5.59
ATOM    221  CA  PRO A 115     308.654 325.756 325.125  1.00  5.83
ATOM    222  SC  PRO A 115     308.359 324.543 325.875  1.00  6.04
ATOM    223  CA  LYS A 116     311.811 326.881 326.922  1.00  5.47
ATOM    224  SC  LYS A 116     312.387 328.840 328.841  1.00  6.73
ATOM    225  CA  VAL A 117     313.687 326.655 323.619  1.00  3.03
ATOM    226  SC  VAL A 117     315.095 326.232 323.659  1.00  2.96
ATOM    227  CA  TYR A 118     311.642 327.422 320.523  1.00  3.97
ATOM    228  SC  TYR A 118     312.763 326.795 317.372  1.00  5.42
ATOM    229  CA  GLN A 119     309.656 330.017 322.495  1.00  5.96
ATOM    230  SC  GLN A 119     309.048 329.210 325.071  1.00  7.12
ATOM    231  CA  GLY A 120     312.525 331.352 324.108  1.00  6.61
ATOM    232  CA  LEU A 121     315.635 330.748 326.540  1.00  4.97
ATOM    233  SC  LEU A 121     317.019 329.657 325.401  1.00  3.54
ATOM    234  CA  LYS A 122     316.725 334.286 327.037  1.00  5.17
ATOM    235  SC  LYS A 122     314.922 336.735 326.460  1.00  5.30
ATOM    236  CA  PRO A 123     319.397 335.055 329.599  1.00  4.60
ATOM    237  SC  PRO A 123     318.383 334.224 330.075  1.00  4.39
ATOM    238  CA  GLY A 124     322.144 332.791 328.298  1.00  3.94
ATOM    239  CA  GLY A 125     320.496 329.653 327.632  1.00  3.26
ATOM    240  CA  VAL A 126     321.997 328.046 324.405  1.00  2.19
ATOM    241  SC  VAL A 126     323.147 328.639 324.914  1.00  2.06
ATOM    242  CA  PHE A 127     321.327 326.067 321.099  1.00  2.30
ATOM    243  SC  PHE A 127     318.598 325.550 320.151  1.00  2.70
ATOM    244  CA  ILE A 128     323.771 323.329 319.368  1.00  2.03
ATOM    245  SC  ILE A 128     323.738 323.352 321.218  1.00  1.77
ATOM    246  CA  LEU A 129     321.940 322.763 315.796  1.00  2.30
ATOM    247  SC  LEU A 129     320.198 323.891 315.956  1.00  2.07
ATOM    248  CA  GLU A 130     322.551 320.373 312.816  1.00  3.01
ATOM    249  SC  GLU A 130     323.275 319.275 314.940  1.00  4.32
ATOM    250  CA  GLY A 131     321.153 322.114 309.476  1.00  3.21
ATOM    251  CA  PHE A 132     319.865 319.465 307.086  1.00  4.28
ATOM    252  SC  PHE A 132     322.367 317.910 307.423  1.00  6.08
ATOM    253  CA  ALA A 133     317.570 320.997 304.599  1.00  4.27
ATOM    254  SC  ALA A 133     317.657 321.706 304.639  1.00  4.12
ATOM    255  CA  PRO A 134     317.299 318.636 301.777  1.00  5.54
ATOM    256  SC  PRO A 134     318.736 318.428 301.879  1.00  6.26
ATOM    257  CA  GLU A 135     315.848 315.573 303.533  1.00  5.48
ATOM    258  SC  GLU A 135     317.260 314.238 302.013  1.00  6.56
ATOM    259  CA  GLN A 136     317.394 315.181 306.990  1.00  5.43
ATOM    260  SC  GLN A 136     319.561 314.994 306.209  1.00  5.55
ATOM    261  CA  LEU A 137     314.155 315.146 309.024  1.00  5.26
ATOM    262  SC  LEU A 137     313.333 317.022 308.944  1.00  4.10
ATOM    263  CA  GLN A 138     311.527 315.289 306.221  1.00  5.05
ATOM    264  SC  GLN A 138     309.344 315.867 305.335  1.00  5.42
ATOM    265  CA  TYR A 139     312.646 312.075 304.506  1.00  7.31
ATOM    266  SC  TYR A 139     315.702 311.951 305.553  1.00  9.25
ATOM    267  CA  ASN A 140     314.125 310.591 307.841  1.00  7.58
ATOM    268  SC  ASN A 140     314.677 311.466 309.529  1.00  8.53
ATOM    269  CA  THR A 141     311.043 310.122 309.955  1.00  6.95
ATOM    270  SC  THR A 141     311.563 310.348 311.284  1.00  7.35
ATOM    271  CA  GLY A 142     308.197 312.663 308.796  1.00  6.77
ATOM    272  CA  GLY A 143     306.733 314.451 311.714  1.00  6.96
ATOM    273  CA  PRO A 144     309.935 316.443 312.262  1.00  5.64
ATOM    274  SC  PRO A 144     310.659 315.302 311.802  1.00  6.18
ATOM    275  CA  LYS A 145     310.129 319.366 309.945  1.00  3.55
ATOM    276  SC  LYS A 145     307.962 319.975 307.843  1.00  4.01
ATOM    277  CA  ASP A 146     314.021 319.618 310.070  1.00  2.91
ATOM    278  SC  ASP A 146     314.092 319.795 312.155  1.00  3.52
ATOM    279  CA  LEU A 147     313.959 320.811 306.163  1.00  3.50
ATOM    280  SC  LEU A 147     314.281 319.373 305.334  1.00  3.63
ATOM    281  CA  ASP A 148     311.322 323.369 307.237  1.00  4.35
ATOM    282  SC  ASP A 148     309.998 322.384 306.077  1.00  5.04
ATOM    283  CA  LEU A 149     313.083 324.438 310.422  1.00  4.26
ATOM    284  SC  LEU A 149     311.497 323.304 311.261  1.00  4.63
ATOM    285  CA  LEU A 150     316.823 323.410 309.961  1.00  2.98
ATOM    286  SC  LEU A 150     316.743 321.525 309.149  1.00  2.77
ATOM    287  CA  PRO A 151     316.952 325.846 306.864  1.00  3.31
ATOM    288  SC  PRO A 151     315.633 326.072 307.502  1.00  3.20
ATOM    289  CA  LYS A 152     320.335 327.292 306.986  1.00  3.32
ATOM    290  SC  LYS A 152     321.265 329.855 305.618  1.00  3.87
ATOM    291  CA  LEU A 153     321.734 328.648 309.952  1.00  3.12
ATOM    292  SC  LEU A 153     323.031 327.431 310.085  1.00  3.43
ATOM    293  CA  GLU A 154     319.937 331.904 309.756  1.00  3.97
ATOM    294  SC  GLU A 154     322.558 332.366 308.840  1.00  4.76
ATOM    295  CA  THR A 155     316.707 329.999 309.652  1.00  3.90
ATOM    296  SC  THR A 155     316.721 329.709 308.153  1.00  4.11
ATOM    297  CA  LEU A 156     317.705 327.425 312.219  1.00  2.98
ATOM    298  SC  LEU A 156     318.951 326.080 312.208  1.00  2.71
ATOM    299  CA  GLN A 157     320.110 329.115 314.573  1.00  2.87
ATOM    300  SC  GLN A 157     321.788 330.675 313.045  1.00  3.24
ATOM    301  CA  SER A 158     317.854 332.112 314.507  1.00  3.31
ATOM    302  SC  SER A 158     318.472 333.184 314.173  1.00  3.60
ATOM    303  CA  GLU A 159     314.669 330.175 315.097  1.00  3.42
ATOM    304  SC  GLU A 159     313.026 329.602 312.928  1.00  4.22
ATOM    305  CA  LEU A 160     314.575 330.992 318.625  1.00  2.86
ATOM    306  SC  LEU A 160     315.714 329.731 319.974  1.00  2.47
ATOM    307  CA  PRO A 161     311.802 333.295 319.685  1.00  3.54
ATOM    308  SC  PRO A 161     311.167 332.029 319.729  1.00  3.66
ATOM    309  CA  SER A 162     314.327 335.234 321.663  1.00  3.32
ATOM    310  SC  SER A 162     313.638 334.826 322.640  1.00  3.59
ATOM    311  CA  LEU A 163     317.377 333.212 321.670  1.00  2.65
ATOM    312  SC  LEU A 163     318.865 331.954 322.069  1.00  2.17
ATOM    313  CA  ASN A 164     319.436 333.804 318.781  1.00  3.45
ATOM    314  SC  ASN A 164     318.149 334.927 317.676  1.00  4.84
ATOM    315  CA  TRP A 165     322.522 331.839 318.096  1.00  3.34
ATOM    316  SC  TRP A 165     319.777 329.833 317.478  1.00  4.14
ATOM    317  CA  LEU A 166     325.985 332.840 318.788  1.00  2.87
ATOM    318  SC  LEU A 166     325.208 331.876 320.366  1.00  2.67
ATOM    319  CA  ILE A 167     327.816 331.105 315.355  1.00  3.23
ATOM    320  SC  ILE A 167     326.288 330.259 316.122  1.00  2.22
ATOM    321  CA  ALA A 168     327.194 328.364 312.670  1.00  3.78
ATOM    322  SC  ALA A 168     327.906 328.533 312.314  1.00  4.02
ATOM    323  CA  ASN A 169     329.668 326.075 310.724  1.00  4.99
ATOM    324  SC  ASN A 169     329.759 325.151 312.487  1.00  5.47
ATOM    325  CA  ASN A 170     331.539 325.985 307.277  1.00  5.44
ATOM    326  SC  ASN A 170     333.271 324.905 307.149  1.00  6.46
ATOM    327  CA  LEU A 171     329.228 323.445 305.921  1.00  5.46
ATOM    328  SC  LEU A 171     328.274 324.415 307.089  1.00  4.99
ATOM    329  CA  GLU A 172     327.511 323.526 302.616  1.00  5.71
ATOM    330  SC  GLU A 172     327.815 321.582 301.287  1.00  6.78
ATOM    331  CA  ARG A 173     325.441 326.781 303.516  1.00  5.80
ATOM    332  SC  ARG A 173     327.198 329.026 306.458  1.00  7.11
ATOM    333  CA  ASN A 174     323.412 326.539 300.313  1.00  7.16
ATOM    334  SC  ASN A 174     322.925 325.737 298.452  1.00  7.71
ATOM    335  CA  LEU A 175     320.387 328.833 300.468  1.00  6.93
ATOM    336  SC  LEU A 175     319.770 327.337 301.844  1.00  5.94
ATOM    337  CA  ASP A 176     318.105 330.570 302.994  1.00  9.59
ATOM    338  SC  ASP A 176     318.456 332.162 304.158  1.00  9.93
ATOM    339  CA  GLU A 177     314.890 329.405 301.077  1.00 11.74
ATOM    340  SC  GLU A 177     314.078 331.754 301.141  1.00 12.52
ATOM    341  CA  GLY A 178     314.384 325.976 302.806  1.00 13.19
ATOM    342  CA  ALA A 179     312.834 324.490 299.633  1.00 13.10
ATOM    343  SC  ALA A 179     312.845 324.814 298.940  1.00 13.34
ATOM    344  CA  TYR A 180     314.194 321.774 297.477  1.00 11.32
ATOM    345  SC  TYR A 180     314.061 318.733 298.848  1.00 12.17
ATOM    346  CA  HIS A 181     313.798 323.629 294.272  1.00 10.26
ATOM    347  SC  HIS A 181     312.021 323.768 292.081  1.00 10.66
ATOM    348  CA  GLN A 182     314.777 327.103 295.549  1.00  9.37
ATOM    349  SC  GLN A 182     314.727 329.655 296.593  1.00 10.64
ATOM    350  CA  GLY A 183     317.959 326.043 297.170  1.00  6.80
ATOM    351  CA  LYS A 184     319.594 323.147 299.138  1.00  5.34
ATOM    352  SC  LYS A 184     319.891 320.051 298.656  1.00  5.94
ATOM    353  CA  ALA A 185     321.290 323.149 302.569  1.00  4.50
ATOM    354  SC  ALA A 185     321.159 322.570 303.111  1.00  4.63
ATOM    355  CA  ALA A 186     323.641 320.340 303.871  1.00  4.77
ATOM    356  SC  ALA A 186     323.750 319.902 303.241  1.00  5.08
ATOM    357  CA  LEU A 187     324.491 322.077 307.134  1.00  4.00
ATOM    358  SC  LEU A 187     323.694 323.813 306.542  1.00  3.79
ATOM    359  CA  ILE A 188     327.244 320.946 309.897  1.00  4.70
ATOM    360  SC  ILE A 188     325.789 321.817 310.840  1.00  4.01
ATOM    361  CA  GLN A 189     326.716 322.538 313.058  1.00  3.66
ATOM    362  SC  GLN A 189     329.016 321.346 314.193  1.00  4.82
ATOM    363  CA  LEU A 190     325.631 325.619 315.063  1.00  2.54
ATOM    364  SC  LEU A 190     324.070 326.405 314.514  1.00  2.24
ATOM    365  CA  LEU A 191     326.627 326.895 318.573  1.00  2.11
ATOM    366  SC  LEU A 191     325.614 326.993 320.301  1.00  1.52
ATOM    367  CA  GLY A 192     328.177 329.668 321.038  1.00  3.53
ATOM    368  CA  GLN A 193     325.745 331.541 323.757  1.00  3.62
ATOM    369  SC  GLN A 193     328.322 331.995 324.631  1.00  4.41
ATOM    370  CA  LYS A 194     322.916 334.093 323.283  1.00  4.86
ATOM    371  SC  LYS A 194     322.341 335.207 320.558  1.00  6.67
ATOM    372  CA  LEU A 195     321.568 337.256 324.610  1.00  4.09
ATOM    373  SC  LEU A 195     319.673 336.597 323.955  1.00  3.12
ATOM    374  CA  GLU A 196     320.800 339.194 327.889  1.00  4.27
ATOM    375  SC  GLU A 196     323.323 338.638 328.815  1.00  4.96
ATOM    376  CA  HIS A 197     318.108 341.881 328.630  1.00  5.97
ATOM    377  SC  HIS A 197     317.229 342.683 331.045  1.00  7.45
ATOM    378  CA  HIS A 198     319.327 344.334 325.877  1.00  7.16
ATOM    379  SC  HIS A 198     319.657 345.460 328.345  1.00  7.58
ATOM    380  CA  HIS A 199     322.774 342.863 325.331  1.00  9.06
ATOM    381  SC  HIS A 199     324.820 341.831 326.579  1.00  9.94
ATOM    382  CA  HIS A 200     324.491 340.198 322.801  1.00 10.42
ATOM    383  SC  HIS A 200     325.078 338.696 320.599  1.00 10.87
ATOM    384  CA  HIS A 201     327.835 338.381 322.939  1.00 12.30
ATOM    385  SC  HIS A 201     325.896 336.870 324.267  1.00 12.60
ATOM    386  CA  HIS A 202     329.335 338.019 319.637  1.00 14.19
ATOM    387  SC  HIS A 202     330.666 335.725 320.713  1.00 14.96
TER
CONECT    1    3    2
CONECT    3    5    4
CONECT    5    7    6
CONECT    7    9    8
CONECT    9   11   10
CONECT   11   13   12
CONECT   13   15   14
CONECT   15   17   16
CONECT   17   19   18
CONECT   19   21   20
CONECT   21   23   22
CONECT   23   25   24
CONECT   25   27   26
CONECT   27   28
CONECT   28   30   29
CONECT   30   32   31
CONECT   32   34   33
CONECT   34   36   35
CONECT   36   38   37
CONECT   38   40   39
CONECT   40   42   41
CONECT   42   44   43
CONECT   44   46   45
CONECT   46   48   47
CONECT   48   50   49
CONECT   50   52   51
CONECT   52   54   53
CONECT   54   56   55
CONECT   56   58   57
CONECT   58   60   59
CONECT   60   61
CONECT   61   63   62
CONECT   63   65   64
CONECT   65   67   66
CONECT   67   69   68
CONECT   69   71   70
CONECT   71   73   72
CONECT   73   75   74
CONECT   75   76
CONECT   76   78   77
CONECT   78   79
CONECT   79   81   80
CONECT   81   83   82
CONECT   83   85   84
CONECT   85   87   86
CONECT   87   89   88
CONECT   89   91   90
CONECT   91   93   92
CONECT   93   95   94
CONECT   95   97   96
CONECT   97   98
CONECT   98  100   99
CONECT  100  102  101
CONECT  102  104  103
CONECT  104  106  105
CONECT  106  108  107
CONECT  108  110  109
CONECT  110  112  111
CONECT  112  114  113
CONECT  114  116  115
CONECT  116  118  117
CONECT  118  120  119
CONECT  120  121
CONECT  121  123  122
CONECT  123  125  124
CONECT  125  127  126
CONECT  127  129  128
CONECT  129  131  130
CONECT  131  133  132
CONECT  133  135  134
CONECT  135  137  136
CONECT  137  139  138
CONECT  139  141  140
CONECT  141  143  142
CONECT  143  144
CONECT  144  146  145
CONECT  146  148  147
CONECT  148  150  149
CONECT  150  152  151
CONECT  152  154  153
CONECT  154  156  155
CONECT  156  158  157
CONECT  158  160  159
CONECT  160  162  161
CONECT  162  164  163
CONECT  164  166  165
CONECT  166  168  167
CONECT  168  170  169
CONECT  170  172  171
CONECT  172  174  173
CONECT  174  176  175
CONECT  176  178  177
CONECT  178  180  179
CONECT  180  182  181
CONECT  182  184  183
CONECT  184  186  185
CONECT  186  187
CONECT  187  189  188
CONECT  189  191  190
CONECT  191  193  192
CONECT  193  195  194
CONECT  195  197  196
CONECT  197  199  198
CONECT  199  201  200
CONECT  201  203  202
CONECT  203  205  204
CONECT  205  207  206
CONECT  207  209  208
CONECT  209  211  210
CONECT  211  213  212
CONECT  213  215  214
CONECT  215  217  216
CONECT  217  219  218
CONECT  219  221  220
CONECT  221  223  222
CONECT  223  225  224
CONECT  225  227  226
CONECT  227  229  228
CONECT  229  231  230
CONECT  231  232
CONECT  232  234  233
CONECT  234  236  235
CONECT  236  238  237
CONECT  238  239
CONECT  239  240
CONECT  240  242  241
CONECT  242  244  243
CONECT  244  246  245
CONECT  246  248  247
CONECT  248  250  249
CONECT  250  251
CONECT  251  253  252
CONECT  253  255  254
CONECT  255  257  256
CONECT  257  259  258
CONECT  259  261  260
CONECT  261  263  262
CONECT  263  265  264
CONECT  265  267  266
CONECT  267  269  268
CONECT  269  271  270
CONECT  271  272
CONECT  272  273
CONECT  273  275  274
CONECT  275  277  276
CONECT  277  279  278
CONECT  279  281  280
CONECT  281  283  282
CONECT  283  285  284
CONECT  285  287  286
CONECT  287  289  288
CONECT  289  291  290
CONECT  291  293  292
CONECT  293  295  294
CONECT  295  297  296
CONECT  297  299  298
CONECT  299  301  300
CONECT  301  303  302
CONECT  303  305  304
CONECT  305  307  306
CONECT  307  309  308
CONECT  309  311  310
CONECT  311  313  312
CONECT  313  315  314
CONECT  315  317  316
CONECT  317  319  318
CONECT  319  321  320
CONECT  321  323  322
CONECT  323  325  324
CONECT  325  327  326
CONECT  327  329  328
CONECT  329  331  330
CONECT  331  333  332
CONECT  333  335  334
CONECT  335  337  336
CONECT  337  339  338
CONECT  339  341  340
CONECT  341  342
CONECT  342  344  343
CONECT  344  346  345
CONECT  346  348  347
CONECT  348  350  349
CONECT  350  351
CONECT  351  353  352
CONECT  353  355  354
CONECT  355  357  356
CONECT  357  359  358
CONECT  359  361  360
CONECT  361  363  362
CONECT  363  365  364
CONECT  365  367  366
CONECT  367  368
CONECT  368  370  369
CONECT  370  372  371
CONECT  372  374  373
CONECT  374  376  375
CONECT  376  378  377
CONECT  378  380  379
CONECT  380  382  381
CONECT  382  384  383
CONECT  384  386  385
CONECT  386  387
ENDMDL
REMARK 2KW5 MODEL 3 UNRES energy =  1456.07 kcal/mol RMSD =13.91 A
CRYST1  640.000  640.000  640.000  90.00  90.00  90.00 P 1           1
ORIGX1       1.00000   0.00000   0.00000        0.00000
ORIGX2       0.00000   1.00000   0.00000        0.00000
ORIGX2       0.00000   0.00000   1.00000        0.00000
SCALE1       1.00000   0.00000   0.00000        0.00000
SCALE2       1.00000   0.00000   0.00000        0.00000
SCALE3       1.00000   0.00000   0.00000        0.00000
ATOM      1  CA  MET A   1     313.380 332.184 314.809  1.00 12.42
ATOM      2  SC  MET A   1     314.250 329.790 315.062  1.00 12.80
ATOM      3  CA  TRP A   2     317.252 332.012 313.695  1.00 11.53
ATOM      4  SC  TRP A   2     318.962 329.062 315.287  1.00 10.79
ATOM      5  CA  ASP A   3     318.804 335.080 312.113  1.00 12.47
ATOM      6  SC  ASP A   3     317.989 336.691 311.240  1.00 12.96
ATOM      7  CA  GLU A   4     322.022 333.860 310.479  1.00 13.66
ATOM      8  SC  GLU A   4     322.027 331.467 310.697  1.00 14.49
ATOM      9  CA  ARG A   5     323.050 337.516 309.924  1.00 14.51
ATOM     10  SC  ARG A   5     321.895 336.764 306.640  1.00 15.54
ATOM     11  CA  PHE A   6     325.065 337.946 313.345  1.00 14.44
ATOM     12  SC  PHE A   6     325.993 335.303 314.253  1.00 13.35
ATOM     13  CA  SER A   7     328.550 339.473 313.374  1.00 15.98
ATOM     14  SC  SER A   7     328.556 340.851 313.550  1.00 16.43
ATOM     15  CA  GLN A   8     329.139 338.342 317.146  1.00 16.12
ATOM     16  SC  GLN A   8     326.731 338.132 317.551  1.00 17.01
ATOM     17  CA  SER A   9     330.217 334.832 317.682  1.00 14.75
ATOM     18  SC  SER A   9     330.893 334.664 316.716  1.00 14.43
ATOM     19  CA  GLU A  10     330.467 333.163 321.036  1.00 14.32
ATOM     20  SC  GLU A  10     330.032 333.199 323.399  1.00 15.05
ATOM     21  CA  TYR A  11     332.325 329.978 322.078  1.00 12.97
ATOM     22  SC  TYR A  11     333.975 332.911 322.482  1.00 13.33
ATOM     23  CA  VAL A  12     330.664 328.039 325.078  1.00 11.43
ATOM     24  SC  VAL A  12     329.418 327.185 325.476  1.00 11.09
ATOM     25  CA  TYR A  13     331.938 325.049 327.141  1.00 11.57
ATOM     26  SC  TYR A  13     334.697 325.323 325.449  1.00 12.54
ATOM     27  CA  GLY A  14     329.552 323.363 329.521  1.00 11.88
ATOM     28  CA  THR A  15     329.175 320.937 332.656  1.00 11.56
ATOM     29  SC  THR A  15     328.543 320.983 333.969  1.00 11.61
ATOM     30  CA  GLU A  16     327.512 317.553 333.018  1.00 11.08
ATOM     31  SC  GLU A  16     325.733 316.076 332.828  1.00 12.03
ATOM     32  CA  PRO A  17     328.213 317.124 329.307  1.00  9.55
ATOM     33  SC  PRO A  17     327.322 318.175 329.387  1.00  9.93
ATOM     34  CA  ASN A  18     332.066 317.456 328.872  1.00  8.34
ATOM     35  SC  ASN A  18     332.374 315.457 328.870  1.00  9.04
ATOM     36  CA  ASP A  19     331.252 318.863 325.322  1.00  7.08
ATOM     37  SC  ASP A  19     331.302 317.389 324.038  1.00  7.95
ATOM     38  CA  PHE A  20     331.451 322.402 324.044  1.00  5.63
ATOM     39  SC  PHE A  20     332.752 321.343 321.410  1.00  6.94
ATOM     40  CA  LEU A  21     329.090 324.660 322.166  1.00  3.71
ATOM     41  SC  LEU A  21     327.107 324.454 321.554  1.00  2.99
ATOM     42  CA  VAL A  22     331.614 326.286 319.883  1.00  4.85
ATOM     43  SC  VAL A  22     332.714 325.368 319.615  1.00  5.29
ATOM     44  CA  SER A  23     330.588 325.545 316.294  1.00  4.68
ATOM     45  SC  SER A  23     331.132 324.968 315.204  1.00  5.03
ATOM     46  CA  VAL A  24     327.008 326.064 316.886  1.00  4.09
ATOM     47  SC  VAL A  24     327.202 324.681 317.350  1.00  3.62
ATOM     48  CA  ALA A  25     326.681 328.905 319.331  1.00  4.84
ATOM     49  SC  ALA A  25     327.172 328.791 319.979  1.00  4.96
ATOM     50  CA  ASN A  26     328.848 330.626 316.461  1.00  6.25
ATOM     51  SC  ASN A  26     330.614 330.427 317.570  1.00  6.31
ATOM     52  CA  GLN A  27     326.516 329.422 313.649  1.00  7.48
ATOM     53  SC  GLN A  27     326.189 327.117 313.051  1.00  8.24
ATOM     54  CA  ILE A  28     323.575 330.279 315.771  1.00  6.78
ATOM     55  SC  ILE A  28     323.640 328.718 316.957  1.00  5.58
ATOM     56  CA  PRO A  29     323.565 333.594 317.574  1.00  8.83
ATOM     57  SC  PRO A  29     322.139 333.760 317.335  1.00  8.86
ATOM     58  CA  GLN A  30     323.863 333.562 321.389  1.00  8.66
ATOM     59  SC  GLN A  30     326.013 332.907 320.514  1.00  9.74
ATOM     60  CA  GLY A  31     320.751 335.798 321.826  1.00  9.34
ATOM     61  CA  LYS A  32     318.151 333.284 320.909  1.00  7.30
ATOM     62  SC  LYS A  32     316.547 334.692 318.721  1.00  7.87
ATOM     63  CA  ILE A  33     318.973 330.070 319.252  1.00  5.15
ATOM     64  SC  ILE A  33     320.432 330.261 320.059  1.00  4.85
ATOM     65  CA  LEU A  34     317.121 326.687 318.649  1.00  3.10
ATOM     66  SC  LEU A  34     316.130 325.114 319.852  1.00  2.58
ATOM     67  CA  CYS A  35     317.629 323.962 316.095  1.00  3.56
ATOM     68  SC  CYS A  35     318.886 323.473 316.021  1.00  3.80
ATOM     69  CA  LEU A  36     314.116 322.601 316.067  1.00  3.18
ATOM     70  SC  LEU A  36     313.826 321.730 317.934  1.00  2.57
ATOM     71  CA  ALA A  37     311.881 325.248 314.544  1.00  3.49
ATOM     72  SC  ALA A  37     312.141 325.653 315.152  1.00  3.32
ATOM     73  CA  GLU A  38     314.512 325.704 311.951  1.00  4.83
ATOM     74  SC  GLU A  38     312.886 326.594 310.674  1.00  5.93
ATOM     75  CA  GLY A  39     318.203 325.360 312.219  1.00  5.26
ATOM     76  CA  GLU A  40     321.273 323.376 311.624  1.00  6.01
ATOM     77  SC  GLU A  40     322.167 325.304 310.462  1.00  6.82
ATOM     78  CA  GLY A  41     324.204 322.986 314.001  1.00  6.49
ATOM     79  CA  ARG A  42     327.215 320.917 315.039  1.00  6.50
ATOM     80  SC  ARG A  42     328.508 320.003 312.094  1.00  7.44
ATOM     81  CA  ASN A  43     329.026 319.589 318.215  1.00  7.14
ATOM     82  SC  ASN A  43     330.476 318.420 318.767  1.00  8.16
ATOM     83  CA  ALA A  44     327.132 320.777 321.078  1.00  5.66
ATOM     84  SC  ALA A  44     327.782 320.608 321.241  1.00  5.86
ATOM     85  CA  CYS A  45     326.019 319.794 324.710  1.00  4.92
ATOM     86  SC  CYS A  45     327.164 320.422 325.200  1.00  5.63
ATOM     87  CA  PHE A  46     325.245 323.097 326.568  1.00  3.58
ATOM     88  SC  PHE A  46     325.031 323.402 329.591  1.00  5.59
ATOM     89  CA  LEU A  47     324.879 326.427 325.169  1.00  1.52
ATOM     90  SC  LEU A  47     324.052 326.809 323.222  1.00  1.83
ATOM     91  CA  ALA A  48     322.144 327.571 327.580  1.00  3.48
ATOM     92  SC  ALA A  48     322.048 326.795 327.684  1.00  3.75
ATOM     93  CA  SER A  49     325.093 328.688 329.652  1.00  4.38
ATOM     94  SC  SER A  49     325.621 327.712 329.042  1.00  4.78
ATOM     95  CA  LEU A  50     326.076 331.189 327.107  1.00  3.99
ATOM     96  SC  LEU A  50     326.000 330.714 325.110  1.00  3.86
ATOM     97  CA  GLY A  51     323.895 333.596 328.993  1.00  5.33
ATOM     98  CA  TYR A  52     321.660 333.897 326.052  1.00  5.11
ATOM     99  SC  TYR A  52     323.858 336.262 324.837  1.00  6.18
ATOM    100  CA  GLU A  53     318.846 331.605 325.152  1.00  4.66
ATOM    101  SC  GLU A  53     317.101 333.279 324.725  1.00  6.27
ATOM    102  CA  VAL A  54     318.908 328.447 323.299  1.00  2.56
ATOM    103  SC  VAL A  54     320.149 328.916 323.994  1.00  2.49
ATOM    104  CA  THR A  55     316.236 325.814 323.912  1.00  3.09
ATOM    105  SC  THR A  55     316.729 325.183 325.084  1.00  4.16
ATOM    106  CA  ALA A  56     313.922 328.048 321.763  1.00  2.35
ATOM    107  SC  ALA A  56     314.472 328.640 321.480  1.00  2.65
ATOM    108  CA  VAL A  57     312.278 325.894 319.375  1.00  2.52
ATOM    109  SC  VAL A  57     311.509 324.899 320.217  1.00  2.29
ATOM    110  CA  ASP A  58     308.985 327.520 320.348  1.00  3.23
ATOM    111  SC  ASP A  58     307.200 327.318 321.236  1.00  3.72
ATOM    112  CA  GLN A  59     309.271 330.447 318.501  1.00  5.00
ATOM    113  SC  GLN A  59     311.540 330.019 318.379  1.00  5.99
ATOM    114  CA  SER A  60     306.425 331.934 320.466  1.00  5.86
ATOM    115  SC  SER A  60     305.590 331.842 319.527  1.00  5.92
ATOM    116  CA  SER A  61     307.397 333.921 323.647  1.00  6.83
ATOM    117  SC  SER A  61     307.802 335.139 323.297  1.00  7.36
ATOM    118  CA  VAL A  62     304.885 331.712 325.818  1.00  7.01
ATOM    119  SC  VAL A  62     304.349 332.128 324.491  1.00  6.72
ATOM    120  CA  GLY A  63     306.601 328.204 325.776  1.00  6.02
ATOM    121  CA  LEU A  64     309.846 330.406 325.985  1.00  4.46
ATOM    122  SC  LEU A  64     310.245 329.133 324.533  1.00  3.67
ATOM    123  CA  ALA A  65     309.248 332.458 329.307  1.00  6.13
ATOM    124  SC  ALA A  65     308.492 332.590 329.130  1.00  6.37
ATOM    125  CA  LYS A  66     307.426 329.303 331.039  1.00  7.20
ATOM    126  SC  LYS A  66     304.904 328.605 330.876  1.00  8.18
ATOM    127  CA  ALA A  67     310.202 326.798 330.395  1.00  6.03
ATOM    128  SC  ALA A  67     310.373 326.941 329.686  1.00  5.92
ATOM    129  CA  LYS A  68     313.153 328.374 332.332  1.00  6.29
ATOM    130  SC  LYS A  68     314.062 331.218 332.710  1.00  6.56
ATOM    131  CA  GLN A  69     313.980 325.516 334.655  1.00  8.11
ATOM    132  SC  GLN A  69     312.190 323.938 335.161  1.00  9.47
ATOM    133  CA  LEU A  70     317.390 325.130 333.039  1.00  7.26
ATOM    134  SC  LEU A  70     319.117 324.344 332.108  1.00  7.42
ATOM    135  CA  ALA A  71     318.672 328.598 332.675  1.00  5.79
ATOM    136  SC  ALA A  71     318.143 329.109 332.612  1.00  5.89
ATOM    137  CA  GLN A  72     318.808 329.312 336.553  1.00  7.11
ATOM    138  SC  GLN A  72     318.901 331.754 336.990  1.00  8.28
ATOM    139  CA  GLU A  73     320.474 325.985 336.802  1.00  7.99
ATOM    140  SC  GLU A  73     317.903 325.125 337.212  1.00  8.87
ATOM    141  CA  LYS A  74     323.570 326.541 334.342  1.00  7.98
ATOM    142  SC  LYS A  74     325.843 326.868 332.866  1.00  8.90
ATOM    143  CA  GLY A  75     323.512 330.342 335.537  1.00  7.12
ATOM    144  CA  VAL A  76     322.214 331.581 332.171  1.00  6.26
ATOM    145  SC  VAL A  76     321.962 330.183 331.755  1.00  5.44
ATOM    146  CA  LYS A  77     318.977 333.590 331.524  1.00  6.42
ATOM    147  SC  LYS A  77     319.624 335.704 329.259  1.00  7.91
ATOM    148  CA  ILE A  78     317.338 331.493 328.684  1.00  4.59
ATOM    149  SC  ILE A  78     317.896 329.663 328.796  1.00  4.11
ATOM    150  CA  THR A  79     314.160 329.715 327.401  1.00  4.17
ATOM    151  SC  THR A  79     314.039 330.384 326.034  1.00  4.15
ATOM    152  CA  THR A  80     314.043 325.837 327.282  1.00  4.53
ATOM    153  SC  THR A  80     313.941 325.092 328.558  1.00  5.31
ATOM    154  CA  VAL A  81     310.882 324.998 325.313  1.00  4.19
ATOM    155  SC  VAL A  81     311.963 324.214 324.559  1.00  3.73
ATOM    156  CA  GLN A  82     309.409 322.583 323.143  1.00  4.57
ATOM    157  SC  GLN A  82     307.314 322.743 325.066  1.00  5.50
ATOM    158  CA  SER A  83     306.011 324.242 322.161  1.00  4.10
ATOM    159  SC  SER A  83     305.278 324.922 322.989  1.00  4.09
ATOM    160  CA  ASN A  84     305.269 322.182 319.323  1.00  3.92
ATOM    161  SC  ASN A  84     303.383 322.948 319.336  1.00  4.42
ATOM    162  CA  LEU A  85     307.897 322.545 316.886  1.00  3.85
ATOM    163  SC  LEU A  85     309.286 321.385 318.044  1.00  3.03
ATOM    164  CA  ALA A  86     305.860 320.564 314.505  1.00  5.93
ATOM    165  SC  ALA A  86     305.562 321.225 314.180  1.00  6.20
ATOM    166  CA  ASP A  87     308.815 319.965 312.358  1.00  6.66
ATOM    167  SC  ASP A  87     309.692 321.766 312.347  1.00  7.65
ATOM    168  CA  PHE A  88     311.038 319.045 315.330  1.00  4.67
ATOM    169  SC  PHE A  88     309.057 316.876 314.323  1.00  6.47
ATOM    170  CA  ASP A  89     314.478 318.016 314.379  1.00  5.30
ATOM    171  SC  ASP A  89     316.046 319.350 314.747  1.00  6.33
ATOM    172  CA  ILE A  90     313.208 314.452 313.731  1.00  5.63
ATOM    173  SC  ILE A  90     313.644 315.293 315.418  1.00  4.29
ATOM    174  CA  VAL A  91     311.529 316.091 310.615  1.00  8.38
ATOM    175  SC  VAL A  91     311.713 317.561 310.742  1.00  8.50
ATOM    176  CA  ALA A  92     313.256 316.830 307.258  1.00 11.03
ATOM    177  SC  ALA A  92     312.735 316.655 306.750  1.00 11.47
ATOM    178  CA  ASP A  93     311.223 320.002 307.034  1.00 12.59
ATOM    179  SC  ASP A  93     309.297 319.567 307.487  1.00 13.01
ATOM    180  CA  ALA A  94     314.334 322.026 308.219  1.00 11.18
ATOM    181  SC  ALA A  94     313.982 322.333 308.822  1.00 11.20
ATOM    182  CA  TRP A  95     315.919 320.034 311.067  1.00  9.17
ATOM    183  SC  TRP A  95     315.474 316.808 310.705  1.00  8.29
ATOM    184  CA  GLU A  96     319.820 319.569 311.381  1.00  9.55
ATOM    185  SC  GLU A  96     318.563 320.701 309.119  1.00 10.98
ATOM    186  CA  GLY A  97     320.003 319.190 315.213  1.00  6.67
ATOM    187  CA  ILE A  98     318.737 319.808 318.752  1.00  4.02
ATOM    188  SC  ILE A  98     317.422 318.696 319.672  1.00  3.60
ATOM    189  CA  VAL A  99     320.742 322.476 320.792  1.00  3.01
ATOM    190  SC  VAL A  99     320.770 323.984 320.517  1.00  2.79
ATOM    191  CA  SER A 100     318.892 322.614 323.969  1.00  4.66
ATOM    192  SC  SER A 100     318.123 321.669 323.331  1.00  5.00
ATOM    193  CA  ILE A 101     320.549 321.947 327.246  1.00  6.75
ATOM    194  SC  ILE A 101     321.615 322.050 325.651  1.00  5.98
ATOM    195  CA  PHE A 102     316.904 321.802 328.526  1.00  7.52
ATOM    196  SC  PHE A 102     315.997 320.779 331.256  1.00  8.94
ATOM    197  CA  CYS A 103     314.518 320.419 325.943  1.00  8.33
ATOM    198  SC  CYS A 103     313.954 319.283 325.262  1.00  8.51
ATOM    199  CA  HIS A 104     310.995 319.337 327.307  1.00  8.79
ATOM    200  SC  HIS A 104     309.690 321.610 327.815  1.00 10.65
ATOM    201  CA  LEU A 105     307.969 318.942 325.242  1.00  8.45
ATOM    202  SC  LEU A 105     308.327 318.723 323.113  1.00  6.53
ATOM    203  CA  PRO A 106     304.187 319.008 325.833  1.00 10.20
ATOM    204  SC  PRO A 106     304.142 319.832 324.616  1.00 10.59
ATOM    205  CA  SER A 107     302.984 315.560 326.022  1.00  8.68
ATOM    206  SC  SER A 107     301.675 315.503 326.136  1.00  9.43
ATOM    207  CA  SER A 108     301.654 316.149 322.430  1.00  6.89
ATOM    208  SC  SER A 108     300.529 316.541 321.978  1.00  7.46
ATOM    209  CA  LEU A 109     304.391 317.578 320.782  1.00  4.82
ATOM    210  SC  LEU A 109     305.441 318.065 319.438  1.00  4.10
ATOM    211  CA  ARG A 110     306.840 315.061 322.457  1.00  6.13
ATOM    212  SC  ARG A 110     304.927 313.680 325.167  1.00  7.75
ATOM    213  CA  GLN A 111     305.452 312.461 319.909  1.00  5.46
ATOM    214  SC  GLN A 111     303.000 312.423 321.247  1.00  6.22
ATOM    215  CA  GLN A 112     306.268 314.758 317.026  1.00  4.24
ATOM    216  SC  GLN A 112     304.391 315.837 315.619  1.00  5.10
ATOM    217  CA  LEU A 113     309.700 315.784 317.874  1.00  4.14
ATOM    218  SC  LEU A 113     311.009 316.328 319.444  1.00  3.37
ATOM    219  CA  TYR A 114     311.000 312.466 317.391  1.00  4.51
ATOM    220  SC  TYR A 114     313.619 310.619 316.231  1.00  6.73
ATOM    221  CA  PRO A 115     308.597 309.619 317.469  1.00  5.12
ATOM    222  SC  PRO A 115     308.646 309.637 316.048  1.00  5.57
ATOM    223  CA  LYS A 116     311.178 308.121 319.771  1.00  5.02
ATOM    224  SC  LYS A 116     312.674 306.052 318.008  1.00  6.60
ATOM    225  CA  VAL A 117     312.652 311.397 320.917  1.00  3.43
ATOM    226  SC  VAL A 117     313.629 312.442 320.457  1.00  3.00
ATOM    227  CA  TYR A 118     310.593 313.223 323.176  1.00  4.04
ATOM    228  SC  TYR A 118     308.566 312.849 320.575  1.00  4.55
ATOM    229  CA  GLN A 119     309.335 309.776 324.406  1.00  5.50
ATOM    230  SC  GLN A 119     310.122 307.831 323.168  1.00  6.01
ATOM    231  CA  GLY A 120     312.498 308.873 326.066  1.00  5.41
ATOM    232  CA  LEU A 121     314.841 311.727 325.539  1.00  3.73
ATOM    233  SC  LEU A 121     315.574 313.105 324.159  1.00  2.68
ATOM    234  CA  LYS A 122     312.761 314.405 327.228  1.00  4.53
ATOM    235  SC  LYS A 122     310.841 312.559 327.079  1.00  5.33
ATOM    236  CA  PRO A 123     315.134 315.718 329.894  1.00  4.67
ATOM    237  SC  PRO A 123     314.240 314.835 330.659  1.00  4.73
ATOM    238  CA  GLY A 124     318.291 316.405 328.201  1.00  3.71
ATOM    239  CA  GLY A 125     317.454 317.243 324.655  1.00  3.00
ATOM    240  CA  VAL A 126     320.975 318.242 323.780  1.00  2.41
ATOM    241  SC  VAL A 126     321.108 317.287 324.998  1.00  2.38
ATOM    242  CA  PHE A 127     321.331 316.461 320.643  1.00  2.31
ATOM    243  SC  PHE A 127     319.478 314.687 319.266  1.00  3.15
ATOM    244  CA  ILE A 128     323.746 318.715 319.143  1.00  2.32
ATOM    245  SC  ILE A 128     323.821 320.604 318.737  1.00  2.27
ATOM    246  CA  LEU A 129     323.984 316.696 316.087  1.00  3.10
ATOM    247  SC  LEU A 129     322.408 315.217 316.011  1.00  3.35
ATOM    248  CA  GLU A 130     326.944 315.266 314.157  1.00  3.24
ATOM    249  SC  GLU A 130     329.486 316.172 313.382  1.00  4.51
ATOM    250  CA  GLY A 131     327.863 313.253 310.909  1.00  3.54
ATOM    251  CA  PHE A 132     324.611 314.788 309.185  1.00  3.32
ATOM    252  SC  PHE A 132     324.760 316.877 311.213  1.00  4.55
ATOM    253  CA  ALA A 133     324.817 316.405 305.622  1.00  4.57
ATOM    254  SC  ALA A 133     325.159 315.775 305.307  1.00  4.74
ATOM    255  CA  PRO A 134     323.326 319.335 304.036  1.00  5.76
ATOM    256  SC  PRO A 134     323.661 318.775 302.782  1.00  5.90
ATOM    257  CA  GLU A 135     319.908 317.569 303.729  1.00  4.76
ATOM    258  SC  GLU A 135     319.635 317.892 301.268  1.00  5.53
ATOM    259  CA  GLN A 136     320.301 316.609 307.281  1.00  4.62
ATOM    260  SC  GLN A 136     322.164 318.178 307.685  1.00  5.63
ATOM    261  CA  LEU A 137     316.870 315.157 306.986  1.00  6.36
ATOM    262  SC  LEU A 137     317.512 313.670 305.766  1.00  5.67
ATOM    263  CA  GLN A 138     318.260 311.658 307.917  1.00  7.51
ATOM    264  SC  GLN A 138     318.243 309.529 309.767  1.00  8.34
ATOM    265  CA  TYR A 139     318.286 312.491 311.789  1.00  9.04
ATOM    266  SC  TYR A 139     319.773 315.467 311.791  1.00 10.28
ATOM    267  CA  ASN A 140     315.460 309.964 312.602  1.00  9.13
ATOM    268  SC  ASN A 140     313.548 310.314 312.129  1.00  9.51
ATOM    269  CA  THR A 141     314.812 308.823 309.053  1.00 10.15
ATOM    270  SC  THR A 141     314.095 307.566 309.037  1.00 10.96
ATOM    271  CA  GLY A 142     312.224 311.842 308.763  1.00 10.70
ATOM    272  CA  GLY A 143     312.693 311.836 304.976  1.00  9.45
ATOM    273  CA  PRO A 144     313.453 309.602 301.989  1.00  8.59
ATOM    274  SC  PRO A 144     313.275 310.856 301.303  1.00  9.23
ATOM    275  CA  LYS A 145     317.120 309.446 302.373  1.00  7.01
ATOM    276  SC  LYS A 145     319.525 308.877 300.344  1.00  7.81
ATOM    277  CA  ASP A 146     318.460 313.128 301.899  1.00  6.31
ATOM    278  SC  ASP A 146     316.945 314.416 301.184  1.00  6.99
ATOM    279  CA  LEU A 147     322.339 312.508 302.197  1.00  4.53
ATOM    280  SC  LEU A 147     321.704 313.756 303.742  1.00  3.79
ATOM    281  CA  ASP A 148     321.582 308.877 302.158  1.00  5.02
ATOM    282  SC  ASP A 148     323.642 308.719 301.990  1.00  5.63
ATOM    283  CA  LEU A 149     320.282 308.599 305.559  1.00  5.28
ATOM    284  SC  LEU A 149     318.215 308.386 305.602  1.00  6.22
ATOM    285  CA  LEU A 150     323.339 310.326 307.384  1.00  4.17
ATOM    286  SC  LEU A 150     322.052 311.779 307.899  1.00  3.90
ATOM    287  CA  PRO A 151     326.185 307.743 308.219  1.00  4.23
ATOM    288  SC  PRO A 151     326.727 308.797 307.395  1.00  4.14
ATOM    289  CA  LYS A 152     325.939 308.452 311.834  1.00  4.98
ATOM    290  SC  LYS A 152     328.719 309.120 311.017  1.00  6.61
ATOM    291  CA  LEU A 153     322.427 310.461 312.671  1.00  4.59
ATOM    292  SC  LEU A 153     323.727 311.814 313.071  1.00  4.01
ATOM    293  CA  GLU A 154     320.881 307.359 311.288  1.00  4.40
ATOM    294  SC  GLU A 154     322.059 306.899 309.344  1.00  5.27
ATOM    295  CA  THR A 155     323.005 305.068 313.420  1.00  3.78
ATOM    296  SC  THR A 155     324.303 305.794 313.450  1.00  4.18
ATOM    297  CA  LEU A 156     322.919 307.342 316.494  1.00  2.96
ATOM    298  SC  LEU A 156     322.327 309.262 317.099  1.00  3.51
ATOM    299  CA  GLN A 157     319.594 309.337 316.389  1.00  2.95
ATOM    300  SC  GLN A 157     318.168 311.379 315.131  1.00  3.69
ATOM    301  CA  SER A 158     317.841 306.082 315.145  1.00  3.60
ATOM    302  SC  SER A 158     318.998 305.529 315.364  1.00  3.84
ATOM    303  CA  GLU A 159     317.392 304.417 318.420  1.00  3.76
ATOM    304  SC  GLU A 159     319.364 302.927 318.581  1.00  4.68
ATOM    305  CA  LEU A 160     316.572 307.661 319.846  1.00  3.93
ATOM    306  SC  LEU A 160     317.031 309.480 320.424  1.00  4.22
ATOM    307  CA  PRO A 161     314.237 305.855 322.297  1.00  5.53
ATOM    308  SC  PRO A 161     314.509 304.892 321.318  1.00  5.54
ATOM    309  CA  SER A 162     317.425 305.847 324.436  1.00  6.64
ATOM    310  SC  SER A 162     318.276 304.901 324.103  1.00  7.10
ATOM    311  CA  LEU A 163     318.983 309.094 324.010  1.00  4.94
ATOM    312  SC  LEU A 163     319.485 311.135 324.274  1.00  3.67
ATOM    313  CA  ASN A 164     321.682 307.976 326.460  1.00  4.81
ATOM    314  SC  ASN A 164     320.401 306.701 327.308  1.00  5.94
ATOM    315  CA  TRP A 165     324.328 308.798 323.913  1.00  3.51
ATOM    316  SC  TRP A 165     322.170 307.440 321.309  1.00  2.75
ATOM    317  CA  LEU A 166     323.710 310.724 320.662  1.00  4.18
ATOM    318  SC  LEU A 166     323.169 312.427 321.814  1.00  4.36
ATOM    319  CA  ILE A 167     326.985 309.461 320.004  1.00  3.50
ATOM    320  SC  ILE A 167     327.443 309.230 321.475  1.00  3.21
ATOM    321  CA  ALA A 168     327.828 306.302 317.605  1.00  3.58
ATOM    322  SC  ALA A 168     327.309 305.698 317.445  1.00  3.70
ATOM    323  CA  ASN A 169     331.125 306.945 316.323  1.00  4.11
ATOM    324  SC  ASN A 169     330.458 306.708 314.494  1.00  4.78
ATOM    325  CA  ASN A 170     333.305 308.404 318.802  1.00  3.76
ATOM    326  SC  ASN A 170     332.280 306.888 319.571  1.00  4.17
ATOM    327  CA  LEU A 171     336.632 309.403 317.401  1.00  4.82
ATOM    328  SC  LEU A 171     335.408 309.326 316.124  1.00  4.28
ATOM    329  CA  GLU A 172     338.581 312.550 318.152  1.00  6.63
ATOM    330  SC  GLU A 172     338.422 311.550 320.389  1.00  7.55
ATOM    331  CA  ARG A 173     340.747 315.125 316.046  1.00  8.20
ATOM    332  SC  ARG A 173     339.363 312.928 315.014  1.00  8.36
ATOM    333  CA  ASN A 174     342.346 317.951 317.744  1.00 10.39
ATOM    334  SC  ASN A 174     344.265 317.820 318.222  1.00 11.30
ATOM    335  CA  LEU A 175     341.149 321.321 316.308  1.00 11.40
ATOM    336  SC  LEU A 175     339.579 319.837 316.370  1.00  9.98
ATOM    337  CA  ASP A 176     341.226 324.595 318.242  1.00 13.98
ATOM    338  SC  ASP A 176     341.418 325.667 319.844  1.00 14.77
ATOM    339  CA  GLU A 177     340.485 328.326 317.639  1.00 15.39
ATOM    340  SC  GLU A 177     339.028 328.884 315.748  1.00 15.21
ATOM    341  CA  GLY A 178     341.455 331.024 319.805  1.00 18.22
ATOM    342  CA  ALA A 179     339.883 330.225 323.049  1.00 19.06
ATOM    343  SC  ALA A 179     339.457 330.448 323.658  1.00 19.42
ATOM    344  CA  TYR A 180     337.429 327.675 321.549  1.00 17.07
ATOM    345  SC  TYR A 180     336.983 330.260 319.475  1.00 16.95
ATOM    346  CA  HIS A 181     337.876 323.952 321.093  1.00 14.94
ATOM    347  SC  HIS A 181     337.072 322.087 322.822  1.00 15.39
ATOM    348  CA  GLN A 182     336.932 322.017 318.131  1.00 12.07
ATOM    349  SC  GLN A 182     336.386 322.333 315.824  1.00 11.66
ATOM    350  CA  GLY A 183     336.597 318.346 319.441  1.00 10.73
ATOM    351  CA  LYS A 184     335.137 317.548 315.991  1.00  7.98
ATOM    352  SC  LYS A 184     334.361 318.143 313.061  1.00  7.33
ATOM    353  CA  ALA A 185     337.357 315.862 313.568  1.00  6.81
ATOM    354  SC  ALA A 185     338.093 316.128 313.414  1.00  6.94
ATOM    355  CA  ALA A 186     334.775 313.182 312.712  1.00  4.60
ATOM    356  SC  ALA A 186     334.436 312.623 312.253  1.00  4.70
ATOM    357  CA  LEU A 187     333.508 312.869 316.306  1.00  4.41
ATOM    358  SC  LEU A 187     335.158 313.898 317.161  1.00  5.38
ATOM    359  CA  ILE A 188     330.107 311.698 314.836  1.00  2.68
ATOM    360  SC  ILE A 188     328.382 310.885 314.948  1.00  3.18
ATOM    361  CA  GLN A 189     329.026 311.973 318.500  1.00  2.20
ATOM    362  SC  GLN A 189     330.683 312.380 320.093  1.00  3.52
ATOM    363  CA  LEU A 190     326.859 314.881 319.487  1.00  2.05
ATOM    364  SC  LEU A 190     325.902 313.515 318.189  1.00  2.08
ATOM    365  CA  LEU A 191     326.837 313.742 323.025  1.00  2.81
ATOM    366  SC  LEU A 191     326.557 312.543 324.258  1.00  2.78
ATOM    367  CA  GLY A 192     324.945 315.782 325.832  1.00  4.11
ATOM    368  CA  GLN A 193     321.949 313.639 325.810  1.00  4.50
ATOM    369  SC  GLN A 193     323.081 311.495 327.075  1.00  5.40
ATOM    370  CA  LYS A 194     320.660 312.560 329.390  1.00  5.78
ATOM    371  SC  LYS A 194     322.724 311.640 331.414  1.00  6.84
ATOM    372  CA  LEU A 195     317.456 310.406 328.874  1.00  6.67
ATOM    373  SC  LEU A 195     316.925 309.243 327.625  1.00  6.08
ATOM    374  CA  GLU A 196     315.253 309.190 331.626  1.00  8.09
ATOM    375  SC  GLU A 196     313.315 308.937 330.099  1.00  8.55
ATOM    376  CA  HIS A 197     313.874 305.633 332.377  1.00  8.87
ATOM    377  SC  HIS A 197     314.283 303.336 333.592  1.00  8.73
ATOM    378  CA  HIS A 198     310.895 306.649 334.640  1.00 10.03
ATOM    379  SC  HIS A 198     309.281 307.366 336.858  1.00 10.61
ATOM    380  CA  HIS A 199     307.325 306.951 333.238  1.00 11.11
ATOM    381  SC  HIS A 199     306.120 305.122 331.604  1.00 11.01
ATOM    382  CA  HIS A 200     304.961 309.582 334.846  1.00 13.26
ATOM    383  SC  HIS A 200     307.178 310.380 333.443  1.00 14.03
ATOM    384  CA  HIS A 201     302.814 310.115 331.782  1.00 14.60
ATOM    385  SC  HIS A 201     303.342 308.683 329.410  1.00 14.30
ATOM    386  CA  HIS A 202     298.897 309.039 332.561  1.00 16.57
ATOM    387  SC  HIS A 202     296.485 309.776 333.752  1.00 17.23
TER
CONECT    1    3    2
CONECT    3    5    4
CONECT    5    7    6
CONECT    7    9    8
CONECT    9   11   10
CONECT   11   13   12
CONECT   13   15   14
CONECT   15   17   16
CONECT   17   19   18
CONECT   19   21   20
CONECT   21   23   22
CONECT   23   25   24
CONECT   25   27   26
CONECT   27   28
CONECT   28   30   29
CONECT   30   32   31
CONECT   32   34   33
CONECT   34   36   35
CONECT   36   38   37
CONECT   38   40   39
CONECT   40   42   41
CONECT   42   44   43
CONECT   44   46   45
CONECT   46   48   47
CONECT   48   50   49
CONECT   50   52   51
CONECT   52   54   53
CONECT   54   56   55
CONECT   56   58   57
CONECT   58   60   59
CONECT   60   61
CONECT   61   63   62
CONECT   63   65   64
CONECT   65   67   66
CONECT   67   69   68
CONECT   69   71   70
CONECT   71   73   72
CONECT   73   75   74
CONECT   75   76
CONECT   76   78   77
CONECT   78   79
CONECT   79   81   80
CONECT   81   83   82
CONECT   83   85   84
CONECT   85   87   86
CONECT   87   89   88
CONECT   89   91   90
CONECT   91   93   92
CONECT   93   95   94
CONECT   95   97   96
CONECT   97   98
CONECT   98  100   99
CONECT  100  102  101
CONECT  102  104  103
CONECT  104  106  105
CONECT  106  108  107
CONECT  108  110  109
CONECT  110  112  111
CONECT  112  114  113
CONECT  114  116  115
CONECT  116  118  117
CONECT  118  120  119
CONECT  120  121
CONECT  121  123  122
CONECT  123  125  124
CONECT  125  127  126
CONECT  127  129  128
CONECT  129  131  130
CONECT  131  133  132
CONECT  133  135  134
CONECT  135  137  136
CONECT  137  139  138
CONECT  139  141  140
CONECT  141  143  142
CONECT  143  144
CONECT  144  146  145
CONECT  146  148  147
CONECT  148  150  149
CONECT  150  152  151
CONECT  152  154  153
CONECT  154  156  155
CONECT  156  158  157
CONECT  158  160  159
CONECT  160  162  161
CONECT  162  164  163
CONECT  164  166  165
CONECT  166  168  167
CONECT  168  170  169
CONECT  170  172  171
CONECT  172  174  173
CONECT  174  176  175
CONECT  176  178  177
CONECT  178  180  179
CONECT  180  182  181
CONECT  182  184  183
CONECT  184  186  185
CONECT  186  187
CONECT  187  189  188
CONECT  189  191  190
CONECT  191  193  192
CONECT  193  195  194
CONECT  195  197  196
CONECT  197  199  198
CONECT  199  201  200
CONECT  201  203  202
CONECT  203  205  204
CONECT  205  207  206
CONECT  207  209  208
CONECT  209  211  210
CONECT  211  213  212
CONECT  213  215  214
CONECT  215  217  216
CONECT  217  219  218
CONECT  219  221  220
CONECT  221  223  222
CONECT  223  225  224
CONECT  225  227  226
CONECT  227  229  228
CONECT  229  231  230
CONECT  231  232
CONECT  232  234  233
CONECT  234  236  235
CONECT  236  238  237
CONECT  238  239
CONECT  239  240
CONECT  240  242  241
CONECT  242  244  243
CONECT  244  246  245
CONECT  246  248  247
CONECT  248  250  249
CONECT  250  251
CONECT  251  253  252
CONECT  253  255  254
CONECT  255  257  256
CONECT  257  259  258
CONECT  259  261  260
CONECT  261  263  262
CONECT  263  265  264
CONECT  265  267  266
CONECT  267  269  268
CONECT  269  271  270
CONECT  271  272
CONECT  272  273
CONECT  273  275  274
CONECT  275  277  276
CONECT  277  279  278
CONECT  279  281  280
CONECT  281  283  282
CONECT  283  285  284
CONECT  285  287  286
CONECT  287  289  288
CONECT  289  291  290
CONECT  291  293  292
CONECT  293  295  294
CONECT  295  297  296
CONECT  297  299  298
CONECT  299  301  300
CONECT  301  303  302
CONECT  303  305  304
CONECT  305  307  306
CONECT  307  309  308
CONECT  309  311  310
CONECT  311  313  312
CONECT  313  315  314
CONECT  315  317  316
CONECT  317  319  318
CONECT  319  321  320
CONECT  321  323  322
CONECT  323  325  324
CONECT  325  327  326
CONECT  327  329  328
CONECT  329  331  330
CONECT  331  333  332
CONECT  333  335  334
CONECT  335  337  336
CONECT  337  339  338
CONECT  339  341  340
CONECT  341  342
CONECT  342  344  343
CONECT  344  346  345
CONECT  346  348  347
CONECT  348  350  349
CONECT  350  351
CONECT  351  353  352
CONECT  353  355  354
CONECT  355  357  356
CONECT  357  359  358
CONECT  359  361  360
CONECT  361  363  362
CONECT  363  365  364
CONECT  365  367  366
CONECT  367  368
CONECT  368  370  369
CONECT  370  372  371
CONECT  372  374  373
CONECT  374  376  375
CONECT  376  378  377
CONECT  378  380  379
CONECT  380  382  381
CONECT  382  384  383
CONECT  384  386  385
CONECT  386  387
ENDMDL
REMARK 2KW5 MODEL 4 UNRES energy =  1456.26 kcal/mol RMSD =16.73 A
CRYST1  640.000  640.000  640.000  90.00  90.00  90.00 P 1           1
ORIGX1       1.00000   0.00000   0.00000        0.00000
ORIGX2       0.00000   1.00000   0.00000        0.00000
ORIGX2       0.00000   0.00000   1.00000        0.00000
SCALE1       1.00000   0.00000   0.00000        0.00000
SCALE2       1.00000   0.00000   0.00000        0.00000
SCALE3       1.00000   0.00000   0.00000        0.00000
ATOM      1  CA  MET A   1     310.278 332.306 338.240  1.00  6.03
ATOM      2  SC  MET A   1     310.664 333.749 336.703  1.00  6.73
ATOM      3  CA  TRP A   2     311.902 329.644 336.173  1.00  4.74
ATOM      4  SC  TRP A   2     315.317 331.007 335.951  1.00  6.34
ATOM      5  CA  ASP A   3     309.114 327.421 335.108  1.00  3.72
ATOM      6  SC  ASP A   3     308.276 328.494 336.672  1.00  4.36
ATOM      7  CA  GLU A   4     310.933 325.785 332.123  1.00  3.58
ATOM      8  SC  GLU A   4     312.156 325.903 330.055  1.00  4.97
ATOM      9  CA  ARG A   5     311.929 322.316 331.679  1.00  2.83
ATOM     10  SC  ARG A   5     308.521 323.084 330.870  1.00  3.98
ATOM     11  CA  PHE A   6     314.254 321.103 329.033  1.00  2.59
ATOM     12  SC  PHE A   6     316.600 320.866 330.864  1.00  2.46
ATOM     13  CA  SER A   7     313.496 320.573 325.366  1.00  2.72
ATOM     14  SC  SER A   7     314.840 320.457 325.507  1.00  3.08
ATOM     15  CA  GLN A   8     310.268 318.765 324.129  1.00  2.77
ATOM     16  SC  GLN A   8     307.713 317.597 324.641  1.00  4.25
ATOM     17  CA  SER A   9     308.876 318.137 320.524  1.00  3.07
ATOM     18  SC  SER A   9     309.225 317.050 319.740  1.00  3.40
ATOM     19  CA  GLU A  10     305.983 316.091 321.269  1.00  3.31
ATOM     20  SC  GLU A  10     306.568 315.090 318.757  1.00  3.99
ATOM     21  CA  TYR A  11     307.744 313.111 323.115  1.00  3.23
ATOM     22  SC  TYR A  11     310.521 315.059 323.021  1.00  4.96
ATOM     23  CA  VAL A  12     306.215 312.722 326.718  1.00  2.81
ATOM     24  SC  VAL A  12     305.340 311.564 326.797  1.00  3.28
ATOM     25  CA  TYR A  13     309.118 310.646 328.499  1.00  3.25
ATOM     26  SC  TYR A  13     311.252 308.619 329.955  1.00  4.80
ATOM     27  CA  GLY A  14     309.168 312.454 332.097  1.00  3.50
ATOM     28  CA  THR A  15     308.292 315.728 334.348  1.00  2.78
ATOM     29  SC  THR A  15     306.944 315.397 334.893  1.00  3.16
ATOM     30  CA  GLU A  16     310.831 317.689 336.300  1.00  2.67
ATOM     31  SC  GLU A  16     312.769 318.117 334.711  1.00  3.90
ATOM     32  CA  PRO A  17     310.655 320.383 338.845  1.00  2.98
ATOM     33  SC  PRO A  17     311.138 319.257 339.527  1.00  3.45
ATOM     34  CA  ASN A  18     312.016 323.467 337.285  1.00  2.26
ATOM     35  SC  ASN A  18     312.878 325.011 338.157  1.00  3.14
ATOM     36  CA  ASP A  19     314.744 324.008 334.892  1.00  2.32
ATOM     37  SC  ASP A  19     315.478 324.247 333.040  1.00  3.16
ATOM     38  CA  PHE A  20     316.647 327.489 335.565  1.00  1.66
ATOM     39  SC  PHE A  20     318.756 325.502 334.832  1.00  3.01
ATOM     40  CA  LEU A  21     316.342 328.625 331.827  1.00  1.23
ATOM     41  SC  LEU A  21     317.892 328.550 330.398  1.00  0.89
ATOM     42  CA  VAL A  22     313.347 330.470 330.608  1.00  1.48
ATOM     43  SC  VAL A  22     312.408 330.638 331.575  1.00  1.65
ATOM     44  CA  SER A  23     313.973 333.905 332.051  1.00  1.66
ATOM     45  SC  SER A  23     314.498 334.531 333.030  1.00  2.03
ATOM     46  CA  VAL A  24     317.483 334.416 330.965  1.00  1.35
ATOM     47  SC  VAL A  24     318.314 333.220 331.332  1.00  1.24
ATOM     48  CA  ALA A  25     316.964 332.126 327.910  1.00  1.04
ATOM     49  SC  ALA A  25     316.197 332.475 328.104  1.00  1.05
ATOM     50  CA  ASN A  26     314.937 335.038 326.427  1.00  1.47
ATOM     51  SC  ASN A  26     313.483 335.501 327.872  1.00  1.95
ATOM     52  CA  GLN A  27     317.214 337.749 327.646  1.00  1.83
ATOM     53  SC  GLN A  27     317.540 339.959 328.678  1.00  2.64
ATOM     54  CA  ILE A  28     320.445 336.193 326.350  1.00  1.65
ATOM     55  SC  ILE A  28     320.562 334.520 327.289  1.00  1.35
ATOM     56  CA  PRO A  29     322.256 337.308 322.903  1.00  2.20
ATOM     57  SC  PRO A  29     323.182 337.849 323.766  1.00  2.56
ATOM     58  CA  GLN A  30     323.510 334.174 321.093  1.00  1.68
ATOM     59  SC  GLN A  30     322.893 334.050 318.324  1.00  2.39
ATOM     60  CA  GLY A  31     326.484 332.169 320.103  1.00  1.52
ATOM     61  CA  LYS A  32     326.591 329.434 322.664  1.00  1.01
ATOM     62  SC  LYS A  32     327.259 331.907 323.725  1.00  1.63
ATOM     63  CA  ILE A  33     323.844 328.645 324.947  1.00  0.70
ATOM     64  SC  ILE A  33     322.976 330.257 324.576  1.00  0.88
ATOM     65  CA  LEU A  34     323.130 325.287 326.840  1.00  0.51
ATOM     66  SC  LEU A  34     323.813 323.254 327.172  1.00  0.46
ATOM     67  CA  CYS A  35     321.779 324.483 330.385  1.00  0.52
ATOM     68  SC  CYS A  35     320.377 324.327 330.133  1.00  0.70
ATOM     69  CA  LEU A  36     322.975 321.468 332.407  1.00  0.54
ATOM     70  SC  LEU A  36     324.596 320.782 331.193  1.00  0.46
ATOM     71  CA  ALA A  37     321.422 319.937 335.348  1.00  0.77
ATOM     72  SC  ALA A  37     321.373 319.572 336.070  1.00  0.92
ATOM     73  CA  GLU A  38     321.924 323.141 337.415  1.00  0.96
ATOM     74  SC  GLU A  38     320.059 322.095 338.544  1.00  2.02
ATOM     75  CA  GLY A  39     324.669 324.601 334.828  1.00  0.78
ATOM     76  CA  GLU A  40     325.763 326.424 331.564  1.00  0.70
ATOM     77  SC  GLU A  40     326.756 327.836 333.093  1.00  1.00
ATOM     78  CA  GLY A  41     327.142 324.906 328.416  1.00  0.60
ATOM     79  CA  ARG A  42     327.732 325.178 324.536  1.00  0.69
ATOM     80  SC  ARG A  42     328.282 325.009 321.061  1.00  1.87
ATOM     81  CA  ASN A  43     325.296 323.392 321.990  1.00  0.86
ATOM     82  SC  ASN A  43     325.811 322.135 323.428  1.00  1.43
ATOM     83  CA  ALA A  44     323.552 326.534 321.359  1.00  0.87
ATOM     84  SC  ALA A  44     323.369 326.076 322.065  1.00  1.11
ATOM     85  CA  CYS A  45     322.396 329.187 318.763  1.00  1.20
ATOM     86  SC  CYS A  45     322.104 328.357 317.682  1.00  1.44
ATOM     87  CA  PHE A  46     319.547 330.706 321.135  1.00  1.16
ATOM     88  SC  PHE A  46     319.096 332.283 318.619  1.00  1.48
ATOM     89  CA  LEU A  47     317.269 328.629 323.521  1.00  0.98
ATOM     90  SC  LEU A  47     318.541 329.300 325.139  1.00  0.85
ATOM     91  CA  ALA A  48     314.669 328.661 326.134  1.00  1.02
ATOM     92  SC  ALA A  48     314.455 328.440 326.834  1.00  1.04
ATOM     93  CA  SER A  49     312.150 330.365 323.759  1.00  1.30
ATOM     94  SC  SER A  49     312.372 330.948 324.990  1.00  1.43
ATOM     95  CA  LEU A  50     314.863 332.426 322.063  1.00  1.37
ATOM     96  SC  LEU A  50     316.313 333.060 323.286  1.00  1.23
ATOM     97  CA  GLY A  51     313.898 331.032 318.467  1.00  1.57
ATOM     98  CA  TYR A  52     317.094 329.140 317.433  1.00  1.46
ATOM     99  SC  TYR A  52     318.566 329.051 314.530  1.00  1.92
ATOM    100  CA  GLU A  53     318.345 325.775 318.818  1.00  1.22
ATOM    101  SC  GLU A  53     318.443 323.634 317.583  1.00  1.89
ATOM    102  CA  VAL A  54     319.868 325.215 322.419  1.00  0.90
ATOM    103  SC  VAL A  54     319.572 325.376 323.906  1.00  0.83
ATOM    104  CA  THR A  55     321.092 322.222 324.378  1.00  0.72
ATOM    105  SC  THR A  55     321.946 321.664 323.233  1.00  0.92
ATOM    106  CA  ALA A  56     319.965 321.166 327.655  1.00  0.63
ATOM    107  SC  ALA A  56     319.204 321.210 327.654  1.00  0.71
ATOM    108  CA  VAL A  57     321.292 318.352 329.626  1.00  0.63
ATOM    109  SC  VAL A  57     322.611 317.670 329.440  1.00  0.63
ATOM    110  CA  ASP A  58     319.720 316.647 332.547  1.00  0.86
ATOM    111  SC  ASP A  58     318.596 316.931 334.323  1.00  1.29
ATOM    112  CA  GLN A  59     320.373 313.068 333.633  1.00  1.26
ATOM    113  SC  GLN A  59     320.831 313.422 336.395  1.00  2.49
ATOM    114  CA  SER A  60     318.921 311.628 330.503  1.00  1.52
ATOM    115  SC  SER A  60     318.862 310.844 331.612  1.00  2.10
ATOM    116  CA  SER A  61     317.281 312.547 327.309  1.00  1.52
ATOM    117  SC  SER A  61     317.961 313.058 326.179  1.00  1.66
ATOM    118  CA  VAL A  62     314.000 311.369 328.486  1.00  1.64
ATOM    119  SC  VAL A  62     314.914 310.401 329.155  1.00  1.67
ATOM    120  CA  GLY A  63     314.091 313.630 331.602  1.00  1.41
ATOM    121  CA  LEU A  64     315.796 316.661 329.871  1.00  1.11
ATOM    122  SC  LEU A  64     317.553 316.331 328.760  1.00  0.92
ATOM    123  CA  ALA A  65     314.877 316.231 325.917  1.00  1.38
ATOM    124  SC  ALA A  65     314.823 315.521 325.422  1.00  1.52
ATOM    125  CA  LYS A  66     311.576 314.537 326.285  1.00  1.54
ATOM    126  SC  LYS A  66     311.059 311.858 325.490  1.00  2.44
ATOM    127  CA  ALA A  67     311.080 316.697 329.704  1.00  1.32
ATOM    128  SC  ALA A  67     311.450 316.771 330.513  1.00  1.35
ATOM    129  CA  LYS A  68     308.523 319.424 328.838  1.00  1.43
ATOM    130  SC  LYS A  68     306.369 318.700 330.966  1.00  2.22
ATOM    131  CA  GLN A  69     307.092 322.310 326.627  1.00  1.54
ATOM    132  SC  GLN A  69     304.918 321.340 327.982  1.00  2.46
ATOM    133  CA  LEU A  70     309.660 325.216 326.207  1.00  1.30
ATOM    134  SC  LEU A  70     309.766 327.200 326.708  1.00  1.30
ATOM    135  CA  ALA A  71     310.905 323.526 323.129  1.00  1.42
ATOM    136  SC  ALA A  71     310.701 322.826 323.029  1.00  1.50
ATOM    137  CA  GLN A  72     307.975 324.011 321.031  1.00  1.78
ATOM    138  SC  GLN A  72     307.639 325.268 318.921  1.00  2.82
ATOM    139  CA  GLU A  73     305.682 325.804 323.151  1.00  1.72
ATOM    140  SC  GLU A  73     303.853 324.349 324.079  1.00  2.36
ATOM    141  CA  LYS A  74     307.210 329.431 323.444  1.00  1.72
ATOM    142  SC  LYS A  74     308.213 332.347 323.524  1.00  2.41
ATOM    143  CA  GLY A  75     307.992 329.165 319.521  1.00  1.84
ATOM    144  CA  VAL A  76     311.488 327.802 319.893  1.00  1.53
ATOM    145  SC  VAL A  76     311.573 327.664 321.339  1.00  1.41
ATOM    146  CA  LYS A  77     313.584 324.840 318.752  1.00  1.46
ATOM    147  SC  LYS A  77     314.191 324.123 316.202  1.00  2.62
ATOM    148  CA  ILE A  78     315.687 323.162 321.358  1.00  1.15
ATOM    149  SC  ILE A  78     315.087 323.929 322.621  1.00  1.08
ATOM    150  CA  THR A  79     318.298 320.087 321.467  1.00  1.05
ATOM    151  SC  THR A  79     319.134 320.206 320.238  1.00  1.09
ATOM    152  CA  THR A  80     318.900 317.786 324.093  1.00  0.97
ATOM    153  SC  THR A  80     318.515 316.697 323.194  1.00  1.12
ATOM    154  CA  VAL A  81     321.962 316.446 325.308  1.00  0.89
ATOM    155  SC  VAL A  81     323.059 317.437 325.590  1.00  0.74
ATOM    156  CA  GLN A  82     322.421 312.650 326.317  1.00  1.10
ATOM    157  SC  GLN A  82     320.638 310.858 325.119  1.00  2.27
ATOM    158  CA  SER A  83     324.517 313.391 329.513  1.00  0.91
ATOM    159  SC  SER A  83     325.716 313.554 330.070  1.00  1.14
ATOM    160  CA  ASN A  84     324.694 313.370 333.289  1.00  1.03
ATOM    161  SC  ASN A  84     324.285 311.561 333.910  1.00  1.69
ATOM    162  CA  LEU A  85     325.298 316.367 335.172  1.00  0.89
ATOM    163  SC  LEU A  85     325.956 316.852 333.287  1.00  0.71
ATOM    164  CA  ALA A  86     325.256 316.213 338.862  1.00  1.28
ATOM    165  SC  ALA A  86     325.589 315.561 338.804  1.00  1.41
ATOM    166  CA  ASP A  87     326.381 319.866 338.920  1.00  1.13
ATOM    167  SC  ASP A  87     328.104 319.466 339.919  1.00  1.66
ATOM    168  CA  PHE A  88     327.049 320.176 335.140  1.00  0.75
ATOM    169  SC  PHE A  88     325.433 321.584 337.072  1.00  0.93
ATOM    170  CA  ASP A  89     329.178 322.029 332.386  1.00  0.63
ATOM    171  SC  ASP A  89     330.820 322.482 333.552  1.00  1.05
ATOM    172  CA  ILE A  90     330.785 321.207 329.128  1.00  0.70
ATOM    173  SC  ILE A  90     329.837 320.321 327.754  1.00  0.58
ATOM    174  CA  VAL A  91     331.780 324.341 327.116  1.00  0.78
ATOM    175  SC  VAL A  91     331.870 325.012 328.400  1.00  0.81
ATOM    176  CA  ALA A  92     335.572 323.948 327.095  1.00  1.64
ATOM    177  SC  ALA A  92     336.078 323.390 327.129  1.00  1.75
ATOM    178  CA  ASP A  93     335.054 327.381 325.135  1.00  2.00
ATOM    179  SC  ASP A  93     333.760 327.425 323.498  1.00  2.54
ATOM    180  CA  ALA A  94     334.812 328.862 328.651  1.00  1.72
ATOM    181  SC  ALA A  94     334.416 329.419 329.010  1.00  1.76
ATOM    182  CA  TRP A  95     335.419 326.297 331.201  1.00  1.54
ATOM    183  SC  TRP A  95     334.838 323.045 330.872  1.00  1.43
ATOM    184  CA  GLU A  96     333.911 328.765 333.862  1.00  1.57
ATOM    185  SC  GLU A  96     335.502 330.003 335.291  1.00  2.44
ATOM    186  CA  GLY A  97     330.715 328.936 331.645  1.00  1.25
ATOM    187  CA  ILE A  98     328.378 330.967 329.310  1.00  1.09
ATOM    188  SC  ILE A  98     328.641 329.374 328.160  1.00  0.94
ATOM    189  CA  VAL A  99     324.414 330.554 330.292  1.00  0.81
ATOM    190  SC  VAL A  99     323.529 329.724 329.370  1.00  0.70
ATOM    191  CA  SER A 100     323.616 333.206 332.805  1.00  1.09
ATOM    192  SC  SER A 100     323.180 334.408 332.599  1.00  1.27
ATOM    193  CA  ILE A 101     324.233 330.422 335.538  1.00  1.02
ATOM    194  SC  ILE A 101     323.205 329.666 334.596  1.00  0.86
ATOM    195  CA  PHE A 102     326.978 328.631 337.454  1.00  1.18
ATOM    196  SC  PHE A 102     328.490 327.590 340.007  1.00  2.93
ATOM    197  CA  CYS A 103     328.793 325.426 336.023  1.00  1.18
ATOM    198  SC  CYS A 103     330.024 325.821 335.402  1.00  1.93
ATOM    199  CA  HIS A 104     330.903 322.642 337.486  1.00  1.12
ATOM    200  SC  HIS A 104     330.384 322.786 340.194  1.00  2.51
ATOM    201  CA  LEU A 105     331.753 319.178 336.039  1.00  0.96
ATOM    202  SC  LEU A 105     330.697 318.261 334.356  1.00  0.81
ATOM    203  CA  PRO A 106     333.383 316.579 338.384  1.00  1.28
ATOM    204  SC  PRO A 106     332.168 315.929 338.274  1.00  1.29
ATOM    205  CA  SER A 107     336.427 314.677 336.580  1.00  1.40
ATOM    206  SC  SER A 107     337.625 314.592 336.998  1.00  1.74
ATOM    207  CA  SER A 108     334.312 311.563 336.001  1.00  1.35
ATOM    208  SC  SER A 108     334.870 310.608 336.781  1.00  1.70
ATOM    209  CA  LEU A 109     331.860 313.810 334.662  1.00  1.10
ATOM    210  SC  LEU A 109     330.161 313.769 334.079  1.00  0.96
ATOM    211  CA  ARG A 110     333.976 316.523 332.738  1.00  1.02
ATOM    212  SC  ARG A 110     335.406 318.932 334.774  1.00  1.75
ATOM    213  CA  GLN A 111     335.889 314.253 330.582  1.00  1.28
ATOM    214  SC  GLN A 111     338.072 312.766 331.520  1.00  2.28
ATOM    215  CA  GLN A 112     332.966 311.607 330.431  1.00  1.27
ATOM    216  SC  GLN A 112     334.667 310.326 331.432  1.00  2.06
ATOM    217  CA  LEU A 113     330.537 314.377 329.356  1.00  0.91
ATOM    218  SC  LEU A 113     329.061 315.591 328.678  1.00  0.67
ATOM    219  CA  TYR A 114     332.587 317.023 327.432  1.00  0.87
ATOM    220  SC  TYR A 114     335.835 317.159 327.946  1.00  1.88
ATOM    221  CA  PRO A 115     334.037 314.332 325.343  1.00  1.08
ATOM    222  SC  PRO A 115     334.214 313.606 326.510  1.00  1.20
ATOM    223  CA  LYS A 116     330.869 312.983 323.806  1.00  0.99
ATOM    224  SC  LYS A 116     331.160 311.844 320.827  1.00  1.99
ATOM    225  CA  VAL A 117     328.122 315.532 324.116  1.00  0.83
ATOM    226  SC  VAL A 117     329.515 315.966 324.413  1.00  0.72
ATOM    227  CA  TYR A 118     328.225 318.961 322.643  1.00  0.92
ATOM    228  SC  TYR A 118     325.058 318.064 322.005  1.00  1.09
ATOM    229  CA  GLN A 119     330.619 321.638 322.512  1.00  1.22
ATOM    230  SC  GLN A 119     332.398 323.147 322.314  1.00  1.85
ATOM    231  CA  GLY A 120     333.233 320.057 324.746  1.00  1.33
ATOM    232  CA  LEU A 121     333.826 318.061 321.627  1.00  1.00
ATOM    233  SC  LEU A 121     331.896 317.781 321.024  1.00  0.77
ATOM    234  CA  LYS A 122     334.674 320.518 318.782  1.00  1.06
ATOM    235  SC  LYS A 122     335.854 323.193 319.675  1.00  1.93
ATOM    236  CA  PRO A 123     337.068 318.042 316.944  1.00  1.32
ATOM    237  SC  PRO A 123     337.860 318.836 317.775  1.00  1.45
ATOM    238  CA  GLY A 124     335.237 314.628 317.516  1.00  1.39
ATOM    239  CA  GLY A 125     331.812 314.975 318.294  1.00  0.97
ATOM    240  CA  VAL A 126     330.252 317.978 316.421  1.00  0.85
ATOM    241  SC  VAL A 126     330.892 319.257 316.752  1.00  1.16
ATOM    242  CA  PHE A 127     327.403 317.160 314.183  1.00  0.91
ATOM    243  SC  PHE A 127     324.943 318.525 314.869  1.00  0.81
ATOM    244  CA  ILE A 128     329.315 317.208 310.804  1.00  1.29
ATOM    245  SC  ILE A 128     330.045 318.546 311.861  1.00  1.61
ATOM    246  CA  LEU A 129     325.762 316.281 309.012  1.00  1.12
ATOM    247  SC  LEU A 129     324.809 315.807 310.459  1.00  0.94
ATOM    248  CA  GLU A 130     323.981 317.512 306.191  1.00  1.20
ATOM    249  SC  GLU A 130     323.715 317.158 303.796  1.00  2.20
ATOM    250  CA  GLY A 131     320.691 315.987 304.845  1.00  1.08
ATOM    251  CA  PHE A 132     317.042 316.384 303.463  1.00  1.17
ATOM    252  SC  PHE A 132     318.111 315.168 300.911  1.00  1.59
ATOM    253  CA  ALA A 133     314.113 318.803 304.280  1.00  1.37
ATOM    254  SC  ALA A 133     313.595 319.144 303.767  1.00  1.56
ATOM    255  CA  PRO A 134     311.580 319.428 307.295  1.00  1.72
ATOM    256  SC  PRO A 134     311.937 320.750 306.925  1.00  1.90
ATOM    257  CA  GLU A 135     309.027 317.670 305.063  1.00  1.90
ATOM    258  SC  GLU A 135     308.116 317.995 302.425  1.00  2.76
ATOM    259  CA  GLN A 136     311.264 316.271 302.352  1.00  1.77
ATOM    260  SC  GLN A 136     313.140 316.021 300.700  1.00  2.48
ATOM    261  CA  LEU A 137     309.666 313.029 301.990  1.00  1.80
ATOM    262  SC  LEU A 137     309.963 312.005 303.796  1.00  1.73
ATOM    263  CA  GLN A 138     306.291 314.426 303.152  1.00  2.29
ATOM    264  SC  GLN A 138     304.095 314.348 304.129  1.00  3.08
ATOM    265  CA  TYR A 139     304.856 311.881 300.835  1.00  2.61
ATOM    266  SC  TYR A 139     307.252 312.658 298.827  1.00  2.91
ATOM    267  CA  ASN A 140     303.133 309.511 303.541  1.00  2.97
ATOM    268  SC  ASN A 140     302.420 308.990 305.360  1.00  3.49
ATOM    269  CA  THR A 141     302.736 306.747 300.849  1.00  3.39
ATOM    270  SC  THR A 141     303.595 307.545 299.890  1.00  3.59
ATOM    271  CA  GLY A 142     305.318 304.400 302.562  1.00  3.30
ATOM    272  CA  GLY A 143     308.718 304.872 300.943  1.00  2.85
ATOM    273  CA  PRO A 144     309.153 308.208 302.741  1.00  2.18
ATOM    274  SC  PRO A 144     308.879 308.492 301.371  1.00  2.33
ATOM    275  CA  LYS A 145     307.433 308.318 306.267  1.00  2.42
ATOM    276  SC  LYS A 145     309.023 306.181 307.870  1.00  3.18
ATOM    277  CA  ASP A 146     308.456 311.670 307.318  1.00  2.05
ATOM    278  SC  ASP A 146     308.053 310.880 309.054  1.00  2.63
ATOM    279  CA  LEU A 147     312.025 312.446 308.137  1.00  1.64
ATOM    280  SC  LEU A 147     312.054 314.220 307.574  1.00  1.61
ATOM    281  CA  ASP A 148     313.154 308.924 308.988  1.00  1.86
ATOM    282  SC  ASP A 148     311.781 308.216 310.242  1.00  2.30
ATOM    283  CA  LEU A 149     314.616 308.055 305.567  1.00  1.81
ATOM    284  SC  LEU A 149     312.760 307.115 305.342  1.00  2.04
ATOM    285  CA  LEU A 150     316.896 311.274 305.192  1.00  1.29
ATOM    286  SC  LEU A 150     315.207 312.324 304.602  1.00  1.20
ATOM    287  CA  PRO A 151     317.976 312.877 308.222  1.00  1.13
ATOM    288  SC  PRO A 151     319.167 312.784 307.441  1.00  1.22
ATOM    289  CA  LYS A 152     315.435 315.925 309.323  1.00  1.01
ATOM    290  SC  LYS A 152     314.874 313.562 311.285  1.00  2.02
ATOM    291  CA  LEU A 153     317.010 318.663 311.323  1.00  0.97
ATOM    292  SC  LEU A 153     317.738 320.153 311.147  1.00  1.03
ATOM    293  CA  GLU A 154     314.456 318.180 314.307  1.00  1.34
ATOM    294  SC  GLU A 154     312.611 318.291 312.203  1.00  2.28
ATOM    295  CA  THR A 155     315.193 314.467 314.514  1.00  1.24
ATOM    296  SC  THR A 155     314.105 313.504 314.807  1.00  1.59
ATOM    297  CA  LEU A 156     318.880 314.868 313.323  1.00  1.11
ATOM    298  SC  LEU A 156     319.802 314.930 311.766  1.00  0.89
ATOM    299  CA  GLN A 157     320.110 317.476 315.382  1.00  1.29
ATOM    300  SC  GLN A 157     318.125 318.982 315.329  1.00  1.53
ATOM    301  CA  SER A 158     317.358 316.602 318.080  1.00  1.58
ATOM    302  SC  SER A 158     316.582 316.827 319.136  1.00  1.70
ATOM    303  CA  GLU A 159     319.001 313.248 318.620  1.00  1.86
ATOM    304  SC  GLU A 159     320.584 312.443 320.019  1.00  2.96
ATOM    305  CA  LEU A 160     321.628 312.278 315.827  1.00  1.25
ATOM    306  SC  LEU A 160     323.508 313.257 315.899  1.00  1.05
ATOM    307  CA  PRO A 161     323.897 309.295 316.195  1.00  1.69
ATOM    308  SC  PRO A 161     323.085 308.497 315.392  1.00  2.06
ATOM    309  CA  SER A 162     327.530 310.415 316.433  1.00  1.84
ATOM    310  SC  SER A 162     328.255 310.135 315.493  1.00  2.30
ATOM    311  CA  LEU A 163     327.846 312.997 319.251  1.00  1.08
ATOM    312  SC  LEU A 163     327.598 314.975 318.688  1.00  0.89
ATOM    313  CA  ASN A 164     325.012 314.831 320.854  1.00  0.94
ATOM    314  SC  ASN A 164     324.170 314.210 322.599  1.00  1.25
ATOM    315  CA  TRP A 165     324.279 317.787 318.567  1.00  0.95
ATOM    316  SC  TRP A 165     321.523 316.300 317.552  1.00  1.17
ATOM    317  CA  LEU A 166     325.032 321.483 318.850  1.00  1.18
ATOM    318  SC  LEU A 166     327.062 321.018 319.323  1.00  1.22
ATOM    319  CA  ILE A 167     322.601 323.233 316.417  1.00  1.10
ATOM    320  SC  ILE A 167     324.022 324.098 316.595  1.00  1.13
ATOM    321  CA  ALA A 168     321.311 322.999 312.629  1.00  1.01
ATOM    322  SC  ALA A 168     321.580 323.676 312.714  1.00  1.19
ATOM    323  CA  ASN A 169     320.592 324.941 309.425  1.00  1.44
ATOM    324  SC  ASN A 169     322.399 324.938 308.526  1.00  1.90
ATOM    325  CA  ASN A 170     317.519 324.279 307.247  1.00  1.90
ATOM    326  SC  ASN A 170     316.258 322.801 307.435  1.00  2.41
ATOM    327  CA  LEU A 171     317.446 325.704 303.868  1.00  2.34
ATOM    328  SC  LEU A 171     319.193 325.357 304.184  1.00  2.16
ATOM    329  CA  GLU A 172     315.285 323.079 302.162  1.00  2.03
ATOM    330  SC  GLU A 172     313.533 324.794 301.902  1.00  2.68
ATOM    331  CA  ARG A 173     313.504 324.365 298.693  1.00  2.68
ATOM    332  SC  ARG A 173     313.069 327.480 298.061  1.00  3.81
ATOM    333  CA  ASN A 174     310.592 322.736 297.239  1.00  2.66
ATOM    334  SC  ASN A 174     310.536 324.817 297.140  1.00  3.32
ATOM    335  CA  LEU A 175     312.041 320.362 294.848  1.00  2.85
ATOM    336  SC  LEU A 175     313.097 320.719 296.520  1.00  2.54
ATOM    337  CA  ASP A 176     309.992 317.251 293.620  1.00  3.11
ATOM    338  SC  ASP A 176     308.226 316.413 293.079  1.00  3.32
ATOM    339  CA  GLU A 177     311.106 313.870 291.953  1.00  3.93
ATOM    340  SC  GLU A 177     312.212 311.625 293.086  1.00  4.50
ATOM    341  CA  GLY A 178     308.283 311.533 291.535  1.00  4.45
ATOM    342  CA  ALA A 179     307.064 310.394 295.072  1.00  4.17
ATOM    343  SC  ALA A 179     306.544 309.804 294.922  1.00  4.34
ATOM    344  CA  TYR A 180     310.705 310.774 296.286  1.00  3.63
ATOM    345  SC  TYR A 180     312.683 308.583 297.841  1.00  4.78
ATOM    346  CA  HIS A 181     312.115 314.105 297.343  1.00  2.84
ATOM    347  SC  HIS A 181     312.458 312.231 299.306  1.00  3.10
ATOM    348  CA  GLN A 182     315.121 316.035 296.145  1.00  2.68
ATOM    349  SC  GLN A 182     314.374 317.281 294.172  1.00  3.73
ATOM    350  CA  GLY A 183     317.687 317.903 297.982  1.00  2.41
ATOM    351  CA  LYS A 184     318.565 320.717 295.451  1.00  2.69
ATOM    352  SC  LYS A 184     319.804 320.887 292.651  1.00  3.64
ATOM    353  CA  ALA A 185     317.543 324.029 296.826  1.00  2.76
ATOM    354  SC  ALA A 185     316.815 324.288 296.596  1.00  2.84
ATOM    355  CA  ALA A 186     319.668 323.911 299.750  1.00  2.59
ATOM    356  SC  ALA A 186     319.683 324.705 299.598  1.00  2.74
ATOM    357  CA  LEU A 187     319.312 321.433 302.484  1.00  1.81
ATOM    358  SC  LEU A 187     317.682 320.450 301.727  1.00  1.65
ATOM    359  CA  ILE A 188     319.918 320.901 305.935  1.00  1.38
ATOM    360  SC  ILE A 188     319.371 319.372 307.012  1.00  1.07
ATOM    361  CA  GLN A 189     323.203 321.359 307.548  1.00  1.30
ATOM    362  SC  GLN A 189     325.885 322.119 307.618  1.00  2.19
ATOM    363  CA  LEU A 190     324.331 320.659 310.895  1.00  0.96
ATOM    364  SC  LEU A 190     322.630 319.585 311.353  1.00  0.82
ATOM    365  CA  LEU A 191     326.963 321.881 313.279  1.00  1.08
ATOM    366  SC  LEU A 191     327.828 322.159 314.723  1.00  1.06
ATOM    367  CA  GLY A 192     330.305 323.337 311.739  1.00  1.39
ATOM    368  CA  GLN A 193     332.636 321.158 314.372  1.00  1.11
ATOM    369  SC  GLN A 193     335.158 322.186 314.723  1.00  1.89
ATOM    370  CA  LYS A 194     334.372 317.981 313.567  1.00  1.27
ATOM    371  SC  LYS A 194     336.942 318.535 313.604  1.00  2.41
ATOM    372  CA  LEU A 195     333.338 314.065 313.162  1.00  1.35
ATOM    373  SC  LEU A 195     331.297 313.800 313.855  1.00  1.27
ATOM    374  CA  GLU A 196     334.720 310.603 312.633  1.00  2.04
ATOM    375  SC  GLU A 196     336.360 311.894 314.422  1.00  2.65
ATOM    376  CA  HIS A 197     331.097 309.684 312.439  1.00  2.36
ATOM    377  SC  HIS A 197     332.276 307.932 314.315  1.00  3.55
ATOM    378  CA  HIS A 198     329.680 312.691 310.315  1.00  2.69
ATOM    379  SC  HIS A 198     332.100 311.669 309.750  1.00  3.19
ATOM    380  CA  HIS A 199     326.579 311.948 308.017  1.00  3.14
ATOM    381  SC  HIS A 199     325.323 311.464 310.254  1.00  3.50
ATOM    382  CA  HIS A 200     325.774 313.030 304.495  1.00  4.32
ATOM    383  SC  HIS A 200     327.087 315.322 304.948  1.00  5.07
ATOM    384  CA  HIS A 201     322.792 311.474 302.336  1.00  5.51
ATOM    385  SC  HIS A 201     322.327 310.099 304.678  1.00  6.11
ATOM    386  CA  HIS A 202     323.236 311.874 298.454  1.00  7.05
ATOM    387  SC  HIS A 202     323.531 314.491 299.127  1.00  7.28
TER
CONECT    1    3    2
CONECT    3    5    4
CONECT    5    7    6
CONECT    7    9    8
CONECT    9   11   10
CONECT   11   13   12
CONECT   13   15   14
CONECT   15   17   16
CONECT   17   19   18
CONECT   19   21   20
CONECT   21   23   22
CONECT   23   25   24
CONECT   25   27   26
CONECT   27   28
CONECT   28   30   29
CONECT   30   32   31
CONECT   32   34   33
CONECT   34   36   35
CONECT   36   38   37
CONECT   38   40   39
CONECT   40   42   41
CONECT   42   44   43
CONECT   44   46   45
CONECT   46   48   47
CONECT   48   50   49
CONECT   50   52   51
CONECT   52   54   53
CONECT   54   56   55
CONECT   56   58   57
CONECT   58   60   59
CONECT   60   61
CONECT   61   63   62
CONECT   63   65   64
CONECT   65   67   66
CONECT   67   69   68
CONECT   69   71   70
CONECT   71   73   72
CONECT   73   75   74
CONECT   75   76
CONECT   76   78   77
CONECT   78   79
CONECT   79   81   80
CONECT   81   83   82
CONECT   83   85   84
CONECT   85   87   86
CONECT   87   89   88
CONECT   89   91   90
CONECT   91   93   92
CONECT   93   95   94
CONECT   95   97   96
CONECT   97   98
CONECT   98  100   99
CONECT  100  102  101
CONECT  102  104  103
CONECT  104  106  105
CONECT  106  108  107
CONECT  108  110  109
CONECT  110  112  111
CONECT  112  114  113
CONECT  114  116  115
CONECT  116  118  117
CONECT  118  120  119
CONECT  120  121
CONECT  121  123  122
CONECT  123  125  124
CONECT  125  127  126
CONECT  127  129  128
CONECT  129  131  130
CONECT  131  133  132
CONECT  133  135  134
CONECT  135  137  136
CONECT  137  139  138
CONECT  139  141  140
CONECT  141  143  142
CONECT  143  144
CONECT  144  146  145
CONECT  146  148  147
CONECT  148  150  149
CONECT  150  152  151
CONECT  152  154  153
CONECT  154  156  155
CONECT  156  158  157
CONECT  158  160  159
CONECT  160  162  161
CONECT  162  164  163
CONECT  164  166  165
CONECT  166  168  167
CONECT  168  170  169
CONECT  170  172  171
CONECT  172  174  173
CONECT  174  176  175
CONECT  176  178  177
CONECT  178  180  179
CONECT  180  182  181
CONECT  182  184  183
CONECT  184  186  185
CONECT  186  187
CONECT  187  189  188
CONECT  189  191  190
CONECT  191  193  192
CONECT  193  195  194
CONECT  195  197  196
CONECT  197  199  198
CONECT  199  201  200
CONECT  201  203  202
CONECT  203  205  204
CONECT  205  207  206
CONECT  207  209  208
CONECT  209  211  210
CONECT  211  213  212
CONECT  213  215  214
CONECT  215  217  216
CONECT  217  219  218
CONECT  219  221  220
CONECT  221  223  222
CONECT  223  225  224
CONECT  225  227  226
CONECT  227  229  228
CONECT  229  231  230
CONECT  231  232
CONECT  232  234  233
CONECT  234  236  235
CONECT  236  238  237
CONECT  238  239
CONECT  239  240
CONECT  240  242  241
CONECT  242  244  243
CONECT  244  246  245
CONECT  246  248  247
CONECT  248  250  249
CONECT  250  251
CONECT  251  253  252
CONECT  253  255  254
CONECT  255  257  256
CONECT  257  259  258
CONECT  259  261  260
CONECT  261  263  262
CONECT  263  265  264
CONECT  265  267  266
CONECT  267  269  268
CONECT  269  271  270
CONECT  271  272
CONECT  272  273
CONECT  273  275  274
CONECT  275  277  276
CONECT  277  279  278
CONECT  279  281  280
CONECT  281  283  282
CONECT  283  285  284
CONECT  285  287  286
CONECT  287  289  288
CONECT  289  291  290
CONECT  291  293  292
CONECT  293  295  294
CONECT  295  297  296
CONECT  297  299  298
CONECT  299  301  300
CONECT  301  303  302
CONECT  303  305  304
CONECT  305  307  306
CONECT  307  309  308
CONECT  309  311  310
CONECT  311  313  312
CONECT  313  315  314
CONECT  315  317  316
CONECT  317  319  318
CONECT  319  321  320
CONECT  321  323  322
CONECT  323  325  324
CONECT  325  327  326
CONECT  327  329  328
CONECT  329  331  330
CONECT  331  333  332
CONECT  333  335  334
CONECT  335  337  336
CONECT  337  339  338
CONECT  339  341  340
CONECT  341  342
CONECT  342  344  343
CONECT  344  346  345
CONECT  346  348  347
CONECT  348  350  349
CONECT  350  351
CONECT  351  353  352
CONECT  353  355  354
CONECT  355  357  356
CONECT  357  359  358
CONECT  359  361  360
CONECT  361  363  362
CONECT  363  365  364
CONECT  365  367  366
CONECT  367  368
CONECT  368  370  369
CONECT  370  372  371
CONECT  372  374  373
CONECT  374  376  375
CONECT  376  378  377
CONECT  378  380  379
CONECT  380  382  381
CONECT  382  384  383
CONECT  384  386  385
CONECT  386  387
ENDMDL
REMARK 2KW5 MODEL 5 UNRES energy =  1456.28 kcal/mol RMSD =12.97 A
CRYST1  640.000  640.000  640.000  90.00  90.00  90.00 P 1           1
ORIGX1       1.00000   0.00000   0.00000        0.00000
ORIGX2       0.00000   1.00000   0.00000        0.00000
ORIGX2       0.00000   0.00000   1.00000        0.00000
SCALE1       1.00000   0.00000   0.00000        0.00000
SCALE2       1.00000   0.00000   0.00000        0.00000
SCALE3       1.00000   0.00000   0.00000        0.00000
ATOM      1  CA  MET A   1     334.581 313.711 325.057  1.00  3.89
ATOM      2  SC  MET A   1     336.249 315.335 325.938  1.00  4.65
ATOM      3  CA  TRP A   2     332.508 311.314 322.674  1.00  2.59
ATOM      4  SC  TRP A   2     329.842 312.507 320.308  1.00  2.24
ATOM      5  CA  ASP A   3     333.523 308.066 321.036  1.00  2.58
ATOM      6  SC  ASP A   3     334.443 306.633 322.067  1.00  3.34
ATOM      7  CA  GLU A   4     332.511 306.803 317.555  1.00  2.21
ATOM      8  SC  GLU A   4     333.652 307.015 314.996  1.00  3.17
ATOM      9  CA  ARG A   5     332.297 303.646 315.554  1.00  2.09
ATOM     10  SC  ARG A   5     330.055 301.311 314.954  1.00  3.38
ATOM     11  CA  PHE A   6     331.613 304.736 311.895  1.00  2.05
ATOM     12  SC  PHE A   6     329.667 304.404 309.621  1.00  2.77
ATOM     13  CA  SER A   7     330.809 308.243 310.241  1.00  1.86
ATOM     14  SC  SER A   7     331.679 309.245 310.080  1.00  2.15
ATOM     15  CA  GLN A   8     329.019 309.251 307.226  1.00  2.06
ATOM     16  SC  GLN A   8     327.383 307.878 307.538  1.00  2.65
ATOM     17  CA  SER A   9     329.158 312.516 305.377  1.00  2.40
ATOM     18  SC  SER A   9     328.500 312.162 304.215  1.00  2.78
ATOM     19  CA  GLU A  10     327.439 314.585 308.152  1.00  1.74
ATOM     20  SC  GLU A  10     325.634 314.017 306.660  1.00  2.64
ATOM     21  CA  TYR A  11     325.998 311.313 309.832  1.00  1.25
ATOM     22  SC  TYR A  11     322.962 312.448 309.126  1.00  2.22
ATOM     23  CA  VAL A  12     327.414 308.685 312.211  1.00  1.15
ATOM     24  SC  VAL A  12     327.884 309.788 313.065  1.00  1.24
ATOM     25  CA  TYR A  13     326.941 305.052 313.346  1.00  1.17
ATOM     26  SC  TYR A  13     325.810 301.979 312.720  1.00  2.35
ATOM     27  CA  GLY A  14     327.312 303.271 316.606  1.00  1.41
ATOM     28  CA  THR A  15     328.223 306.426 318.605  1.00  1.29
ATOM     29  SC  THR A  15     328.248 307.761 318.010  1.00  1.55
ATOM     30  CA  GLU A  16     327.157 307.377 322.111  1.00  1.24
ATOM     31  SC  GLU A  16     326.507 305.015 322.367  1.00  2.26
ATOM     32  CA  PRO A  17     325.804 310.585 323.307  1.00  1.54
ATOM     33  SC  PRO A  17     324.909 309.640 323.922  1.00  1.75
ATOM     34  CA  ASN A  18     328.322 312.318 325.487  1.00  1.26
ATOM     35  SC  ASN A  18     328.399 314.134 324.755  1.00  2.09
ATOM     36  CA  ASP A  19     326.895 314.356 328.354  1.00  1.03
ATOM     37  SC  ASP A  19     326.499 313.929 330.251  1.00  1.59
ATOM     38  CA  PHE A  20     329.657 316.964 327.417  1.00  0.93
ATOM     39  SC  PHE A  20     331.611 317.831 329.517  1.00  2.43
ATOM     40  CA  LEU A  21     329.369 319.580 324.951  1.00  0.67
ATOM     41  SC  LEU A  21     328.189 321.187 324.357  1.00  0.54
ATOM     42  CA  VAL A  22     332.831 318.935 323.540  1.00  0.94
ATOM     43  SC  VAL A  22     333.025 317.481 323.125  1.00  1.22
ATOM     44  CA  SER A  23     332.545 317.987 319.950  1.00  1.00
ATOM     45  SC  SER A  23     332.268 316.788 319.288  1.00  1.31
ATOM     46  CA  VAL A  24     330.413 320.709 318.724  1.00  0.65
ATOM     47  SC  VAL A  24     329.517 320.218 319.785  1.00  0.60
ATOM     48  CA  ALA A  25     331.650 323.355 321.382  1.00  0.63
ATOM     49  SC  ALA A  25     332.042 322.722 321.802  1.00  0.74
ATOM     50  CA  ASN A  26     334.930 323.246 319.775  1.00  0.89
ATOM     51  SC  ASN A  26     335.254 321.150 320.005  1.00  1.42
ATOM     52  CA  GLN A  27     333.640 322.683 316.324  1.00  0.94
ATOM     53  SC  GLN A  27     332.196 322.999 314.434  1.00  1.89
ATOM     54  CA  ILE A  28     331.556 325.993 316.533  1.00  0.73
ATOM     55  SC  ILE A  28     330.412 325.122 317.873  1.00  0.58
ATOM     56  CA  PRO A  29     332.587 329.703 316.110  1.00  0.85
ATOM     57  SC  PRO A  29     331.513 329.910 315.207  1.00  0.90
ATOM     58  CA  GLN A  30     332.724 331.980 319.057  1.00  0.77
ATOM     59  SC  GLN A  30     334.116 333.077 320.707  1.00  1.99
ATOM     60  CA  GLY A  31     329.825 333.710 320.623  1.00  0.60
ATOM     61  CA  LYS A  32     327.738 333.822 323.697  1.00  0.57
ATOM     62  SC  LYS A  32     328.209 335.651 326.068  1.00  1.71
ATOM     63  CA  ILE A  33     324.522 331.676 324.816  1.00  0.48
ATOM     64  SC  ILE A  33     325.829 330.738 323.832  1.00  0.45
ATOM     65  CA  LEU A  34     320.563 332.084 324.661  1.00  0.44
ATOM     66  SC  LEU A  34     318.930 332.270 323.316  1.00  0.41
ATOM     67  CA  CYS A  35     317.850 329.967 326.761  1.00  0.55
ATOM     68  SC  CYS A  35     316.906 330.641 327.436  1.00  0.84
ATOM     69  CA  LEU A  36     314.740 328.957 324.713  1.00  0.58
ATOM     70  SC  LEU A  36     315.517 329.013 322.855  1.00  0.48
ATOM     71  CA  ALA A  37     312.660 330.051 328.012  1.00  0.81
ATOM     72  SC  ALA A  37     312.752 329.244 327.956  1.00  1.05
ATOM     73  CA  GLU A  38     315.474 331.208 330.167  1.00  1.18
ATOM     74  SC  GLU A  38     315.652 331.629 332.991  1.00  2.23
ATOM     75  CA  GLY A  39     317.385 334.573 329.741  1.00  1.85
ATOM     76  CA  GLU A  40     320.236 335.861 327.552  1.00  2.08
ATOM     77  SC  GLU A  40     320.408 338.437 327.620  1.00  3.27
ATOM     78  CA  GLY A  41     323.956 335.315 327.877  1.00  1.95
ATOM     79  CA  ARG A  42     322.851 333.617 331.059  1.00  1.51
ATOM     80  SC  ARG A  42     322.622 336.123 333.354  1.00  3.17
ATOM     81  CA  ASN A  43     321.534 330.183 330.474  1.00  1.23
ATOM     82  SC  ASN A  43     321.074 331.204 328.911  1.00  1.95
ATOM     83  CA  ALA A  44     324.697 328.952 328.534  1.00  0.84
ATOM     84  SC  ALA A  44     324.838 329.754 328.732  1.00  0.97
ATOM     85  CA  CYS A  45     326.577 327.030 330.927  1.00  0.88
ATOM     86  SC  CYS A  45     325.678 327.208 332.080  1.00  1.26
ATOM     87  CA  PHE A  46     328.161 324.371 328.434  1.00  0.78
ATOM     88  SC  PHE A  46     327.817 321.425 329.014  1.00  1.15
ATOM     89  CA  LEU A  47     328.363 326.950 325.800  1.00  0.59
ATOM     90  SC  LEU A  47     328.228 326.105 323.971  1.00  0.48
ATOM     91  CA  ALA A  48     329.412 330.231 327.404  1.00  0.82
ATOM     92  SC  ALA A  48     329.424 330.997 327.640  1.00  0.94
ATOM     93  CA  SER A  49     331.862 327.983 329.272  1.00  0.91
ATOM     94  SC  SER A  49     331.030 327.065 329.718  1.00  1.06
ATOM     95  CA  LEU A  50     333.766 326.680 326.355  1.00  0.76
ATOM     96  SC  LEU A  50     332.467 325.137 325.874  1.00  0.70
ATOM     97  CA  GLY A  51     332.551 329.858 324.520  1.00  0.76
ATOM     98  CA  TYR A  52     331.170 328.392 321.266  1.00  0.54
ATOM     99  SC  TYR A  52     333.828 326.422 321.885  1.00  1.09
ATOM    100  CA  GLU A  53     328.232 329.235 318.763  1.00  0.52
ATOM    101  SC  GLU A  53     328.860 331.822 317.912  1.00  0.76
ATOM    102  CA  VAL A  54     326.340 326.803 316.604  1.00  0.56
ATOM    103  SC  VAL A  54     326.453 327.002 318.084  1.00  0.48
ATOM    104  CA  THR A  55     322.475 327.377 315.799  1.00  0.50
ATOM    105  SC  THR A  55     321.803 327.482 314.513  1.00  0.73
ATOM    106  CA  ALA A  56     319.493 328.019 317.810  1.00  0.46
ATOM    107  SC  ALA A  56     319.238 327.663 318.437  1.00  0.61
ATOM    108  CA  VAL A  57     316.079 328.963 316.746  1.00  0.51
ATOM    109  SC  VAL A  57     316.054 330.163 317.600  1.00  0.43
ATOM    110  CA  ASP A  58     317.085 330.638 313.307  1.00  0.68
ATOM    111  SC  ASP A  58     316.590 329.098 311.974  1.00  1.01
ATOM    112  CA  GLN A  59     313.531 330.407 312.179  1.00  1.08
ATOM    113  SC  GLN A  59     312.046 328.788 310.575  1.00  2.09
ATOM    114  CA  SER A  60     313.417 334.062 311.325  1.00  1.03
ATOM    115  SC  SER A  60     313.580 333.857 312.677  1.00  1.24
ATOM    116  CA  SER A  61     314.604 335.959 308.228  1.00  1.33
ATOM    117  SC  SER A  61     313.962 336.029 307.113  1.00  1.67
ATOM    118  CA  VAL A  62     314.990 338.757 310.635  1.00  1.74
ATOM    119  SC  VAL A  62     313.972 338.152 311.630  1.00  1.68
ATOM    120  CA  GLY A  63     317.849 337.421 312.633  1.00  1.59
ATOM    121  CA  LEU A  64     318.520 333.897 311.502  1.00  0.97
ATOM    122  SC  LEU A  64     318.483 333.012 313.138  1.00  0.63
ATOM    123  CA  ALA A  65     318.795 334.842 307.806  1.00  1.47
ATOM    124  SC  ALA A  65     318.135 335.107 307.602  1.00  1.65
ATOM    125  CA  LYS A  66     321.182 337.584 308.770  1.00  1.85
ATOM    126  SC  LYS A  66     320.871 340.274 310.357  1.00  2.70
ATOM    127  CA  ALA A  67     323.078 335.513 311.085  1.00  1.80
ATOM    128  SC  ALA A  67     323.171 335.019 311.730  1.00  1.78
ATOM    129  CA  LYS A  68     326.048 336.128 308.670  1.00  2.68
ATOM    130  SC  LYS A  68     327.563 336.395 310.970  1.00  3.58
ATOM    131  CA  GLN A  69     324.141 336.080 305.392  1.00  3.05
ATOM    132  SC  GLN A  69     323.829 335.735 303.015  1.00  4.10
ATOM    133  CA  LEU A  70     322.255 332.830 305.895  1.00  2.41
ATOM    134  SC  LEU A  70     321.220 331.165 306.402  1.00  2.74
ATOM    135  CA  ALA A  71     325.621 331.211 306.421  1.00  2.02
ATOM    136  SC  ALA A  71     326.024 331.762 306.034  1.00  2.22
ATOM    137  CA  GLN A  72     324.150 329.361 309.386  1.00  2.23
ATOM    138  SC  GLN A  72     321.731 330.131 310.550  1.00  4.01
ATOM    139  CA  GLU A  73     322.487 326.375 307.683  1.00  4.14
ATOM    140  SC  GLU A  73     319.830 325.776 307.248  1.00  4.60
ATOM    141  CA  LYS A  74     325.028 326.813 304.592  1.00  3.52
ATOM    142  SC  LYS A  74     326.992 328.796 303.299  1.00  3.39
ATOM    143  CA  GLY A  75     327.506 324.976 306.748  1.00  3.84
ATOM    144  CA  VAL A  76     329.169 328.583 307.242  1.00  2.39
ATOM    145  SC  VAL A  76     327.710 328.519 307.804  1.00  1.89
ATOM    146  CA  LYS A  77     329.333 330.265 310.536  1.00  1.75
ATOM    147  SC  LYS A  77     330.959 332.535 309.350  1.00  2.75
ATOM    148  CA  ILE A  78     326.721 330.746 313.500  1.00  0.70
ATOM    149  SC  ILE A  78     326.143 331.450 311.930  1.00  0.71
ATOM    150  CA  THR A  79     323.280 331.467 314.500  1.00  0.51
ATOM    151  SC  THR A  79     323.347 330.905 315.814  1.00  0.48
ATOM    152  CA  THR A  80     321.832 334.582 315.945  1.00  0.61
ATOM    153  SC  THR A  80     321.155 335.800 315.521  1.00  0.86
ATOM    154  CA  VAL A  81     319.217 333.020 318.014  1.00  0.50
ATOM    155  SC  VAL A  81     319.594 332.033 318.867  1.00  0.44
ATOM    156  CA  GLN A  82     316.823 335.451 316.639  1.00  0.70
ATOM    157  SC  GLN A  82     316.860 337.726 316.434  1.00  1.25
ATOM    158  CA  SER A  83     314.020 333.378 317.346  1.00  0.77
ATOM    159  SC  SER A  83     312.928 333.882 317.732  1.00  1.01
ATOM    160  CA  ASN A  84     310.966 332.341 315.685  1.00  1.27
ATOM    161  SC  ASN A  84     310.284 331.682 314.051  1.00  2.15
ATOM    162  CA  LEU A  85     309.870 329.853 318.035  1.00  0.99
ATOM    163  SC  LEU A  85     311.609 330.315 319.302  1.00  0.69
ATOM    164  CA  ALA A  86     306.440 331.757 318.036  1.00  1.55
ATOM    165  SC  ALA A  86     305.771 331.383 318.373  1.00  1.73
ATOM    166  CA  ASP A  87     308.193 334.849 319.469  1.00  1.55
ATOM    167  SC  ASP A  87     307.483 335.763 321.125  1.00  2.12
ATOM    168  CA  PHE A  88     311.582 333.829 321.352  1.00  0.92
ATOM    169  SC  PHE A  88     311.571 336.787 321.389  1.00  1.16
ATOM    170  CA  ASP A  89     311.873 334.168 325.045  1.00  0.97
ATOM    171  SC  ASP A  89     310.323 334.750 326.222  1.00  1.49
ATOM    172  CA  ILE A  90     315.639 334.442 325.054  1.00  0.70
ATOM    173  SC  ILE A  90     314.209 333.338 324.379  1.00  0.65
ATOM    174  CA  VAL A  91     316.470 337.734 323.274  1.00  0.81
ATOM    175  SC  VAL A  91     317.789 337.987 323.765  1.00  0.78
ATOM    176  CA  ALA A  92     316.245 339.398 320.064  1.00  1.06
ATOM    177  SC  ALA A  92     315.513 339.078 319.968  1.00  1.20
ATOM    178  CA  ASP A  93     318.575 342.468 321.009  1.00  1.38
ATOM    179  SC  ASP A  93     317.227 342.968 322.370  1.00  2.10
ATOM    180  CA  ALA A  94     321.698 340.710 321.984  1.00  1.17
ATOM    181  SC  ALA A  94     321.969 341.022 322.665  1.00  1.30
ATOM    182  CA  TRP A  95     321.756 337.751 319.608  1.00  0.85
ATOM    183  SC  TRP A  95     318.416 336.125 320.044  1.00  0.65
ATOM    184  CA  GLU A  96     325.834 338.056 319.030  1.00  0.91
ATOM    185  SC  GLU A  96     326.024 340.364 319.938  1.00  2.03
ATOM    186  CA  GLY A  97     326.345 334.566 317.759  1.00  0.63
ATOM    187  CA  ILE A  98     324.592 332.235 320.246  1.00  0.47
ATOM    188  SC  ILE A  98     323.307 333.394 321.105  1.00  0.43
ATOM    189  CA  VAL A  99     323.541 328.541 321.266  1.00  0.39
ATOM    190  SC  VAL A  99     323.911 327.337 322.163  1.00  0.40
ATOM    191  CA  SER A 100     320.932 327.504 323.699  1.00  0.47
ATOM    192  SC  SER A 100     320.045 326.892 322.999  1.00  0.58
ATOM    193  CA  ILE A 101     320.654 326.257 327.254  1.00  0.60
ATOM    194  SC  ILE A 101     322.197 325.815 326.958  1.00  0.57
ATOM    195  CA  PHE A 102     317.336 326.137 329.574  1.00  0.74
ATOM    196  SC  PHE A 102     315.369 326.347 331.906  1.00  2.00
ATOM    197  CA  CYS A 103     314.808 325.009 327.065  1.00  0.86
ATOM    198  SC  CYS A 103     315.414 324.827 325.816  1.00  0.76
ATOM    199  CA  HIS A 104     311.208 324.799 328.242  1.00  0.91
ATOM    200  SC  HIS A 104     310.773 326.688 330.153  1.00  1.76
ATOM    201  CA  LEU A 105     308.923 327.618 326.883  1.00  0.83
ATOM    202  SC  LEU A 105     309.580 328.453 324.950  1.00  0.67
ATOM    203  CA  PRO A 106     305.844 329.329 328.277  1.00  1.16
ATOM    204  SC  PRO A 106     306.766 330.417 328.170  1.00  1.26
ATOM    205  CA  SER A 107     302.557 328.106 326.821  1.00  1.21
ATOM    206  SC  SER A 107     302.443 328.010 328.152  1.00  1.54
ATOM    207  CA  SER A 108     302.092 330.491 323.965  1.00  1.37
ATOM    208  SC  SER A 108     302.239 331.226 325.088  1.00  1.73
ATOM    209  CA  LEU A 109     305.632 330.310 323.187  1.00  1.09
ATOM    210  SC  LEU A 109     307.230 331.350 322.606  1.00  0.84
ATOM    211  CA  ARG A 110     306.045 326.577 323.506  1.00  1.13
ATOM    212  SC  ARG A 110     305.896 325.802 326.727  1.00  2.37
ATOM    213  CA  GLN A 111     303.442 326.231 320.882  1.00  1.18
ATOM    214  SC  GLN A 111     302.118 325.292 322.537  1.00  2.20
ATOM    215  CA  GLN A 112     306.360 326.874 318.580  1.00  1.24
ATOM    216  SC  GLN A 112     306.655 326.875 316.247  1.00  2.01
ATOM    217  CA  LEU A 113     309.332 325.048 320.099  1.00  1.29
ATOM    218  SC  LEU A 113     310.794 326.052 320.983  1.00  0.83
ATOM    219  CA  TYR A 114     307.112 322.272 321.503  1.00  1.19
ATOM    220  SC  TYR A 114     303.795 321.871 321.694  1.00  2.60
ATOM    221  CA  PRO A 115     306.980 320.494 318.097  1.00  1.05
ATOM    222  SC  PRO A 115     306.582 321.520 317.266  1.00  1.17
ATOM    223  CA  LYS A 116     310.591 320.436 317.534  1.00  0.99
ATOM    224  SC  LYS A 116     310.903 317.627 316.134  1.00  1.79
ATOM    225  CA  VAL A 117     312.615 321.969 320.502  1.00  0.72
ATOM    226  SC  VAL A 117     313.728 322.880 320.335  1.00  0.64
ATOM    227  CA  TYR A 118     311.185 320.774 323.923  1.00  0.86
ATOM    228  SC  TYR A 118     308.334 320.315 325.707  1.00  2.44
ATOM    229  CA  GLN A 119     310.195 317.433 322.175  1.00  1.04
ATOM    230  SC  GLN A 119     308.050 318.528 322.388  1.00  2.04
ATOM    231  CA  GLY A 120     313.356 317.251 320.419  1.00  0.94
ATOM    232  CA  LEU A 121     316.228 317.913 323.110  1.00  0.84
ATOM    233  SC  LEU A 121     316.746 319.823 322.433  1.00  0.59
ATOM    234  CA  LYS A 122     314.903 319.099 326.189  1.00  0.90
ATOM    235  SC  LYS A 122     313.679 316.298 326.158  1.00  2.12
ATOM    236  CA  PRO A 123     318.238 319.580 327.555  1.00  0.89
ATOM    237  SC  PRO A 123     318.467 318.428 326.770  1.00  1.09
ATOM    238  CA  GLY A 124     320.226 321.944 325.409  1.00  0.59
ATOM    239  CA  GLY A 125     320.412 323.107 322.041  1.00  0.57
ATOM    240  CA  VAL A 126     323.114 324.378 319.763  1.00  0.52
ATOM    241  SC  VAL A 126     324.391 323.682 320.089  1.00  0.48
ATOM    242  CA  PHE A 127     322.799 321.439 317.576  1.00  0.52
ATOM    243  SC  PHE A 127     322.545 322.850 314.938  1.00  0.59
ATOM    244  CA  ILE A 128     322.892 318.969 320.363  1.00  0.50
ATOM    245  SC  ILE A 128     323.366 320.093 321.830  1.00  0.49
ATOM    246  CA  LEU A 129     319.879 316.360 320.673  1.00  0.52
ATOM    247  SC  LEU A 129     318.977 317.093 319.381  1.00  0.54
ATOM    248  CA  GLU A 130     318.669 313.004 321.913  1.00  0.60
ATOM    249  SC  GLU A 130     317.741 312.806 324.152  1.00  1.54
ATOM    250  CA  GLY A 131     315.860 311.233 320.191  1.00  0.70
ATOM    251  CA  PHE A 132     315.528 307.744 321.469  1.00  0.76
ATOM    252  SC  PHE A 132     314.662 306.924 318.814  1.00  1.38
ATOM    253  CA  ALA A 133     317.897 306.431 324.096  1.00  1.05
ATOM    254  SC  ALA A 133     318.465 306.736 324.602  1.00  1.18
ATOM    255  CA  PRO A 134     315.104 307.431 326.445  1.00  1.39
ATOM    256  SC  PRO A 134     314.775 308.645 325.807  1.00  1.34
ATOM    257  CA  GLU A 135     314.009 303.990 325.906  1.00  1.45
ATOM    258  SC  GLU A 135     316.455 303.363 326.131  1.00  2.33
ATOM    259  CA  GLN A 136     310.316 303.522 326.751  1.00  1.80
ATOM    260  SC  GLN A 136     309.075 303.811 329.236  1.00  2.44
ATOM    261  CA  LEU A 137     309.338 301.912 323.523  1.00  1.66
ATOM    262  SC  LEU A 137     308.140 303.659 323.164  1.00  1.43
ATOM    263  CA  GLN A 138     311.453 303.963 321.226  1.00  1.44
ATOM    264  SC  GLN A 138     313.810 303.549 321.838  1.00  1.83
ATOM    265  CA  TYR A 139     311.932 300.867 319.110  1.00  2.16
ATOM    266  SC  TYR A 139     308.933 299.177 318.896  1.00  3.39
ATOM    267  CA  ASN A 140     311.021 303.000 316.235  1.00  2.38
ATOM    268  SC  ASN A 140     310.735 301.382 315.038  1.00  2.87
ATOM    269  CA  THR A 141     309.805 306.619 316.566  1.00  2.34
ATOM    270  SC  THR A 141     310.069 308.097 316.391  1.00  2.72
ATOM    271  CA  GLY A 142     305.994 307.866 316.251  1.00  2.61
ATOM    272  CA  GLY A 143     303.680 304.749 316.610  1.00  2.71
ATOM    273  CA  PRO A 144     304.358 303.786 320.277  1.00  2.08
ATOM    274  SC  PRO A 144     305.524 303.359 319.563  1.00  2.13
ATOM    275  CA  LYS A 145     303.451 306.586 322.824  1.00  1.91
ATOM    276  SC  LYS A 145     300.794 305.301 321.635  1.00  3.32
ATOM    277  CA  ASP A 146     305.190 306.355 326.163  1.00  1.97
ATOM    278  SC  ASP A 146     304.484 304.610 326.972  1.00  2.51
ATOM    279  CA  LEU A 147     308.309 308.233 324.903  1.00  1.50
ATOM    280  SC  LEU A 147     310.058 307.185 325.160  1.00  1.40
ATOM    281  CA  ASP A 148     308.484 306.877 321.256  1.00  1.18
ATOM    282  SC  ASP A 148     307.980 306.250 319.425  1.00  1.44
ATOM    283  CA  LEU A 149     307.181 310.231 320.420  1.00  1.52
ATOM    284  SC  LEU A 149     305.303 309.540 321.143  1.00  1.93
ATOM    285  CA  LEU A 150     310.971 310.870 320.532  1.00  1.00
ATOM    286  SC  LEU A 150     311.159 308.830 321.234  1.00  0.87
ATOM    287  CA  PRO A 151     312.666 312.675 317.576  1.00  0.88
ATOM    288  SC  PRO A 151     312.975 313.326 318.797  1.00  1.06
ATOM    289  CA  LYS A 152     314.621 310.716 314.930  1.00  0.72
ATOM    290  SC  LYS A 152     315.225 308.062 313.366  1.00  1.18
ATOM    291  CA  LEU A 153     317.639 312.307 313.348  1.00  0.75
ATOM    292  SC  LEU A 153     319.432 312.112 313.162  1.00  0.73
ATOM    293  CA  GLU A 154     316.310 311.662 309.786  1.00  1.09
ATOM    294  SC  GLU A 154     317.556 311.054 308.118  1.00  2.07
ATOM    295  CA  THR A 155     313.526 314.116 310.363  1.00  1.07
ATOM    296  SC  THR A 155     313.157 313.153 311.293  1.00  1.34
ATOM    297  CA  LEU A 156     315.285 315.945 313.445  1.00  0.78
ATOM    298  SC  LEU A 156     315.336 315.980 315.488  1.00  0.62
ATOM    299  CA  GLN A 157     318.364 317.147 312.121  1.00  0.91
ATOM    300  SC  GLN A 157     320.855 316.106 311.772  1.00  1.62
ATOM    301  CA  SER A 158     316.502 318.601 309.140  1.00  1.15
ATOM    302  SC  SER A 158     316.684 317.558 308.382  1.00  1.40
ATOM    303  CA  GLU A 159     313.435 319.785 311.150  1.00  0.95
ATOM    304  SC  GLU A 159     310.998 320.066 309.881  1.00  1.82
ATOM    305  CA  LEU A 160     314.016 320.641 314.768  1.00  0.67
ATOM    306  SC  LEU A 160     314.794 320.520 316.706  1.00  0.56
ATOM    307  CA  PRO A 161     313.883 324.328 313.743  1.00  0.82
ATOM    308  SC  PRO A 161     312.885 324.033 312.787  1.00  0.96
ATOM    309  CA  SER A 162     314.235 325.597 317.262  1.00  0.66
ATOM    310  SC  SER A 162     313.190 326.311 317.324  1.00  0.99
ATOM    311  CA  LEU A 163     317.379 323.822 317.394  1.00  0.54
ATOM    312  SC  LEU A 163     318.792 322.424 318.247  1.00  0.50
ATOM    313  CA  ASN A 164     319.170 322.704 314.237  1.00  0.64
ATOM    314  SC  ASN A 164     318.485 324.479 313.503  1.00  0.82
ATOM    315  CA  TRP A 165     321.552 319.574 314.255  1.00  0.62
ATOM    316  SC  TRP A 165     318.400 319.844 313.175  1.00  0.62
ATOM    317  CA  LEU A 166     325.408 319.935 313.635  1.00  0.61
ATOM    318  SC  LEU A 166     326.646 321.353 314.622  1.00  0.64
ATOM    319  CA  ILE A 167     326.326 316.295 312.636  1.00  0.72
ATOM    320  SC  ILE A 167     327.666 316.754 313.943  1.00  0.72
ATOM    321  CA  ALA A 168     324.230 313.218 313.840  1.00  0.70
ATOM    322  SC  ALA A 168     324.884 313.337 314.260  1.00  0.97
ATOM    323  CA  ASN A 169     324.574 309.718 315.002  1.00  0.75
ATOM    324  SC  ASN A 169     324.930 310.813 316.675  1.00  0.98
ATOM    325  CA  ASN A 170     322.838 306.352 314.886  1.00  0.93
ATOM    326  SC  ASN A 170     323.137 306.372 312.853  1.00  1.60
ATOM    327  CA  LEU A 171     322.638 303.787 317.753  1.00  0.99
ATOM    328  SC  LEU A 171     323.176 305.456 318.543  1.00  0.95
ATOM    329  CA  GLU A 172     321.452 300.303 318.910  1.00  1.26
ATOM    330  SC  GLU A 172     323.823 300.500 318.975  1.00  2.44
ATOM    331  CA  ARG A 173     320.895 299.168 322.600  1.00  1.53
ATOM    332  SC  ARG A 173     319.321 297.351 325.257  1.00  2.49
ATOM    333  CA  ASN A 174     322.431 295.535 322.098  1.00  2.28
ATOM    334  SC  ASN A 174     323.116 295.087 323.900  1.00  2.74
ATOM    335  CA  LEU A 175     320.776 295.625 318.441  1.00  2.18
ATOM    336  SC  LEU A 175     320.059 297.468 319.272  1.00  1.71
ATOM    337  CA  ASP A 176     324.289 295.118 316.793  1.00  3.25
ATOM    338  SC  ASP A 176     326.103 295.412 317.622  1.00  3.63
ATOM    339  CA  GLU A 177     325.433 291.605 318.386  1.00  4.15
ATOM    340  SC  GLU A 177     326.779 289.403 317.770  1.00  4.86
ATOM    341  CA  GLY A 178     321.973 290.148 318.452  1.00  4.40
ATOM    342  CA  ALA A 179     318.414 290.532 319.280  1.00  4.06
ATOM    343  SC  ALA A 179     318.353 290.105 318.521  1.00  4.20
ATOM    344  CA  TYR A 180     316.486 289.109 322.289  1.00  4.08
ATOM    345  SC  TYR A 180     313.883 288.887 320.045  1.00  5.65
ATOM    346  CA  HIS A 181     319.589 288.032 323.684  1.00  4.73
ATOM    347  SC  HIS A 181     319.430 285.224 323.933  1.00  6.26
ATOM    348  CA  GLN A 182     321.440 291.079 324.603  1.00  3.78
ATOM    349  SC  GLN A 182     324.230 291.483 324.894  1.00  4.86
ATOM    350  CA  GLY A 183     318.843 293.896 323.602  1.00  2.45
ATOM    351  CA  LYS A 184     316.205 295.464 321.292  1.00  1.90
ATOM    352  SC  LYS A 184     313.628 296.858 322.006  1.00  2.64
ATOM    353  CA  ALA A 185     316.521 299.259 321.750  1.00  1.34
ATOM    354  SC  ALA A 185     316.804 299.522 322.454  1.00  1.36
ATOM    355  CA  ALA A 186     316.518 301.543 318.882  1.00  1.13
ATOM    356  SC  ALA A 186     316.024 301.534 318.209  1.00  1.25
ATOM    357  CA  LEU A 187     318.391 304.768 319.125  1.00  0.85
ATOM    358  SC  LEU A 187     319.033 303.955 320.504  1.00  0.92
ATOM    359  CA  ILE A 188     319.174 307.982 316.925  1.00  0.68
ATOM    360  SC  ILE A 188     318.422 309.739 316.953  1.00  0.60
ATOM    361  CA  GLN A 189     321.302 310.826 318.425  1.00  0.64
ATOM    362  SC  GLN A 189     321.762 311.993 320.508  1.00  1.23
ATOM    363  CA  LEU A 190     322.506 314.322 317.319  1.00  0.61
ATOM    364  SC  LEU A 190     321.089 314.740 316.318  1.00  0.57
ATOM    365  CA  LEU A 191     325.738 316.280 317.879  1.00  0.59
ATOM    366  SC  LEU A 191     325.963 318.384 318.035  1.00  0.54
ATOM    367  CA  GLY A 192     326.258 316.212 321.722  1.00  0.60
ATOM    368  CA  GLN A 193     324.397 317.411 324.823  1.00  0.65
ATOM    369  SC  GLN A 193     322.312 315.553 324.360  1.00  1.43
ATOM    370  CA  LYS A 194     324.515 320.301 326.986  1.00  0.73
ATOM    371  SC  LYS A 194     322.378 321.953 328.456  1.00  1.33
ATOM    372  CA  LEU A 195     322.793 318.856 329.982  1.00  1.23
ATOM    373  SC  LEU A 195     323.188 316.997 329.300  1.00  1.20
ATOM    374  CA  GLU A 196     324.625 320.426 332.825  1.00  1.90
ATOM    375  SC  GLU A 196     327.184 319.615 333.710  1.00  2.81
ATOM    376  CA  HIS A 197     322.434 323.470 332.264  1.00  3.93
ATOM    377  SC  HIS A 197     321.117 325.760 331.388  1.00  5.00
ATOM    378  CA  HIS A 198     319.502 323.430 334.764  1.00  6.64
ATOM    379  SC  HIS A 198     316.910 322.788 334.261  1.00  7.78
ATOM    380  CA  HIS A 199     321.936 322.574 337.579  1.00  8.15
ATOM    381  SC  HIS A 199     321.534 321.159 335.365  1.00  8.46
ATOM    382  CA  HIS A 200     324.611 325.249 337.065  1.00  9.49
ATOM    383  SC  HIS A 200     326.345 324.362 335.006  1.00  9.16
ATOM    384  CA  HIS A 201     321.899 327.818 337.244  1.00 12.04
ATOM    385  SC  HIS A 201     320.282 329.977 336.560  1.00 12.31
ATOM    386  CA  HIS A 202     320.224 326.227 340.076  1.00 14.37
ATOM    387  SC  HIS A 202     322.046 328.251 340.631  1.00 15.01
TER
CONECT    1    3    2
CONECT    3    5    4
CONECT    5    7    6
CONECT    7    9    8
CONECT    9   11   10
CONECT   11   13   12
CONECT   13   15   14
CONECT   15   17   16
CONECT   17   19   18
CONECT   19   21   20
CONECT   21   23   22
CONECT   23   25   24
CONECT   25   27   26
CONECT   27   28
CONECT   28   30   29
CONECT   30   32   31
CONECT   32   34   33
CONECT   34   36   35
CONECT   36   38   37
CONECT   38   40   39
CONECT   40   42   41
CONECT   42   44   43
CONECT   44   46   45
CONECT   46   48   47
CONECT   48   50   49
CONECT   50   52   51
CONECT   52   54   53
CONECT   54   56   55
CONECT   56   58   57
CONECT   58   60   59
CONECT   60   61
CONECT   61   63   62
CONECT   63   65   64
CONECT   65   67   66
CONECT   67   69   68
CONECT   69   71   70
CONECT   71   73   72
CONECT   73   75   74
CONECT   75   76
CONECT   76   78   77
CONECT   78   79
CONECT   79   81   80
CONECT   81   83   82
CONECT   83   85   84
CONECT   85   87   86
CONECT   87   89   88
CONECT   89   91   90
CONECT   91   93   92
CONECT   93   95   94
CONECT   95   97   96
CONECT   97   98
CONECT   98  100   99
CONECT  100  102  101
CONECT  102  104  103
CONECT  104  106  105
CONECT  106  108  107
CONECT  108  110  109
CONECT  110  112  111
CONECT  112  114  113
CONECT  114  116  115
CONECT  116  118  117
CONECT  118  120  119
CONECT  120  121
CONECT  121  123  122
CONECT  123  125  124
CONECT  125  127  126
CONECT  127  129  128
CONECT  129  131  130
CONECT  131  133  132
CONECT  133  135  134
CONECT  135  137  136
CONECT  137  139  138
CONECT  139  141  140
CONECT  141  143  142
CONECT  143  144
CONECT  144  146  145
CONECT  146  148  147
CONECT  148  150  149
CONECT  150  152  151
CONECT  152  154  153
CONECT  154  156  155
CONECT  156  158  157
CONECT  158  160  159
CONECT  160  162  161
CONECT  162  164  163
CONECT  164  166  165
CONECT  166  168  167
CONECT  168  170  169
CONECT  170  172  171
CONECT  172  174  173
CONECT  174  176  175
CONECT  176  178  177
CONECT  178  180  179
CONECT  180  182  181
CONECT  182  184  183
CONECT  184  186  185
CONECT  186  187
CONECT  187  189  188
CONECT  189  191  190
CONECT  191  193  192
CONECT  193  195  194
CONECT  195  197  196
CONECT  197  199  198
CONECT  199  201  200
CONECT  201  203  202
CONECT  203  205  204
CONECT  205  207  206
CONECT  207  209  208
CONECT  209  211  210
CONECT  211  213  212
CONECT  213  215  214
CONECT  215  217  216
CONECT  217  219  218
CONECT  219  221  220
CONECT  221  223  222
CONECT  223  225  224
CONECT  225  227  226
CONECT  227  229  228
CONECT  229  231  230
CONECT  231  232
CONECT  232  234  233
CONECT  234  236  235
CONECT  236  238  237
CONECT  238  239
CONECT  239  240
CONECT  240  242  241
CONECT  242  244  243
CONECT  244  246  245
CONECT  246  248  247
CONECT  248  250  249
CONECT  250  251
CONECT  251  253  252
CONECT  253  255  254
CONECT  255  257  256
CONECT  257  259  258
CONECT  259  261  260
CONECT  261  263  262
CONECT  263  265  264
CONECT  265  267  266
CONECT  267  269  268
CONECT  269  271  270
CONECT  271  272
CONECT  272  273
CONECT  273  275  274
CONECT  275  277  276
CONECT  277  279  278
CONECT  279  281  280
CONECT  281  283  282
CONECT  283  285  284
CONECT  285  287  286
CONECT  287  289  288
CONECT  289  291  290
CONECT  291  293  292
CONECT  293  295  294
CONECT  295  297  296
CONECT  297  299  298
CONECT  299  301  300
CONECT  301  303  302
CONECT  303  305  304
CONECT  305  307  306
CONECT  307  309  308
CONECT  309  311  310
CONECT  311  313  312
CONECT  313  315  314
CONECT  315  317  316
CONECT  317  319  318
CONECT  319  321  320
CONECT  321  323  322
CONECT  323  325  324
CONECT  325  327  326
CONECT  327  329  328
CONECT  329  331  330
CONECT  331  333  332
CONECT  333  335  334
CONECT  335  337  336
CONECT  337  339  338
CONECT  339  341  340
CONECT  341  342
CONECT  342  344  343
CONECT  344  346  345
CONECT  346  348  347
CONECT  348  350  349
CONECT  350  351
CONECT  351  353  352
CONECT  353  355  354
CONECT  355  357  356
CONECT  357  359  358
CONECT  359  361  360
CONECT  361  363  362
CONECT  363  365  364
CONECT  365  367  366
CONECT  367  368
CONECT  368  370  369
CONECT  370  372  371
CONECT  372  374  373
CONECT  374  376  375
CONECT  376  378  377
CONECT  378  380  379
CONECT  380  382  381
CONECT  382  384  383
CONECT  384  386  385
CONECT  386  387
ENDMDL
