# Supplementary material for: Implementation of Time-Averaged Restraints with UNRES Coarse-Grained Model of Polypeptide Chains
Source: J Chem Theory Comput. 2025 Jan 24;21(3):1476–93. doi: 10.1021/acs.jctc.4c01504 (PMC11823420; doi:10.1021/acs.jctc.4c01504)
Supplement: Supplementary file 2 — ct4c01504_si_002.zip [file ct4c01504_si_002.zip › Suppdata/Structures/Models/2KW5_T280K_tau_48.9ps-cg.pdb]

REMARK 2KW5 MODEL 1 UNRES energy =  1115.36 kcal/mol RMSD = 5.39 A
CRYST1  640.000  640.000  640.000  90.00  90.00  90.00 P 1           1
ORIGX1       1.00000   0.00000   0.00000        0.00000
ORIGX2       0.00000   1.00000   0.00000        0.00000
ORIGX2       0.00000   0.00000   1.00000        0.00000
SCALE1       1.00000   0.00000   0.00000        0.00000
SCALE2       1.00000   0.00000   0.00000        0.00000
SCALE3       1.00000   0.00000   0.00000        0.00000
ATOM      1  CA  MET A   1     327.091 336.922 316.958  1.00 14.46
ATOM      2  SC  MET A   1     327.037 336.741 314.901  1.00 14.68
ATOM      3  CA  TRP A   2     325.292 334.174 318.268  1.00 13.16
ATOM      4  SC  TRP A   2     324.480 331.042 319.151  1.00 12.71
ATOM      5  CA  ASP A   3     326.705 334.631 321.823  1.00 13.06
ATOM      6  SC  ASP A   3     327.625 333.729 323.442  1.00 13.57
ATOM      7  CA  GLU A   4     326.070 338.328 321.769  1.00 12.86
ATOM      8  SC  GLU A   4     327.232 340.431 322.101  1.00 13.68
ATOM      9  CA  ARG A   5     322.408 337.925 320.495  1.00 11.88
ATOM     10  SC  ARG A   5     322.480 335.902 317.679  1.00 12.94
ATOM     11  CA  PHE A   6     321.795 334.858 322.765  1.00 10.85
ATOM     12  SC  PHE A   6     320.853 332.659 321.021  1.00 10.59
ATOM     13  CA  SER A   7     324.027 335.145 325.942  1.00 11.77
ATOM     14  SC  SER A   7     325.169 334.712 326.604  1.00 12.23
ATOM     15  CA  GLN A   8     322.788 338.651 326.310  1.00 12.28
ATOM     16  SC  GLN A   8     320.654 339.518 324.688  1.00 13.18
ATOM     17  CA  SER A   9     319.326 337.570 326.848  1.00 12.23
ATOM     18  SC  SER A   9     318.035 337.221 326.489  1.00 12.38
ATOM     19  CA  GLU A  10     319.122 334.038 328.534  1.00 12.23
ATOM     20  SC  GLU A  10     320.891 332.390 328.760  1.00 13.30
ATOM     21  CA  TYR A  11     316.465 331.467 328.883  1.00 10.93
ATOM     22  SC  TYR A  11     317.693 329.974 326.096  1.00 11.34
ATOM     23  CA  VAL A  12     316.090 328.295 331.014  1.00  9.94
ATOM     24  SC  VAL A  12     315.887 329.389 331.959  1.00 10.04
ATOM     25  CA  TYR A  13     314.503 324.951 330.636  1.00  9.67
ATOM     26  SC  TYR A  13     314.256 323.355 327.655  1.00 10.50
ATOM     27  CA  GLY A  14     312.651 323.676 333.971  1.00  9.10
ATOM     28  CA  THR A  15     310.347 320.848 332.455  1.00  7.63
ATOM     29  SC  THR A  15     309.281 321.689 333.018  1.00  7.77
ATOM     30  CA  GLU A  16     310.696 317.594 330.780  1.00  6.68
ATOM     31  SC  GLU A  16     309.765 315.802 332.181  1.00  7.40
ATOM     32  CA  PRO A  17     311.840 316.522 327.391  1.00  6.18
ATOM     33  SC  PRO A  17     312.269 315.320 327.969  1.00  6.45
ATOM     34  CA  ASN A  18     308.902 314.735 325.941  1.00  5.63
ATOM     35  SC  ASN A  18     307.034 314.998 325.660  1.00  6.38
ATOM     36  CA  ASP A  19     309.343 312.649 322.771  1.00  5.20
ATOM     37  SC  ASP A  19     307.834 311.746 321.873  1.00  5.94
ATOM     38  CA  PHE A  20     312.828 314.066 322.247  1.00  4.13
ATOM     39  SC  PHE A  20     314.293 315.676 324.285  1.00  5.18
ATOM     40  CA  LEU A  21     315.098 311.076 323.069  1.00  2.96
ATOM     41  SC  LEU A  21     316.462 311.930 324.651  1.00  2.79
ATOM     42  CA  VAL A  22     312.250 308.456 322.996  1.00  3.13
ATOM     43  SC  VAL A  22     310.955 308.613 323.821  1.00  3.64
ATOM     44  CA  SER A  23     313.637 306.468 320.000  1.00  2.78
ATOM     45  SC  SER A  23     313.390 307.462 319.185  1.00  3.15
ATOM     46  CA  VAL A  24     317.054 307.227 321.516  1.00  2.44
ATOM     47  SC  VAL A  24     317.428 307.440 323.007  1.00  2.61
ATOM     48  CA  ALA A  25     319.515 304.332 322.358  1.00  2.71
ATOM     49  SC  ALA A  25     320.094 303.885 322.544  1.00  2.84
ATOM     50  CA  ASN A  26     319.054 302.908 318.815  1.00  3.29
ATOM     51  SC  ASN A  26     318.663 301.033 319.427  1.00  3.43
ATOM     52  CA  GLN A  27     319.122 306.187 317.332  1.00  3.89
ATOM     53  SC  GLN A  27     317.028 305.428 317.584  1.00  4.51
ATOM     54  CA  ILE A  28     322.294 307.215 318.847  1.00  3.96
ATOM     55  SC  ILE A  28     321.131 308.436 319.709  1.00  3.34
ATOM     56  CA  PRO A  29     325.977 305.656 319.312  1.00  5.29
ATOM     57  SC  PRO A  29     326.424 306.965 319.702  1.00  5.49
ATOM     58  CA  GLN A  30     326.316 304.830 323.159  1.00  5.24
ATOM     59  SC  GLN A  30     326.057 302.611 321.874  1.00  5.88
ATOM     60  CA  GLY A  31     330.093 305.054 323.606  1.00  5.69
ATOM     61  CA  LYS A  32     330.589 308.771 323.707  1.00  4.92
ATOM     62  SC  LYS A  32     332.511 310.613 323.804  1.00  5.74
ATOM     63  CA  ILE A  33     327.895 311.327 323.297  1.00  3.34
ATOM     64  SC  ILE A  33     326.163 310.621 323.064  1.00  3.17
ATOM     65  CA  LEU A  34     327.774 315.008 322.711  1.00  2.62
ATOM     66  SC  LEU A  34     329.214 316.633 322.940  1.00  3.28
ATOM     67  CA  CYS A  35     325.174 317.923 322.009  1.00  2.85
ATOM     68  SC  CYS A  35     324.320 318.030 323.146  1.00  3.45
ATOM     69  CA  LEU A  36     325.064 318.256 318.270  1.00  2.80
ATOM     70  SC  LEU A  36     325.276 318.252 316.030  1.00  2.94
ATOM     71  CA  ALA A  37     328.916 318.522 318.493  1.00  2.84
ATOM     72  SC  ALA A  37     329.003 319.237 318.108  1.00  2.98
ATOM     73  CA  GLU A  38     331.046 315.838 320.351  1.00  3.08
ATOM     74  SC  GLU A  38     331.639 313.499 320.515  1.00  4.04
ATOM     75  CA  GLY A  39     334.355 316.513 322.157  1.00  3.40
ATOM     76  CA  GLU A  40     333.587 314.964 325.502  1.00  3.81
ATOM     77  SC  GLU A  40     331.500 313.963 325.753  1.00  4.69
ATOM     78  CA  GLY A  41     335.101 311.592 326.899  1.00  4.47
ATOM     79  CA  ARG A  42     335.106 307.883 326.414  1.00  5.00
ATOM     80  SC  ARG A  42     338.651 307.657 324.389  1.00  6.24
ATOM     81  CA  ASN A  43     332.572 305.076 327.362  1.00  5.59
ATOM     82  SC  ASN A  43     333.009 304.022 328.948  1.00  6.43
ATOM     83  CA  ALA A  44     329.964 305.716 330.067  1.00  5.39
ATOM     84  SC  ALA A  44     329.967 305.947 330.693  1.00  5.57
ATOM     85  CA  CYS A  45     328.853 308.766 328.062  1.00  5.45
ATOM     86  SC  CYS A  45     327.787 309.407 328.718  1.00  6.15
ATOM     87  CA  PHE A  46     325.339 308.627 326.406  1.00  4.48
ATOM     88  SC  PHE A  46     323.982 305.927 326.393  1.00  6.23
ATOM     89  CA  LEU A  47     322.366 310.897 327.478  1.00  2.88
ATOM     90  SC  LEU A  47     321.182 310.778 325.697  1.00  2.54
ATOM     91  CA  ALA A  48     321.881 313.730 330.074  1.00  4.35
ATOM     92  SC  ALA A  48     322.586 313.535 330.479  1.00  4.72
ATOM     93  CA  SER A  49     318.733 315.113 330.113  1.00  4.55
ATOM     94  SC  SER A  49     317.770 316.059 329.997  1.00  5.05
ATOM     95  CA  LEU A  50     318.001 311.674 331.669  1.00  4.50
ATOM     96  SC  LEU A  50     317.817 310.727 329.729  1.00  4.69
ATOM     97  CA  GLY A  51     320.780 310.395 334.249  1.00  5.60
ATOM     98  CA  TYR A  52     323.827 309.619 332.284  1.00  5.75
ATOM     99  SC  TYR A  52     321.707 308.235 330.030  1.00  7.47
ATOM    100  CA  GLU A  53     326.866 311.663 331.392  1.00  4.94
ATOM    101  SC  GLU A  53     329.052 312.484 332.219  1.00  6.26
ATOM    102  CA  VAL A  54     326.784 313.745 327.999  1.00  3.03
ATOM    103  SC  VAL A  54     325.401 313.962 327.426  1.00  2.94
ATOM    104  CA  THR A  55     328.627 316.866 326.761  1.00  2.76
ATOM    105  SC  THR A  55     329.952 317.267 327.188  1.00  3.34
ATOM    106  CA  ALA A  56     326.994 319.978 325.407  1.00  2.80
ATOM    107  SC  ALA A  56     326.395 320.157 325.689  1.00  3.11
ATOM    108  CA  VAL A  57     328.717 322.922 323.721  1.00  2.74
ATOM    109  SC  VAL A  57     329.578 322.146 322.803  1.00  2.75
ATOM    110  CA  ASP A  58     329.549 326.439 325.029  1.00  3.76
ATOM    111  SC  ASP A  58     331.567 326.172 324.291  1.00  4.81
ATOM    112  CA  GLN A  59     329.327 328.527 321.822  1.00  4.90
ATOM    113  SC  GLN A  59     329.484 327.927 319.046  1.00  6.13
ATOM    114  CA  SER A  60     325.856 327.592 321.803  1.00  5.27
ATOM    115  SC  SER A  60     325.853 326.581 322.556  1.00  5.51
ATOM    116  CA  SER A  61     323.225 329.371 324.241  1.00  5.95
ATOM    117  SC  SER A  61     323.117 330.660 324.510  1.00  6.61
ATOM    118  CA  VAL A  62     321.146 326.107 324.183  1.00  5.85
ATOM    119  SC  VAL A  62     321.115 325.532 322.798  1.00  6.09
ATOM    120  CA  GLY A  63     323.624 323.508 325.245  1.00  4.77
ATOM    121  CA  LEU A  64     325.861 325.071 328.224  1.00  3.36
ATOM    122  SC  LEU A  64     327.776 324.322 327.789  1.00  3.24
ATOM    123  CA  ALA A  65     322.901 327.329 329.476  1.00  4.29
ATOM    124  SC  ALA A  65     322.175 327.520 329.337  1.00  4.60
ATOM    125  CA  LYS A  66     320.061 324.637 329.179  1.00  4.46
ATOM    126  SC  LYS A  66     317.826 325.658 327.150  1.00  5.60
ATOM    127  CA  ALA A  67     322.616 321.849 329.816  1.00  3.66
ATOM    128  SC  ALA A  67     323.264 321.996 329.328  1.00  3.66
ATOM    129  CA  LYS A  68     323.672 323.245 333.044  1.00  3.83
ATOM    130  SC  LYS A  68     325.916 321.565 334.502  1.00  4.38
ATOM    131  CA  GLN A  69     320.295 324.599 333.925  1.00  4.59
ATOM    132  SC  GLN A  69     320.414 326.784 333.049  1.00  5.42
ATOM    133  CA  LEU A  70     318.074 322.030 332.556  1.00  4.44
ATOM    134  SC  LEU A  70     316.205 321.399 331.714  1.00  4.86
ATOM    135  CA  ALA A  71     320.751 319.468 333.272  1.00  4.22
ATOM    136  SC  ALA A  71     321.483 319.475 333.673  1.00  4.28
ATOM    137  CA  GLN A  72     319.845 319.659 336.870  1.00  4.83
ATOM    138  SC  GLN A  72     318.552 322.104 336.528  1.00  5.43
ATOM    139  CA  GLU A  73     316.042 319.625 335.935  1.00  5.30
ATOM    140  SC  GLU A  73     313.873 319.933 337.121  1.00  5.96
ATOM    141  CA  LYS A  74     315.328 315.814 334.998  1.00  5.31
ATOM    142  SC  LYS A  74     314.427 313.723 334.388  1.00  6.03
ATOM    143  CA  GLY A  75     318.007 315.033 337.795  1.00  5.21
ATOM    144  CA  VAL A  76     320.756 314.799 334.945  1.00  4.55
ATOM    145  SC  VAL A  76     319.709 315.782 334.493  1.00  4.44
ATOM    146  CA  LYS A  77     324.592 315.888 335.048  1.00  4.37
ATOM    147  SC  LYS A  77     326.589 314.902 337.204  1.00  5.31
ATOM    148  CA  ILE A  78     325.816 317.077 331.747  1.00  3.73
ATOM    149  SC  ILE A  78     324.560 317.631 330.532  1.00  3.72
ATOM    150  CA  THR A  79     329.220 318.471 330.919  1.00  4.12
ATOM    151  SC  THR A  79     328.306 319.352 330.066  1.00  4.44
ATOM    152  CA  THR A  80     330.752 321.708 330.178  1.00  4.53
ATOM    153  SC  THR A  80     330.383 322.656 331.181  1.00  5.44
ATOM    154  CA  VAL A  81     332.864 321.617 326.958  1.00  4.63
ATOM    155  SC  VAL A  81     332.880 321.064 325.556  1.00  4.41
ATOM    156  CA  GLN A  82     334.508 324.576 325.263  1.00  5.33
ATOM    157  SC  GLN A  82     336.615 323.617 324.602  1.00  7.01
ATOM    158  CA  SER A  83     333.201 324.069 321.912  1.00  4.55
ATOM    159  SC  SER A  83     333.931 323.040 321.591  1.00  4.99
ATOM    160  CA  ASN A  84     331.262 325.883 319.082  1.00  3.83
ATOM    161  SC  ASN A  84     332.076 324.719 317.757  1.00  4.69
ATOM    162  CA  LEU A  85     327.998 324.679 317.577  1.00  3.03
ATOM    163  SC  LEU A  85     326.237 323.669 318.289  1.00  2.92
ATOM    164  CA  ALA A  86     328.601 326.629 314.401  1.00  3.50
ATOM    165  SC  ALA A  86     328.707 327.096 313.751  1.00  3.72
ATOM    166  CA  ASP A  87     331.679 324.432 313.713  1.00  3.59
ATOM    167  SC  ASP A  87     333.186 325.132 312.761  1.00  4.30
ATOM    168  CA  PHE A  88     330.758 321.126 314.969  1.00  3.14
ATOM    169  SC  PHE A  88     330.462 320.773 311.857  1.00  4.26
ATOM    170  CA  ASP A  89     333.157 318.374 314.895  1.00  2.85
ATOM    171  SC  ASP A  89     335.152 318.054 314.497  1.00  3.58
ATOM    172  CA  ILE A  90     330.088 315.952 315.073  1.00  2.38
ATOM    173  SC  ILE A  90     329.051 316.604 313.668  1.00  2.37
ATOM    174  CA  VAL A  91     331.399 312.867 313.122  1.00  2.58
ATOM    175  SC  VAL A  91     331.660 313.386 311.778  1.00  2.93
ATOM    176  CA  ALA A  92     332.453 309.378 313.989  1.00  3.17
ATOM    177  SC  ALA A  92     332.418 308.558 313.965  1.00  3.47
ATOM    178  CA  ASP A  93     336.040 309.649 312.732  1.00  3.53
ATOM    179  SC  ASP A  93     335.601 309.248 310.832  1.00  4.39
ATOM    180  CA  ALA A  94     335.833 313.499 313.643  1.00  3.21
ATOM    181  SC  ALA A  94     335.168 313.724 314.008  1.00  3.41
ATOM    182  CA  TRP A  95     335.039 313.378 317.438  1.00  2.86
ATOM    183  SC  TRP A  95     333.784 316.915 317.934  1.00  3.08
ATOM    184  CA  GLU A  96     333.264 310.406 318.971  1.00  2.89
ATOM    185  SC  GLU A  96     332.642 307.992 319.256  1.00  3.68
ATOM    186  CA  GLY A  97     329.553 310.585 318.230  1.00  2.55
ATOM    187  CA  ILE A  98     326.497 312.764 317.964  1.00  2.23
ATOM    188  SC  ILE A  98     326.153 313.426 316.265  1.00  2.39
ATOM    189  CA  VAL A  99     323.151 312.991 319.785  1.00  1.97
ATOM    190  SC  VAL A  99     322.996 313.303 321.194  1.00  1.99
ATOM    191  CA  SER A 100     321.084 316.158 320.239  1.00  2.24
ATOM    192  SC  SER A 100     321.408 317.148 319.424  1.00  2.40
ATOM    193  CA  ILE A 101     319.081 317.387 323.130  1.00  2.52
ATOM    194  SC  ILE A 101     319.544 316.543 324.739  1.00  2.63
ATOM    195  CA  PHE A 102     319.867 321.037 323.116  1.00  2.92
ATOM    196  SC  PHE A 102     319.645 321.078 326.289  1.00  4.68
ATOM    197  CA  CYS A 103     319.851 321.694 319.131  1.00  3.05
ATOM    198  SC  CYS A 103     318.469 321.546 318.977  1.00  3.58
ATOM    199  CA  HIS A 104     318.508 325.356 319.453  1.00  3.27
ATOM    200  SC  HIS A 104     316.896 327.203 320.639  1.00  4.44
ATOM    201  CA  LEU A 105     320.612 327.588 317.489  1.00  2.94
ATOM    202  SC  LEU A 105     321.441 325.799 317.154  1.00  2.84
ATOM    203  CA  PRO A 106     319.990 330.956 316.008  1.00  3.52
ATOM    204  SC  PRO A 106     321.349 330.968 315.899  1.00  3.53
ATOM    205  CA  SER A 107     319.688 330.765 312.162  1.00  3.83
ATOM    206  SC  SER A 107     320.277 332.101 311.949  1.00  4.25
ATOM    207  CA  SER A 108     323.377 330.648 311.733  1.00  3.69
ATOM    208  SC  SER A 108     324.458 331.377 311.976  1.00  3.95
ATOM    209  CA  LEU A 109     323.798 327.332 313.720  1.00  3.02
ATOM    210  SC  LEU A 109     325.028 327.669 315.379  1.00  3.03
ATOM    211  CA  ARG A 110     320.477 326.456 312.293  1.00  3.06
ATOM    212  SC  ARG A 110     318.129 327.333 311.351  1.00  3.88
ATOM    213  CA  GLN A 111     322.125 326.247 308.840  1.00  3.29
ATOM    214  SC  GLN A 111     324.094 327.485 309.652  1.00  4.08
ATOM    215  CA  GLN A 112     324.276 323.396 309.942  1.00  3.09
ATOM    216  SC  GLN A 112     326.477 324.397 309.759  1.00  3.65
ATOM    217  CA  LEU A 113     322.925 320.991 312.258  1.00  2.55
ATOM    218  SC  LEU A 113     324.056 322.221 313.412  1.00  2.58
ATOM    219  CA  TYR A 114     319.254 322.299 312.133  1.00  2.76
ATOM    220  SC  TYR A 114     316.695 321.936 314.295  1.00  3.21
ATOM    221  CA  PRO A 115     319.451 322.460 308.269  1.00  3.16
ATOM    222  SC  PRO A 115     319.630 323.869 308.612  1.00  3.22
ATOM    223  CA  LYS A 116     321.239 319.410 307.188  1.00  3.04
ATOM    224  SC  LYS A 116     323.547 319.580 305.607  1.00  3.71
ATOM    225  CA  VAL A 117     323.696 317.521 309.614  1.00  2.39
ATOM    226  SC  VAL A 117     323.495 317.086 310.978  1.00  2.32
ATOM    227  CA  TYR A 118     324.605 315.049 306.761  1.00  2.91
ATOM    228  SC  TYR A 118     322.948 316.008 303.958  1.00  3.90
ATOM    229  CA  GLN A 119     328.311 315.916 306.996  1.00  3.19
ATOM    230  SC  GLN A 119     327.304 318.213 307.085  1.00  4.00
ATOM    231  CA  GLY A 120     328.122 313.692 310.113  1.00  3.05
ATOM    232  CA  LEU A 121     324.935 311.501 309.925  1.00  2.47
ATOM    233  SC  LEU A 121     323.489 312.373 311.265  1.00  2.33
ATOM    234  CA  LYS A 122     325.382 308.202 308.350  1.00  2.99
ATOM    235  SC  LYS A 122     327.267 309.848 306.773  1.00  4.21
ATOM    236  CA  PRO A 123     328.602 307.424 310.667  1.00  2.81
ATOM    237  SC  PRO A 123     328.837 308.832 310.764  1.00  3.14
ATOM    238  CA  GLY A 124     327.266 306.756 314.077  1.00  2.69
ATOM    239  CA  GLY A 125     324.664 309.670 314.978  1.00  2.15
ATOM    240  CA  VAL A 126     321.140 310.862 315.727  1.00  1.90
ATOM    241  SC  VAL A 126     319.948 310.002 315.834  1.00  2.03
ATOM    242  CA  PHE A 127     319.920 314.398 315.373  1.00  1.96
ATOM    243  SC  PHE A 127     320.350 317.380 315.030  1.00  2.50
ATOM    244  CA  ILE A 128     317.403 314.531 318.233  1.00  1.83
ATOM    245  SC  ILE A 128     318.162 314.065 319.957  1.00  1.92
ATOM    246  CA  LEU A 129     316.534 318.344 317.363  1.00  1.85
ATOM    247  SC  LEU A 129     315.802 317.952 315.419  1.00  2.37
ATOM    248  CA  GLU A 130     314.573 319.483 320.544  1.00  2.16
ATOM    249  SC  GLU A 130     315.995 320.364 322.644  1.00  2.95
ATOM    250  CA  GLY A 131     314.175 323.004 321.664  1.00  2.66
ATOM    251  CA  PHE A 132     312.232 324.824 318.912  1.00  2.93
ATOM    252  SC  PHE A 132     314.694 325.488 317.469  1.00  4.25
ATOM    253  CA  ALA A 133     308.810 326.072 318.385  1.00  4.70
ATOM    254  SC  ALA A 133     308.508 326.445 318.961  1.00  4.81
ATOM    255  CA  PRO A 134     306.968 327.798 315.575  1.00  6.42
ATOM    256  SC  PRO A 134     307.007 326.480 315.089  1.00  7.10
ATOM    257  CA  GLU A 135     305.743 330.772 317.665  1.00  6.44
ATOM    258  SC  GLU A 135     304.003 329.745 316.127  1.00  7.86
ATOM    259  CA  GLN A 136     306.685 329.101 320.931  1.00  5.54
ATOM    260  SC  GLN A 136     304.149 327.996 320.997  1.00  6.50
ATOM    261  CA  LEU A 137     310.078 330.436 321.794  1.00  4.60
ATOM    262  SC  LEU A 137     311.640 329.808 320.512  1.00  4.34
ATOM    263  CA  GLN A 138     308.773 333.840 320.823  1.00  5.50
ATOM    264  SC  GLN A 138     306.663 334.789 322.364  1.00  6.54
ATOM    265  CA  TYR A 139     309.862 335.627 324.068  1.00  6.54
ATOM    266  SC  TYR A 139     307.801 333.744 325.884  1.00  7.72
ATOM    267  CA  ASN A 140     313.296 333.860 324.048  1.00  7.21
ATOM    268  SC  ASN A 140     314.742 332.787 323.092  1.00  7.86
ATOM    269  CA  THR A 141     314.834 335.770 321.208  1.00  7.58
ATOM    270  SC  THR A 141     315.616 335.892 319.988  1.00  7.93
ATOM    271  CA  GLY A 142     312.362 338.650 320.161  1.00  8.04
ATOM    272  CA  GLY A 143     310.117 337.079 317.654  1.00  7.80
ATOM    273  CA  PRO A 144     312.489 338.363 314.817  1.00  6.99
ATOM    274  SC  PRO A 144     312.662 339.305 315.887  1.00  7.39
ATOM    275  CA  LYS A 145     315.586 336.213 314.450  1.00  5.97
ATOM    276  SC  LYS A 145     316.917 338.311 314.438  1.00  7.27
ATOM    277  CA  ASP A 146     314.472 333.947 317.168  1.00  5.34
ATOM    278  SC  ASP A 146     315.096 332.581 318.649  1.00  6.24
ATOM    279  CA  LEU A 147     310.958 333.052 316.322  1.00  4.62
ATOM    280  SC  LEU A 147     309.609 331.861 317.361  1.00  4.83
ATOM    281  CA  ASP A 148     311.258 333.497 312.618  1.00  5.27
ATOM    282  SC  ASP A 148     310.759 335.198 311.601  1.00  6.31
ATOM    283  CA  LEU A 149     314.562 331.931 311.992  1.00  4.91
ATOM    284  SC  LEU A 149     315.624 333.517 311.703  1.00  5.64
ATOM    285  CA  LEU A 150     313.338 328.603 313.691  1.00  3.41
ATOM    286  SC  LEU A 150     312.022 328.374 315.288  1.00  3.14
ATOM    287  CA  PRO A 151     312.454 325.339 311.782  1.00  3.77
ATOM    288  SC  PRO A 151     313.717 325.102 312.333  1.00  4.12
ATOM    289  CA  LYS A 152     309.064 324.227 312.163  1.00  2.94
ATOM    290  SC  LYS A 152     308.356 326.632 311.139  1.00  4.15
ATOM    291  CA  LEU A 153     307.790 320.820 313.368  1.00  2.44
ATOM    292  SC  LEU A 153     308.029 319.260 314.690  1.00  2.72
ATOM    293  CA  GLU A 154     307.041 319.782 309.792  1.00  2.70
ATOM    294  SC  GLU A 154     305.515 321.489 308.255  1.00  3.57
ATOM    295  CA  THR A 155     310.186 321.678 308.313  1.00  2.71
ATOM    296  SC  THR A 155     309.843 323.120 308.732  1.00  3.11
ATOM    297  CA  LEU A 156     312.360 320.011 310.871  1.00  2.36
ATOM    298  SC  LEU A 156     312.196 319.915 313.105  1.00  2.43
ATOM    299  CA  GLN A 157     310.955 316.612 309.831  1.00  2.60
ATOM    300  SC  GLN A 157     308.387 315.607 309.884  1.00  3.41
ATOM    301  CA  SER A 158     311.850 317.115 306.086  1.00  2.90
ATOM    302  SC  SER A 158     311.419 316.908 304.849  1.00  3.25
ATOM    303  CA  GLU A 159     315.039 319.348 306.967  1.00  3.06
ATOM    304  SC  GLU A 159     315.331 320.146 309.288  1.00  4.13
ATOM    305  CA  LEU A 160     317.593 316.699 307.965  1.00  2.48
ATOM    306  SC  LEU A 160     318.750 316.128 309.567  1.00  2.45
ATOM    307  CA  PRO A 161     317.580 314.831 304.517  1.00  3.08
ATOM    308  SC  PRO A 161     317.823 316.175 304.065  1.00  3.40
ATOM    309  CA  SER A 162     320.277 312.252 305.220  1.00  3.04
ATOM    310  SC  SER A 162     321.347 312.286 305.972  1.00  3.38
ATOM    311  CA  LEU A 163     318.361 311.560 308.403  1.00  2.51
ATOM    312  SC  LEU A 163     318.602 311.544 310.476  1.00  2.40
ATOM    313  CA  ASN A 164     315.171 309.711 308.768  1.00  3.12
ATOM    314  SC  ASN A 164     314.916 307.832 308.378  1.00  4.04
ATOM    315  CA  TRP A 165     312.516 311.143 310.917  1.00  2.73
ATOM    316  SC  TRP A 165     313.584 314.039 309.056  1.00  3.56
ATOM    317  CA  LEU A 166     311.408 308.705 313.482  1.00  2.58
ATOM    318  SC  LEU A 166     313.309 308.585 314.338  1.00  2.79
ATOM    319  CA  ILE A 167     308.959 310.505 315.784  1.00  2.31
ATOM    320  SC  ILE A 167     309.928 310.572 317.444  1.00  2.37
ATOM    321  CA  ALA A 168     307.819 314.053 316.885  1.00  2.33
ATOM    322  SC  ALA A 168     307.355 314.421 316.308  1.00  2.49
ATOM    323  CA  ASN A 169     307.498 315.453 320.307  1.00  2.54
ATOM    324  SC  ASN A 169     308.782 315.215 321.844  1.00  3.14
ATOM    325  CA  ASN A 170     306.089 318.249 322.634  1.00  2.49
ATOM    326  SC  ASN A 170     304.374 317.950 321.602  1.00  3.04
ATOM    327  CA  LEU A 171     308.305 320.015 325.428  1.00  2.79
ATOM    328  SC  LEU A 171     310.236 319.964 324.499  1.00  2.99
ATOM    329  CA  GLU A 172     308.232 323.387 327.474  1.00  3.27
ATOM    330  SC  GLU A 172     310.077 323.013 328.827  1.00  4.03
ATOM    331  CA  ARG A 173     310.868 326.322 328.471  1.00  3.61
ATOM    332  SC  ARG A 173     313.066 328.647 326.712  1.00  4.81
ATOM    333  CA  ASN A 174     311.032 329.481 330.850  1.00  4.25
ATOM    334  SC  ASN A 174     311.121 328.409 332.549  1.00  4.85
ATOM    335  CA  LEU A 175     312.757 332.893 329.984  1.00  4.53
ATOM    336  SC  LEU A 175     311.618 332.421 328.314  1.00  4.14
ATOM    337  CA  ASP A 176     315.000 335.134 331.920  1.00  5.84
ATOM    338  SC  ASP A 176     316.712 334.094 331.595  1.00  6.39
ATOM    339  CA  GLU A 177     315.272 338.761 331.364  1.00  6.76
ATOM    340  SC  GLU A 177     313.621 339.968 332.406  1.00  6.99
ATOM    341  CA  GLY A 178     318.311 340.118 332.856  1.00  8.34
ATOM    342  CA  ALA A 179     318.074 340.075 336.749  1.00  8.79
ATOM    343  SC  ALA A 179     318.559 340.428 337.272  1.00  9.06
ATOM    344  CA  TYR A 180     314.121 339.393 336.531  1.00  7.42
ATOM    345  SC  TYR A 180     311.056 340.979 336.823  1.00  7.85
ATOM    346  CA  HIS A 181     312.207 336.692 334.772  1.00  6.34
ATOM    347  SC  HIS A 181     311.996 334.045 334.829  1.00  7.12
ATOM    348  CA  GLN A 182     309.875 336.918 331.626  1.00  5.17
ATOM    349  SC  GLN A 182     311.940 336.892 330.272  1.00  6.07
ATOM    350  CA  GLY A 183     307.473 334.074 331.117  1.00  4.49
ATOM    351  CA  LYS A 184     307.308 330.452 330.063  1.00  3.82
ATOM    352  SC  LYS A 184     306.122 329.442 332.568  1.00  4.69
ATOM    353  CA  ALA A 185     307.790 329.201 326.432  1.00  3.09
ATOM    354  SC  ALA A 185     308.441 328.889 326.702  1.00  3.20
ATOM    355  CA  ALA A 186     306.480 326.126 324.515  1.00  2.66
ATOM    356  SC  ALA A 186     305.744 325.823 324.420  1.00  2.78
ATOM    357  CA  LEU A 187     308.851 324.027 322.371  1.00  2.20
ATOM    358  SC  LEU A 187     310.012 324.425 324.082  1.00  2.64
ATOM    359  CA  ILE A 188     308.873 321.060 319.784  1.00  2.00
ATOM    360  SC  ILE A 188     309.577 321.869 318.219  1.00  2.09
ATOM    361  CA  GLN A 189     311.021 318.348 319.403  1.00  1.96
ATOM    362  SC  GLN A 189     313.265 317.545 319.521  1.00  2.83
ATOM    363  CA  LEU A 190     311.820 315.766 316.715  1.00  1.78
ATOM    364  SC  LEU A 190     311.554 315.459 314.660  1.00  2.19
ATOM    365  CA  LEU A 191     313.804 312.556 316.838  1.00  1.91
ATOM    366  SC  LEU A 191     315.256 311.271 317.763  1.00  2.11
ATOM    367  CA  GLY A 192     315.606 312.754 313.603  1.00  2.70
ATOM    368  CA  GLN A 193     317.355 309.118 313.353  1.00  3.77
ATOM    369  SC  GLN A 193     317.395 306.694 312.079  1.00  5.11
ATOM    370  CA  LYS A 194     320.080 307.871 311.190  1.00  4.65
ATOM    371  SC  LYS A 194     322.276 306.710 313.047  1.00  6.52
ATOM    372  CA  LEU A 195     319.036 305.756 308.103  1.00  3.93
ATOM    373  SC  LEU A 195     319.088 307.376 306.768  1.00  3.64
ATOM    374  CA  GLU A 196     320.827 303.567 305.674  1.00  5.57
ATOM    375  SC  GLU A 196     321.583 302.433 307.782  1.00  6.53
ATOM    376  CA  HIS A 197     320.277 304.407 301.884  1.00  6.66
ATOM    377  SC  HIS A 197     318.177 305.904 300.928  1.00  7.54
ATOM    378  CA  HIS A 198     321.896 302.581 298.923  1.00  7.56
ATOM    379  SC  HIS A 198     321.403 300.280 297.449  1.00  8.02
ATOM    380  CA  HIS A 199     322.815 303.437 295.427  1.00  8.94
ATOM    381  SC  HIS A 199     324.377 302.121 293.669  1.00  9.44
ATOM    382  CA  HIS A 200     321.692 302.264 292.222  1.00 10.78
ATOM    383  SC  HIS A 200     320.265 304.523 292.383  1.00 11.32
ATOM    384  CA  HIS A 201     323.596 299.483 290.385  1.00 12.55
ATOM    385  SC  HIS A 201     325.092 297.472 289.247  1.00 12.58
ATOM    386  CA  HIS A 202     322.051 299.811 287.035  1.00 14.57
ATOM    387  SC  HIS A 202     321.030 301.360 284.962  1.00 15.27
TER
CONECT    1    3    2
CONECT    3    5    4
CONECT    5    7    6
CONECT    7    9    8
CONECT    9   11   10
CONECT   11   13   12
CONECT   13   15   14
CONECT   15   17   16
CONECT   17   19   18
CONECT   19   21   20
CONECT   21   23   22
CONECT   23   25   24
CONECT   25   27   26
CONECT   27   28
CONECT   28   30   29
CONECT   30   32   31
CONECT   32   34   33
CONECT   34   36   35
CONECT   36   38   37
CONECT   38   40   39
CONECT   40   42   41
CONECT   42   44   43
CONECT   44   46   45
CONECT   46   48   47
CONECT   48   50   49
CONECT   50   52   51
CONECT   52   54   53
CONECT   54   56   55
CONECT   56   58   57
CONECT   58   60   59
CONECT   60   61
CONECT   61   63   62
CONECT   63   65   64
CONECT   65   67   66
CONECT   67   69   68
CONECT   69   71   70
CONECT   71   73   72
CONECT   73   75   74
CONECT   75   76
CONECT   76   78   77
CONECT   78   79
CONECT   79   81   80
CONECT   81   83   82
CONECT   83   85   84
CONECT   85   87   86
CONECT   87   89   88
CONECT   89   91   90
CONECT   91   93   92
CONECT   93   95   94
CONECT   95   97   96
CONECT   97   98
CONECT   98  100   99
CONECT  100  102  101
CONECT  102  104  103
CONECT  104  106  105
CONECT  106  108  107
CONECT  108  110  109
CONECT  110  112  111
CONECT  112  114  113
CONECT  114  116  115
CONECT  116  118  117
CONECT  118  120  119
CONECT  120  121
CONECT  121  123  122
CONECT  123  125  124
CONECT  125  127  126
CONECT  127  129  128
CONECT  129  131  130
CONECT  131  133  132
CONECT  133  135  134
CONECT  135  137  136
CONECT  137  139  138
CONECT  139  141  140
CONECT  141  143  142
CONECT  143  144
CONECT  144  146  145
CONECT  146  148  147
CONECT  148  150  149
CONECT  150  152  151
CONECT  152  154  153
CONECT  154  156  155
CONECT  156  158  157
CONECT  158  160  159
CONECT  160  162  161
CONECT  162  164  163
CONECT  164  166  165
CONECT  166  168  167
CONECT  168  170  169
CONECT  170  172  171
CONECT  172  174  173
CONECT  174  176  175
CONECT  176  178  177
CONECT  178  180  179
CONECT  180  182  181
CONECT  182  184  183
CONECT  184  186  185
CONECT  186  187
CONECT  187  189  188
CONECT  189  191  190
CONECT  191  193  192
CONECT  193  195  194
CONECT  195  197  196
CONECT  197  199  198
CONECT  199  201  200
CONECT  201  203  202
CONECT  203  205  204
CONECT  205  207  206
CONECT  207  209  208
CONECT  209  211  210
CONECT  211  213  212
CONECT  213  215  214
CONECT  215  217  216
CONECT  217  219  218
CONECT  219  221  220
CONECT  221  223  222
CONECT  223  225  224
CONECT  225  227  226
CONECT  227  229  228
CONECT  229  231  230
CONECT  231  232
CONECT  232  234  233
CONECT  234  236  235
CONECT  236  238  237
CONECT  238  239
CONECT  239  240
CONECT  240  242  241
CONECT  242  244  243
CONECT  244  246  245
CONECT  246  248  247
CONECT  248  250  249
CONECT  250  251
CONECT  251  253  252
CONECT  253  255  254
CONECT  255  257  256
CONECT  257  259  258
CONECT  259  261  260
CONECT  261  263  262
CONECT  263  265  264
CONECT  265  267  266
CONECT  267  269  268
CONECT  269  271  270
CONECT  271  272
CONECT  272  273
CONECT  273  275  274
CONECT  275  277  276
CONECT  277  279  278
CONECT  279  281  280
CONECT  281  283  282
CONECT  283  285  284
CONECT  285  287  286
CONECT  287  289  288
CONECT  289  291  290
CONECT  291  293  292
CONECT  293  295  294
CONECT  295  297  296
CONECT  297  299  298
CONECT  299  301  300
CONECT  301  303  302
CONECT  303  305  304
CONECT  305  307  306
CONECT  307  309  308
CONECT  309  311  310
CONECT  311  313  312
CONECT  313  315  314
CONECT  315  317  316
CONECT  317  319  318
CONECT  319  321  320
CONECT  321  323  322
CONECT  323  325  324
CONECT  325  327  326
CONECT  327  329  328
CONECT  329  331  330
CONECT  331  333  332
CONECT  333  335  334
CONECT  335  337  336
CONECT  337  339  338
CONECT  339  341  340
CONECT  341  342
CONECT  342  344  343
CONECT  344  346  345
CONECT  346  348  347
CONECT  348  350  349
CONECT  350  351
CONECT  351  353  352
CONECT  353  355  354
CONECT  355  357  356
CONECT  357  359  358
CONECT  359  361  360
CONECT  361  363  362
CONECT  363  365  364
CONECT  365  367  366
CONECT  367  368
CONECT  368  370  369
CONECT  370  372  371
CONECT  372  374  373
CONECT  374  376  375
CONECT  376  378  377
CONECT  378  380  379
CONECT  380  382  381
CONECT  382  384  383
CONECT  384  386  385
CONECT  386  387
ENDMDL
REMARK 2KW5 MODEL 2 UNRES energy =  1115.55 kcal/mol RMSD = 6.07 A
CRYST1  640.000  640.000  640.000  90.00  90.00  90.00 P 1           1
ORIGX1       1.00000   0.00000   0.00000        0.00000
ORIGX2       0.00000   1.00000   0.00000        0.00000
ORIGX2       0.00000   0.00000   1.00000        0.00000
SCALE1       1.00000   0.00000   0.00000        0.00000
SCALE2       1.00000   0.00000   0.00000        0.00000
SCALE3       1.00000   0.00000   0.00000        0.00000
ATOM      1  CA  MET A   1     311.555 310.809 332.478  1.00 10.68
ATOM      2  SC  MET A   1     311.392 309.356 334.617  1.00 11.54
ATOM      3  CA  TRP A   2     311.526 313.228 329.485  1.00  9.05
ATOM      4  SC  TRP A   2     312.412 316.019 327.844  1.00  9.05
ATOM      5  CA  ASP A   3     308.062 312.519 328.621  1.00  8.43
ATOM      6  SC  ASP A   3     306.913 311.716 327.236  1.00  8.95
ATOM      7  CA  GLU A   4     306.830 315.963 330.279  1.00  7.85
ATOM      8  SC  GLU A   4     304.808 317.309 331.516  1.00  8.79
ATOM      9  CA  ARG A   5     309.963 317.809 328.968  1.00  7.39
ATOM     10  SC  ARG A   5     310.448 320.876 327.649  1.00  8.40
ATOM     11  CA  PHE A   6     309.804 316.514 325.493  1.00  7.56
ATOM     12  SC  PHE A   6     310.418 314.461 323.251  1.00  7.90
ATOM     13  CA  SER A   7     305.949 316.936 325.391  1.00  8.88
ATOM     14  SC  SER A   7     304.740 316.562 325.691  1.00  9.14
ATOM     15  CA  GLN A   8     305.505 320.668 325.888  1.00 10.17
ATOM     16  SC  GLN A   8     306.567 320.103 328.039  1.00 11.33
ATOM     17  CA  SER A   9     309.051 321.016 324.025  1.00  9.76
ATOM     18  SC  SER A   9     310.131 320.302 324.135  1.00 10.08
ATOM     19  CA  GLU A  10     307.557 319.750 320.969  1.00  8.60
ATOM     20  SC  GLU A  10     306.273 317.677 321.360  1.00  9.25
ATOM     21  CA  TYR A  11     304.772 322.248 320.591  1.00  7.37
ATOM     22  SC  TYR A  11     302.145 323.970 321.881  1.00  8.14
ATOM     23  CA  VAL A  12     307.429 324.920 320.585  1.00  6.39
ATOM     24  SC  VAL A  12     307.808 324.534 322.063  1.00  6.69
ATOM     25  CA  TYR A  13     309.413 323.483 317.842  1.00  5.69
ATOM     26  SC  TYR A  13     309.739 320.243 318.223  1.00  6.30
ATOM     27  CA  GLY A  14     306.327 323.954 315.506  1.00  5.97
ATOM     28  CA  THR A  15     307.007 320.428 314.284  1.00  4.58
ATOM     29  SC  THR A  15     308.115 319.889 313.466  1.00  4.84
ATOM     30  CA  GLU A  16     306.374 316.778 315.987  1.00  3.63
ATOM     31  SC  GLU A  16     305.477 315.007 314.682  1.00  4.54
ATOM     32  CA  PRO A  17     308.651 314.188 317.897  1.00  3.70
ATOM     33  SC  PRO A  17     307.402 314.069 318.601  1.00  4.10
ATOM     34  CA  ASN A  18     308.795 311.923 314.980  1.00  3.51
ATOM     35  SC  ASN A  18     308.554 309.948 314.907  1.00  4.37
ATOM     36  CA  ASP A  19     308.877 314.935 312.463  1.00  3.32
ATOM     37  SC  ASP A  19     307.915 315.393 310.890  1.00  3.91
ATOM     38  CA  PHE A  20     311.569 317.061 314.047  1.00  2.68
ATOM     39  SC  PHE A  20     313.008 319.364 315.309  1.00  3.31
ATOM     40  CA  LEU A  21     314.094 314.190 314.469  1.00  2.35
ATOM     41  SC  LEU A  21     316.180 314.496 314.889  1.00  2.44
ATOM     42  CA  VAL A  22     312.838 312.546 311.087  1.00  2.75
ATOM     43  SC  VAL A  22     311.327 312.202 311.260  1.00  3.17
ATOM     44  CA  SER A  23     313.972 315.690 309.092  1.00  2.70
ATOM     45  SC  SER A  23     313.646 316.416 308.094  1.00  2.99
ATOM     46  CA  VAL A  24     317.364 315.652 310.950  1.00  2.38
ATOM     47  SC  VAL A  24     316.848 316.855 311.531  1.00  2.57
ATOM     48  CA  ALA A  25     317.702 311.855 311.096  1.00  2.76
ATOM     49  SC  ALA A  25     317.238 311.209 310.955  1.00  2.89
ATOM     50  CA  ASN A  26     317.254 312.170 307.288  1.00  3.21
ATOM     51  SC  ASN A  26     315.464 311.211 307.696  1.00  3.56
ATOM     52  CA  GLN A  27     319.773 315.171 306.791  1.00  3.80
ATOM     53  SC  GLN A  27     317.789 316.134 306.972  1.00  4.56
ATOM     54  CA  ILE A  28     322.199 312.884 308.766  1.00  3.74
ATOM     55  SC  ILE A  28     321.523 313.520 310.410  1.00  3.25
ATOM     56  CA  PRO A  29     323.193 309.078 308.125  1.00  4.77
ATOM     57  SC  PRO A  29     324.395 309.470 308.851  1.00  4.92
ATOM     58  CA  GLN A  30     321.756 306.453 310.269  1.00  4.84
ATOM     59  SC  GLN A  30     319.477 307.377 310.153  1.00  5.62
ATOM     60  CA  GLY A  31     324.325 304.215 311.807  1.00  5.08
ATOM     61  CA  LYS A  32     325.428 305.931 315.031  1.00  4.63
ATOM     62  SC  LYS A  32     326.019 304.955 317.616  1.00  5.68
ATOM     63  CA  ILE A  33     324.689 309.575 315.639  1.00  3.30
ATOM     64  SC  ILE A  33     323.058 308.726 315.495  1.00  2.94
ATOM     65  CA  LEU A  34     325.367 312.321 318.435  1.00  2.88
ATOM     66  SC  LEU A  34     326.775 312.396 319.998  1.00  2.94
ATOM     67  CA  CYS A  35     322.509 314.660 319.728  1.00  2.69
ATOM     68  SC  CYS A  35     321.251 313.914 319.902  1.00  2.89
ATOM     69  CA  LEU A  36     323.909 316.504 322.622  1.00  2.70
ATOM     70  SC  LEU A  36     325.707 316.710 323.484  1.00  2.84
ATOM     71  CA  ALA A  37     322.893 315.823 326.500  1.00  3.17
ATOM     72  SC  ALA A  37     322.771 315.058 326.656  1.00  3.34
ATOM     73  CA  GLU A  38     323.842 317.603 329.918  1.00  4.18
ATOM     74  SC  GLU A  38     325.190 319.037 331.337  1.00  5.30
ATOM     75  CA  GLY A  39     321.332 315.588 332.344  1.00  5.05
ATOM     76  CA  GLU A  40     318.240 316.192 330.024  1.00  5.20
ATOM     77  SC  GLU A  40     319.191 318.048 328.774  1.00  6.21
ATOM     78  CA  GLY A  41     316.900 313.485 327.480  1.00  5.33
ATOM     79  CA  ARG A  42     315.161 315.554 324.664  1.00  5.17
ATOM     80  SC  ARG A  42     313.640 317.735 322.669  1.00  6.68
ATOM     81  CA  ASN A  43     317.963 315.430 322.334  1.00  4.90
ATOM     82  SC  ASN A  43     319.400 316.833 322.650  1.00  5.83
ATOM     83  CA  ALA A  44     319.816 312.400 323.753  1.00  4.20
ATOM     84  SC  ALA A  44     320.552 312.245 323.899  1.00  4.44
ATOM     85  CA  CYS A  45     316.535 310.291 323.638  1.00  3.84
ATOM     86  SC  CYS A  45     315.502 311.208 323.932  1.00  4.20
ATOM     87  CA  PHE A  46     315.416 311.931 320.132  1.00  3.70
ATOM     88  SC  PHE A  46     314.462 314.732 319.238  1.00  5.06
ATOM     89  CA  LEU A  47     317.127 309.611 317.624  1.00  3.16
ATOM     90  SC  LEU A  47     318.198 310.592 316.051  1.00  2.75
ATOM     91  CA  ALA A  48     316.511 306.717 319.897  1.00  4.68
ATOM     92  SC  ALA A  48     317.201 306.316 319.857  1.00  4.92
ATOM     93  CA  SER A  49     312.836 306.874 321.058  1.00  6.41
ATOM     94  SC  SER A  49     312.467 308.161 321.125  1.00  6.84
ATOM     95  CA  LEU A  50     312.120 307.673 317.188  1.00  5.91
ATOM     96  SC  LEU A  50     313.027 309.607 316.804  1.00  5.42
ATOM     97  CA  GLY A  51     314.071 304.448 316.151  1.00  5.92
ATOM     98  CA  TYR A  52     317.645 305.434 315.008  1.00  4.83
ATOM     99  SC  TYR A  52     315.580 305.289 312.321  1.00  5.50
ATOM    100  CA  GLU A  53     320.792 305.269 317.270  1.00  3.89
ATOM    101  SC  GLU A  53     322.531 303.588 317.508  1.00  4.58
ATOM    102  CA  VAL A  54     322.407 308.186 319.307  1.00  3.01
ATOM    103  SC  VAL A  54     321.115 308.795 319.844  1.00  3.00
ATOM    104  CA  THR A  55     325.407 309.295 321.646  1.00  2.87
ATOM    105  SC  THR A  55     326.033 308.142 321.024  1.00  3.42
ATOM    106  CA  ALA A  56     325.474 312.531 323.766  1.00  3.17
ATOM    107  SC  ALA A  56     325.208 312.529 324.556  1.00  3.53
ATOM    108  CA  VAL A  57     328.853 313.803 324.841  1.00  3.32
ATOM    109  SC  VAL A  57     328.796 313.052 326.078  1.00  3.05
ATOM    110  CA  ASP A  58     331.122 310.755 325.084  1.00  4.93
ATOM    111  SC  ASP A  58     332.820 310.335 325.891  1.00  5.77
ATOM    112  CA  GLN A  59     330.431 307.811 322.542  1.00  6.49
ATOM    113  SC  GLN A  59     331.721 306.055 321.032  1.00  7.76
ATOM    114  CA  SER A  60     333.767 306.056 323.589  1.00  7.05
ATOM    115  SC  SER A  60     334.969 306.564 323.503  1.00  7.33
ATOM    116  CA  SER A  61     334.361 303.707 326.162  1.00  7.08
ATOM    117  SC  SER A  61     335.719 303.517 326.384  1.00  7.74
ATOM    118  CA  VAL A  62     333.325 306.394 328.392  1.00  6.93
ATOM    119  SC  VAL A  62     332.552 306.070 327.180  1.00  7.21
ATOM    120  CA  GLY A  63     329.878 307.026 329.923  1.00  5.72
ATOM    121  CA  LEU A  64     328.276 306.113 326.573  1.00  3.86
ATOM    122  SC  LEU A  64     328.113 307.965 325.601  1.00  3.69
ATOM    123  CA  ALA A  65     329.557 302.620 326.549  1.00  4.45
ATOM    124  SC  ALA A  65     329.791 302.263 325.951  1.00  4.74
ATOM    125  CA  LYS A  66     328.217 302.490 330.214  1.00  5.10
ATOM    126  SC  LYS A  66     329.836 301.910 332.770  1.00  6.56
ATOM    127  CA  ALA A  67     324.877 304.146 328.829  1.00  4.51
ATOM    128  SC  ALA A  67     324.502 304.695 328.393  1.00  4.44
ATOM    129  CA  LYS A  68     323.511 300.724 327.735  1.00  4.67
ATOM    130  SC  LYS A  68     322.866 299.068 325.219  1.00  5.28
ATOM    131  CA  GLN A  69     321.587 299.846 331.095  1.00  5.77
ATOM    132  SC  GLN A  69     323.366 297.854 331.736  1.00  6.49
ATOM    133  CA  LEU A  70     320.036 303.241 330.886  1.00  5.83
ATOM    134  SC  LEU A  70     320.164 305.075 329.935  1.00  6.14
ATOM    135  CA  ALA A  71     319.137 302.173 327.494  1.00  5.65
ATOM    136  SC  ALA A  71     319.457 301.486 327.145  1.00  5.64
ATOM    137  CA  GLN A  72     317.166 299.172 327.561  1.00  6.68
ATOM    138  SC  GLN A  72     318.961 297.077 327.655  1.00  7.06
ATOM    139  CA  GLU A  73     315.518 300.782 330.598  1.00  7.38
ATOM    140  SC  GLU A  73     313.816 300.670 332.309  1.00  7.95
ATOM    141  CA  LYS A  74     314.089 303.585 328.609  1.00  7.27
ATOM    142  SC  LYS A  74     315.881 305.844 329.795  1.00  7.75
ATOM    143  CA  GLY A  75     313.424 301.372 325.802  1.00  7.04
ATOM    144  CA  VAL A  76     315.889 303.069 323.457  1.00  5.61
ATOM    145  SC  VAL A  76     315.555 304.444 323.652  1.00  5.49
ATOM    146  CA  LYS A  77     319.284 301.621 322.249  1.00  4.99
ATOM    147  SC  LYS A  77     318.300 301.851 319.718  1.00  5.73
ATOM    148  CA  ILE A  78     320.764 305.183 322.660  1.00  3.93
ATOM    149  SC  ILE A  78     319.795 305.657 324.277  1.00  3.99
ATOM    150  CA  THR A  79     323.402 306.899 324.780  1.00  3.82
ATOM    151  SC  THR A  79     324.325 305.826 324.225  1.00  3.97
ATOM    152  CA  THR A  80     322.790 310.072 326.622  1.00  3.84
ATOM    153  SC  THR A  80     321.283 310.076 326.977  1.00  4.69
ATOM    154  CA  VAL A  81     325.601 310.750 329.105  1.00  3.45
ATOM    155  SC  VAL A  81     325.789 309.318 329.647  1.00  3.36
ATOM    156  CA  GLN A  82     327.788 313.539 330.148  1.00  3.95
ATOM    157  SC  GLN A  82     328.266 312.111 331.967  1.00  5.34
ATOM    158  CA  SER A  83     331.253 312.777 329.884  1.00  3.62
ATOM    159  SC  SER A  83     331.974 312.759 328.796  1.00  4.19
ATOM    160  CA  ASN A  84     332.121 316.392 330.173  1.00  3.65
ATOM    161  SC  ASN A  84     332.744 316.465 328.254  1.00  4.54
ATOM    162  CA  LEU A  85     329.272 318.574 328.737  1.00  3.43
ATOM    163  SC  LEU A  85     327.862 317.173 328.264  1.00  3.21
ATOM    164  CA  ALA A  86     331.047 321.974 328.504  1.00  4.57
ATOM    165  SC  ALA A  86     331.515 322.509 328.681  1.00  4.75
ATOM    166  CA  ASP A  87     333.775 319.971 326.600  1.00  5.21
ATOM    167  SC  ASP A  87     334.909 320.978 327.931  1.00  5.90
ATOM    168  CA  PHE A  88     331.322 317.896 324.479  1.00  4.54
ATOM    169  SC  PHE A  88     331.956 320.750 323.922  1.00  5.59
ATOM    170  CA  ASP A  89     333.712 315.472 322.412  1.00  4.21
ATOM    171  SC  ASP A  89     335.345 314.964 321.664  1.00  5.05
ATOM    172  CA  ILE A  90     331.458 315.106 319.097  1.00  3.46
ATOM    173  SC  ILE A  90     330.750 316.900 318.892  1.00  3.25
ATOM    174  CA  VAL A  91     333.649 314.744 316.032  1.00  4.06
ATOM    175  SC  VAL A  91     334.682 314.250 316.913  1.00  4.26
ATOM    176  CA  ALA A  92     331.755 313.339 313.028  1.00  5.18
ATOM    177  SC  ALA A  92     332.018 313.525 312.306  1.00  5.57
ATOM    178  CA  ASP A  93     334.644 310.753 313.073  1.00  5.74
ATOM    179  SC  ASP A  93     335.832 312.190 312.214  1.00  6.58
ATOM    180  CA  ALA A  94     335.063 309.143 316.568  1.00  5.27
ATOM    181  SC  ALA A  94     334.948 309.781 316.966  1.00  5.45
ATOM    182  CA  TRP A  95     331.341 309.110 316.894  1.00  4.71
ATOM    183  SC  TRP A  95     331.343 310.718 320.215  1.00  5.05
ATOM    184  CA  GLU A  96     329.332 307.946 313.797  1.00  4.45
ATOM    185  SC  GLU A  96     329.935 305.549 315.106  1.00  5.36
ATOM    186  CA  GLY A  97     327.833 310.912 312.237  1.00  3.53
ATOM    187  CA  ILE A  98     326.847 314.265 313.699  1.00  2.93
ATOM    188  SC  ILE A  98     328.378 315.429 314.184  1.00  3.20
ATOM    189  CA  VAL A  99     323.551 315.829 315.090  1.00  2.41
ATOM    190  SC  VAL A  99     322.911 314.611 315.733  1.00  2.24
ATOM    191  CA  SER A 100     325.662 317.829 317.606  1.00  2.75
ATOM    192  SC  SER A 100     326.615 318.176 316.731  1.00  3.13
ATOM    193  CA  ILE A 101     322.657 319.564 318.742  1.00  2.78
ATOM    194  SC  ILE A 101     321.102 318.530 318.491  1.00  2.87
ATOM    195  CA  PHE A 102     321.187 321.027 321.993  1.00  3.08
ATOM    196  SC  PHE A 102     323.200 323.264 321.648  1.00  4.44
ATOM    197  CA  CYS A 103     317.616 321.425 322.699  1.00  3.15
ATOM    198  SC  CYS A 103     317.203 320.340 321.923  1.00  3.61
ATOM    199  CA  HIS A 104     318.271 322.697 326.212  1.00  3.90
ATOM    200  SC  HIS A 104     317.560 323.996 328.472  1.00  5.13
ATOM    201  CA  LEU A 105     321.656 323.123 327.649  1.00  3.79
ATOM    202  SC  LEU A 105     322.374 321.498 326.431  1.00  3.54
ATOM    203  CA  PRO A 106     322.959 324.964 330.965  1.00  4.70
ATOM    204  SC  PRO A 106     323.999 323.968 330.676  1.00  4.61
ATOM    205  CA  SER A 107     324.605 328.288 330.099  1.00  5.05
ATOM    206  SC  SER A 107     325.290 328.739 331.099  1.00  5.50
ATOM    207  CA  SER A 108     327.996 327.405 329.097  1.00  4.79
ATOM    208  SC  SER A 108     328.591 326.312 329.794  1.00  5.02
ATOM    209  CA  LEU A 109     326.878 324.504 327.020  1.00  3.98
ATOM    210  SC  LEU A 109     326.988 322.547 326.443  1.00  3.83
ATOM    211  CA  ARG A 110     325.741 327.022 324.452  1.00  4.15
ATOM    212  SC  ARG A 110     322.417 325.678 324.632  1.00  5.14
ATOM    213  CA  GLN A 111     328.997 328.604 324.034  1.00  4.28
ATOM    214  SC  GLN A 111     328.044 330.660 324.875  1.00  5.01
ATOM    215  CA  GLN A 112     330.727 325.300 324.105  1.00  3.85
ATOM    216  SC  GLN A 112     331.494 325.926 326.349  1.00  4.40
ATOM    217  CA  LEU A 113     328.702 323.642 321.279  1.00  3.33
ATOM    218  SC  LEU A 113     327.536 321.972 321.578  1.00  3.33
ATOM    219  CA  TYR A 114     330.134 326.354 318.935  1.00  3.67
ATOM    220  SC  TYR A 114     327.037 327.858 318.872  1.00  4.32
ATOM    221  CA  PRO A 115     333.869 326.430 319.941  1.00  4.10
ATOM    222  SC  PRO A 115     333.292 327.375 320.869  1.00  4.13
ATOM    223  CA  LYS A 116     334.163 322.715 319.609  1.00  3.87
ATOM    224  SC  LYS A 116     336.334 321.272 319.843  1.00  4.58
ATOM    225  CA  VAL A 117     331.807 322.768 316.461  1.00  3.27
ATOM    226  SC  VAL A 117     330.907 321.677 315.895  1.00  3.23
ATOM    227  CA  TYR A 118     333.026 324.580 313.314  1.00  3.82
ATOM    228  SC  TYR A 118     333.221 327.913 313.511  1.00  4.89
ATOM    229  CA  GLN A 119     336.097 322.332 313.994  1.00  4.18
ATOM    230  SC  GLN A 119     336.597 324.322 315.373  1.00  4.98
ATOM    231  CA  GLY A 120     334.123 319.149 314.871  1.00  3.83
ATOM    232  CA  LEU A 121     331.437 318.870 312.480  1.00  3.05
ATOM    233  SC  LEU A 121     330.178 318.729 310.733  1.00  2.83
ATOM    234  CA  LYS A 122     333.641 319.164 309.587  1.00  3.39
ATOM    235  SC  LYS A 122     334.246 316.239 308.953  1.00  4.77
ATOM    236  CA  PRO A 123     331.430 318.541 306.384  1.00  3.17
ATOM    237  SC  PRO A 123     332.635 318.673 305.636  1.00  3.67
ATOM    238  CA  GLY A 124     328.913 315.468 306.610  1.00  2.96
ATOM    239  CA  GLY A 125     326.432 316.017 309.396  1.00  2.47
ATOM    240  CA  VAL A 126     324.112 318.603 311.053  1.00  2.11
ATOM    241  SC  VAL A 126     322.867 318.139 310.274  1.00  2.20
ATOM    242  CA  PHE A 127     324.944 321.093 313.783  1.00  2.20
ATOM    243  SC  PHE A 127     326.398 322.501 316.027  1.00  2.66
ATOM    244  CA  ILE A 128     321.356 321.758 314.803  1.00  1.94
ATOM    245  SC  ILE A 128     320.681 319.984 314.414  1.00  2.07
ATOM    246  CA  LEU A 129     319.831 323.722 317.852  1.00  1.91
ATOM    247  SC  LEU A 129     320.588 325.376 317.501  1.00  2.44
ATOM    248  CA  GLU A 130     316.626 324.313 319.981  1.00  2.20
ATOM    249  SC  GLU A 130     314.477 323.156 320.053  1.00  2.80
ATOM    250  CA  GLY A 131     315.324 327.619 321.248  1.00  2.49
ATOM    251  CA  PHE A 132     311.811 327.236 322.969  1.00  2.73
ATOM    252  SC  PHE A 132     313.183 324.875 324.143  1.00  4.11
ATOM    253  CA  ALA A 133     311.105 330.009 325.518  1.00  4.45
ATOM    254  SC  ALA A 133     310.752 330.380 324.973  1.00  4.56
ATOM    255  CA  PRO A 134     310.106 327.977 328.478  1.00  6.20
ATOM    256  SC  PRO A 134     309.672 327.075 327.368  1.00  6.82
ATOM    257  CA  GLU A 135     313.315 325.814 328.315  1.00  6.30
ATOM    258  SC  GLU A 135     313.386 323.489 328.778  1.00  7.77
ATOM    259  CA  GLN A 136     315.305 329.032 327.515  1.00  5.43
ATOM    260  SC  GLN A 136     316.259 328.186 325.332  1.00  6.43
ATOM    261  CA  LEU A 137     314.259 331.596 330.363  1.00  4.40
ATOM    262  SC  LEU A 137     314.854 333.281 329.989  1.00  4.08
ATOM    263  CA  GLN A 138     313.373 328.676 332.852  1.00  5.40
ATOM    264  SC  GLN A 138     310.730 327.881 332.543  1.00  6.42
ATOM    265  CA  TYR A 139     317.293 327.759 332.637  1.00  6.48
ATOM    266  SC  TYR A 139     319.809 327.746 330.482  1.00  7.72
ATOM    267  CA  ASN A 140     318.468 331.279 331.650  1.00  7.12
ATOM    268  SC  ASN A 140     317.503 332.329 333.066  1.00  7.83
ATOM    269  CA  THR A 141     321.229 332.985 333.856  1.00  7.51
ATOM    270  SC  THR A 141     322.626 332.595 333.495  1.00  7.94
ATOM    271  CA  GLY A 142     319.850 336.547 333.267  1.00  8.14
ATOM    272  CA  GLY A 143     322.026 338.374 330.593  1.00  7.90
ATOM    273  CA  PRO A 144     321.258 335.325 327.996  1.00  7.25
ATOM    274  SC  PRO A 144     322.310 334.847 328.892  1.00  7.73
ATOM    275  CA  LYS A 145     317.647 335.334 326.894  1.00  6.10
ATOM    276  SC  LYS A 145     318.864 332.881 325.516  1.00  7.46
ATOM    277  CA  ASP A 146     314.453 337.035 328.375  1.00  5.27
ATOM    278  SC  ASP A 146     314.581 339.065 328.867  1.00  6.25
ATOM    279  CA  LEU A 147     311.057 335.459 327.283  1.00  4.53
ATOM    280  SC  LEU A 147     310.897 333.500 328.028  1.00  4.69
ATOM    281  CA  ASP A 148     310.890 338.479 325.073  1.00  5.24
ATOM    282  SC  ASP A 148     311.366 340.395 325.676  1.00  6.30
ATOM    283  CA  LEU A 149     313.302 337.269 322.509  1.00  4.79
ATOM    284  SC  LEU A 149     314.619 337.340 320.943  1.00  5.51
ATOM    285  CA  LEU A 150     315.736 334.279 323.260  1.00  3.36
ATOM    286  SC  LEU A 150     314.790 332.957 324.693  1.00  3.16
ATOM    287  CA  PRO A 151     316.369 332.349 319.923  1.00  3.62
ATOM    288  SC  PRO A 151     315.118 331.724 320.318  1.00  3.90
ATOM    289  CA  LYS A 152     317.942 334.423 317.531  1.00  2.85
ATOM    290  SC  LYS A 152     319.222 335.965 319.923  1.00  3.89
ATOM    291  CA  LEU A 153     318.193 333.202 313.653  1.00  2.58
ATOM    292  SC  LEU A 153     318.268 331.642 312.415  1.00  2.89
ATOM    293  CA  GLU A 154     320.709 336.204 313.321  1.00  3.14
ATOM    294  SC  GLU A 154     321.777 338.359 313.376  1.00  3.89
ATOM    295  CA  THR A 155     323.585 333.916 314.889  1.00  3.14
ATOM    296  SC  THR A 155     323.811 334.455 316.202  1.00  3.50
ATOM    297  CA  LEU A 156     322.125 330.514 314.085  1.00  2.58
ATOM    298  SC  LEU A 156     321.388 330.942 315.979  1.00  2.58
ATOM    299  CA  GLN A 157     321.406 330.028 310.396  1.00  2.86
ATOM    300  SC  GLN A 157     321.376 332.625 309.361  1.00  3.77
ATOM    301  CA  SER A 158     325.128 330.988 309.867  1.00  3.43
ATOM    302  SC  SER A 158     325.922 332.028 310.043  1.00  3.76
ATOM    303  CA  GLU A 159     326.686 328.869 312.595  1.00  3.59
ATOM    304  SC  GLU A 159     325.302 327.107 314.128  1.00  4.62
ATOM    305  CA  LEU A 160     329.646 327.057 310.906  1.00  2.86
ATOM    306  SC  LEU A 160     329.569 325.164 311.560  1.00  2.88
ATOM    307  CA  PRO A 161     330.100 326.372 307.117  1.00  3.53
ATOM    308  SC  PRO A 161     331.252 327.122 307.358  1.00  3.91
ATOM    309  CA  SER A 162     330.686 322.675 306.557  1.00  3.19
ATOM    310  SC  SER A 162     331.385 322.144 307.481  1.00  3.52
ATOM    311  CA  LEU A 163     326.800 322.279 306.751  1.00  2.50
ATOM    312  SC  LEU A 163     326.909 321.916 308.804  1.00  2.43
ATOM    313  CA  ASN A 164     324.166 323.322 304.076  1.00  3.10
ATOM    314  SC  ASN A 164     324.518 322.109 302.616  1.00  4.03
ATOM    315  CA  TRP A 165     321.271 325.345 305.407  1.00  2.82
ATOM    316  SC  TRP A 165     322.241 327.253 308.561  1.00  3.55
ATOM    317  CA  LEU A 166     318.887 322.644 306.384  1.00  3.13
ATOM    318  SC  LEU A 166     320.400 321.160 306.511  1.00  3.37
ATOM    319  CA  ILE A 167     315.943 324.276 307.812  1.00  3.19
ATOM    320  SC  ILE A 167     315.445 322.501 308.351  1.00  3.30
ATOM    321  CA  ALA A 168     315.254 327.565 309.649  1.00  3.18
ATOM    322  SC  ALA A 168     315.616 328.167 309.305  1.00  3.31
ATOM    323  CA  ASN A 169     312.045 327.780 311.366  1.00  3.50
ATOM    324  SC  ASN A 169     310.145 327.012 311.373  1.00  4.08
ATOM    325  CA  ASN A 170     310.762 330.645 313.677  1.00  3.25
ATOM    326  SC  ASN A 170     310.096 331.443 311.880  1.00  3.87
ATOM    327  CA  LEU A 171     307.807 330.871 315.868  1.00  3.23
ATOM    328  SC  LEU A 171     308.066 329.019 316.592  1.00  3.31
ATOM    329  CA  GLU A 172     305.929 332.668 318.420  1.00  3.50
ATOM    330  SC  GLU A 172     305.497 333.748 316.211  1.00  4.37
ATOM    331  CA  ARG A 173     304.834 331.508 321.882  1.00  3.47
ATOM    332  SC  ARG A 173     305.284 330.113 325.092  1.00  4.61
ATOM    333  CA  ASN A 174     301.962 332.089 324.268  1.00  3.83
ATOM    334  SC  ASN A 174     300.634 330.623 324.186  1.00  4.44
ATOM    335  CA  LEU A 175     302.364 332.345 328.254  1.00  3.76
ATOM    336  SC  LEU A 175     304.206 333.495 328.259  1.00  3.43
ATOM    337  CA  ASP A 176     298.977 332.689 330.425  1.00  4.74
ATOM    338  SC  ASP A 176     296.871 333.074 330.414  1.00  5.27
ATOM    339  CA  GLU A 177     298.966 332.878 334.191  1.00  5.60
ATOM    340  SC  GLU A 177     300.596 334.560 334.374  1.00  6.16
ATOM    341  CA  GLY A 178     295.553 331.818 335.435  1.00  6.79
ATOM    342  CA  ALA A 179     293.123 334.773 335.454  1.00  7.28
ATOM    343  SC  ALA A 179     292.526 335.224 335.441  1.00  7.54
ATOM    344  CA  TYR A 180     296.027 336.951 336.111  1.00  6.45
ATOM    345  SC  TYR A 180     294.534 337.152 339.092  1.00  7.51
ATOM    346  CA  HIS A 181     297.942 337.973 333.392  1.00  5.52
ATOM    347  SC  HIS A 181     300.236 338.594 332.078  1.00  6.55
ATOM    348  CA  GLN A 182     298.415 336.986 329.714  1.00  4.51
ATOM    349  SC  GLN A 182     296.051 336.741 328.932  1.00  5.49
ATOM    350  CA  GLY A 183     301.697 337.240 327.404  1.00  3.97
ATOM    351  CA  LYS A 184     303.578 336.623 324.275  1.00  3.54
ATOM    352  SC  LYS A 184     305.194 338.890 325.617  1.00  4.67
ATOM    353  CA  ALA A 185     306.859 334.791 324.039  1.00  2.85
ATOM    354  SC  ALA A 185     307.140 334.272 324.546  1.00  2.90
ATOM    355  CA  ALA A 186     309.352 333.979 321.398  1.00  2.77
ATOM    356  SC  ALA A 186     310.137 334.162 321.283  1.00  2.99
ATOM    357  CA  LEU A 187     310.465 330.525 319.926  1.00  2.27
ATOM    358  SC  LEU A 187     308.887 329.680 320.965  1.00  2.46
ATOM    359  CA  ILE A 188     313.137 329.225 317.259  1.00  2.28
ATOM    360  SC  ILE A 188     314.911 329.452 316.615  1.00  2.20
ATOM    361  CA  GLN A 189     313.968 325.749 315.610  1.00  2.36
ATOM    362  SC  GLN A 189     312.005 325.738 315.379  1.00  3.31
ATOM    363  CA  LEU A 190     316.937 325.417 313.509  1.00  2.12
ATOM    364  SC  LEU A 190     318.682 326.395 313.415  1.00  2.35
ATOM    365  CA  LEU A 191     319.208 322.906 311.527  1.00  2.37
ATOM    366  SC  LEU A 191     318.881 321.062 310.557  1.00  2.73
ATOM    367  CA  GLY A 192     322.484 324.103 310.126  1.00  3.01
ATOM    368  CA  GLN A 193     324.855 326.497 308.499  1.00  4.21
ATOM    369  SC  GLN A 193     326.978 328.245 308.211  1.00  5.65
ATOM    370  CA  LYS A 194     325.550 328.067 304.997  1.00  5.09
ATOM    371  SC  LYS A 194     323.652 329.800 303.195  1.00  7.03
ATOM    372  CA  LEU A 195     327.630 326.409 302.054  1.00  4.20
ATOM    373  SC  LEU A 195     328.380 324.671 302.941  1.00  3.76
ATOM    374  CA  GLU A 196     326.912 329.594 300.000  1.00  5.80
ATOM    375  SC  GLU A 196     326.898 327.879 298.202  1.00  6.77
ATOM    376  CA  HIS A 197     328.340 331.815 302.828  1.00  6.75
ATOM    377  SC  HIS A 197     326.555 331.756 305.010  1.00  7.50
ATOM    378  CA  HIS A 198     331.043 329.399 303.629  1.00  7.80
ATOM    379  SC  HIS A 198     332.159 326.898 303.515  1.00  8.39
ATOM    380  CA  HIS A 199     333.228 330.238 300.638  1.00  9.70
ATOM    381  SC  HIS A 199     331.053 331.423 299.550  1.00 10.04
ATOM    382  CA  HIS A 200     336.484 329.186 302.355  1.00 11.76
ATOM    383  SC  HIS A 200     335.283 329.791 304.768  1.00 12.13
ATOM    384  CA  HIS A 201     339.009 327.317 300.195  1.00 13.79
ATOM    385  SC  HIS A 201     340.861 329.311 299.737  1.00 13.82
ATOM    386  CA  HIS A 202     340.376 324.651 302.587  1.00 16.09
ATOM    387  SC  HIS A 202     338.357 323.308 303.651  1.00 16.60
TER
CONECT    1    3    2
CONECT    3    5    4
CONECT    5    7    6
CONECT    7    9    8
CONECT    9   11   10
CONECT   11   13   12
CONECT   13   15   14
CONECT   15   17   16
CONECT   17   19   18
CONECT   19   21   20
CONECT   21   23   22
CONECT   23   25   24
CONECT   25   27   26
CONECT   27   28
CONECT   28   30   29
CONECT   30   32   31
CONECT   32   34   33
CONECT   34   36   35
CONECT   36   38   37
CONECT   38   40   39
CONECT   40   42   41
CONECT   42   44   43
CONECT   44   46   45
CONECT   46   48   47
CONECT   48   50   49
CONECT   50   52   51
CONECT   52   54   53
CONECT   54   56   55
CONECT   56   58   57
CONECT   58   60   59
CONECT   60   61
CONECT   61   63   62
CONECT   63   65   64
CONECT   65   67   66
CONECT   67   69   68
CONECT   69   71   70
CONECT   71   73   72
CONECT   73   75   74
CONECT   75   76
CONECT   76   78   77
CONECT   78   79
CONECT   79   81   80
CONECT   81   83   82
CONECT   83   85   84
CONECT   85   87   86
CONECT   87   89   88
CONECT   89   91   90
CONECT   91   93   92
CONECT   93   95   94
CONECT   95   97   96
CONECT   97   98
CONECT   98  100   99
CONECT  100  102  101
CONECT  102  104  103
CONECT  104  106  105
CONECT  106  108  107
CONECT  108  110  109
CONECT  110  112  111
CONECT  112  114  113
CONECT  114  116  115
CONECT  116  118  117
CONECT  118  120  119
CONECT  120  121
CONECT  121  123  122
CONECT  123  125  124
CONECT  125  127  126
CONECT  127  129  128
CONECT  129  131  130
CONECT  131  133  132
CONECT  133  135  134
CONECT  135  137  136
CONECT  137  139  138
CONECT  139  141  140
CONECT  141  143  142
CONECT  143  144
CONECT  144  146  145
CONECT  146  148  147
CONECT  148  150  149
CONECT  150  152  151
CONECT  152  154  153
CONECT  154  156  155
CONECT  156  158  157
CONECT  158  160  159
CONECT  160  162  161
CONECT  162  164  163
CONECT  164  166  165
CONECT  166  168  167
CONECT  168  170  169
CONECT  170  172  171
CONECT  172  174  173
CONECT  174  176  175
CONECT  176  178  177
CONECT  178  180  179
CONECT  180  182  181
CONECT  182  184  183
CONECT  184  186  185
CONECT  186  187
CONECT  187  189  188
CONECT  189  191  190
CONECT  191  193  192
CONECT  193  195  194
CONECT  195  197  196
CONECT  197  199  198
CONECT  199  201  200
CONECT  201  203  202
CONECT  203  205  204
CONECT  205  207  206
CONECT  207  209  208
CONECT  209  211  210
CONECT  211  213  212
CONECT  213  215  214
CONECT  215  217  216
CONECT  217  219  218
CONECT  219  221  220
CONECT  221  223  222
CONECT  223  225  224
CONECT  225  227  226
CONECT  227  229  228
CONECT  229  231  230
CONECT  231  232
CONECT  232  234  233
CONECT  234  236  235
CONECT  236  238  237
CONECT  238  239
CONECT  239  240
CONECT  240  242  241
CONECT  242  244  243
CONECT  244  246  245
CONECT  246  248  247
CONECT  248  250  249
CONECT  250  251
CONECT  251  253  252
CONECT  253  255  254
CONECT  255  257  256
CONECT  257  259  258
CONECT  259  261  260
CONECT  261  263  262
CONECT  263  265  264
CONECT  265  267  266
CONECT  267  269  268
CONECT  269  271  270
CONECT  271  272
CONECT  272  273
CONECT  273  275  274
CONECT  275  277  276
CONECT  277  279  278
CONECT  279  281  280
CONECT  281  283  282
CONECT  283  285  284
CONECT  285  287  286
CONECT  287  289  288
CONECT  289  291  290
CONECT  291  293  292
CONECT  293  295  294
CONECT  295  297  296
CONECT  297  299  298
CONECT  299  301  300
CONECT  301  303  302
CONECT  303  305  304
CONECT  305  307  306
CONECT  307  309  308
CONECT  309  311  310
CONECT  311  313  312
CONECT  313  315  314
CONECT  315  317  316
CONECT  317  319  318
CONECT  319  321  320
CONECT  321  323  322
CONECT  323  325  324
CONECT  325  327  326
CONECT  327  329  328
CONECT  329  331  330
CONECT  331  333  332
CONECT  333  335  334
CONECT  335  337  336
CONECT  337  339  338
CONECT  339  341  340
CONECT  341  342
CONECT  342  344  343
CONECT  344  346  345
CONECT  346  348  347
CONECT  348  350  349
CONECT  350  351
CONECT  351  353  352
CONECT  353  355  354
CONECT  355  357  356
CONECT  357  359  358
CONECT  359  361  360
CONECT  361  363  362
CONECT  363  365  364
CONECT  365  367  366
CONECT  367  368
CONECT  368  370  369
CONECT  370  372  371
CONECT  372  374  373
CONECT  374  376  375
CONECT  376  378  377
CONECT  378  380  379
CONECT  380  382  381
CONECT  382  384  383
CONECT  384  386  385
CONECT  386  387
ENDMDL
REMARK 2KW5 MODEL 3 UNRES energy =  1115.66 kcal/mol RMSD = 8.53 A
CRYST1  640.000  640.000  640.000  90.00  90.00  90.00 P 1           1
ORIGX1       1.00000   0.00000   0.00000        0.00000
ORIGX2       0.00000   1.00000   0.00000        0.00000
ORIGX2       0.00000   0.00000   1.00000        0.00000
SCALE1       1.00000   0.00000   0.00000        0.00000
SCALE2       1.00000   0.00000   0.00000        0.00000
SCALE3       1.00000   0.00000   0.00000        0.00000
ATOM      1  CA  MET A   1     314.402 310.265 329.629  1.00  8.72
ATOM      2  SC  MET A   1     313.024 309.810 328.043  1.00  9.45
ATOM      3  CA  TRP A   2     315.622 312.217 326.741  1.00  7.35
ATOM      4  SC  TRP A   2     315.984 312.317 323.320  1.00  7.47
ATOM      5  CA  ASP A   3     319.356 311.737 327.685  1.00  7.14
ATOM      6  SC  ASP A   3     319.929 312.164 329.566  1.00  8.10
ATOM      7  CA  GLU A   4     319.395 307.875 327.279  1.00  6.50
ATOM      8  SC  GLU A   4     317.683 306.823 328.715  1.00  7.22
ATOM      9  CA  ARG A   5     317.662 308.198 323.743  1.00  6.08
ATOM     10  SC  ARG A   5     316.555 304.428 324.640  1.00  7.81
ATOM     11  CA  PHE A   6     320.000 310.839 322.993  1.00  5.76
ATOM     12  SC  PHE A   6     321.794 312.690 324.376  1.00  6.09
ATOM     13  CA  SER A   7     323.168 308.835 323.730  1.00  6.67
ATOM     14  SC  SER A   7     323.966 309.224 324.673  1.00  7.11
ATOM     15  CA  GLN A   8     321.598 306.070 321.709  1.00  7.33
ATOM     16  SC  GLN A   8     321.348 303.473 322.670  1.00  8.36
ATOM     17  CA  SER A   9     320.237 307.873 318.688  1.00  7.80
ATOM     18  SC  SER A   9     318.924 307.896 319.008  1.00  8.26
ATOM     19  CA  GLU A  10     323.525 309.673 318.869  1.00  7.34
ATOM     20  SC  GLU A  10     324.162 310.651 320.931  1.00  8.28
ATOM     21  CA  TYR A  11     325.542 306.688 317.927  1.00  6.70
ATOM     22  SC  TYR A  11     326.412 305.843 321.015  1.00  8.18
ATOM     23  CA  VAL A  12     322.800 305.507 315.399  1.00  5.97
ATOM     24  SC  VAL A  12     321.486 305.214 315.988  1.00  6.22
ATOM     25  CA  TYR A  13     322.437 309.111 314.071  1.00  5.60
ATOM     26  SC  TYR A  13     322.205 311.061 316.733  1.00  6.64
ATOM     27  CA  GLY A  14     324.940 309.562 311.255  1.00  5.69
ATOM     28  CA  THR A  15     322.343 311.869 309.706  1.00  4.67
ATOM     29  SC  THR A  15     321.128 311.152 309.421  1.00  4.85
ATOM     30  CA  GLU A  16     321.449 315.598 309.676  1.00  4.10
ATOM     31  SC  GLU A  16     322.382 316.330 307.145  1.00  4.86
ATOM     32  CA  PRO A  17     318.015 315.975 308.531  1.00  4.13
ATOM     33  SC  PRO A  17     317.738 315.766 309.864  1.00  4.54
ATOM     34  CA  ASN A  18     317.878 319.311 306.921  1.00  3.83
ATOM     35  SC  ASN A  18     318.577 321.019 306.241  1.00  4.49
ATOM     36  CA  ASP A  19     314.239 319.652 307.189  1.00  3.52
ATOM     37  SC  ASP A  19     312.288 319.777 306.623  1.00  4.26
ATOM     38  CA  PHE A  20     314.406 320.340 310.932  1.00  2.39
ATOM     39  SC  PHE A  20     316.355 319.062 312.716  1.00  3.15
ATOM     40  CA  LEU A  21     317.400 322.599 310.130  1.00  2.00
ATOM     41  SC  LEU A  21     318.848 323.365 311.277  1.00  2.17
ATOM     42  CA  VAL A  22     314.969 325.025 308.611  1.00  2.20
ATOM     43  SC  VAL A  22     313.781 324.167 308.654  1.00  2.57
ATOM     44  CA  SER A  23     313.114 324.956 312.138  1.00  2.33
ATOM     45  SC  SER A  23     312.660 324.066 313.041  1.00  2.69
ATOM     46  CA  VAL A  24     316.427 325.609 313.771  1.00  2.06
ATOM     47  SC  VAL A  24     317.281 325.248 314.869  1.00  2.37
ATOM     48  CA  ALA A  25     317.551 328.222 311.510  1.00  2.10
ATOM     49  SC  ALA A  25     317.034 328.308 310.872  1.00  2.19
ATOM     50  CA  ASN A  26     314.448 329.962 312.189  1.00  2.23
ATOM     51  SC  ASN A  26     313.120 328.523 312.659  1.00  2.66
ATOM     52  CA  GLN A  27     314.223 330.523 315.932  1.00  2.27
ATOM     53  SC  GLN A  27     313.498 331.651 317.748  1.00  2.59
ATOM     54  CA  ILE A  28     317.894 331.582 316.352  1.00  2.02
ATOM     55  SC  ILE A  28     318.736 330.022 315.572  1.00  1.92
ATOM     56  CA  PRO A  29     319.443 335.180 316.482  1.00  2.32
ATOM     57  SC  PRO A  29     319.839 334.686 317.750  1.00  2.57
ATOM     58  CA  GLN A  30     321.334 335.712 313.215  1.00  2.37
ATOM     59  SC  GLN A  30     319.608 334.238 312.247  1.00  3.25
ATOM     60  CA  GLY A  31     324.787 337.082 314.131  1.00  2.54
ATOM     61  CA  LYS A  32     327.037 334.383 315.021  1.00  2.14
ATOM     62  SC  LYS A  32     329.884 333.620 316.022  1.00  2.80
ATOM     63  CA  ILE A  33     325.727 331.372 316.937  1.00  1.82
ATOM     64  SC  ILE A  33     324.539 331.026 315.817  1.00  1.77
ATOM     65  CA  LEU A  34     326.844 328.472 319.172  1.00  1.74
ATOM     66  SC  LEU A  34     327.609 328.320 321.190  1.00  1.93
ATOM     67  CA  CYS A  35     326.205 324.656 319.364  1.00  1.75
ATOM     68  SC  CYS A  35     327.052 323.838 318.499  1.00  1.83
ATOM     69  CA  LEU A  36     327.295 322.080 322.242  1.00  1.87
ATOM     70  SC  LEU A  36     327.050 323.647 323.533  1.00  2.27
ATOM     71  CA  ALA A  37     328.423 318.481 320.943  1.00  2.17
ATOM     72  SC  ALA A  37     328.502 318.138 320.242  1.00  2.42
ATOM     73  CA  GLU A  38     330.747 316.422 323.035  1.00  3.24
ATOM     74  SC  GLU A  38     330.066 317.536 325.327  1.00  4.46
ATOM     75  CA  GLY A  39     331.457 313.681 320.473  1.00  3.87
ATOM     76  CA  GLU A  40     332.126 315.408 317.109  1.00  3.85
ATOM     77  SC  GLU A  40     332.165 315.652 314.651  1.00  4.51
ATOM     78  CA  GLY A  41     330.556 318.767 316.390  1.00  4.41
ATOM     79  CA  ARG A  42     327.792 317.919 313.799  1.00  3.94
ATOM     80  SC  ARG A  42     328.567 315.113 311.935  1.00  5.28
ATOM     81  CA  ASN A  43     325.302 320.511 314.928  1.00  3.76
ATOM     82  SC  ASN A  43     325.604 319.809 316.737  1.00  4.63
ATOM     83  CA  ALA A  44     327.230 323.367 314.062  1.00  3.34
ATOM     84  SC  ALA A  44     327.438 324.086 314.035  1.00  3.62
ATOM     85  CA  CYS A  45     327.451 322.025 310.590  1.00  3.04
ATOM     86  SC  CYS A  45     328.300 320.954 310.837  1.00  3.43
ATOM     87  CA  PHE A  46     323.835 321.880 310.100  1.00  2.90
ATOM     88  SC  PHE A  46     322.830 319.172 311.139  1.00  4.04
ATOM     89  CA  LEU A  47     323.696 325.719 310.620  1.00  2.28
ATOM     90  SC  LEU A  47     322.103 326.925 310.900  1.00  2.11
ATOM     91  CA  ALA A  48     326.935 326.697 308.866  1.00  2.75
ATOM     92  SC  ALA A  48     327.498 327.054 308.927  1.00  2.99
ATOM     93  CA  SER A  49     325.059 325.204 305.732  1.00  2.99
ATOM     94  SC  SER A  49     324.360 324.337 306.560  1.00  3.19
ATOM     95  CA  LEU A  50     322.307 327.567 305.829  1.00  2.65
ATOM     96  SC  LEU A  50     320.823 327.191 306.705  1.00  2.61
ATOM     97  CA  GLY A  51     324.401 330.674 305.660  1.00  2.71
ATOM     98  CA  TYR A  52     325.243 331.474 309.325  1.00  2.23
ATOM     99  SC  TYR A  52     321.946 331.335 308.989  1.00  3.10
ATOM    100  CA  GLU A  53     328.547 331.331 311.243  1.00  2.08
ATOM    101  SC  GLU A  53     330.421 332.956 311.367  1.00  2.81
ATOM    102  CA  VAL A  54     328.968 329.089 314.012  1.00  1.78
ATOM    103  SC  VAL A  54     327.612 328.856 313.706  1.00  1.91
ATOM    104  CA  THR A  55     330.770 328.315 317.175  1.00  2.05
ATOM    105  SC  THR A  55     330.565 329.733 317.866  1.00  2.23
ATOM    106  CA  ALA A  56     330.818 325.319 319.203  1.00  2.69
ATOM    107  SC  ALA A  56     331.023 324.989 318.557  1.00  3.03
ATOM    108  CA  VAL A  57     331.101 325.838 322.992  1.00  2.56
ATOM    109  SC  VAL A  57     331.203 324.394 323.038  1.00  2.67
ATOM    110  CA  ASP A  58     334.301 328.019 324.005  1.00  2.86
ATOM    111  SC  ASP A  58     336.014 328.643 324.844  1.00  3.87
ATOM    112  CA  GLN A  59     334.775 330.201 320.853  1.00  3.60
ATOM    113  SC  GLN A  59     334.965 332.097 322.516  1.00  4.82
ATOM    114  CA  SER A  60     338.355 328.740 320.665  1.00  4.00
ATOM    115  SC  SER A  60     338.216 327.819 321.613  1.00  4.31
ATOM    116  CA  SER A  61     339.832 325.988 318.557  1.00  4.49
ATOM    117  SC  SER A  61     341.066 326.110 318.120  1.00  5.00
ATOM    118  CA  VAL A  62     340.066 323.141 321.364  1.00  4.66
ATOM    119  SC  VAL A  62     339.927 322.957 322.860  1.00  4.94
ATOM    120  CA  GLY A  63     338.418 320.233 319.388  1.00  4.22
ATOM    121  CA  LEU A  64     335.120 321.026 317.240  1.00  3.19
ATOM    122  SC  LEU A  64     333.528 321.309 318.706  1.00  3.27
ATOM    123  CA  ALA A  65     337.161 322.216 314.056  1.00  3.68
ATOM    124  SC  ALA A  65     336.911 322.945 313.660  1.00  3.98
ATOM    125  CA  LYS A  66     339.453 319.432 314.827  1.00  3.91
ATOM    126  SC  LYS A  66     341.982 319.549 315.862  1.00  5.10
ATOM    127  CA  ALA A  67     336.754 316.699 314.768  1.00  3.24
ATOM    128  SC  ALA A  67     336.172 316.911 315.187  1.00  3.30
ATOM    129  CA  LYS A  68     334.873 318.658 312.328  1.00  2.87
ATOM    130  SC  LYS A  68     337.133 318.425 310.185  1.00  3.86
ATOM    131  CA  GLN A  69     333.794 316.689 309.236  1.00  3.41
ATOM    132  SC  GLN A  69     335.756 315.512 308.651  1.00  4.50
ATOM    133  CA  LEU A  70     330.816 318.464 307.652  1.00  3.13
ATOM    134  SC  LEU A  70     328.889 318.309 306.886  1.00  3.67
ATOM    135  CA  ALA A  71     332.592 321.994 307.964  1.00  2.88
ATOM    136  SC  ALA A  71     332.770 321.578 308.674  1.00  3.01
ATOM    137  CA  GLN A  72     335.011 322.879 305.156  1.00  3.32
ATOM    138  SC  GLN A  72     335.630 325.220 304.914  1.00  4.12
ATOM    139  CA  GLU A  73     332.812 320.589 302.997  1.00  3.75
ATOM    140  SC  GLU A  73     333.490 319.043 300.823  1.00  4.50
ATOM    141  CA  LYS A  74     329.417 322.406 302.731  1.00  3.60
ATOM    142  SC  LYS A  74     326.527 321.211 303.012  1.00  4.29
ATOM    143  CA  GLY A  75     331.062 325.786 302.515  1.00  3.25
ATOM    144  CA  VAL A  76     331.686 326.531 306.330  1.00  2.55
ATOM    145  SC  VAL A  76     330.632 325.579 306.727  1.00  2.70
ATOM    146  CA  LYS A  77     334.426 327.101 309.132  1.00  2.35
ATOM    147  SC  LYS A  77     337.118 325.915 310.262  1.00  3.11
ATOM    148  CA  ILE A  78     333.721 326.596 312.932  1.00  2.07
ATOM    149  SC  ILE A  78     331.998 325.929 312.216  1.00  2.31
ATOM    150  CA  THR A  79     335.196 327.489 316.460  1.00  2.29
ATOM    151  SC  THR A  79     335.054 328.856 316.813  1.00  2.57
ATOM    152  CA  THR A  80     334.951 324.867 319.321  1.00  2.70
ATOM    153  SC  THR A  80     336.220 324.618 318.584  1.00  3.24
ATOM    154  CA  VAL A  81     336.053 324.136 322.812  1.00  2.88
ATOM    155  SC  VAL A  81     335.208 324.379 324.087  1.00  3.14
ATOM    156  CA  GLN A  82     334.401 320.725 323.501  1.00  3.15
ATOM    157  SC  GLN A  82     336.756 319.269 323.333  1.00  4.18
ATOM    158  CA  SER A  83     336.336 320.911 326.944  1.00  3.30
ATOM    159  SC  SER A  83     336.606 319.868 327.756  1.00  3.78
ATOM    160  CA  ASN A  84     334.856 324.043 328.304  1.00  3.46
ATOM    161  SC  ASN A  84     336.662 324.954 328.579  1.00  4.35
ATOM    162  CA  LEU A  85     331.556 322.321 327.335  1.00  3.12
ATOM    163  SC  LEU A  85     329.786 322.462 327.273  1.00  3.04
ATOM    164  CA  ALA A  86     332.124 320.017 330.181  1.00  3.71
ATOM    165  SC  ALA A  86     332.878 320.199 330.206  1.00  3.89
ATOM    166  CA  ASP A  87     330.714 322.396 332.696  1.00  3.87
ATOM    167  SC  ASP A  87     332.670 323.005 332.698  1.00  4.41
ATOM    168  CA  PHE A  88     330.940 325.731 330.440  1.00  3.32
ATOM    169  SC  PHE A  88     331.973 328.045 328.822  1.00  4.14
ATOM    170  CA  ASP A  89     327.962 325.023 328.205  1.00  3.25
ATOM    171  SC  ASP A  89     327.073 325.363 330.024  1.00  4.15
ATOM    172  CA  ILE A  90     326.843 328.590 327.182  1.00  2.52
ATOM    173  SC  ILE A  90     324.966 328.880 327.442  1.00  2.46
ATOM    174  CA  VAL A  91     329.092 331.371 325.662  1.00  2.95
ATOM    175  SC  VAL A  91     330.153 331.146 324.602  1.00  3.27
ATOM    176  CA  ALA A  92     327.785 334.951 325.110  1.00  3.89
ATOM    177  SC  ALA A  92     327.148 335.354 325.005  1.00  4.29
ATOM    178  CA  ASP A  93     331.162 336.498 324.411  1.00  4.29
ATOM    179  SC  ASP A  93     331.538 337.178 326.246  1.00  5.28
ATOM    180  CA  ALA A  94     332.328 334.862 320.937  1.00  3.60
ATOM    181  SC  ALA A  94     331.612 335.163 321.146  1.00  3.86
ATOM    182  CA  TRP A  95     328.906 333.817 320.195  1.00  3.05
ATOM    183  SC  TRP A  95     326.604 332.307 322.158  1.00  3.59
ATOM    184  CA  GLU A  96     325.659 335.783 320.460  1.00  2.89
ATOM    185  SC  GLU A  96     324.156 336.566 318.706  1.00  3.65
ATOM    186  CA  GLY A  97     323.168 332.788 320.906  1.00  2.49
ATOM    187  CA  ILE A  98     322.505 329.108 320.768  1.00  2.26
ATOM    188  SC  ILE A  98     322.592 328.057 322.388  1.00  2.45
ATOM    189  CA  VAL A  99     321.333 326.497 317.856  1.00  1.98
ATOM    190  SC  VAL A  99     322.444 326.328 316.878  1.00  1.79
ATOM    191  CA  SER A 100     322.319 323.037 318.917  1.00  2.17
ATOM    192  SC  SER A 100     322.702 323.166 320.224  1.00  2.45
ATOM    193  CA  ILE A 101     320.312 320.263 316.968  1.00  2.28
ATOM    194  SC  ILE A 101     321.521 321.105 315.815  1.00  2.32
ATOM    195  CA  PHE A 102     321.899 317.651 319.117  1.00  2.37
ATOM    196  SC  PHE A 102     322.732 316.174 316.713  1.00  3.87
ATOM    197  CA  CYS A 103     322.680 319.208 322.335  1.00  2.71
ATOM    198  SC  CYS A 103     321.818 318.304 322.996  1.00  3.24
ATOM    199  CA  HIS A 104     324.884 316.550 324.160  1.00  3.07
ATOM    200  SC  HIS A 104     325.344 315.668 321.615  1.00  4.12
ATOM    201  CA  LEU A 105     326.720 316.684 327.541  1.00  2.89
ATOM    202  SC  LEU A 105     326.320 318.458 328.438  1.00  2.79
ATOM    203  CA  PRO A 106     328.668 314.008 329.671  1.00  3.80
ATOM    204  SC  PRO A 106     329.330 315.158 330.169  1.00  3.84
ATOM    205  CA  SER A 107     327.017 312.732 333.002  1.00  3.89
ATOM    206  SC  SER A 107     326.797 311.451 333.331  1.00  4.29
ATOM    207  CA  SER A 108     327.751 315.274 335.850  1.00  3.73
ATOM    208  SC  SER A 108     328.932 315.905 336.002  1.00  4.03
ATOM    209  CA  LEU A 109     327.898 318.053 333.063  1.00  3.06
ATOM    210  SC  LEU A 109     328.251 319.554 332.149  1.00  3.16
ATOM    211  CA  ARG A 110     324.646 316.847 331.734  1.00  2.97
ATOM    212  SC  ARG A 110     324.710 313.965 330.115  1.00  4.10
ATOM    213  CA  GLN A 111     322.576 318.223 334.630  1.00  3.01
ATOM    214  SC  GLN A 111     320.558 316.711 335.966  1.00  3.76
ATOM    215  CA  GLN A 112     324.569 321.476 334.561  1.00  2.80
ATOM    216  SC  GLN A 112     326.283 320.807 335.969  1.00  3.54
ATOM    217  CA  LEU A 113     323.780 322.359 331.081  1.00  2.31
ATOM    218  SC  LEU A 113     323.700 323.329 329.118  1.00  2.47
ATOM    219  CA  TYR A 114     320.101 321.709 331.231  1.00  2.45
ATOM    220  SC  TYR A 114     320.305 319.184 328.896  1.00  2.87
ATOM    221  CA  PRO A 115     319.600 322.781 335.023  1.00  2.72
ATOM    222  SC  PRO A 115     320.791 321.996 334.948  1.00  2.82
ATOM    223  CA  LYS A 116     320.989 326.341 334.457  1.00  2.57
ATOM    224  SC  LYS A 116     323.589 325.076 334.087  1.00  3.45
ATOM    225  CA  VAL A 117     320.702 326.771 330.695  1.00  2.17
ATOM    226  SC  VAL A 117     320.520 326.165 329.321  1.00  2.14
ATOM    227  CA  TYR A 118     319.335 330.472 331.337  1.00  2.73
ATOM    228  SC  TYR A 118     315.998 330.652 331.076  1.00  3.78
ATOM    229  CA  GLN A 119     322.636 331.787 329.959  1.00  3.02
ATOM    230  SC  GLN A 119     323.422 331.587 332.280  1.00  3.87
ATOM    231  CA  GLY A 120     322.827 332.846 326.351  1.00  2.99
ATOM    232  CA  LEU A 121     319.421 331.027 325.809  1.00  2.37
ATOM    233  SC  LEU A 121     318.852 329.037 325.485  1.00  2.24
ATOM    234  CA  LYS A 122     316.098 332.700 326.354  1.00  2.74
ATOM    235  SC  LYS A 122     317.335 333.565 328.949  1.00  3.90
ATOM    236  CA  PRO A 123     317.106 335.971 324.687  1.00  2.72
ATOM    237  SC  PRO A 123     318.084 335.741 325.689  1.00  3.08
ATOM    238  CA  GLY A 124     317.130 334.840 321.284  1.00  2.44
ATOM    239  CA  GLY A 125     318.417 331.133 320.789  1.00  2.09
ATOM    240  CA  VAL A 126     317.111 327.496 320.706  1.00  1.81
ATOM    241  SC  VAL A 126     316.468 327.798 319.415  1.00  1.95
ATOM    242  CA  PHE A 127     318.595 324.294 322.338  1.00  1.80
ATOM    243  SC  PHE A 127     320.196 322.667 324.365  1.00  2.37
ATOM    244  CA  ILE A 128     317.326 321.493 320.070  1.00  1.64
ATOM    245  SC  ILE A 128     316.315 321.820 318.469  1.00  1.82
ATOM    246  CA  LEU A 129     317.579 319.365 323.284  1.00  1.73
ATOM    247  SC  LEU A 129     316.264 320.222 324.610  1.00  2.11
ATOM    248  CA  GLU A 130     316.622 316.388 321.353  1.00  2.00
ATOM    249  SC  GLU A 130     316.606 317.255 319.011  1.00  2.83
ATOM    250  CA  GLY A 131     319.353 314.380 319.253  1.00  2.30
ATOM    251  CA  PHE A 132     317.099 313.710 316.219  1.00  2.29
ATOM    252  SC  PHE A 132     317.861 311.498 314.287  1.00  3.54
ATOM    253  CA  ALA A 133     314.483 315.374 313.989  1.00  2.99
ATOM    254  SC  ALA A 133     314.285 314.645 313.756  1.00  3.16
ATOM    255  CA  PRO A 134     310.473 315.484 313.983  1.00  3.78
ATOM    256  SC  PRO A 134     310.131 316.817 314.367  1.00  4.24
ATOM    257  CA  GLU A 135     310.836 314.005 310.291  1.00  3.92
ATOM    258  SC  GLU A 135     311.009 315.274 308.318  1.00  4.99
ATOM    259  CA  GLN A 136     312.342 310.830 312.135  1.00  3.90
ATOM    260  SC  GLN A 136     314.531 310.854 311.192  1.00  4.85
ATOM    261  CA  LEU A 137     308.831 309.544 313.061  1.00  4.07
ATOM    262  SC  LEU A 137     306.751 309.528 312.613  1.00  3.91
ATOM    263  CA  GLN A 138     308.720 306.856 310.554  1.00  5.66
ATOM    264  SC  GLN A 138     310.412 308.464 308.964  1.00  6.73
ATOM    265  CA  TYR A 139     307.099 304.835 313.389  1.00  7.32
ATOM    266  SC  TYR A 139     306.661 306.091 316.447  1.00  8.17
ATOM    267  CA  ASN A 140     303.529 305.715 312.268  1.00  8.44
ATOM    268  SC  ASN A 140     302.467 305.544 310.492  1.00  9.13
ATOM    269  CA  THR A 141     300.812 303.242 313.632  1.00  8.68
ATOM    270  SC  THR A 141     300.657 303.155 315.019  1.00  9.10
ATOM    271  CA  GLY A 142     297.160 303.161 312.439  1.00  8.55
ATOM    272  CA  GLY A 143     296.488 306.563 310.806  1.00  7.73
ATOM    273  CA  PRO A 144     297.882 309.060 313.398  1.00  6.55
ATOM    274  SC  PRO A 144     297.753 307.855 314.190  1.00  6.99
ATOM    275  CA  LYS A 145     301.435 309.877 312.432  1.00  5.75
ATOM    276  SC  LYS A 145     300.453 310.318 309.584  1.00  7.14
ATOM    277  CA  ASP A 146     304.203 311.290 314.673  1.00  5.17
ATOM    278  SC  ASP A 146     304.296 310.000 316.304  1.00  6.06
ATOM    279  CA  LEU A 147     305.134 314.481 313.025  1.00  4.11
ATOM    280  SC  LEU A 147     306.568 313.810 311.597  1.00  4.23
ATOM    281  CA  ASP A 148     301.163 315.311 312.730  1.00  4.52
ATOM    282  SC  ASP A 148     301.468 315.494 310.696  1.00  5.48
ATOM    283  CA  LEU A 149     300.461 314.567 316.446  1.00  4.06
ATOM    284  SC  LEU A 149     299.030 313.341 315.358  1.00  4.81
ATOM    285  CA  LEU A 150     303.211 313.254 318.727  1.00  2.78
ATOM    286  SC  LEU A 150     304.813 313.799 317.459  1.00  2.76
ATOM    287  CA  PRO A 151     303.734 312.101 322.263  1.00  2.86
ATOM    288  SC  PRO A 151     304.752 311.324 321.647  1.00  2.96
ATOM    289  CA  LYS A 152     304.432 315.031 324.242  1.00  2.71
ATOM    290  SC  LYS A 152     303.798 313.485 326.171  1.00  4.28
ATOM    291  CA  LEU A 153     307.494 315.657 326.445  1.00  2.21
ATOM    292  SC  LEU A 153     308.742 316.124 324.860  1.00  2.43
ATOM    293  CA  GLU A 154     307.018 317.109 329.996  1.00  2.56
ATOM    294  SC  GLU A 154     305.655 315.217 330.239  1.00  3.58
ATOM    295  CA  THR A 155     310.401 315.746 330.806  1.00  2.49
ATOM    296  SC  THR A 155     310.093 314.568 331.621  1.00  2.95
ATOM    297  CA  LEU A 156     311.925 316.916 327.501  1.00  2.21
ATOM    298  SC  LEU A 156     313.485 316.462 326.214  1.00  2.40
ATOM    299  CA  GLN A 157     310.362 320.264 327.467  1.00  2.41
ATOM    300  SC  GLN A 157     308.276 320.803 326.474  1.00  3.32
ATOM    301  CA  SER A 158     311.717 320.624 330.992  1.00  2.69
ATOM    302  SC  SER A 158     311.152 320.061 331.953  1.00  3.03
ATOM    303  CA  GLU A 159     315.283 319.952 329.772  1.00  2.84
ATOM    304  SC  GLU A 159     315.846 317.599 329.760  1.00  3.81
ATOM    305  CA  LEU A 160     315.948 323.529 330.063  1.00  2.24
ATOM    306  SC  LEU A 160     316.324 324.098 328.028  1.00  2.34
ATOM    307  CA  PRO A 161     315.310 325.603 333.143  1.00  2.68
ATOM    308  SC  PRO A 161     316.709 325.428 333.095  1.00  3.09
ATOM    309  CA  SER A 162     312.780 328.363 332.416  1.00  2.71
ATOM    310  SC  SER A 162     312.155 328.751 333.463  1.00  3.12
ATOM    311  CA  LEU A 163     312.890 328.368 328.675  1.00  2.07
ATOM    312  SC  LEU A 163     313.596 327.602 326.759  1.00  2.16
ATOM    313  CA  ASN A 164     309.728 328.264 326.778  1.00  2.11
ATOM    314  SC  ASN A 164     307.953 329.123 327.442  1.00  2.74
ATOM    315  CA  TRP A 165     310.466 325.282 324.267  1.00  1.88
ATOM    316  SC  TRP A 165     311.641 324.093 327.528  1.00  2.59
ATOM    317  CA  LEU A 166     307.417 325.178 321.866  1.00  2.03
ATOM    318  SC  LEU A 166     308.718 326.394 320.547  1.00  2.24
ATOM    319  CA  ILE A 167     307.505 322.210 319.480  1.00  1.87
ATOM    320  SC  ILE A 167     308.902 322.122 318.254  1.00  1.96
ATOM    321  CA  ALA A 168     307.276 319.426 322.180  1.00  1.81
ATOM    322  SC  ALA A 168     306.701 319.680 322.599  1.00  1.92
ATOM    323  CA  ASN A 169     307.241 316.338 320.280  1.00  1.83
ATOM    324  SC  ASN A 169     308.782 316.305 318.927  1.00  2.31
ATOM    325  CA  ASN A 170     308.607 312.930 320.887  1.00  1.87
ATOM    326  SC  ASN A 170     308.933 311.485 322.237  1.00  2.35
ATOM    327  CA  LEU A 171     308.490 309.784 318.715  1.00  2.06
ATOM    328  SC  LEU A 171     309.197 311.370 317.556  1.00  2.36
ATOM    329  CA  GLU A 172     309.713 306.025 318.916  1.00  2.49
ATOM    330  SC  GLU A 172     308.712 304.198 319.284  1.00  3.21
ATOM    331  CA  ARG A 173     312.090 303.774 317.297  1.00  2.68
ATOM    332  SC  ARG A 173     314.841 302.676 315.694  1.00  3.72
ATOM    333  CA  ASN A 174     312.825 299.917 317.575  1.00  3.30
ATOM    334  SC  ASN A 174     311.492 298.426 317.206  1.00  3.83
ATOM    335  CA  LEU A 175     316.458 298.277 317.733  1.00  3.84
ATOM    336  SC  LEU A 175     316.425 299.650 319.379  1.00  3.70
ATOM    337  CA  ASP A 176     317.731 294.861 316.523  1.00  4.97
ATOM    338  SC  ASP A 176     317.763 293.233 315.123  1.00  5.29
ATOM    339  CA  GLU A 177     320.518 292.578 317.791  1.00  6.14
ATOM    340  SC  GLU A 177     322.357 291.742 318.231  1.00  6.59
ATOM    341  CA  GLY A 178     321.829 290.378 315.052  1.00  7.56
ATOM    342  CA  ALA A 179     318.954 288.695 313.588  1.00  7.81
ATOM    343  SC  ALA A 179     319.041 287.918 313.281  1.00  8.05
ATOM    344  CA  TYR A 180     317.123 288.965 316.958  1.00  6.97
ATOM    345  SC  TYR A 180     315.654 286.251 318.382  1.00  7.87
ATOM    346  CA  HIS A 181     314.771 291.873 318.576  1.00  5.83
ATOM    347  SC  HIS A 181     312.150 291.150 318.668  1.00  6.66
ATOM    348  CA  GLN A 182     316.014 294.512 321.292  1.00  4.83
ATOM    349  SC  GLN A 182     318.620 295.549 320.973  1.00  5.80
ATOM    350  CA  GLY A 183     313.992 297.259 322.793  1.00  4.14
ATOM    351  CA  LYS A 184     312.096 300.459 322.159  1.00  3.38
ATOM    352  SC  LYS A 184     309.206 299.727 321.733  1.00  4.21
ATOM    353  CA  ALA A 185     314.056 303.583 321.614  1.00  2.91
ATOM    354  SC  ALA A 185     314.112 303.891 320.889  1.00  3.01
ATOM    355  CA  ALA A 186     313.000 307.222 321.898  1.00  2.49
ATOM    356  SC  ALA A 186     312.821 307.129 322.656  1.00  2.67
ATOM    357  CA  LEU A 187     313.316 310.202 319.809  1.00  1.97
ATOM    358  SC  LEU A 187     313.765 310.213 317.729  1.00  2.29
ATOM    359  CA  ILE A 188     312.588 314.012 320.086  1.00  1.75
ATOM    360  SC  ILE A 188     312.432 313.755 321.676  1.00  2.20
ATOM    361  CA  GLN A 189     312.457 317.515 318.297  1.00  1.68
ATOM    362  SC  GLN A 189     312.804 318.783 316.286  1.00  2.39
ATOM    363  CA  LEU A 190     311.996 320.569 320.369  1.00  1.60
ATOM    364  SC  LEU A 190     311.549 319.999 322.316  1.00  1.96
ATOM    365  CA  LEU A 191     312.826 324.424 319.860  1.00  1.69
ATOM    366  SC  LEU A 191     313.038 325.205 318.330  1.00  2.08
ATOM    367  CA  GLY A 192     313.082 327.793 321.726  1.00  2.11
ATOM    368  CA  GLN A 193     311.225 331.158 321.606  1.00  2.14
ATOM    369  SC  GLN A 193     309.673 329.781 322.954  1.00  3.17
ATOM    370  CA  LYS A 194     311.859 335.018 321.019  1.00  2.40
ATOM    371  SC  LYS A 194     309.426 336.407 319.813  1.00  3.66
ATOM    372  CA  LEU A 195     310.623 335.228 324.606  1.00  2.72
ATOM    373  SC  LEU A 195     311.606 333.217 324.640  1.00  3.29
ATOM    374  CA  GLU A 196     311.955 337.110 327.818  1.00  3.77
ATOM    375  SC  GLU A 196     310.915 338.958 327.002  1.00  4.71
ATOM    376  CA  HIS A 197     310.752 336.058 331.317  1.00  5.71
ATOM    377  SC  HIS A 197     311.922 334.008 332.652  1.00  6.76
ATOM    378  CA  HIS A 198     307.496 337.939 330.733  1.00  7.48
ATOM    379  SC  HIS A 198     307.226 337.584 327.998  1.00  8.23
ATOM    380  CA  HIS A 199     305.538 334.838 331.741  1.00  9.59
ATOM    381  SC  HIS A 199     307.589 332.965 331.541  1.00 10.21
ATOM    382  CA  HIS A 200     307.767 334.231 334.600  1.00 11.63
ATOM    383  SC  HIS A 200     309.959 333.247 335.935  1.00 12.14
ATOM    384  CA  HIS A 201     306.927 337.367 336.612  1.00 13.89
ATOM    385  SC  HIS A 201     307.360 339.822 337.716  1.00 14.26
ATOM    386  CA  HIS A 202     303.226 337.377 336.393  1.00 16.21
ATOM    387  SC  HIS A 202     303.030 338.006 333.754  1.00 17.18
TER
CONECT    1    3    2
CONECT    3    5    4
CONECT    5    7    6
CONECT    7    9    8
CONECT    9   11   10
CONECT   11   13   12
CONECT   13   15   14
CONECT   15   17   16
CONECT   17   19   18
CONECT   19   21   20
CONECT   21   23   22
CONECT   23   25   24
CONECT   25   27   26
CONECT   27   28
CONECT   28   30   29
CONECT   30   32   31
CONECT   32   34   33
CONECT   34   36   35
CONECT   36   38   37
CONECT   38   40   39
CONECT   40   42   41
CONECT   42   44   43
CONECT   44   46   45
CONECT   46   48   47
CONECT   48   50   49
CONECT   50   52   51
CONECT   52   54   53
CONECT   54   56   55
CONECT   56   58   57
CONECT   58   60   59
CONECT   60   61
CONECT   61   63   62
CONECT   63   65   64
CONECT   65   67   66
CONECT   67   69   68
CONECT   69   71   70
CONECT   71   73   72
CONECT   73   75   74
CONECT   75   76
CONECT   76   78   77
CONECT   78   79
CONECT   79   81   80
CONECT   81   83   82
CONECT   83   85   84
CONECT   85   87   86
CONECT   87   89   88
CONECT   89   91   90
CONECT   91   93   92
CONECT   93   95   94
CONECT   95   97   96
CONECT   97   98
CONECT   98  100   99
CONECT  100  102  101
CONECT  102  104  103
CONECT  104  106  105
CONECT  106  108  107
CONECT  108  110  109
CONECT  110  112  111
CONECT  112  114  113
CONECT  114  116  115
CONECT  116  118  117
CONECT  118  120  119
CONECT  120  121
CONECT  121  123  122
CONECT  123  125  124
CONECT  125  127  126
CONECT  127  129  128
CONECT  129  131  130
CONECT  131  133  132
CONECT  133  135  134
CONECT  135  137  136
CONECT  137  139  138
CONECT  139  141  140
CONECT  141  143  142
CONECT  143  144
CONECT  144  146  145
CONECT  146  148  147
CONECT  148  150  149
CONECT  150  152  151
CONECT  152  154  153
CONECT  154  156  155
CONECT  156  158  157
CONECT  158  160  159
CONECT  160  162  161
CONECT  162  164  163
CONECT  164  166  165
CONECT  166  168  167
CONECT  168  170  169
CONECT  170  172  171
CONECT  172  174  173
CONECT  174  176  175
CONECT  176  178  177
CONECT  178  180  179
CONECT  180  182  181
CONECT  182  184  183
CONECT  184  186  185
CONECT  186  187
CONECT  187  189  188
CONECT  189  191  190
CONECT  191  193  192
CONECT  193  195  194
CONECT  195  197  196
CONECT  197  199  198
CONECT  199  201  200
CONECT  201  203  202
CONECT  203  205  204
CONECT  205  207  206
CONECT  207  209  208
CONECT  209  211  210
CONECT  211  213  212
CONECT  213  215  214
CONECT  215  217  216
CONECT  217  219  218
CONECT  219  221  220
CONECT  221  223  222
CONECT  223  225  224
CONECT  225  227  226
CONECT  227  229  228
CONECT  229  231  230
CONECT  231  232
CONECT  232  234  233
CONECT  234  236  235
CONECT  236  238  237
CONECT  238  239
CONECT  239  240
CONECT  240  242  241
CONECT  242  244  243
CONECT  244  246  245
CONECT  246  248  247
CONECT  248  250  249
CONECT  250  251
CONECT  251  253  252
CONECT  253  255  254
CONECT  255  257  256
CONECT  257  259  258
CONECT  259  261  260
CONECT  261  263  262
CONECT  263  265  264
CONECT  265  267  266
CONECT  267  269  268
CONECT  269  271  270
CONECT  271  272
CONECT  272  273
CONECT  273  275  274
CONECT  275  277  276
CONECT  277  279  278
CONECT  279  281  280
CONECT  281  283  282
CONECT  283  285  284
CONECT  285  287  286
CONECT  287  289  288
CONECT  289  291  290
CONECT  291  293  292
CONECT  293  295  294
CONECT  295  297  296
CONECT  297  299  298
CONECT  299  301  300
CONECT  301  303  302
CONECT  303  305  304
CONECT  305  307  306
CONECT  307  309  308
CONECT  309  311  310
CONECT  311  313  312
CONECT  313  315  314
CONECT  315  317  316
CONECT  317  319  318
CONECT  319  321  320
CONECT  321  323  322
CONECT  323  325  324
CONECT  325  327  326
CONECT  327  329  328
CONECT  329  331  330
CONECT  331  333  332
CONECT  333  335  334
CONECT  335  337  336
CONECT  337  339  338
CONECT  339  341  340
CONECT  341  342
CONECT  342  344  343
CONECT  344  346  345
CONECT  346  348  347
CONECT  348  350  349
CONECT  350  351
CONECT  351  353  352
CONECT  353  355  354
CONECT  355  357  356
CONECT  357  359  358
CONECT  359  361  360
CONECT  361  363  362
CONECT  363  365  364
CONECT  365  367  366
CONECT  367  368
CONECT  368  370  369
CONECT  370  372  371
CONECT  372  374  373
CONECT  374  376  375
CONECT  376  378  377
CONECT  378  380  379
CONECT  380  382  381
CONECT  382  384  383
CONECT  384  386  385
CONECT  386  387
ENDMDL
REMARK 2KW5 MODEL 4 UNRES energy =  1115.84 kcal/mol RMSD = 9.13 A
CRYST1  640.000  640.000  640.000  90.00  90.00  90.00 P 1           1
ORIGX1       1.00000   0.00000   0.00000        0.00000
ORIGX2       0.00000   1.00000   0.00000        0.00000
ORIGX2       0.00000   0.00000   1.00000        0.00000
SCALE1       1.00000   0.00000   0.00000        0.00000
SCALE2       1.00000   0.00000   0.00000        0.00000
SCALE3       1.00000   0.00000   0.00000        0.00000
ATOM      1  CA  MET A   1     320.268 328.432 324.596  1.00 11.89
ATOM      2  SC  MET A   1     320.609 327.697 326.999  1.00 12.14
ATOM      3  CA  TRP A   2     317.489 325.948 325.640  1.00 10.50
ATOM      4  SC  TRP A   2     315.736 326.313 322.843  1.00 10.51
ATOM      5  CA  ASP A   3     316.425 324.891 329.301  1.00 10.00
ATOM      6  SC  ASP A   3     316.939 325.509 331.358  1.00 10.54
ATOM      7  CA  GLU A   4     314.079 322.385 330.650  1.00  9.45
ATOM      8  SC  GLU A   4     315.850 320.745 330.504  1.00 10.32
ATOM      9  CA  ARG A   5     314.310 322.680 334.302  1.00  7.92
ATOM     10  SC  ARG A   5     310.911 322.069 333.307  1.00  9.02
ATOM     11  CA  PHE A   6     318.127 322.284 334.125  1.00  6.76
ATOM     12  SC  PHE A   6     320.840 323.003 333.157  1.00  6.67
ATOM     13  CA  SER A   7     319.173 325.644 335.770  1.00  7.46
ATOM     14  SC  SER A   7     318.010 325.894 336.491  1.00  7.85
ATOM     15  CA  GLN A   8     322.803 325.739 337.186  1.00  8.22
ATOM     16  SC  GLN A   8     323.045 323.506 338.199  1.00  9.31
ATOM     17  CA  SER A   9     325.388 328.520 337.320  1.00  8.65
ATOM     18  SC  SER A   9     324.753 328.874 338.433  1.00  8.82
ATOM     19  CA  GLU A  10     327.660 329.260 334.342  1.00  9.79
ATOM     20  SC  GLU A  10     327.669 327.004 333.335  1.00 11.01
ATOM     21  CA  TYR A  11     324.844 328.306 332.007  1.00  9.85
ATOM     22  SC  TYR A  11     324.979 326.655 329.123  1.00 10.57
ATOM     23  CA  VAL A  12     321.296 329.781 331.758  1.00  9.85
ATOM     24  SC  VAL A  12     320.723 331.149 331.250  1.00  9.69
ATOM     25  CA  TYR A  13     317.774 328.530 333.065  1.00 10.27
ATOM     26  SC  TYR A  13     318.729 330.130 335.784  1.00 11.51
ATOM     27  CA  GLY A  14     314.818 329.350 330.730  1.00  9.19
ATOM     28  CA  THR A  15     312.065 328.013 328.744  1.00  6.88
ATOM     29  SC  THR A  15     310.853 328.622 329.280  1.00  7.07
ATOM     30  CA  GLU A  16     312.035 326.339 325.419  1.00  4.74
ATOM     31  SC  GLU A  16     312.512 324.738 324.071  1.00  5.53
ATOM     32  CA  PRO A  17     309.422 326.026 322.744  1.00  4.03
ATOM     33  SC  PRO A  17     310.118 326.858 321.837  1.00  4.22
ATOM     34  CA  ASN A  18     308.667 322.428 322.606  1.00  4.21
ATOM     35  SC  ASN A  18     306.830 322.330 321.822  1.00  4.74
ATOM     36  CA  ASP A  19     307.957 322.485 318.834  1.00  4.02
ATOM     37  SC  ASP A  19     308.113 322.984 316.839  1.00  4.63
ATOM     38  CA  PHE A  20     311.615 321.705 318.230  1.00  3.20
ATOM     39  SC  PHE A  20     314.011 323.352 317.999  1.00  4.00
ATOM     40  CA  LEU A  21     312.005 318.347 319.010  1.00  2.45
ATOM     41  SC  LEU A  21     313.170 316.566 318.911  1.00  2.52
ATOM     42  CA  VAL A  22     308.215 317.958 318.074  1.00  2.91
ATOM     43  SC  VAL A  22     307.092 318.001 318.991  1.00  3.35
ATOM     44  CA  SER A  23     307.925 318.212 314.398  1.00  2.91
ATOM     45  SC  SER A  23     308.630 319.401 314.360  1.00  3.27
ATOM     46  CA  VAL A  24     311.443 316.684 313.956  1.00  2.36
ATOM     47  SC  VAL A  24     312.620 317.505 314.397  1.00  2.58
ATOM     48  CA  ALA A  25     310.452 313.718 316.075  1.00  2.50
ATOM     49  SC  ALA A  25     309.825 313.901 316.522  1.00  2.61
ATOM     50  CA  ASN A  26     307.541 312.967 313.417  1.00  3.04
ATOM     51  SC  ASN A  26     306.556 314.537 314.113  1.00  3.43
ATOM     52  CA  GLN A  27     309.634 313.814 310.329  1.00  3.12
ATOM     53  SC  GLN A  27     308.003 315.320 309.553  1.00  3.72
ATOM     54  CA  ILE A  28     312.541 311.864 311.561  1.00  2.92
ATOM     55  SC  ILE A  28     313.133 312.102 313.441  1.00  2.71
ATOM     56  CA  PRO A  29     313.351 308.014 311.486  1.00  3.77
ATOM     57  SC  PRO A  29     314.584 308.374 310.945  1.00  4.17
ATOM     58  CA  GLN A  30     314.003 306.418 314.771  1.00  3.90
ATOM     59  SC  GLN A  30     311.265 306.798 315.033  1.00  4.97
ATOM     60  CA  GLY A  31     315.121 303.164 316.519  1.00  4.36
ATOM     61  CA  LYS A  32     317.964 304.215 318.621  1.00  3.84
ATOM     62  SC  LYS A  32     319.762 302.407 320.358  1.00  4.71
ATOM     63  CA  ILE A  33     319.123 307.717 318.448  1.00  2.82
ATOM     64  SC  ILE A  33     317.712 308.997 318.680  1.00  2.67
ATOM     65  CA  LEU A  34     321.577 310.093 320.360  1.00  2.21
ATOM     66  SC  LEU A  34     323.295 310.337 321.639  1.00  2.33
ATOM     67  CA  CYS A  35     321.424 313.800 321.402  1.00  2.33
ATOM     68  SC  CYS A  35     320.303 313.642 322.364  1.00  2.37
ATOM     69  CA  LEU A  36     324.211 315.570 322.650  1.00  2.70
ATOM     70  SC  LEU A  36     326.068 314.472 322.353  1.00  2.72
ATOM     71  CA  ALA A  37     324.426 318.458 325.191  1.00  3.49
ATOM     72  SC  ALA A  37     323.724 318.647 325.523  1.00  3.60
ATOM     73  CA  GLU A  38     327.377 320.897 326.390  1.00  4.45
ATOM     74  SC  GLU A  38     328.228 323.077 325.451  1.00  5.22
ATOM     75  CA  GLY A  39     325.667 322.412 329.273  1.00  5.17
ATOM     76  CA  GLU A  40     322.250 323.709 327.635  1.00  5.39
ATOM     77  SC  GLU A  40     320.454 323.905 325.920  1.00  6.41
ATOM     78  CA  GLY A  41     319.493 320.940 327.996  1.00  4.98
ATOM     79  CA  ARG A  42     317.768 321.410 324.745  1.00  4.69
ATOM     80  SC  ARG A  42     315.666 323.472 326.773  1.00  6.01
ATOM     81  CA  ASN A  43     317.851 318.081 323.187  1.00  4.63
ATOM     82  SC  ASN A  43     318.123 318.372 321.301  1.00  5.52
ATOM     83  CA  ALA A  44     317.664 316.615 326.653  1.00  3.81
ATOM     84  SC  ALA A  44     318.182 316.040 326.662  1.00  4.03
ATOM     85  CA  CYS A  45     314.173 318.200 327.999  1.00  3.50
ATOM     86  SC  CYS A  45     313.658 319.403 327.750  1.00  4.05
ATOM     87  CA  PHE A  46     312.930 318.819 324.418  1.00  3.10
ATOM     88  SC  PHE A  46     314.447 320.203 322.314  1.00  4.38
ATOM     89  CA  LEU A  47     313.098 315.047 323.820  1.00  2.37
ATOM     90  SC  LEU A  47     314.350 314.045 322.540  1.00  2.35
ATOM     91  CA  ALA A  48     310.637 314.614 326.604  1.00  3.10
ATOM     92  SC  ALA A  48     310.621 315.133 327.235  1.00  3.28
ATOM     93  CA  SER A  49     307.691 313.413 324.498  1.00  3.73
ATOM     94  SC  SER A  49     307.881 314.777 324.148  1.00  3.91
ATOM     95  CA  LEU A  50     308.534 311.314 321.552  1.00  3.47
ATOM     96  SC  LEU A  50     310.536 311.262 320.887  1.00  3.27
ATOM     97  CA  GLY A  51     307.384 307.761 322.396  1.00  3.90
ATOM     98  CA  TYR A  52     310.696 306.253 320.747  1.00  3.38
ATOM     99  SC  TYR A  52     312.633 307.629 318.399  1.00  3.83
ATOM    100  CA  GLU A  53     314.073 305.313 322.620  1.00  3.14
ATOM    101  SC  GLU A  53     315.205 303.542 321.662  1.00  3.95
ATOM    102  CA  VAL A  54     316.745 308.114 322.590  1.00  2.08
ATOM    103  SC  VAL A  54     315.557 308.984 322.945  1.00  2.15
ATOM    104  CA  THR A  55     320.096 308.541 324.226  1.00  1.99
ATOM    105  SC  THR A  55     321.131 307.534 324.176  1.00  2.41
ATOM    106  CA  ALA A  56     321.633 311.704 325.532  1.00  2.20
ATOM    107  SC  ALA A  56     321.053 311.475 326.023  1.00  2.39
ATOM    108  CA  VAL A  57     325.163 313.004 326.306  1.00  2.63
ATOM    109  SC  VAL A  57     326.580 312.663 326.026  1.00  2.57
ATOM    110  CA  ASP A  58     326.475 315.664 328.275  1.00  4.08
ATOM    111  SC  ASP A  58     324.883 316.779 328.509  1.00  5.00
ATOM    112  CA  GLN A  59     329.997 316.435 328.682  1.00  5.08
ATOM    113  SC  GLN A  59     330.626 316.544 326.277  1.00  5.98
ATOM    114  CA  SER A  60     328.696 319.204 331.050  1.00  5.80
ATOM    115  SC  SER A  60     327.691 319.393 330.085  1.00  6.13
ATOM    116  CA  SER A  61     327.115 317.593 334.257  1.00  6.19
ATOM    117  SC  SER A  61     327.995 316.582 334.242  1.00  6.74
ATOM    118  CA  VAL A  62     324.451 320.374 334.363  1.00  6.19
ATOM    119  SC  VAL A  62     325.831 320.974 334.276  1.00  6.47
ATOM    120  CA  GLY A  63     322.346 318.741 331.655  1.00  5.18
ATOM    121  CA  LEU A  64     322.969 314.920 332.276  1.00  3.99
ATOM    122  SC  LEU A  64     324.444 313.838 331.229  1.00  3.69
ATOM    123  CA  ALA A  65     320.675 315.269 335.540  1.00  4.76
ATOM    124  SC  ALA A  65     321.122 315.126 336.208  1.00  4.99
ATOM    125  CA  LYS A  66     318.273 317.308 333.719  1.00  5.02
ATOM    126  SC  LYS A  66     316.344 318.572 335.058  1.00  5.86
ATOM    127  CA  ALA A  67     318.150 315.012 330.652  1.00  4.01
ATOM    128  SC  ALA A  67     318.732 314.519 330.378  1.00  3.90
ATOM    129  CA  LYS A  68     317.652 312.043 332.909  1.00  4.34
ATOM    130  SC  LYS A  68     320.083 311.395 334.725  1.00  4.59
ATOM    131  CA  GLN A  69     315.242 313.473 335.150  1.00  5.47
ATOM    132  SC  GLN A  69     315.170 314.390 337.758  1.00  6.26
ATOM    133  CA  LEU A  70     312.823 315.299 332.609  1.00  5.31
ATOM    134  SC  LEU A  70     311.740 316.923 331.984  1.00  5.59
ATOM    135  CA  ALA A  71     312.584 312.143 330.318  1.00  4.75
ATOM    136  SC  ALA A  71     313.204 311.756 330.561  1.00  4.76
ATOM    137  CA  GLN A  72     311.134 309.241 332.322  1.00  5.79
ATOM    138  SC  GLN A  72     313.378 308.346 332.677  1.00  6.27
ATOM    139  CA  GLU A  73     308.727 311.442 334.038  1.00  6.39
ATOM    140  SC  GLU A  73     310.305 313.471 334.884  1.00  7.10
ATOM    141  CA  LYS A  74     307.835 313.442 331.058  1.00  5.73
ATOM    142  SC  LYS A  74     307.020 316.337 330.231  1.00  5.81
ATOM    143  CA  GLY A  75     306.076 310.538 329.544  1.00  5.59
ATOM    144  CA  VAL A  76     309.448 309.557 327.729  1.00  4.38
ATOM    145  SC  VAL A  76     309.979 310.439 326.579  1.00  4.27
ATOM    146  CA  LYS A  77     312.026 306.876 328.467  1.00  4.07
ATOM    147  SC  LYS A  77     312.875 304.920 327.089  1.00  4.94
ATOM    148  CA  ILE A  78     315.389 308.375 327.389  1.00  3.03
ATOM    149  SC  ILE A  78     314.872 309.945 327.191  1.00  3.00
ATOM    150  CA  THR A  79     318.921 307.583 327.968  1.00  2.87
ATOM    151  SC  THR A  79     319.564 306.243 327.688  1.00  3.19
ATOM    152  CA  THR A  80     321.944 309.022 329.280  1.00  2.76
ATOM    153  SC  THR A  80     322.342 309.168 330.607  1.00  3.36
ATOM    154  CA  VAL A  81     325.676 309.016 328.341  1.00  2.73
ATOM    155  SC  VAL A  81     325.778 308.815 326.813  1.00  2.71
ATOM    156  CA  GLN A  82     328.524 310.852 330.308  1.00  3.44
ATOM    157  SC  GLN A  82     330.313 310.653 332.043  1.00  4.54
ATOM    158  CA  SER A  83     330.504 311.620 327.438  1.00  3.45
ATOM    159  SC  SER A  83     331.596 311.667 328.180  1.00  3.92
ATOM    160  CA  ASN A  84     331.142 307.970 326.737  1.00  4.04
ATOM    161  SC  ASN A  84     329.979 306.497 325.733  1.00  4.89
ATOM    162  CA  LEU A  85     331.889 308.941 322.987  1.00  4.40
ATOM    163  SC  LEU A  85     329.943 309.591 322.653  1.00  3.85
ATOM    164  CA  ALA A  86     335.019 310.476 321.650  1.00  5.85
ATOM    165  SC  ALA A  86     335.481 310.002 321.290  1.00  6.15
ATOM    166  CA  ASP A  87     333.525 313.525 319.521  1.00  5.58
ATOM    167  SC  ASP A  87     333.213 313.654 317.489  1.00  6.18
ATOM    168  CA  PHE A  88     330.875 314.309 322.060  1.00  4.53
ATOM    169  SC  PHE A  88     332.765 313.255 324.049  1.00  5.59
ATOM    170  CA  ASP A  89     331.622 317.864 321.804  1.00  5.06
ATOM    171  SC  ASP A  89     333.478 318.526 321.235  1.00  5.77
ATOM    172  CA  ILE A  90     331.429 318.030 317.934  1.00  4.61
ATOM    173  SC  ILE A  90     329.699 317.541 318.456  1.00  4.30
ATOM    174  CA  VAL A  91     330.827 321.733 317.630  1.00  5.17
ATOM    175  SC  VAL A  91     329.657 322.393 318.033  1.00  5.48
ATOM    176  CA  ALA A  92     331.431 324.668 320.124  1.00  6.90
ATOM    177  SC  ALA A  92     331.994 325.286 320.423  1.00  7.32
ATOM    178  CA  ASP A  93     329.706 326.560 317.280  1.00  7.78
ATOM    179  SC  ASP A  93     329.310 325.774 315.477  1.00  8.65
ATOM    180  CA  ALA A  94     326.447 326.440 318.842  1.00  6.38
ATOM    181  SC  ALA A  94     325.815 326.573 318.306  1.00  6.47
ATOM    182  CA  TRP A  95     326.987 324.291 322.089  1.00  5.56
ATOM    183  SC  TRP A  95     328.347 320.939 322.117  1.00  5.54
ATOM    184  CA  GLU A  96     323.429 324.265 323.093  1.00  5.52
ATOM    185  SC  GLU A  96     323.336 324.817 320.727  1.00  6.46
ATOM    186  CA  GLY A  97     322.662 321.024 321.557  1.00  5.22
ATOM    187  CA  ILE A  98     322.537 318.478 318.612  1.00  4.15
ATOM    188  SC  ILE A  98     324.051 319.008 317.491  1.00  4.88
ATOM    189  CA  VAL A  99     320.591 315.164 317.606  1.00  2.60
ATOM    190  SC  VAL A  99     319.224 314.556 318.000  1.00  2.25
ATOM    191  CA  SER A 100     321.335 312.025 315.612  1.00  3.62
ATOM    192  SC  SER A 100     322.421 312.355 316.389  1.00  4.04
ATOM    193  CA  ILE A 101     319.255 309.127 314.543  1.00  4.87
ATOM    194  SC  ILE A 101     318.455 310.505 314.028  1.00  4.68
ATOM    195  CA  PHE A 102     320.431 305.846 313.021  1.00  6.77
ATOM    196  SC  PHE A 102     322.421 304.777 311.219  1.00  7.71
ATOM    197  CA  CYS A 103     323.128 305.140 315.793  1.00  7.73
ATOM    198  SC  CYS A 103     323.160 306.380 316.389  1.00  8.03
ATOM    199  CA  HIS A 104     324.210 302.095 317.736  1.00  9.23
ATOM    200  SC  HIS A 104     322.687 299.935 316.935  1.00 11.02
ATOM    201  CA  LEU A 105     327.116 302.104 320.294  1.00  8.14
ATOM    202  SC  LEU A 105     326.599 303.383 321.885  1.00  6.80
ATOM    203  CA  PRO A 106     329.800 299.961 318.844  1.00  9.66
ATOM    204  SC  PRO A 106     328.762 299.367 318.099  1.00 10.00
ATOM    205  CA  SER A 107     331.117 301.662 315.888  1.00  8.71
ATOM    206  SC  SER A 107     331.255 301.312 314.482  1.00  9.27
ATOM    207  CA  SER A 108     328.077 303.649 314.594  1.00  8.08
ATOM    208  SC  SER A 108     327.086 303.665 313.880  1.00  8.62
ATOM    209  CA  LEU A 109     328.184 306.018 317.572  1.00  5.94
ATOM    210  SC  LEU A 109     327.200 306.619 319.270  1.00  5.65
ATOM    211  CA  ARG A 110     331.392 307.932 316.601  1.00  5.23
ATOM    212  SC  ARG A 110     334.511 306.509 317.470  1.00  6.57
ATOM    213  CA  GLN A 111     329.969 309.160 313.225  1.00  5.18
ATOM    214  SC  GLN A 111     330.484 309.025 310.518  1.00  6.24
ATOM    215  CA  GLN A 112     326.454 308.977 314.830  1.00  5.39
ATOM    216  SC  GLN A 112     324.218 309.308 313.707  1.00  6.61
ATOM    217  CA  LEU A 113     326.931 311.621 317.450  1.00  3.87
ATOM    218  SC  LEU A 113     328.673 311.524 318.310  1.00  3.60
ATOM    219  CA  TYR A 114     329.001 314.234 316.012  1.00  4.14
ATOM    220  SC  TYR A 114     328.444 312.830 312.993  1.00  5.84
ATOM    221  CA  PRO A 115     326.003 315.976 314.647  1.00  5.04
ATOM    222  SC  PRO A 115     325.600 315.489 315.861  1.00  5.41
ATOM    223  CA  LYS A 116     327.064 319.133 312.940  1.00  5.31
ATOM    224  SC  LYS A 116     330.106 319.413 313.401  1.00  6.90
ATOM    225  CA  VAL A 117     324.654 320.791 311.036  1.00  4.60
ATOM    226  SC  VAL A 117     323.291 320.684 310.459  1.00  4.72
ATOM    227  CA  TYR A 118     327.306 321.984 309.058  1.00  5.01
ATOM    228  SC  TYR A 118     330.000 323.819 308.705  1.00  6.16
ATOM    229  CA  GLN A 119     328.083 318.742 307.323  1.00  5.56
ATOM    230  SC  GLN A 119     330.119 319.551 308.526  1.00  6.49
ATOM    231  CA  GLY A 120     327.949 315.508 309.270  1.00  5.46
ATOM    232  CA  LEU A 121     324.809 313.934 307.959  1.00  3.86
ATOM    233  SC  LEU A 121     322.812 313.977 307.281  1.00  3.47
ATOM    234  CA  LYS A 122     325.485 310.372 306.142  1.00  3.97
ATOM    235  SC  LYS A 122     326.884 308.226 308.101  1.00  5.06
ATOM    236  CA  PRO A 123     323.891 307.619 304.226  1.00  3.80
ATOM    237  SC  PRO A 123     325.260 307.872 303.957  1.00  4.21
ATOM    238  CA  GLY A 124     322.016 305.561 306.574  1.00  3.50
ATOM    239  CA  GLY A 125     320.168 307.990 308.711  1.00  3.04
ATOM    240  CA  VAL A 126     319.010 311.517 309.757  1.00  2.57
ATOM    241  SC  VAL A 126     317.831 312.441 309.400  1.00  2.65
ATOM    242  CA  PHE A 127     320.441 313.781 312.417  1.00  2.44
ATOM    243  SC  PHE A 127     323.069 315.104 311.846  1.00  3.44
ATOM    244  CA  ILE A 128     319.430 317.227 313.811  1.00  2.02
ATOM    245  SC  ILE A 128     318.061 316.605 314.366  1.00  2.05
ATOM    246  CA  LEU A 129     320.635 320.454 315.607  1.00  1.91
ATOM    247  SC  LEU A 129     321.209 322.133 314.481  1.00  2.46
ATOM    248  CA  GLU A 130     319.324 323.588 317.069  1.00  2.08
ATOM    249  SC  GLU A 130     319.537 322.400 319.246  1.00  3.03
ATOM    250  CA  GLY A 131     321.006 326.920 316.859  1.00  2.16
ATOM    251  CA  PHE A 132     321.576 330.438 318.870  1.00  2.46
ATOM    252  SC  PHE A 132     322.992 329.469 321.386  1.00  3.61
ATOM    253  CA  ALA A 133     319.961 333.973 318.381  1.00  3.25
ATOM    254  SC  ALA A 133     319.254 333.533 318.338  1.00  3.43
ATOM    255  CA  PRO A 134     321.134 337.449 318.261  1.00  4.23
ATOM    256  SC  PRO A 134     319.965 337.725 317.552  1.00  4.67
ATOM    257  CA  GLU A 135     319.468 338.622 321.497  1.00  4.84
ATOM    258  SC  GLU A 135     318.695 340.741 322.346  1.00  5.91
ATOM    259  CA  GLN A 136     320.552 335.170 322.998  1.00  4.70
ATOM    260  SC  GLN A 136     320.039 332.823 322.936  1.00  5.35
ATOM    261  CA  LEU A 137     324.035 334.371 324.326  1.00  4.55
ATOM    262  SC  LEU A 137     325.787 333.977 323.267  1.00  4.43
ATOM    263  CA  GLN A 138     323.953 337.815 325.979  1.00  5.58
ATOM    264  SC  GLN A 138     325.614 339.973 326.558  1.00  6.49
ATOM    265  CA  TYR A 139     323.247 337.426 329.469  1.00  6.86
ATOM    266  SC  TYR A 139     322.039 334.774 327.986  1.00  7.65
ATOM    267  CA  ASN A 140     325.101 333.972 329.420  1.00  7.48
ATOM    268  SC  ASN A 140     324.212 332.279 328.984  1.00  8.09
ATOM    269  CA  THR A 141     327.923 332.193 327.661  1.00  7.83
ATOM    270  SC  THR A 141     328.793 331.260 328.393  1.00  8.14
ATOM    271  CA  GLY A 142     327.373 328.626 326.212  1.00  8.26
ATOM    272  CA  GLY A 143     330.268 327.686 323.893  1.00  7.85
ATOM    273  CA  PRO A 144     329.627 330.727 321.683  1.00  6.94
ATOM    274  SC  PRO A 144     328.524 329.957 321.352  1.00  7.34
ATOM    275  CA  LYS A 145     330.242 334.031 323.524  1.00  5.81
ATOM    276  SC  LYS A 145     330.117 335.696 326.274  1.00  6.91
ATOM    277  CA  ASP A 146     327.945 336.740 322.591  1.00  5.28
ATOM    278  SC  ASP A 146     329.182 338.067 321.731  1.00  6.20
ATOM    279  CA  LEU A 147     325.830 337.642 319.887  1.00  4.51
ATOM    280  SC  LEU A 147     324.746 338.033 321.430  1.00  4.79
ATOM    281  CA  ASP A 148     328.594 338.267 317.348  1.00  4.52
ATOM    282  SC  ASP A 148     330.443 339.154 317.083  1.00  5.19
ATOM    283  CA  LEU A 149     329.589 334.689 317.682  1.00  4.31
ATOM    284  SC  LEU A 149     330.831 334.563 319.324  1.00  4.93
ATOM    285  CA  LEU A 150     325.822 333.402 317.079  1.00  3.30
ATOM    286  SC  LEU A 150     324.460 333.923 318.600  1.00  3.19
ATOM    287  CA  PRO A 151     324.508 331.117 314.196  1.00  3.56
ATOM    288  SC  PRO A 151     324.408 330.514 315.534  1.00  3.81
ATOM    289  CA  LYS A 152     322.285 332.389 311.418  1.00  3.01
ATOM    290  SC  LYS A 152     321.017 335.136 311.075  1.00  4.06
ATOM    291  CA  LEU A 153     319.902 330.147 309.544  1.00  2.60
ATOM    292  SC  LEU A 153     318.431 328.746 310.011  1.00  2.89
ATOM    293  CA  GLU A 154     320.539 330.410 305.706  1.00  2.86
ATOM    294  SC  GLU A 154     318.626 332.421 306.186  1.00  3.51
ATOM    295  CA  THR A 155     324.407 329.288 306.370  1.00  2.90
ATOM    296  SC  THR A 155     325.439 330.176 305.723  1.00  3.36
ATOM    297  CA  LEU A 156     323.286 327.048 309.187  1.00  2.45
ATOM    298  SC  LEU A 156     322.777 327.088 311.274  1.00  2.58
ATOM    299  CA  GLN A 157     320.089 325.076 307.804  1.00  2.60
ATOM    300  SC  GLN A 157     318.274 325.848 305.836  1.00  3.60
ATOM    301  CA  SER A 158     321.022 325.723 304.242  1.00  3.32
ATOM    302  SC  SER A 158     321.447 326.776 304.844  1.00  3.61
ATOM    303  CA  GLU A 159     324.639 323.929 304.411  1.00  3.68
ATOM    304  SC  GLU A 159     325.624 324.837 306.372  1.00  4.89
ATOM    305  CA  LEU A 160     324.041 320.055 304.914  1.00  2.93
ATOM    306  SC  LEU A 160     323.917 318.872 306.535  1.00  2.79
ATOM    307  CA  PRO A 161     326.485 319.303 301.978  1.00  3.62
ATOM    308  SC  PRO A 161     327.536 319.933 302.749  1.00  3.95
ATOM    309  CA  SER A 162     325.258 315.887 301.200  1.00  3.50
ATOM    310  SC  SER A 162     325.417 315.362 302.386  1.00  3.87
ATOM    311  CA  LEU A 163     321.873 316.456 302.668  1.00  2.83
ATOM    312  SC  LEU A 163     320.310 317.116 303.982  1.00  2.77
ATOM    313  CA  ASN A 164     319.781 318.769 300.290  1.00  2.81
ATOM    314  SC  ASN A 164     318.772 318.352 298.491  1.00  3.47
ATOM    315  CA  TRP A 165     318.116 320.612 303.312  1.00  2.38
ATOM    316  SC  TRP A 165     320.451 322.212 305.803  1.00  2.93
ATOM    317  CA  LEU A 166     315.585 318.670 305.106  1.00  2.40
ATOM    318  SC  LEU A 166     314.798 317.318 306.511  1.00  2.63
ATOM    319  CA  ILE A 167     313.707 321.183 307.535  1.00  2.26
ATOM    320  SC  ILE A 167     312.779 320.112 308.824  1.00  2.39
ATOM    321  CA  ALA A 168     314.825 324.589 308.920  1.00  2.21
ATOM    322  SC  ALA A 168     314.844 325.102 308.364  1.00  2.34
ATOM    323  CA  ASN A 169     312.645 326.550 311.185  1.00  2.47
ATOM    324  SC  ASN A 169     310.536 326.441 311.033  1.00  3.02
ATOM    325  CA  ASN A 170     312.932 329.827 313.482  1.00  2.48
ATOM    326  SC  ASN A 170     314.088 331.506 313.793  1.00  3.21
ATOM    327  CA  LEU A 171     311.649 329.400 317.308  1.00  2.53
ATOM    328  SC  LEU A 171     311.330 327.569 316.259  1.00  2.65
ATOM    329  CA  GLU A 172     311.442 331.491 320.377  1.00  2.92
ATOM    330  SC  GLU A 172     309.141 331.262 319.391  1.00  3.80
ATOM    331  CA  ARG A 173     313.097 330.605 323.820  1.00  3.02
ATOM    332  SC  ARG A 173     315.105 329.081 326.251  1.00  3.94
ATOM    333  CA  ASN A 174     312.607 332.640 327.193  1.00  3.44
ATOM    334  SC  ASN A 174     312.185 333.382 329.032  1.00  3.81
ATOM    335  CA  LEU A 175     315.947 333.658 329.032  1.00  3.51
ATOM    336  SC  LEU A 175     316.629 332.998 327.088  1.00  3.48
ATOM    337  CA  ASP A 176     316.487 334.755 332.562  1.00  4.14
ATOM    338  SC  ASP A 176     317.832 333.427 333.367  1.00  4.47
ATOM    339  CA  GLU A 177     319.256 337.231 333.568  1.00  4.68
ATOM    340  SC  GLU A 177     319.423 339.194 334.921  1.00  5.17
ATOM    341  CA  GLY A 178     319.779 335.363 337.040  1.00  5.66
ATOM    342  CA  ALA A 179     316.632 334.767 338.771  1.00  6.63
ATOM    343  SC  ALA A 179     316.449 334.839 339.437  1.00  6.83
ATOM    344  CA  TYR A 180     316.459 338.541 338.480  1.00  6.38
ATOM    345  SC  TYR A 180     316.632 341.917 338.446  1.00  7.21
ATOM    346  CA  HIS A 181     315.190 339.713 335.174  1.00  5.73
ATOM    347  SC  HIS A 181     316.067 340.158 332.631  1.00  6.81
ATOM    348  CA  GLN A 182     313.402 337.637 332.591  1.00  4.81
ATOM    349  SC  GLN A 182     311.588 339.189 332.218  1.00  5.63
ATOM    350  CA  GLY A 183     313.567 338.204 328.888  1.00  4.39
ATOM    351  CA  LYS A 184     312.907 337.055 325.589  1.00  3.79
ATOM    352  SC  LYS A 184     310.262 336.025 324.195  1.00  4.51
ATOM    353  CA  ALA A 185     315.140 335.921 322.596  1.00  3.02
ATOM    354  SC  ALA A 185     315.779 335.403 322.594  1.00  2.99
ATOM    355  CA  ALA A 186     314.971 333.646 319.398  1.00  2.73
ATOM    356  SC  ALA A 186     314.532 333.887 318.692  1.00  2.87
ATOM    357  CA  LEU A 187     316.153 330.104 318.749  1.00  2.10
ATOM    358  SC  LEU A 187     315.861 330.510 320.795  1.00  2.40
ATOM    359  CA  ILE A 188     316.519 328.157 315.518  1.00  1.90
ATOM    360  SC  ILE A 188     318.010 328.889 314.627  1.00  2.08
ATOM    361  CA  GLN A 189     315.295 324.690 314.493  1.00  1.75
ATOM    362  SC  GLN A 189     313.596 323.341 313.522  1.00  2.64
ATOM    363  CA  LEU A 190     317.310 322.713 312.037  1.00  1.62
ATOM    364  SC  LEU A 190     318.473 323.616 311.075  1.00  1.99
ATOM    365  CA  LEU A 191     317.034 319.320 310.580  1.00  1.77
ATOM    366  SC  LEU A 191     315.986 317.579 310.904  1.00  2.22
ATOM    367  CA  GLY A 192     319.408 317.129 308.385  1.00  2.40
ATOM    368  CA  GLN A 193     317.793 314.383 306.124  1.00  2.54
ATOM    369  SC  GLN A 193     317.346 313.659 303.678  1.00  3.58
ATOM    370  CA  LYS A 194     319.400 311.395 304.550  1.00  3.07
ATOM    371  SC  LYS A 194     318.542 309.043 305.187  1.00  4.53
ATOM    372  CA  LEU A 195     320.302 311.286 300.995  1.00  3.48
ATOM    373  SC  LEU A 195     321.160 313.099 300.458  1.00  4.02
ATOM    374  CA  GLU A 196     318.557 309.187 298.551  1.00  4.55
ATOM    375  SC  GLU A 196     318.285 307.694 300.579  1.00  5.49
ATOM    376  CA  HIS A 197     315.670 311.364 299.120  1.00  6.16
ATOM    377  SC  HIS A 197     313.730 312.212 300.959  1.00  7.18
ATOM    378  CA  HIS A 198     314.766 314.616 297.657  1.00  7.32
ATOM    379  SC  HIS A 198     312.605 314.028 295.903  1.00  8.09
ATOM    380  CA  HIS A 199     314.621 318.026 299.228  1.00  9.03
ATOM    381  SC  HIS A 199     316.298 320.117 299.992  1.00  9.48
ATOM    382  CA  HIS A 200     312.169 318.954 301.813  1.00 11.01
ATOM    383  SC  HIS A 200     310.938 319.628 304.123  1.00 11.40
ATOM    384  CA  HIS A 201     311.855 322.787 302.557  1.00 13.08
ATOM    385  SC  HIS A 201     310.713 325.234 301.840  1.00 13.34
ATOM    386  CA  HIS A 202     309.892 323.017 305.660  1.00 15.04
ATOM    387  SC  HIS A 202     307.960 324.440 304.313  1.00 15.60
TER
CONECT    1    3    2
CONECT    3    5    4
CONECT    5    7    6
CONECT    7    9    8
CONECT    9   11   10
CONECT   11   13   12
CONECT   13   15   14
CONECT   15   17   16
CONECT   17   19   18
CONECT   19   21   20
CONECT   21   23   22
CONECT   23   25   24
CONECT   25   27   26
CONECT   27   28
CONECT   28   30   29
CONECT   30   32   31
CONECT   32   34   33
CONECT   34   36   35
CONECT   36   38   37
CONECT   38   40   39
CONECT   40   42   41
CONECT   42   44   43
CONECT   44   46   45
CONECT   46   48   47
CONECT   48   50   49
CONECT   50   52   51
CONECT   52   54   53
CONECT   54   56   55
CONECT   56   58   57
CONECT   58   60   59
CONECT   60   61
CONECT   61   63   62
CONECT   63   65   64
CONECT   65   67   66
CONECT   67   69   68
CONECT   69   71   70
CONECT   71   73   72
CONECT   73   75   74
CONECT   75   76
CONECT   76   78   77
CONECT   78   79
CONECT   79   81   80
CONECT   81   83   82
CONECT   83   85   84
CONECT   85   87   86
CONECT   87   89   88
CONECT   89   91   90
CONECT   91   93   92
CONECT   93   95   94
CONECT   95   97   96
CONECT   97   98
CONECT   98  100   99
CONECT  100  102  101
CONECT  102  104  103
CONECT  104  106  105
CONECT  106  108  107
CONECT  108  110  109
CONECT  110  112  111
CONECT  112  114  113
CONECT  114  116  115
CONECT  116  118  117
CONECT  118  120  119
CONECT  120  121
CONECT  121  123  122
CONECT  123  125  124
CONECT  125  127  126
CONECT  127  129  128
CONECT  129  131  130
CONECT  131  133  132
CONECT  133  135  134
CONECT  135  137  136
CONECT  137  139  138
CONECT  139  141  140
CONECT  141  143  142
CONECT  143  144
CONECT  144  146  145
CONECT  146  148  147
CONECT  148  150  149
CONECT  150  152  151
CONECT  152  154  153
CONECT  154  156  155
CONECT  156  158  157
CONECT  158  160  159
CONECT  160  162  161
CONECT  162  164  163
CONECT  164  166  165
CONECT  166  168  167
CONECT  168  170  169
CONECT  170  172  171
CONECT  172  174  173
CONECT  174  176  175
CONECT  176  178  177
CONECT  178  180  179
CONECT  180  182  181
CONECT  182  184  183
CONECT  184  186  185
CONECT  186  187
CONECT  187  189  188
CONECT  189  191  190
CONECT  191  193  192
CONECT  193  195  194
CONECT  195  197  196
CONECT  197  199  198
CONECT  199  201  200
CONECT  201  203  202
CONECT  203  205  204
CONECT  205  207  206
CONECT  207  209  208
CONECT  209  211  210
CONECT  211  213  212
CONECT  213  215  214
CONECT  215  217  216
CONECT  217  219  218
CONECT  219  221  220
CONECT  221  223  222
CONECT  223  225  224
CONECT  225  227  226
CONECT  227  229  228
CONECT  229  231  230
CONECT  231  232
CONECT  232  234  233
CONECT  234  236  235
CONECT  236  238  237
CONECT  238  239
CONECT  239  240
CONECT  240  242  241
CONECT  242  244  243
CONECT  244  246  245
CONECT  246  248  247
CONECT  248  250  249
CONECT  250  251
CONECT  251  253  252
CONECT  253  255  254
CONECT  255  257  256
CONECT  257  259  258
CONECT  259  261  260
CONECT  261  263  262
CONECT  263  265  264
CONECT  265  267  266
CONECT  267  269  268
CONECT  269  271  270
CONECT  271  272
CONECT  272  273
CONECT  273  275  274
CONECT  275  277  276
CONECT  277  279  278
CONECT  279  281  280
CONECT  281  283  282
CONECT  283  285  284
CONECT  285  287  286
CONECT  287  289  288
CONECT  289  291  290
CONECT  291  293  292
CONECT  293  295  294
CONECT  295  297  296
CONECT  297  299  298
CONECT  299  301  300
CONECT  301  303  302
CONECT  303  305  304
CONECT  305  307  306
CONECT  307  309  308
CONECT  309  311  310
CONECT  311  313  312
CONECT  313  315  314
CONECT  315  317  316
CONECT  317  319  318
CONECT  319  321  320
CONECT  321  323  322
CONECT  323  325  324
CONECT  325  327  326
CONECT  327  329  328
CONECT  329  331  330
CONECT  331  333  332
CONECT  333  335  334
CONECT  335  337  336
CONECT  337  339  338
CONECT  339  341  340
CONECT  341  342
CONECT  342  344  343
CONECT  344  346  345
CONECT  346  348  347
CONECT  348  350  349
CONECT  350  351
CONECT  351  353  352
CONECT  353  355  354
CONECT  355  357  356
CONECT  357  359  358
CONECT  359  361  360
CONECT  361  363  362
CONECT  363  365  364
CONECT  365  367  366
CONECT  367  368
CONECT  368  370  369
CONECT  370  372  371
CONECT  372  374  373
CONECT  374  376  375
CONECT  376  378  377
CONECT  378  380  379
CONECT  380  382  381
CONECT  382  384  383
CONECT  384  386  385
CONECT  386  387
ENDMDL
REMARK 2KW5 MODEL 5 UNRES energy =  1116.16 kcal/mol RMSD = 8.65 A
CRYST1  640.000  640.000  640.000  90.00  90.00  90.00 P 1           1
ORIGX1       1.00000   0.00000   0.00000        0.00000
ORIGX2       0.00000   1.00000   0.00000        0.00000
ORIGX2       0.00000   0.00000   1.00000        0.00000
SCALE1       1.00000   0.00000   0.00000        0.00000
SCALE2       1.00000   0.00000   0.00000        0.00000
SCALE3       1.00000   0.00000   0.00000        0.00000
ATOM      1  CA  MET A   1     312.137 330.159 308.335  1.00 11.90
ATOM      2  SC  MET A   1     312.055 330.018 310.385  1.00 11.83
ATOM      3  CA  TRP A   2     313.837 329.311 304.938  1.00 10.43
ATOM      4  SC  TRP A   2     314.816 326.875 302.342  1.00 10.53
ATOM      5  CA  ASP A   3     313.872 332.885 303.759  1.00  9.49
ATOM      6  SC  ASP A   3     312.160 332.853 304.808  1.00 10.21
ATOM      7  CA  GLU A   4     315.275 334.030 306.964  1.00  8.07
ATOM      8  SC  GLU A   4     314.110 334.023 309.226  1.00  8.40
ATOM      9  CA  ARG A   5     318.912 334.184 307.127  1.00  6.74
ATOM     10  SC  ARG A   5     316.668 336.006 305.374  1.00  7.55
ATOM     11  CA  PHE A   6     321.079 333.607 310.114  1.00  5.88
ATOM     12  SC  PHE A   6     323.307 331.944 311.132  1.00  6.39
ATOM     13  CA  SER A   7     323.474 335.569 312.438  1.00  5.65
ATOM     14  SC  SER A   7     322.515 335.827 313.309  1.00  5.68
ATOM     15  CA  GLN A   8     326.821 334.405 314.105  1.00  6.49
ATOM     16  SC  GLN A   8     328.113 333.426 311.864  1.00  7.76
ATOM     17  CA  SER A   9     329.432 335.458 316.826  1.00  6.60
ATOM     18  SC  SER A   9     329.690 334.983 318.032  1.00  6.72
ATOM     19  CA  GLU A  10     333.323 335.168 317.201  1.00  7.41
ATOM     20  SC  GLU A  10     334.437 337.292 317.423  1.00  8.38
ATOM     21  CA  TYR A  11     334.886 332.186 319.280  1.00  7.14
ATOM     22  SC  TYR A  11     337.184 334.385 320.339  1.00  8.14
ATOM     23  CA  VAL A  12     334.895 331.360 323.166  1.00  7.29
ATOM     24  SC  VAL A  12     333.884 331.772 324.253  1.00  7.48
ATOM     25  CA  TYR A  13     337.490 329.698 325.415  1.00  7.79
ATOM     26  SC  TYR A  13     340.626 330.644 326.459  1.00  9.53
ATOM     27  CA  GLY A  14     337.363 327.954 328.853  1.00  7.60
ATOM     28  CA  THR A  15     333.443 328.845 328.814  1.00  5.91
ATOM     29  SC  THR A  15     333.046 330.322 329.154  1.00  6.11
ATOM     30  CA  GLU A  16     331.146 325.856 328.019  1.00  4.63
ATOM     31  SC  GLU A  16     330.835 323.471 327.874  1.00  5.26
ATOM     32  CA  PRO A  17     327.317 325.535 327.520  1.00  4.20
ATOM     33  SC  PRO A  17     327.651 325.136 326.146  1.00  4.42
ATOM     34  CA  ASN A  18     325.631 323.615 330.590  1.00  3.70
ATOM     35  SC  ASN A  18     327.542 324.396 331.053  1.00  4.37
ATOM     36  CA  ASP A  19     322.483 323.258 328.520  1.00  3.41
ATOM     37  SC  ASP A  19     320.497 323.803 328.668  1.00  4.17
ATOM     38  CA  PHE A  20     322.459 324.362 324.796  1.00  2.61
ATOM     39  SC  PHE A  20     324.635 324.032 322.633  1.00  3.49
ATOM     40  CA  LEU A  21     318.837 325.122 325.420  1.00  2.17
ATOM     41  SC  LEU A  21     316.774 324.412 325.536  1.00  2.30
ATOM     42  CA  VAL A  22     319.468 328.920 326.022  1.00  2.46
ATOM     43  SC  VAL A  22     320.954 328.522 325.745  1.00  2.87
ATOM     44  CA  SER A  23     318.602 330.572 322.567  1.00  2.61
ATOM     45  SC  SER A  23     319.173 331.541 322.037  1.00  2.91
ATOM     46  CA  VAL A  24     316.100 327.589 322.150  1.00  2.22
ATOM     47  SC  VAL A  24     316.069 326.182 321.765  1.00  2.36
ATOM     48  CA  ALA A  25     314.214 328.339 325.305  1.00  2.31
ATOM     49  SC  ALA A  25     314.627 328.293 325.970  1.00  2.40
ATOM     50  CA  ASN A  26     314.000 332.177 324.217  1.00  2.67
ATOM     51  SC  ASN A  26     315.771 332.670 324.952  1.00  2.98
ATOM     52  CA  GLN A  27     313.111 331.371 320.707  1.00  2.71
ATOM     53  SC  GLN A  27     311.770 332.613 318.670  1.00  3.27
ATOM     54  CA  ILE A  28     309.603 329.923 321.625  1.00  2.50
ATOM     55  SC  ILE A  28     310.763 328.477 322.215  1.00  2.24
ATOM     56  CA  PRO A  29     306.935 330.975 324.302  1.00  2.79
ATOM     57  SC  PRO A  29     305.970 331.407 323.335  1.00  3.18
ATOM     58  CA  GLN A  30     306.796 328.696 327.509  1.00  2.50
ATOM     59  SC  GLN A  30     306.922 331.379 327.758  1.00  3.37
ATOM     60  CA  GLY A  31     304.492 326.375 329.332  1.00  2.86
ATOM     61  CA  LYS A  32     305.089 323.164 327.520  1.00  2.32
ATOM     62  SC  LYS A  32     304.962 325.043 325.621  1.00  3.07
ATOM     63  CA  ILE A  33     307.755 321.998 325.127  1.00  1.80
ATOM     64  SC  ILE A  33     309.263 323.006 325.513  1.00  1.83
ATOM     65  CA  LEU A  34     308.024 319.280 322.474  1.00  1.74
ATOM     66  SC  LEU A  34     307.252 317.668 321.256  1.00  2.05
ATOM     67  CA  CYS A  35     311.489 317.156 322.260  1.00  1.94
ATOM     68  SC  CYS A  35     311.254 316.466 323.431  1.00  2.22
ATOM     69  CA  LEU A  36     312.422 314.700 319.546  1.00  1.96
ATOM     70  SC  LEU A  36     310.508 314.746 318.867  1.00  2.20
ATOM     71  CA  ALA A  37     316.057 313.185 319.236  1.00  2.31
ATOM     72  SC  ALA A  37     316.212 313.814 318.707  1.00  2.46
ATOM     73  CA  GLU A  38     317.045 314.201 322.713  1.00  3.46
ATOM     74  SC  GLU A  38     315.785 316.031 323.616  1.00  4.78
ATOM     75  CA  GLY A  39     315.567 311.029 324.187  1.00  4.08
ATOM     76  CA  GLU A  40     318.612 310.774 326.102  1.00  4.03
ATOM     77  SC  GLU A  40     319.929 308.739 325.970  1.00  5.02
ATOM     78  CA  GLY A  41     319.853 311.592 329.731  1.00  4.37
ATOM     79  CA  ARG A  42     321.563 315.039 329.117  1.00  4.11
ATOM     80  SC  ARG A  42     322.858 317.816 330.810  1.00  5.64
ATOM     81  CA  ASN A  43     319.340 315.671 326.225  1.00  3.82
ATOM     82  SC  ASN A  43     318.624 313.927 326.153  1.00  4.80
ATOM     83  CA  ALA A  44     316.109 315.567 328.259  1.00  3.07
ATOM     84  SC  ALA A  44     315.322 315.380 328.212  1.00  3.33
ATOM     85  CA  CYS A  45     318.011 317.309 331.088  1.00  2.98
ATOM     86  SC  CYS A  45     318.456 316.959 332.302  1.00  3.38
ATOM     87  CA  PHE A  46     318.579 320.237 328.617  1.00  2.61
ATOM     88  SC  PHE A  46     319.502 320.137 325.775  1.00  3.60
ATOM     89  CA  LEU A  47     315.009 320.621 327.927  1.00  2.29
ATOM     90  SC  LEU A  47     313.808 320.315 326.140  1.00  2.19
ATOM     91  CA  ALA A  48     313.116 319.896 331.276  1.00  2.85
ATOM     92  SC  ALA A  48     313.700 319.471 331.483  1.00  3.12
ATOM     93  CA  SER A  49     315.706 322.082 333.114  1.00  3.15
ATOM     94  SC  SER A  49     316.579 322.058 332.228  1.00  3.40
ATOM     95  CA  LEU A  50     314.227 325.154 331.038  1.00  2.98
ATOM     96  SC  LEU A  50     312.766 323.871 330.208  1.00  3.08
ATOM     97  CA  GLY A  51     311.635 326.553 333.465  1.00  3.06
ATOM     98  CA  TYR A  52     308.917 324.819 331.528  1.00  2.67
ATOM     99  SC  TYR A  52     308.912 326.592 328.751  1.00  3.34
ATOM    100  CA  GLU A  53     307.664 321.181 330.632  1.00  2.47
ATOM    101  SC  GLU A  53     305.957 321.785 332.133  1.00  3.24
ATOM    102  CA  VAL A  54     308.697 318.856 327.828  1.00  1.93
ATOM    103  SC  VAL A  54     310.255 318.456 328.064  1.00  1.96
ATOM    104  CA  THR A  55     306.860 316.075 325.902  1.00  2.06
ATOM    105  SC  THR A  55     305.486 316.657 325.509  1.00  2.30
ATOM    106  CA  ALA A  56     308.219 314.171 322.816  1.00  2.54
ATOM    107  SC  ALA A  56     307.779 313.871 323.310  1.00  2.71
ATOM    108  CA  VAL A  57     306.643 312.470 319.945  1.00  3.20
ATOM    109  SC  VAL A  57     307.852 311.535 320.206  1.00  2.83
ATOM    110  CA  ASP A  58     306.446 308.852 320.461  1.00  4.93
ATOM    111  SC  ASP A  58     307.302 307.470 319.323  1.00  5.93
ATOM    112  CA  GLN A  59     303.565 308.763 323.042  1.00  6.09
ATOM    113  SC  GLN A  59     303.542 311.469 322.434  1.00  7.31
ATOM    114  CA  SER A  60     303.533 305.075 323.004  1.00  6.70
ATOM    115  SC  SER A  60     304.338 305.518 322.063  1.00  7.03
ATOM    116  CA  SER A  61     302.309 302.433 325.536  1.00  6.80
ATOM    117  SC  SER A  61     301.932 301.216 325.347  1.00  7.33
ATOM    118  CA  VAL A  62     305.344 300.420 323.958  1.00  6.88
ATOM    119  SC  VAL A  62     305.132 301.011 322.639  1.00  7.11
ATOM    120  CA  GLY A  63     308.342 302.253 325.424  1.00  5.73
ATOM    121  CA  LEU A  64     308.310 305.971 325.632  1.00  3.94
ATOM    122  SC  LEU A  64     307.549 307.579 324.439  1.00  3.66
ATOM    123  CA  ALA A  65     305.414 305.889 328.045  1.00  4.43
ATOM    124  SC  ALA A  65     305.116 305.217 327.897  1.00  4.73
ATOM    125  CA  LYS A  66     307.515 303.671 330.328  1.00  4.60
ATOM    126  SC  LYS A  66     308.917 301.821 329.027  1.00  5.80
ATOM    127  CA  ALA A  67     310.321 306.076 330.007  1.00  3.69
ATOM    128  SC  ALA A  67     309.627 306.243 329.662  1.00  3.69
ATOM    129  CA  LYS A  68     308.933 308.306 332.631  1.00  3.46
ATOM    130  SC  LYS A  68     306.491 309.053 330.910  1.00  4.10
ATOM    131  CA  GLN A  69     311.587 306.899 335.332  1.00  3.96
ATOM    132  SC  GLN A  69     313.284 305.107 334.647  1.00  4.80
ATOM    133  CA  LEU A  70     314.152 308.415 333.023  1.00  3.80
ATOM    134  SC  LEU A  70     315.897 308.481 331.918  1.00  4.15
ATOM    135  CA  ALA A  71     313.615 311.965 334.316  1.00  3.50
ATOM    136  SC  ALA A  71     312.886 312.036 334.642  1.00  3.58
ATOM    137  CA  GLN A  72     312.838 310.559 337.526  1.00  3.86
ATOM    138  SC  GLN A  72     311.259 311.902 338.927  1.00  4.43
ATOM    139  CA  GLU A  73     316.230 308.875 338.116  1.00  4.36
ATOM    140  SC  GLU A  73     316.106 306.744 339.435  1.00  5.01
ATOM    141  CA  LYS A  74     317.889 311.796 336.303  1.00  4.42
ATOM    142  SC  LYS A  74     320.621 313.101 335.193  1.00  5.15
ATOM    143  CA  GLY A  75     316.075 314.376 338.521  1.00  4.09
ATOM    144  CA  VAL A  76     314.492 316.318 335.352  1.00  3.36
ATOM    145  SC  VAL A  76     314.939 315.496 334.135  1.00  3.39
ATOM    146  CA  LYS A  77     310.970 316.632 334.186  1.00  3.18
ATOM    147  SC  LYS A  77     309.711 317.306 336.307  1.00  3.84
ATOM    148  CA  ILE A  78     309.910 315.116 330.769  1.00  2.60
ATOM    149  SC  ILE A  78     310.751 313.415 330.986  1.00  2.65
ATOM    150  CA  THR A  79     306.566 313.669 329.727  1.00  2.96
ATOM    151  SC  THR A  79     305.388 314.428 329.191  1.00  3.23
ATOM    152  CA  THR A  80     307.122 311.209 326.903  1.00  3.28
ATOM    153  SC  THR A  80     305.808 310.714 326.588  1.00  4.07
ATOM    154  CA  VAL A  81     310.380 310.530 324.846  1.00  3.18
ATOM    155  SC  VAL A  81     311.188 311.512 323.978  1.00  3.13
ATOM    156  CA  GLN A  82     310.991 307.957 322.273  1.00  3.89
ATOM    157  SC  GLN A  82     312.974 308.051 320.830  1.00  5.44
ATOM    158  CA  SER A  83     313.678 305.282 321.886  1.00  3.58
ATOM    159  SC  SER A  83     313.071 304.191 321.854  1.00  4.17
ATOM    160  CA  ASN A  84     313.618 305.062 317.863  1.00  3.32
ATOM    161  SC  ASN A  84     313.399 303.112 318.192  1.00  4.16
ATOM    162  CA  LEU A  85     310.924 306.704 315.597  1.00  2.95
ATOM    163  SC  LEU A  85     310.794 308.579 316.292  1.00  2.87
ATOM    164  CA  ALA A  86     310.053 304.893 312.567  1.00  3.84
ATOM    165  SC  ALA A  86     309.793 304.202 312.834  1.00  3.99
ATOM    166  CA  ASP A  87     307.091 306.943 312.119  1.00  4.45
ATOM    167  SC  ASP A  87     307.269 306.356 314.054  1.00  5.12
ATOM    168  CA  PHE A  88     308.039 310.279 313.313  1.00  3.82
ATOM    169  SC  PHE A  88     307.641 310.709 310.295  1.00  5.13
ATOM    170  CA  ASP A  89     304.319 311.095 313.958  1.00  4.07
ATOM    171  SC  ASP A  89     303.914 309.318 314.939  1.00  5.07
ATOM    172  CA  ILE A  90     305.267 314.255 316.029  1.00  3.14
ATOM    173  SC  ILE A  90     306.580 314.480 314.563  1.00  3.03
ATOM    174  CA  VAL A  91     303.624 317.762 315.368  1.00  3.35
ATOM    175  SC  VAL A  91     302.540 317.233 316.225  1.00  3.52
ATOM    176  CA  ALA A  92     304.087 321.334 316.609  1.00  4.09
ATOM    177  SC  ALA A  92     304.315 322.047 316.562  1.00  4.49
ATOM    178  CA  ASP A  93     301.179 323.170 318.067  1.00  4.44
ATOM    179  SC  ASP A  93     301.051 324.308 316.391  1.00  5.12
ATOM    180  CA  ALA A  94     299.940 319.765 319.502  1.00  4.73
ATOM    181  SC  ALA A  94     300.661 319.886 319.111  1.00  4.94
ATOM    182  CA  TRP A  95     302.552 319.943 322.201  1.00  4.92
ATOM    183  SC  TRP A  95     302.754 316.747 320.794  1.00  5.39
ATOM    184  CA  GLU A  96     302.741 323.687 323.354  1.00  5.04
ATOM    185  SC  GLU A  96     300.592 322.761 324.493  1.00  5.77
ATOM    186  CA  GLY A  97     305.900 324.346 321.059  1.00  4.00
ATOM    187  CA  ILE A  98     308.315 322.092 319.147  1.00  2.72
ATOM    188  SC  ILE A  98     307.996 320.863 317.743  1.00  2.89
ATOM    189  CA  VAL A  99     312.045 321.427 319.748  1.00  2.15
ATOM    190  SC  VAL A  99     312.469 322.132 321.031  1.00  2.14
ATOM    191  CA  SER A 100     314.263 318.731 317.920  1.00  2.41
ATOM    192  SC  SER A 100     314.232 317.882 316.838  1.00  2.76
ATOM    193  CA  ILE A 101     317.695 318.014 319.120  1.00  2.63
ATOM    194  SC  ILE A 101     317.144 319.060 320.635  1.00  2.70
ATOM    195  CA  PHE A 102     320.387 315.686 318.073  1.00  2.92
ATOM    196  SC  PHE A 102     323.023 316.825 317.387  1.00  4.13
ATOM    197  CA  CYS A 103     321.305 313.927 321.312  1.00  4.31
ATOM    198  SC  CYS A 103     320.179 313.139 321.468  1.00  4.81
ATOM    199  CA  HIS A 104     322.905 310.795 319.526  1.00  5.24
ATOM    200  SC  HIS A 104     325.200 311.466 320.745  1.00  6.51
ATOM    201  CA  LEU A 105     320.943 309.531 317.059  1.00  5.43
ATOM    202  SC  LEU A 105     319.534 310.965 316.299  1.00  4.89
ATOM    203  CA  PRO A 106     321.634 306.982 314.404  1.00  7.10
ATOM    204  SC  PRO A 106     321.165 306.023 315.368  1.00  7.05
ATOM    205  CA  SER A 107     321.322 308.489 310.947  1.00  7.59
ATOM    206  SC  SER A 107     322.402 309.024 311.219  1.00  8.19
ATOM    207  CA  SER A 108     317.895 306.916 310.188  1.00  7.13
ATOM    208  SC  SER A 108     318.196 305.791 309.559  1.00  7.35
ATOM    209  CA  LEU A 109     316.354 308.368 313.388  1.00  5.81
ATOM    210  SC  LEU A 109     315.680 309.233 315.128  1.00  5.38
ATOM    211  CA  ARG A 110     317.989 311.927 312.427  1.00  5.93
ATOM    212  SC  ARG A 110     320.840 312.979 311.433  1.00  6.88
ATOM    213  CA  GLN A 111     316.555 311.392 308.733  1.00  6.05
ATOM    214  SC  GLN A 111     315.650 311.725 306.096  1.00  7.08
ATOM    215  CA  GLN A 112     313.352 309.559 309.613  1.00  5.43
ATOM    216  SC  GLN A 112     311.165 308.338 309.891  1.00  6.11
ATOM    217  CA  LEU A 113     311.660 311.961 312.199  1.00  4.54
ATOM    218  SC  LEU A 113     311.765 313.144 313.641  1.00  4.44
ATOM    219  CA  TYR A 114     313.167 314.952 310.459  1.00  4.56
ATOM    220  SC  TYR A 114     314.996 317.778 310.214  1.00  5.46
ATOM    221  CA  PRO A 115     310.791 314.585 307.502  1.00  4.76
ATOM    222  SC  PRO A 115     311.398 313.327 307.555  1.00  5.20
ATOM    223  CA  LYS A 116     308.096 315.911 309.317  1.00  4.31
ATOM    224  SC  LYS A 116     305.321 314.691 310.030  1.00  5.50
ATOM    225  CA  VAL A 117     310.504 318.244 311.392  1.00  3.60
ATOM    226  SC  VAL A 117     310.478 317.897 312.817  1.00  3.67
ATOM    227  CA  TYR A 118     311.901 320.362 308.744  1.00  3.98
ATOM    228  SC  TYR A 118     314.299 320.627 306.413  1.00  4.95
ATOM    229  CA  GLN A 119     308.302 321.524 308.402  1.00  4.48
ATOM    230  SC  GLN A 119     307.725 319.445 307.369  1.00  5.08
ATOM    231  CA  GLY A 120     306.905 321.345 312.093  1.00  4.85
ATOM    232  CA  LEU A 121     310.294 323.075 312.923  1.00  4.41
ATOM    233  SC  LEU A 121     311.084 321.861 314.373  1.00  4.27
ATOM    234  CA  LYS A 122     311.633 326.521 312.377  1.00  5.38
ATOM    235  SC  LYS A 122     311.996 325.381 309.521  1.00  7.22
ATOM    236  CA  PRO A 123     307.993 327.338 311.457  1.00  4.20
ATOM    237  SC  PRO A 123     307.995 326.046 310.823  1.00  4.85
ATOM    238  CA  GLY A 124     306.306 326.728 314.958  1.00  3.43
ATOM    239  CA  GLY A 125     309.436 325.577 316.784  1.00  2.25
ATOM    240  CA  VAL A 126     313.423 325.475 317.500  1.00  2.03
ATOM    241  SC  VAL A 126     313.361 326.803 318.216  1.00  2.22
ATOM    242  CA  PHE A 127     316.274 322.935 316.980  1.00  2.04
ATOM    243  SC  PHE A 127     316.565 320.609 315.136  1.00  2.57
ATOM    244  CA  ILE A 128     319.555 322.665 318.995  1.00  1.84
ATOM    245  SC  ILE A 128     319.721 323.858 320.420  1.00  1.92
ATOM    246  CA  LEU A 129     322.826 321.397 317.924  1.00  1.94
ATOM    247  SC  LEU A 129     323.443 322.048 316.020  1.00  2.42
ATOM    248  CA  GLU A 130     325.387 319.251 319.595  1.00  2.20
ATOM    249  SC  GLU A 130     324.940 318.079 321.634  1.00  3.07
ATOM    250  CA  GLY A 131     329.092 320.060 319.136  1.00  2.65
ATOM    251  CA  PHE A 132     330.638 318.848 322.413  1.00  2.79
ATOM    252  SC  PHE A 132     328.199 319.984 323.625  1.00  4.22
ATOM    253  CA  ALA A 133     333.761 316.910 321.811  1.00  4.17
ATOM    254  SC  ALA A 133     334.334 317.268 321.384  1.00  4.41
ATOM    255  CA  PRO A 134     335.182 315.050 324.771  1.00  5.41
ATOM    256  SC  PRO A 134     335.478 316.430 325.015  1.00  6.21
ATOM    257  CA  GLU A 135     331.756 313.770 326.392  1.00  5.48
ATOM    258  SC  GLU A 135     331.452 315.599 328.487  1.00  6.95
ATOM    259  CA  GLN A 136     329.138 314.874 323.509  1.00  5.26
ATOM    260  SC  GLN A 136     326.761 314.668 323.602  1.00  6.61
ATOM    261  CA  LEU A 137     330.385 313.286 320.467  1.00  4.47
ATOM    262  SC  LEU A 137     329.510 314.850 319.496  1.00  4.09
ATOM    263  CA  GLN A 138     332.029 310.339 322.450  1.00  5.25
ATOM    264  SC  GLN A 138     334.277 311.012 323.381  1.00  6.16
ATOM    265  CA  TYR A 139     328.362 309.729 323.624  1.00  7.01
ATOM    266  SC  TYR A 139     325.463 310.113 325.349  1.00  8.59
ATOM    267  CA  ASN A 140     328.072 306.087 322.691  1.00  8.00
ATOM    268  SC  ASN A 140     328.156 305.594 324.641  1.00  8.63
ATOM    269  CA  THR A 141     327.452 306.663 319.170  1.00  8.59
ATOM    270  SC  THR A 141     326.248 306.400 318.331  1.00  9.03
ATOM    271  CA  GLY A 142     328.707 309.995 317.852  1.00  9.14
ATOM    272  CA  GLY A 143     331.240 309.509 315.282  1.00  8.91
ATOM    273  CA  PRO A 144     328.301 308.633 312.741  1.00  8.20
ATOM    274  SC  PRO A 144     327.504 308.459 313.891  1.00  8.64
ATOM    275  CA  LYS A 145     326.688 312.063 312.186  1.00  6.81
ATOM    276  SC  LYS A 145     325.676 311.215 309.273  1.00  7.95
ATOM    277  CA  ASP A 146     327.284 314.244 315.486  1.00  5.89
ATOM    278  SC  ASP A 146     326.543 313.019 316.852  1.00  6.94
ATOM    279  CA  LEU A 147     331.248 313.751 314.766  1.00  4.38
ATOM    280  SC  LEU A 147     332.400 313.643 316.426  1.00  4.25
ATOM    281  CA  ASP A 148     330.986 314.463 311.138  1.00  5.43
ATOM    282  SC  ASP A 148     329.616 313.181 310.382  1.00  6.56
ATOM    283  CA  LEU A 149     328.625 317.398 312.021  1.00  5.12
ATOM    284  SC  LEU A 149     327.291 316.075 312.822  1.00  5.98
ATOM    285  CA  LEU A 150     330.840 319.020 314.870  1.00  3.47
ATOM    286  SC  LEU A 150     331.760 318.122 316.529  1.00  3.11
ATOM    287  CA  PRO A 151     333.620 320.194 312.208  1.00  4.04
ATOM    288  SC  PRO A 151     332.972 319.172 311.386  1.00  4.41
ATOM    289  CA  LYS A 152     334.199 323.899 313.054  1.00  3.22
ATOM    290  SC  LYS A 152     336.405 326.044 312.592  1.00  4.46
ATOM    291  CA  LEU A 153     331.589 326.936 313.407  1.00  2.67
ATOM    292  SC  LEU A 153     330.271 327.608 314.794  1.00  2.78
ATOM    293  CA  GLU A 154     330.943 327.570 309.865  1.00  2.92
ATOM    294  SC  GLU A 154     330.813 329.465 308.371  1.00  3.66
ATOM    295  CA  THR A 155     330.906 323.799 309.105  1.00  3.24
ATOM    296  SC  THR A 155     331.869 322.815 308.681  1.00  3.85
ATOM    297  CA  LEU A 156     328.600 322.848 311.929  1.00  2.64
ATOM    298  SC  LEU A 156     327.641 321.439 313.145  1.00  2.86
ATOM    299  CA  GLN A 157     326.325 325.664 310.781  1.00  2.67
ATOM    300  SC  GLN A 157     327.517 327.705 311.188  1.00  3.51
ATOM    301  CA  SER A 158     326.495 324.792 307.102  1.00  2.91
ATOM    302  SC  SER A 158     327.460 324.501 306.272  1.00  3.27
ATOM    303  CA  GLU A 159     325.606 321.078 307.961  1.00  3.11
ATOM    304  SC  GLU A 159     327.973 320.395 307.880  1.00  4.15
ATOM    305  CA  LEU A 160     321.843 321.009 309.045  1.00  2.74
ATOM    306  SC  LEU A 160     320.884 321.437 310.925  1.00  3.12
ATOM    307  CA  PRO A 161     319.356 320.766 306.174  1.00  3.29
ATOM    308  SC  PRO A 161     319.134 319.706 307.022  1.00  3.69
ATOM    309  CA  SER A 162     318.614 324.410 306.104  1.00  3.17
ATOM    310  SC  SER A 162     317.599 324.036 305.349  1.00  3.56
ATOM    311  CA  LEU A 163     315.995 326.025 308.432  1.00  2.75
ATOM    312  SC  LEU A 163     316.873 324.915 310.069  1.00  2.91
ATOM    313  CA  ASN A 164     316.762 329.554 310.334  1.00  2.82
ATOM    314  SC  ASN A 164     316.461 328.793 312.261  1.00  3.30
ATOM    315  CA  TRP A 165     319.446 330.250 312.997  1.00  2.62
ATOM    316  SC  TRP A 165     321.817 327.503 312.265  1.00  3.57
ATOM    317  CA  LEU A 166     319.213 332.853 315.591  1.00  2.27
ATOM    318  SC  LEU A 166     317.425 332.003 316.426  1.00  2.67
ATOM    319  CA  ILE A 167     322.654 332.377 316.982  1.00  2.17
ATOM    320  SC  ILE A 167     322.239 331.082 318.373  1.00  2.21
ATOM    321  CA  ALA A 168     325.676 330.107 315.779  1.00  2.19
ATOM    322  SC  ALA A 168     326.095 330.523 315.366  1.00  2.28
ATOM    323  CA  ASN A 169     328.585 330.822 318.197  1.00  2.58
ATOM    324  SC  ASN A 169     329.845 331.279 319.679  1.00  3.20
ATOM    325  CA  ASN A 170     331.580 328.808 318.931  1.00  2.58
ATOM    326  SC  ASN A 170     333.241 328.406 317.895  1.00  3.29
ATOM    327  CA  LEU A 171     333.561 327.496 321.993  1.00  2.60
ATOM    328  SC  LEU A 171     333.523 326.533 323.841  1.00  2.67
ATOM    329  CA  GLU A 172     337.098 326.147 323.209  1.00  2.84
ATOM    330  SC  GLU A 172     338.317 327.588 321.716  1.00  3.50
ATOM    331  CA  ARG A 173     338.203 323.076 325.693  1.00  3.06
ATOM    332  SC  ARG A 173     336.153 321.333 327.722  1.00  4.23
ATOM    333  CA  ASN A 174     341.554 321.545 327.169  1.00  3.61
ATOM    334  SC  ASN A 174     340.639 322.247 328.842  1.00  4.38
ATOM    335  CA  LEU A 175     342.796 317.924 327.485  1.00  3.91
ATOM    336  SC  LEU A 175     342.078 317.924 325.544  1.00  3.61
ATOM    337  CA  ASP A 176     344.084 317.745 331.067  1.00  5.19
ATOM    338  SC  ASP A 176     343.347 319.402 331.679  1.00  5.86
ATOM    339  CA  GLU A 177     345.938 314.909 332.944  1.00  6.41
ATOM    340  SC  GLU A 177     348.565 315.049 332.028  1.00  6.75
ATOM    341  CA  GLY A 178     347.065 315.770 336.477  1.00  8.39
ATOM    342  CA  ALA A 179     349.307 318.592 336.577  1.00  8.88
ATOM    343  SC  ALA A 179     349.960 318.632 336.721  1.00  9.12
ATOM    344  CA  TYR A 180     350.356 318.021 332.890  1.00  7.68
ATOM    345  SC  TYR A 180     353.401 318.663 331.733  1.00  8.38
ATOM    346  CA  HIS A 181     348.587 318.760 329.675  1.00  6.42
ATOM    347  SC  HIS A 181     347.395 321.231 329.549  1.00  7.31
ATOM    348  CA  GLN A 182     348.315 317.218 326.291  1.00  4.87
ATOM    349  SC  GLN A 182     346.268 315.456 326.646  1.00  5.91
ATOM    350  CA  GLY A 183     346.179 319.292 323.579  1.00  3.90
ATOM    351  CA  LYS A 184     343.183 321.735 322.615  1.00  3.27
ATOM    352  SC  LYS A 184     342.155 324.244 321.242  1.00  4.06
ATOM    353  CA  ALA A 185     339.864 320.945 321.380  1.00  2.63
ATOM    354  SC  ALA A 185     339.439 320.798 322.063  1.00  2.69
ATOM    355  CA  ALA A 186     336.735 322.725 320.014  1.00  2.37
ATOM    356  SC  ALA A 186     336.542 322.367 319.343  1.00  2.53
ATOM    357  CA  LEU A 187     333.190 323.163 321.263  1.00  1.98
ATOM    358  SC  LEU A 187     333.390 321.929 322.878  1.00  2.34
ATOM    359  CA  ILE A 188     330.110 324.494 319.907  1.00  1.94
ATOM    360  SC  ILE A 188     330.086 324.138 318.373  1.00  1.94
ATOM    361  CA  GLN A 189     327.067 326.266 321.182  1.00  1.99
ATOM    362  SC  GLN A 189     328.951 328.125 321.705  1.00  2.85
ATOM    363  CA  LEU A 190     324.496 326.526 318.389  1.00  1.92
ATOM    364  SC  LEU A 190     325.530 325.725 316.860  1.00  2.08
ATOM    365  CA  LEU A 191     320.603 326.854 317.702  1.00  1.97
ATOM    366  SC  LEU A 191     318.744 327.443 318.008  1.00  2.14
ATOM    367  CA  GLY A 192     319.323 325.553 314.259  1.00  2.46
ATOM    368  CA  GLN A 193     320.571 325.445 310.590  1.00  2.56
ATOM    369  SC  GLN A 193     321.281 324.568 308.075  1.00  3.57
ATOM    370  CA  LYS A 194     321.105 328.235 308.369  1.00  3.01
ATOM    371  SC  LYS A 194     323.385 327.746 306.403  1.00  4.57
ATOM    372  CA  LEU A 195     319.240 329.120 305.423  1.00  2.78
ATOM    373  SC  LEU A 195     317.561 329.332 306.688  1.00  3.10
ATOM    374  CA  GLU A 196     321.661 331.833 304.612  1.00  4.17
ATOM    375  SC  GLU A 196     320.146 334.085 303.710  1.00  4.88
ATOM    376  CA  HIS A 197     324.293 333.211 307.369  1.00  6.03
ATOM    377  SC  HIS A 197     326.136 331.363 306.839  1.00  7.27
ATOM    378  CA  HIS A 198     325.679 336.462 308.230  1.00  7.52
ATOM    379  SC  HIS A 198     323.099 337.085 309.075  1.00  8.21
ATOM    380  CA  HIS A 199     328.772 337.618 310.243  1.00  9.37
ATOM    381  SC  HIS A 199     329.134 340.306 310.496  1.00  9.90
ATOM    382  CA  HIS A 200     328.720 339.789 313.592  1.00 11.14
ATOM    383  SC  HIS A 200     326.718 338.476 314.885  1.00 11.43
ATOM    384  CA  HIS A 201     332.344 339.483 313.855  1.00 13.43
ATOM    385  SC  HIS A 201     332.028 337.240 312.213  1.00 13.40
ATOM    386  CA  HIS A 202     334.120 342.580 312.503  1.00 15.68
ATOM    387  SC  HIS A 202     335.727 344.916 312.785  1.00 16.81
TER
CONECT    1    3    2
CONECT    3    5    4
CONECT    5    7    6
CONECT    7    9    8
CONECT    9   11   10
CONECT   11   13   12
CONECT   13   15   14
CONECT   15   17   16
CONECT   17   19   18
CONECT   19   21   20
CONECT   21   23   22
CONECT   23   25   24
CONECT   25   27   26
CONECT   27   28
CONECT   28   30   29
CONECT   30   32   31
CONECT   32   34   33
CONECT   34   36   35
CONECT   36   38   37
CONECT   38   40   39
CONECT   40   42   41
CONECT   42   44   43
CONECT   44   46   45
CONECT   46   48   47
CONECT   48   50   49
CONECT   50   52   51
CONECT   52   54   53
CONECT   54   56   55
CONECT   56   58   57
CONECT   58   60   59
CONECT   60   61
CONECT   61   63   62
CONECT   63   65   64
CONECT   65   67   66
CONECT   67   69   68
CONECT   69   71   70
CONECT   71   73   72
CONECT   73   75   74
CONECT   75   76
CONECT   76   78   77
CONECT   78   79
CONECT   79   81   80
CONECT   81   83   82
CONECT   83   85   84
CONECT   85   87   86
CONECT   87   89   88
CONECT   89   91   90
CONECT   91   93   92
CONECT   93   95   94
CONECT   95   97   96
CONECT   97   98
CONECT   98  100   99
CONECT  100  102  101
CONECT  102  104  103
CONECT  104  106  105
CONECT  106  108  107
CONECT  108  110  109
CONECT  110  112  111
CONECT  112  114  113
CONECT  114  116  115
CONECT  116  118  117
CONECT  118  120  119
CONECT  120  121
CONECT  121  123  122
CONECT  123  125  124
CONECT  125  127  126
CONECT  127  129  128
CONECT  129  131  130
CONECT  131  133  132
CONECT  133  135  134
CONECT  135  137  136
CONECT  137  139  138
CONECT  139  141  140
CONECT  141  143  142
CONECT  143  144
CONECT  144  146  145
CONECT  146  148  147
CONECT  148  150  149
CONECT  150  152  151
CONECT  152  154  153
CONECT  154  156  155
CONECT  156  158  157
CONECT  158  160  159
CONECT  160  162  161
CONECT  162  164  163
CONECT  164  166  165
CONECT  166  168  167
CONECT  168  170  169
CONECT  170  172  171
CONECT  172  174  173
CONECT  174  176  175
CONECT  176  178  177
CONECT  178  180  179
CONECT  180  182  181
CONECT  182  184  183
CONECT  184  186  185
CONECT  186  187
CONECT  187  189  188
CONECT  189  191  190
CONECT  191  193  192
CONECT  193  195  194
CONECT  195  197  196
CONECT  197  199  198
CONECT  199  201  200
CONECT  201  203  202
CONECT  203  205  204
CONECT  205  207  206
CONECT  207  209  208
CONECT  209  211  210
CONECT  211  213  212
CONECT  213  215  214
CONECT  215  217  216
CONECT  217  219  218
CONECT  219  221  220
CONECT  221  223  222
CONECT  223  225  224
CONECT  225  227  226
CONECT  227  229  228
CONECT  229  231  230
CONECT  231  232
CONECT  232  234  233
CONECT  234  236  235
CONECT  236  238  237
CONECT  238  239
CONECT  239  240
CONECT  240  242  241
CONECT  242  244  243
CONECT  244  246  245
CONECT  246  248  247
CONECT  248  250  249
CONECT  250  251
CONECT  251  253  252
CONECT  253  255  254
CONECT  255  257  256
CONECT  257  259  258
CONECT  259  261  260
CONECT  261  263  262
CONECT  263  265  264
CONECT  265  267  266
CONECT  267  269  268
CONECT  269  271  270
CONECT  271  272
CONECT  272  273
CONECT  273  275  274
CONECT  275  277  276
CONECT  277  279  278
CONECT  279  281  280
CONECT  281  283  282
CONECT  283  285  284
CONECT  285  287  286
CONECT  287  289  288
CONECT  289  291  290
CONECT  291  293  292
CONECT  293  295  294
CONECT  295  297  296
CONECT  297  299  298
CONECT  299  301  300
CONECT  301  303  302
CONECT  303  305  304
CONECT  305  307  306
CONECT  307  309  308
CONECT  309  311  310
CONECT  311  313  312
CONECT  313  315  314
CONECT  315  317  316
CONECT  317  319  318
CONECT  319  321  320
CONECT  321  323  322
CONECT  323  325  324
CONECT  325  327  326
CONECT  327  329  328
CONECT  329  331  330
CONECT  331  333  332
CONECT  333  335  334
CONECT  335  337  336
CONECT  337  339  338
CONECT  339  341  340
CONECT  341  342
CONECT  342  344  343
CONECT  344  346  345
CONECT  346  348  347
CONECT  348  350  349
CONECT  350  351
CONECT  351  353  352
CONECT  353  355  354
CONECT  355  357  356
CONECT  357  359  358
CONECT  359  361  360
CONECT  361  363  362
CONECT  363  365  364
CONECT  365  367  366
CONECT  367  368
CONECT  368  370  369
CONECT  370  372  371
CONECT  372  374  373
CONECT  374  376  375
CONECT  376  378  377
CONECT  378  380  379
CONECT  380  382  381
CONECT  382  384  383
CONECT  384  386  385
CONECT  386  387
ENDMDL
