# Supplementary material for: Implementation of Time-Averaged Restraints with UNRES Coarse-Grained Model of Polypeptide Chains
Source: J Chem Theory Comput. 2025 Jan 24;21(3):1476–93. doi: 10.1021/acs.jctc.4c01504 (PMC11823420; doi:10.1021/acs.jctc.4c01504)
Supplement: Supplementary file 2 — ct4c01504_si_002.zip [file ct4c01504_si_002.zip › Suppdata/Structures/Models/2KW5_T280K_tau_489ps-cg.pdb]

REMARK 2KW5 MODEL 1 UNRES energy =  1019.55 kcal/mol RMSD = 5.42 A
CRYST1  640.000  640.000  640.000  90.00  90.00  90.00 P 1           1
ORIGX1       1.00000   0.00000   0.00000        0.00000
ORIGX2       0.00000   1.00000   0.00000        0.00000
ORIGX2       0.00000   0.00000   1.00000        0.00000
SCALE1       1.00000   0.00000   0.00000        0.00000
SCALE2       1.00000   0.00000   0.00000        0.00000
SCALE3       1.00000   0.00000   0.00000        0.00000
ATOM      1  CA  MET A   1     327.238 332.323 314.836  1.00 15.26
ATOM      2  SC  MET A   1     329.081 333.094 316.158  1.00 15.67
ATOM      3  CA  TRP A   2     325.042 329.845 313.083  1.00 13.95
ATOM      4  SC  TRP A   2     322.364 327.771 313.523  1.00 13.27
ATOM      5  CA  ASP A   3     322.091 330.447 310.688  1.00 14.16
ATOM      6  SC  ASP A   3     323.456 329.982 309.195  1.00 14.90
ATOM      7  CA  GLU A   4     318.875 328.579 309.968  1.00 13.99
ATOM      8  SC  GLU A   4     318.141 328.743 311.826  1.00 14.58
ATOM      9  CA  ARG A   5     316.504 328.905 306.950  1.00 13.91
ATOM     10  SC  ARG A   5     318.927 328.951 306.576  1.00 15.34
ATOM     11  CA  PHE A   6     312.826 327.825 306.758  1.00 13.43
ATOM     12  SC  PHE A   6     311.106 325.534 307.718  1.00 12.80
ATOM     13  CA  SER A   7     309.853 328.254 304.320  1.00 14.80
ATOM     14  SC  SER A   7     308.644 327.689 304.782  1.00 15.22
ATOM     15  CA  GLN A   8     311.397 331.409 303.081  1.00 14.95
ATOM     16  SC  GLN A   8     312.075 333.656 301.593  1.00 16.09
ATOM     17  CA  SER A   9     312.085 332.355 306.811  1.00 13.53
ATOM     18  SC  SER A   9     311.108 331.658 307.267  1.00 13.39
ATOM     19  CA  GLU A  10     315.300 332.486 308.628  1.00 13.08
ATOM     20  SC  GLU A  10     316.513 332.515 306.646  1.00 14.01
ATOM     21  CA  TYR A  11     316.310 331.797 312.535  1.00 11.63
ATOM     22  SC  TYR A  11     313.235 330.725 311.997  1.00 11.55
ATOM     23  CA  VAL A  12     319.579 331.943 314.214  1.00 10.97
ATOM     24  SC  VAL A  12     320.723 332.321 313.321  1.00 11.24
ATOM     25  CA  TYR A  13     320.945 330.573 317.429  1.00 10.68
ATOM     26  SC  TYR A  13     318.286 328.398 317.750  1.00 11.14
ATOM     27  CA  GLY A  14     324.549 330.859 318.210  1.00 10.66
ATOM     28  CA  THR A  15     324.984 327.189 318.222  1.00  9.39
ATOM     29  SC  THR A  15     323.598 326.808 317.869  1.00  9.51
ATOM     30  CA  GLU A  16     328.608 327.722 317.715  1.00  8.59
ATOM     31  SC  GLU A  16     328.257 328.547 315.792  1.00  9.33
ATOM     32  CA  PRO A  17     331.718 327.055 319.881  1.00  7.69
ATOM     33  SC  PRO A  17     331.834 326.079 318.774  1.00  8.09
ATOM     34  CA  ASN A  18     331.679 330.758 321.079  1.00  6.30
ATOM     35  SC  ASN A  18     333.264 330.647 319.754  1.00  6.89
ATOM     36  CA  ASP A  19     327.929 330.975 321.467  1.00  5.37
ATOM     37  SC  ASP A  19     327.890 332.493 320.284  1.00  6.08
ATOM     38  CA  PHE A  20     326.008 327.759 322.914  1.00  4.30
ATOM     39  SC  PHE A  20     323.318 328.806 321.952  1.00  5.42
ATOM     40  CA  LEU A  21     329.230 325.758 323.148  1.00  3.41
ATOM     41  SC  LEU A  21     328.938 324.279 321.682  1.00  3.29
ATOM     42  CA  VAL A  22     330.662 328.372 325.605  1.00  4.27
ATOM     43  SC  VAL A  22     331.963 328.813 324.841  1.00  4.96
ATOM     44  CA  SER A  23     327.296 329.153 327.530  1.00  4.25
ATOM     45  SC  SER A  23     326.385 329.685 326.770  1.00  4.74
ATOM     46  CA  VAL A  24     326.830 325.434 327.717  1.00  3.45
ATOM     47  SC  VAL A  24     326.590 324.805 326.375  1.00  3.57
ATOM     48  CA  ALA A  25     328.350 324.049 331.027  1.00  3.94
ATOM     49  SC  ALA A  25     328.418 324.556 331.637  1.00  4.17
ATOM     50  CA  ASN A  26     328.434 320.284 330.131  1.00  4.56
ATOM     51  SC  ASN A  26     328.062 318.364 329.752  1.00  5.17
ATOM     52  CA  GLN A  27     329.092 321.971 326.519  1.00  4.82
ATOM     53  SC  GLN A  27     331.244 323.391 325.403  1.00  5.59
ATOM     54  CA  ILE A  28     330.023 318.704 324.668  1.00  4.35
ATOM     55  SC  ILE A  28     328.911 319.425 323.691  1.00  3.91
ATOM     56  CA  PRO A  29     333.174 318.121 322.274  1.00  5.24
ATOM     57  SC  PRO A  29     333.042 316.770 322.521  1.00  5.32
ATOM     58  CA  GLN A  30     333.346 318.732 318.514  1.00  5.48
ATOM     59  SC  GLN A  30     333.609 320.596 316.419  1.00  6.54
ATOM     60  CA  GLY A  31     332.306 315.732 316.047  1.00  5.46
ATOM     61  CA  LYS A  32     328.930 314.577 314.793  1.00  4.94
ATOM     62  SC  LYS A  32     329.660 311.894 316.139  1.00  6.23
ATOM     63  CA  ILE A  33     326.070 313.606 317.455  1.00  3.75
ATOM     64  SC  ILE A  33     325.933 312.671 319.022  1.00  3.65
ATOM     65  CA  LEU A  34     322.283 313.875 317.371  1.00  3.22
ATOM     66  SC  LEU A  34     320.922 312.337 317.657  1.00  3.53
ATOM     67  CA  CYS A  35     320.294 316.608 315.649  1.00  3.17
ATOM     68  SC  CYS A  35     321.111 317.655 315.645  1.00  3.56
ATOM     69  CA  LEU A  36     316.846 317.388 314.357  1.00  3.49
ATOM     70  SC  LEU A  36     315.755 315.785 314.454  1.00  3.69
ATOM     71  CA  ALA A  37     316.276 320.001 311.684  1.00  4.59
ATOM     72  SC  ALA A  37     315.673 320.336 312.150  1.00  4.84
ATOM     73  CA  GLU A  38     318.595 321.278 309.198  1.00  5.78
ATOM     74  SC  GLU A  38     319.304 323.040 307.860  1.00  6.56
ATOM     75  CA  GLY A  39     321.468 323.858 310.209  1.00  7.09
ATOM     76  CA  GLU A  40     324.866 325.528 309.423  1.00  7.74
ATOM     77  SC  GLU A  40     325.404 326.343 306.797  1.00  8.57
ATOM     78  CA  GLY A  41     328.049 324.971 311.652  1.00  8.24
ATOM     79  CA  ARG A  42     325.661 322.908 314.067  1.00  7.90
ATOM     80  SC  ARG A  42     322.871 321.408 312.797  1.00  9.12
ATOM     81  CA  ASN A  43     325.552 319.346 313.475  1.00  7.18
ATOM     82  SC  ASN A  43     324.920 317.527 313.035  1.00  7.89
ATOM     83  CA  ALA A  44     329.467 319.378 312.922  1.00  6.10
ATOM     84  SC  ALA A  44     329.947 319.062 312.479  1.00  6.35
ATOM     85  CA  CYS A  45     329.834 320.828 316.315  1.00  5.28
ATOM     86  SC  CYS A  45     329.298 322.089 315.992  1.00  5.78
ATOM     87  CA  PHE A  46     327.821 318.386 318.227  1.00  4.67
ATOM     88  SC  PHE A  46     325.808 320.623 318.238  1.00  6.16
ATOM     89  CA  LEU A  47     329.097 315.571 320.795  1.00  3.59
ATOM     90  SC  LEU A  47     328.569 314.446 322.288  1.00  3.23
ATOM     91  CA  ALA A  48     331.561 312.888 319.878  1.00  4.75
ATOM     92  SC  ALA A  48     331.888 313.164 319.243  1.00  5.10
ATOM     93  CA  SER A  49     334.239 311.352 321.971  1.00  5.61
ATOM     94  SC  SER A  49     334.891 311.834 322.954  1.00  6.13
ATOM     95  CA  LEU A  50     331.954 309.039 324.280  1.00  5.26
ATOM     96  SC  LEU A  50     330.003 309.565 324.044  1.00  5.15
ATOM     97  CA  GLY A  51     334.143 306.172 323.021  1.00  5.78
ATOM     98  CA  TYR A  52     331.061 303.969 324.144  1.00  5.23
ATOM     99  SC  TYR A  52     332.697 304.738 326.878  1.00  6.42
ATOM    100  CA  GLU A  53     327.945 304.103 321.817  1.00  4.65
ATOM    101  SC  GLU A  53     326.285 303.201 323.326  1.00  5.77
ATOM    102  CA  VAL A  54     326.592 307.342 320.141  1.00  3.50
ATOM    103  SC  VAL A  54     327.665 308.313 320.178  1.00  3.61
ATOM    104  CA  THR A  55     323.677 308.454 318.109  1.00  3.45
ATOM    105  SC  THR A  55     323.028 308.567 319.437  1.00  4.13
ATOM    106  CA  ALA A  56     323.086 310.155 314.387  1.00  3.41
ATOM    107  SC  ALA A  56     323.401 309.620 313.869  1.00  3.67
ATOM    108  CA  VAL A  57     319.714 311.599 313.748  1.00  3.61
ATOM    109  SC  VAL A  57     318.299 311.227 313.917  1.00  3.52
ATOM    110  CA  ASP A  58     318.745 314.146 311.302  1.00  5.10
ATOM    111  SC  ASP A  58     320.524 314.920 310.691  1.00  6.02
ATOM    112  CA  GLN A  59     315.547 315.495 309.955  1.00  6.37
ATOM    113  SC  GLN A  59     313.837 316.728 308.902  1.00  7.60
ATOM    114  CA  SER A  60     318.074 316.974 307.523  1.00  6.88
ATOM    115  SC  SER A  60     319.031 317.749 308.014  1.00  7.12
ATOM    116  CA  SER A  61     319.873 314.146 305.464  1.00  7.33
ATOM    117  SC  SER A  61     319.227 313.240 304.754  1.00  7.99
ATOM    118  CA  VAL A  62     323.031 315.084 307.314  1.00  7.08
ATOM    119  SC  VAL A  62     323.405 316.528 307.160  1.00  7.37
ATOM    120  CA  GLY A  63     323.578 312.812 310.316  1.00  6.07
ATOM    121  CA  LEU A  64     321.239 310.163 308.597  1.00  4.37
ATOM    122  SC  LEU A  64     319.378 310.503 309.509  1.00  4.13
ATOM    123  CA  ALA A  65     323.237 307.205 307.392  1.00  5.37
ATOM    124  SC  ALA A  65     322.979 306.615 306.907  1.00  5.65
ATOM    125  CA  LYS A  66     325.951 309.621 305.880  1.00  5.76
ATOM    126  SC  LYS A  66     326.242 311.549 304.010  1.00  7.02
ATOM    127  CA  ALA A  67     326.825 310.273 309.625  1.00  5.19
ATOM    128  SC  ALA A  67     326.262 310.153 310.131  1.00  5.21
ATOM    129  CA  LYS A  68     328.317 306.774 310.138  1.00  5.83
ATOM    130  SC  LYS A  68     328.194 303.711 310.886  1.00  6.81
ATOM    131  CA  GLN A  69     331.780 308.135 308.837  1.00  6.81
ATOM    132  SC  GLN A  69     330.150 307.633 306.529  1.00  7.85
ATOM    133  CA  LEU A  70     331.566 311.290 310.844  1.00  6.64
ATOM    134  SC  LEU A  70     331.830 312.970 311.294  1.00  7.00
ATOM    135  CA  ALA A  71     332.034 309.560 314.132  1.00  6.76
ATOM    136  SC  ALA A  71     331.866 308.784 314.296  1.00  6.81
ATOM    137  CA  GLN A  72     335.070 307.689 312.720  1.00  8.08
ATOM    138  SC  GLN A  72     333.774 306.546 311.565  1.00  8.90
ATOM    139  CA  GLU A  73     336.624 311.028 312.237  1.00  9.05
ATOM    140  SC  GLU A  73     338.785 312.615 311.527  1.00  9.93
ATOM    141  CA  LYS A  74     336.297 311.829 316.096  1.00  8.86
ATOM    142  SC  LYS A  74     335.968 313.963 317.747  1.00  9.45
ATOM    143  CA  GLY A  75     337.210 308.194 316.750  1.00  8.51
ATOM    144  CA  VAL A  76     334.072 306.977 318.597  1.00  6.75
ATOM    145  SC  VAL A  76     333.454 308.023 319.560  1.00  6.64
ATOM    146  CA  LYS A  77     331.334 304.957 317.411  1.00  6.03
ATOM    147  SC  LYS A  77     331.638 302.535 318.974  1.00  6.97
ATOM    148  CA  ILE A  78     328.021 305.849 315.778  1.00  4.71
ATOM    149  SC  ILE A  78     327.720 307.310 315.015  1.00  4.70
ATOM    150  CA  THR A  79     324.697 304.433 314.779  1.00  4.45
ATOM    151  SC  THR A  79     324.444 304.227 316.238  1.00  4.88
ATOM    152  CA  THR A  80     322.421 306.113 312.444  1.00  4.18
ATOM    153  SC  THR A  80     323.555 306.193 311.454  1.00  4.97
ATOM    154  CA  VAL A  81     318.799 306.879 312.691  1.00  3.59
ATOM    155  SC  VAL A  81     318.371 307.222 314.078  1.00  3.48
ATOM    156  CA  GLN A  82     316.417 308.151 310.099  1.00  4.12
ATOM    157  SC  GLN A  82     315.859 306.105 308.897  1.00  5.46
ATOM    158  CA  SER A  83     314.443 310.861 311.919  1.00  4.15
ATOM    159  SC  SER A  83     313.462 311.623 311.430  1.00  4.60
ATOM    160  CA  ASN A  84     313.663 308.781 315.023  1.00  4.43
ATOM    161  SC  ASN A  84     313.889 306.963 314.089  1.00  5.36
ATOM    162  CA  LEU A  85     315.079 309.493 318.509  1.00  4.13
ATOM    163  SC  LEU A  85     315.496 311.537 318.450  1.00  3.93
ATOM    164  CA  ALA A  86     313.947 306.286 320.472  1.00  5.32
ATOM    165  SC  ALA A  86     314.274 305.761 319.952  1.00  5.57
ATOM    166  CA  ASP A  87     315.831 306.958 323.838  1.00  6.15
ATOM    167  SC  ASP A  87     316.838 305.090 324.100  1.00  6.91
ATOM    168  CA  PHE A  88     318.809 308.350 321.556  1.00  5.88
ATOM    169  SC  PHE A  88     318.698 306.174 319.425  1.00  6.79
ATOM    170  CA  ASP A  89     320.208 311.607 322.779  1.00  6.72
ATOM    171  SC  ASP A  89     318.862 312.676 321.761  1.00  7.63
ATOM    172  CA  ILE A  90     320.644 310.043 326.231  1.00  6.30
ATOM    173  SC  ILE A  90     318.811 310.253 325.616  1.00  5.65
ATOM    174  CA  VAL A  91     321.506 306.392 325.925  1.00  7.99
ATOM    175  SC  VAL A  91     321.669 305.534 324.672  1.00  8.20
ATOM    176  CA  ALA A  92     322.488 305.661 329.250  1.00  9.97
ATOM    177  SC  ALA A  92     322.875 306.226 329.748  1.00 10.19
ATOM    178  CA  ASP A  93     322.911 301.901 328.374  1.00 11.66
ATOM    179  SC  ASP A  93     321.836 301.403 326.843  1.00 12.41
ATOM    180  CA  ALA A  94     326.265 301.989 326.761  1.00 11.44
ATOM    181  SC  ALA A  94     326.630 301.368 326.644  1.00 11.63
ATOM    182  CA  TRP A  95     325.976 305.804 325.966  1.00  9.61
ATOM    183  SC  TRP A  95     324.353 308.558 324.649  1.00  8.50
ATOM    184  CA  GLU A  96     327.933 308.224 328.152  1.00  9.35
ATOM    185  SC  GLU A  96     329.262 308.105 330.180  1.00 10.59
ATOM    186  CA  GLY A  97     326.179 311.484 327.384  1.00  7.32
ATOM    187  CA  ILE A  98     323.957 313.626 325.102  1.00  4.89
ATOM    188  SC  ILE A  98     322.431 314.649 325.878  1.00  5.21
ATOM    189  CA  VAL A  99     324.780 316.643 323.004  1.00  3.04
ATOM    190  SC  VAL A  99     324.683 316.595 321.509  1.00  2.94
ATOM    191  CA  SER A 100     321.445 317.209 321.091  1.00  3.75
ATOM    192  SC  SER A 100     320.786 316.136 321.485  1.00  4.14
ATOM    193  CA  ILE A 101     319.347 319.529 319.073  1.00  5.33
ATOM    194  SC  ILE A 101     319.804 320.950 317.959  1.00  5.19
ATOM    195  CA  PHE A 102     315.583 319.459 317.975  1.00  6.97
ATOM    196  SC  PHE A 102     315.084 318.511 320.780  1.00  8.29
ATOM    197  CA  CYS A 103     313.859 322.216 315.959  1.00  7.44
ATOM    198  SC  CYS A 103     314.658 323.262 315.488  1.00  7.64
ATOM    199  CA  HIS A 104     310.338 320.859 316.032  1.00  8.34
ATOM    200  SC  HIS A 104     309.368 320.717 313.440  1.00  9.85
ATOM    201  CA  LEU A 105     309.368 317.254 316.333  1.00  7.29
ATOM    202  SC  LEU A 105     311.142 316.485 317.068  1.00  6.25
ATOM    203  CA  PRO A 106     306.029 315.582 315.393  1.00  8.63
ATOM    204  SC  PRO A 106     306.891 314.920 314.464  1.00  8.55
ATOM    205  CA  SER A 107     303.708 315.050 318.206  1.00  8.65
ATOM    206  SC  SER A 107     302.388 314.640 318.331  1.00  9.27
ATOM    207  CA  SER A 108     304.952 311.535 318.657  1.00  7.51
ATOM    208  SC  SER A 108     305.131 311.053 317.507  1.00  7.89
ATOM    209  CA  LEU A 109     308.368 312.414 318.535  1.00  5.81
ATOM    210  SC  LEU A 109     310.173 312.165 317.628  1.00  5.52
ATOM    211  CA  ARG A 110     308.179 314.949 321.219  1.00  6.04
ATOM    212  SC  ARG A 110     305.818 317.301 320.044  1.00  7.58
ATOM    213  CA  GLN A 111     306.777 312.519 323.901  1.00  5.75
ATOM    214  SC  GLN A 111     304.277 313.250 325.040  1.00  6.84
ATOM    215  CA  GLN A 112     309.152 309.729 322.656  1.00  4.87
ATOM    216  SC  GLN A 112     310.508 308.745 320.716  1.00  5.83
ATOM    217  CA  LEU A 113     312.034 311.921 322.732  1.00  3.76
ATOM    218  SC  LEU A 113     313.786 313.152 322.278  1.00  3.63
ATOM    219  CA  TYR A 114     311.747 314.399 325.572  1.00  4.00
ATOM    220  SC  TYR A 114     310.736 317.095 323.867  1.00  5.24
ATOM    221  CA  PRO A 115     310.763 311.579 328.121  1.00  4.37
ATOM    222  SC  PRO A 115     309.487 312.066 327.668  1.00  4.61
ATOM    223  CA  LYS A 116     313.915 310.024 327.085  1.00  4.19
ATOM    224  SC  LYS A 116     315.481 307.420 327.460  1.00  5.48
ATOM    225  CA  VAL A 117     315.724 313.362 327.526  1.00  3.25
ATOM    226  SC  VAL A 117     316.551 313.964 326.432  1.00  3.24
ATOM    227  CA  TYR A 118     315.115 314.202 330.947  1.00  4.22
ATOM    228  SC  TYR A 118     311.911 313.226 331.404  1.00  5.52
ATOM    229  CA  GLN A 119     314.497 310.503 331.733  1.00  4.71
ATOM    230  SC  GLN A 119     312.352 309.771 333.377  1.00  5.51
ATOM    231  CA  GLY A 120     317.611 308.834 330.447  1.00  4.76
ATOM    232  CA  LEU A 121     319.995 312.047 330.017  1.00  3.74
ATOM    233  SC  LEU A 121     319.368 314.023 330.392  1.00  3.50
ATOM    234  CA  LYS A 122     321.295 312.279 333.504  1.00  4.07
ATOM    235  SC  LYS A 122     319.019 310.415 334.246  1.00  5.20
ATOM    236  CA  PRO A 123     324.954 312.187 332.331  1.00  4.29
ATOM    237  SC  PRO A 123     324.290 311.215 331.587  1.00  4.70
ATOM    238  CA  GLY A 124     325.564 315.928 331.919  1.00  4.20
ATOM    239  CA  GLY A 125     324.590 316.997 328.632  1.00  3.68
ATOM    240  CA  VAL A 126     324.467 319.821 326.218  1.00  3.00
ATOM    241  SC  VAL A 126     325.779 320.465 326.794  1.00  3.14
ATOM    242  CA  PHE A 127     321.145 320.664 324.633  1.00  2.92
ATOM    243  SC  PHE A 127     318.548 319.420 325.504  1.00  3.60
ATOM    244  CA  ILE A 128     319.652 322.902 321.867  1.00  2.64
ATOM    245  SC  ILE A 128     321.477 323.540 322.044  1.00  2.80
ATOM    246  CA  LEU A 129     315.793 323.637 321.399  1.00  2.65
ATOM    247  SC  LEU A 129     314.121 322.564 321.845  1.00  2.81
ATOM    248  CA  GLU A 130     313.844 325.831 318.845  1.00  3.20
ATOM    249  SC  GLU A 130     311.839 324.665 318.103  1.00  4.05
ATOM    250  CA  GLY A 131     311.439 327.852 320.787  1.00  3.65
ATOM    251  CA  PHE A 132     312.384 331.481 319.669  1.00  3.75
ATOM    252  SC  PHE A 132     313.449 330.116 317.262  1.00  5.13
ATOM    253  CA  ALA A 133     309.565 333.258 318.618  1.00  4.99
ATOM    254  SC  ALA A 133     309.817 333.962 318.377  1.00  5.15
ATOM    255  CA  PRO A 134     306.186 332.170 317.321  1.00  6.64
ATOM    256  SC  PRO A 134     305.581 333.121 318.323  1.00  7.19
ATOM    257  CA  GLU A 135     307.286 333.565 313.890  1.00  6.76
ATOM    258  SC  GLU A 135     307.062 335.900 314.443  1.00  8.21
ATOM    259  CA  GLN A 136     310.855 332.295 314.374  1.00  6.18
ATOM    260  SC  GLN A 136     311.140 334.837 313.223  1.00  7.42
ATOM    261  CA  LEU A 137     309.581 328.890 315.276  1.00  4.97
ATOM    262  SC  LEU A 137     308.762 327.998 316.834  1.00  4.72
ATOM    263  CA  GLN A 138     308.265 327.129 312.401  1.00  5.79
ATOM    264  SC  GLN A 138     310.602 325.829 312.939  1.00  6.88
ATOM    265  CA  TYR A 139     304.720 328.556 312.499  1.00  7.08
ATOM    266  SC  TYR A 139     306.760 330.960 311.219  1.00  8.12
ATOM    267  CA  ASN A 140     303.164 328.747 309.154  1.00  8.07
ATOM    268  SC  ASN A 140     302.570 330.645 308.683  1.00  8.77
ATOM    269  CA  THR A 141     305.527 325.786 308.136  1.00  8.91
ATOM    270  SC  THR A 141     306.497 326.746 308.712  1.00  9.19
ATOM    271  CA  GLY A 142     305.021 322.702 310.285  1.00  9.39
ATOM    272  CA  GLY A 143     301.817 323.385 312.240  1.00  9.08
ATOM    273  CA  PRO A 144     300.278 325.264 315.295  1.00  8.21
ATOM    274  SC  PRO A 144     299.187 325.047 314.409  1.00  8.61
ATOM    275  CA  LYS A 145     300.785 322.366 317.801  1.00  7.17
ATOM    276  SC  LYS A 145     298.053 322.174 317.447  1.00  8.53
ATOM    277  CA  ASP A 146     304.074 321.284 316.192  1.00  6.36
ATOM    278  SC  ASP A 146     305.597 320.100 315.541  1.00  7.24
ATOM    279  CA  LEU A 147     306.643 324.121 316.215  1.00  5.54
ATOM    280  SC  LEU A 147     306.073 324.894 314.323  1.00  5.46
ATOM    281  CA  ASP A 148     304.688 327.369 317.585  1.00  6.22
ATOM    282  SC  ASP A 148     303.371 328.808 317.288  1.00  7.40
ATOM    283  CA  LEU A 149     302.827 325.439 320.185  1.00  5.69
ATOM    284  SC  LEU A 149     300.874 325.401 320.166  1.00  6.61
ATOM    285  CA  LEU A 150     306.155 324.149 321.462  1.00  4.22
ATOM    286  SC  LEU A 150     306.818 322.940 320.018  1.00  4.06
ATOM    287  CA  PRO A 151     307.071 323.879 325.008  1.00  4.82
ATOM    288  SC  PRO A 151     307.512 322.568 324.722  1.00  5.09
ATOM    289  CA  LYS A 152     309.801 326.256 326.083  1.00  4.30
ATOM    290  SC  LYS A 152     309.925 328.742 324.289  1.00  5.87
ATOM    291  CA  LEU A 153     312.795 324.923 328.259  1.00  3.65
ATOM    292  SC  LEU A 153     313.929 326.290 328.981  1.00  3.89
ATOM    293  CA  GLU A 154     310.415 325.017 331.155  1.00  4.01
ATOM    294  SC  GLU A 154     309.830 327.302 331.201  1.00  4.97
ATOM    295  CA  THR A 155     309.010 321.606 330.396  1.00  3.99
ATOM    296  SC  THR A 155     308.070 320.923 329.489  1.00  4.52
ATOM    297  CA  LEU A 156     312.518 320.494 328.962  1.00  3.26
ATOM    298  SC  LEU A 156     312.511 320.425 327.008  1.00  3.29
ATOM    299  CA  GLN A 157     314.375 321.102 332.206  1.00  3.57
ATOM    300  SC  GLN A 157     314.404 323.421 333.643  1.00  4.68
ATOM    301  CA  SER A 158     311.551 321.680 334.673  1.00  4.22
ATOM    302  SC  SER A 158     311.138 322.840 334.639  1.00  4.63
ATOM    303  CA  GLU A 159     310.631 318.080 334.286  1.00  4.23
ATOM    304  SC  GLU A 159     309.711 316.707 332.671  1.00  5.31
ATOM    305  CA  LEU A 160     314.022 316.250 334.665  1.00  3.40
ATOM    306  SC  LEU A 160     315.726 316.994 333.716  1.00  3.23
ATOM    307  CA  PRO A 161     314.195 312.992 336.586  1.00  4.05
ATOM    308  SC  PRO A 161     314.839 312.576 335.394  1.00  4.28
ATOM    309  CA  SER A 162     316.646 313.276 339.348  1.00  4.24
ATOM    310  SC  SER A 162     316.641 312.072 340.016  1.00  4.63
ATOM    311  CA  LEU A 163     318.897 315.974 337.432  1.00  3.27
ATOM    312  SC  LEU A 163     319.969 316.302 335.767  1.00  3.17
ATOM    313  CA  ASN A 164     320.046 319.720 337.873  1.00  3.37
ATOM    314  SC  ASN A 164     321.521 321.013 338.207  1.00  4.21
ATOM    315  CA  TRP A 165     320.467 322.428 335.073  1.00  2.93
ATOM    316  SC  TRP A 165     318.224 321.740 332.364  1.00  3.92
ATOM    317  CA  LEU A 166     323.141 324.189 333.179  1.00  3.23
ATOM    318  SC  LEU A 166     324.367 323.353 331.695  1.00  3.69
ATOM    319  CA  ILE A 167     321.778 327.329 331.229  1.00  3.14
ATOM    320  SC  ILE A 167     322.205 327.217 329.614  1.00  3.39
ATOM    321  CA  ALA A 168     318.305 328.632 330.946  1.00  3.39
ATOM    322  SC  ALA A 168     318.121 328.323 331.585  1.00  3.60
ATOM    323  CA  ASN A 169     316.917 331.195 328.471  1.00  4.02
ATOM    324  SC  ASN A 169     315.764 332.263 327.291  1.00  4.91
ATOM    325  CA  ASN A 170     319.449 333.829 329.156  1.00  4.13
ATOM    326  SC  ASN A 170     319.578 333.911 331.111  1.00  4.82
ATOM    327  CA  LEU A 171     320.477 333.985 325.322  1.00  4.31
ATOM    328  SC  LEU A 171     320.392 331.888 325.238  1.00  4.47
ATOM    329  CA  GLU A 172     320.192 336.329 322.387  1.00  4.91
ATOM    330  SC  GLU A 172     322.459 337.519 321.314  1.00  5.78
ATOM    331  CA  ARG A 173     319.429 335.072 318.983  1.00  5.20
ATOM    332  SC  ARG A 173     322.144 334.218 317.080  1.00  6.26
ATOM    333  CA  ASN A 174     318.316 336.440 315.586  1.00  5.81
ATOM    334  SC  ASN A 174     318.624 337.941 314.303  1.00  6.43
ATOM    335  CA  LEU A 175     315.363 336.181 313.437  1.00  6.21
ATOM    336  SC  LEU A 175     314.965 335.314 315.303  1.00  5.86
ATOM    337  CA  ASP A 176     315.039 337.187 309.591  1.00  7.46
ATOM    338  SC  ASP A 176     316.473 337.466 308.085  1.00  7.82
ATOM    339  CA  GLU A 177     312.786 337.219 306.429  1.00  8.67
ATOM    340  SC  GLU A 177     310.584 337.306 307.577  1.00  9.23
ATOM    341  CA  GLY A 178     314.396 337.337 303.047  1.00 10.13
ATOM    342  CA  ALA A 179     313.827 340.890 301.597  1.00 10.72
ATOM    343  SC  ALA A 179     313.914 341.244 300.897  1.00 10.99
ATOM    344  CA  TYR A 180     312.084 341.506 304.861  1.00  9.89
ATOM    345  SC  TYR A 180     308.957 342.572 305.748  1.00 10.64
ATOM    346  CA  HIS A 181     313.765 342.929 308.122  1.00  8.69
ATOM    347  SC  HIS A 181     314.072 345.578 307.447  1.00  9.51
ATOM    348  CA  GLN A 182     316.094 341.805 310.833  1.00  7.60
ATOM    349  SC  GLN A 182     317.168 343.695 309.509  1.00  8.30
ATOM    350  CA  GLY A 183     316.020 341.804 314.695  1.00  6.68
ATOM    351  CA  LYS A 184     316.987 339.947 317.868  1.00  5.67
ATOM    352  SC  LYS A 184     318.401 341.416 319.342  1.00  6.41
ATOM    353  CA  ALA A 185     314.719 337.916 320.093  1.00  4.82
ATOM    354  SC  ALA A 185     314.028 337.956 319.814  1.00  4.94
ATOM    355  CA  ALA A 186     315.178 335.533 322.648  1.00  4.23
ATOM    356  SC  ALA A 186     315.011 335.623 323.449  1.00  4.35
ATOM    357  CA  LEU A 187     315.678 331.796 322.189  1.00  3.56
ATOM    358  SC  LEU A 187     316.695 332.123 320.303  1.00  4.03
ATOM    359  CA  ILE A 188     315.636 328.890 324.761  1.00  3.02
ATOM    360  SC  ILE A 188     314.406 327.455 324.556  1.00  3.05
ATOM    361  CA  GLN A 189     318.384 326.613 325.256  1.00  2.76
ATOM    362  SC  GLN A 189     319.040 326.741 322.573  1.00  3.61
ATOM    363  CA  LEU A 190     318.341 324.252 327.868  1.00  2.45
ATOM    364  SC  LEU A 190     316.848 323.503 326.628  1.00  2.62
ATOM    365  CA  LEU A 191     320.927 321.925 329.193  1.00  2.61
ATOM    366  SC  LEU A 191     321.982 322.751 327.585  1.00  2.85
ATOM    367  CA  GLY A 192     321.114 319.441 331.911  1.00  3.71
ATOM    368  CA  GLN A 193     323.742 317.984 334.409  1.00  4.13
ATOM    369  SC  GLN A 193     323.588 320.180 335.161  1.00  5.29
ATOM    370  CA  LYS A 194     323.438 315.135 337.036  1.00  4.81
ATOM    371  SC  LYS A 194     322.150 314.830 339.848  1.00  6.14
ATOM    372  CA  LEU A 195     327.019 313.777 336.936  1.00  5.12
ATOM    373  SC  LEU A 195     327.375 311.809 336.413  1.00  5.21
ATOM    374  CA  GLU A 196     329.763 314.378 334.251  1.00  6.76
ATOM    375  SC  GLU A 196     331.486 316.240 334.951  1.00  7.54
ATOM    376  CA  HIS A 197     332.134 311.678 332.654  1.00  8.28
ATOM    377  SC  HIS A 197     332.881 310.668 335.139  1.00  8.99
ATOM    378  CA  HIS A 198     333.116 311.651 329.150  1.00  9.75
ATOM    379  SC  HIS A 198     331.527 313.121 327.511  1.00 10.29
ATOM    380  CA  HIS A 199     334.040 315.423 329.150  1.00 11.41
ATOM    381  SC  HIS A 199     332.807 317.868 328.930  1.00 11.71
ATOM    382  CA  HIS A 200     337.438 316.885 327.997  1.00 13.22
ATOM    383  SC  HIS A 200     338.588 317.378 325.517  1.00 13.51
ATOM    384  CA  HIS A 201     339.008 320.257 328.289  1.00 15.11
ATOM    385  SC  HIS A 201     340.242 321.845 330.144  1.00 15.18
ATOM    386  CA  HIS A 202     341.562 320.744 325.544  1.00 17.17
ATOM    387  SC  HIS A 202     343.178 322.520 326.667  1.00 17.76
TER
CONECT    1    3    2
CONECT    3    5    4
CONECT    5    7    6
CONECT    7    9    8
CONECT    9   11   10
CONECT   11   13   12
CONECT   13   15   14
CONECT   15   17   16
CONECT   17   19   18
CONECT   19   21   20
CONECT   21   23   22
CONECT   23   25   24
CONECT   25   27   26
CONECT   27   28
CONECT   28   30   29
CONECT   30   32   31
CONECT   32   34   33
CONECT   34   36   35
CONECT   36   38   37
CONECT   38   40   39
CONECT   40   42   41
CONECT   42   44   43
CONECT   44   46   45
CONECT   46   48   47
CONECT   48   50   49
CONECT   50   52   51
CONECT   52   54   53
CONECT   54   56   55
CONECT   56   58   57
CONECT   58   60   59
CONECT   60   61
CONECT   61   63   62
CONECT   63   65   64
CONECT   65   67   66
CONECT   67   69   68
CONECT   69   71   70
CONECT   71   73   72
CONECT   73   75   74
CONECT   75   76
CONECT   76   78   77
CONECT   78   79
CONECT   79   81   80
CONECT   81   83   82
CONECT   83   85   84
CONECT   85   87   86
CONECT   87   89   88
CONECT   89   91   90
CONECT   91   93   92
CONECT   93   95   94
CONECT   95   97   96
CONECT   97   98
CONECT   98  100   99
CONECT  100  102  101
CONECT  102  104  103
CONECT  104  106  105
CONECT  106  108  107
CONECT  108  110  109
CONECT  110  112  111
CONECT  112  114  113
CONECT  114  116  115
CONECT  116  118  117
CONECT  118  120  119
CONECT  120  121
CONECT  121  123  122
CONECT  123  125  124
CONECT  125  127  126
CONECT  127  129  128
CONECT  129  131  130
CONECT  131  133  132
CONECT  133  135  134
CONECT  135  137  136
CONECT  137  139  138
CONECT  139  141  140
CONECT  141  143  142
CONECT  143  144
CONECT  144  146  145
CONECT  146  148  147
CONECT  148  150  149
CONECT  150  152  151
CONECT  152  154  153
CONECT  154  156  155
CONECT  156  158  157
CONECT  158  160  159
CONECT  160  162  161
CONECT  162  164  163
CONECT  164  166  165
CONECT  166  168  167
CONECT  168  170  169
CONECT  170  172  171
CONECT  172  174  173
CONECT  174  176  175
CONECT  176  178  177
CONECT  178  180  179
CONECT  180  182  181
CONECT  182  184  183
CONECT  184  186  185
CONECT  186  187
CONECT  187  189  188
CONECT  189  191  190
CONECT  191  193  192
CONECT  193  195  194
CONECT  195  197  196
CONECT  197  199  198
CONECT  199  201  200
CONECT  201  203  202
CONECT  203  205  204
CONECT  205  207  206
CONECT  207  209  208
CONECT  209  211  210
CONECT  211  213  212
CONECT  213  215  214
CONECT  215  217  216
CONECT  217  219  218
CONECT  219  221  220
CONECT  221  223  222
CONECT  223  225  224
CONECT  225  227  226
CONECT  227  229  228
CONECT  229  231  230
CONECT  231  232
CONECT  232  234  233
CONECT  234  236  235
CONECT  236  238  237
CONECT  238  239
CONECT  239  240
CONECT  240  242  241
CONECT  242  244  243
CONECT  244  246  245
CONECT  246  248  247
CONECT  248  250  249
CONECT  250  251
CONECT  251  253  252
CONECT  253  255  254
CONECT  255  257  256
CONECT  257  259  258
CONECT  259  261  260
CONECT  261  263  262
CONECT  263  265  264
CONECT  265  267  266
CONECT  267  269  268
CONECT  269  271  270
CONECT  271  272
CONECT  272  273
CONECT  273  275  274
CONECT  275  277  276
CONECT  277  279  278
CONECT  279  281  280
CONECT  281  283  282
CONECT  283  285  284
CONECT  285  287  286
CONECT  287  289  288
CONECT  289  291  290
CONECT  291  293  292
CONECT  293  295  294
CONECT  295  297  296
CONECT  297  299  298
CONECT  299  301  300
CONECT  301  303  302
CONECT  303  305  304
CONECT  305  307  306
CONECT  307  309  308
CONECT  309  311  310
CONECT  311  313  312
CONECT  313  315  314
CONECT  315  317  316
CONECT  317  319  318
CONECT  319  321  320
CONECT  321  323  322
CONECT  323  325  324
CONECT  325  327  326
CONECT  327  329  328
CONECT  329  331  330
CONECT  331  333  332
CONECT  333  335  334
CONECT  335  337  336
CONECT  337  339  338
CONECT  339  341  340
CONECT  341  342
CONECT  342  344  343
CONECT  344  346  345
CONECT  346  348  347
CONECT  348  350  349
CONECT  350  351
CONECT  351  353  352
CONECT  353  355  354
CONECT  355  357  356
CONECT  357  359  358
CONECT  359  361  360
CONECT  361  363  362
CONECT  363  365  364
CONECT  365  367  366
CONECT  367  368
CONECT  368  370  369
CONECT  370  372  371
CONECT  372  374  373
CONECT  374  376  375
CONECT  376  378  377
CONECT  378  380  379
CONECT  380  382  381
CONECT  382  384  383
CONECT  384  386  385
CONECT  386  387
ENDMDL
REMARK 2KW5 MODEL 2 UNRES energy =  1019.56 kcal/mol RMSD = 6.02 A
CRYST1  640.000  640.000  640.000  90.00  90.00  90.00 P 1           1
ORIGX1       1.00000   0.00000   0.00000        0.00000
ORIGX2       0.00000   1.00000   0.00000        0.00000
ORIGX2       0.00000   0.00000   1.00000        0.00000
SCALE1       1.00000   0.00000   0.00000        0.00000
SCALE2       1.00000   0.00000   0.00000        0.00000
SCALE3       1.00000   0.00000   0.00000        0.00000
ATOM      1  CA  MET A   1     322.672 321.257 337.076  1.00 15.81
ATOM      2  SC  MET A   1     322.150 321.291 339.580  1.00 16.15
ATOM      3  CA  TRP A   2     322.785 319.575 333.700  1.00 14.43
ATOM      4  SC  TRP A   2     323.804 322.380 332.092  1.00 13.61
ATOM      5  CA  ASP A   3     325.372 316.907 334.930  1.00 15.02
ATOM      6  SC  ASP A   3     325.110 317.000 336.915  1.00 15.72
ATOM      7  CA  GLU A   4     325.957 314.591 332.210  1.00 15.23
ATOM      8  SC  GLU A   4     325.182 316.701 331.542  1.00 16.01
ATOM      9  CA  ARG A   5     328.373 311.899 331.251  1.00 14.71
ATOM     10  SC  ARG A   5     331.694 310.523 331.403  1.00 15.70
ATOM     11  CA  PHE A   6     329.106 310.284 327.865  1.00 13.48
ATOM     12  SC  PHE A   6     329.828 312.772 326.434  1.00 13.04
ATOM     13  CA  SER A   7     329.826 306.669 326.970  1.00 14.03
ATOM     14  SC  SER A   7     329.804 305.901 328.042  1.00 14.42
ATOM     15  CA  GLN A   8     330.915 306.073 323.521  1.00 14.20
ATOM     16  SC  GLN A   8     330.355 304.770 321.126  1.00 15.19
ATOM     17  CA  SER A   9     332.872 309.473 323.403  1.00 12.96
ATOM     18  SC  SER A   9     331.966 310.011 322.552  1.00 12.82
ATOM     19  CA  GLU A  10     334.147 309.306 326.988  1.00 12.16
ATOM     20  SC  GLU A  10     336.217 310.223 327.511  1.00 13.03
ATOM     21  CA  TYR A  11     333.663 313.135 327.781  1.00 10.59
ATOM     22  SC  TYR A  11     334.115 316.384 327.277  1.00 11.05
ATOM     23  CA  VAL A  12     331.404 314.882 330.492  1.00  9.53
ATOM     24  SC  VAL A  12     332.465 315.577 331.137  1.00  9.84
ATOM     25  CA  TYR A  13     328.666 317.816 330.682  1.00  8.79
ATOM     26  SC  TYR A  13     327.748 316.932 327.606  1.00  9.45
ATOM     27  CA  GLY A  14     328.242 320.446 333.346  1.00  8.48
ATOM     28  CA  THR A  15     327.083 323.962 333.552  1.00  7.34
ATOM     29  SC  THR A  15     325.950 324.285 334.534  1.00  7.71
ATOM     30  CA  GLU A  16     328.840 326.568 331.688  1.00  6.68
ATOM     31  SC  GLU A  16     328.025 328.760 332.304  1.00  7.72
ATOM     32  CA  PRO A  17     330.473 324.065 329.111  1.00  6.07
ATOM     33  SC  PRO A  17     330.859 323.785 330.490  1.00  6.29
ATOM     34  CA  ASN A  18     327.747 322.378 326.966  1.00  5.42
ATOM     35  SC  ASN A  18     325.814 321.961 327.014  1.00  6.34
ATOM     36  CA  ASP A  19     328.790 319.529 324.495  1.00  4.90
ATOM     37  SC  ASP A  19     330.451 319.313 325.644  1.00  5.63
ATOM     38  CA  PHE A  20     325.377 319.070 322.590  1.00  3.69
ATOM     39  SC  PHE A  20     322.749 319.759 321.492  1.00  4.53
ATOM     40  CA  LEU A  21     326.473 320.794 319.482  1.00  2.77
ATOM     41  SC  LEU A  21     326.776 322.134 317.958  1.00  2.80
ATOM     42  CA  VAL A  22     329.349 318.479 318.991  1.00  3.20
ATOM     43  SC  VAL A  22     328.978 317.789 320.142  1.00  3.68
ATOM     44  CA  SER A  23     328.471 316.688 315.812  1.00  3.32
ATOM     45  SC  SER A  23     328.129 315.846 314.850  1.00  3.73
ATOM     46  CA  VAL A  24     327.341 319.998 314.218  1.00  2.67
ATOM     47  SC  VAL A  24     325.838 320.182 314.158  1.00  2.86
ATOM     48  CA  ALA A  25     330.364 321.947 315.434  1.00  2.84
ATOM     49  SC  ALA A  25     330.902 322.019 315.934  1.00  3.07
ATOM     50  CA  ASN A  26     332.708 319.410 313.654  1.00  3.24
ATOM     51  SC  ASN A  26     332.639 318.319 315.228  1.00  3.77
ATOM     52  CA  GLN A  27     330.921 318.258 310.692  1.00  3.29
ATOM     53  SC  GLN A  27     330.853 316.348 309.199  1.00  4.12
ATOM     54  CA  ILE A  28     329.196 321.391 309.966  1.00  2.56
ATOM     55  SC  ILE A  28     328.613 322.508 311.383  1.00  2.32
ATOM     56  CA  PRO A  29     330.174 323.927 307.339  1.00  2.88
ATOM     57  SC  PRO A  29     328.825 323.939 306.936  1.00  3.18
ATOM     58  CA  GLN A  30     330.985 327.478 308.774  1.00  2.93
ATOM     59  SC  GLN A  30     331.925 325.781 310.742  1.00  3.84
ATOM     60  CA  GLY A  31     329.832 330.715 307.213  1.00  3.13
ATOM     61  CA  LYS A  32     326.610 332.057 309.144  1.00  2.54
ATOM     62  SC  LYS A  32     325.549 332.437 306.234  1.00  3.25
ATOM     63  CA  ILE A  33     325.199 328.897 311.136  1.00  2.07
ATOM     64  SC  ILE A  33     326.462 328.265 312.294  1.00  2.09
ATOM     65  CA  LEU A  34     322.323 329.087 313.649  1.00  1.88
ATOM     66  SC  LEU A  34     320.507 330.324 313.704  1.00  2.18
ATOM     67  CA  CYS A  35     321.307 327.098 316.751  1.00  2.18
ATOM     68  SC  CYS A  35     321.834 327.362 318.072  1.00  2.44
ATOM     69  CA  LEU A  36     317.394 326.684 316.272  1.00  2.52
ATOM     70  SC  LEU A  36     317.239 326.362 314.078  1.00  2.92
ATOM     71  CA  ALA A  37     316.004 325.404 319.441  1.00  3.05
ATOM     72  SC  ALA A  37     315.414 325.091 319.112  1.00  3.24
ATOM     73  CA  GLU A  38     312.782 326.650 320.845  1.00  4.05
ATOM     74  SC  GLU A  38     310.675 328.404 321.530  1.00  5.06
ATOM     75  CA  GLY A  39     312.351 328.828 324.242  1.00  4.85
ATOM     76  CA  GLU A  40     310.944 331.824 325.883  1.00  5.26
ATOM     77  SC  GLU A  40     310.410 331.114 328.137  1.00  6.13
ATOM     78  CA  GLY A  41     312.967 334.070 328.112  1.00  5.91
ATOM     79  CA  ARG A  42     315.957 331.820 327.293  1.00  6.12
ATOM     80  SC  ARG A  42     314.018 329.194 328.541  1.00  7.75
ATOM     81  CA  ASN A  43     319.136 332.807 325.373  1.00  5.83
ATOM     82  SC  ASN A  43     319.951 331.693 326.917  1.00  6.64
ATOM     83  CA  ALA A  44     321.807 330.742 323.213  1.00  4.78
ATOM     84  SC  ALA A  44     322.284 331.408 323.361  1.00  4.97
ATOM     85  CA  CYS A  45     324.672 328.893 325.411  1.00  4.20
ATOM     86  SC  CYS A  45     324.212 328.201 326.555  1.00  4.69
ATOM     87  CA  PHE A  46     325.889 325.846 323.527  1.00  3.59
ATOM     88  SC  PHE A  46     327.194 323.141 323.107  1.00  4.72
ATOM     89  CA  LEU A  47     326.427 327.638 320.437  1.00  2.77
ATOM     90  SC  LEU A  47     326.567 327.122 318.501  1.00  2.68
ATOM     91  CA  ALA A  48     328.917 329.965 322.074  1.00  3.40
ATOM     92  SC  ALA A  48     328.640 330.049 322.822  1.00  3.69
ATOM     93  CA  SER A  49     331.569 328.205 324.176  1.00  3.90
ATOM     94  SC  SER A  49     330.895 327.296 324.959  1.00  4.25
ATOM     95  CA  LEU A  50     332.470 326.438 320.788  1.00  3.51
ATOM     96  SC  LEU A  50     331.172 325.868 319.218  1.00  3.29
ATOM     97  CA  GLY A  51     334.625 329.246 319.682  1.00  3.75
ATOM     98  CA  TYR A  52     332.769 329.933 316.442  1.00  3.39
ATOM     99  SC  TYR A  52     332.620 329.560 313.107  1.00  4.28
ATOM    100  CA  GLU A  53     330.771 333.060 315.623  1.00  3.03
ATOM    101  SC  GLU A  53     330.420 332.473 313.279  1.00  3.86
ATOM    102  CA  VAL A  54     327.290 331.594 315.533  1.00  2.37
ATOM    103  SC  VAL A  54     328.225 330.617 316.014  1.00  2.50
ATOM    104  CA  THR A  55     323.642 332.499 316.175  1.00  2.67
ATOM    105  SC  THR A  55     322.946 333.143 315.034  1.00  3.13
ATOM    106  CA  ALA A  56     320.965 331.122 318.376  1.00  3.21
ATOM    107  SC  ALA A  56     321.336 331.653 318.823  1.00  3.55
ATOM    108  CA  VAL A  57     317.292 331.060 318.100  1.00  3.43
ATOM    109  SC  VAL A  57     316.683 330.719 316.819  1.00  3.35
ATOM    110  CA  ASP A  58     316.097 330.971 321.680  1.00  4.97
ATOM    111  SC  ASP A  58     314.859 331.509 323.218  1.00  5.86
ATOM    112  CA  GLN A  59     318.118 327.714 322.397  1.00  6.63
ATOM    113  SC  GLN A  59     319.968 325.824 323.167  1.00  7.73
ATOM    114  CA  SER A  60     317.250 327.932 325.953  1.00  7.91
ATOM    115  SC  SER A  60     316.270 328.631 325.455  1.00  8.10
ATOM    116  CA  SER A  61     315.906 324.408 327.216  1.00  9.22
ATOM    117  SC  SER A  61     315.659 323.561 326.298  1.00  9.83
ATOM    118  CA  VAL A  62     319.591 323.772 328.302  1.00  9.34
ATOM    119  SC  VAL A  62     319.697 325.083 327.718  1.00  9.50
ATOM    120  CA  GLY A  63     319.250 324.326 331.892  1.00  8.57
ATOM    121  CA  LEU A  64     318.674 327.844 333.149  1.00  7.02
ATOM    122  SC  LEU A  64     316.789 328.169 333.791  1.00  6.73
ATOM    123  CA  ALA A  65     321.218 329.906 331.422  1.00  7.76
ATOM    124  SC  ALA A  65     321.920 330.020 331.227  1.00  8.14
ATOM    125  CA  LYS A  66     321.974 333.462 330.134  1.00  7.86
ATOM    126  SC  LYS A  66     324.489 333.867 331.065  1.00  9.50
ATOM    127  CA  ALA A  67     324.507 333.361 327.223  1.00  6.45
ATOM    128  SC  ALA A  67     324.818 332.933 326.673  1.00  6.44
ATOM    129  CA  LYS A  68     326.110 337.086 326.770  1.00  5.83
ATOM    130  SC  LYS A  68     323.263 337.821 327.751  1.00  6.88
ATOM    131  CA  GLN A  69     328.796 336.389 329.312  1.00  5.98
ATOM    132  SC  GLN A  69     327.652 338.342 330.583  1.00  7.20
ATOM    133  CA  LEU A  70     329.315 332.823 327.831  1.00  5.31
ATOM    134  SC  LEU A  70     328.923 330.867 327.496  1.00  6.02
ATOM    135  CA  ALA A  71     330.308 334.682 324.509  1.00  4.53
ATOM    136  SC  ALA A  71     329.697 334.522 323.969  1.00  4.70
ATOM    137  CA  GLN A  72     332.712 337.461 325.158  1.00  5.06
ATOM    138  SC  GLN A  72     330.379 338.596 326.215  1.00  5.92
ATOM    139  CA  GLU A  73     333.487 335.653 328.385  1.00  5.78
ATOM    140  SC  GLU A  73     332.567 337.225 329.673  1.00  7.06
ATOM    141  CA  LYS A  74     334.419 332.067 327.232  1.00  5.45
ATOM    142  SC  LYS A  74     335.857 329.652 327.649  1.00  6.65
ATOM    143  CA  GLY A  75     336.274 333.793 324.419  1.00  4.87
ATOM    144  CA  VAL A  76     333.827 333.125 321.374  1.00  4.05
ATOM    145  SC  VAL A  76     333.176 332.397 322.516  1.00  4.01
ATOM    146  CA  LYS A  77     331.518 335.525 319.689  1.00  4.17
ATOM    147  SC  LYS A  77     332.616 334.677 316.934  1.00  5.62
ATOM    148  CA  ILE A  78     327.704 334.609 320.002  1.00  3.47
ATOM    149  SC  ILE A  78     326.812 333.329 320.068  1.00  3.40
ATOM    150  CA  THR A  79     324.046 335.829 319.566  1.00  3.93
ATOM    151  SC  THR A  79     324.276 336.477 318.253  1.00  4.52
ATOM    152  CA  THR A  80     320.266 334.964 320.662  1.00  4.02
ATOM    153  SC  THR A  80     319.948 335.125 322.178  1.00  4.74
ATOM    154  CA  VAL A  81     317.137 335.680 319.065  1.00  3.91
ATOM    155  SC  VAL A  81     317.858 335.086 317.787  1.00  3.87
ATOM    156  CA  GLN A  82     313.935 334.877 320.809  1.00  4.54
ATOM    157  SC  GLN A  82     314.445 336.961 322.551  1.00  5.86
ATOM    158  CA  SER A  83     312.460 332.393 318.183  1.00  4.37
ATOM    159  SC  SER A  83     312.721 332.461 316.755  1.00  4.88
ATOM    160  CA  ASN A  84     310.399 329.195 317.502  1.00  4.27
ATOM    161  SC  ASN A  84     308.501 329.276 318.247  1.00  5.14
ATOM    162  CA  LEU A  85     310.648 327.219 314.187  1.00  3.82
ATOM    163  SC  LEU A  85     312.352 327.027 312.885  1.00  3.62
ATOM    164  CA  ALA A  86     306.842 327.409 313.417  1.00  4.63
ATOM    165  SC  ALA A  86     306.703 327.741 314.136  1.00  4.88
ATOM    166  CA  ASP A  87     307.164 331.107 312.385  1.00  4.77
ATOM    167  SC  ASP A  87     305.193 331.978 312.542  1.00  5.48
ATOM    168  CA  PHE A  88     310.942 331.234 312.014  1.00  4.07
ATOM    169  SC  PHE A  88     313.947 331.979 311.773  1.00  5.09
ATOM    170  CA  ASP A  89     312.214 330.831 308.432  1.00  3.93
ATOM    171  SC  ASP A  89     311.212 332.379 307.712  1.00  5.00
ATOM    172  CA  ILE A  90     315.692 329.192 308.330  1.00  2.99
ATOM    173  SC  ILE A  90     314.628 327.628 307.953  1.00  2.94
ATOM    174  CA  VAL A  91     317.296 328.789 304.836  1.00  3.35
ATOM    175  SC  VAL A  91     316.960 330.016 304.106  1.00  3.74
ATOM    176  CA  ALA A  92     320.067 326.353 303.683  1.00  4.30
ATOM    177  SC  ALA A  92     320.161 325.632 303.585  1.00  4.67
ATOM    178  CA  ASP A  93     322.104 326.998 300.459  1.00  4.72
ATOM    179  SC  ASP A  93     320.854 325.961 299.098  1.00  5.68
ATOM    180  CA  ALA A  94     320.568 330.716 300.610  1.00  4.08
ATOM    181  SC  ALA A  94     320.255 330.947 299.939  1.00  4.32
ATOM    182  CA  TRP A  95     321.840 331.364 304.094  1.00  3.41
ATOM    183  SC  TRP A  95     320.412 330.070 306.749  1.00  3.94
ATOM    184  CA  GLU A  96     325.091 329.619 303.547  1.00  3.18
ATOM    185  SC  GLU A  96     327.837 329.570 303.279  1.00  4.09
ATOM    186  CA  GLY A  97     324.475 326.504 305.649  1.00  2.60
ATOM    187  CA  ILE A  98     322.310 325.103 308.626  1.00  2.32
ATOM    188  SC  ILE A  98     320.391 325.308 308.969  1.00  2.54
ATOM    189  CA  VAL A  99     323.755 323.801 311.835  1.00  2.21
ATOM    190  SC  VAL A  99     323.831 324.765 312.975  1.00  2.17
ATOM    191  CA  SER A 100     320.425 323.317 313.695  1.00  2.60
ATOM    192  SC  SER A 100     319.938 323.055 312.541  1.00  2.99
ATOM    193  CA  ILE A 101     319.320 321.514 316.867  1.00  2.69
ATOM    194  SC  ILE A 101     320.961 322.544 316.945  1.00  2.66
ATOM    195  CA  PHE A 102     316.100 319.618 317.267  1.00  3.08
ATOM    196  SC  PHE A 102     313.920 318.031 315.884  1.00  4.52
ATOM    197  CA  CYS A 103     313.459 320.709 320.013  1.00  3.30
ATOM    198  SC  CYS A 103     314.688 320.821 320.551  1.00  3.79
ATOM    199  CA  HIS A 104     313.931 319.725 323.582  1.00  3.47
ATOM    200  SC  HIS A 104     316.331 318.496 324.267  1.00  4.54
ATOM    201  CA  LEU A 105     310.369 320.814 324.044  1.00  3.24
ATOM    202  SC  LEU A 105     310.701 322.621 323.143  1.00  3.15
ATOM    203  CA  PRO A 106     306.933 319.091 324.287  1.00  4.05
ATOM    204  SC  PRO A 106     306.755 320.297 325.029  1.00  4.10
ATOM    205  CA  SER A 107     304.728 319.644 321.181  1.00  4.53
ATOM    206  SC  SER A 107     303.711 319.351 321.770  1.00  5.03
ATOM    207  CA  SER A 108     305.204 323.286 321.463  1.00  4.63
ATOM    208  SC  SER A 108     306.190 323.139 322.400  1.00  4.91
ATOM    209  CA  LEU A 109     308.202 323.313 319.103  1.00  3.66
ATOM    210  SC  LEU A 109     309.875 324.415 318.335  1.00  3.67
ATOM    211  CA  ARG A 110     308.955 319.699 318.293  1.00  3.58
ATOM    212  SC  ARG A 110     310.430 316.954 319.663  1.00  4.70
ATOM    213  CA  GLN A 111     306.177 319.131 315.872  1.00  3.70
ATOM    214  SC  GLN A 111     304.258 319.736 317.118  1.00  4.65
ATOM    215  CA  GLN A 112     307.090 322.430 314.249  1.00  3.82
ATOM    216  SC  GLN A 112     305.290 324.242 313.067  1.00  4.71
ATOM    217  CA  LEU A 113     310.953 322.068 313.718  1.00  3.05
ATOM    218  SC  LEU A 113     312.957 322.365 313.918  1.00  3.03
ATOM    219  CA  TYR A 114     310.669 319.120 311.672  1.00  3.47
ATOM    220  SC  TYR A 114     307.904 317.481 312.612  1.00  4.15
ATOM    221  CA  PRO A 115     308.243 320.531 308.934  1.00  4.22
ATOM    222  SC  PRO A 115     307.055 319.970 309.505  1.00  4.28
ATOM    223  CA  LYS A 116     310.286 323.757 309.186  1.00  3.99
ATOM    224  SC  LYS A 116     309.621 326.430 309.398  1.00  5.04
ATOM    225  CA  VAL A 117     313.672 321.539 308.511  1.00  2.94
ATOM    226  SC  VAL A 117     314.582 322.149 309.496  1.00  2.80
ATOM    227  CA  TYR A 118     312.106 318.963 305.965  1.00  3.70
ATOM    228  SC  TYR A 118     312.097 317.113 308.827  1.00  5.35
ATOM    229  CA  GLN A 119     310.553 321.713 303.777  1.00  3.97
ATOM    230  SC  GLN A 119     309.624 323.402 305.562  1.00  4.77
ATOM    231  CA  GLY A 120     312.661 324.765 303.986  1.00  3.97
ATOM    232  CA  LEU A 121     316.273 323.409 304.962  1.00  2.90
ATOM    233  SC  LEU A 121     317.484 322.542 306.394  1.00  2.71
ATOM    234  CA  LYS A 122     316.262 320.567 302.619  1.00  3.39
ATOM    235  SC  LYS A 122     313.243 321.321 302.157  1.00  4.76
ATOM    236  CA  PRO A 123     319.298 321.591 300.529  1.00  3.43
ATOM    237  SC  PRO A 123     318.700 322.834 300.623  1.00  3.81
ATOM    238  CA  GLY A 124     322.453 320.829 302.638  1.00  3.29
ATOM    239  CA  GLY A 125     322.397 320.964 306.404  1.00  2.87
ATOM    240  CA  VAL A 126     323.092 319.328 309.961  1.00  2.42
ATOM    241  SC  VAL A 126     324.561 318.928 310.050  1.00  2.60
ATOM    242  CA  PHE A 127     320.886 318.914 312.980  1.00  2.48
ATOM    243  SC  PHE A 127     318.059 319.189 312.638  1.00  3.39
ATOM    244  CA  ILE A 128     321.529 318.020 316.762  1.00  2.31
ATOM    245  SC  ILE A 128     323.218 317.847 316.968  1.00  2.29
ATOM    246  CA  LEU A 129     319.469 316.691 319.968  1.00  2.45
ATOM    247  SC  LEU A 129     317.789 316.253 319.812  1.00  2.91
ATOM    248  CA  GLU A 130     320.722 315.691 323.391  1.00  2.91
ATOM    249  SC  GLU A 130     322.733 314.486 323.917  1.00  3.77
ATOM    250  CA  GLY A 131     317.874 313.946 325.637  1.00  3.59
ATOM    251  CA  PHE A 132     315.449 314.053 328.502  1.00  3.52
ATOM    252  SC  PHE A 132     315.349 316.921 329.595  1.00  4.64
ATOM    253  CA  ALA A 133     313.712 311.660 330.188  1.00  4.73
ATOM    254  SC  ALA A 133     314.341 311.249 330.430  1.00  4.88
ATOM    255  CA  PRO A 134     311.177 313.689 332.368  1.00  6.11
ATOM    256  SC  PRO A 134     312.356 314.480 332.565  1.00  6.66
ATOM    257  CA  GLU A 135     308.802 315.645 330.181  1.00  6.44
ATOM    258  SC  GLU A 135     307.655 317.462 331.125  1.00  7.65
ATOM    259  CA  GLN A 136     311.309 316.921 327.760  1.00  6.42
ATOM    260  SC  GLN A 136     312.661 316.779 325.567  1.00  7.55
ATOM    261  CA  LEU A 137     310.967 313.495 325.663  1.00  5.46
ATOM    262  SC  LEU A 137     310.796 311.789 326.824  1.00  5.03
ATOM    263  CA  GLN A 138     307.334 312.255 325.486  1.00  6.18
ATOM    264  SC  GLN A 138     308.260 312.016 322.827  1.00  7.18
ATOM    265  CA  TYR A 139     305.270 311.537 328.674  1.00  7.45
ATOM    266  SC  TYR A 139     305.324 314.775 328.016  1.00  8.45
ATOM    267  CA  ASN A 140     302.997 308.411 328.821  1.00  8.45
ATOM    268  SC  ASN A 140     304.182 306.912 328.351  1.00  9.18
ATOM    269  CA  THR A 141     301.073 306.635 331.491  1.00  9.10
ATOM    270  SC  THR A 141     300.060 307.265 330.646  1.00  9.48
ATOM    271  CA  GLY A 142     301.932 302.953 332.614  1.00  9.40
ATOM    272  CA  GLY A 143     304.525 301.955 329.848  1.00  8.80
ATOM    273  CA  PRO A 144     307.166 302.899 327.219  1.00  7.95
ATOM    274  SC  PRO A 144     307.350 301.479 327.188  1.00  8.41
ATOM    275  CA  LYS A 145     306.669 306.052 325.161  1.00  6.76
ATOM    276  SC  LYS A 145     305.314 308.853 325.443  1.00  7.97
ATOM    277  CA  ASP A 146     308.586 308.090 328.194  1.00  6.09
ATOM    278  SC  ASP A 146     307.646 307.776 329.947  1.00  7.06
ATOM    279  CA  LEU A 147     312.183 307.361 329.062  1.00  5.39
ATOM    280  SC  LEU A 147     313.802 306.922 330.329  1.00  5.41
ATOM    281  CA  ASP A 148     312.609 304.649 326.453  1.00  6.11
ATOM    282  SC  ASP A 148     312.482 303.229 327.882  1.00  7.33
ATOM    283  CA  LEU A 149     311.780 307.192 323.749  1.00  5.62
ATOM    284  SC  LEU A 149     310.623 306.638 325.346  1.00  6.53
ATOM    285  CA  LEU A 150     314.725 309.252 323.041  1.00  4.16
ATOM    286  SC  LEU A 150     314.865 310.282 324.904  1.00  3.84
ATOM    287  CA  PRO A 151     316.829 306.279 322.782  1.00  4.66
ATOM    288  SC  PRO A 151     316.306 305.974 324.118  1.00  5.09
ATOM    289  CA  LYS A 152     314.969 305.631 319.275  1.00  3.83
ATOM    290  SC  LYS A 152     311.903 305.614 319.792  1.00  5.25
ATOM    291  CA  LEU A 153     313.121 308.964 318.206  1.00  3.35
ATOM    292  SC  LEU A 153     314.121 310.801 318.526  1.00  3.54
ATOM    293  CA  GLU A 154     311.578 309.090 314.791  1.00  3.97
ATOM    294  SC  GLU A 154     310.076 307.299 316.325  1.00  4.89
ATOM    295  CA  THR A 155     311.087 312.977 314.989  1.00  3.87
ATOM    296  SC  THR A 155     309.982 313.476 315.677  1.00  4.32
ATOM    297  CA  LEU A 156     314.951 313.585 314.557  1.00  3.18
ATOM    298  SC  LEU A 156     316.721 314.501 315.395  1.00  3.39
ATOM    299  CA  GLN A 157     315.637 310.161 313.153  1.00  3.61
ATOM    300  SC  GLN A 157     317.194 309.552 315.398  1.00  4.79
ATOM    301  CA  SER A 158     313.237 311.083 310.214  1.00  4.05
ATOM    302  SC  SER A 158     312.070 311.602 310.110  1.00  4.48
ATOM    303  CA  GLU A 159     314.753 314.736 310.100  1.00  3.93
ATOM    304  SC  GLU A 159     316.115 312.751 310.445  1.00  5.11
ATOM    305  CA  LEU A 160     316.089 315.812 306.502  1.00  3.14
ATOM    306  SC  LEU A 160     317.345 317.281 307.448  1.00  3.03
ATOM    307  CA  PRO A 161     317.424 313.850 303.466  1.00  3.78
ATOM    308  SC  PRO A 161     316.195 314.088 302.782  1.00  4.05
ATOM    309  CA  SER A 162     320.842 315.265 302.392  1.00  3.85
ATOM    310  SC  SER A 162     320.176 316.375 302.311  1.00  4.34
ATOM    311  CA  LEU A 163     322.513 314.604 305.944  1.00  3.07
ATOM    312  SC  LEU A 163     321.852 315.445 307.864  1.00  3.06
ATOM    313  CA  ASN A 164     323.716 311.183 304.837  1.00  3.57
ATOM    314  SC  ASN A 164     325.405 312.067 304.158  1.00  4.48
ATOM    315  CA  TRP A 165     323.748 309.907 308.560  1.00  3.43
ATOM    316  SC  TRP A 165     322.613 307.284 306.949  1.00  4.91
ATOM    317  CA  LEU A 166     325.411 311.145 311.605  1.00  3.41
ATOM    318  SC  LEU A 166     326.294 312.922 311.241  1.00  4.01
ATOM    319  CA  ILE A 167     326.343 309.372 315.026  1.00  3.00
ATOM    320  SC  ILE A 167     326.466 311.125 315.879  1.00  3.24
ATOM    321  CA  ALA A 168     324.519 307.095 317.353  1.00  3.03
ATOM    322  SC  ALA A 168     324.458 306.320 317.460  1.00  3.26
ATOM    323  CA  ASN A 169     326.080 307.750 320.474  1.00  3.28
ATOM    324  SC  ASN A 169     327.595 308.413 319.258  1.00  4.17
ATOM    325  CA  ASN A 170     325.059 306.902 324.188  1.00  3.30
ATOM    326  SC  ASN A 170     326.190 305.186 324.579  1.00  4.06
ATOM    327  CA  LEU A 171     324.897 309.162 326.942  1.00  3.35
ATOM    328  SC  LEU A 171     325.875 309.675 325.171  1.00  3.66
ATOM    329  CA  GLU A 172     323.780 309.274 330.535  1.00  3.78
ATOM    330  SC  GLU A 172     324.570 308.063 332.582  1.00  4.59
ATOM    331  CA  ARG A 173     322.453 312.393 332.172  1.00  4.20
ATOM    332  SC  ARG A 173     320.556 315.143 331.086  1.00  5.44
ATOM    333  CA  ASN A 174     320.682 313.405 335.551  1.00  4.76
ATOM    334  SC  ASN A 174     320.760 313.731 337.493  1.00  5.34
ATOM    335  CA  LEU A 175     317.916 316.148 335.550  1.00  5.38
ATOM    336  SC  LEU A 175     317.326 315.049 333.830  1.00  5.14
ATOM    337  CA  ASP A 176     317.257 319.330 337.552  1.00  6.87
ATOM    338  SC  ASP A 176     317.502 319.879 335.577  1.00  7.36
ATOM    339  CA  GLU A 177     313.890 320.652 338.814  1.00  8.09
ATOM    340  SC  GLU A 177     314.728 319.402 340.623  1.00  8.56
ATOM    341  CA  GLY A 178     314.997 324.365 339.948  1.00  9.75
ATOM    342  CA  ALA A 179     318.277 324.082 341.563  1.00 10.25
ATOM    343  SC  ALA A 179     318.475 324.379 342.180  1.00 10.51
ATOM    344  CA  TYR A 180     316.900 320.874 343.124  1.00  9.24
ATOM    345  SC  TYR A 180     314.463 323.233 343.685  1.00  9.78
ATOM    346  CA  HIS A 181     318.084 317.517 341.967  1.00  8.16
ATOM    347  SC  HIS A 181     320.233 317.780 343.686  1.00  9.05
ATOM    348  CA  GLN A 182     315.879 314.944 339.975  1.00  7.13
ATOM    349  SC  GLN A 182     314.296 315.231 337.743  1.00  7.78
ATOM    350  CA  GLY A 183     316.127 311.397 339.061  1.00  6.13
ATOM    351  CA  LYS A 184     318.296 309.724 336.288  1.00  5.05
ATOM    352  SC  LYS A 184     320.892 309.409 335.952  1.00  5.91
ATOM    353  CA  ALA A 185     317.943 309.987 332.571  1.00  4.26
ATOM    354  SC  ALA A 185     318.522 310.579 332.402  1.00  4.46
ATOM    355  CA  ALA A 186     318.631 308.455 329.141  1.00  3.62
ATOM    356  SC  ALA A 186     318.068 308.725 328.774  1.00  3.78
ATOM    357  CA  LEU A 187     320.432 309.983 326.279  1.00  3.12
ATOM    358  SC  LEU A 187     321.673 310.681 327.866  1.00  3.75
ATOM    359  CA  ILE A 188     321.268 309.834 322.647  1.00  2.76
ATOM    360  SC  ILE A 188     319.784 310.921 322.441  1.00  2.70
ATOM    361  CA  GLN A 189     323.978 311.531 320.653  1.00  2.72
ATOM    362  SC  GLN A 189     326.142 313.194 320.522  1.00  3.50
ATOM    363  CA  LEU A 190     322.242 311.412 317.433  1.00  2.57
ATOM    364  SC  LEU A 190     320.320 311.946 318.160  1.00  2.87
ATOM    365  CA  LEU A 191     322.003 313.773 314.398  1.00  2.72
ATOM    366  SC  LEU A 191     323.315 315.115 313.632  1.00  2.76
ATOM    367  CA  GLY A 192     318.952 314.766 312.023  1.00  4.30
ATOM    368  CA  GLN A 193     320.050 313.016 308.805  1.00  5.18
ATOM    369  SC  GLN A 193     321.285 311.732 310.528  1.00  6.38
ATOM    370  CA  LYS A 194     318.179 309.935 307.360  1.00  5.96
ATOM    371  SC  LYS A 194     315.257 310.012 306.770  1.00  7.53
ATOM    372  CA  LEU A 195     319.546 308.472 304.078  1.00  5.72
ATOM    373  SC  LEU A 195     320.259 310.366 304.206  1.00  5.43
ATOM    374  CA  GLU A 196     318.291 305.118 303.270  1.00  7.46
ATOM    375  SC  GLU A 196     316.224 305.992 304.398  1.00  8.40
ATOM    376  CA  HIS A 197     320.625 303.397 300.771  1.00  8.46
ATOM    377  SC  HIS A 197     320.138 305.530 299.194  1.00  9.22
ATOM    378  CA  HIS A 198     323.561 305.196 302.735  1.00  9.39
ATOM    379  SC  HIS A 198     325.855 306.681 303.402  1.00  9.97
ATOM    380  CA  HIS A 199     325.412 303.737 305.699  1.00 10.73
ATOM    381  SC  HIS A 199     327.182 302.124 304.440  1.00 11.07
ATOM    382  CA  HIS A 200     325.284 305.344 309.044  1.00 12.53
ATOM    383  SC  HIS A 200     323.299 306.063 310.891  1.00 12.99
ATOM    384  CA  HIS A 201     327.678 305.853 312.143  1.00 14.44
ATOM    385  SC  HIS A 201     329.584 307.346 310.854  1.00 14.49
ATOM    386  CA  HIS A 202     327.106 303.784 315.459  1.00 16.64
ATOM    387  SC  HIS A 202     329.035 305.411 316.482  1.00 17.27
TER
CONECT    1    3    2
CONECT    3    5    4
CONECT    5    7    6
CONECT    7    9    8
CONECT    9   11   10
CONECT   11   13   12
CONECT   13   15   14
CONECT   15   17   16
CONECT   17   19   18
CONECT   19   21   20
CONECT   21   23   22
CONECT   23   25   24
CONECT   25   27   26
CONECT   27   28
CONECT   28   30   29
CONECT   30   32   31
CONECT   32   34   33
CONECT   34   36   35
CONECT   36   38   37
CONECT   38   40   39
CONECT   40   42   41
CONECT   42   44   43
CONECT   44   46   45
CONECT   46   48   47
CONECT   48   50   49
CONECT   50   52   51
CONECT   52   54   53
CONECT   54   56   55
CONECT   56   58   57
CONECT   58   60   59
CONECT   60   61
CONECT   61   63   62
CONECT   63   65   64
CONECT   65   67   66
CONECT   67   69   68
CONECT   69   71   70
CONECT   71   73   72
CONECT   73   75   74
CONECT   75   76
CONECT   76   78   77
CONECT   78   79
CONECT   79   81   80
CONECT   81   83   82
CONECT   83   85   84
CONECT   85   87   86
CONECT   87   89   88
CONECT   89   91   90
CONECT   91   93   92
CONECT   93   95   94
CONECT   95   97   96
CONECT   97   98
CONECT   98  100   99
CONECT  100  102  101
CONECT  102  104  103
CONECT  104  106  105
CONECT  106  108  107
CONECT  108  110  109
CONECT  110  112  111
CONECT  112  114  113
CONECT  114  116  115
CONECT  116  118  117
CONECT  118  120  119
CONECT  120  121
CONECT  121  123  122
CONECT  123  125  124
CONECT  125  127  126
CONECT  127  129  128
CONECT  129  131  130
CONECT  131  133  132
CONECT  133  135  134
CONECT  135  137  136
CONECT  137  139  138
CONECT  139  141  140
CONECT  141  143  142
CONECT  143  144
CONECT  144  146  145
CONECT  146  148  147
CONECT  148  150  149
CONECT  150  152  151
CONECT  152  154  153
CONECT  154  156  155
CONECT  156  158  157
CONECT  158  160  159
CONECT  160  162  161
CONECT  162  164  163
CONECT  164  166  165
CONECT  166  168  167
CONECT  168  170  169
CONECT  170  172  171
CONECT  172  174  173
CONECT  174  176  175
CONECT  176  178  177
CONECT  178  180  179
CONECT  180  182  181
CONECT  182  184  183
CONECT  184  186  185
CONECT  186  187
CONECT  187  189  188
CONECT  189  191  190
CONECT  191  193  192
CONECT  193  195  194
CONECT  195  197  196
CONECT  197  199  198
CONECT  199  201  200
CONECT  201  203  202
CONECT  203  205  204
CONECT  205  207  206
CONECT  207  209  208
CONECT  209  211  210
CONECT  211  213  212
CONECT  213  215  214
CONECT  215  217  216
CONECT  217  219  218
CONECT  219  221  220
CONECT  221  223  222
CONECT  223  225  224
CONECT  225  227  226
CONECT  227  229  228
CONECT  229  231  230
CONECT  231  232
CONECT  232  234  233
CONECT  234  236  235
CONECT  236  238  237
CONECT  238  239
CONECT  239  240
CONECT  240  242  241
CONECT  242  244  243
CONECT  244  246  245
CONECT  246  248  247
CONECT  248  250  249
CONECT  250  251
CONECT  251  253  252
CONECT  253  255  254
CONECT  255  257  256
CONECT  257  259  258
CONECT  259  261  260
CONECT  261  263  262
CONECT  263  265  264
CONECT  265  267  266
CONECT  267  269  268
CONECT  269  271  270
CONECT  271  272
CONECT  272  273
CONECT  273  275  274
CONECT  275  277  276
CONECT  277  279  278
CONECT  279  281  280
CONECT  281  283  282
CONECT  283  285  284
CONECT  285  287  286
CONECT  287  289  288
CONECT  289  291  290
CONECT  291  293  292
CONECT  293  295  294
CONECT  295  297  296
CONECT  297  299  298
CONECT  299  301  300
CONECT  301  303  302
CONECT  303  305  304
CONECT  305  307  306
CONECT  307  309  308
CONECT  309  311  310
CONECT  311  313  312
CONECT  313  315  314
CONECT  315  317  316
CONECT  317  319  318
CONECT  319  321  320
CONECT  321  323  322
CONECT  323  325  324
CONECT  325  327  326
CONECT  327  329  328
CONECT  329  331  330
CONECT  331  333  332
CONECT  333  335  334
CONECT  335  337  336
CONECT  337  339  338
CONECT  339  341  340
CONECT  341  342
CONECT  342  344  343
CONECT  344  346  345
CONECT  346  348  347
CONECT  348  350  349
CONECT  350  351
CONECT  351  353  352
CONECT  353  355  354
CONECT  355  357  356
CONECT  357  359  358
CONECT  359  361  360
CONECT  361  363  362
CONECT  363  365  364
CONECT  365  367  366
CONECT  367  368
CONECT  368  370  369
CONECT  370  372  371
CONECT  372  374  373
CONECT  374  376  375
CONECT  376  378  377
CONECT  378  380  379
CONECT  380  382  381
CONECT  382  384  383
CONECT  384  386  385
CONECT  386  387
ENDMDL
REMARK 2KW5 MODEL 3 UNRES energy =  1019.74 kcal/mol RMSD = 6.44 A
CRYST1  640.000  640.000  640.000  90.00  90.00  90.00 P 1           1
ORIGX1       1.00000   0.00000   0.00000        0.00000
ORIGX2       0.00000   1.00000   0.00000        0.00000
ORIGX2       0.00000   0.00000   1.00000        0.00000
SCALE1       1.00000   0.00000   0.00000        0.00000
SCALE2       1.00000   0.00000   0.00000        0.00000
SCALE3       1.00000   0.00000   0.00000        0.00000
ATOM      1  CA  MET A   1     320.785 338.404 311.566  1.00 14.39
ATOM      2  SC  MET A   1     318.973 340.054 311.522  1.00 14.66
ATOM      3  CA  TRP A   2     323.040 336.917 314.063  1.00 13.47
ATOM      4  SC  TRP A   2     322.467 335.952 317.256  1.00 13.07
ATOM      5  CA  ASP A   3     320.305 334.456 315.107  1.00 13.72
ATOM      6  SC  ASP A   3     318.380 335.168 315.133  1.00 14.19
ATOM      7  CA  GLU A   4     320.057 333.292 311.422  1.00 14.02
ATOM      8  SC  GLU A   4     319.080 335.334 310.784  1.00 14.91
ATOM      9  CA  ARG A   5     323.390 331.613 311.739  1.00 13.44
ATOM     10  SC  ARG A   5     326.062 331.721 309.215  1.00 14.45
ATOM     11  CA  PHE A   6     322.693 330.679 315.515  1.00 12.06
ATOM     12  SC  PHE A   6     322.147 330.377 318.482  1.00 11.56
ATOM     13  CA  SER A   7     319.721 328.847 314.154  1.00 12.65
ATOM     14  SC  SER A   7     319.863 329.268 312.911  1.00 13.13
ATOM     15  CA  GLN A   8     321.705 325.986 312.919  1.00 12.53
ATOM     16  SC  GLN A   8     322.379 327.059 310.843  1.00 13.38
ATOM     17  CA  SER A   9     323.427 325.800 316.349  1.00 11.42
ATOM     18  SC  SER A   9     324.699 325.693 316.703  1.00 11.51
ATOM     19  CA  GLU A  10     319.905 325.413 318.048  1.00 10.50
ATOM     20  SC  GLU A  10     318.869 327.219 316.969  1.00 11.02
ATOM     21  CA  TYR A  11     318.349 322.068 318.411  1.00  9.47
ATOM     22  SC  TYR A  11     318.423 319.082 317.168  1.00 10.06
ATOM     23  CA  VAL A  12     315.397 324.033 319.406  1.00  8.92
ATOM     24  SC  VAL A  12     315.065 325.315 320.004  1.00  9.14
ATOM     25  CA  TYR A  13     315.097 324.951 315.815  1.00  8.61
ATOM     26  SC  TYR A  13     315.072 328.287 315.541  1.00  9.46
ATOM     27  CA  GLY A  14     315.425 321.403 314.485  1.00  8.61
ATOM     28  CA  THR A  15     319.145 321.557 313.038  1.00  7.09
ATOM     29  SC  THR A  15     319.742 322.651 313.630  1.00  7.15
ATOM     30  CA  GLU A  16     322.224 319.699 314.414  1.00  6.11
ATOM     31  SC  GLU A  16     322.274 317.928 316.073  1.00  7.14
ATOM     32  CA  PRO A  17     325.963 320.881 315.110  1.00  5.16
ATOM     33  SC  PRO A  17     325.744 320.302 316.370  1.00  5.56
ATOM     34  CA  ASN A  18     328.168 318.491 313.448  1.00  4.23
ATOM     35  SC  ASN A  18     329.320 317.471 312.141  1.00  5.13
ATOM     36  CA  ASP A  19     331.411 319.185 315.541  1.00  3.63
ATOM     37  SC  ASP A  19     331.566 321.015 316.249  1.00  4.34
ATOM     38  CA  PHE A  20     329.445 318.342 318.748  1.00  2.85
ATOM     39  SC  PHE A  20     330.183 320.794 320.264  1.00  3.57
ATOM     40  CA  LEU A  21     328.467 315.075 317.381  1.00  2.56
ATOM     41  SC  LEU A  21     326.948 313.754 317.355  1.00  2.81
ATOM     42  CA  VAL A  22     332.081 314.205 316.604  1.00  2.92
ATOM     43  SC  VAL A  22     332.384 315.459 315.914  1.00  3.47
ATOM     44  CA  SER A  23     332.833 314.213 320.292  1.00  3.16
ATOM     45  SC  SER A  23     332.137 315.416 320.221  1.00  3.58
ATOM     46  CA  VAL A  24     329.540 312.585 321.621  1.00  2.57
ATOM     47  SC  VAL A  24     328.078 312.904 321.531  1.00  2.82
ATOM     48  CA  ALA A  25     328.983 310.381 318.488  1.00  2.88
ATOM     49  SC  ALA A  25     329.500 310.181 317.867  1.00  3.10
ATOM     50  CA  ASN A  26     332.446 309.572 318.804  1.00  3.22
ATOM     51  SC  ASN A  26     334.163 310.853 318.887  1.00  3.90
ATOM     52  CA  GLN A  27     331.970 307.828 322.231  1.00  3.21
ATOM     53  SC  GLN A  27     332.612 308.296 324.541  1.00  3.94
ATOM     54  CA  ILE A  28     328.227 306.453 321.545  1.00  2.72
ATOM     55  SC  ILE A  28     326.965 307.921 321.170  1.00  2.44
ATOM     56  CA  PRO A  29     327.221 302.733 321.934  1.00  3.38
ATOM     57  SC  PRO A  29     325.963 303.124 322.417  1.00  3.62
ATOM     58  CA  GLN A  30     326.519 300.767 318.842  1.00  3.59
ATOM     59  SC  GLN A  30     326.746 300.903 316.443  1.00  4.53
ATOM     60  CA  GLY A  31     323.591 298.849 317.717  1.00  4.01
ATOM     61  CA  LYS A  32     321.101 301.312 315.720  1.00  3.79
ATOM     62  SC  LYS A  32     319.914 302.142 313.060  1.00  4.65
ATOM     63  CA  ILE A  33     320.252 304.654 317.269  1.00  2.97
ATOM     64  SC  ILE A  33     321.893 305.643 317.511  1.00  3.04
ATOM     65  CA  LEU A  34     317.935 307.570 316.521  1.00  2.82
ATOM     66  SC  LEU A  34     316.181 306.839 317.187  1.00  3.52
ATOM     67  CA  CYS A  35     318.346 311.751 316.641  1.00  3.57
ATOM     68  SC  CYS A  35     318.992 311.943 315.414  1.00  4.19
ATOM     69  CA  LEU A  36     314.570 311.681 316.918  1.00  3.66
ATOM     70  SC  LEU A  36     314.808 310.642 315.215  1.00  3.82
ATOM     71  CA  ALA A  37     311.984 308.921 317.747  1.00  3.98
ATOM     72  SC  ALA A  37     311.530 309.551 317.450  1.00  4.18
ATOM     73  CA  GLU A  38     311.981 306.003 315.132  1.00  4.38
ATOM     74  SC  GLU A  38     309.897 304.764 315.587  1.00  5.29
ATOM     75  CA  GLY A  39     313.319 306.988 311.787  1.00  5.08
ATOM     76  CA  GLU A  40     314.728 306.139 308.541  1.00  5.48
ATOM     77  SC  GLU A  40     313.021 307.052 307.313  1.00  6.15
ATOM     78  CA  GLY A  41     318.567 306.854 307.732  1.00  6.16
ATOM     79  CA  ARG A  42     319.560 310.658 307.457  1.00  6.35
ATOM     80  SC  ARG A  42     318.499 309.851 304.403  1.00  7.43
ATOM     81  CA  ASN A  43     322.931 310.486 309.072  1.00  6.44
ATOM     82  SC  ASN A  43     324.138 309.157 309.901  1.00  7.23
ATOM     83  CA  ALA A  44     325.077 309.903 306.262  1.00  5.98
ATOM     84  SC  ALA A  44     324.575 309.607 305.690  1.00  6.25
ATOM     85  CA  CYS A  45     327.373 312.892 307.014  1.00  5.36
ATOM     86  SC  CYS A  45     328.471 313.300 306.212  1.00  6.01
ATOM     87  CA  PHE A  46     327.274 313.115 310.871  1.00  4.30
ATOM     88  SC  PHE A  46     325.201 313.754 312.987  1.00  5.92
ATOM     89  CA  LEU A  47     326.776 309.649 312.283  1.00  3.06
ATOM     90  SC  LEU A  47     326.380 309.438 314.295  1.00  2.82
ATOM     91  CA  ALA A  48     328.263 307.523 309.419  1.00  4.43
ATOM     92  SC  ALA A  48     328.113 307.703 308.648  1.00  4.73
ATOM     93  CA  SER A  49     331.368 309.483 309.723  1.00  5.05
ATOM     94  SC  SER A  49     330.845 310.601 309.268  1.00  5.38
ATOM     95  CA  LEU A  50     331.700 309.074 313.445  1.00  5.54
ATOM     96  SC  LEU A  50     330.690 310.842 313.767  1.00  5.63
ATOM     97  CA  GLY A  51     331.857 305.400 313.273  1.00  6.63
ATOM     98  CA  TYR A  52     328.204 304.627 314.132  1.00  6.38
ATOM     99  SC  TYR A  52     329.537 305.605 317.068  1.00  7.80
ATOM    100  CA  GLU A  53     324.848 304.390 312.471  1.00  5.73
ATOM    101  SC  GLU A  53     323.568 303.031 311.069  1.00  6.79
ATOM    102  CA  VAL A  54     322.167 307.013 313.277  1.00  4.03
ATOM    103  SC  VAL A  54     322.196 308.189 314.320  1.00  3.84
ATOM    104  CA  THR A  55     318.363 307.559 312.459  1.00  3.90
ATOM    105  SC  THR A  55     317.594 306.359 312.671  1.00  4.52
ATOM    106  CA  ALA A  56     317.348 311.092 311.550  1.00  3.79
ATOM    107  SC  ALA A  56     317.758 310.936 310.863  1.00  4.16
ATOM    108  CA  VAL A  57     313.894 311.642 310.393  1.00  3.43
ATOM    109  SC  VAL A  57     312.867 312.269 311.141  1.00  3.48
ATOM    110  CA  ASP A  58     313.386 315.153 308.666  1.00  4.20
ATOM    111  SC  ASP A  58     314.759 314.534 307.248  1.00  5.15
ATOM    112  CA  GLN A  59     309.927 314.062 307.392  1.00  4.82
ATOM    113  SC  GLN A  59     308.529 312.742 306.074  1.00  5.80
ATOM    114  CA  SER A  60     307.367 316.112 309.608  1.00  5.58
ATOM    115  SC  SER A  60     307.996 316.396 310.760  1.00  5.90
ATOM    116  CA  SER A  61     305.458 319.265 308.719  1.00  6.44
ATOM    117  SC  SER A  61     304.893 319.953 307.777  1.00  7.09
ATOM    118  CA  VAL A  62     305.824 320.427 312.289  1.00  6.43
ATOM    119  SC  VAL A  62     305.488 319.925 313.652  1.00  6.69
ATOM    120  CA  GLY A  63     309.457 321.707 311.960  1.00  6.05
ATOM    121  CA  LEU A  64     311.304 319.101 309.924  1.00  5.05
ATOM    122  SC  LEU A  64     312.461 317.601 310.922  1.00  4.74
ATOM    123  CA  ALA A  65     310.614 321.061 306.487  1.00  5.86
ATOM    124  SC  ALA A  65     310.036 321.534 306.282  1.00  6.12
ATOM    125  CA  LYS A  66     312.840 323.847 307.830  1.00  6.18
ATOM    126  SC  LYS A  66     313.668 326.903 308.099  1.00  7.35
ATOM    127  CA  ALA A  67     315.706 321.280 308.510  1.00  5.68
ATOM    128  SC  ALA A  67     315.196 321.206 309.138  1.00  5.71
ATOM    129  CA  LYS A  68     315.957 320.648 304.917  1.00  5.90
ATOM    130  SC  LYS A  68     313.974 318.863 305.558  1.00  6.99
ATOM    131  CA  GLN A  69     315.919 324.413 304.085  1.00  6.44
ATOM    132  SC  GLN A  69     314.188 326.455 303.367  1.00  7.68
ATOM    133  CA  LEU A  70     318.565 325.061 306.848  1.00  6.03
ATOM    134  SC  LEU A  70     318.329 324.721 308.950  1.00  6.66
ATOM    135  CA  ALA A  71     320.403 322.091 305.707  1.00  5.50
ATOM    136  SC  ALA A  71     319.791 321.554 305.599  1.00  5.65
ATOM    137  CA  GLN A  72     321.825 322.023 302.230  1.00  6.13
ATOM    138  SC  GLN A  72     321.725 319.580 302.822  1.00  7.01
ATOM    139  CA  GLU A  73     320.226 325.330 301.257  1.00  7.07
ATOM    140  SC  GLU A  73     318.461 326.634 302.462  1.00  8.39
ATOM    141  CA  LYS A  74     322.302 327.125 303.797  1.00  6.54
ATOM    142  SC  LYS A  74     320.441 328.373 305.874  1.00  7.68
ATOM    143  CA  GLY A  75     325.624 325.476 302.847  1.00  5.64
ATOM    144  CA  VAL A  76     325.880 322.905 305.591  1.00  4.63
ATOM    145  SC  VAL A  76     324.632 323.475 306.097  1.00  4.61
ATOM    146  CA  LYS A  77     327.144 319.360 304.825  1.00  4.74
ATOM    147  SC  LYS A  77     329.500 318.972 306.161  1.00  6.32
ATOM    148  CA  ILE A  78     324.967 317.939 307.771  1.00  3.85
ATOM    149  SC  ILE A  78     323.926 319.347 308.354  1.00  3.74
ATOM    150  CA  THR A  79     321.895 315.642 307.086  1.00  4.03
ATOM    151  SC  THR A  79     321.875 314.115 306.659  1.00  4.63
ATOM    152  CA  THR A  80     320.533 315.688 310.629  1.00  3.91
ATOM    153  SC  THR A  80     320.563 315.625 312.135  1.00  4.60
ATOM    154  CA  VAL A  81     317.063 316.953 311.675  1.00  3.64
ATOM    155  SC  VAL A  81     317.017 317.338 310.278  1.00  3.72
ATOM    156  CA  GLN A  82     314.437 316.670 314.466  1.00  4.23
ATOM    157  SC  GLN A  82     314.015 316.129 316.783  1.00  5.43
ATOM    158  CA  SER A  83     310.531 315.676 314.466  1.00  4.29
ATOM    159  SC  SER A  83     310.877 314.823 315.398  1.00  4.73
ATOM    160  CA  ASN A  84     307.447 317.176 316.253  1.00  4.14
ATOM    161  SC  ASN A  84     306.227 315.587 316.104  1.00  5.03
ATOM    162  CA  LEU A  85     306.564 317.100 319.811  1.00  3.55
ATOM    163  SC  LEU A  85     308.715 316.925 319.937  1.00  3.40
ATOM    164  CA  ALA A  86     303.276 317.290 321.888  1.00  4.27
ATOM    165  SC  ALA A  86     302.792 317.423 321.202  1.00  4.50
ATOM    166  CA  ASP A  87     304.376 313.818 322.971  1.00  4.36
ATOM    167  SC  ASP A  87     304.385 313.686 320.996  1.00  5.05
ATOM    168  CA  PHE A  88     307.877 312.778 323.858  1.00  3.81
ATOM    169  SC  PHE A  88     309.698 313.323 326.193  1.00  4.82
ATOM    170  CA  ASP A  89     310.581 311.168 321.658  1.00  3.68
ATOM    171  SC  ASP A  89     311.605 312.447 320.386  1.00  4.69
ATOM    172  CA  ILE A  90     313.665 309.888 323.945  1.00  3.01
ATOM    173  SC  ILE A  90     314.098 311.489 325.028  1.00  2.95
ATOM    174  CA  VAL A  91     313.074 306.221 325.281  1.00  3.31
ATOM    175  SC  VAL A  91     312.279 305.398 324.322  1.00  3.69
ATOM    176  CA  ALA A  92     315.680 303.451 326.059  1.00  4.16
ATOM    177  SC  ALA A  92     316.431 303.472 326.294  1.00  4.51
ATOM    178  CA  ASP A  93     314.740 299.925 325.945  1.00  4.62
ATOM    179  SC  ASP A  93     316.050 298.904 327.070  1.00  5.52
ATOM    180  CA  ALA A  94     311.749 299.788 323.408  1.00  4.38
ATOM    181  SC  ALA A  94     311.220 300.046 322.937  1.00  4.61
ATOM    182  CA  TRP A  95     313.689 302.199 321.031  1.00  3.53
ATOM    183  SC  TRP A  95     314.973 305.171 321.384  1.00  3.71
ATOM    184  CA  GLU A  96     316.788 299.971 320.592  1.00  3.38
ATOM    185  SC  GLU A  96     315.169 298.378 319.870  1.00  4.29
ATOM    186  CA  GLY A  97     318.685 303.001 321.782  1.00  2.75
ATOM    187  CA  ILE A  98     319.145 306.486 323.280  1.00  2.43
ATOM    188  SC  ILE A  98     319.319 307.249 325.012  1.00  2.69
ATOM    189  CA  VAL A  99     319.947 309.638 320.971  1.00  2.34
ATOM    190  SC  VAL A  99     321.155 309.903 320.058  1.00  2.42
ATOM    191  CA  SER A 100     317.310 312.109 321.990  1.00  2.75
ATOM    192  SC  SER A 100     317.711 311.797 323.286  1.00  3.11
ATOM    193  CA  ILE A 101     316.825 315.502 320.441  1.00  2.74
ATOM    194  SC  ILE A 101     318.524 315.226 319.629  1.00  2.82
ATOM    195  CA  PHE A 102     313.873 317.942 320.761  1.00  3.21
ATOM    196  SC  PHE A 102     315.649 320.231 321.464  1.00  4.90
ATOM    197  CA  CYS A 103     312.324 320.612 318.169  1.00  3.41
ATOM    198  SC  CYS A 103     311.829 319.902 317.112  1.00  3.96
ATOM    199  CA  HIS A 104     310.617 323.956 318.336  1.00  3.65
ATOM    200  SC  HIS A 104     311.117 325.152 315.880  1.00  4.73
ATOM    201  CA  LEU A 105     307.706 322.553 320.542  1.00  3.42
ATOM    202  SC  LEU A 105     309.167 321.302 321.347  1.00  3.31
ATOM    203  CA  PRO A 106     305.221 324.140 322.854  1.00  4.28
ATOM    204  SC  PRO A 106     304.807 322.844 322.586  1.00  4.29
ATOM    205  CA  SER A 107     306.533 324.996 326.400  1.00  4.88
ATOM    206  SC  SER A 107     305.288 325.372 326.373  1.00  5.33
ATOM    207  CA  SER A 108     305.423 321.418 327.444  1.00  4.77
ATOM    208  SC  SER A 108     304.136 321.342 327.578  1.00  5.03
ATOM    209  CA  LEU A 109     307.668 319.719 324.951  1.00  3.82
ATOM    210  SC  LEU A 109     307.072 317.950 324.257  1.00  3.86
ATOM    211  CA  ARG A 110     310.657 322.134 325.458  1.00  3.99
ATOM    212  SC  ARG A 110     308.935 324.472 324.010  1.00  5.07
ATOM    213  CA  GLN A 111     310.623 321.465 329.252  1.00  4.11
ATOM    214  SC  GLN A 111     308.745 322.313 331.017  1.00  4.97
ATOM    215  CA  GLN A 112     310.346 317.737 328.659  1.00  3.84
ATOM    216  SC  GLN A 112     308.037 316.175 328.985  1.00  4.59
ATOM    217  CA  LEU A 113     312.806 317.802 325.907  1.00  2.96
ATOM    218  SC  LEU A 113     312.584 316.615 324.189  1.00  2.78
ATOM    219  CA  TYR A 114     315.659 319.659 327.526  1.00  3.60
ATOM    220  SC  TYR A 114     315.344 322.352 325.568  1.00  4.46
ATOM    221  CA  PRO A 115     315.248 320.963 330.889  1.00  4.15
ATOM    222  SC  PRO A 115     315.062 322.100 330.074  1.00  4.16
ATOM    223  CA  LYS A 116     313.698 318.049 332.715  1.00  4.01
ATOM    224  SC  LYS A 116     311.620 317.289 334.880  1.00  5.07
ATOM    225  CA  VAL A 117     315.147 315.221 330.654  1.00  2.91
ATOM    226  SC  VAL A 117     316.144 315.742 329.669  1.00  2.79
ATOM    227  CA  TYR A 118     314.588 312.777 333.528  1.00  3.78
ATOM    228  SC  TYR A 118     312.905 312.284 336.416  1.00  5.42
ATOM    229  CA  GLN A 119     311.222 311.826 332.494  1.00  4.03
ATOM    230  SC  GLN A 119     309.134 311.090 331.363  1.00  4.90
ATOM    231  CA  GLY A 120     312.474 310.548 329.109  1.00  4.10
ATOM    232  CA  LEU A 121     316.415 310.355 329.678  1.00  3.03
ATOM    233  SC  LEU A 121     317.772 311.691 328.740  1.00  2.76
ATOM    234  CA  LYS A 122     318.128 307.285 330.757  1.00  3.53
ATOM    235  SC  LYS A 122     316.930 304.517 330.264  1.00  4.87
ATOM    236  CA  PRO A 123     321.831 306.424 330.733  1.00  3.39
ATOM    237  SC  PRO A 123     321.118 305.360 331.423  1.00  3.77
ATOM    238  CA  GLY A 124     323.460 304.771 327.765  1.00  3.45
ATOM    239  CA  GLY A 125     324.072 307.665 325.500  1.00  3.05
ATOM    240  CA  VAL A 126     324.640 311.382 324.784  1.00  2.35
ATOM    241  SC  VAL A 126     326.097 311.196 324.907  1.00  2.44
ATOM    242  CA  PHE A 127     322.371 314.200 323.695  1.00  2.54
ATOM    243  SC  PHE A 127     319.523 315.081 324.241  1.00  3.23
ATOM    244  CA  ILE A 128     322.324 317.465 321.582  1.00  2.30
ATOM    245  SC  ILE A 128     324.258 317.284 321.590  1.00  2.46
ATOM    246  CA  LEU A 129     320.084 320.257 322.686  1.00  2.55
ATOM    247  SC  LEU A 129     320.175 319.480 324.788  1.00  2.95
ATOM    248  CA  GLU A 130     320.715 323.975 323.540  1.00  2.98
ATOM    249  SC  GLU A 130     321.917 323.309 321.119  1.00  3.79
ATOM    250  CA  GLY A 131     318.648 327.106 322.675  1.00  3.65
ATOM    251  CA  PHE A 132     319.399 329.930 325.056  1.00  3.62
ATOM    252  SC  PHE A 132     319.751 331.282 327.658  1.00  4.81
ATOM    253  CA  ALA A 133     320.446 333.503 324.024  1.00  4.94
ATOM    254  SC  ALA A 133     319.791 333.777 323.722  1.00  5.14
ATOM    255  CA  PRO A 134     320.146 336.075 326.616  1.00  6.16
ATOM    256  SC  PRO A 134     321.291 336.554 326.104  1.00  6.89
ATOM    257  CA  GLU A 135     316.605 336.164 325.500  1.00  6.05
ATOM    258  SC  GLU A 135     316.129 337.860 327.185  1.00  7.43
ATOM    259  CA  GLN A 136     316.793 334.184 322.255  1.00  5.76
ATOM    260  SC  GLN A 136     317.174 333.352 320.008  1.00  7.09
ATOM    261  CA  LEU A 137     313.221 333.919 321.421  1.00  4.88
ATOM    262  SC  LEU A 137     312.945 331.994 321.198  1.00  4.64
ATOM    263  CA  GLN A 138     312.245 336.643 324.141  1.00  5.84
ATOM    264  SC  GLN A 138     310.298 337.174 325.520  1.00  6.93
ATOM    265  CA  TYR A 139     313.303 339.590 322.082  1.00  7.46
ATOM    266  SC  TYR A 139     314.254 342.376 320.847  1.00  8.66
ATOM    267  CA  ASN A 140     309.560 339.855 320.757  1.00  8.55
ATOM    268  SC  ASN A 140     308.436 340.751 319.366  1.00  9.23
ATOM    269  CA  THR A 141     310.852 337.916 317.644  1.00  9.23
ATOM    270  SC  THR A 141     311.902 337.796 318.671  1.00  9.57
ATOM    271  CA  GLY A 142     308.430 334.957 317.546  1.00  9.87
ATOM    272  CA  GLY A 143     308.865 332.293 320.130  1.00  9.66
ATOM    273  CA  PRO A 144     306.207 333.834 322.613  1.00  8.57
ATOM    274  SC  PRO A 144     306.087 334.567 321.414  1.00  8.92
ATOM    275  CA  LYS A 145     305.852 330.775 324.764  1.00  7.31
ATOM    276  SC  LYS A 145     303.208 329.836 326.003  1.00  8.55
ATOM    277  CA  ASP A 146     309.232 329.154 323.777  1.00  6.22
ATOM    278  SC  ASP A 146     309.210 329.086 321.777  1.00  7.06
ATOM    279  CA  LEU A 147     311.191 331.754 325.496  1.00  5.13
ATOM    280  SC  LEU A 147     312.900 332.928 325.798  1.00  5.09
ATOM    281  CA  ASP A 148     310.398 331.509 329.068  1.00  5.90
ATOM    282  SC  ASP A 148     308.512 332.319 329.571  1.00  7.01
ATOM    283  CA  LEU A 149     312.120 328.089 329.045  1.00  5.38
ATOM    284  SC  LEU A 149     310.698 326.607 328.408  1.00  6.29
ATOM    285  CA  LEU A 150     315.443 328.074 327.309  1.00  4.02
ATOM    286  SC  LEU A 150     315.515 329.323 325.557  1.00  3.83
ATOM    287  CA  PRO A 151     318.325 325.548 328.204  1.00  4.58
ATOM    288  SC  PRO A 151     318.404 325.155 326.814  1.00  5.05
ATOM    289  CA  LYS A 152     321.565 326.915 330.012  1.00  3.61
ATOM    290  SC  LYS A 152     323.063 329.046 330.560  1.00  4.89
ATOM    291  CA  LEU A 153     324.433 324.921 330.927  1.00  3.17
ATOM    292  SC  LEU A 153     326.396 324.759 330.352  1.00  3.62
ATOM    293  CA  GLU A 154     324.023 324.684 334.712  1.00  3.52
ATOM    294  SC  GLU A 154     325.878 326.507 334.616  1.00  4.36
ATOM    295  CA  THR A 155     320.332 323.707 334.254  1.00  3.68
ATOM    296  SC  THR A 155     319.057 324.284 333.816  1.00  4.13
ATOM    297  CA  LEU A 156     321.041 321.074 331.599  1.00  3.36
ATOM    298  SC  LEU A 156     319.986 321.326 329.780  1.00  3.56
ATOM    299  CA  GLN A 157     324.090 319.437 332.810  1.00  3.79
ATOM    300  SC  GLN A 157     326.204 320.036 331.828  1.00  4.87
ATOM    301  CA  SER A 158     323.287 319.749 336.473  1.00  4.09
ATOM    302  SC  SER A 158     323.109 320.957 337.009  1.00  4.54
ATOM    303  CA  GLU A 159     319.662 318.835 335.782  1.00  3.65
ATOM    304  SC  GLU A 159     318.171 319.690 337.471  1.00  4.65
ATOM    305  CA  LEU A 160     320.418 316.168 333.317  1.00  2.86
ATOM    306  SC  LEU A 160     320.516 316.019 331.251  1.00  2.85
ATOM    307  CA  PRO A 161     319.804 312.460 334.261  1.00  3.43
ATOM    308  SC  PRO A 161     318.625 312.544 333.451  1.00  3.73
ATOM    309  CA  SER A 162     322.998 310.391 333.546  1.00  3.63
ATOM    310  SC  SER A 162     322.307 309.344 333.440  1.00  4.03
ATOM    311  CA  LEU A 163     324.763 310.605 330.102  1.00  3.13
ATOM    312  SC  LEU A 163     323.549 311.928 328.829  1.00  3.11
ATOM    313  CA  ASN A 164     327.958 309.134 328.537  1.00  3.83
ATOM    314  SC  ASN A 164     328.892 308.042 327.114  1.00  4.72
ATOM    315  CA  TRP A 165     330.423 311.503 326.918  1.00  3.66
ATOM    316  SC  TRP A 165     332.847 313.348 324.672  1.00  5.01
ATOM    317  CA  LEU A 166     329.585 315.195 326.468  1.00  3.54
ATOM    318  SC  LEU A 166     329.093 316.171 328.244  1.00  3.96
ATOM    319  CA  ILE A 167     330.077 318.043 324.077  1.00  3.15
ATOM    320  SC  ILE A 167     330.211 319.400 325.436  1.00  3.43
ATOM    321  CA  ALA A 168     333.349 318.848 322.276  1.00  3.11
ATOM    322  SC  ALA A 168     333.839 318.284 322.211  1.00  3.34
ATOM    323  CA  ASN A 169     333.824 322.795 321.721  1.00  3.22
ATOM    324  SC  ASN A 169     335.323 321.479 321.619  1.00  4.11
ATOM    325  CA  ASN A 170     331.741 325.796 322.545  1.00  3.46
ATOM    326  SC  ASN A 170     333.296 326.917 323.248  1.00  4.26
ATOM    327  CA  LEU A 171     331.113 328.596 320.139  1.00  3.75
ATOM    328  SC  LEU A 171     329.436 327.299 319.574  1.00  3.89
ATOM    329  CA  GLU A 172     329.562 332.062 321.362  1.00  4.56
ATOM    330  SC  GLU A 172     329.177 332.241 323.872  1.00  5.34
ATOM    331  CA  ARG A 173     327.797 334.685 319.406  1.00  5.13
ATOM    332  SC  ARG A 173     326.983 334.767 316.145  1.00  6.16
ATOM    333  CA  ASN A 174     327.581 338.415 319.178  1.00  5.80
ATOM    334  SC  ASN A 174     328.235 340.177 318.241  1.00  6.35
ATOM    335  CA  LEU A 175     324.374 340.784 318.429  1.00  6.04
ATOM    336  SC  LEU A 175     323.812 339.523 319.918  1.00  5.67
ATOM    337  CA  ASP A 176     324.587 344.515 317.350  1.00  7.39
ATOM    338  SC  ASP A 176     326.584 344.284 316.779  1.00  8.01
ATOM    339  CA  GLU A 177     321.405 346.757 316.325  1.00  8.32
ATOM    340  SC  GLU A 177     319.303 346.040 315.404  1.00  8.78
ATOM    341  CA  GLY A 178     321.905 350.429 315.493  1.00  9.80
ATOM    342  CA  ALA A 179     320.995 352.574 318.543  1.00 10.38
ATOM    343  SC  ALA A 179     321.123 353.378 318.469  1.00 10.64
ATOM    344  CA  TYR A 180     319.312 349.559 320.232  1.00  9.31
ATOM    345  SC  TYR A 180     316.193 348.525 321.249  1.00  9.68
ATOM    346  CA  HIS A 181     321.589 347.489 322.177  1.00  8.41
ATOM    347  SC  HIS A 181     319.696 345.614 321.243  1.00  9.10
ATOM    348  CA  GLN A 182     324.988 345.887 321.170  1.00  7.52
ATOM    349  SC  GLN A 182     325.754 347.396 319.163  1.00  8.05
ATOM    350  CA  GLY A 183     325.791 342.698 323.166  1.00  6.67
ATOM    351  CA  LYS A 184     327.032 338.988 323.616  1.00  5.69
ATOM    352  SC  LYS A 184     327.815 339.826 326.547  1.00  6.61
ATOM    353  CA  ALA A 185     325.134 335.506 323.460  1.00  4.85
ATOM    354  SC  ALA A 185     324.650 335.307 322.923  1.00  4.95
ATOM    355  CA  ALA A 186     325.874 332.084 324.869  1.00  4.09
ATOM    356  SC  ALA A 186     325.464 332.383 325.547  1.00  4.24
ATOM    357  CA  LEU A 187     324.752 329.334 322.359  1.00  3.43
ATOM    358  SC  LEU A 187     325.816 330.687 321.173  1.00  3.98
ATOM    359  CA  ILE A 188     325.735 325.923 323.668  1.00  2.82
ATOM    360  SC  ILE A 188     324.712 325.735 325.344  1.00  2.77
ATOM    361  CA  GLN A 189     324.806 322.400 323.160  1.00  2.66
ATOM    362  SC  GLN A 189     326.158 322.714 321.204  1.00  3.60
ATOM    363  CA  LEU A 190     325.502 320.039 325.976  1.00  2.42
ATOM    364  SC  LEU A 190     324.753 320.864 327.673  1.00  2.70
ATOM    365  CA  LEU A 191     323.424 316.889 326.851  1.00  2.48
ATOM    366  SC  LEU A 191     324.966 315.805 325.888  1.00  2.58
ATOM    367  CA  GLY A 192     324.772 315.513 330.290  1.00  3.59
ATOM    368  CA  GLN A 193     327.590 314.158 332.158  1.00  4.47
ATOM    369  SC  GLN A 193     326.959 315.510 333.988  1.00  5.64
ATOM    370  CA  LYS A 194     328.383 310.917 333.800  1.00  5.59
ATOM    371  SC  LYS A 194     327.054 308.258 333.252  1.00  7.22
ATOM    372  CA  LEU A 195     331.492 310.962 331.446  1.00  5.44
ATOM    373  SC  LEU A 195     329.752 311.657 330.420  1.00  5.30
ATOM    374  CA  GLU A 196     334.689 312.913 332.217  1.00  7.11
ATOM    375  SC  GLU A 196     335.342 310.944 330.862  1.00  7.86
ATOM    376  CA  HIS A 197     336.762 314.292 329.412  1.00  8.21
ATOM    377  SC  HIS A 197     339.152 313.157 328.401  1.00  8.95
ATOM    378  CA  HIS A 198     334.043 316.538 328.089  1.00  9.26
ATOM    379  SC  HIS A 198     332.591 317.774 330.207  1.00  9.95
ATOM    380  CA  HIS A 199     334.440 320.243 327.469  1.00 10.83
ATOM    381  SC  HIS A 199     336.133 319.130 325.561  1.00 11.19
ATOM    382  CA  HIS A 200     332.559 323.293 328.688  1.00 12.29
ATOM    383  SC  HIS A 200     332.647 323.141 331.428  1.00 12.76
ATOM    384  CA  HIS A 201     330.194 325.790 327.315  1.00 13.83
ATOM    385  SC  HIS A 201     328.967 323.968 325.614  1.00 13.70
ATOM    386  CA  HIS A 202     330.740 329.455 328.054  1.00 15.95
ATOM    387  SC  HIS A 202     332.096 331.523 329.196  1.00 16.65
TER
CONECT    1    3    2
CONECT    3    5    4
CONECT    5    7    6
CONECT    7    9    8
CONECT    9   11   10
CONECT   11   13   12
CONECT   13   15   14
CONECT   15   17   16
CONECT   17   19   18
CONECT   19   21   20
CONECT   21   23   22
CONECT   23   25   24
CONECT   25   27   26
CONECT   27   28
CONECT   28   30   29
CONECT   30   32   31
CONECT   32   34   33
CONECT   34   36   35
CONECT   36   38   37
CONECT   38   40   39
CONECT   40   42   41
CONECT   42   44   43
CONECT   44   46   45
CONECT   46   48   47
CONECT   48   50   49
CONECT   50   52   51
CONECT   52   54   53
CONECT   54   56   55
CONECT   56   58   57
CONECT   58   60   59
CONECT   60   61
CONECT   61   63   62
CONECT   63   65   64
CONECT   65   67   66
CONECT   67   69   68
CONECT   69   71   70
CONECT   71   73   72
CONECT   73   75   74
CONECT   75   76
CONECT   76   78   77
CONECT   78   79
CONECT   79   81   80
CONECT   81   83   82
CONECT   83   85   84
CONECT   85   87   86
CONECT   87   89   88
CONECT   89   91   90
CONECT   91   93   92
CONECT   93   95   94
CONECT   95   97   96
CONECT   97   98
CONECT   98  100   99
CONECT  100  102  101
CONECT  102  104  103
CONECT  104  106  105
CONECT  106  108  107
CONECT  108  110  109
CONECT  110  112  111
CONECT  112  114  113
CONECT  114  116  115
CONECT  116  118  117
CONECT  118  120  119
CONECT  120  121
CONECT  121  123  122
CONECT  123  125  124
CONECT  125  127  126
CONECT  127  129  128
CONECT  129  131  130
CONECT  131  133  132
CONECT  133  135  134
CONECT  135  137  136
CONECT  137  139  138
CONECT  139  141  140
CONECT  141  143  142
CONECT  143  144
CONECT  144  146  145
CONECT  146  148  147
CONECT  148  150  149
CONECT  150  152  151
CONECT  152  154  153
CONECT  154  156  155
CONECT  156  158  157
CONECT  158  160  159
CONECT  160  162  161
CONECT  162  164  163
CONECT  164  166  165
CONECT  166  168  167
CONECT  168  170  169
CONECT  170  172  171
CONECT  172  174  173
CONECT  174  176  175
CONECT  176  178  177
CONECT  178  180  179
CONECT  180  182  181
CONECT  182  184  183
CONECT  184  186  185
CONECT  186  187
CONECT  187  189  188
CONECT  189  191  190
CONECT  191  193  192
CONECT  193  195  194
CONECT  195  197  196
CONECT  197  199  198
CONECT  199  201  200
CONECT  201  203  202
CONECT  203  205  204
CONECT  205  207  206
CONECT  207  209  208
CONECT  209  211  210
CONECT  211  213  212
CONECT  213  215  214
CONECT  215  217  216
CONECT  217  219  218
CONECT  219  221  220
CONECT  221  223  222
CONECT  223  225  224
CONECT  225  227  226
CONECT  227  229  228
CONECT  229  231  230
CONECT  231  232
CONECT  232  234  233
CONECT  234  236  235
CONECT  236  238  237
CONECT  238  239
CONECT  239  240
CONECT  240  242  241
CONECT  242  244  243
CONECT  244  246  245
CONECT  246  248  247
CONECT  248  250  249
CONECT  250  251
CONECT  251  253  252
CONECT  253  255  254
CONECT  255  257  256
CONECT  257  259  258
CONECT  259  261  260
CONECT  261  263  262
CONECT  263  265  264
CONECT  265  267  266
CONECT  267  269  268
CONECT  269  271  270
CONECT  271  272
CONECT  272  273
CONECT  273  275  274
CONECT  275  277  276
CONECT  277  279  278
CONECT  279  281  280
CONECT  281  283  282
CONECT  283  285  284
CONECT  285  287  286
CONECT  287  289  288
CONECT  289  291  290
CONECT  291  293  292
CONECT  293  295  294
CONECT  295  297  296
CONECT  297  299  298
CONECT  299  301  300
CONECT  301  303  302
CONECT  303  305  304
CONECT  305  307  306
CONECT  307  309  308
CONECT  309  311  310
CONECT  311  313  312
CONECT  313  315  314
CONECT  315  317  316
CONECT  317  319  318
CONECT  319  321  320
CONECT  321  323  322
CONECT  323  325  324
CONECT  325  327  326
CONECT  327  329  328
CONECT  329  331  330
CONECT  331  333  332
CONECT  333  335  334
CONECT  335  337  336
CONECT  337  339  338
CONECT  339  341  340
CONECT  341  342
CONECT  342  344  343
CONECT  344  346  345
CONECT  346  348  347
CONECT  348  350  349
CONECT  350  351
CONECT  351  353  352
CONECT  353  355  354
CONECT  355  357  356
CONECT  357  359  358
CONECT  359  361  360
CONECT  361  363  362
CONECT  363  365  364
CONECT  365  367  366
CONECT  367  368
CONECT  368  370  369
CONECT  370  372  371
CONECT  372  374  373
CONECT  374  376  375
CONECT  376  378  377
CONECT  378  380  379
CONECT  380  382  381
CONECT  382  384  383
CONECT  384  386  385
CONECT  386  387
ENDMDL
REMARK 2KW5 MODEL 4 UNRES energy =  1019.97 kcal/mol RMSD = 7.42 A
CRYST1  640.000  640.000  640.000  90.00  90.00  90.00 P 1           1
ORIGX1       1.00000   0.00000   0.00000        0.00000
ORIGX2       0.00000   1.00000   0.00000        0.00000
ORIGX2       0.00000   0.00000   1.00000        0.00000
SCALE1       1.00000   0.00000   0.00000        0.00000
SCALE2       1.00000   0.00000   0.00000        0.00000
SCALE3       1.00000   0.00000   0.00000        0.00000
ATOM      1  CA  MET A   1     318.062 306.834 303.179  1.00 14.16
ATOM      2  SC  MET A   1     318.361 308.946 302.060  1.00 14.59
ATOM      3  CA  TRP A   2     321.201 308.074 304.706  1.00 12.51
ATOM      4  SC  TRP A   2     321.478 311.755 304.014  1.00 11.93
ATOM      5  CA  ASP A   3     323.147 306.155 307.412  1.00 12.48
ATOM      6  SC  ASP A   3     322.775 304.494 308.415  1.00 13.10
ATOM      7  CA  GLU A   4     326.539 306.643 308.934  1.00 12.50
ATOM      8  SC  GLU A   4     327.986 306.999 307.181  1.00 12.85
ATOM      9  CA  ARG A   5     328.699 304.983 311.443  1.00 12.63
ATOM     10  SC  ARG A   5     332.186 304.422 311.357  1.00 13.68
ATOM     11  CA  PHE A   6     330.700 305.594 314.492  1.00 12.45
ATOM     12  SC  PHE A   6     328.193 306.998 315.445  1.00 11.61
ATOM     13  CA  SER A   7     332.401 303.384 316.920  1.00 14.28
ATOM     14  SC  SER A   7     333.419 304.172 317.189  1.00 14.58
ATOM     15  CA  GLN A   8     330.089 299.983 317.285  1.00 15.34
ATOM     16  SC  GLN A   8     330.994 300.876 319.348  1.00 16.17
ATOM     17  CA  SER A   9     327.046 302.260 317.499  1.00 14.87
ATOM     18  SC  SER A   9     328.222 302.908 317.553  1.00 14.89
ATOM     19  CA  GLU A  10     325.461 303.572 314.163  1.00 14.61
ATOM     20  SC  GLU A  10     324.652 301.339 314.490  1.00 15.38
ATOM     21  CA  TYR A  11     323.760 306.853 313.249  1.00 13.56
ATOM     22  SC  TYR A  11     322.784 309.790 314.428  1.00 13.55
ATOM     23  CA  VAL A  12     321.248 308.271 310.839  1.00 13.47
ATOM     24  SC  VAL A  12     319.866 308.066 311.555  1.00 13.89
ATOM     25  CA  TYR A  13     320.747 311.190 308.312  1.00 12.78
ATOM     26  SC  TYR A  13     324.114 311.690 308.319  1.00 13.31
ATOM     27  CA  GLY A  14     317.196 312.299 308.191  1.00 11.99
ATOM     28  CA  THR A  15     314.918 315.272 307.889  1.00  9.98
ATOM     29  SC  THR A  15     315.065 315.039 306.502  1.00 10.07
ATOM     30  CA  GLU A  16     312.763 316.339 311.123  1.00  8.40
ATOM     31  SC  GLU A  16     312.604 314.357 312.520  1.00  9.27
ATOM     32  CA  PRO A  17     309.814 318.685 311.310  1.00  7.13
ATOM     33  SC  PRO A  17     309.074 317.533 311.723  1.00  7.50
ATOM     34  CA  ASN A  18     310.674 322.066 313.252  1.00  6.05
ATOM     35  SC  ASN A  18     308.673 322.443 313.175  1.00  6.72
ATOM     36  CA  ASP A  19     312.139 322.380 316.737  1.00  4.42
ATOM     37  SC  ASP A  19     312.760 323.326 318.297  1.00  5.08
ATOM     38  CA  PHE A  20     314.207 319.071 317.085  1.00  3.44
ATOM     39  SC  PHE A  20     314.848 318.520 314.177  1.00  4.64
ATOM     40  CA  LEU A  21     312.446 318.571 320.513  1.00  2.71
ATOM     41  SC  LEU A  21     313.605 317.961 322.198  1.00  2.76
ATOM     42  CA  VAL A  22     308.961 317.990 318.809  1.00  3.48
ATOM     43  SC  VAL A  22     309.361 318.589 317.404  1.00  4.03
ATOM     44  CA  SER A  23     309.472 314.371 317.793  1.00  3.63
ATOM     45  SC  SER A  23     309.272 313.795 316.531  1.00  4.16
ATOM     46  CA  VAL A  24     312.387 313.373 319.929  1.00  3.06
ATOM     47  SC  VAL A  24     313.154 314.375 319.106  1.00  3.28
ATOM     48  CA  ALA A  25     310.583 314.889 323.007  1.00  3.24
ATOM     49  SC  ALA A  25     310.183 315.450 322.667  1.00  3.47
ATOM     50  CA  ASN A  26     307.480 312.769 321.857  1.00  3.32
ATOM     51  SC  ASN A  26     306.426 314.278 321.102  1.00  3.87
ATOM     52  CA  GLN A  27     309.501 309.545 321.246  1.00  3.29
ATOM     53  SC  GLN A  27     310.157 307.728 319.935  1.00  4.00
ATOM     54  CA  ILE A  28     311.520 309.900 324.364  1.00  2.71
ATOM     55  SC  ILE A  28     312.527 311.597 324.424  1.00  2.50
ATOM     56  CA  PRO A  29     311.055 309.095 327.853  1.00  3.18
ATOM     57  SC  PRO A  29     312.299 308.456 327.915  1.00  3.55
ATOM     58  CA  GLN A  30     310.769 312.355 329.928  1.00  2.94
ATOM     59  SC  GLN A  30     308.835 311.103 330.857  1.00  3.79
ATOM     60  CA  GLY A  31     311.528 313.217 333.518  1.00  3.14
ATOM     61  CA  LYS A  32     312.638 317.035 333.276  1.00  2.69
ATOM     62  SC  LYS A  32     312.290 319.129 335.457  1.00  3.30
ATOM     63  CA  ILE A  33     314.289 318.953 330.283  1.00  2.21
ATOM     64  SC  ILE A  33     313.786 318.144 328.984  1.00  2.28
ATOM     65  CA  LEU A  34     316.581 321.871 329.896  1.00  2.09
ATOM     66  SC  LEU A  34     317.683 323.134 331.351  1.00  2.50
ATOM     67  CA  CYS A  35     317.647 324.451 327.335  1.00  2.79
ATOM     68  SC  CYS A  35     316.795 325.597 327.238  1.00  3.15
ATOM     69  CA  LEU A  36     321.011 326.390 327.716  1.00  3.17
ATOM     70  SC  LEU A  36     322.007 324.664 327.376  1.00  3.12
ATOM     71  CA  ALA A  37     322.028 329.833 326.733  1.00  5.11
ATOM     72  SC  ALA A  37     321.551 330.512 326.776  1.00  5.30
ATOM     73  CA  GLU A  38     325.416 331.647 326.044  1.00  7.25
ATOM     74  SC  GLU A  38     324.143 331.124 323.890  1.00  8.42
ATOM     75  CA  GLY A  39     324.411 335.199 327.181  1.00  8.62
ATOM     76  CA  GLU A  40     322.188 336.535 324.449  1.00  9.32
ATOM     77  SC  GLU A  40     321.917 338.010 322.652  1.00 10.58
ATOM     78  CA  GLY A  41     319.074 337.605 326.173  1.00  8.82
ATOM     79  CA  ARG A  42     317.231 336.550 323.037  1.00  8.00
ATOM     80  SC  ARG A  42     316.216 339.785 324.220  1.00  9.39
ATOM     81  CA  ASN A  43     316.039 332.900 323.039  1.00  6.70
ATOM     82  SC  ASN A  43     316.085 331.413 321.602  1.00  7.34
ATOM     83  CA  ALA A  44     316.340 330.811 326.171  1.00  5.18
ATOM     84  SC  ALA A  44     316.759 330.733 326.766  1.00  5.45
ATOM     85  CA  CYS A  45     313.190 328.869 324.340  1.00  4.13
ATOM     86  SC  CYS A  45     311.975 329.632 324.694  1.00  4.68
ATOM     87  CA  PHE A  46     314.412 326.665 321.359  1.00  3.48
ATOM     88  SC  PHE A  46     317.171 325.692 320.720  1.00  4.60
ATOM     89  CA  LEU A  47     314.590 323.433 323.363  1.00  2.83
ATOM     90  SC  LEU A  47     315.281 321.694 324.438  1.00  2.62
ATOM     91  CA  ALA A  48     311.371 324.353 325.276  1.00  3.63
ATOM     92  SC  ALA A  48     311.144 325.113 325.064  1.00  3.97
ATOM     93  CA  SER A  49     309.063 322.573 322.868  1.00  4.01
ATOM     94  SC  SER A  49     309.507 322.128 321.664  1.00  4.37
ATOM     95  CA  LEU A  50     308.855 319.232 324.570  1.00  3.54
ATOM     96  SC  LEU A  50     310.500 319.988 325.535  1.00  3.38
ATOM     97  CA  GLY A  51     305.816 317.877 326.022  1.00  3.70
ATOM     98  CA  TYR A  52     306.731 317.375 329.500  1.00  3.36
ATOM     99  SC  TYR A  52     308.447 314.682 328.203  1.00  4.71
ATOM    100  CA  GLU A  53     308.481 320.159 331.762  1.00  2.99
ATOM    101  SC  GLU A  53     307.220 321.786 333.147  1.00  3.76
ATOM    102  CA  VAL A  54     311.329 322.129 330.759  1.00  2.38
ATOM    103  SC  VAL A  54     311.991 322.794 329.639  1.00  2.50
ATOM    104  CA  THR A  55     314.118 324.178 332.702  1.00  2.49
ATOM    105  SC  THR A  55     314.375 323.207 333.895  1.00  2.99
ATOM    106  CA  ALA A  56     315.994 327.065 331.197  1.00  2.49
ATOM    107  SC  ALA A  56     315.556 327.562 330.833  1.00  2.76
ATOM    108  CA  VAL A  57     319.758 327.896 332.313  1.00  2.51
ATOM    109  SC  VAL A  57     321.059 327.740 333.203  1.00  2.78
ATOM    110  CA  ASP A  58     321.859 330.266 330.608  1.00  3.51
ATOM    111  SC  ASP A  58     320.311 331.643 330.055  1.00  4.63
ATOM    112  CA  GLN A  59     325.666 330.477 330.962  1.00  4.34
ATOM    113  SC  GLN A  59     327.113 330.355 328.991  1.00  5.47
ATOM    114  CA  SER A  60     325.241 334.252 331.759  1.00  4.71
ATOM    115  SC  SER A  60     324.091 334.361 331.188  1.00  5.08
ATOM    116  CA  SER A  61     325.275 335.871 335.444  1.00  5.19
ATOM    117  SC  SER A  61     326.205 335.635 336.300  1.00  5.81
ATOM    118  CA  VAL A  62     323.453 338.610 333.881  1.00  5.52
ATOM    119  SC  VAL A  62     324.577 338.385 332.945  1.00  5.79
ATOM    120  CA  GLY A  63     320.954 336.999 331.628  1.00  5.25
ATOM    121  CA  LEU A  64     320.232 333.611 333.658  1.00  4.02
ATOM    122  SC  LEU A  64     321.459 332.167 334.472  1.00  3.82
ATOM    123  CA  ALA A  65     316.693 333.001 332.972  1.00  4.66
ATOM    124  SC  ALA A  65     316.519 333.392 333.604  1.00  4.86
ATOM    125  CA  LYS A  66     315.833 335.767 330.549  1.00  5.34
ATOM    126  SC  LYS A  66     317.205 338.451 329.739  1.00  6.50
ATOM    127  CA  ALA A  67     313.166 334.282 328.708  1.00  5.42
ATOM    128  SC  ALA A  67     313.358 333.647 328.477  1.00  5.47
ATOM    129  CA  LYS A  68     311.464 333.281 332.034  1.00  5.75
ATOM    130  SC  LYS A  68     312.140 334.725 334.549  1.00  6.82
ATOM    131  CA  GLN A  69     308.550 335.466 331.815  1.00  6.22
ATOM    132  SC  GLN A  69     307.432 337.255 330.971  1.00  6.94
ATOM    133  CA  LEU A  70     307.778 334.450 328.403  1.00  5.96
ATOM    134  SC  LEU A  70     306.618 334.380 326.666  1.00  6.29
ATOM    135  CA  ALA A  71     307.552 330.720 328.529  1.00  5.90
ATOM    136  SC  ALA A  71     308.259 330.634 328.903  1.00  6.05
ATOM    137  CA  GLN A  72     305.196 330.864 331.510  1.00  6.51
ATOM    138  SC  GLN A  72     306.980 332.300 332.680  1.00  7.37
ATOM    139  CA  GLU A  73     302.958 333.295 329.494  1.00  6.83
ATOM    140  SC  GLU A  73     301.515 334.785 330.898  1.00  7.47
ATOM    141  CA  LYS A  74     303.028 331.205 325.921  1.00  6.82
ATOM    142  SC  LYS A  74     302.697 330.977 323.192  1.00  7.76
ATOM    143  CA  GLY A  75     301.137 328.395 327.445  1.00  6.87
ATOM    144  CA  VAL A  76     303.932 326.379 328.836  1.00  6.35
ATOM    145  SC  VAL A  76     305.470 326.571 328.490  1.00  6.15
ATOM    146  CA  LYS A  77     305.348 326.047 332.371  1.00  6.30
ATOM    147  SC  LYS A  77     303.653 327.668 334.339  1.00  7.55
ATOM    148  CA  ILE A  78     309.159 326.014 332.596  1.00  5.42
ATOM    149  SC  ILE A  78     310.216 326.724 331.098  1.00  5.08
ATOM    150  CA  THR A  79     311.485 326.267 335.476  1.00  5.83
ATOM    151  SC  THR A  79     311.360 324.910 335.770  1.00  6.45
ATOM    152  CA  THR A  80     314.261 328.898 336.147  1.00  5.37
ATOM    153  SC  THR A  80     313.903 330.251 336.667  1.00  6.05
ATOM    154  CA  VAL A  81     317.840 327.828 336.930  1.00  4.95
ATOM    155  SC  VAL A  81     318.498 326.567 336.483  1.00  4.52
ATOM    156  CA  GLN A  82     321.196 329.570 336.882  1.00  5.56
ATOM    157  SC  GLN A  82     320.235 329.572 339.486  1.00  7.11
ATOM    158  CA  SER A  83     324.774 328.369 336.892  1.00  4.98
ATOM    159  SC  SER A  83     325.147 327.500 337.829  1.00  5.46
ATOM    160  CA  ASN A  84     324.274 324.850 335.100  1.00  4.50
ATOM    161  SC  ASN A  84     323.828 323.455 336.563  1.00  5.38
ATOM    162  CA  LEU A  85     325.481 325.348 331.492  1.00  3.51
ATOM    163  SC  LEU A  85     324.438 326.963 330.593  1.00  3.40
ATOM    164  CA  ALA A  86     327.598 322.540 330.809  1.00  4.24
ATOM    165  SC  ALA A  86     328.116 322.094 330.548  1.00  4.48
ATOM    166  CA  ASP A  87     328.735 321.077 333.930  1.00  4.35
ATOM    167  SC  ASP A  87     327.648 322.535 334.728  1.00  4.91
ATOM    168  CA  PHE A  88     325.246 319.900 334.554  1.00  4.01
ATOM    169  SC  PHE A  88     323.435 321.661 332.920  1.00  5.13
ATOM    170  CA  ASP A  89     324.880 316.224 334.322  1.00  3.84
ATOM    171  SC  ASP A  89     324.167 316.684 336.132  1.00  4.83
ATOM    172  CA  ILE A  90     323.027 316.528 330.872  1.00  2.83
ATOM    173  SC  ILE A  90     322.771 315.683 329.165  1.00  2.81
ATOM    174  CA  VAL A  91     320.288 318.388 332.791  1.00  3.11
ATOM    175  SC  VAL A  91     318.942 318.036 332.930  1.00  3.53
ATOM    176  CA  ALA A  92     320.469 320.865 335.812  1.00  3.93
ATOM    177  SC  ALA A  92     320.569 320.217 336.167  1.00  4.26
ATOM    178  CA  ASP A  93     318.661 321.154 339.340  1.00  4.54
ATOM    179  SC  ASP A  93     317.720 319.326 339.230  1.00  5.59
ATOM    180  CA  ALA A  94     321.270 318.885 340.736  1.00  4.28
ATOM    181  SC  ALA A  94     321.350 318.560 341.406  1.00  4.47
ATOM    182  CA  TRP A  95     320.524 316.079 338.196  1.00  3.71
ATOM    183  SC  TRP A  95     320.559 314.845 335.093  1.00  4.14
ATOM    184  CA  GLU A  96     317.161 316.008 336.347  1.00  3.31
ATOM    185  SC  GLU A  96     314.789 315.918 336.749  1.00  4.22
ATOM    186  CA  GLY A  97     317.034 312.831 334.217  1.00  2.81
ATOM    187  CA  ILE A  98     316.769 314.159 330.710  1.00  2.55
ATOM    188  SC  ILE A  98     315.415 313.449 329.677  1.00  2.86
ATOM    189  CA  VAL A  99     318.635 316.112 328.250  1.00  2.35
ATOM    190  SC  VAL A  99     318.234 316.609 326.830  1.00  2.21
ATOM    191  CA  SER A 100     319.783 319.709 327.677  1.00  2.69
ATOM    192  SC  SER A 100     320.163 319.768 328.952  1.00  3.09
ATOM    193  CA  ILE A 101     319.798 322.195 324.642  1.00  2.71
ATOM    194  SC  ILE A 101     320.828 320.602 324.798  1.00  2.71
ATOM    195  CA  PHE A 102     321.895 324.818 323.258  1.00  3.23
ATOM    196  SC  PHE A 102     324.315 324.332 321.523  1.00  4.62
ATOM    197  CA  CYS A 103     321.200 327.857 321.262  1.00  3.33
ATOM    198  SC  CYS A 103     320.620 327.986 322.526  1.00  3.69
ATOM    199  CA  HIS A 104     324.705 328.961 320.693  1.00  3.40
ATOM    200  SC  HIS A 104     324.701 329.700 317.994  1.00  4.31
ATOM    201  CA  LEU A 105     327.429 328.225 323.077  1.00  3.34
ATOM    202  SC  LEU A 105     326.300 327.556 324.786  1.00  3.47
ATOM    203  CA  PRO A 106     331.424 328.997 323.110  1.00  4.29
ATOM    204  SC  PRO A 106     331.291 328.768 324.470  1.00  4.45
ATOM    205  CA  SER A 107     333.447 325.720 322.323  1.00  4.81
ATOM    206  SC  SER A 107     334.394 326.585 322.015  1.00  5.32
ATOM    207  CA  SER A 108     334.093 324.388 326.010  1.00  4.89
ATOM    208  SC  SER A 108     333.662 325.356 326.854  1.00  5.15
ATOM    209  CA  LEU A 109     330.172 323.510 326.596  1.00  3.96
ATOM    210  SC  LEU A 109     329.339 324.895 327.992  1.00  3.94
ATOM    211  CA  ARG A 110     329.975 321.888 323.169  1.00  3.89
ATOM    212  SC  ARG A 110     329.996 324.301 321.783  1.00  4.89
ATOM    213  CA  GLN A 111     332.914 319.799 323.970  1.00  4.05
ATOM    214  SC  GLN A 111     334.058 321.614 322.697  1.00  5.12
ATOM    215  CA  GLN A 112     331.787 318.850 327.599  1.00  4.18
ATOM    216  SC  GLN A 112     332.751 320.447 329.619  1.00  5.27
ATOM    217  CA  LEU A 113     328.168 318.711 326.196  1.00  3.03
ATOM    218  SC  LEU A 113     326.360 319.057 327.212  1.00  3.02
ATOM    219  CA  TYR A 114     327.984 316.612 323.028  1.00  3.33
ATOM    220  SC  TYR A 114     325.578 318.796 322.605  1.00  4.39
ATOM    221  CA  PRO A 115     331.591 315.152 322.978  1.00  3.72
ATOM    222  SC  PRO A 115     331.885 316.352 322.435  1.00  3.84
ATOM    223  CA  LYS A 116     331.615 313.525 326.244  1.00  3.73
ATOM    224  SC  LYS A 116     333.678 311.200 326.800  1.00  4.88
ATOM    225  CA  VAL A 117     327.864 313.405 326.389  1.00  2.87
ATOM    226  SC  VAL A 117     326.805 314.343 326.095  1.00  2.87
ATOM    227  CA  TYR A 118     328.555 310.058 327.937  1.00  3.58
ATOM    228  SC  TYR A 118     329.724 307.011 328.881  1.00  4.97
ATOM    229  CA  GLN A 119     328.402 311.247 331.314  1.00  3.99
ATOM    230  SC  GLN A 119     326.290 312.864 332.082  1.00  4.88
ATOM    231  CA  GLY A 120     325.346 309.450 333.087  1.00  4.17
ATOM    232  CA  LEU A 121     322.477 310.045 330.772  1.00  3.08
ATOM    233  SC  LEU A 121     323.814 310.466 329.250  1.00  2.95
ATOM    234  CA  LYS A 122     320.089 306.766 330.919  1.00  3.38
ATOM    235  SC  LYS A 122     319.665 305.918 333.851  1.00  4.60
ATOM    236  CA  PRO A 123     316.922 308.379 330.740  1.00  3.57
ATOM    237  SC  PRO A 123     317.600 309.377 331.386  1.00  3.93
ATOM    238  CA  GLY A 124     316.289 309.877 327.404  1.00  3.31
ATOM    239  CA  GLY A 125     319.866 311.202 327.410  1.00  2.81
ATOM    240  CA  VAL A 126     318.487 313.088 324.194  1.00  2.50
ATOM    241  SC  VAL A 126     317.551 312.490 323.319  1.00  2.71
ATOM    242  CA  PHE A 127     321.171 315.806 323.330  1.00  2.51
ATOM    243  SC  PHE A 127     323.703 315.409 321.531  1.00  3.18
ATOM    244  CA  ILE A 128     319.895 318.912 321.179  1.00  2.43
ATOM    245  SC  ILE A 128     318.170 319.645 320.656  1.00  2.51
ATOM    246  CA  LEU A 129     321.949 321.567 319.521  1.00  2.77
ATOM    247  SC  LEU A 129     322.325 320.843 317.618  1.00  2.88
ATOM    248  CA  GLU A 130     320.512 324.513 317.570  1.00  3.35
ATOM    249  SC  GLU A 130     323.122 325.497 317.492  1.00  4.25
ATOM    250  CA  GLY A 131     317.558 322.294 316.921  1.00  3.88
ATOM    251  CA  PHE A 132     315.895 324.646 314.551  1.00  3.68
ATOM    252  SC  PHE A 132     318.185 326.297 315.471  1.00  4.83
ATOM    253  CA  ALA A 133     315.975 322.761 310.870  1.00  4.06
ATOM    254  SC  ALA A 133     316.423 322.753 311.437  1.00  4.23
ATOM    255  CA  PRO A 134     313.197 324.179 308.685  1.00  4.96
ATOM    256  SC  PRO A 134     312.021 323.817 309.369  1.00  5.35
ATOM    257  CA  GLU A 135     314.173 327.626 309.002  1.00  4.99
ATOM    258  SC  GLU A 135     314.210 327.091 311.319  1.00  6.16
ATOM    259  CA  GLN A 136     317.850 326.592 308.536  1.00  4.64
ATOM    260  SC  GLN A 136     318.984 326.626 310.671  1.00  5.57
ATOM    261  CA  LEU A 137     317.098 323.707 305.881  1.00  4.68
ATOM    262  SC  LEU A 137     317.322 322.014 304.833  1.00  4.68
ATOM    263  CA  GLN A 138     314.443 325.879 304.119  1.00  5.71
ATOM    264  SC  GLN A 138     312.159 326.271 305.559  1.00  6.59
ATOM    265  CA  TYR A 139     316.999 326.509 301.309  1.00  6.89
ATOM    266  SC  TYR A 139     318.140 329.232 302.866  1.00  8.19
ATOM    267  CA  ASN A 140     316.897 323.857 298.565  1.00  7.66
ATOM    268  SC  ASN A 140     314.846 323.768 298.520  1.00  8.29
ATOM    269  CA  THR A 141     320.305 323.444 297.353  1.00  7.93
ATOM    270  SC  THR A 141     321.471 324.233 297.891  1.00  8.29
ATOM    271  CA  GLY A 142     321.507 320.703 294.845  1.00  8.06
ATOM    272  CA  GLY A 143     321.788 317.348 296.492  1.00  7.77
ATOM    273  CA  PRO A 144     322.775 318.484 300.165  1.00  7.16
ATOM    274  SC  PRO A 144     323.352 319.404 299.244  1.00  7.59
ATOM    275  CA  LYS A 145     320.213 320.759 301.762  1.00  6.38
ATOM    276  SC  LYS A 145     323.089 321.727 302.570  1.00  7.78
ATOM    277  CA  ASP A 146     316.509 320.037 301.386  1.00  6.00
ATOM    278  SC  ASP A 146     315.225 320.215 299.780  1.00  6.95
ATOM    279  CA  LEU A 147     314.000 318.641 304.004  1.00  5.24
ATOM    280  SC  LEU A 147     313.666 319.463 305.719  1.00  5.27
ATOM    281  CA  ASP A 148     314.366 315.299 302.135  1.00  5.64
ATOM    282  SC  ASP A 148     313.832 315.137 300.260  1.00  6.62
ATOM    283  CA  LEU A 149     318.206 315.546 302.597  1.00  5.08
ATOM    284  SC  LEU A 149     318.741 316.640 300.803  1.00  5.77
ATOM    285  CA  LEU A 150     320.735 317.320 305.020  1.00  3.81
ATOM    286  SC  LEU A 150     318.944 317.586 306.158  1.00  3.80
ATOM    287  CA  PRO A 151     324.518 317.138 304.974  1.00  4.04
ATOM    288  SC  PRO A 151     324.474 318.529 305.291  1.00  4.28
ATOM    289  CA  LYS A 152     326.383 314.931 307.459  1.00  3.82
ATOM    290  SC  LYS A 152     328.572 314.798 305.348  1.00  5.17
ATOM    291  CA  LEU A 153     327.931 316.149 310.867  1.00  3.55
ATOM    292  SC  LEU A 153     326.356 317.251 311.834  1.00  3.85
ATOM    293  CA  GLU A 154     329.878 313.812 313.091  1.00  4.11
ATOM    294  SC  GLU A 154     328.012 312.478 312.441  1.00  5.19
ATOM    295  CA  THR A 155     331.297 316.967 314.883  1.00  4.05
ATOM    296  SC  THR A 155     331.505 318.269 314.330  1.00  4.68
ATOM    297  CA  LEU A 156     328.784 317.532 317.693  1.00  3.58
ATOM    298  SC  LEU A 156     327.075 318.624 318.526  1.00  3.66
ATOM    299  CA  GLN A 157     328.043 313.730 317.778  1.00  4.03
ATOM    300  SC  GLN A 157     329.499 312.103 316.713  1.00  5.22
ATOM    301  CA  SER A 158     329.567 311.450 320.333  1.00  3.94
ATOM    302  SC  SER A 158     330.577 311.924 320.962  1.00  4.42
ATOM    303  CA  GLU A 159     328.575 307.729 320.408  1.00  3.75
ATOM    304  SC  GLU A 159     326.950 305.459 320.312  1.00  5.01
ATOM    305  CA  LEU A 160     327.480 306.779 323.933  1.00  2.98
ATOM    306  SC  LEU A 160     326.861 308.717 324.133  1.00  2.93
ATOM    307  CA  PRO A 161     326.035 303.411 324.474  1.00  3.86
ATOM    308  SC  PRO A 161     327.320 302.880 324.552  1.00  4.13
ATOM    309  CA  SER A 162     323.120 304.890 326.182  1.00  4.13
ATOM    310  SC  SER A 162     322.875 305.370 327.355  1.00  4.59
ATOM    311  CA  LEU A 163     322.806 307.980 323.625  1.00  3.18
ATOM    312  SC  LEU A 163     322.319 310.016 323.619  1.00  3.23
ATOM    313  CA  ASN A 164     322.655 306.475 319.832  1.00  3.35
ATOM    314  SC  ASN A 164     322.448 305.063 318.608  1.00  4.14
ATOM    315  CA  TRP A 165     321.557 308.915 317.293  1.00  3.02
ATOM    316  SC  TRP A 165     323.962 310.416 319.507  1.00  3.95
ATOM    317  CA  LEU A 166     318.569 309.835 315.728  1.00  3.22
ATOM    318  SC  LEU A 166     317.384 310.876 317.201  1.00  3.64
ATOM    319  CA  ILE A 167     319.048 312.746 313.082  1.00  2.86
ATOM    320  SC  ILE A 167     318.484 314.250 314.209  1.00  2.97
ATOM    321  CA  ALA A 168     322.226 314.206 312.416  1.00  3.09
ATOM    322  SC  ALA A 168     322.823 313.845 311.973  1.00  3.36
ATOM    323  CA  ASN A 169     322.463 317.167 309.864  1.00  3.03
ATOM    324  SC  ASN A 169     320.549 316.775 310.305  1.00  3.57
ATOM    325  CA  ASN A 170     324.679 320.172 309.741  1.00  3.18
ATOM    326  SC  ASN A 170     326.336 321.147 309.282  1.00  4.04
ATOM    327  CA  LEU A 171     324.394 323.086 307.202  1.00  3.32
ATOM    328  SC  LEU A 171     322.428 324.122 307.370  1.00  3.69
ATOM    329  CA  GLU A 172     327.219 325.209 305.756  1.00  3.88
ATOM    330  SC  GLU A 172     329.442 326.215 305.315  1.00  4.58
ATOM    331  CA  ARG A 173     326.468 328.158 303.690  1.00  4.50
ATOM    332  SC  ARG A 173     323.196 326.616 304.048  1.00  5.78
ATOM    333  CA  ASN A 174     328.638 330.445 301.445  1.00  5.23
ATOM    334  SC  ASN A 174     329.581 329.526 299.919  1.00  5.90
ATOM    335  CA  LEU A 175     327.099 333.845 300.016  1.00  6.26
ATOM    336  SC  LEU A 175     326.418 333.711 301.849  1.00  6.16
ATOM    337  CA  ASP A 176     328.049 335.229 296.615  1.00  8.12
ATOM    338  SC  ASP A 176     328.911 333.986 295.361  1.00  8.61
ATOM    339  CA  GLU A 177     327.437 338.501 294.407  1.00  9.59
ATOM    340  SC  GLU A 177     328.500 340.725 294.110  1.00 10.35
ATOM    341  CA  GLY A 178     328.797 338.564 290.818  1.00 10.64
ATOM    342  CA  ALA A 179     332.671 338.506 290.849  1.00 10.74
ATOM    343  SC  ALA A 179     333.263 338.528 290.401  1.00 10.93
ATOM    344  CA  TYR A 180     332.353 339.086 294.553  1.00 10.01
ATOM    345  SC  TYR A 180     331.774 341.983 296.152  1.00 10.61
ATOM    346  CA  HIS A 181     331.955 336.958 297.718  1.00  9.46
ATOM    347  SC  HIS A 181     334.520 336.879 296.475  1.00 10.42
ATOM    348  CA  GLN A 182     330.172 337.912 301.056  1.00  8.55
ATOM    349  SC  GLN A 182     329.732 340.213 300.691  1.00  9.14
ATOM    350  CA  GLY A 183     330.679 335.371 304.213  1.00  7.48
ATOM    351  CA  LYS A 184     330.164 331.851 305.552  1.00  5.83
ATOM    352  SC  LYS A 184     332.083 330.255 306.422  1.00  6.58
ATOM    353  CA  ALA A 185     327.187 330.288 307.672  1.00  5.22
ATOM    354  SC  ALA A 185     326.531 330.025 307.263  1.00  5.41
ATOM    355  CA  ALA A 186     327.356 327.417 309.993  1.00  4.65
ATOM    356  SC  ALA A 186     327.806 327.230 310.598  1.00  4.94
ATOM    357  CA  LEU A 187     323.741 326.079 310.956  1.00  3.73
ATOM    358  SC  LEU A 187     323.274 327.857 310.845  1.00  4.05
ATOM    359  CA  ILE A 188     323.198 322.546 312.739  1.00  3.03
ATOM    360  SC  ILE A 188     324.944 322.254 313.022  1.00  3.29
ATOM    361  CA  GLN A 189     320.436 319.935 313.340  1.00  2.79
ATOM    362  SC  GLN A 189     319.568 320.154 311.106  1.00  3.49
ATOM    363  CA  LEU A 190     321.797 317.032 315.686  1.00  2.57
ATOM    364  SC  LEU A 190     323.549 315.927 315.902  1.00  2.78
ATOM    365  CA  LEU A 191     320.067 315.074 318.606  1.00  2.65
ATOM    366  SC  LEU A 191     318.389 315.214 319.890  1.00  2.82
ATOM    367  CA  GLY A 192     320.303 311.527 320.176  1.00  3.47
ATOM    368  CA  GLN A 193     317.739 309.016 321.625  1.00  3.41
ATOM    369  SC  GLN A 193     318.162 307.758 319.629  1.00  4.37
ATOM    370  CA  LYS A 194     318.197 306.258 324.489  1.00  3.80
ATOM    371  SC  LYS A 194     315.217 305.578 324.878  1.00  5.18
ATOM    372  CA  LEU A 195     319.769 302.907 323.186  1.00  4.11
ATOM    373  SC  LEU A 195     321.551 303.839 323.071  1.00  4.65
ATOM    374  CA  GLU A 196     316.072 301.297 323.772  1.00  5.52
ATOM    375  SC  GLU A 196     316.792 299.639 325.847  1.00  6.32
ATOM    376  CA  HIS A 197     314.296 303.815 321.935  1.00  6.95
ATOM    377  SC  HIS A 197     314.125 306.473 321.605  1.00  7.77
ATOM    378  CA  HIS A 198     316.682 304.332 319.047  1.00  8.33
ATOM    379  SC  HIS A 198     317.084 301.560 319.291  1.00  9.12
ATOM    380  CA  HIS A 199     315.711 306.513 315.873  1.00 10.04
ATOM    381  SC  HIS A 199     313.940 308.080 317.138  1.00 10.49
ATOM    382  CA  HIS A 200     318.495 304.740 314.031  1.00 11.91
ATOM    383  SC  HIS A 200     320.928 304.162 313.095  1.00 12.28
ATOM    384  CA  HIS A 201     317.264 301.424 314.944  1.00 13.90
ATOM    385  SC  HIS A 201     317.049 299.068 316.164  1.00 14.11
ATOM    386  CA  HIS A 202     315.308 300.787 311.916  1.00 16.11
ATOM    387  SC  HIS A 202     317.057 302.135 310.270  1.00 16.60
TER
CONECT    1    3    2
CONECT    3    5    4
CONECT    5    7    6
CONECT    7    9    8
CONECT    9   11   10
CONECT   11   13   12
CONECT   13   15   14
CONECT   15   17   16
CONECT   17   19   18
CONECT   19   21   20
CONECT   21   23   22
CONECT   23   25   24
CONECT   25   27   26
CONECT   27   28
CONECT   28   30   29
CONECT   30   32   31
CONECT   32   34   33
CONECT   34   36   35
CONECT   36   38   37
CONECT   38   40   39
CONECT   40   42   41
CONECT   42   44   43
CONECT   44   46   45
CONECT   46   48   47
CONECT   48   50   49
CONECT   50   52   51
CONECT   52   54   53
CONECT   54   56   55
CONECT   56   58   57
CONECT   58   60   59
CONECT   60   61
CONECT   61   63   62
CONECT   63   65   64
CONECT   65   67   66
CONECT   67   69   68
CONECT   69   71   70
CONECT   71   73   72
CONECT   73   75   74
CONECT   75   76
CONECT   76   78   77
CONECT   78   79
CONECT   79   81   80
CONECT   81   83   82
CONECT   83   85   84
CONECT   85   87   86
CONECT   87   89   88
CONECT   89   91   90
CONECT   91   93   92
CONECT   93   95   94
CONECT   95   97   96
CONECT   97   98
CONECT   98  100   99
CONECT  100  102  101
CONECT  102  104  103
CONECT  104  106  105
CONECT  106  108  107
CONECT  108  110  109
CONECT  110  112  111
CONECT  112  114  113
CONECT  114  116  115
CONECT  116  118  117
CONECT  118  120  119
CONECT  120  121
CONECT  121  123  122
CONECT  123  125  124
CONECT  125  127  126
CONECT  127  129  128
CONECT  129  131  130
CONECT  131  133  132
CONECT  133  135  134
CONECT  135  137  136
CONECT  137  139  138
CONECT  139  141  140
CONECT  141  143  142
CONECT  143  144
CONECT  144  146  145
CONECT  146  148  147
CONECT  148  150  149
CONECT  150  152  151
CONECT  152  154  153
CONECT  154  156  155
CONECT  156  158  157
CONECT  158  160  159
CONECT  160  162  161
CONECT  162  164  163
CONECT  164  166  165
CONECT  166  168  167
CONECT  168  170  169
CONECT  170  172  171
CONECT  172  174  173
CONECT  174  176  175
CONECT  176  178  177
CONECT  178  180  179
CONECT  180  182  181
CONECT  182  184  183
CONECT  184  186  185
CONECT  186  187
CONECT  187  189  188
CONECT  189  191  190
CONECT  191  193  192
CONECT  193  195  194
CONECT  195  197  196
CONECT  197  199  198
CONECT  199  201  200
CONECT  201  203  202
CONECT  203  205  204
CONECT  205  207  206
CONECT  207  209  208
CONECT  209  211  210
CONECT  211  213  212
CONECT  213  215  214
CONECT  215  217  216
CONECT  217  219  218
CONECT  219  221  220
CONECT  221  223  222
CONECT  223  225  224
CONECT  225  227  226
CONECT  227  229  228
CONECT  229  231  230
CONECT  231  232
CONECT  232  234  233
CONECT  234  236  235
CONECT  236  238  237
CONECT  238  239
CONECT  239  240
CONECT  240  242  241
CONECT  242  244  243
CONECT  244  246  245
CONECT  246  248  247
CONECT  248  250  249
CONECT  250  251
CONECT  251  253  252
CONECT  253  255  254
CONECT  255  257  256
CONECT  257  259  258
CONECT  259  261  260
CONECT  261  263  262
CONECT  263  265  264
CONECT  265  267  266
CONECT  267  269  268
CONECT  269  271  270
CONECT  271  272
CONECT  272  273
CONECT  273  275  274
CONECT  275  277  276
CONECT  277  279  278
CONECT  279  281  280
CONECT  281  283  282
CONECT  283  285  284
CONECT  285  287  286
CONECT  287  289  288
CONECT  289  291  290
CONECT  291  293  292
CONECT  293  295  294
CONECT  295  297  296
CONECT  297  299  298
CONECT  299  301  300
CONECT  301  303  302
CONECT  303  305  304
CONECT  305  307  306
CONECT  307  309  308
CONECT  309  311  310
CONECT  311  313  312
CONECT  313  315  314
CONECT  315  317  316
CONECT  317  319  318
CONECT  319  321  320
CONECT  321  323  322
CONECT  323  325  324
CONECT  325  327  326
CONECT  327  329  328
CONECT  329  331  330
CONECT  331  333  332
CONECT  333  335  334
CONECT  335  337  336
CONECT  337  339  338
CONECT  339  341  340
CONECT  341  342
CONECT  342  344  343
CONECT  344  346  345
CONECT  346  348  347
CONECT  348  350  349
CONECT  350  351
CONECT  351  353  352
CONECT  353  355  354
CONECT  355  357  356
CONECT  357  359  358
CONECT  359  361  360
CONECT  361  363  362
CONECT  363  365  364
CONECT  365  367  366
CONECT  367  368
CONECT  368  370  369
CONECT  370  372  371
CONECT  372  374  373
CONECT  374  376  375
CONECT  376  378  377
CONECT  378  380  379
CONECT  380  382  381
CONECT  382  384  383
CONECT  384  386  385
CONECT  386  387
ENDMDL
REMARK 2KW5 MODEL 5 UNRES energy =  1020.50 kcal/mol RMSD =14.80 A
CRYST1  640.000  640.000  640.000  90.00  90.00  90.00 P 1           1
ORIGX1       1.00000   0.00000   0.00000        0.00000
ORIGX2       0.00000   1.00000   0.00000        0.00000
ORIGX2       0.00000   0.00000   1.00000        0.00000
SCALE1       1.00000   0.00000   0.00000        0.00000
SCALE2       1.00000   0.00000   0.00000        0.00000
SCALE3       1.00000   0.00000   0.00000        0.00000
ATOM      1  CA  MET A   1     316.705 324.337 299.284  1.00 18.61
ATOM      2  SC  MET A   1     318.367 324.285 297.421  1.00 18.83
ATOM      3  CA  TRP A   2     317.330 323.265 302.824  1.00 17.26
ATOM      4  SC  TRP A   2     317.213 321.436 305.598  1.00 16.52
ATOM      5  CA  ASP A   3     317.424 319.579 302.058  1.00 17.76
ATOM      6  SC  ASP A   3     315.720 319.755 301.037  1.00 18.33
ATOM      7  CA  GLU A   4     320.503 319.968 299.861  1.00 18.16
ATOM      8  SC  GLU A   4     321.195 318.765 297.483  1.00 18.97
ATOM      9  CA  ARG A   5     321.895 321.709 302.841  1.00 17.68
ATOM     10  SC  ARG A   5     323.552 324.686 302.098  1.00 19.31
ATOM     11  CA  PHE A   6     321.457 319.381 305.985  1.00 15.17
ATOM     12  SC  PHE A   6     322.785 320.964 308.106  1.00 14.21
ATOM     13  CA  SER A   7     320.533 316.003 304.392  1.00 15.15
ATOM     14  SC  SER A   7     319.396 315.746 304.967  1.00 15.49
ATOM     15  CA  GLN A   8     322.577 316.172 301.062  1.00 15.80
ATOM     16  SC  GLN A   8     320.251 314.888 300.400  1.00 17.03
ATOM     17  CA  SER A   9     325.787 317.374 303.185  1.00 15.15
ATOM     18  SC  SER A   9     326.556 318.384 303.602  1.00 15.22
ATOM     19  CA  GLU A  10     325.273 314.166 305.800  1.00 13.53
ATOM     20  SC  GLU A  10     326.078 312.713 304.117  1.00 14.03
ATOM     21  CA  TYR A  11     328.778 312.567 306.686  1.00 12.29
ATOM     22  SC  TYR A  11     331.677 314.302 306.265  1.00 12.81
ATOM     23  CA  VAL A  12     329.072 310.901 310.095  1.00 12.27
ATOM     24  SC  VAL A  12     328.394 309.614 310.025  1.00 12.71
ATOM     25  CA  TYR A  13     332.471 309.661 311.723  1.00 11.51
ATOM     26  SC  TYR A  13     332.293 312.111 313.803  1.00 11.95
ATOM     27  CA  GLY A  14     332.442 306.530 313.767  1.00 10.79
ATOM     28  CA  THR A  15     336.163 305.958 314.526  1.00  8.50
ATOM     29  SC  THR A  15     336.650 306.188 313.196  1.00  8.55
ATOM     30  CA  GLU A  16     337.621 305.879 317.999  1.00  7.05
ATOM     31  SC  GLU A  16     340.037 305.434 317.833  1.00  7.72
ATOM     32  CA  PRO A  17     335.404 308.329 320.202  1.00  6.15
ATOM     33  SC  PRO A  17     335.130 308.712 318.913  1.00  6.46
ATOM     34  CA  ASN A  18     332.190 306.733 321.188  1.00  5.69
ATOM     35  SC  ASN A  18     332.483 304.777 321.152  1.00  6.45
ATOM     36  CA  ASP A  19     329.688 309.678 321.752  1.00  5.21
ATOM     37  SC  ASP A  19     331.180 310.731 322.294  1.00  6.22
ATOM     38  CA  PHE A  20     325.934 309.302 321.062  1.00  4.33
ATOM     39  SC  PHE A  20     324.520 307.602 323.038  1.00  5.33
ATOM     40  CA  LEU A  21     325.590 312.045 318.772  1.00  3.07
ATOM     41  SC  LEU A  21     325.072 313.649 317.428  1.00  2.95
ATOM     42  CA  VAL A  22     328.689 310.775 316.866  1.00  3.65
ATOM     43  SC  VAL A  22     329.728 310.093 317.665  1.00  4.24
ATOM     44  CA  SER A  23     327.095 307.437 315.711  1.00  3.65
ATOM     45  SC  SER A  23     328.133 306.650 316.036  1.00  4.10
ATOM     46  CA  VAL A  24     323.691 308.665 315.200  1.00  3.10
ATOM     47  SC  VAL A  24     323.357 309.028 316.668  1.00  3.29
ATOM     48  CA  ALA A  25     324.828 311.802 313.694  1.00  3.13
ATOM     49  SC  ALA A  25     325.333 311.614 313.216  1.00  3.34
ATOM     50  CA  ASN A  26     322.659 310.990 310.691  1.00  3.60
ATOM     51  SC  ASN A  26     322.667 309.054 310.777  1.00  4.17
ATOM     52  CA  GLN A  27     319.488 310.337 312.620  1.00  3.88
ATOM     53  SC  GLN A  27     319.721 307.988 313.057  1.00  4.48
ATOM     54  CA  ILE A  28     319.627 313.703 313.737  1.00  3.62
ATOM     55  SC  ILE A  28     321.364 314.279 313.423  1.00  3.28
ATOM     56  CA  PRO A  29     317.554 316.492 312.262  1.00  4.42
ATOM     57  SC  PRO A  29     317.662 317.355 313.380  1.00  4.62
ATOM     58  CA  GLN A  30     319.767 318.757 310.297  1.00  4.40
ATOM     59  SC  GLN A  30     320.591 316.650 309.725  1.00  5.02
ATOM     60  CA  GLY A  31     318.983 322.184 310.254  1.00  4.52
ATOM     61  CA  LYS A  32     321.406 324.286 312.337  1.00  3.78
ATOM     62  SC  LYS A  32     323.404 326.249 311.008  1.00  4.64
ATOM     63  CA  ILE A  33     322.455 322.615 315.322  1.00  2.66
ATOM     64  SC  ILE A  33     322.943 321.174 314.119  1.00  2.65
ATOM     65  CA  LEU A  34     324.079 323.502 318.563  1.00  2.10
ATOM     66  SC  LEU A  34     324.085 325.276 319.732  1.00  2.44
ATOM     67  CA  CYS A  35     326.776 321.912 320.916  1.00  1.73
ATOM     68  SC  CYS A  35     328.129 322.533 320.946  1.00  1.84
ATOM     69  CA  LEU A  36     327.289 321.360 324.829  1.00  2.16
ATOM     70  SC  LEU A  36     325.896 320.627 326.320  1.00  2.30
ATOM     71  CA  ALA A  37     330.035 322.753 326.999  1.00  2.89
ATOM     72  SC  ALA A  37     330.255 323.161 326.403  1.00  3.08
ATOM     73  CA  GLU A  38     329.427 323.004 330.781  1.00  3.97
ATOM     74  SC  GLU A  38     326.734 322.952 330.836  1.00  4.89
ATOM     75  CA  GLY A  39     332.323 324.228 332.856  1.00  5.10
ATOM     76  CA  GLU A  40     335.224 322.212 331.569  1.00  5.52
ATOM     77  SC  GLU A  40     335.400 319.634 332.716  1.00  6.36
ATOM     78  CA  GLY A  41     337.393 323.630 328.654  1.00  5.95
ATOM     79  CA  ARG A  42     336.093 320.665 326.704  1.00  5.44
ATOM     80  SC  ARG A  42     335.295 318.097 328.946  1.00  6.67
ATOM     81  CA  ASN A  43     334.065 320.714 323.403  1.00  4.54
ATOM     82  SC  ASN A  43     335.446 321.890 322.670  1.00  5.23
ATOM     83  CA  ALA A  44     332.328 317.819 321.542  1.00  3.93
ATOM     84  SC  ALA A  44     332.161 317.155 321.876  1.00  4.23
ATOM     85  CA  CYS A  45     330.647 319.363 318.363  1.00  3.34
ATOM     86  SC  CYS A  45     331.811 319.239 317.477  1.00  3.94
ATOM     87  CA  PHE A  46     329.712 316.287 316.679  1.00  3.39
ATOM     88  SC  PHE A  46     329.184 314.808 319.315  1.00  4.64
ATOM     89  CA  LEU A  47     327.710 318.584 314.243  1.00  2.64
ATOM     90  SC  LEU A  47     326.797 319.171 315.979  1.00  2.62
ATOM     91  CA  ALA A  48     330.523 320.723 313.296  1.00  3.05
ATOM     92  SC  ALA A  48     330.206 321.455 313.046  1.00  3.28
ATOM     93  CA  SER A  49     333.017 317.956 312.588  1.00  3.45
ATOM     94  SC  SER A  49     333.795 317.050 313.308  1.00  3.67
ATOM     95  CA  LEU A  50     330.290 315.725 310.974  1.00  3.38
ATOM     96  SC  LEU A  50     329.057 315.003 312.573  1.00  3.22
ATOM     97  CA  GLY A  51     329.402 317.950 308.046  1.00  4.13
ATOM     98  CA  TYR A  52     326.429 320.067 309.472  1.00  3.87
ATOM     99  SC  TYR A  52     325.611 316.775 308.755  1.00  4.79
ATOM    100  CA  GLU A  53     326.249 323.865 310.530  1.00  3.42
ATOM    101  SC  GLU A  53     326.954 324.852 308.600  1.00  4.19
ATOM    102  CA  VAL A  54     326.472 324.340 314.221  1.00  2.45
ATOM    103  SC  VAL A  54     327.048 323.576 315.482  1.00  2.43
ATOM    104  CA  THR A  55     326.297 327.160 316.699  1.00  2.17
ATOM    105  SC  THR A  55     324.903 327.605 316.404  1.00  2.43
ATOM    106  CA  ALA A  56     328.335 326.640 320.082  1.00  2.00
ATOM    107  SC  ALA A  56     329.068 326.695 320.210  1.00  2.06
ATOM    108  CA  VAL A  57     328.060 327.241 323.816  1.00  2.35
ATOM    109  SC  VAL A  57     327.024 326.230 323.592  1.00  2.48
ATOM    110  CA  ASP A  58     330.230 329.926 325.393  1.00  3.34
ATOM    111  SC  ASP A  58     329.740 331.512 326.706  1.00  4.36
ATOM    112  CA  GLN A  59     330.124 328.010 328.720  1.00  4.22
ATOM    113  SC  GLN A  59     327.760 327.748 328.911  1.00  5.52
ATOM    114  CA  SER A  60     332.950 330.157 330.107  1.00  4.56
ATOM    115  SC  SER A  60     333.988 329.484 330.684  1.00  4.86
ATOM    116  CA  SER A  61     334.858 330.298 326.684  1.00  5.18
ATOM    117  SC  SER A  61     336.135 330.531 326.406  1.00  5.77
ATOM    118  CA  VAL A  62     334.525 326.464 326.505  1.00  5.19
ATOM    119  SC  VAL A  62     333.451 326.239 327.488  1.00  5.58
ATOM    120  CA  GLY A  63     332.860 325.086 323.563  1.00  4.40
ATOM    121  CA  LEU A  64     333.642 328.617 321.907  1.00  3.16
ATOM    122  SC  LEU A  64     332.107 329.783 322.349  1.00  3.23
ATOM    123  CA  ALA A  65     337.432 329.389 321.505  1.00  3.76
ATOM    124  SC  ALA A  65     337.722 329.261 322.308  1.00  4.05
ATOM    125  CA  LYS A  66     338.132 325.465 321.385  1.00  3.98
ATOM    126  SC  LYS A  66     340.608 323.828 320.709  1.00  5.29
ATOM    127  CA  ALA A  67     335.054 324.541 319.166  1.00  3.40
ATOM    128  SC  ALA A  67     334.455 324.848 319.408  1.00  3.42
ATOM    129  CA  LYS A  68     335.614 327.488 316.777  1.00  3.50
ATOM    130  SC  LYS A  68     335.065 330.442 316.335  1.00  4.33
ATOM    131  CA  GLN A  69     339.233 326.734 316.333  1.00  3.88
ATOM    132  SC  GLN A  69     340.423 327.269 318.407  1.00  4.86
ATOM    133  CA  LEU A  70     339.177 323.167 315.337  1.00  3.97
ATOM    134  SC  LEU A  70     341.206 323.301 315.287  1.00  4.59
ATOM    135  CA  ALA A  71     335.844 321.576 314.923  1.00  3.51
ATOM    136  SC  ALA A  71     335.486 321.805 315.555  1.00  3.66
ATOM    137  CA  GLN A  72     335.259 323.577 311.888  1.00  4.31
ATOM    138  SC  GLN A  72     334.436 325.885 311.546  1.00  5.20
ATOM    139  CA  GLU A  73     336.798 322.731 308.610  1.00  4.81
ATOM    140  SC  GLU A  73     337.129 324.193 306.743  1.00  5.92
ATOM    141  CA  LYS A  74     336.151 319.310 307.394  1.00  4.34
ATOM    142  SC  LYS A  74     336.755 316.954 309.343  1.00  5.14
ATOM    143  CA  GLY A  75     333.421 320.806 305.180  1.00  4.06
ATOM    144  CA  VAL A  76     331.330 322.358 307.909  1.00  3.13
ATOM    145  SC  VAL A  76     332.416 321.687 308.754  1.00  3.11
ATOM    146  CA  LYS A  77     330.828 325.940 309.634  1.00  2.95
ATOM    147  SC  LYS A  77     332.700 328.271 308.929  1.00  4.03
ATOM    148  CA  ILE A  78     330.442 326.558 313.385  1.00  2.42
ATOM    149  SC  ILE A  78     330.837 325.480 314.864  1.00  2.43
ATOM    150  CA  THR A  79     329.107 329.697 315.126  1.00  2.74
ATOM    151  SC  THR A  79     327.926 329.849 314.289  1.00  3.13
ATOM    152  CA  THR A  80     330.245 331.274 318.527  1.00  2.88
ATOM    153  SC  THR A  80     331.608 331.775 318.783  1.00  3.24
ATOM    154  CA  VAL A  81     327.546 331.643 321.210  1.00  3.02
ATOM    155  SC  VAL A  81     326.574 330.683 321.817  1.00  3.00
ATOM    156  CA  GLN A  82     327.735 333.610 324.687  1.00  3.65
ATOM    157  SC  GLN A  82     325.631 335.315 325.131  1.00  4.79
ATOM    158  CA  SER A  83     324.836 331.647 325.929  1.00  3.86
ATOM    159  SC  SER A  83     323.697 331.538 326.418  1.00  4.35
ATOM    160  CA  ASN A  84     322.131 329.518 323.742  1.00  3.88
ATOM    161  SC  ASN A  84     321.561 329.246 321.858  1.00  4.73
ATOM    162  CA  LEU A  85     321.544 327.319 326.789  1.00  3.27
ATOM    163  SC  LEU A  85     323.128 326.048 326.868  1.00  3.00
ATOM    164  CA  ALA A  86     321.457 330.091 329.483  1.00  4.34
ATOM    165  SC  ALA A  86     320.985 330.448 329.956  1.00  4.72
ATOM    166  CA  ASP A  87     320.905 327.967 332.763  1.00  4.21
ATOM    167  SC  ASP A  87     318.993 327.420 332.178  1.00  5.10
ATOM    168  CA  PHE A  88     320.978 324.355 331.231  1.00  3.70
ATOM    169  SC  PHE A  88     319.275 323.956 328.787  1.00  4.60
ATOM    170  CA  ASP A  89     322.874 322.237 333.494  1.00  4.01
ATOM    171  SC  ASP A  89     321.649 323.007 334.998  1.00  4.88
ATOM    172  CA  ILE A  90     322.070 319.021 331.774  1.00  3.59
ATOM    173  SC  ILE A  90     320.936 318.717 330.336  1.00  3.43
ATOM    174  CA  VAL A  91     324.808 316.472 332.521  1.00  3.91
ATOM    175  SC  VAL A  91     324.442 315.582 331.270  1.00  4.30
ATOM    176  CA  ALA A  92     328.400 317.184 333.302  1.00  5.05
ATOM    177  SC  ALA A  92     329.169 317.301 333.469  1.00  5.36
ATOM    178  CA  ASP A  93     330.269 314.130 331.478  1.00  5.51
ATOM    179  SC  ASP A  93     331.749 313.529 332.807  1.00  6.39
ATOM    180  CA  ALA A  94     327.684 313.771 328.560  1.00  5.09
ATOM    181  SC  ALA A  94     327.236 313.221 328.275  1.00  5.34
ATOM    182  CA  TRP A  95     327.592 317.704 328.313  1.00  4.22
ATOM    183  SC  TRP A  95     326.535 319.116 331.172  1.00  4.56
ATOM    184  CA  GLU A  96     331.179 317.524 327.324  1.00  3.73
ATOM    185  SC  GLU A  96     331.575 319.621 328.764  1.00  4.73
ATOM    186  CA  GLY A  97     330.088 315.222 324.494  1.00  3.06
ATOM    187  CA  ILE A  98     326.249 316.270 323.937  1.00  2.30
ATOM    188  SC  ILE A  98     324.810 316.099 325.104  1.00  2.42
ATOM    189  CA  VAL A  99     324.321 318.284 321.194  1.00  1.95
ATOM    190  SC  VAL A  99     323.467 317.514 320.224  1.00  2.15
ATOM    191  CA  SER A 100     321.303 320.604 320.720  1.00  2.47
ATOM    192  SC  SER A 100     321.106 321.935 320.608  1.00  2.84
ATOM    193  CA  ILE A 101     318.984 320.359 317.813  1.00  3.01
ATOM    194  SC  ILE A 101     320.262 319.295 317.038  1.00  3.46
ATOM    195  CA  PHE A 102     317.360 323.829 318.217  1.00  3.37
ATOM    196  SC  PHE A 102     314.837 324.968 319.235  1.00  4.64
ATOM    197  CA  CYS A 103     319.684 326.654 318.256  1.00  3.94
ATOM    198  SC  CYS A 103     319.621 326.578 316.881  1.00  4.46
ATOM    199  CA  HIS A 104     317.775 329.896 319.212  1.00  4.22
ATOM    200  SC  HIS A 104     316.287 328.603 317.242  1.00  5.36
ATOM    201  CA  LEU A 105     318.245 331.608 322.747  1.00  4.22
ATOM    202  SC  LEU A 105     318.815 330.867 324.604  1.00  4.18
ATOM    203  CA  PRO A 106     315.163 333.849 323.309  1.00  5.41
ATOM    204  SC  PRO A 106     314.635 333.826 321.944  1.00  5.66
ATOM    205  CA  SER A 107     312.447 331.503 324.414  1.00  5.74
ATOM    206  SC  SER A 107     311.260 331.748 324.840  1.00  6.31
ATOM    207  CA  SER A 108     313.697 329.079 321.959  1.00  5.76
ATOM    208  SC  SER A 108     314.916 329.691 321.612  1.00  6.11
ATOM    209  CA  LEU A 109     316.018 327.034 323.896  1.00  4.27
ATOM    210  SC  LEU A 109     317.837 326.325 323.685  1.00  4.17
ATOM    211  CA  ARG A 110     314.204 328.246 326.993  1.00  4.80
ATOM    212  SC  ARG A 110     314.575 331.706 327.137  1.00  6.01
ATOM    213  CA  GLN A 111     311.050 326.133 326.222  1.00  5.04
ATOM    214  SC  GLN A 111     309.022 327.966 326.088  1.00  6.06
ATOM    215  CA  GLN A 112     313.421 323.543 324.557  1.00  4.83
ATOM    216  SC  GLN A 112     314.713 322.457 322.814  1.00  5.64
ATOM    217  CA  LEU A 113     312.794 320.785 326.929  1.00  3.73
ATOM    218  SC  LEU A 113     314.848 320.667 326.945  1.00  3.64
ATOM    219  CA  TYR A 114     312.931 322.476 330.323  1.00  4.20
ATOM    220  SC  TYR A 114     312.244 325.414 329.295  1.00  6.14
ATOM    221  CA  PRO A 115     311.067 319.881 332.271  1.00  4.23
ATOM    222  SC  PRO A 115     310.104 319.988 331.211  1.00  4.62
ATOM    223  CA  LYS A 116     312.759 316.550 331.624  1.00  3.96
ATOM    224  SC  LYS A 116     311.321 314.324 332.967  1.00  5.45
ATOM    225  CA  VAL A 117     315.734 316.675 329.246  1.00  2.87
ATOM    226  SC  VAL A 117     316.025 316.313 327.737  1.00  2.85
ATOM    227  CA  TYR A 118     316.878 319.818 331.141  1.00  3.81
ATOM    228  SC  TYR A 118     315.913 320.153 334.342  1.00  5.67
ATOM    229  CA  GLN A 119     317.309 317.460 334.113  1.00  4.05
ATOM    230  SC  GLN A 119     316.085 315.480 334.840  1.00  4.99
ATOM    231  CA  GLY A 120     320.182 314.911 333.852  1.00  3.93
ATOM    232  CA  LEU A 121     320.021 313.274 330.245  1.00  2.82
ATOM    233  SC  LEU A 121     319.659 312.794 328.225  1.00  2.59
ATOM    234  CA  LYS A 122     323.215 311.147 330.229  1.00  3.61
ATOM    235  SC  LYS A 122     323.228 311.316 332.924  1.00  4.94
ATOM    236  CA  PRO A 123     321.517 308.266 328.342  1.00  3.62
ATOM    237  SC  PRO A 123     320.533 308.215 329.355  1.00  4.03
ATOM    238  CA  GLY A 124     320.997 309.552 324.965  1.00  3.49
ATOM    239  CA  GLY A 125     323.655 312.214 324.651  1.00  3.33
ATOM    240  CA  VAL A 126     320.981 313.678 322.370  1.00  2.68
ATOM    241  SC  VAL A 126     320.609 312.363 321.830  1.00  2.82
ATOM    242  CA  PHE A 127     319.506 316.777 323.877  1.00  2.76
ATOM    243  SC  PHE A 127     320.418 319.617 324.429  1.00  3.72
ATOM    244  CA  ILE A 128     316.916 316.752 321.212  1.00  2.90
ATOM    245  SC  ILE A 128     317.328 316.198 319.388  1.00  3.16
ATOM    246  CA  LEU A 129     313.704 317.467 323.178  1.00  3.18
ATOM    247  SC  LEU A 129     312.444 316.559 324.502  1.00  3.37
ATOM    248  CA  GLU A 130     312.718 320.621 321.200  1.00  4.01
ATOM    249  SC  GLU A 130     314.000 320.860 319.144  1.00  5.01
ATOM    250  CA  GLY A 131     309.353 321.574 319.355  1.00  4.46
ATOM    251  CA  PHE A 132     308.812 324.405 321.578  1.00  4.78
ATOM    252  SC  PHE A 132     309.558 323.684 324.346  1.00  5.96
ATOM    253  CA  ALA A 133     308.995 327.759 319.432  1.00  5.79
ATOM    254  SC  ALA A 133     308.280 327.928 319.344  1.00  5.96
ATOM    255  CA  PRO A 134     308.729 331.297 320.403  1.00  7.05
ATOM    256  SC  PRO A 134     310.150 331.295 320.483  1.00  7.59
ATOM    257  CA  GLU A 135     306.037 332.057 317.825  1.00  7.20
ATOM    258  SC  GLU A 135     304.475 331.595 316.881  1.00  8.50
ATOM    259  CA  GLN A 136     304.650 328.327 318.015  1.00  5.99
ATOM    260  SC  GLN A 136     305.745 328.143 315.479  1.00  6.66
ATOM    261  CA  LEU A 137     302.052 327.510 320.797  1.00  5.08
ATOM    262  SC  LEU A 137     301.406 325.553 320.582  1.00  4.74
ATOM    263  CA  GLN A 138     303.754 329.439 323.592  1.00  6.47
ATOM    264  SC  GLN A 138     305.613 331.513 323.361  1.00  7.33
ATOM    265  CA  TYR A 139     302.854 332.666 321.470  1.00  7.69
ATOM    266  SC  TYR A 139     302.072 335.657 320.358  1.00  8.45
ATOM    267  CA  ASN A 140     299.296 331.653 321.027  1.00  8.81
ATOM    268  SC  ASN A 140     298.606 329.876 320.615  1.00  9.55
ATOM    269  CA  THR A 141     298.821 330.243 324.527  1.00  9.02
ATOM    270  SC  THR A 141     298.879 330.485 325.916  1.00  9.27
ATOM    271  CA  GLY A 142     295.427 328.727 324.357  1.00  9.56
ATOM    272  CA  GLY A 143     295.273 326.083 321.632  1.00  8.89
ATOM    273  CA  PRO A 144     296.661 322.770 319.928  1.00  8.10
ATOM    274  SC  PRO A 144     295.318 322.765 319.343  1.00  8.55
ATOM    275  CA  LYS A 145     299.311 323.707 317.320  1.00  7.14
ATOM    276  SC  LYS A 145     299.302 326.613 316.113  1.00  8.21
ATOM    277  CA  ASP A 146     302.182 321.250 316.218  1.00  6.59
ATOM    278  SC  ASP A 146     303.712 320.111 315.615  1.00  7.56
ATOM    279  CA  LEU A 147     304.378 323.193 318.620  1.00  5.59
ATOM    280  SC  LEU A 147     306.198 324.150 317.970  1.00  5.83
ATOM    281  CA  ASP A 148     304.326 323.231 322.323  1.00  5.93
ATOM    282  SC  ASP A 148     305.037 323.396 324.282  1.00  7.04
ATOM    283  CA  LEU A 149     300.643 322.290 323.199  1.00  4.95
ATOM    284  SC  LEU A 149     299.115 322.074 324.674  1.00  5.94
ATOM    285  CA  LEU A 150     301.216 319.171 320.907  1.00  3.47
ATOM    286  SC  LEU A 150     303.103 319.909 321.186  1.00  3.47
ATOM    287  CA  PRO A 151     302.270 315.796 321.697  1.00  3.97
ATOM    288  SC  PRO A 151     301.430 315.429 320.627  1.00  4.30
ATOM    289  CA  LYS A 152     305.873 314.879 321.330  1.00  3.65
ATOM    290  SC  LYS A 152     305.456 312.759 318.944  1.00  5.09
ATOM    291  CA  LEU A 153     306.791 317.886 323.747  1.00  3.73
ATOM    292  SC  LEU A 153     308.552 318.936 323.114  1.00  4.20
ATOM    293  CA  GLU A 154     303.663 317.630 326.061  1.00  4.69
ATOM    294  SC  GLU A 154     301.705 317.822 326.460  1.00  6.00
ATOM    295  CA  THR A 155     302.599 313.870 325.471  1.00  4.02
ATOM    296  SC  THR A 155     301.133 313.748 325.276  1.00  4.57
ATOM    297  CA  LEU A 156     305.991 312.334 325.189  1.00  3.32
ATOM    298  SC  LEU A 156     307.535 313.379 323.980  1.00  3.69
ATOM    299  CA  GLN A 157     307.123 314.749 328.000  1.00  4.05
ATOM    300  SC  GLN A 157     308.099 316.788 327.567  1.00  5.03
ATOM    301  CA  SER A 158     304.517 312.913 330.225  1.00  4.50
ATOM    302  SC  SER A 158     304.409 312.343 328.965  1.00  4.96
ATOM    303  CA  GLU A 159     307.207 310.531 331.593  1.00  3.97
ATOM    304  SC  GLU A 159     307.691 308.055 331.725  1.00  4.98
ATOM    305  CA  LEU A 160     310.063 311.386 329.218  1.00  3.59
ATOM    306  SC  LEU A 160     311.623 312.441 328.665  1.00  3.42
ATOM    307  CA  PRO A 161     313.049 310.450 331.589  1.00  4.53
ATOM    308  SC  PRO A 161     312.503 309.188 331.943  1.00  5.02
ATOM    309  CA  SER A 162     315.789 311.300 329.192  1.00  4.48
ATOM    310  SC  SER A 162     316.081 310.090 329.570  1.00  5.11
ATOM    311  CA  LEU A 163     313.930 309.688 326.103  1.00  3.63
ATOM    312  SC  LEU A 163     314.899 311.394 325.381  1.00  3.57
ATOM    313  CA  ASN A 164     315.217 308.940 322.617  1.00  3.84
ATOM    314  SC  ASN A 164     316.935 308.045 322.862  1.00  4.53
ATOM    315  CA  TRP A 165     313.157 307.770 319.968  1.00  3.64
ATOM    316  SC  TRP A 165     314.225 309.844 317.061  1.00  4.15
ATOM    317  CA  LEU A 166     314.578 305.832 316.898  1.00  4.17
ATOM    318  SC  LEU A 166     316.112 304.424 316.951  1.00  4.84
ATOM    319  CA  ILE A 167     311.959 307.612 314.673  1.00  4.33
ATOM    320  SC  ILE A 167     310.234 308.129 314.546  1.00  4.94
ATOM    321  CA  ALA A 168     313.872 309.885 312.272  1.00  4.88
ATOM    322  SC  ALA A 168     313.831 309.698 311.432  1.00  5.20
ATOM    323  CA  ASN A 169     311.572 312.926 312.552  1.00  4.84
ATOM    324  SC  ASN A 169     311.458 312.418 314.423  1.00  5.39
ATOM    325  CA  ASN A 170     312.495 316.439 312.630  1.00  5.16
ATOM    326  SC  ASN A 170     313.976 315.361 312.273  1.00  5.96
ATOM    327  CA  LEU A 171     309.968 319.205 312.489  1.00  5.42
ATOM    328  SC  LEU A 171     309.476 318.456 314.308  1.00  5.53
ATOM    329  CA  GLU A 172     310.005 322.846 311.290  1.00  6.42
ATOM    330  SC  GLU A 172     310.476 321.578 309.261  1.00  7.10
ATOM    331  CA  ARG A 173     309.465 326.094 312.761  1.00  7.51
ATOM    332  SC  ARG A 173     311.578 324.984 310.520  1.00  8.27
ATOM    333  CA  ASN A 174     308.317 329.447 311.166  1.00  9.18
ATOM    334  SC  ASN A 174     306.532 329.995 310.291  1.00  9.86
ATOM    335  CA  LEU A 175     310.451 331.582 313.372  1.00 10.04
ATOM    336  SC  LEU A 175     309.978 329.960 314.500  1.00  9.53
ATOM    337  CA  ASP A 176     311.414 334.746 311.342  1.00 12.27
ATOM    338  SC  ASP A 176     309.519 335.260 311.102  1.00 12.85
ATOM    339  CA  GLU A 177     315.085 334.065 312.557  1.00 13.44
ATOM    340  SC  GLU A 177     314.933 334.463 314.880  1.00 13.98
ATOM    341  CA  GLY A 178     317.332 331.007 311.774  1.00 14.75
ATOM    342  CA  ALA A 179     320.894 329.683 310.981  1.00 14.97
ATOM    343  SC  ALA A 179     320.922 329.059 311.482  1.00 15.15
ATOM    344  CA  TYR A 180     321.822 327.643 307.716  1.00 14.21
ATOM    345  SC  TYR A 180     318.829 326.744 308.842  1.00 14.57
ATOM    346  CA  HIS A 181     318.527 329.066 306.088  1.00 13.77
ATOM    347  SC  HIS A 181     318.444 327.748 303.784  1.00 14.49
ATOM    348  CA  GLN A 182     316.312 332.125 306.815  1.00 12.69
ATOM    349  SC  GLN A 182     315.888 334.063 308.223  1.00 13.69
ATOM    350  CA  GLY A 183     312.577 332.523 307.238  1.00 11.19
ATOM    351  CA  LYS A 184     312.385 329.196 308.738  1.00  9.09
ATOM    352  SC  LYS A 184     312.811 327.777 306.563  1.00  9.57
ATOM    353  CA  ALA A 185     313.584 327.303 311.800  1.00  7.37
ATOM    354  SC  ALA A 185     313.218 327.597 312.285  1.00  7.55
ATOM    355  CA  ALA A 186     314.694 323.763 312.609  1.00  5.83
ATOM    356  SC  ALA A 186     315.417 323.496 312.502  1.00  6.00
ATOM    357  CA  LEU A 187     312.963 321.666 315.289  1.00  4.48
ATOM    358  SC  LEU A 187     311.797 323.322 315.820  1.00  4.84
ATOM    359  CA  ILE A 188     313.428 317.906 316.699  1.00  4.04
ATOM    360  SC  ILE A 188     312.442 317.290 318.303  1.00  4.00
ATOM    361  CA  GLN A 189     311.402 314.893 317.577  1.00  3.62
ATOM    362  SC  GLN A 189     309.548 312.989 318.260  1.00  4.63
ATOM    363  CA  LEU A 190     314.112 312.779 319.352  1.00  3.17
ATOM    364  SC  LEU A 190     312.845 312.876 321.103  1.00  3.44
ATOM    365  CA  LEU A 191     317.305 311.508 318.303  1.00  3.19
ATOM    366  SC  LEU A 191     319.015 311.884 317.670  1.00  3.37
ATOM    367  CA  GLY A 192     318.261 307.921 317.500  1.00  4.53
ATOM    368  CA  GLN A 193     319.445 306.596 320.733  1.00  4.48
ATOM    369  SC  GLN A 193     322.068 306.285 319.616  1.00  5.30
ATOM    370  CA  LYS A 194     317.794 304.264 323.254  1.00  4.49
ATOM    371  SC  LYS A 194     315.232 303.084 321.887  1.00  5.36
ATOM    372  CA  LEU A 195     317.403 304.402 326.934  1.00  4.65
ATOM    373  SC  LEU A 195     315.534 305.358 326.557  1.00  4.84
ATOM    374  CA  GLU A 196     318.618 301.473 329.253  1.00  6.11
ATOM    375  SC  GLU A 196     320.880 301.180 329.055  1.00  6.83
ATOM    376  CA  HIS A 197     318.368 302.918 332.898  1.00  7.26
ATOM    377  SC  HIS A 197     321.043 302.997 333.419  1.00  8.04
ATOM    378  CA  HIS A 198     316.522 306.307 333.854  1.00  8.24
ATOM    379  SC  HIS A 198     314.714 305.272 332.037  1.00  8.74
ATOM    380  CA  HIS A 199     317.035 308.807 336.757  1.00 10.02
ATOM    381  SC  HIS A 199     319.537 307.794 336.219  1.00 10.42
ATOM    382  CA  HIS A 200     314.264 310.415 338.700  1.00 12.11
ATOM    383  SC  HIS A 200     311.822 311.409 339.489  1.00 12.55
ATOM    384  CA  HIS A 201     316.005 312.762 341.314  1.00 13.94
ATOM    385  SC  HIS A 201     318.168 312.969 339.750  1.00 13.75
ATOM    386  CA  HIS A 202     313.481 315.607 342.220  1.00 16.15
ATOM    387  SC  HIS A 202     313.537 316.834 344.525  1.00 16.98
TER
CONECT    1    3    2
CONECT    3    5    4
CONECT    5    7    6
CONECT    7    9    8
CONECT    9   11   10
CONECT   11   13   12
CONECT   13   15   14
CONECT   15   17   16
CONECT   17   19   18
CONECT   19   21   20
CONECT   21   23   22
CONECT   23   25   24
CONECT   25   27   26
CONECT   27   28
CONECT   28   30   29
CONECT   30   32   31
CONECT   32   34   33
CONECT   34   36   35
CONECT   36   38   37
CONECT   38   40   39
CONECT   40   42   41
CONECT   42   44   43
CONECT   44   46   45
CONECT   46   48   47
CONECT   48   50   49
CONECT   50   52   51
CONECT   52   54   53
CONECT   54   56   55
CONECT   56   58   57
CONECT   58   60   59
CONECT   60   61
CONECT   61   63   62
CONECT   63   65   64
CONECT   65   67   66
CONECT   67   69   68
CONECT   69   71   70
CONECT   71   73   72
CONECT   73   75   74
CONECT   75   76
CONECT   76   78   77
CONECT   78   79
CONECT   79   81   80
CONECT   81   83   82
CONECT   83   85   84
CONECT   85   87   86
CONECT   87   89   88
CONECT   89   91   90
CONECT   91   93   92
CONECT   93   95   94
CONECT   95   97   96
CONECT   97   98
CONECT   98  100   99
CONECT  100  102  101
CONECT  102  104  103
CONECT  104  106  105
CONECT  106  108  107
CONECT  108  110  109
CONECT  110  112  111
CONECT  112  114  113
CONECT  114  116  115
CONECT  116  118  117
CONECT  118  120  119
CONECT  120  121
CONECT  121  123  122
CONECT  123  125  124
CONECT  125  127  126
CONECT  127  129  128
CONECT  129  131  130
CONECT  131  133  132
CONECT  133  135  134
CONECT  135  137  136
CONECT  137  139  138
CONECT  139  141  140
CONECT  141  143  142
CONECT  143  144
CONECT  144  146  145
CONECT  146  148  147
CONECT  148  150  149
CONECT  150  152  151
CONECT  152  154  153
CONECT  154  156  155
CONECT  156  158  157
CONECT  158  160  159
CONECT  160  162  161
CONECT  162  164  163
CONECT  164  166  165
CONECT  166  168  167
CONECT  168  170  169
CONECT  170  172  171
CONECT  172  174  173
CONECT  174  176  175
CONECT  176  178  177
CONECT  178  180  179
CONECT  180  182  181
CONECT  182  184  183
CONECT  184  186  185
CONECT  186  187
CONECT  187  189  188
CONECT  189  191  190
CONECT  191  193  192
CONECT  193  195  194
CONECT  195  197  196
CONECT  197  199  198
CONECT  199  201  200
CONECT  201  203  202
CONECT  203  205  204
CONECT  205  207  206
CONECT  207  209  208
CONECT  209  211  210
CONECT  211  213  212
CONECT  213  215  214
CONECT  215  217  216
CONECT  217  219  218
CONECT  219  221  220
CONECT  221  223  222
CONECT  223  225  224
CONECT  225  227  226
CONECT  227  229  228
CONECT  229  231  230
CONECT  231  232
CONECT  232  234  233
CONECT  234  236  235
CONECT  236  238  237
CONECT  238  239
CONECT  239  240
CONECT  240  242  241
CONECT  242  244  243
CONECT  244  246  245
CONECT  246  248  247
CONECT  248  250  249
CONECT  250  251
CONECT  251  253  252
CONECT  253  255  254
CONECT  255  257  256
CONECT  257  259  258
CONECT  259  261  260
CONECT  261  263  262
CONECT  263  265  264
CONECT  265  267  266
CONECT  267  269  268
CONECT  269  271  270
CONECT  271  272
CONECT  272  273
CONECT  273  275  274
CONECT  275  277  276
CONECT  277  279  278
CONECT  279  281  280
CONECT  281  283  282
CONECT  283  285  284
CONECT  285  287  286
CONECT  287  289  288
CONECT  289  291  290
CONECT  291  293  292
CONECT  293  295  294
CONECT  295  297  296
CONECT  297  299  298
CONECT  299  301  300
CONECT  301  303  302
CONECT  303  305  304
CONECT  305  307  306
CONECT  307  309  308
CONECT  309  311  310
CONECT  311  313  312
CONECT  313  315  314
CONECT  315  317  316
CONECT  317  319  318
CONECT  319  321  320
CONECT  321  323  322
CONECT  323  325  324
CONECT  325  327  326
CONECT  327  329  328
CONECT  329  331  330
CONECT  331  333  332
CONECT  333  335  334
CONECT  335  337  336
CONECT  337  339  338
CONECT  339  341  340
CONECT  341  342
CONECT  342  344  343
CONECT  344  346  345
CONECT  346  348  347
CONECT  348  350  349
CONECT  350  351
CONECT  351  353  352
CONECT  353  355  354
CONECT  355  357  356
CONECT  357  359  358
CONECT  359  361  360
CONECT  361  363  362
CONECT  363  365  364
CONECT  365  367  366
CONECT  367  368
CONECT  368  370  369
CONECT  370  372  371
CONECT  372  374  373
CONECT  374  376  375
CONECT  376  378  377
CONECT  378  380  379
CONECT  380  382  381
CONECT  382  384  383
CONECT  384  386  385
CONECT  386  387
ENDMDL
