# Supplementary material for: Implementation of Time-Averaged Restraints with UNRES Coarse-Grained Model of Polypeptide Chains
Source: J Chem Theory Comput. 2025 Jan 24;21(3):1476–93. doi: 10.1021/acs.jctc.4c01504 (PMC11823420; doi:10.1021/acs.jctc.4c01504)
Supplement: Supplementary file 2 — ct4c01504_si_002.zip [file ct4c01504_si_002.zip › Suppdata/Structures/Models/2KZN_T260K_noave-cg.pdb]

REMARK 2KZN MODEL 1 UNRES energy =   858.20 kcal/mol RMSD = 9.10 A
CRYST1  640.000  640.000  640.000  90.00  90.00  90.00 P 1           1
ORIGX1       1.00000   0.00000   0.00000        0.00000
ORIGX2       0.00000   1.00000   0.00000        0.00000
ORIGX2       0.00000   0.00000   1.00000        0.00000
SCALE1       1.00000   0.00000   0.00000        0.00000
SCALE2       1.00000   0.00000   0.00000        0.00000
SCALE3       1.00000   0.00000   0.00000        0.00000
ATOM      1  CA  MET A   1     330.840 327.342 313.835  1.00  6.77
ATOM      2  SC  MET A   1     328.359 326.814 313.455  1.00  6.70
ATOM      3  CA  ALA A   2     331.670 323.783 314.316  1.00  6.15
ATOM      4  SC  ALA A   2     332.071 323.740 313.544  1.00  6.33
ATOM      5  CA  TYR A   3     334.487 322.667 316.599  1.00  4.96
ATOM      6  SC  TYR A   3     333.072 325.758 316.985  1.00  5.38
ATOM      7  CA  ASN A   4     335.642 319.412 318.347  1.00  5.10
ATOM      8  SC  ASN A   4     337.222 320.303 317.434  1.00  5.72
ATOM      9  CA  LYS A   5     335.157 318.389 321.769  1.00  4.48
ATOM     10  SC  LYS A   5     337.440 316.489 321.325  1.00  5.51
ATOM     11  CA  GLU A   6     337.013 320.187 324.550  1.00  4.34
ATOM     12  SC  GLU A   6     337.826 318.290 325.851  1.00  5.29
ATOM     13  CA  GLU A   7     339.101 321.417 321.616  1.00  4.23
ATOM     14  SC  GLU A   7     340.826 321.686 319.882  1.00  5.36
ATOM     15  CA  LYS A   8     337.057 324.494 320.996  1.00  3.00
ATOM     16  SC  LYS A   8     336.704 326.410 318.530  1.00  4.19
ATOM     17  CA  ILE A   9     334.639 324.263 323.862  1.00  2.34
ATOM     18  SC  ILE A   9     333.910 323.026 324.526  1.00  2.14
ATOM     19  CA  LYS A  10     336.380 327.491 325.054  1.00  2.82
ATOM     20  SC  LYS A  10     339.421 327.254 324.768  1.00  3.91
ATOM     21  CA  SER A  11     335.117 329.560 322.167  1.00  2.80
ATOM     22  SC  SER A  11     335.360 330.723 321.656  1.00  3.20
ATOM     23  CA  LEU A  12     332.126 327.413 320.805  1.00  2.13
ATOM     24  SC  LEU A  12     331.566 325.486 321.195  1.00  1.76
ATOM     25  CA  ASN A  13     330.759 326.671 324.383  1.00  1.72
ATOM     26  SC  ASN A  13     330.594 325.024 325.456  1.00  1.79
ATOM     27  CA  ARG A  14     329.959 330.343 324.595  1.00  2.29
ATOM     28  SC  ARG A  14     330.895 333.304 323.486  1.00  3.79
ATOM     29  CA  MET A  15     328.067 329.841 321.270  1.00  2.10
ATOM     30  SC  MET A  15     329.925 331.183 320.263  1.00  2.61
ATOM     31  CA  GLN A  16     325.842 327.057 322.899  1.00  1.45
ATOM     32  SC  GLN A  16     327.162 325.883 321.086  1.00  1.08
ATOM     33  CA  TYR A  17     325.729 327.902 326.640  1.00  2.34
ATOM     34  SC  TYR A  17     324.888 324.935 327.793  1.00  3.61
ATOM     35  CA  GLU A  18     325.935 331.784 326.313  1.00  3.08
ATOM     36  SC  GLU A  18     328.238 332.501 327.117  1.00  3.72
ATOM     37  CA  VAL A  19     323.799 331.226 323.262  1.00  2.77
ATOM     38  SC  VAL A  19     323.794 330.809 321.848  1.00  2.52
ATOM     39  CA  THR A  20     320.901 329.965 325.136  1.00  3.15
ATOM     40  SC  THR A  20     321.325 329.055 326.202  1.00  3.20
ATOM     41  CA  GLN A  21     321.499 332.660 327.591  1.00  4.07
ATOM     42  SC  GLN A  21     323.677 331.947 328.326  1.00  4.68
ATOM     43  CA  ASN A  22     321.274 335.445 325.204  1.00  4.31
ATOM     44  SC  ASN A  22     319.943 336.839 325.523  1.00  4.97
ATOM     45  CA  ASN A  23     323.632 335.188 322.452  1.00  3.70
ATOM     46  SC  ASN A  23     325.444 334.335 322.724  1.00  3.81
ATOM     47  CA  GLY A  24     320.561 334.274 320.343  1.00  3.45
ATOM     48  CA  THR A  25     323.286 333.689 317.621  1.00  3.31
ATOM     49  SC  THR A  25     324.485 334.456 317.826  1.00  3.49
ATOM     50  CA  GLU A  26     321.062 331.810 315.122  1.00  3.35
ATOM     51  SC  GLU A  26     322.284 331.231 313.214  1.00  3.95
ATOM     52  CA  PRO A  27     317.562 330.214 315.551  1.00  3.63
ATOM     53  SC  PRO A  27     317.313 330.462 314.136  1.00  3.94
ATOM     54  CA  PRO A  28     317.261 326.394 315.182  1.00  3.35
ATOM     55  SC  PRO A  28     315.954 326.803 315.289  1.00  3.62
ATOM     56  CA  PHE A  29     318.551 324.782 312.088  1.00  3.38
ATOM     57  SC  PHE A  29     321.403 323.845 312.444  1.00  3.04
ATOM     58  CA  GLN A  30     314.927 324.276 310.989  1.00  3.94
ATOM     59  SC  GLN A  30     313.275 325.490 312.304  1.00  4.63
ATOM     60  CA  ASN A  31     315.881 326.629 308.073  1.00  4.50
ATOM     61  SC  ASN A  31     315.624 327.616 309.681  1.00  4.81
ATOM     62  CA  GLU A  32     317.111 325.389 304.777  1.00  4.48
ATOM     63  SC  GLU A  32     319.252 326.901 303.834  1.00  5.38
ATOM     64  CA  TYR A  33     320.038 323.400 306.754  1.00  3.73
ATOM     65  SC  TYR A  33     321.901 325.607 308.470  1.00  3.88
ATOM     66  CA  TRP A  34     317.335 320.829 308.061  1.00  3.28
ATOM     67  SC  TRP A  34     316.782 321.787 311.208  1.00  3.31
ATOM     68  CA  ASP A  35     315.483 320.975 304.860  1.00  3.76
ATOM     69  SC  ASP A  35     315.638 322.672 303.636  1.00  4.40
ATOM     70  CA  HIS A  36     318.509 319.938 302.812  1.00  3.59
ATOM     71  SC  HIS A  36     319.268 320.847 300.446  1.00  4.44
ATOM     72  CA  LYS A  37     318.941 316.868 305.348  1.00  2.85
ATOM     73  SC  LYS A  37     320.667 318.787 306.994  1.00  3.74
ATOM     74  CA  GLU A  38     315.881 314.331 306.018  1.00  2.48
ATOM     75  SC  GLU A  38     314.473 312.451 305.113  1.00  3.51
ATOM     76  CA  GLU A  39     317.567 311.874 308.260  1.00  1.92
ATOM     77  SC  GLU A  39     318.742 311.093 306.332  1.00  2.81
ATOM     78  CA  GLY A  40     320.365 313.652 310.341  1.00  1.36
ATOM     79  CA  LEU A  41     321.637 314.879 313.535  1.00  1.04
ATOM     80  SC  LEU A  41     322.959 314.261 314.537  1.00  1.15
ATOM     81  CA  TYR A  42     321.513 318.162 315.491  1.00  0.87
ATOM     82  SC  TYR A  42     320.745 321.401 315.920  1.00  1.35
ATOM     83  CA  VAL A  43     324.153 319.057 317.780  1.00  0.91
ATOM     84  SC  VAL A  43     324.826 318.053 316.854  1.00  1.01
ATOM     85  CA  ASP A  44     325.372 321.318 320.277  1.00  0.95
ATOM     86  SC  ASP A  44     324.441 320.574 321.832  1.00  1.29
ATOM     87  CA  ILE A  45     329.117 320.458 319.749  1.00  1.14
ATOM     88  SC  ILE A  45     329.256 321.741 318.690  1.00  1.07
ATOM     89  CA  VAL A  46     329.575 321.065 323.566  1.00  1.38
ATOM     90  SC  VAL A  46     328.299 321.893 323.424  1.00  1.28
ATOM     91  CA  SER A  47     329.326 317.546 324.423  1.00  1.85
ATOM     92  SC  SER A  47     328.557 316.907 325.208  1.00  2.12
ATOM     93  CA  GLY A  48     325.646 317.033 323.214  1.00  1.77
ATOM     94  CA  LYS A  49     327.467 316.203 319.673  1.00  1.54
ATOM     95  SC  LYS A  49     330.285 315.237 319.991  1.00  2.11
ATOM     96  CA  PRO A  50     324.674 313.596 319.042  1.00  1.41
ATOM     97  SC  PRO A  50     325.247 313.062 320.255  1.00  1.56
ATOM     98  CA  LEU A  51     321.698 315.146 320.629  1.00  1.11
ATOM     99  SC  LEU A  51     321.640 317.231 320.905  1.00  1.04
ATOM    100  CA  PHE A  52     318.495 313.570 318.946  1.00  1.19
ATOM    101  SC  PHE A  52     316.906 313.191 321.327  1.00  1.64
ATOM    102  CA  THR A  53     317.558 312.397 315.609  1.00  1.33
ATOM    103  SC  THR A  53     317.292 310.962 315.397  1.00  1.56
ATOM    104  CA  SER A  54     316.175 314.357 312.663  1.00  1.62
ATOM    105  SC  SER A  54     316.739 313.447 311.821  1.00  1.74
ATOM    106  CA  LYS A  55     313.688 311.557 311.404  1.00  2.16
ATOM    107  SC  LYS A  55     315.023 309.519 309.387  1.00  3.05
ATOM    108  CA  ASP A  56     311.915 311.354 314.696  1.00  2.32
ATOM    109  SC  ASP A  56     309.924 311.292 315.152  1.00  2.80
ATOM    110  CA  LYS A  57     314.591 309.278 316.514  1.00  2.43
ATOM    111  SC  LYS A  57     313.708 306.252 316.092  1.00  3.32
ATOM    112  CA  PHE A  58     316.835 308.961 319.686  1.00  2.77
ATOM    113  SC  PHE A  58     317.003 308.831 322.774  1.00  3.60
ATOM    114  CA  ASP A  59     319.330 306.404 321.342  1.00  3.45
ATOM    115  SC  ASP A  59     321.313 306.791 321.388  1.00  3.91
ATOM    116  CA  SER A  60     319.440 304.583 324.753  1.00  4.32
ATOM    117  SC  SER A  60     320.031 303.441 324.441  1.00  4.71
ATOM    118  CA  GLN A  61     322.857 306.171 325.452  1.00  4.66
ATOM    119  SC  GLN A  61     323.189 304.571 323.711  1.00  5.50
ATOM    120  CA  CYS A  62     321.393 309.769 324.775  1.00  4.09
ATOM    121  SC  CYS A  62     321.266 310.732 323.687  1.00  4.09
ATOM    122  CA  GLY A  63     320.603 310.542 328.475  1.00  4.04
ATOM    123  CA  TRP A  64     317.166 311.598 327.193  1.00  3.35
ATOM    124  SC  TRP A  64     319.283 314.342 326.015  1.00  3.19
ATOM    125  CA  PRO A  65     313.948 310.076 325.958  1.00  3.41
ATOM    126  SC  PRO A  65     313.476 310.921 327.029  1.00  3.44
ATOM    127  CA  SER A  66     313.576 310.822 322.271  1.00  3.12
ATOM    128  SC  SER A  66     312.850 309.924 321.635  1.00  3.41
ATOM    129  CA  PHE A  67     310.896 313.207 321.293  1.00  2.65
ATOM    130  SC  PHE A  67     312.425 315.415 322.589  1.00  2.93
ATOM    131  CA  THR A  68     308.563 313.784 318.233  1.00  2.84
ATOM    132  SC  THR A  68     307.131 313.823 317.773  1.00  3.18
ATOM    133  CA  LYS A  69     310.481 316.979 317.181  1.00  2.16
ATOM    134  SC  LYS A  69     310.430 319.976 317.896  1.00  2.90
ATOM    135  CA  PRO A  70     313.746 317.808 315.314  1.00  1.76
ATOM    136  SC  PRO A  70     312.706 318.453 314.526  1.00  2.09
ATOM    137  CA  ILE A  71     316.971 318.026 317.253  1.00  1.36
ATOM    138  SC  ILE A  71     318.554 317.020 317.346  1.00  1.15
ATOM    139  CA  GLU A  72     315.672 321.161 318.889  1.00  1.74
ATOM    140  SC  GLU A  72     314.002 322.275 317.543  1.00  2.36
ATOM    141  CA  GLU A  73     312.877 319.305 320.569  1.00  2.12
ATOM    142  SC  GLU A  73     311.080 319.796 321.655  1.00  2.77
ATOM    143  CA  GLU A  74     314.655 315.922 320.510  1.00  1.85
ATOM    144  SC  GLU A  74     313.870 314.698 318.481  1.00  2.24
ATOM    145  CA  VAL A  75     317.612 317.202 322.632  1.00  1.55
ATOM    146  SC  VAL A  75     317.239 318.413 321.916  1.00  1.44
ATOM    147  CA  GLU A  76     316.538 316.585 326.115  1.00  2.13
ATOM    148  SC  GLU A  76     316.761 315.971 328.349  1.00  2.84
ATOM    149  CA  GLU A  77     313.610 318.053 327.886  1.00  2.00
ATOM    150  SC  GLU A  77     311.424 317.718 327.237  1.00  2.46
ATOM    151  CA  LYS A  78     314.474 320.009 331.046  1.00  2.68
ATOM    152  SC  LYS A  78     316.397 322.188 331.538  1.00  3.49
ATOM    153  CA  LEU A  79     311.908 321.561 333.333  1.00  2.64
ATOM    154  SC  LEU A  79     311.231 323.441 333.186  1.00  2.51
ATOM    155  CA  ASP A  80     308.529 320.230 332.255  1.00  2.59
ATOM    156  SC  ASP A  80     306.514 319.908 332.659  1.00  3.11
ATOM    157  CA  THR A  81     305.969 320.458 329.417  1.00  2.82
ATOM    158  SC  THR A  81     305.526 319.115 329.102  1.00  3.23
ATOM    159  CA  SER A  82     302.465 321.194 330.572  1.00  2.79
ATOM    160  SC  SER A  82     303.062 321.812 331.523  1.00  2.87
ATOM    161  CA  HIS A  83     300.223 323.938 329.052  1.00  3.09
ATOM    162  SC  HIS A  83     299.860 322.115 326.922  1.00  4.18
ATOM    163  CA  GLY A  84     299.896 326.953 331.410  1.00  3.08
ATOM    164  CA  MET A  85     302.261 324.855 333.792  1.00  2.84
ATOM    165  SC  MET A  85     302.432 324.527 336.285  1.00  3.60
ATOM    166  CA  ILE A  86     305.956 324.751 333.306  1.00  2.48
ATOM    167  SC  ILE A  86     306.928 324.091 334.797  1.00  2.75
ATOM    168  CA  ARG A  87     308.277 325.313 330.295  1.00  1.90
ATOM    169  SC  ARG A  87     310.529 327.586 329.963  1.00  2.40
ATOM    170  CA  THR A  88     311.343 323.800 329.092  1.00  1.87
ATOM    171  SC  THR A  88     310.711 322.472 328.801  1.00  2.05
ATOM    172  CA  GLU A  89     315.126 324.395 328.807  1.00  1.91
ATOM    173  SC  GLU A  89     315.948 326.511 329.629  1.00  2.69
ATOM    174  CA  VAL A  90     316.899 321.730 326.866  1.00  1.80
ATOM    175  SC  VAL A  90     316.138 321.610 325.604  1.00  1.53
ATOM    176  CA  ARG A  91     319.605 319.248 327.512  1.00  2.33
ATOM    177  SC  ARG A  91     321.638 316.778 328.916  1.00  3.29
ATOM    178  CA  SER A  92     321.368 320.896 330.430  1.00  2.71
ATOM    179  SC  SER A  92     321.792 319.951 331.176  1.00  3.03
ATOM    180  CA  ARG A  93     324.061 323.280 331.427  1.00  3.72
ATOM    181  SC  ARG A  93     323.891 326.759 331.490  1.00  5.10
ATOM    182  CA  THR A  94     326.093 320.036 332.725  1.00  3.94
ATOM    183  SC  THR A  94     325.946 319.395 334.015  1.00  4.33
ATOM    184  CA  ALA A  95     325.234 318.581 329.235  1.00  3.21
ATOM    185  SC  ALA A  95     325.204 317.948 328.763  1.00  3.27
ATOM    186  CA  ASP A  96     326.703 321.690 327.722  1.00  2.74
ATOM    187  SC  ASP A  96     328.226 320.214 327.845  1.00  3.14
ATOM    188  CA  SER A  97     324.276 321.074 325.083  1.00  2.31
ATOM    189  SC  SER A  97     323.612 320.305 325.935  1.00  2.37
ATOM    190  CA  HIS A  98     321.862 323.878 325.404  1.00  1.85
ATOM    191  SC  HIS A  98     321.203 324.657 327.960  1.00  2.82
ATOM    192  CA  LEU A  99     319.114 323.513 322.691  1.00  1.26
ATOM    193  SC  LEU A  99     319.607 321.874 323.301  1.00  1.25
ATOM    194  CA  GLY A 100     316.682 325.829 324.743  1.00  1.08
ATOM    195  CA  HIS A 101     314.064 324.361 322.649  1.00  1.33
ATOM    196  SC  HIS A 101     312.809 325.075 320.286  1.00  2.03
ATOM    197  CA  VAL A 102     311.117 322.723 324.691  1.00  1.72
ATOM    198  SC  VAL A 102     312.127 323.638 325.293  1.00  1.44
ATOM    199  CA  PHE A 103     308.769 324.673 322.501  1.00  2.42
ATOM    200  SC  PHE A 103     307.390 325.931 320.137  1.00  3.08
ATOM    201  CA  ASN A 104     306.001 322.536 324.147  1.00  3.24
ATOM    202  SC  ASN A 104     306.757 322.491 325.938  1.00  3.06
ATOM    203  CA  ASP A 105     304.985 325.397 326.518  1.00  3.49
ATOM    204  SC  ASP A 105     304.387 324.753 328.401  1.00  3.93
ATOM    205  CA  GLY A 106     305.085 328.456 324.496  1.00  3.31
ATOM    206  CA  PRO A 107     306.988 331.149 322.719  1.00  3.39
ATOM    207  SC  PRO A 107     306.060 331.049 321.655  1.00  3.61
ATOM    208  CA  GLY A 108     308.395 334.054 324.773  1.00  3.61
ATOM    209  CA  PRO A 109     305.643 333.499 327.356  1.00  3.93
ATOM    210  SC  PRO A 109     304.695 333.188 326.325  1.00  4.16
ATOM    211  CA  ASN A 110     307.718 330.457 328.338  1.00  3.10
ATOM    212  SC  ASN A 110     306.959 328.785 329.164  1.00  2.87
ATOM    213  CA  GLY A 111     311.028 331.607 326.933  1.00  2.79
ATOM    214  CA  LEU A 112     310.971 328.150 325.691  1.00  2.08
ATOM    215  SC  LEU A 112     309.563 326.980 326.115  1.00  2.03
ATOM    216  CA  ARG A 113     311.226 327.839 322.141  1.00  2.08
ATOM    217  SC  ARG A 113     309.764 329.740 319.795  1.00  3.00
ATOM    218  CA  TYR A 114     314.441 329.799 322.454  1.00  2.01
ATOM    219  SC  TYR A 114     315.036 330.231 325.729  1.00  2.60
ATOM    220  CA  CYS A 115     316.019 327.356 320.030  1.00  1.81
ATOM    221  SC  CYS A 115     316.485 326.043 319.751  1.00  1.91
ATOM    222  CA  ILE A 116     319.444 329.275 320.287  1.00  1.76
ATOM    223  SC  ILE A 116     319.653 328.185 321.826  1.00  1.51
ATOM    224  CA  ASN A 117     322.490 327.061 319.846  1.00  1.34
ATOM    225  SC  ASN A 117     323.168 326.279 321.574  1.00  1.54
ATOM    226  CA  SER A 118     322.230 326.643 316.065  1.00  1.55
ATOM    227  SC  SER A 118     321.384 327.578 316.178  1.00  1.69
ATOM    228  CA  ALA A 119     325.279 329.324 316.003  1.00  1.84
ATOM    229  SC  ALA A 119     325.054 330.089 315.931  1.00  2.00
ATOM    230  CA  ALA A 120     327.702 326.865 317.587  1.00  1.55
ATOM    231  SC  ALA A 120     328.239 327.347 317.997  1.00  1.75
ATOM    232  CA  LEU A 121     325.521 324.075 316.679  1.00  1.12
ATOM    233  SC  LEU A 121     324.059 323.609 318.236  1.00  0.97
ATOM    234  CA  ARG A 122     325.719 321.385 314.177  1.00  1.29
ATOM    235  SC  ARG A 122     329.168 320.976 314.046  1.00  2.13
ATOM    236  CA  PHE A 123     322.863 319.740 312.040  1.00  1.80
ATOM    237  SC  PHE A 123     320.122 318.677 311.616  1.00  2.49
ATOM    238  CA  VAL A 124     324.509 317.205 309.657  1.00  1.89
ATOM    239  SC  VAL A 124     325.415 317.267 310.843  1.00  1.68
ATOM    240  CA  PRO A 125     323.480 313.709 307.839  1.00  2.13
ATOM    241  SC  PRO A 125     323.899 314.409 306.657  1.00  2.41
ATOM    242  CA  LYS A 126     325.786 311.237 309.050  1.00  2.13
ATOM    243  SC  LYS A 126     326.339 308.225 308.859  1.00  2.54
ATOM    244  CA  HIS A 127     328.369 312.877 306.852  1.00  2.66
ATOM    245  SC  HIS A 127     327.165 312.511 304.420  1.00  3.56
ATOM    246  CA  LYS A 128     328.522 316.019 309.136  1.00  2.13
ATOM    247  SC  LYS A 128     330.189 318.535 309.673  1.00  2.70
ATOM    248  CA  LEU A 129     328.474 314.113 312.368  1.00  1.93
ATOM    249  SC  LEU A 129     326.883 313.488 312.228  1.00  1.75
ATOM    250  CA  LYS A 130     331.205 311.886 310.922  1.00  2.68
ATOM    251  SC  LYS A 130     330.874 309.374 309.167  1.00  3.53
ATOM    252  CA  GLU A 131     332.896 315.092 309.826  1.00  2.95
ATOM    253  SC  GLU A 131     332.218 316.166 307.733  1.00  3.47
ATOM    254  CA  GLU A 132     332.260 316.707 313.264  1.00  2.77
ATOM    255  SC  GLU A 132     332.497 317.966 315.194  1.00  3.06
ATOM    256  CA  GLY A 133     333.399 313.633 314.910  1.00  2.95
ATOM    257  CA  TYR A 134     330.317 311.790 315.923  1.00  2.37
ATOM    258  SC  TYR A 134     329.625 315.036 316.152  1.00  2.39
ATOM    259  CA  GLU A 135     330.241 308.352 314.744  1.00  2.55
ATOM    260  SC  GLU A 135     331.761 306.777 315.735  1.00  3.34
ATOM    261  CA  SER A 136     327.675 308.096 317.596  1.00  2.45
ATOM    262  SC  SER A 136     327.794 307.477 318.770  1.00  2.72
ATOM    263  CA  TYR A 137     325.350 310.607 315.867  1.00  1.87
ATOM    264  SC  TYR A 137     327.785 311.308 318.154  1.00  2.10
ATOM    265  CA  LEU A 138     325.243 308.007 313.043  1.00  2.20
ATOM    266  SC  LEU A 138     326.882 309.204 313.149  1.00  2.10
ATOM    267  CA  HIS A 139     324.223 305.459 315.741  1.00  2.41
ATOM    268  SC  HIS A 139     326.578 304.105 315.486  1.00  3.10
ATOM    269  CA  LEU A 140     321.729 308.077 317.243  1.00  1.96
ATOM    270  SC  LEU A 140     321.370 310.154 317.371  1.00  1.59
ATOM    271  CA  PHE A 141     320.232 308.627 313.689  1.00  2.24
ATOM    272  SC  PHE A 141     321.537 309.387 311.053  1.00  2.49
ATOM    273  CA  ASN A 142     319.910 304.883 313.034  1.00  2.96
ATOM    274  SC  ASN A 142     320.612 303.465 314.369  1.00  3.19
ATOM    275  CA  LYS A 143     316.395 303.831 313.766  1.00  3.45
ATOM    276  SC  LYS A 143     314.803 302.175 311.865  1.00  4.51
ATOM    277  CA  LEU A 144     316.263 304.045 317.528  1.00  3.18
ATOM    278  SC  LEU A 144     318.255 304.433 318.131  1.00  3.24
ATOM    279  CA  GLU A 145     313.359 305.306 319.734  1.00  4.30
ATOM    280  SC  GLU A 145     314.741 305.687 321.665  1.00  4.86
ATOM    281  CA  HIS A 146     310.554 307.733 319.031  1.00  6.11
ATOM    282  SC  HIS A 146     310.348 306.575 316.410  1.00  7.22
ATOM    283  CA  HIS A 147     308.292 308.378 321.749  1.00  7.16
ATOM    284  SC  HIS A 147     306.103 307.398 323.113  1.00  7.95
TER
CONECT    1    3    2
CONECT    3    5    4
CONECT    5    7    6
CONECT    7    9    8
CONECT    9   11   10
CONECT   11   13   12
CONECT   13   15   14
CONECT   15   17   16
CONECT   17   19   18
CONECT   19   21   20
CONECT   21   23   22
CONECT   23   25   24
CONECT   25   27   26
CONECT   27   29   28
CONECT   29   31   30
CONECT   31   33   32
CONECT   33   35   34
CONECT   35   37   36
CONECT   37   39   38
CONECT   39   41   40
CONECT   41   43   42
CONECT   43   45   44
CONECT   45   47   46
CONECT   47   48
CONECT   48   50   49
CONECT   50   52   51
CONECT   52   54   53
CONECT   54   56   55
CONECT   56   58   57
CONECT   58   60   59
CONECT   60   62   61
CONECT   62   64   63
CONECT   64   66   65
CONECT   66   68   67
CONECT   68   70   69
CONECT   70   72   71
CONECT   72   74   73
CONECT   74   76   75
CONECT   76   78   77
CONECT   78   79
CONECT   79   81   80
CONECT   81   83   82
CONECT   83   85   84
CONECT   85   87   86
CONECT   87   89   88
CONECT   89   91   90
CONECT   91   93   92
CONECT   93   94
CONECT   94   96   95
CONECT   96   98   97
CONECT   98  100   99
CONECT  100  102  101
CONECT  102  104  103
CONECT  104  106  105
CONECT  106  108  107
CONECT  108  110  109
CONECT  110  112  111
CONECT  112  114  113
CONECT  114  116  115
CONECT  116  118  117
CONECT  118  120  119
CONECT  120  122  121
CONECT  122  123
CONECT  123  125  124
CONECT  125  127  126
CONECT  127  129  128
CONECT  129  131  130
CONECT  131  133  132
CONECT  133  135  134
CONECT  135  137  136
CONECT  137  139  138
CONECT  139  141  140
CONECT  141  143  142
CONECT  143  145  144
CONECT  145  147  146
CONECT  147  149  148
CONECT  149  151  150
CONECT  151  153  152
CONECT  153  155  154
CONECT  155  157  156
CONECT  157  159  158
CONECT  159  161  160
CONECT  161  163  162
CONECT  163  164
CONECT  164  166  165
CONECT  166  168  167
CONECT  168  170  169
CONECT  170  172  171
CONECT  172  174  173
CONECT  174  176  175
CONECT  176  178  177
CONECT  178  180  179
CONECT  180  182  181
CONECT  182  184  183
CONECT  184  186  185
CONECT  186  188  187
CONECT  188  190  189
CONECT  190  192  191
CONECT  192  194  193
CONECT  194  195
CONECT  195  197  196
CONECT  197  199  198
CONECT  199  201  200
CONECT  201  203  202
CONECT  203  205  204
CONECT  205  206
CONECT  206  208  207
CONECT  208  209
CONECT  209  211  210
CONECT  211  213  212
CONECT  213  214
CONECT  214  216  215
CONECT  216  218  217
CONECT  218  220  219
CONECT  220  222  221
CONECT  222  224  223
CONECT  224  226  225
CONECT  226  228  227
CONECT  228  230  229
CONECT  230  232  231
CONECT  232  234  233
CONECT  234  236  235
CONECT  236  238  237
CONECT  238  240  239
CONECT  240  242  241
CONECT  242  244  243
CONECT  244  246  245
CONECT  246  248  247
CONECT  248  250  249
CONECT  250  252  251
CONECT  252  254  253
CONECT  254  256  255
CONECT  256  257
CONECT  257  259  258
CONECT  259  261  260
CONECT  261  263  262
CONECT  263  265  264
CONECT  265  267  266
CONECT  267  269  268
CONECT  269  271  270
CONECT  271  273  272
CONECT  273  275  274
CONECT  275  277  276
CONECT  277  279  278
CONECT  279  281  280
CONECT  281  283  282
CONECT  283  284
ENDMDL
REMARK 2KZN MODEL 2 UNRES energy =   858.55 kcal/mol RMSD = 9.81 A
CRYST1  640.000  640.000  640.000  90.00  90.00  90.00 P 1           1
ORIGX1       1.00000   0.00000   0.00000        0.00000
ORIGX2       0.00000   1.00000   0.00000        0.00000
ORIGX2       0.00000   0.00000   1.00000        0.00000
SCALE1       1.00000   0.00000   0.00000        0.00000
SCALE2       1.00000   0.00000   0.00000        0.00000
SCALE3       1.00000   0.00000   0.00000        0.00000
ATOM      1  CA  MET A   1     327.147 311.517 304.976  1.00  4.01
ATOM      2  SC  MET A   1     328.129 311.985 307.136  1.00  4.41
ATOM      3  CA  ALA A   2     326.822 308.221 307.121  1.00  3.68
ATOM      4  SC  ALA A   2     326.732 307.528 306.874  1.00  3.95
ATOM      5  CA  TYR A   3     329.395 307.367 309.842  1.00  2.38
ATOM      6  SC  TYR A   3     330.098 309.459 312.395  1.00  2.89
ATOM      7  CA  ASN A   4     329.243 304.012 311.587  1.00  2.29
ATOM      8  SC  ASN A   4     330.802 303.548 310.380  1.00  2.75
ATOM      9  CA  LYS A   5     328.611 303.673 315.263  1.00  2.14
ATOM     10  SC  LYS A   5     327.260 302.886 317.382  1.00  3.47
ATOM     11  CA  GLU A   6     332.132 302.215 315.590  1.00  2.01
ATOM     12  SC  GLU A   6     332.960 300.915 317.508  1.00  2.86
ATOM     13  CA  GLU A   7     333.728 305.618 314.913  1.00  1.60
ATOM     14  SC  GLU A   7     335.222 307.041 313.691  1.00  2.57
ATOM     15  CA  LYS A   8     330.586 307.589 315.856  1.00  1.01
ATOM     16  SC  LYS A   8     327.555 307.603 315.426  1.00  1.30
ATOM     17  CA  ILE A   9     330.091 306.349 319.490  1.00  0.96
ATOM     18  SC  ILE A   9     328.726 306.417 320.365  1.00  0.88
ATOM     19  CA  LYS A  10     333.934 306.310 320.073  1.00  1.13
ATOM     20  SC  LYS A  10     335.599 304.370 318.281  1.00  2.43
ATOM     21  CA  SER A  11     335.053 309.722 318.664  1.00  0.98
ATOM     22  SC  SER A  11     336.236 310.107 318.217  1.00  1.33
ATOM     23  CA  LEU A  12     331.805 311.789 318.662  1.00  0.66
ATOM     24  SC  LEU A  12     329.892 310.870 318.811  1.00  0.53
ATOM     25  CA  ASN A  13     330.806 310.101 321.983  1.00  0.64
ATOM     26  SC  ASN A  13     329.110 309.695 323.144  1.00  0.74
ATOM     27  CA  ARG A  14     333.279 311.863 323.905  1.00  0.76
ATOM     28  SC  ARG A  14     333.225 309.229 325.780  1.00  2.59
ATOM     29  CA  MET A  15     331.911 315.165 322.561  1.00  0.60
ATOM     30  SC  MET A  15     333.455 314.557 320.704  1.00  1.08
ATOM     31  CA  GLN A  16     328.507 313.949 323.231  1.00  0.56
ATOM     32  SC  GLN A  16     328.092 314.332 320.824  1.00  0.53
ATOM     33  CA  TYR A  17     329.105 312.525 326.950  1.00  0.82
ATOM     34  SC  TYR A  17     331.069 310.857 329.232  1.00  2.58
ATOM     35  CA  GLU A  18     332.140 314.325 327.723  1.00  0.81
ATOM     36  SC  GLU A  18     334.375 314.396 328.766  1.00  1.88
ATOM     37  CA  VAL A  19     330.564 317.413 326.527  1.00  0.67
ATOM     38  SC  VAL A  19     329.512 317.694 325.431  1.00  0.54
ATOM     39  CA  THR A  20     329.586 317.841 330.142  1.00  0.81
ATOM     40  SC  THR A  20     329.616 316.378 330.283  1.00  1.17
ATOM     41  CA  GLN A  21     333.179 319.340 330.501  1.00  1.12
ATOM     42  SC  GLN A  21     335.167 318.284 329.339  1.00  2.28
ATOM     43  CA  ASN A  22     332.048 322.596 329.155  1.00  1.13
ATOM     44  SC  ASN A  22     331.223 324.157 330.014  1.00  1.96
ATOM     45  CA  ASN A  23     330.751 322.228 325.483  1.00  0.93
ATOM     46  SC  ASN A  23     332.273 320.965 325.556  1.00  1.35
ATOM     47  CA  GLY A  24     327.305 321.290 326.272  1.00  0.67
ATOM     48  CA  THR A  25     325.313 318.817 328.376  1.00  0.61
ATOM     49  SC  THR A  25     324.497 319.924 328.926  1.00  0.65
ATOM     50  CA  GLU A  26     324.554 315.309 326.878  1.00  0.63
ATOM     51  SC  GLU A  26     324.512 313.801 328.752  1.00  1.41
ATOM     52  CA  PRO A  27     321.189 315.337 328.429  1.00  0.66
ATOM     53  SC  PRO A  27     321.268 316.616 327.817  1.00  0.72
ATOM     54  CA  PRO A  28     319.325 312.136 327.902  1.00  0.77
ATOM     55  SC  PRO A  28     319.498 311.900 329.302  1.00  0.95
ATOM     56  CA  PHE A  29     315.842 312.913 326.711  1.00  0.77
ATOM     57  SC  PHE A  29     314.179 311.418 324.909  1.00  1.10
ATOM     58  CA  GLN A  30     312.830 311.856 328.526  1.00  0.86
ATOM     59  SC  GLN A  30     313.409 311.038 330.762  1.00  1.97
ATOM     60  CA  ASN A  31     310.617 314.177 326.373  1.00  0.78
ATOM     61  SC  ASN A  31     309.358 315.655 326.244  1.00  1.29
ATOM     62  CA  GLU A  32     309.659 312.775 323.182  1.00  0.87
ATOM     63  SC  GLU A  32     307.957 311.757 321.686  1.00  2.02
ATOM     64  CA  TYR A  33     308.898 316.382 321.937  1.00  0.68
ATOM     65  SC  TYR A  33     305.559 316.726 321.191  1.00  1.88
ATOM     66  CA  TRP A  34     312.534 317.431 321.624  1.00  0.52
ATOM     67  SC  TRP A  34     313.190 316.258 324.719  1.00  0.79
ATOM     68  CA  ASP A  35     312.662 319.346 318.481  1.00  0.56
ATOM     69  SC  ASP A  35     312.675 319.974 316.504  1.00  0.62
ATOM     70  CA  HIS A  36     309.252 320.546 318.699  1.00  0.73
ATOM     71  SC  HIS A  36     308.934 320.239 321.253  1.00  1.98
ATOM     72  CA  LYS A  37     309.797 322.936 315.481  1.00  0.84
ATOM     73  SC  LYS A  37     310.499 325.187 313.419  1.00  2.07
ATOM     74  CA  GLU A  38     308.660 322.638 311.829  1.00  0.98
ATOM     75  SC  GLU A  38     308.281 321.143 309.944  1.00  1.79
ATOM     76  CA  GLU A  39     312.437 323.092 310.636  1.00  0.84
ATOM     77  SC  GLU A  39     312.755 323.477 308.298  1.00  2.28
ATOM     78  CA  GLY A  40     314.736 320.181 311.304  1.00  0.62
ATOM     79  CA  LEU A  41     316.380 318.840 314.131  1.00  0.49
ATOM     80  SC  LEU A  41     315.783 317.286 315.157  1.00  0.44
ATOM     81  CA  TYR A  42     319.507 318.389 315.703  1.00  0.45
ATOM     82  SC  TYR A  42     321.703 320.048 317.844  1.00  0.56
ATOM     83  CA  VAL A  43     320.572 315.260 317.532  1.00  0.47
ATOM     84  SC  VAL A  43     319.378 314.649 317.027  1.00  0.50
ATOM     85  CA  ASP A  44     323.451 314.330 319.951  1.00  0.57
ATOM     86  SC  ASP A  44     321.844 313.221 320.486  1.00  0.71
ATOM     87  CA  ILE A  45     324.308 311.365 317.531  1.00  0.60
ATOM     88  SC  ILE A  45     325.825 312.315 316.918  1.00  0.59
ATOM     89  CA  VAL A  46     325.453 309.880 320.804  1.00  0.66
ATOM     90  SC  VAL A  46     325.153 311.094 321.558  1.00  0.61
ATOM     91  CA  SER A  47     322.749 307.414 321.023  1.00  0.89
ATOM     92  SC  SER A  47     321.740 307.697 321.770  1.00  0.91
ATOM     93  CA  GLY A  48     320.215 309.628 319.224  1.00  0.67
ATOM     94  CA  LYS A  49     318.342 312.140 321.496  1.00  0.55
ATOM     95  SC  LYS A  49     318.767 310.518 323.965  1.00  1.25
ATOM     96  CA  PRO A  50     316.679 315.356 320.340  1.00  0.52
ATOM     97  SC  PRO A  50     315.724 314.833 321.243  1.00  0.73
ATOM     98  CA  LEU A  51     318.838 318.219 321.094  1.00  0.53
ATOM     99  SC  LEU A  51     320.063 317.087 321.851  1.00  0.52
ATOM    100  CA  PHE A  52     318.283 321.081 318.947  1.00  0.45
ATOM    101  SC  PHE A  52     319.823 323.299 320.500  1.00  0.43
ATOM    102  CA  THR A  53     315.986 322.484 316.126  1.00  0.47
ATOM    103  SC  THR A  53     314.883 322.760 317.108  1.00  0.80
ATOM    104  CA  SER A  54     317.231 324.234 313.045  1.00  0.64
ATOM    105  SC  SER A  54     317.547 324.572 311.917  1.00  0.76
ATOM    106  CA  LYS A  55     315.031 326.805 311.328  1.00  0.87
ATOM    107  SC  LYS A  55     313.583 327.071 308.612  1.00  2.09
ATOM    108  CA  ASP A  56     316.396 329.177 314.004  1.00  0.95
ATOM    109  SC  ASP A  56     314.413 329.039 314.497  1.00  1.73
ATOM    110  CA  LYS A  57     320.144 328.801 313.169  1.00  0.90
ATOM    111  SC  LYS A  57     322.884 329.806 313.793  1.00  1.82
ATOM    112  CA  PHE A  58     322.714 326.467 311.565  1.00  0.83
ATOM    113  SC  PHE A  58     323.255 323.934 310.043  1.00  1.42
ATOM    114  CA  ASP A  59     326.591 325.579 311.799  1.00  0.91
ATOM    115  SC  ASP A  59     326.720 324.419 313.481  1.00  1.50
ATOM    116  CA  SER A  60     329.534 323.241 310.775  1.00  1.09
ATOM    117  SC  SER A  60     330.190 324.073 310.065  1.00  1.52
ATOM    118  CA  GLN A  61     331.265 321.208 313.506  1.00  1.49
ATOM    119  SC  GLN A  61     332.082 320.611 315.748  1.00  2.16
ATOM    120  CA  CYS A  62     333.309 317.912 313.491  1.00  1.74
ATOM    121  SC  CYS A  62     332.940 316.739 314.260  1.00  1.90
ATOM    122  CA  GLY A  63     332.229 314.933 311.201  1.00  1.77
ATOM    123  CA  TRP A  64     328.447 316.182 311.204  1.00  1.53
ATOM    124  SC  TRP A  64     328.720 318.174 314.220  1.00  1.76
ATOM    125  CA  PRO A  65     326.944 319.523 310.000  1.00  1.10
ATOM    126  SC  PRO A  65     326.544 319.085 308.685  1.00  1.45
ATOM    127  CA  SER A  66     325.196 321.049 313.119  1.00  0.85
ATOM    128  SC  SER A  66     326.439 321.103 313.547  1.00  1.20
ATOM    129  CA  PHE A  67     321.988 323.221 314.472  1.00  0.59
ATOM    130  SC  PHE A  67     320.163 321.420 312.883  1.00  0.56
ATOM    131  CA  THR A  68     321.625 326.276 316.858  1.00  0.73
ATOM    132  SC  THR A  68     322.683 327.278 317.158  1.00  1.09
ATOM    133  CA  LYS A  69     318.049 326.453 318.216  1.00  0.57
ATOM    134  SC  LYS A  69     314.974 326.457 317.745  1.00  1.37
ATOM    135  CA  PRO A  70     316.550 325.554 321.604  1.00  0.46
ATOM    136  SC  PRO A  70     316.411 326.969 321.671  1.00  0.67
ATOM    137  CA  ILE A  71     314.567 322.256 321.877  1.00  0.47
ATOM    138  SC  ILE A  71     314.885 320.619 320.849  1.00  0.41
ATOM    139  CA  GLU A  72     311.277 323.078 323.377  1.00  0.72
ATOM    140  SC  GLU A  72     310.492 324.194 321.312  1.00  1.77
ATOM    141  CA  GLU A  73     310.925 320.252 325.762  1.00  0.80
ATOM    142  SC  GLU A  73     313.398 320.480 325.823  1.00  1.71
ATOM    143  CA  GLU A  74     310.657 322.897 328.580  1.00  0.84
ATOM    144  SC  GLU A  74     308.699 323.338 329.958  1.00  1.99
ATOM    145  CA  VAL A  75     313.883 324.984 327.542  1.00  0.53
ATOM    146  SC  VAL A  75     314.874 324.592 326.455  1.00  0.46
ATOM    147  CA  GLU A  76     315.125 327.858 325.462  1.00  0.54
ATOM    148  SC  GLU A  76     313.081 327.939 324.016  1.00  0.97
ATOM    149  CA  GLU A  77     314.204 329.769 328.626  1.00  0.70
ATOM    150  SC  GLU A  77     311.967 330.533 329.303  1.00  1.78
ATOM    151  CA  LYS A  78     315.697 332.922 327.665  1.00  0.72
ATOM    152  SC  LYS A  78     314.759 332.789 330.595  1.00  1.73
ATOM    153  CA  LEU A  79     319.017 334.388 328.779  1.00  1.14
ATOM    154  SC  LEU A  79     320.494 333.539 329.971  1.00  0.93
ATOM    155  CA  ASP A  80     321.476 337.336 329.203  1.00  1.22
ATOM    156  SC  ASP A  80     322.063 338.650 330.587  1.00  1.81
ATOM    157  CA  THR A  81     324.687 338.284 327.566  1.00  1.39
ATOM    158  SC  THR A  81     324.063 339.449 327.067  1.00  1.68
ATOM    159  CA  SER A  82     328.293 338.450 328.342  1.00  1.75
ATOM    160  SC  SER A  82     328.400 337.304 328.960  1.00  1.90
ATOM    161  CA  HIS A  83     331.121 339.387 325.822  1.00  2.19
ATOM    162  SC  HIS A  83     332.080 340.667 327.962  1.00  3.18
ATOM    163  CA  GLY A  84     330.698 336.712 323.241  1.00  2.01
ATOM    164  CA  MET A  85     329.100 334.548 326.021  1.00  1.46
ATOM    165  SC  MET A  85     331.338 333.768 326.778  1.00  2.10
ATOM    166  CA  ILE A  86     325.541 333.756 327.224  1.00  0.99
ATOM    167  SC  ILE A  86     323.896 334.408 326.834  1.00  0.94
ATOM    168  CA  ARG A  87     324.404 332.675 330.346  1.00  0.96
ATOM    169  SC  ARG A  87     326.467 334.639 332.331  1.00  2.49
ATOM    170  CA  THR A  88     324.229 329.120 328.300  1.00  0.73
ATOM    171  SC  THR A  88     325.661 329.265 328.593  1.00  1.09
ATOM    172  CA  GLU A  89     323.133 326.078 330.203  1.00  0.74
ATOM    173  SC  GLU A  89     325.091 324.807 330.515  1.00  1.71
ATOM    174  CA  VAL A  90     320.115 325.583 328.161  1.00  0.49
ATOM    175  SC  VAL A  90     318.971 326.379 327.822  1.00  0.43
ATOM    176  CA  ARG A  91     318.947 322.092 328.136  1.00  0.53
ATOM    177  SC  ARG A  91     320.695 319.162 330.444  1.00  1.16
ATOM    178  CA  SER A  92     316.596 319.354 326.947  1.00  0.68
ATOM    179  SC  SER A  92     317.048 318.298 326.302  1.00  0.86
ATOM    180  CA  ARG A  93     313.345 317.814 328.059  1.00  0.81
ATOM    181  SC  ARG A  93     309.381 317.331 328.873  1.00  1.70
ATOM    182  CA  THR A  94     313.165 315.766 330.993  1.00  0.94
ATOM    183  SC  THR A  94     312.348 314.817 331.685  1.00  1.30
ATOM    184  CA  ALA A  95     316.601 314.445 332.110  1.00  0.95
ATOM    185  SC  ALA A  95     316.321 314.025 331.576  1.00  1.08
ATOM    186  CA  ASP A  96     318.570 317.664 331.150  1.00  0.83
ATOM    187  SC  ASP A  96     317.653 316.823 329.608  1.00  1.11
ATOM    188  CA  SER A  97     316.067 320.112 332.026  1.00  0.79
ATOM    189  SC  SER A  97     315.023 319.290 332.389  1.00  1.15
ATOM    190  CA  HIS A  98     318.599 322.026 334.159  1.00  0.78
ATOM    191  SC  HIS A  98     321.444 322.317 333.855  1.00  1.97
ATOM    192  CA  LEU A  99     317.866 324.806 331.992  1.00  0.62
ATOM    193  SC  LEU A  99     317.220 323.636 330.364  1.00  0.50
ATOM    194  CA  GLY A 100     316.564 328.343 331.456  1.00  0.69
ATOM    195  CA  HIS A 101     319.654 329.918 330.073  1.00  0.63
ATOM    196  SC  HIS A 101     320.278 328.031 331.954  1.00  1.24
ATOM    197  CA  VAL A 102     320.450 330.403 326.323  1.00  0.44
ATOM    198  SC  VAL A 102     320.092 329.323 325.400  1.00  0.39
ATOM    199  CA  PHE A 103     322.427 332.481 323.674  1.00  0.52
ATOM    200  SC  PHE A 103     323.025 332.006 320.798  1.00  1.47
ATOM    201  CA  ASN A 104     320.533 335.291 321.991  1.00  0.84
ATOM    202  SC  ASN A 104     318.778 335.727 322.741  1.00  1.01
ATOM    203  CA  ASP A 105     322.836 335.269 319.000  1.00  1.10
ATOM    204  SC  ASP A 105     324.544 336.202 318.581  1.00  1.88
ATOM    205  CA  GLY A 106     319.905 333.846 317.202  1.00  1.05
ATOM    206  CA  PRO A 107     316.335 334.859 316.015  1.00  1.24
ATOM    207  SC  PRO A 107     316.420 333.422 315.852  1.00  1.31
ATOM    208  CA  GLY A 108     313.978 336.021 318.972  1.00  1.27
ATOM    209  CA  PRO A 109     313.368 336.025 322.616  1.00  1.47
ATOM    210  SC  PRO A 109     312.031 336.166 322.164  1.00  1.73
ATOM    211  CA  ASN A 110     314.097 332.493 322.896  1.00  1.10
ATOM    212  SC  ASN A 110     314.977 331.329 324.275  1.00  1.05
ATOM    213  CA  GLY A 111     314.588 331.102 319.323  1.00  0.91
ATOM    214  CA  LEU A 112     318.396 330.818 320.318  1.00  0.59
ATOM    215  SC  LEU A 112     318.571 331.644 322.192  1.00  0.57
ATOM    216  CA  ARG A 113     321.049 328.307 321.284  1.00  0.52
ATOM    217  SC  ARG A 113     324.236 327.707 320.535  1.00  1.28
ATOM    218  CA  TYR A 114     323.075 327.379 324.578  1.00  0.57
ATOM    219  SC  TYR A 114     325.219 329.880 324.640  1.00  1.83
ATOM    220  CA  CYS A 115     324.079 323.848 323.751  1.00  0.53
ATOM    221  SC  CYS A 115     325.374 323.400 323.458  1.00  1.08
ATOM    222  CA  ILE A 116     322.208 320.399 323.755  1.00  0.50
ATOM    223  SC  ILE A 116     321.051 321.416 324.788  1.00  0.41
ATOM    224  CA  ASN A 117     325.381 318.188 323.042  1.00  0.51
ATOM    225  SC  ASN A 117     324.574 316.724 323.914  1.00  0.55
ATOM    226  CA  SER A 118     326.596 320.675 320.312  1.00  0.59
ATOM    227  SC  SER A 118     326.860 321.737 319.584  1.00  0.98
ATOM    228  CA  ALA A 119     330.378 319.880 320.477  1.00  0.68
ATOM    229  SC  ALA A 119     330.574 319.692 321.182  1.00  0.79
ATOM    230  CA  ALA A 120     329.978 316.903 318.354  1.00  0.61
ATOM    231  SC  ALA A 120     330.730 316.546 318.181  1.00  0.68
ATOM    232  CA  LEU A 121     326.357 317.004 317.089  1.00  0.54
ATOM    233  SC  LEU A 121     324.997 317.293 318.720  1.00  0.44
ATOM    234  CA  ARG A 122     324.242 315.859 314.188  1.00  0.57
ATOM    235  SC  ARG A 122     324.979 312.762 312.516  1.00  1.91
ATOM    236  CA  PHE A 123     321.561 317.655 312.259  1.00  0.52
ATOM    237  SC  PHE A 123     323.420 316.245 310.206  1.00  0.97
ATOM    238  CA  VAL A 124     318.619 316.119 310.699  1.00  0.69
ATOM    239  SC  VAL A 124     318.886 315.065 311.836  1.00  0.65
ATOM    240  CA  PRO A 125     315.376 317.229 308.602  1.00  0.73
ATOM    241  SC  PRO A 125     315.931 317.031 307.295  1.00  0.91
ATOM    242  CA  LYS A 126     312.037 315.834 310.065  1.00  0.79
ATOM    243  SC  LYS A 126     311.452 318.093 308.055  1.00  1.24
ATOM    244  CA  HIS A 127     311.396 312.653 307.996  1.00  1.19
ATOM    245  SC  HIS A 127     311.969 312.715 305.338  1.00  2.29
ATOM    246  CA  LYS A 128     315.091 312.482 307.486  1.00  1.18
ATOM    247  SC  LYS A 128     317.958 313.439 306.846  1.00  1.94
ATOM    248  CA  LEU A 129     315.949 311.947 310.953  1.00  0.76
ATOM    249  SC  LEU A 129     315.332 313.468 311.543  1.00  0.61
ATOM    250  CA  LYS A 130     313.539 309.098 311.122  1.00  0.78
ATOM    251  SC  LYS A 130     311.222 309.647 309.209  1.00  1.49
ATOM    252  CA  GLU A 131     316.040 307.365 308.761  1.00  1.17
ATOM    253  SC  GLU A 131     314.507 307.835 307.032  1.00  1.92
ATOM    254  CA  GLU A 132     319.174 308.853 310.324  1.00  1.28
ATOM    255  SC  GLU A 132     320.571 310.712 309.923  1.00  1.93
ATOM    256  CA  GLY A 133     318.038 307.161 313.488  1.00  1.08
ATOM    257  CA  TYR A 134     316.693 310.197 315.449  1.00  0.83
ATOM    258  SC  TYR A 134     320.030 310.173 314.910  1.00  0.99
ATOM    259  CA  GLU A 135     313.118 309.498 316.473  1.00  0.81
ATOM    260  SC  GLU A 135     313.780 307.703 314.707  1.00  1.77
ATOM    261  CA  SER A 136     313.312 313.029 318.274  1.00  0.69
ATOM    262  SC  SER A 136     314.384 312.357 317.931  1.00  0.92
ATOM    263  CA  TYR A 137     312.500 315.268 314.938  1.00  0.52
ATOM    264  SC  TYR A 137     312.004 318.059 312.938  1.00  0.65
ATOM    265  CA  LEU A 138     310.028 312.360 314.027  1.00  0.64
ATOM    266  SC  LEU A 138     312.121 311.955 314.275  1.00  0.62
ATOM    267  CA  HIS A 139     308.362 312.720 317.591  1.00  0.72
ATOM    268  SC  HIS A 139     310.192 311.133 318.726  1.00  1.91
ATOM    269  CA  LEU A 140     308.714 316.399 317.776  1.00  0.64
ATOM    270  SC  LEU A 140     310.891 316.296 318.062  1.00  0.52
ATOM    271  CA  PHE A 141     308.035 317.520 314.181  1.00  0.73
ATOM    272  SC  PHE A 141     308.109 315.193 312.027  1.00  1.27
ATOM    273  CA  ASN A 142     304.457 315.954 314.388  1.00  0.91
ATOM    274  SC  ASN A 142     304.602 315.041 316.085  1.00  1.64
ATOM    275  CA  LYS A 143     301.793 318.543 314.474  1.00  1.53
ATOM    276  SC  LYS A 143     300.276 316.360 315.456  1.00  3.06
ATOM    277  CA  LEU A 144     302.896 320.165 317.852  1.00  2.01
ATOM    278  SC  LEU A 144     304.695 319.411 317.193  1.00  2.40
ATOM    279  CA  GLU A 145     304.223 323.529 316.318  1.00  2.69
ATOM    280  SC  GLU A 145     306.165 324.523 316.610  1.00  3.65
ATOM    281  CA  HIS A 146     300.828 324.344 315.006  1.00  3.17
ATOM    282  SC  HIS A 146     299.250 325.077 312.812  1.00  3.87
ATOM    283  CA  HIS A 147     298.693 325.938 317.793  1.00  4.34
ATOM    284  SC  HIS A 147     296.224 326.635 316.641  1.00  5.54
TER
CONECT    1    3    2
CONECT    3    5    4
CONECT    5    7    6
CONECT    7    9    8
CONECT    9   11   10
CONECT   11   13   12
CONECT   13   15   14
CONECT   15   17   16
CONECT   17   19   18
CONECT   19   21   20
CONECT   21   23   22
CONECT   23   25   24
CONECT   25   27   26
CONECT   27   29   28
CONECT   29   31   30
CONECT   31   33   32
CONECT   33   35   34
CONECT   35   37   36
CONECT   37   39   38
CONECT   39   41   40
CONECT   41   43   42
CONECT   43   45   44
CONECT   45   47   46
CONECT   47   48
CONECT   48   50   49
CONECT   50   52   51
CONECT   52   54   53
CONECT   54   56   55
CONECT   56   58   57
CONECT   58   60   59
CONECT   60   62   61
CONECT   62   64   63
CONECT   64   66   65
CONECT   66   68   67
CONECT   68   70   69
CONECT   70   72   71
CONECT   72   74   73
CONECT   74   76   75
CONECT   76   78   77
CONECT   78   79
CONECT   79   81   80
CONECT   81   83   82
CONECT   83   85   84
CONECT   85   87   86
CONECT   87   89   88
CONECT   89   91   90
CONECT   91   93   92
CONECT   93   94
CONECT   94   96   95
CONECT   96   98   97
CONECT   98  100   99
CONECT  100  102  101
CONECT  102  104  103
CONECT  104  106  105
CONECT  106  108  107
CONECT  108  110  109
CONECT  110  112  111
CONECT  112  114  113
CONECT  114  116  115
CONECT  116  118  117
CONECT  118  120  119
CONECT  120  122  121
CONECT  122  123
CONECT  123  125  124
CONECT  125  127  126
CONECT  127  129  128
CONECT  129  131  130
CONECT  131  133  132
CONECT  133  135  134
CONECT  135  137  136
CONECT  137  139  138
CONECT  139  141  140
CONECT  141  143  142
CONECT  143  145  144
CONECT  145  147  146
CONECT  147  149  148
CONECT  149  151  150
CONECT  151  153  152
CONECT  153  155  154
CONECT  155  157  156
CONECT  157  159  158
CONECT  159  161  160
CONECT  161  163  162
CONECT  163  164
CONECT  164  166  165
CONECT  166  168  167
CONECT  168  170  169
CONECT  170  172  171
CONECT  172  174  173
CONECT  174  176  175
CONECT  176  178  177
CONECT  178  180  179
CONECT  180  182  181
CONECT  182  184  183
CONECT  184  186  185
CONECT  186  188  187
CONECT  188  190  189
CONECT  190  192  191
CONECT  192  194  193
CONECT  194  195
CONECT  195  197  196
CONECT  197  199  198
CONECT  199  201  200
CONECT  201  203  202
CONECT  203  205  204
CONECT  205  206
CONECT  206  208  207
CONECT  208  209
CONECT  209  211  210
CONECT  211  213  212
CONECT  213  214
CONECT  214  216  215
CONECT  216  218  217
CONECT  218  220  219
CONECT  220  222  221
CONECT  222  224  223
CONECT  224  226  225
CONECT  226  228  227
CONECT  228  230  229
CONECT  230  232  231
CONECT  232  234  233
CONECT  234  236  235
CONECT  236  238  237
CONECT  238  240  239
CONECT  240  242  241
CONECT  242  244  243
CONECT  244  246  245
CONECT  246  248  247
CONECT  248  250  249
CONECT  250  252  251
CONECT  252  254  253
CONECT  254  256  255
CONECT  256  257
CONECT  257  259  258
CONECT  259  261  260
CONECT  261  263  262
CONECT  263  265  264
CONECT  265  267  266
CONECT  267  269  268
CONECT  269  271  270
CONECT  271  273  272
CONECT  273  275  274
CONECT  275  277  276
CONECT  277  279  278
CONECT  279  281  280
CONECT  281  283  282
CONECT  283  284
ENDMDL
REMARK 2KZN MODEL 3 UNRES energy =   858.89 kcal/mol RMSD = 9.72 A
CRYST1  640.000  640.000  640.000  90.00  90.00  90.00 P 1           1
ORIGX1       1.00000   0.00000   0.00000        0.00000
ORIGX2       0.00000   1.00000   0.00000        0.00000
ORIGX2       0.00000   0.00000   1.00000        0.00000
SCALE1       1.00000   0.00000   0.00000        0.00000
SCALE2       1.00000   0.00000   0.00000        0.00000
SCALE3       1.00000   0.00000   0.00000        0.00000
ATOM      1  CA  MET A   1     317.515 334.444 308.556  1.00  2.64
ATOM      2  SC  MET A   1     315.459 334.542 309.969  1.00  3.18
ATOM      3  CA  ALA A   2     318.956 334.839 312.148  1.00  1.73
ATOM      4  SC  ALA A   2     319.795 335.099 312.155  1.00  1.78
ATOM      5  CA  TYR A   3     317.662 336.615 315.052  1.00  1.57
ATOM      6  SC  TYR A   3     315.352 337.845 312.965  1.00  3.28
ATOM      7  CA  ASN A   4     319.081 337.300 318.534  1.00  1.41
ATOM      8  SC  ASN A   4     320.075 339.088 318.982  1.00  2.02
ATOM      9  CA  LYS A   5     320.206 335.430 321.583  1.00  1.41
ATOM     10  SC  LYS A   5     322.987 335.396 323.172  1.00  2.55
ATOM     11  CA  GLU A   6     317.244 336.438 323.579  1.00  1.44
ATOM     12  SC  GLU A   6     317.934 338.264 325.041  1.00  2.31
ATOM     13  CA  GLU A   7     315.046 334.817 320.867  1.00  1.14
ATOM     14  SC  GLU A   7     313.193 336.222 321.348  1.00  2.09
ATOM     15  CA  LYS A   8     316.989 331.552 321.473  1.00  0.78
ATOM     16  SC  LYS A   8     319.938 332.002 320.689  1.00  0.99
ATOM     17  CA  ILE A   9     316.737 332.152 325.515  1.00  0.92
ATOM     18  SC  ILE A   9     317.069 330.423 324.714  1.00  0.78
ATOM     19  CA  LYS A  10     312.912 331.675 325.974  1.00  1.11
ATOM     20  SC  LYS A  10     311.987 332.408 328.789  1.00  2.35
ATOM     21  CA  SER A  11     311.781 332.471 322.486  1.00  1.16
ATOM     22  SC  SER A  11     313.017 332.766 322.726  1.00  1.45
ATOM     23  CA  LEU A  12     312.328 329.077 321.194  1.00  0.98
ATOM     24  SC  LEU A  12     314.312 328.680 320.858  1.00  0.75
ATOM     25  CA  ASN A  13     314.368 327.153 323.882  1.00  0.91
ATOM     26  SC  ASN A  13     315.024 325.369 323.469  1.00  0.75
ATOM     27  CA  ARG A  14     316.878 327.509 326.504  1.00  1.01
ATOM     28  SC  ARG A  14     316.914 329.277 329.592  1.00  2.77
ATOM     29  CA  MET A  15     319.386 325.282 324.571  1.00  1.06
ATOM     30  SC  MET A  15     318.391 323.084 325.402  1.00  1.08
ATOM     31  CA  GLN A  16     320.552 328.665 323.004  1.00  0.95
ATOM     32  SC  GLN A  16     320.717 327.186 320.663  1.00  0.63
ATOM     33  CA  TYR A  17     320.580 330.454 326.385  1.00  0.92
ATOM     34  SC  TYR A  17     319.745 332.495 328.993  1.00  2.47
ATOM     35  CA  GLU A  18     322.563 327.756 328.417  1.00  1.02
ATOM     36  SC  GLU A  18     322.214 328.155 331.201  1.00  1.80
ATOM     37  CA  VAL A  19     324.411 326.388 325.410  1.00  0.95
ATOM     38  SC  VAL A  19     324.069 326.125 324.064  1.00  0.85
ATOM     39  CA  THR A  20     325.510 329.911 325.026  1.00  1.33
ATOM     40  SC  THR A  20     324.314 330.489 324.318  1.00  1.52
ATOM     41  CA  GLN A  21     328.615 329.026 327.132  1.00  1.83
ATOM     42  SC  GLN A  21     329.844 331.050 327.378  1.00  3.13
ATOM     43  CA  ASN A  22     327.729 325.382 328.170  1.00  1.71
ATOM     44  SC  ASN A  22     326.193 324.289 329.029  1.00  2.30
ATOM     45  CA  ASN A  23     329.097 323.804 324.920  1.00  1.36
ATOM     46  SC  ASN A  23     328.540 321.971 325.055  1.00  2.04
ATOM     47  CA  GLY A  24     328.459 326.511 322.047  1.00  1.06
ATOM     48  CA  THR A  25     326.061 328.986 320.639  1.00  1.02
ATOM     49  SC  THR A  25     326.679 329.693 319.527  1.00  1.50
ATOM     50  CA  GLU A  26     323.424 329.172 318.170  1.00  0.83
ATOM     51  SC  GLU A  26     324.628 328.567 316.159  1.00  1.88
ATOM     52  CA  PRO A  27     321.702 332.163 316.196  1.00  0.96
ATOM     53  SC  PRO A  27     321.705 331.222 315.163  1.00  1.10
ATOM     54  CA  PRO A  28     317.873 331.589 317.023  1.00  0.83
ATOM     55  SC  PRO A  28     317.646 332.951 317.606  1.00  1.00
ATOM     56  CA  PHE A  29     315.512 331.857 314.196  1.00  0.88
ATOM     57  SC  PHE A  29     317.508 331.069 312.170  1.00  1.11
ATOM     58  CA  GLN A  30     311.908 333.510 315.079  1.00  1.16
ATOM     59  SC  GLN A  30     311.843 333.335 317.289  1.00  2.52
ATOM     60  CA  ASN A  31     310.448 333.071 311.543  1.00  1.29
ATOM     61  SC  ASN A  31     310.685 331.933 309.853  1.00  1.89
ATOM     62  CA  GLU A  32     306.694 333.106 311.351  1.00  1.47
ATOM     63  SC  GLU A  32     307.381 334.908 309.969  1.00  2.48
ATOM     64  CA  TYR A  33     306.869 329.231 310.714  1.00  1.45
ATOM     65  SC  TYR A  33     304.976 326.703 310.692  1.00  2.87
ATOM     66  CA  TRP A  34     309.089 328.482 313.869  1.00  1.18
ATOM     67  SC  TRP A  34     312.143 329.242 315.733  1.00  0.85
ATOM     68  CA  ASP A  35     307.635 331.190 316.121  1.00  1.46
ATOM     69  SC  ASP A  35     308.129 332.873 315.048  1.00  2.24
ATOM     70  CA  HIS A  36     304.303 329.612 315.387  1.00  1.49
ATOM     71  SC  HIS A  36     301.734 329.109 314.381  1.00  2.47
ATOM     72  CA  LYS A  37     305.424 325.876 315.759  1.00  1.25
ATOM     73  SC  LYS A  37     303.634 323.838 315.384  1.00  2.25
ATOM     74  CA  GLU A  38     307.436 325.763 319.088  1.00  1.24
ATOM     75  SC  GLU A  38     308.466 325.510 321.209  1.00  2.36
ATOM     76  CA  GLU A  39     308.789 322.451 317.896  1.00  0.93
ATOM     77  SC  GLU A  39     306.920 321.918 316.533  1.00  1.73
ATOM     78  CA  GLY A  40     311.767 321.959 315.554  1.00  0.56
ATOM     79  CA  LEU A  41     314.904 319.537 315.419  1.00  0.56
ATOM     80  SC  LEU A  41     315.287 321.247 314.495  1.00  0.47
ATOM     81  CA  TYR A  42     318.275 319.147 317.240  1.00  0.60
ATOM     82  SC  TYR A  42     320.520 317.740 315.249  1.00  0.66
ATOM     83  CA  VAL A  43     318.876 322.378 316.317  1.00  0.50
ATOM     84  SC  VAL A  43     319.163 322.729 314.914  1.00  0.45
ATOM     85  CA  ASP A  44     319.592 324.721 319.248  1.00  0.62
ATOM     86  SC  ASP A  44     320.766 323.581 320.357  1.00  0.82
ATOM     87  CA  ILE A  45     317.846 327.589 317.021  1.00  0.59
ATOM     88  SC  ILE A  45     319.513 326.912 316.218  1.00  0.59
ATOM     89  CA  VAL A  46     314.841 325.141 317.471  1.00  0.50
ATOM     90  SC  VAL A  46     315.707 325.012 318.667  1.00  0.49
ATOM     91  CA  SER A  47     313.278 324.034 320.275  1.00  0.59
ATOM     92  SC  SER A  47     312.013 323.487 320.274  1.00  0.88
ATOM     93  CA  GLY A  48     315.783 321.121 321.124  1.00  0.59
ATOM     94  CA  LYS A  49     313.044 318.747 320.357  1.00  0.58
ATOM     95  SC  LYS A  49     310.086 317.968 321.108  1.00  1.48
ATOM     96  CA  PRO A  50     313.023 316.211 317.680  1.00  0.60
ATOM     97  SC  PRO A  50     312.101 317.154 317.066  1.00  0.64
ATOM     98  CA  LEU A  51     316.656 314.966 318.116  1.00  0.63
ATOM     99  SC  LEU A  51     318.779 315.110 318.589  1.00  0.61
ATOM    100  CA  PHE A  52     315.720 315.375 322.190  1.00  0.69
ATOM    101  SC  PHE A  52     314.613 317.588 323.868  1.00  0.86
ATOM    102  CA  THR A  53     312.464 313.770 323.622  1.00  0.85
ATOM    103  SC  THR A  53     313.211 312.463 323.824  1.00  1.05
ATOM    104  CA  SER A  54     310.838 315.186 326.468  1.00  1.24
ATOM    105  SC  SER A  54     311.341 315.831 327.389  1.00  1.37
ATOM    106  CA  LYS A  55     307.726 313.606 328.000  1.00  1.72
ATOM    107  SC  LYS A  55     305.253 315.570 328.015  1.00  2.95
ATOM    108  CA  ASP A  56     309.346 310.547 328.965  1.00  1.54
ATOM    109  SC  ASP A  56     309.505 308.993 327.544  1.00  1.96
ATOM    110  CA  LYS A  57     311.784 312.118 331.593  1.00  1.42
ATOM    111  SC  LYS A  57     311.369 312.324 334.648  1.00  2.47
ATOM    112  CA  PHE A  58     313.589 315.495 331.664  1.00  1.23
ATOM    113  SC  PHE A  58     314.519 317.932 329.936  1.00  1.36
ATOM    114  CA  ASP A  59     316.565 316.352 334.058  1.00  1.46
ATOM    115  SC  ASP A  59     316.998 314.558 333.220  1.00  1.95
ATOM    116  CA  SER A  60     317.949 319.752 335.245  1.00  1.87
ATOM    117  SC  SER A  60     317.273 320.855 335.461  1.00  2.32
ATOM    118  CA  GLN A  61     321.172 318.064 336.358  1.00  2.57
ATOM    119  SC  GLN A  61     322.285 315.951 336.452  1.00  3.94
ATOM    120  CA  CYS A  62     323.937 319.046 333.685  1.00  1.87
ATOM    121  SC  CYS A  62     322.898 319.241 332.926  1.00  2.07
ATOM    122  CA  GLY A  63     323.500 323.029 334.217  1.00  1.95
ATOM    123  CA  TRP A  64     321.049 322.991 331.091  1.00  1.60
ATOM    124  SC  TRP A  64     320.690 325.386 328.644  1.00  2.02
ATOM    125  CA  PRO A  65     317.659 321.293 330.776  1.00  1.41
ATOM    126  SC  PRO A  65     317.443 322.484 330.084  1.00  1.64
ATOM    127  CA  SER A  66     318.137 317.636 329.741  1.00  0.88
ATOM    128  SC  SER A  66     318.490 316.904 330.768  1.00  1.15
ATOM    129  CA  PHE A  67     316.349 315.018 328.282  1.00  0.87
ATOM    130  SC  PHE A  67     318.010 314.679 325.752  1.00  0.75
ATOM    131  CA  THR A  68     315.944 311.187 328.851  1.00  1.04
ATOM    132  SC  THR A  68     315.387 311.320 330.312  1.00  1.46
ATOM    133  CA  LYS A  69     315.599 309.102 325.878  1.00  0.98
ATOM    134  SC  LYS A  69     313.009 307.869 324.474  1.00  1.89
ATOM    135  CA  PRO A  70     318.207 309.946 323.146  1.00  0.94
ATOM    136  SC  PRO A  70     318.913 308.806 323.581  1.00  1.30
ATOM    137  CA  ILE A  71     316.695 309.996 319.928  1.00  0.90
ATOM    138  SC  ILE A  71     315.436 311.516 319.770  1.00  0.76
ATOM    139  CA  GLU A  72     318.341 308.651 316.923  1.00  1.08
ATOM    140  SC  GLU A  72     316.823 306.783 316.824  1.00  2.11
ATOM    141  CA  GLU A  73     317.466 312.078 314.982  1.00  1.16
ATOM    142  SC  GLU A  73     315.168 312.707 315.183  1.00  2.00
ATOM    143  CA  GLU A  74     320.904 313.134 314.663  1.00  1.04
ATOM    144  SC  GLU A  74     320.368 313.873 312.431  1.00  2.10
ATOM    145  CA  VAL A  75     321.765 310.828 317.471  1.00  0.83
ATOM    146  SC  VAL A  75     321.565 311.331 318.767  1.00  0.65
ATOM    147  CA  GLU A  76     324.676 308.138 317.675  1.00  0.92
ATOM    148  SC  GLU A  76     326.768 307.418 316.963  1.00  1.80
ATOM    149  CA  GLU A  77     324.959 308.106 321.340  1.00  1.21
ATOM    150  SC  GLU A  77     322.412 308.028 321.172  1.00  2.64
ATOM    151  CA  LYS A  78     328.963 307.444 322.665  1.00  1.13
ATOM    152  SC  LYS A  78     329.256 308.531 320.433  1.00  2.32
ATOM    153  CA  LEU A  79     330.844 307.656 325.955  1.00  0.96
ATOM    154  SC  LEU A  79     330.633 307.877 327.984  1.00  0.91
ATOM    155  CA  ASP A  80     334.119 309.038 326.615  1.00  1.07
ATOM    156  SC  ASP A  80     333.824 310.982 326.870  1.00  1.70
ATOM    157  CA  THR A  81     336.471 308.847 329.755  1.00  1.34
ATOM    158  SC  THR A  81     337.667 308.373 330.440  1.00  1.62
ATOM    159  CA  SER A  82     338.549 311.792 330.999  1.00  1.91
ATOM    160  SC  SER A  82     337.631 312.762 331.231  1.00  1.98
ATOM    161  CA  HIS A  83     340.495 311.654 334.386  1.00  2.45
ATOM    162  SC  HIS A  83     342.250 311.658 336.683  1.00  3.57
ATOM    163  CA  GLY A  84     338.584 309.329 336.521  1.00  2.27
ATOM    164  CA  MET A  85     335.597 311.341 335.223  1.00  1.81
ATOM    165  SC  MET A  85     335.090 313.253 336.485  1.00  2.35
ATOM    166  CA  ILE A  86     333.319 310.148 332.324  1.00  1.22
ATOM    167  SC  ILE A  86     333.472 308.595 332.417  1.00  1.23
ATOM    168  CA  ARG A  87     330.930 311.656 329.878  1.00  0.88
ATOM    169  SC  ARG A  87     330.815 315.026 329.962  1.00  2.55
ATOM    170  CA  THR A  88     328.513 310.813 327.209  1.00  0.68
ATOM    171  SC  THR A  88     328.983 312.225 326.900  1.00  1.30
ATOM    172  CA  GLU A  89     328.945 312.001 323.635  1.00  0.60
ATOM    173  SC  GLU A  89     330.745 310.927 322.632  1.00  1.82
ATOM    174  CA  VAL A  90     326.097 311.843 321.278  1.00  0.52
ATOM    175  SC  VAL A  90     324.954 312.220 322.195  1.00  0.46
ATOM    176  CA  ARG A  91     327.071 312.588 317.575  1.00  0.68
ATOM    177  SC  ARG A  91     330.179 314.206 317.516  1.00  2.41
ATOM    178  CA  SER A  92     325.486 312.629 314.114  1.00  0.95
ATOM    179  SC  SER A  92     324.771 313.081 313.054  1.00  1.18
ATOM    180  CA  ARG A  93     326.377 309.582 312.059  1.00  1.54
ATOM    181  SC  ARG A  93     323.998 307.952 313.913  1.00  3.77
ATOM    182  CA  THR A  94     325.306 311.763 308.941  1.00  1.59
ATOM    183  SC  THR A  94     323.903 311.815 308.661  1.00  1.93
ATOM    184  CA  ALA A  95     327.938 314.325 308.697  1.00  1.29
ATOM    185  SC  ALA A  95     327.268 314.706 308.792  1.00  1.45
ATOM    186  CA  ASP A  96     327.594 315.689 312.613  1.00  0.98
ATOM    187  SC  ASP A  96     326.467 317.022 313.557  1.00  1.63
ATOM    188  CA  SER A  97     330.253 316.021 315.134  1.00  1.10
ATOM    189  SC  SER A  97     331.386 316.730 314.789  1.00  1.41
ATOM    190  CA  HIS A  98     328.389 316.963 318.309  1.00  0.88
ATOM    191  SC  HIS A  98     329.673 319.384 318.130  1.00  2.17
ATOM    192  CA  LEU A  99     324.876 317.582 319.170  1.00  0.68
ATOM    193  SC  LEU A  99     324.484 315.651 318.288  1.00  0.60
ATOM    194  CA  GLY A 100     325.671 316.168 322.614  1.00  0.57
ATOM    195  CA  HIS A 101     326.066 316.693 326.356  1.00  0.74
ATOM    196  SC  HIS A 101     325.205 318.551 328.109  1.00  1.51
ATOM    197  CA  VAL A 102     325.272 313.257 327.642  1.00  0.61
ATOM    198  SC  VAL A 102     324.872 312.065 326.859  1.00  0.52
ATOM    199  CA  PHE A 103     325.608 312.113 331.389  1.00  0.98
ATOM    200  SC  PHE A 103     323.526 314.072 332.364  1.00  1.58
ATOM    201  CA  ASN A 104     327.686 309.440 332.464  1.00  1.45
ATOM    202  SC  ASN A 104     326.939 307.865 333.492  1.00  1.79
ATOM    203  CA  ASP A 105     328.023 305.998 330.910  1.00  1.83
ATOM    204  SC  ASP A 105     329.624 304.953 331.723  1.00  2.51
ATOM    205  CA  GLY A 106     326.501 306.531 327.608  1.00  1.58
ATOM    206  CA  PRO A 107     323.192 307.282 325.672  1.00  1.46
ATOM    207  SC  PRO A 107     323.951 306.673 324.677  1.00  1.69
ATOM    208  CA  GLY A 108     320.762 304.515 325.683  1.00  1.88
ATOM    209  CA  PRO A 109     323.181 301.828 326.610  1.00  2.30
ATOM    210  SC  PRO A 109     323.827 302.225 325.428  1.00  2.33
ATOM    211  CA  ASN A 110     323.905 303.274 330.037  1.00  2.05
ATOM    212  SC  ASN A 110     325.235 304.708 330.435  1.00  1.82
ATOM    213  CA  GLY A 111     320.657 305.023 329.784  1.00  1.93
ATOM    214  CA  LEU A 112     322.260 308.064 331.629  1.00  1.26
ATOM    215  SC  LEU A 112     323.969 308.744 330.652  1.00  1.07
ATOM    216  CA  ARG A 113     320.959 311.290 330.115  1.00  0.79
ATOM    217  SC  ARG A 113     318.522 309.996 332.230  1.00  2.33
ATOM    218  CA  TYR A 114     320.828 313.231 326.871  1.00  0.68
ATOM    219  SC  TYR A 114     320.104 310.021 327.193  1.00  2.44
ATOM    220  CA  CYS A 115     321.522 317.237 326.477  1.00  0.95
ATOM    221  SC  CYS A 115     321.073 318.440 327.077  1.00  1.19
ATOM    222  CA  ILE A 116     321.178 319.414 323.222  1.00  1.16
ATOM    223  SC  ILE A 116     321.707 317.781 322.600  1.00  0.88
ATOM    224  CA  ASN A 117     323.211 322.801 323.013  1.00  1.12
ATOM    225  SC  ASN A 117     323.641 321.972 324.798  1.00  1.52
ATOM    226  CA  SER A 118     326.433 321.200 321.983  1.00  1.07
ATOM    227  SC  SER A 118     325.437 320.525 321.612  1.00  1.37
ATOM    228  CA  ALA A 119     327.102 323.573 319.133  1.00  1.03
ATOM    229  SC  ALA A 119     326.944 322.898 318.768  1.00  1.23
ATOM    230  CA  ALA A 120     323.480 324.119 318.012  1.00  0.87
ATOM    231  SC  ALA A 120     324.046 324.654 317.573  1.00  1.05
ATOM    232  CA  LEU A 121     323.530 320.759 316.511  1.00  0.72
ATOM    233  SC  LEU A 121     322.600 320.328 317.953  1.00  0.62
ATOM    234  CA  ARG A 122     321.875 322.407 313.527  1.00  0.58
ATOM    235  SC  ARG A 122     325.350 324.611 313.374  1.00  1.41
ATOM    236  CA  PHE A 123     321.995 319.284 311.667  1.00  0.68
ATOM    237  SC  PHE A 123     324.011 318.987 309.518  1.00  1.76
ATOM    238  CA  VAL A 124     318.544 318.428 312.096  1.00  0.61
ATOM    239  SC  VAL A 124     318.220 319.725 311.627  1.00  0.53
ATOM    240  CA  PRO A 125     316.442 316.235 310.149  1.00  0.91
ATOM    241  SC  PRO A 125     316.019 315.668 311.375  1.00  1.01
ATOM    242  CA  LYS A 126     315.688 319.407 308.244  1.00  0.76
ATOM    243  SC  LYS A 126     315.883 321.172 305.543  1.00  1.14
ATOM    244  CA  HIS A 127     313.238 317.248 306.341  1.00  1.04
ATOM    245  SC  HIS A 127     314.007 315.617 304.235  1.00  2.26
ATOM    246  CA  LYS A 128     311.869 315.944 309.514  1.00  1.04
ATOM    247  SC  LYS A 128     311.306 315.042 312.426  1.00  1.65
ATOM    248  CA  LEU A 129     310.972 319.274 310.903  1.00  0.79
ATOM    249  SC  LEU A 129     312.872 320.224 310.820  1.00  0.64
ATOM    250  CA  LYS A 130     310.674 320.538 307.195  1.00  0.86
ATOM    251  SC  LYS A 130     309.517 322.624 305.350  1.00  1.44
ATOM    252  CA  GLU A 131     307.679 318.339 306.798  1.00  1.16
ATOM    253  SC  GLU A 131     308.410 318.436 304.691  1.00  2.20
ATOM    254  CA  GLU A 132     306.458 319.174 310.337  1.00  1.14
ATOM    255  SC  GLU A 132     306.485 317.372 311.953  1.00  1.69
ATOM    256  CA  GLY A 133     306.315 322.925 309.437  1.00  1.09
ATOM    257  CA  TYR A 134     309.606 324.081 310.867  1.00  0.79
ATOM    258  SC  TYR A 134     308.977 321.410 312.908  1.00  0.90
ATOM    259  CA  GLU A 135     310.813 326.518 308.077  1.00  0.93
ATOM    260  SC  GLU A 135     310.416 327.833 306.415  1.00  2.04
ATOM    261  CA  SER A 136     313.376 328.205 310.389  1.00  0.77
ATOM    262  SC  SER A 136     312.893 328.690 311.469  1.00  1.18
ATOM    263  CA  TYR A 137     314.753 324.854 311.418  1.00  0.60
ATOM    264  SC  TYR A 137     311.867 325.110 313.224  1.00  0.69
ATOM    265  CA  LEU A 138     315.762 324.424 307.637  1.00  0.78
ATOM    266  SC  LEU A 138     313.774 323.908 308.259  1.00  0.72
ATOM    267  CA  HIS A 139     317.180 327.715 307.459  1.00  0.83
ATOM    268  SC  HIS A 139     316.453 330.010 306.137  1.00  1.80
ATOM    269  CA  LEU A 140     319.506 326.340 310.346  1.00  0.77
ATOM    270  SC  LEU A 140     317.891 326.461 311.780  1.00  0.60
ATOM    271  CA  PHE A 141     320.143 323.067 308.506  1.00  0.81
ATOM    272  SC  PHE A 141     319.933 320.477 306.783  1.00  1.18
ATOM    273  CA  ASN A 142     320.687 324.971 305.212  1.00  1.09
ATOM    274  SC  ASN A 142     320.962 326.453 306.621  1.00  1.92
ATOM    275  CA  LYS A 143     324.247 326.370 305.177  1.00  2.18
ATOM    276  SC  LYS A 143     326.135 328.602 306.143  1.00  3.68
ATOM    277  CA  LEU A 144     325.735 323.305 306.928  1.00  1.88
ATOM    278  SC  LEU A 144     324.229 323.888 308.215  1.00  1.54
ATOM    279  CA  GLU A 145     324.004 320.811 304.427  1.00  2.78
ATOM    280  SC  GLU A 145     323.055 319.711 302.372  1.00  3.42
ATOM    281  CA  HIS A 146     325.230 322.968 301.740  1.00  4.93
ATOM    282  SC  HIS A 146     323.148 324.748 301.901  1.00  6.45
ATOM    283  CA  HIS A 147     328.917 322.358 302.134  1.00  5.88
ATOM    284  SC  HIS A 147     328.420 319.840 303.106  1.00  6.33
TER
CONECT    1    3    2
CONECT    3    5    4
CONECT    5    7    6
CONECT    7    9    8
CONECT    9   11   10
CONECT   11   13   12
CONECT   13   15   14
CONECT   15   17   16
CONECT   17   19   18
CONECT   19   21   20
CONECT   21   23   22
CONECT   23   25   24
CONECT   25   27   26
CONECT   27   29   28
CONECT   29   31   30
CONECT   31   33   32
CONECT   33   35   34
CONECT   35   37   36
CONECT   37   39   38
CONECT   39   41   40
CONECT   41   43   42
CONECT   43   45   44
CONECT   45   47   46
CONECT   47   48
CONECT   48   50   49
CONECT   50   52   51
CONECT   52   54   53
CONECT   54   56   55
CONECT   56   58   57
CONECT   58   60   59
CONECT   60   62   61
CONECT   62   64   63
CONECT   64   66   65
CONECT   66   68   67
CONECT   68   70   69
CONECT   70   72   71
CONECT   72   74   73
CONECT   74   76   75
CONECT   76   78   77
CONECT   78   79
CONECT   79   81   80
CONECT   81   83   82
CONECT   83   85   84
CONECT   85   87   86
CONECT   87   89   88
CONECT   89   91   90
CONECT   91   93   92
CONECT   93   94
CONECT   94   96   95
CONECT   96   98   97
CONECT   98  100   99
CONECT  100  102  101
CONECT  102  104  103
CONECT  104  106  105
CONECT  106  108  107
CONECT  108  110  109
CONECT  110  112  111
CONECT  112  114  113
CONECT  114  116  115
CONECT  116  118  117
CONECT  118  120  119
CONECT  120  122  121
CONECT  122  123
CONECT  123  125  124
CONECT  125  127  126
CONECT  127  129  128
CONECT  129  131  130
CONECT  131  133  132
CONECT  133  135  134
CONECT  135  137  136
CONECT  137  139  138
CONECT  139  141  140
CONECT  141  143  142
CONECT  143  145  144
CONECT  145  147  146
CONECT  147  149  148
CONECT  149  151  150
CONECT  151  153  152
CONECT  153  155  154
CONECT  155  157  156
CONECT  157  159  158
CONECT  159  161  160
CONECT  161  163  162
CONECT  163  164
CONECT  164  166  165
CONECT  166  168  167
CONECT  168  170  169
CONECT  170  172  171
CONECT  172  174  173
CONECT  174  176  175
CONECT  176  178  177
CONECT  178  180  179
CONECT  180  182  181
CONECT  182  184  183
CONECT  184  186  185
CONECT  186  188  187
CONECT  188  190  189
CONECT  190  192  191
CONECT  192  194  193
CONECT  194  195
CONECT  195  197  196
CONECT  197  199  198
CONECT  199  201  200
CONECT  201  203  202
CONECT  203  205  204
CONECT  205  206
CONECT  206  208  207
CONECT  208  209
CONECT  209  211  210
CONECT  211  213  212
CONECT  213  214
CONECT  214  216  215
CONECT  216  218  217
CONECT  218  220  219
CONECT  220  222  221
CONECT  222  224  223
CONECT  224  226  225
CONECT  226  228  227
CONECT  228  230  229
CONECT  230  232  231
CONECT  232  234  233
CONECT  234  236  235
CONECT  236  238  237
CONECT  238  240  239
CONECT  240  242  241
CONECT  242  244  243
CONECT  244  246  245
CONECT  246  248  247
CONECT  248  250  249
CONECT  250  252  251
CONECT  252  254  253
CONECT  254  256  255
CONECT  256  257
CONECT  257  259  258
CONECT  259  261  260
CONECT  261  263  262
CONECT  263  265  264
CONECT  265  267  266
CONECT  267  269  268
CONECT  269  271  270
CONECT  271  273  272
CONECT  273  275  274
CONECT  275  277  276
CONECT  277  279  278
CONECT  279  281  280
CONECT  281  283  282
CONECT  283  284
ENDMDL
REMARK 2KZN MODEL 4 UNRES energy =   859.00 kcal/mol RMSD =14.41 A
CRYST1  640.000  640.000  640.000  90.00  90.00  90.00 P 1           1
ORIGX1       1.00000   0.00000   0.00000        0.00000
ORIGX2       0.00000   1.00000   0.00000        0.00000
ORIGX2       0.00000   0.00000   1.00000        0.00000
SCALE1       1.00000   0.00000   0.00000        0.00000
SCALE2       1.00000   0.00000   0.00000        0.00000
SCALE3       1.00000   0.00000   0.00000        0.00000
ATOM      1  CA  MET A   1     321.776 326.641 326.083  1.00  4.29
ATOM      2  SC  MET A   1     322.275 324.580 326.091  1.00  4.79
ATOM      3  CA  ALA A   2     324.453 329.263 325.358  1.00  3.80
ATOM      4  SC  ALA A   2     324.233 329.778 325.931  1.00  3.95
ATOM      5  CA  TYR A   3     327.030 328.679 322.647  1.00  3.53
ATOM      6  SC  TYR A   3     327.948 326.113 320.481  1.00  5.15
ATOM      7  CA  ASN A   4     330.318 330.605 321.895  1.00  3.68
ATOM      8  SC  ASN A   4     331.727 331.448 323.067  1.00  4.53
ATOM      9  CA  LYS A   5     330.647 332.309 318.565  1.00  4.11
ATOM     10  SC  LYS A   5     330.424 335.008 319.998  1.00  5.58
ATOM     11  CA  GLU A   6     334.121 330.452 318.473  1.00  4.60
ATOM     12  SC  GLU A   6     335.711 332.492 319.652  1.00  6.28
ATOM     13  CA  GLU A   7     332.425 327.150 319.407  1.00  3.52
ATOM     14  SC  GLU A   7     332.323 324.781 319.274  1.00  4.95
ATOM     15  CA  LYS A   8     329.374 327.545 317.197  1.00  2.54
ATOM     16  SC  LYS A   8     327.868 330.089 318.221  1.00  3.13
ATOM     17  CA  ILE A   9     331.639 328.891 314.180  1.00  3.33
ATOM     18  SC  ILE A   9     330.056 329.233 313.913  1.00  3.87
ATOM     19  CA  LYS A  10     333.577 325.773 314.907  1.00  2.54
ATOM     20  SC  LYS A  10     335.411 325.737 317.343  1.00  3.02
ATOM     21  CA  SER A  11     331.635 323.788 312.495  1.00  3.92
ATOM     22  SC  SER A  11     331.988 322.656 311.927  1.00  4.38
ATOM     23  CA  LEU A  12     328.314 324.397 314.176  1.00  2.31
ATOM     24  SC  LEU A  12     327.194 325.848 315.162  1.00  2.16
ATOM     25  CA  ASN A  13     327.075 326.224 311.187  1.00  3.48
ATOM     26  SC  ASN A  13     326.196 327.931 311.051  1.00  4.78
ATOM     27  CA  ARG A  14     327.495 322.702 309.127  1.00  3.14
ATOM     28  SC  ARG A  14     328.744 319.374 309.207  1.00  4.25
ATOM     29  CA  MET A  15     326.408 320.901 312.131  1.00  1.90
ATOM     30  SC  MET A  15     328.487 320.509 313.375  1.00  2.30
ATOM     31  CA  GLN A  16     323.473 322.673 313.065  1.00  1.62
ATOM     32  SC  GLN A  16     323.957 323.298 315.190  1.00  1.33
ATOM     33  CA  TYR A  17     322.268 324.359 309.899  1.00  2.83
ATOM     34  SC  TYR A  17     322.268 327.378 308.484  1.00  4.62
ATOM     35  CA  GLU A  18     323.435 321.514 307.722  1.00  2.37
ATOM     36  SC  GLU A  18     324.822 323.071 306.064  1.00  3.31
ATOM     37  CA  VAL A  19     321.929 319.406 310.327  1.00  1.78
ATOM     38  SC  VAL A  19     321.971 318.955 311.685  1.00  1.71
ATOM     39  CA  THR A  20     318.530 320.243 309.182  1.00  3.14
ATOM     40  SC  THR A  20     318.234 321.452 308.429  1.00  3.36
ATOM     41  CA  GLN A  21     319.288 317.802 306.476  1.00  3.75
ATOM     42  SC  GLN A  21     319.457 319.793 305.023  1.00  5.08
ATOM     43  CA  ASN A  22     323.295 317.402 305.814  1.00  2.86
ATOM     44  SC  ASN A  22     324.465 318.436 307.092  1.00  2.76
ATOM     45  CA  ASN A  23     323.918 315.287 308.700  1.00  5.01
ATOM     46  SC  ASN A  23     325.764 314.799 309.414  1.00  5.96
ATOM     47  CA  GLY A  24     320.483 314.838 309.948  1.00  3.97
ATOM     48  CA  THR A  25     317.916 316.476 311.936  1.00  2.14
ATOM     49  SC  THR A  25     316.687 316.038 311.488  1.00  2.26
ATOM     50  CA  GLU A  26     317.594 314.982 315.798  1.00  2.70
ATOM     51  SC  GLU A  26     318.533 313.675 318.090  1.00  4.13
ATOM     52  CA  PRO A  27     314.303 313.730 317.344  1.00  3.13
ATOM     53  SC  PRO A  27     314.682 312.323 317.234  1.00  2.85
ATOM     54  CA  PRO A  28     313.214 315.678 320.320  1.00  4.92
ATOM     55  SC  PRO A  28     311.924 315.421 319.815  1.00  5.05
ATOM     56  CA  PHE A  29     314.984 314.713 323.578  1.00  5.55
ATOM     57  SC  PHE A  29     315.935 316.912 324.979  1.00  7.16
ATOM     58  CA  GLN A  30     314.052 312.103 325.976  1.00  6.78
ATOM     59  SC  GLN A  30     313.405 310.509 324.210  1.00  7.51
ATOM     60  CA  ASN A  31     315.348 314.371 328.808  1.00  6.88
ATOM     61  SC  ASN A  31     317.198 313.746 329.315  1.00  6.69
ATOM     62  CA  GLU A  32     313.536 316.106 331.394  1.00  7.66
ATOM     63  SC  GLU A  32     314.778 314.184 332.393  1.00  8.79
ATOM     64  CA  TYR A  33     313.729 319.464 329.485  1.00  5.50
ATOM     65  SC  TYR A  33     315.142 321.785 327.679  1.00  6.03
ATOM     66  CA  TRP A  34     312.209 317.674 326.425  1.00  4.79
ATOM     67  SC  TRP A  34     311.267 315.231 324.426  1.00  4.85
ATOM     68  CA  ASP A  35     309.698 315.347 328.049  1.00  6.57
ATOM     69  SC  ASP A  35     310.373 313.652 328.826  1.00  7.46
ATOM     70  CA  HIS A  36     308.491 317.780 330.550  1.00  5.59
ATOM     71  SC  HIS A  36     309.910 316.005 332.053  1.00  6.26
ATOM     72  CA  LYS A  37     307.784 320.474 327.943  1.00  3.87
ATOM     73  SC  LYS A  37     306.690 323.347 328.207  1.00  5.54
ATOM     74  CA  GLU A  38     305.447 318.873 325.504  1.00  3.82
ATOM     75  SC  GLU A  38     304.444 319.782 327.536  1.00  4.93
ATOM     76  CA  GLU A  39     305.642 321.862 323.153  1.00  2.88
ATOM     77  SC  GLU A  39     306.053 324.133 322.396  1.00  3.46
ATOM     78  CA  GLY A  40     309.259 323.109 322.453  1.00  1.88
ATOM     79  CA  LEU A  41     311.633 323.561 319.636  1.00  0.98
ATOM     80  SC  LEU A  41     311.468 324.845 318.511  1.00  1.02
ATOM     81  CA  TYR A  42     314.991 322.518 318.467  1.00  2.30
ATOM     82  SC  TYR A  42     313.446 323.061 315.548  1.00  3.13
ATOM     83  CA  VAL A  43     317.020 325.269 317.372  1.00  2.63
ATOM     84  SC  VAL A  43     315.911 326.203 317.588  1.00  2.21
ATOM     85  CA  ASP A  44     320.268 325.772 316.084  1.00  4.05
ATOM     86  SC  ASP A  44     319.526 327.364 315.263  1.00  4.56
ATOM     87  CA  ILE A  45     322.626 328.293 317.996  1.00  3.01
ATOM     88  SC  ILE A  45     323.303 327.006 318.701  1.00  1.95
ATOM     89  CA  VAL A  46     323.827 329.144 314.274  1.00  4.70
ATOM     90  SC  VAL A  46     323.161 327.940 313.706  1.00  4.77
ATOM     91  CA  SER A  47     321.935 332.363 314.458  1.00  6.31
ATOM     92  SC  SER A  47     321.340 332.069 313.352  1.00  6.89
ATOM     93  CA  GLY A  48     318.743 330.728 316.233  1.00  4.12
ATOM     94  CA  LYS A  49     316.292 329.262 313.522  1.00  4.47
ATOM     95  SC  LYS A  49     317.633 327.480 311.330  1.00  6.26
ATOM     96  CA  PRO A  50     314.022 326.254 313.742  1.00  3.89
ATOM     97  SC  PRO A  50     313.028 327.038 313.181  1.00  4.46
ATOM     98  CA  LEU A  51     315.687 322.924 313.128  1.00  4.86
ATOM     99  SC  LEU A  51     317.741 323.287 313.330  1.00  5.07
ATOM    100  CA  PHE A  52     313.844 320.007 314.706  1.00  4.81
ATOM    101  SC  PHE A  52     315.053 318.053 316.833  1.00  5.64
ATOM    102  CA  THR A  53     311.012 319.628 317.195  1.00  3.47
ATOM    103  SC  THR A  53     310.264 318.511 316.541  1.00  3.42
ATOM    104  CA  SER A  54     310.144 317.997 320.378  1.00  3.79
ATOM    105  SC  SER A  54     309.230 318.923 320.719  1.00  3.92
ATOM    106  CA  LYS A  55     307.069 315.944 321.363  1.00  4.52
ATOM    107  SC  LYS A  55     307.149 314.387 323.092  1.00  5.64
ATOM    108  CA  ASP A  56     304.254 317.660 319.504  1.00  3.96
ATOM    109  SC  ASP A  56     304.323 319.641 318.951  1.00  3.79
ATOM    110  CA  LYS A  57     305.999 316.850 316.287  1.00  6.01
ATOM    111  SC  LYS A  57     306.516 318.788 314.337  1.00  8.17
ATOM    112  CA  PHE A  58     307.998 313.523 315.661  1.00  4.78
ATOM    113  SC  PHE A  58     309.059 311.802 317.873  1.00  3.98
ATOM    114  CA  ASP A  59     310.712 313.046 313.207  1.00  5.39
ATOM    115  SC  ASP A  59     311.735 314.705 313.741  1.00  6.20
ATOM    116  CA  SER A  60     312.501 310.073 312.132  1.00  4.22
ATOM    117  SC  SER A  60     311.916 309.006 312.630  1.00  4.43
ATOM    118  CA  GLN A  61     315.659 310.841 310.189  1.00  4.36
ATOM    119  SC  GLN A  61     315.678 312.079 308.105  1.00  5.56
ATOM    120  CA  CYS A  62     318.968 309.449 311.603  1.00  3.38
ATOM    121  SC  CYS A  62     319.321 308.312 312.168  1.00  3.62
ATOM    122  CA  GLY A  63     322.111 310.191 309.592  1.00  3.63
ATOM    123  CA  TRP A  64     324.230 311.552 312.410  1.00  2.29
ATOM    124  SC  TRP A  64     320.891 312.653 313.261  1.00  2.06
ATOM    125  CA  PRO A  65     327.292 309.591 313.492  1.00  2.83
ATOM    126  SC  PRO A  65     327.327 310.896 314.071  1.00  3.26
ATOM    127  CA  SER A  66     326.378 308.237 317.018  1.00  2.57
ATOM    128  SC  SER A  66     325.361 307.861 316.241  1.00  2.95
ATOM    129  CA  PHE A  67     327.819 306.924 320.302  1.00  3.89
ATOM    130  SC  PHE A  67     326.856 309.736 320.269  1.00  4.42
ATOM    131  CA  THR A  68     327.800 303.310 321.495  1.00  4.72
ATOM    132  SC  THR A  68     328.956 302.474 321.061  1.00  5.06
ATOM    133  CA  LYS A  69     329.600 304.505 324.719  1.00  5.37
ATOM    134  SC  LYS A  69     332.596 304.597 323.986  1.00  6.48
ATOM    135  CA  PRO A  70     328.478 306.051 328.043  1.00  5.33
ATOM    136  SC  PRO A  70     329.060 304.887 328.652  1.00  5.97
ATOM    137  CA  ILE A  71     328.949 309.795 328.798  1.00  5.12
ATOM    138  SC  ILE A  71     329.415 311.364 327.881  1.00  4.84
ATOM    139  CA  GLU A  72     325.150 310.403 329.305  1.00  6.40
ATOM    140  SC  GLU A  72     324.150 312.456 330.206  1.00  7.53
ATOM    141  CA  GLU A  73     323.282 307.423 330.774  1.00  6.10
ATOM    142  SC  GLU A  73     321.238 307.555 331.347  1.00  6.96
ATOM    143  CA  GLU A  74     323.803 305.043 327.889  1.00  4.54
ATOM    144  SC  GLU A  74     323.224 303.022 329.068  1.00  5.42
ATOM    145  CA  VAL A  75     324.119 307.930 325.499  1.00  1.91
ATOM    146  SC  VAL A  75     324.587 309.281 325.804  1.00  1.96
ATOM    147  CA  GLU A  76     326.944 309.808 323.808  1.00  1.55
ATOM    148  SC  GLU A  76     328.859 308.382 324.419  1.00  3.12
ATOM    149  CA  GLU A  77     327.849 313.432 323.805  1.00  1.88
ATOM    150  SC  GLU A  77     330.099 312.976 322.994  1.00  2.77
ATOM    151  CA  LYS A  78     328.230 315.630 320.445  1.00  2.32
ATOM    152  SC  LYS A  78     328.638 315.445 317.382  1.00  3.22
ATOM    153  CA  LEU A  79     330.034 319.136 319.712  1.00  2.55
ATOM    154  SC  LEU A  79     329.334 320.651 320.779  1.00  2.99
ATOM    155  CA  ASP A  80     330.946 319.779 323.344  1.00  1.86
ATOM    156  SC  ASP A  80     332.649 318.601 323.542  1.00  2.12
ATOM    157  CA  THR A  81     334.131 322.051 323.573  1.00  2.19
ATOM    158  SC  THR A  81     334.895 322.564 322.489  1.00  2.57
ATOM    159  CA  SER A  82     335.217 323.880 326.844  1.00  3.26
ATOM    160  SC  SER A  82     336.304 323.201 326.811  1.00  3.26
ATOM    161  CA  HIS A  83     336.053 327.165 324.710  1.00  4.03
ATOM    162  SC  HIS A  83     333.675 327.253 323.405  1.00  4.44
ATOM    163  CA  GLY A  84     334.434 329.842 326.696  1.00  4.93
ATOM    164  CA  MET A  85     330.868 328.447 326.628  1.00  4.23
ATOM    165  SC  MET A  85     329.501 330.563 326.235  1.00  4.34
ATOM    166  CA  ILE A  86     329.792 325.565 324.686  1.00  3.46
ATOM    167  SC  ILE A  86     330.141 323.818 325.232  1.00  3.54
ATOM    168  CA  ARG A  87     326.406 323.227 324.540  1.00  2.76
ATOM    169  SC  ARG A  87     324.816 325.792 323.566  1.00  3.43
ATOM    170  CA  THR A  88     326.635 319.550 323.759  1.00  1.92
ATOM    171  SC  THR A  88     327.718 318.516 324.077  1.00  1.27
ATOM    172  CA  GLU A  89     323.792 317.653 322.603  1.00  1.70
ATOM    173  SC  GLU A  89     324.711 317.445 320.413  1.00  2.08
ATOM    174  CA  VAL A  90     323.538 314.050 322.612  1.00  1.46
ATOM    175  SC  VAL A  90     323.396 313.984 324.088  1.00  1.55
ATOM    176  CA  ARG A  91     323.022 310.798 320.537  1.00  1.41
ATOM    177  SC  ARG A  91     322.534 309.921 317.268  1.00  1.65
ATOM    178  CA  SER A  92     322.946 307.288 321.413  1.00  1.40
ATOM    179  SC  SER A  92     322.022 306.376 321.736  1.00  1.47
ATOM    180  CA  ARG A  93     323.280 304.803 318.713  1.00  2.57
ATOM    181  SC  ARG A  93     326.468 304.480 318.333  1.00  4.29
ATOM    182  CA  THR A  94     321.955 301.815 320.797  1.00  4.00
ATOM    183  SC  THR A  94     321.426 302.079 322.102  1.00  4.69
ATOM    184  CA  ALA A  95     318.371 302.544 319.479  1.00  4.25
ATOM    185  SC  ALA A  95     318.141 302.216 320.085  1.00  4.60
ATOM    186  CA  ASP A  96     318.253 306.159 320.659  1.00  2.80
ATOM    187  SC  ASP A  96     318.109 305.816 322.735  1.00  3.22
ATOM    188  CA  SER A  97     318.579 309.177 318.354  1.00  2.08
ATOM    189  SC  SER A  97     318.712 310.095 317.376  1.00  2.38
ATOM    190  CA  HIS A  98     318.375 311.554 321.182  1.00  2.16
ATOM    191  SC  HIS A  98     315.599 311.766 320.919  1.00  3.14
ATOM    192  CA  LEU A  99     318.883 310.625 325.010  1.00  1.36
ATOM    193  SC  LEU A  99     320.734 310.469 324.079  1.00  1.05
ATOM    194  CA  GLY A 100     319.427 314.413 325.647  1.00  2.88
ATOM    195  CA  HIS A 101     322.327 316.066 327.739  1.00  2.17
ATOM    196  SC  HIS A 101     323.046 316.784 330.246  1.00  2.94
ATOM    197  CA  VAL A 102     326.201 316.255 326.870  1.00  2.24
ATOM    198  SC  VAL A 102     325.229 317.186 326.402  1.00  2.18
ATOM    199  CA  PHE A 103     326.681 316.710 330.631  1.00  2.84
ATOM    200  SC  PHE A 103     327.267 314.904 332.955  1.00  4.47
ATOM    201  CA  ASN A 104     330.137 315.564 329.945  1.00  2.97
ATOM    202  SC  ASN A 104     330.458 316.949 328.411  1.00  2.46
ATOM    203  CA  ASP A 105     331.845 318.701 331.524  1.00  2.88
ATOM    204  SC  ASP A 105     332.661 318.195 333.353  1.00  3.66
ATOM    205  CA  GLY A 106     331.105 321.626 329.411  1.00  2.32
ATOM    206  CA  PRO A 107     330.733 324.560 331.929  1.00  2.19
ATOM    207  SC  PRO A 107     329.276 324.612 332.122  1.00  2.84
ATOM    208  CA  GLY A 108     332.755 323.483 334.730  1.00  2.57
ATOM    209  CA  PRO A 109     333.358 320.303 336.671  1.00  4.35
ATOM    210  SC  PRO A 109     333.997 321.125 337.589  1.00  4.00
ATOM    211  CA  ASN A 110     329.584 319.616 336.457  1.00  4.60
ATOM    212  SC  ASN A 110     328.248 319.443 337.964  1.00  5.26
ATOM    213  CA  GLY A 111     327.137 322.048 334.990  1.00  3.25
ATOM    214  CA  LEU A 112     326.770 321.049 331.340  1.00  2.04
ATOM    215  SC  LEU A 112     327.299 320.168 329.585  1.00  2.08
ATOM    216  CA  ARG A 113     324.187 321.485 328.882  1.00  3.36
ATOM    217  SC  ARG A 113     325.627 324.694 328.423  1.00  5.31
ATOM    218  CA  TYR A 114     321.297 319.725 327.529  1.00  2.95
ATOM    219  SC  TYR A 114     319.074 319.757 329.965  1.00  4.49
ATOM    220  CA  CYS A 115     320.968 319.694 323.760  1.00  2.72
ATOM    221  SC  CYS A 115     321.886 320.341 322.952  1.00  2.37
ATOM    222  CA  ILE A 116     318.167 318.464 321.138  1.00  3.93
ATOM    223  SC  ILE A 116     318.988 316.697 321.544  1.00  3.10
ATOM    224  CA  ASN A 117     320.515 317.519 318.165  1.00  5.81
ATOM    225  SC  ASN A 117     319.549 317.619 316.380  1.00  7.03
ATOM    226  CA  SER A 118     323.769 315.583 317.945  1.00  7.01
ATOM    227  SC  SER A 118     323.534 314.304 317.882  1.00  7.91
ATOM    228  CA  ALA A 119     325.426 317.823 315.487  1.00  8.21
ATOM    229  SC  ALA A 119     325.500 317.636 314.667  1.00  8.53
ATOM    230  CA  ALA A 120     325.229 320.928 317.558  1.00  5.80
ATOM    231  SC  ALA A 120     326.004 320.982 317.313  1.00  5.72
ATOM    232  CA  LEU A 121     321.845 322.147 318.513  1.00  3.91
ATOM    233  SC  LEU A 121     320.550 321.580 317.350  1.00  4.27
ATOM    234  CA  ARG A 122     319.711 323.592 321.466  1.00  2.04
ATOM    235  SC  ARG A 122     318.947 326.281 323.551  1.00  2.44
ATOM    236  CA  PHE A 123     316.292 322.802 322.479  1.00  2.12
ATOM    237  SC  PHE A 123     314.182 320.684 322.314  1.00  3.37
ATOM    238  CA  VAL A 124     314.313 325.556 323.543  1.00  1.99
ATOM    239  SC  VAL A 124     314.834 326.540 322.385  1.00  1.36
ATOM    240  CA  PRO A 125     311.030 325.650 325.304  1.00  3.13
ATOM    241  SC  PRO A 125     311.888 326.168 326.360  1.00  3.84
ATOM    242  CA  LYS A 126     308.972 328.386 323.971  1.00  3.54
ATOM    243  SC  LYS A 126     305.939 328.067 324.256  1.00  3.94
ATOM    244  CA  HIS A 127     311.529 331.064 325.341  1.00  4.93
ATOM    245  SC  HIS A 127     311.346 330.245 327.898  1.00  6.21
ATOM    246  CA  LYS A 128     314.475 330.319 323.110  1.00  3.41
ATOM    247  SC  LYS A 128     316.674 331.788 322.597  1.00  3.58
ATOM    248  CA  LEU A 129     312.394 330.650 320.125  1.00  2.89
ATOM    249  SC  LEU A 129     311.717 329.062 320.539  1.00  2.33
ATOM    250  CA  LYS A 130     310.576 333.473 321.678  1.00  4.98
ATOM    251  SC  LYS A 130     308.406 332.692 323.817  1.00  6.41
ATOM    252  CA  GLU A 131     313.187 335.584 320.193  1.00  4.23
ATOM    253  SC  GLU A 131     315.376 336.115 321.037  1.00  5.06
ATOM    254  CA  GLU A 132     312.274 334.337 316.674  1.00  3.62
ATOM    255  SC  GLU A 132     314.469 333.744 315.699  1.00  3.49
ATOM    256  CA  GLY A 133     308.473 335.099 317.008  1.00  5.45
ATOM    257  CA  TYR A 134     307.082 333.439 320.327  1.00  6.34
ATOM    258  SC  TYR A 134     307.471 336.524 321.691  1.00  8.22
ATOM    259  CA  GLU A 135     304.080 331.529 318.307  1.00  6.25
ATOM    260  SC  GLU A 135     301.904 331.651 320.012  1.00  7.49
ATOM    261  CA  SER A 136     306.929 330.809 315.848  1.00  4.90
ATOM    262  SC  SER A 136     306.311 331.412 314.936  1.00  5.34
ATOM    263  CA  TYR A 137     309.114 328.499 317.612  1.00  2.36
ATOM    264  SC  TYR A 137     310.489 330.889 315.636  1.00  3.17
ATOM    265  CA  LEU A 138     305.990 327.493 319.916  1.00  3.88
ATOM    266  SC  LEU A 138     307.110 329.234 320.157  1.00  4.27
ATOM    267  CA  HIS A 139     304.536 324.297 318.897  1.00  4.79
ATOM    268  SC  HIS A 139     302.417 325.620 320.170  1.00  6.49
ATOM    269  CA  LEU A 140     306.415 324.124 315.640  1.00  2.58
ATOM    270  SC  LEU A 140     307.912 323.222 315.665  1.00  1.86
ATOM    271  CA  PHE A 141     305.446 327.451 313.549  1.00  2.26
ATOM    272  SC  PHE A 141     304.086 328.015 316.118  1.00  2.70
ATOM    273  CA  ASN A 142     308.507 327.437 311.442  1.00  2.83
ATOM    274  SC  ASN A 142     308.740 325.384 311.620  1.00  2.87
ATOM    275  CA  LYS A 143     307.807 328.419 307.676  1.00  4.38
ATOM    276  SC  LYS A 143     307.761 331.046 307.847  1.00  6.32
ATOM    277  CA  LEU A 144     310.906 326.430 306.849  1.00  4.60
ATOM    278  SC  LEU A 144     312.001 325.090 308.269  1.00  4.43
ATOM    279  CA  GLU A 145     310.555 322.998 306.121  1.00  4.74
ATOM    280  SC  GLU A 145     310.587 322.443 303.765  1.00  5.44
ATOM    281  CA  HIS A 146     313.304 320.727 307.223  1.00  6.60
ATOM    282  SC  HIS A 146     314.267 320.409 309.760  1.00  7.30
ATOM    283  CA  HIS A 147     312.859 316.977 306.856  1.00  8.18
ATOM    284  SC  HIS A 147     311.706 317.402 309.322  1.00  9.38
TER
CONECT    1    3    2
CONECT    3    5    4
CONECT    5    7    6
CONECT    7    9    8
CONECT    9   11   10
CONECT   11   13   12
CONECT   13   15   14
CONECT   15   17   16
CONECT   17   19   18
CONECT   19   21   20
CONECT   21   23   22
CONECT   23   25   24
CONECT   25   27   26
CONECT   27   29   28
CONECT   29   31   30
CONECT   31   33   32
CONECT   33   35   34
CONECT   35   37   36
CONECT   37   39   38
CONECT   39   41   40
CONECT   41   43   42
CONECT   43   45   44
CONECT   45   47   46
CONECT   47   48
CONECT   48   50   49
CONECT   50   52   51
CONECT   52   54   53
CONECT   54   56   55
CONECT   56   58   57
CONECT   58   60   59
CONECT   60   62   61
CONECT   62   64   63
CONECT   64   66   65
CONECT   66   68   67
CONECT   68   70   69
CONECT   70   72   71
CONECT   72   74   73
CONECT   74   76   75
CONECT   76   78   77
CONECT   78   79
CONECT   79   81   80
CONECT   81   83   82
CONECT   83   85   84
CONECT   85   87   86
CONECT   87   89   88
CONECT   89   91   90
CONECT   91   93   92
CONECT   93   94
CONECT   94   96   95
CONECT   96   98   97
CONECT   98  100   99
CONECT  100  102  101
CONECT  102  104  103
CONECT  104  106  105
CONECT  106  108  107
CONECT  108  110  109
CONECT  110  112  111
CONECT  112  114  113
CONECT  114  116  115
CONECT  116  118  117
CONECT  118  120  119
CONECT  120  122  121
CONECT  122  123
CONECT  123  125  124
CONECT  125  127  126
CONECT  127  129  128
CONECT  129  131  130
CONECT  131  133  132
CONECT  133  135  134
CONECT  135  137  136
CONECT  137  139  138
CONECT  139  141  140
CONECT  141  143  142
CONECT  143  145  144
CONECT  145  147  146
CONECT  147  149  148
CONECT  149  151  150
CONECT  151  153  152
CONECT  153  155  154
CONECT  155  157  156
CONECT  157  159  158
CONECT  159  161  160
CONECT  161  163  162
CONECT  163  164
CONECT  164  166  165
CONECT  166  168  167
CONECT  168  170  169
CONECT  170  172  171
CONECT  172  174  173
CONECT  174  176  175
CONECT  176  178  177
CONECT  178  180  179
CONECT  180  182  181
CONECT  182  184  183
CONECT  184  186  185
CONECT  186  188  187
CONECT  188  190  189
CONECT  190  192  191
CONECT  192  194  193
CONECT  194  195
CONECT  195  197  196
CONECT  197  199  198
CONECT  199  201  200
CONECT  201  203  202
CONECT  203  205  204
CONECT  205  206
CONECT  206  208  207
CONECT  208  209
CONECT  209  211  210
CONECT  211  213  212
CONECT  213  214
CONECT  214  216  215
CONECT  216  218  217
CONECT  218  220  219
CONECT  220  222  221
CONECT  222  224  223
CONECT  224  226  225
CONECT  226  228  227
CONECT  228  230  229
CONECT  230  232  231
CONECT  232  234  233
CONECT  234  236  235
CONECT  236  238  237
CONECT  238  240  239
CONECT  240  242  241
CONECT  242  244  243
CONECT  244  246  245
CONECT  246  248  247
CONECT  248  250  249
CONECT  250  252  251
CONECT  252  254  253
CONECT  254  256  255
CONECT  256  257
CONECT  257  259  258
CONECT  259  261  260
CONECT  261  263  262
CONECT  263  265  264
CONECT  265  267  266
CONECT  267  269  268
CONECT  269  271  270
CONECT  271  273  272
CONECT  273  275  274
CONECT  275  277  276
CONECT  277  279  278
CONECT  279  281  280
CONECT  281  283  282
CONECT  283  284
ENDMDL
REMARK 2KZN MODEL 5 UNRES energy =   859.41 kcal/mol RMSD =10.82 A
CRYST1  640.000  640.000  640.000  90.00  90.00  90.00 P 1           1
ORIGX1       1.00000   0.00000   0.00000        0.00000
ORIGX2       0.00000   1.00000   0.00000        0.00000
ORIGX2       0.00000   0.00000   1.00000        0.00000
SCALE1       1.00000   0.00000   0.00000        0.00000
SCALE2       1.00000   0.00000   0.00000        0.00000
SCALE3       1.00000   0.00000   0.00000        0.00000
ATOM      1  CA  MET A   1     316.255 303.357 319.306  1.00  2.16
ATOM      2  SC  MET A   1     314.364 305.002 319.907  1.00  3.05
ATOM      3  CA  ALA A   2     319.732 304.750 318.429  1.00  1.56
ATOM      4  SC  ALA A   2     320.055 304.065 318.794  1.00  1.72
ATOM      5  CA  TYR A   3     320.901 307.053 315.800  1.00  1.65
ATOM      6  SC  TYR A   3     318.754 308.947 317.487  1.00  1.95
ATOM      7  CA  ASN A   4     324.611 307.085 315.959  1.00  1.63
ATOM      8  SC  ASN A   4     324.215 306.101 317.720  1.00  2.38
ATOM      9  CA  LYS A   5     324.685 307.884 312.261  1.00  1.42
ATOM     10  SC  LYS A   5     322.889 307.187 310.287  1.00  2.54
ATOM     11  CA  GLU A   6     323.816 311.486 313.236  1.00  1.06
ATOM     12  SC  GLU A   6     321.786 310.588 311.520  1.00  1.40
ATOM     13  CA  GLU A   7     327.455 312.238 314.265  1.00  1.10
ATOM     14  SC  GLU A   7     329.105 312.243 316.063  1.00  1.71
ATOM     15  CA  LYS A   8     328.333 310.630 311.000  1.00  1.24
ATOM     16  SC  LYS A   8     328.851 308.959 308.612  1.00  2.50
ATOM     17  CA  ILE A   9     325.979 312.802 308.998  1.00  1.12
ATOM     18  SC  ILE A   9     324.991 313.857 309.958  1.00  0.96
ATOM     19  CA  LYS A  10     328.996 314.133 306.970  1.00  1.29
ATOM     20  SC  LYS A  10     327.162 315.537 306.465  1.00  2.33
ATOM     21  CA  SER A  11     331.235 314.354 310.034  1.00  1.34
ATOM     22  SC  SER A  11     332.539 314.415 309.825  1.00  1.73
ATOM     23  CA  LEU A  12     328.505 316.202 311.990  1.00  1.08
ATOM     24  SC  LEU A  12     327.339 316.019 313.221  1.00  0.77
ATOM     25  CA  ASN A  13     326.347 317.802 309.088  1.00  1.19
ATOM     26  SC  ASN A  13     325.156 318.637 310.416  1.00  0.85
ATOM     27  CA  ARG A  14     329.059 320.482 308.618  1.00  1.08
ATOM     28  SC  ARG A  14     331.865 319.488 306.899  1.00  2.99
ATOM     29  CA  MET A  15     327.872 321.691 311.997  1.00  1.09
ATOM     30  SC  MET A  15     325.869 322.316 312.168  1.00  1.38
ATOM     31  CA  GLN A  16     330.331 319.555 313.953  1.00  1.38
ATOM     32  SC  GLN A  16     328.917 319.489 315.967  1.00  0.69
ATOM     33  CA  TYR A  17     333.282 320.357 311.696  1.00  1.50
ATOM     34  SC  TYR A  17     335.078 317.681 312.257  1.00  3.21
ATOM     35  CA  GLU A  18     332.548 323.968 311.453  1.00  1.13
ATOM     36  SC  GLU A  18     333.189 323.052 309.623  1.00  2.08
ATOM     37  CA  VAL A  19     330.912 324.291 314.761  1.00  0.83
ATOM     38  SC  VAL A  19     329.530 324.078 315.082  1.00  0.81
ATOM     39  CA  THR A  20     334.048 323.877 316.861  1.00  1.12
ATOM     40  SC  THR A  20     334.991 322.955 316.195  1.00  1.58
ATOM     41  CA  GLN A  21     335.724 326.238 314.524  1.00  1.45
ATOM     42  SC  GLN A  21     337.612 326.191 312.964  1.00  2.66
ATOM     43  CA  ASN A  22     332.688 328.778 314.263  1.00  1.36
ATOM     44  SC  ASN A  22     331.211 329.819 313.398  1.00  1.77
ATOM     45  CA  ASN A  23     332.343 328.639 318.079  1.00  1.30
ATOM     46  SC  ASN A  23     331.571 330.133 319.066  1.00  1.98
ATOM     47  CA  GLY A  24     329.335 326.211 318.315  1.00  1.08
ATOM     48  CA  THR A  25     326.476 327.911 316.265  1.00  1.40
ATOM     49  SC  THR A  25     326.719 329.308 316.039  1.00  1.78
ATOM     50  CA  GLU A  26     326.137 326.151 313.018  1.00  1.18
ATOM     51  SC  GLU A  26     327.924 326.312 311.607  1.00  1.20
ATOM     52  CA  PRO A  27     323.322 326.342 310.400  1.00  1.27
ATOM     53  SC  PRO A  27     324.361 326.093 309.371  1.00  1.46
ATOM     54  CA  PRO A  28     320.688 323.597 310.129  1.00  1.25
ATOM     55  SC  PRO A  28     319.786 324.668 310.112  1.00  1.26
ATOM     56  CA  PHE A  29     321.317 320.922 307.757  1.00  1.44
ATOM     57  SC  PHE A  29     324.148 321.629 307.302  1.00  2.27
ATOM     58  CA  GLN A  30     318.141 319.378 306.469  1.00  1.74
ATOM     59  SC  GLN A  30     318.741 319.621 304.169  1.00  2.92
ATOM     60  CA  ASN A  31     320.461 316.517 305.525  1.00  1.80
ATOM     61  SC  ASN A  31     321.600 317.092 307.159  1.00  2.34
ATOM     62  CA  GLU A  32     320.680 313.238 307.331  1.00  1.90
ATOM     63  SC  GLU A  32     322.644 312.452 306.097  1.00  2.73
ATOM     64  CA  TYR A  33     318.757 314.718 310.221  1.00  1.73
ATOM     65  SC  TYR A  33     319.909 317.868 310.989  1.00  2.83
ATOM     66  CA  TRP A  34     315.606 315.787 308.163  1.00  1.62
ATOM     67  SC  TRP A  34     316.356 318.958 308.705  1.00  1.91
ATOM     68  CA  ASP A  35     315.580 312.672 305.997  1.00  1.73
ATOM     69  SC  ASP A  35     316.081 313.546 304.137  1.00  2.43
ATOM     70  CA  HIS A  36     315.995 310.542 309.211  1.00  1.42
ATOM     71  SC  HIS A  36     316.629 309.299 311.592  1.00  2.45
ATOM     72  CA  LYS A  37     312.585 310.074 311.429  1.00  1.17
ATOM     73  SC  LYS A  37     310.647 308.802 310.271  1.00  2.23
ATOM     74  CA  GLU A  38     313.563 309.553 315.320  1.00  0.86
ATOM     75  SC  GLU A  38     314.970 311.415 315.660  1.00  2.18
ATOM     76  CA  GLU A  39     311.919 309.695 318.796  1.00  0.68
ATOM     77  SC  GLU A  39     309.624 309.229 318.672  1.00  1.55
ATOM     78  CA  GLY A  40     314.088 309.356 322.039  1.00  0.58
ATOM     79  CA  LEU A  41     316.704 312.263 322.301  1.00  0.45
ATOM     80  SC  LEU A  41     317.231 313.382 323.613  1.00  0.40
ATOM     81  CA  TYR A  42     317.962 314.040 319.491  1.00  0.45
ATOM     82  SC  TYR A  42     318.659 313.043 316.319  1.00  0.94
ATOM     83  CA  VAL A  43     320.624 316.487 319.932  1.00  0.44
ATOM     84  SC  VAL A  43     320.520 315.347 320.876  1.00  0.41
ATOM     85  CA  ASP A  44     322.133 315.865 316.633  1.00  0.52
ATOM     86  SC  ASP A  44     320.848 316.457 315.152  1.00  0.77
ATOM     87  CA  ILE A  45     325.415 316.223 318.155  1.00  0.52
ATOM     88  SC  ILE A  45     326.964 316.030 318.106  1.00  0.57
ATOM     89  CA  VAL A  46     324.864 319.915 316.835  1.00  0.64
ATOM     90  SC  VAL A  46     324.234 319.140 315.643  1.00  0.63
ATOM     91  CA  SER A  47     321.561 320.724 318.518  1.00  0.57
ATOM     92  SC  SER A  47     320.663 321.716 318.959  1.00  0.68
ATOM     93  CA  GLY A  48     319.876 320.004 315.296  1.00  0.62
ATOM     94  CA  LYS A  49     317.142 318.510 317.304  1.00  0.54
ATOM     95  SC  LYS A  49     316.907 316.436 315.011  1.00  1.03
ATOM     96  CA  PRO A  50     314.957 319.214 320.425  1.00  0.61
ATOM     97  SC  PRO A  50     314.021 318.463 319.643  1.00  0.73
ATOM     98  CA  LEU A  51     317.124 317.409 322.685  1.00  0.47
ATOM     99  SC  LEU A  51     318.038 319.388 322.820  1.00  0.49
ATOM    100  CA  PHE A  52     313.816 315.524 323.480  1.00  0.52
ATOM    101  SC  PHE A  52     310.919 316.630 323.460  1.00  1.00
ATOM    102  CA  THR A  53     312.675 314.221 319.867  1.00  0.61
ATOM    103  SC  THR A  53     311.196 314.208 320.102  1.00  0.84
ATOM    104  CA  SER A  54     313.365 314.493 316.062  1.00  0.75
ATOM    105  SC  SER A  54     313.541 314.555 314.790  1.00  0.91
ATOM    106  CA  LYS A  55     309.749 313.532 315.263  1.00  0.87
ATOM    107  SC  LYS A  55     308.582 311.361 314.618  1.00  1.83
ATOM    108  CA  ASP A  56     308.659 316.589 317.211  1.00  1.17
ATOM    109  SC  ASP A  56     309.014 317.722 318.920  1.00  2.07
ATOM    110  CA  LYS A  57     310.762 318.929 314.837  1.00  1.23
ATOM    111  SC  LYS A  57     310.144 317.748 312.084  1.00  2.08
ATOM    112  CA  PHE A  58     309.406 322.185 312.718  1.00  1.43
ATOM    113  SC  PHE A  58     307.897 322.436 315.273  1.00  2.23
ATOM    114  CA  ASP A  59     310.867 324.769 310.286  1.00  1.76
ATOM    115  SC  ASP A  59     310.507 326.668 311.077  1.00  2.47
ATOM    116  CA  SER A  60     314.235 326.354 310.430  1.00  1.87
ATOM    117  SC  SER A  60     314.764 325.257 310.041  1.00  2.21
ATOM    118  CA  GLN A  61     314.577 329.782 309.102  1.00  2.78
ATOM    119  SC  GLN A  61     314.663 330.909 306.598  1.00  4.00
ATOM    120  CA  CYS A  62     316.212 330.825 312.492  1.00  2.18
ATOM    121  SC  CYS A  62     316.182 330.743 313.918  1.00  2.52
ATOM    122  CA  GLY A  63     319.631 329.140 312.561  1.00  1.46
ATOM    123  CA  TRP A  64     318.385 326.026 314.216  1.00  1.06
ATOM    124  SC  TRP A  64     321.426 324.598 315.420  1.00  1.41
ATOM    125  CA  PRO A  65     315.663 323.491 313.257  1.00  0.92
ATOM    126  SC  PRO A  65     316.957 322.819 313.075  1.00  0.97
ATOM    127  CA  SER A  66     312.485 324.060 315.330  1.00  1.06
ATOM    128  SC  SER A  66     311.524 324.758 314.840  1.00  1.55
ATOM    129  CA  PHE A  67     311.336 322.087 318.426  1.00  0.74
ATOM    130  SC  PHE A  67     314.283 322.482 318.317  1.00  0.65
ATOM    131  CA  THR A  68     308.184 321.430 320.803  1.00  0.95
ATOM    132  SC  THR A  68     306.908 320.724 321.126  1.00  1.32
ATOM    133  CA  LYS A  69     309.585 321.337 324.509  1.00  0.78
ATOM    134  SC  LYS A  69     308.467 319.267 326.488  1.00  1.68
ATOM    135  CA  PRO A  70     312.666 323.292 325.591  1.00  0.76
ATOM    136  SC  PRO A  70     311.776 324.090 326.391  1.00  0.91
ATOM    137  CA  ILE A  71     314.956 321.171 327.924  1.00  0.60
ATOM    138  SC  ILE A  71     315.297 319.581 326.876  1.00  0.48
ATOM    139  CA  GLU A  72     317.862 322.562 330.088  1.00  0.78
ATOM    140  SC  GLU A  72     315.977 324.158 331.399  1.00  1.62
ATOM    141  CA  GLU A  73     319.864 319.201 329.855  1.00  0.96
ATOM    142  SC  GLU A  73     320.007 318.541 332.300  1.00  1.74
ATOM    143  CA  GLU A  74     319.458 319.139 326.207  1.00  0.71
ATOM    144  SC  GLU A  74     320.839 316.939 325.261  1.00  0.90
ATOM    145  CA  VAL A  75     320.490 322.628 325.579  1.00  0.54
ATOM    146  SC  VAL A  75     319.237 323.168 326.114  1.00  0.53
ATOM    147  CA  GLU A  76     321.382 325.550 327.787  1.00  0.63
ATOM    148  SC  GLU A  76     322.989 324.451 329.104  1.00  1.23
ATOM    149  CA  GLU A  77     318.657 328.350 328.594  1.00  0.77
ATOM    150  SC  GLU A  77     318.298 329.065 330.905  1.00  1.74
ATOM    151  CA  LYS A  78     321.062 331.098 327.756  1.00  0.82
ATOM    152  SC  LYS A  78     323.375 332.330 329.427  1.00  1.53
ATOM    153  CA  LEU A  79     320.533 334.812 326.542  1.00  1.00
ATOM    154  SC  LEU A  79     320.622 335.212 324.623  1.00  1.30
ATOM    155  CA  ASP A  80     317.707 334.720 323.971  1.00  1.47
ATOM    156  SC  ASP A  80     316.129 335.409 325.150  1.00  2.01
ATOM    157  CA  THR A  81     316.804 332.956 320.755  1.00  2.65
ATOM    158  SC  THR A  81     316.451 331.605 321.316  1.00  3.62
ATOM    159  CA  SER A  82     313.700 333.990 318.970  1.00  3.50
ATOM    160  SC  SER A  82     313.449 332.730 318.520  1.00  4.06
ATOM    161  CA  HIS A  83     314.211 337.222 320.998  1.00  5.04
ATOM    162  SC  HIS A  83     313.098 336.213 323.258  1.00  6.43
ATOM    163  CA  GLY A  84     317.465 338.243 319.195  1.00  5.04
ATOM    164  CA  MET A  85     319.958 339.357 322.067  1.00  3.07
ATOM    165  SC  MET A  85     319.344 339.527 324.132  1.00  4.12
ATOM    166  CA  ILE A  86     323.886 338.270 321.821  1.00  1.20
ATOM    167  SC  ILE A  86     324.067 338.087 323.377  1.00  1.29
ATOM    168  CA  ARG A  87     323.900 334.460 322.325  1.00  0.76
ATOM    169  SC  ARG A  87     325.003 335.535 319.203  1.00  1.92
ATOM    170  CA  THR A  88     323.447 331.371 324.421  1.00  0.65
ATOM    171  SC  THR A  88     324.031 332.428 325.180  1.00  1.04
ATOM    172  CA  GLU A  89     320.461 330.489 322.151  1.00  0.68
ATOM    173  SC  GLU A  89     320.566 330.506 319.679  1.00  1.64
ATOM    174  CA  VAL A  90     319.826 327.460 324.092  1.00  0.51
ATOM    175  SC  VAL A  90     320.946 326.650 324.371  1.00  0.46
ATOM    176  CA  ARG A  91     315.914 326.874 324.458  1.00  0.63
ATOM    177  SC  ARG A  91     314.827 326.778 327.586  1.00  1.21
ATOM    178  CA  SER A  92     312.822 329.038 325.220  1.00  0.88
ATOM    179  SC  SER A  92     312.801 329.688 324.088  1.00  1.28
ATOM    180  CA  ARG A  93     310.777 328.272 328.412  1.00  1.21
ATOM    181  SC  ARG A  93     307.756 327.490 330.042  1.00  3.04
ATOM    182  CA  THR A  94     307.469 329.422 326.598  1.00  1.42
ATOM    183  SC  THR A  94     307.984 330.788 326.142  1.00  1.79
ATOM    184  CA  ALA A  95     307.240 326.211 324.731  1.00  1.27
ATOM    185  SC  ALA A  95     306.847 325.539 324.639  1.00  1.43
ATOM    186  CA  ASP A  96     310.285 326.674 322.324  1.00  0.98
ATOM    187  SC  ASP A  96     308.928 328.220 322.538  1.00  1.72
ATOM    188  CA  SER A  97     313.416 324.535 321.644  1.00  0.76
ATOM    189  SC  SER A  97     313.819 323.438 322.138  1.00  0.90
ATOM    190  CA  HIS A  98     314.687 326.389 318.730  1.00  0.74
ATOM    191  SC  HIS A  98     314.795 326.955 316.167  1.00  2.26
ATOM    192  CA  LEU A  99     318.217 326.356 319.932  1.00  0.70
ATOM    193  SC  LEU A  99     317.750 325.182 321.501  1.00  0.59
ATOM    194  CA  GLY A 100     321.982 326.355 319.059  1.00  0.64
ATOM    195  CA  HIS A 101     324.101 329.404 319.393  1.00  0.65
ATOM    196  SC  HIS A 101     324.056 331.651 317.695  1.00  1.40
ATOM    197  CA  VAL A 102     325.661 328.129 322.557  1.00  0.52
ATOM    198  SC  VAL A 102     325.228 328.040 323.927  1.00  0.47
ATOM    199  CA  PHE A 103     328.994 326.766 322.899  1.00  0.65
ATOM    200  SC  PHE A 103     330.770 324.431 322.235  1.00  1.28
ATOM    201  CA  ASN A 104     330.730 330.274 322.502  1.00  0.73
ATOM    202  SC  ASN A 104     331.783 331.230 323.937  1.00  0.93
ATOM    203  CA  ASP A 105     328.392 333.380 321.285  1.00  0.79
ATOM    204  SC  ASP A 105     326.902 332.150 320.939  1.00  1.23
ATOM    205  CA  GLY A 106     328.868 334.931 324.784  1.00  0.85
ATOM    206  CA  PRO A 107     331.346 336.025 327.902  1.00  1.25
ATOM    207  SC  PRO A 107     330.203 335.832 328.736  1.00  1.29
ATOM    208  CA  GLY A 108     333.787 333.387 328.059  1.00  1.34
ATOM    209  CA  PRO A 109     334.855 330.106 326.703  1.00  1.42
ATOM    210  SC  PRO A 109     336.018 330.283 327.488  1.00  1.61
ATOM    211  CA  ASN A 110     331.395 328.915 327.833  1.00  1.08
ATOM    212  SC  ASN A 110     329.623 327.972 328.112  1.00  1.04
ATOM    213  CA  GLY A 111     330.307 331.809 330.108  1.00  1.04
ATOM    214  CA  LEU A 112     327.152 331.762 327.914  1.00  0.76
ATOM    215  SC  LEU A 112     327.783 330.878 326.185  1.00  0.68
ATOM    216  CA  ARG A 113     325.919 328.136 327.777  1.00  0.65
ATOM    217  SC  ARG A 113     324.043 327.522 331.339  1.00  2.11
ATOM    218  CA  TYR A 114     327.813 324.899 326.772  1.00  0.60
ATOM    219  SC  TYR A 114     329.167 322.693 329.009  1.00  1.79
ATOM    220  CA  CYS A 115     325.500 321.793 325.858  1.00  0.64
ATOM    221  SC  CYS A 115     324.723 320.763 326.179  1.00  0.77
ATOM    222  CA  ILE A 116     325.889 322.184 322.126  1.00  0.59
ATOM    223  SC  ILE A 116     324.192 322.971 321.885  1.00  0.49
ATOM    224  CA  ASN A 117     327.807 321.279 319.009  1.00  0.68
ATOM    225  SC  ASN A 117     329.676 322.034 318.687  1.00  1.10
ATOM    226  CA  SER A 118     329.654 318.240 320.295  1.00  0.75
ATOM    227  SC  SER A 118     330.560 318.759 319.535  1.00  0.98
ATOM    228  CA  ALA A 119     329.649 319.850 323.746  1.00  0.85
ATOM    229  SC  ALA A 119     330.143 320.191 324.318  1.00  0.95
ATOM    230  CA  ALA A 120     327.535 317.484 325.318  1.00  0.77
ATOM    231  SC  ALA A 120     327.209 317.209 326.023  1.00  0.87
ATOM    232  CA  LEU A 121     325.154 316.502 322.533  1.00  0.54
ATOM    233  SC  LEU A 121     324.125 317.921 321.889  1.00  0.49
ATOM    234  CA  ARG A 122     323.867 312.970 321.634  1.00  0.52
ATOM    235  SC  ARG A 122     327.253 313.014 321.362  1.00  1.19
ATOM    236  CA  PHE A 123     321.312 311.007 319.397  1.00  0.50
ATOM    237  SC  PHE A 123     323.332 311.467 317.215  1.00  0.77
ATOM    238  CA  VAL A 124     319.872 308.158 321.582  1.00  0.57
ATOM    239  SC  VAL A 124     320.351 309.256 322.434  1.00  0.52
ATOM    240  CA  PRO A 125     316.684 306.365 322.768  1.00  0.62
ATOM    241  SC  PRO A 125     317.493 305.248 322.480  1.00  0.83
ATOM    242  CA  LYS A 126     316.645 306.777 326.380  1.00  0.71
ATOM    243  SC  LYS A 126     315.420 305.154 328.603  1.00  1.29
ATOM    244  CA  HIS A 127     320.011 304.667 326.245  1.00  0.86
ATOM    245  SC  HIS A 127     321.216 302.956 324.590  1.00  2.08
ATOM    246  CA  LYS A 128     322.299 307.278 324.804  1.00  0.74
ATOM    247  SC  LYS A 128     324.976 308.623 323.792  1.00  1.37
ATOM    248  CA  LEU A 129     320.781 309.668 327.223  1.00  0.61
ATOM    249  SC  LEU A 129     319.217 310.121 326.585  1.00  0.50
ATOM    250  CA  LYS A 130     323.102 308.265 329.725  1.00  0.89
ATOM    251  SC  LYS A 130     322.296 305.344 329.486  1.00  1.72
ATOM    252  CA  GLU A 131     325.313 311.322 328.536  1.00  0.96
ATOM    253  SC  GLU A 131     327.279 310.188 329.328  1.00  1.72
ATOM    254  CA  GLU A 132     322.403 313.597 327.845  1.00  0.74
ATOM    255  SC  GLU A 132     324.327 313.863 326.386  1.00  0.98
ATOM    256  CA  GLY A 133     321.296 313.747 331.526  1.00  0.83
ATOM    257  CA  TYR A 134     319.615 310.378 331.953  1.00  0.84
ATOM    258  SC  TYR A 134     322.725 309.678 332.883  1.00  1.73
ATOM    259  CA  GLU A 135     316.775 312.175 333.743  1.00  1.04
ATOM    260  SC  GLU A 135     315.338 310.774 334.948  1.00  2.15
ATOM    261  CA  SER A 136     316.542 314.941 331.117  1.00  0.89
ATOM    262  SC  SER A 136     317.105 315.766 331.948  1.00  1.14
ATOM    263  CA  TYR A 137     317.216 312.746 327.984  1.00  0.54
ATOM    264  SC  TYR A 137     319.636 314.965 328.656  1.00  0.69
ATOM    265  CA  LEU A 138     314.532 310.170 329.542  1.00  0.69
ATOM    266  SC  LEU A 138     316.410 309.216 329.770  1.00  0.63
ATOM    267  CA  HIS A 139     312.039 312.583 330.283  1.00  0.79
ATOM    268  SC  HIS A 139     312.668 314.168 332.395  1.00  1.95
ATOM    269  CA  LEU A 140     312.219 313.480 326.473  1.00  0.82
ATOM    270  SC  LEU A 140     313.745 314.516 327.374  1.00  0.68
ATOM    271  CA  PHE A 141     311.936 309.502 325.818  1.00  0.77
ATOM    272  SC  PHE A 141     312.210 306.694 325.003  1.00  1.10
ATOM    273  CA  ASN A 142     308.449 309.675 327.759  1.00  1.13
ATOM    274  SC  ASN A 142     308.798 311.607 328.048  1.00  1.86
ATOM    275  CA  LYS A 143     305.774 310.843 325.070  1.00  1.44
ATOM    276  SC  LYS A 143     305.113 313.819 324.748  1.00  2.35
ATOM    277  CA  LEU A 144     307.911 309.432 322.146  1.00  1.42
ATOM    278  SC  LEU A 144     309.148 310.751 323.178  1.00  1.24
ATOM    279  CA  GLU A 145     308.424 305.968 323.823  1.00  1.83
ATOM    280  SC  GLU A 145     308.035 304.283 325.530  1.00  2.63
ATOM    281  CA  HIS A 146     304.515 305.747 324.639  1.00  2.36
ATOM    282  SC  HIS A 146     302.225 307.276 324.961  1.00  3.39
ATOM    283  CA  HIS A 147     303.443 305.883 321.040  1.00  3.60
ATOM    284  SC  HIS A 147     306.064 305.684 321.202  1.00  4.51
TER
CONECT    1    3    2
CONECT    3    5    4
CONECT    5    7    6
CONECT    7    9    8
CONECT    9   11   10
CONECT   11   13   12
CONECT   13   15   14
CONECT   15   17   16
CONECT   17   19   18
CONECT   19   21   20
CONECT   21   23   22
CONECT   23   25   24
CONECT   25   27   26
CONECT   27   29   28
CONECT   29   31   30
CONECT   31   33   32
CONECT   33   35   34
CONECT   35   37   36
CONECT   37   39   38
CONECT   39   41   40
CONECT   41   43   42
CONECT   43   45   44
CONECT   45   47   46
CONECT   47   48
CONECT   48   50   49
CONECT   50   52   51
CONECT   52   54   53
CONECT   54   56   55
CONECT   56   58   57
CONECT   58   60   59
CONECT   60   62   61
CONECT   62   64   63
CONECT   64   66   65
CONECT   66   68   67
CONECT   68   70   69
CONECT   70   72   71
CONECT   72   74   73
CONECT   74   76   75
CONECT   76   78   77
CONECT   78   79
CONECT   79   81   80
CONECT   81   83   82
CONECT   83   85   84
CONECT   85   87   86
CONECT   87   89   88
CONECT   89   91   90
CONECT   91   93   92
CONECT   93   94
CONECT   94   96   95
CONECT   96   98   97
CONECT   98  100   99
CONECT  100  102  101
CONECT  102  104  103
CONECT  104  106  105
CONECT  106  108  107
CONECT  108  110  109
CONECT  110  112  111
CONECT  112  114  113
CONECT  114  116  115
CONECT  116  118  117
CONECT  118  120  119
CONECT  120  122  121
CONECT  122  123
CONECT  123  125  124
CONECT  125  127  126
CONECT  127  129  128
CONECT  129  131  130
CONECT  131  133  132
CONECT  133  135  134
CONECT  135  137  136
CONECT  137  139  138
CONECT  139  141  140
CONECT  141  143  142
CONECT  143  145  144
CONECT  145  147  146
CONECT  147  149  148
CONECT  149  151  150
CONECT  151  153  152
CONECT  153  155  154
CONECT  155  157  156
CONECT  157  159  158
CONECT  159  161  160
CONECT  161  163  162
CONECT  163  164
CONECT  164  166  165
CONECT  166  168  167
CONECT  168  170  169
CONECT  170  172  171
CONECT  172  174  173
CONECT  174  176  175
CONECT  176  178  177
CONECT  178  180  179
CONECT  180  182  181
CONECT  182  184  183
CONECT  184  186  185
CONECT  186  188  187
CONECT  188  190  189
CONECT  190  192  191
CONECT  192  194  193
CONECT  194  195
CONECT  195  197  196
CONECT  197  199  198
CONECT  199  201  200
CONECT  201  203  202
CONECT  203  205  204
CONECT  205  206
CONECT  206  208  207
CONECT  208  209
CONECT  209  211  210
CONECT  211  213  212
CONECT  213  214
CONECT  214  216  215
CONECT  216  218  217
CONECT  218  220  219
CONECT  220  222  221
CONECT  222  224  223
CONECT  224  226  225
CONECT  226  228  227
CONECT  228  230  229
CONECT  230  232  231
CONECT  232  234  233
CONECT  234  236  235
CONECT  236  238  237
CONECT  238  240  239
CONECT  240  242  241
CONECT  242  244  243
CONECT  244  246  245
CONECT  246  248  247
CONECT  248  250  249
CONECT  250  252  251
CONECT  252  254  253
CONECT  254  256  255
CONECT  256  257
CONECT  257  259  258
CONECT  259  261  260
CONECT  261  263  262
CONECT  263  265  264
CONECT  265  267  266
CONECT  267  269  268
CONECT  269  271  270
CONECT  271  273  272
CONECT  273  275  274
CONECT  275  277  276
CONECT  277  279  278
CONECT  279  281  280
CONECT  281  283  282
CONECT  283  284
ENDMDL
