# Supplementary material for: Implementation of Time-Averaged Restraints with UNRES Coarse-Grained Model of Polypeptide Chains
Source: J Chem Theory Comput. 2025 Jan 24;21(3):1476–93. doi: 10.1021/acs.jctc.4c01504 (PMC11823420; doi:10.1021/acs.jctc.4c01504)
Supplement: Supplementary file 2 — ct4c01504_si_002.zip [file ct4c01504_si_002.zip › Suppdata/Structures/Models/2KZN_T260K_tau_48.9ps-cg.pdb]

REMARK 2KZN MODEL 1 UNRES energy =   700.32 kcal/mol RMSD = 5.68 A
CRYST1  640.000  640.000  640.000  90.00  90.00  90.00 P 1           1
ORIGX1       1.00000   0.00000   0.00000        0.00000
ORIGX2       0.00000   1.00000   0.00000        0.00000
ORIGX2       0.00000   0.00000   1.00000        0.00000
SCALE1       1.00000   0.00000   0.00000        0.00000
SCALE2       1.00000   0.00000   0.00000        0.00000
SCALE3       1.00000   0.00000   0.00000        0.00000
ATOM      1  CA  MET A   1     310.397 333.992 323.998  1.00 10.85
ATOM      2  SC  MET A   1     311.063 334.686 325.829  1.00 11.44
ATOM      3  CA  ALA A   2     313.160 334.547 321.493  1.00  8.93
ATOM      4  SC  ALA A   2     313.505 333.865 321.420  1.00  9.08
ATOM      5  CA  TYR A   3     311.193 332.310 318.947  1.00  6.73
ATOM      6  SC  TYR A   3     312.056 329.462 320.577  1.00  7.90
ATOM      7  CA  ASN A   4     309.945 335.475 317.293  1.00  4.94
ATOM      8  SC  ASN A   4     309.410 336.027 319.164  1.00  5.44
ATOM      9  CA  LYS A   5     311.375 336.435 313.900  1.00  4.22
ATOM     10  SC  LYS A   5     309.705 336.963 312.323  1.00  5.42
ATOM     11  CA  GLU A   6     312.401 339.791 315.493  1.00  4.34
ATOM     12  SC  GLU A   6     310.841 341.431 315.034  1.00  5.42
ATOM     13  CA  GLU A   7     313.821 337.964 318.678  1.00  3.79
ATOM     14  SC  GLU A   7     312.750 339.401 320.262  1.00  4.82
ATOM     15  CA  LYS A   8     315.565 335.034 316.621  1.00  2.77
ATOM     16  SC  LYS A   8     315.609 333.183 314.066  1.00  3.74
ATOM     17  CA  ILE A   9     318.243 337.305 315.071  1.00  2.84
ATOM     18  SC  ILE A   9     319.663 336.187 314.560  1.00  3.02
ATOM     19  CA  LYS A  10     317.512 340.104 317.384  1.00  3.43
ATOM     20  SC  LYS A  10     315.930 342.618 316.591  1.00  4.80
ATOM     21  CA  SER A  11     319.652 338.866 320.355  1.00  3.02
ATOM     22  SC  SER A  11     318.853 339.564 320.899  1.00  3.35
ATOM     23  CA  LEU A  12     320.250 335.193 319.092  1.00  2.40
ATOM     24  SC  LEU A  12     319.751 333.195 319.288  1.00  2.46
ATOM     25  CA  ASN A  13     324.009 336.066 319.176  1.00  2.48
ATOM     26  SC  ASN A  13     323.674 336.601 317.238  1.00  2.70
ATOM     27  CA  ARG A  14     323.865 336.608 322.882  1.00  2.63
ATOM     28  SC  ARG A  14     325.209 339.623 323.478  1.00  3.97
ATOM     29  CA  MET A  15     320.953 334.170 323.473  1.00  2.25
ATOM     30  SC  MET A  15     318.496 334.368 323.731  1.00  2.68
ATOM     31  CA  GLN A  16     321.841 331.146 321.271  1.00  1.92
ATOM     32  SC  GLN A  16     321.220 328.574 320.398  1.00  2.34
ATOM     33  CA  TYR A  17     325.413 331.764 320.385  1.00  2.43
ATOM     34  SC  TYR A  17     326.637 334.075 318.280  1.00  3.60
ATOM     35  CA  GLU A  18     326.158 332.213 324.109  1.00  2.56
ATOM     36  SC  GLU A  18     326.574 334.172 325.663  1.00  3.14
ATOM     37  CA  VAL A  19     323.926 329.327 325.324  1.00  2.36
ATOM     38  SC  VAL A  19     322.731 328.374 325.434  1.00  2.54
ATOM     39  CA  THR A  20     326.573 327.196 323.412  1.00  2.66
ATOM     40  SC  THR A  20     325.873 327.929 322.261  1.00  2.93
ATOM     41  CA  GLN A  21     329.869 328.538 323.474  1.00  3.38
ATOM     42  SC  GLN A  21     328.624 330.346 322.835  1.00  4.42
ATOM     43  CA  ASN A  22     331.125 326.323 326.502  1.00  3.56
ATOM     44  SC  ASN A  22     331.849 325.733 328.316  1.00  4.34
ATOM     45  CA  ASN A  23     329.479 329.007 328.601  1.00  3.64
ATOM     46  SC  ASN A  23     330.071 330.568 327.644  1.00  4.37
ATOM     47  CA  GLY A  24     326.299 327.848 329.400  1.00  3.77
ATOM     48  CA  THR A  25     323.115 325.598 328.731  1.00  3.31
ATOM     49  SC  THR A  25     322.672 324.244 328.641  1.00  3.75
ATOM     50  CA  GLU A  26     319.757 326.731 329.920  1.00  2.81
ATOM     51  SC  GLU A  26     319.532 329.141 330.343  1.00  3.50
ATOM     52  CA  PRO A  27     317.000 324.208 330.953  1.00  3.45
ATOM     53  SC  PRO A  27     317.341 325.151 331.960  1.00  3.57
ATOM     54  CA  PRO A  28     313.875 324.263 328.933  1.00  3.76
ATOM     55  SC  PRO A  28     313.513 323.181 329.821  1.00  4.23
ATOM     56  CA  PHE A  29     312.866 327.683 328.595  1.00  3.80
ATOM     57  SC  PHE A  29     313.418 329.185 326.012  1.00  4.52
ATOM     58  CA  GLN A  30     309.789 329.583 327.674  1.00  4.81
ATOM     59  SC  GLN A  30     309.814 331.742 328.917  1.00  6.12
ATOM     60  CA  ASN A  31     309.432 327.333 324.513  1.00  4.38
ATOM     61  SC  ASN A  31     310.742 325.850 324.494  1.00  5.03
ATOM     62  CA  GLU A  32     306.308 326.209 323.047  1.00  4.65
ATOM     63  SC  GLU A  32     304.094 327.199 323.423  1.00  5.57
ATOM     64  CA  TYR A  33     306.666 322.503 322.113  1.00  4.58
ATOM     65  SC  TYR A  33     307.825 324.597 319.651  1.00  5.23
ATOM     66  CA  TRP A  34     308.800 321.935 325.249  1.00  4.33
ATOM     67  SC  TRP A  34     311.766 320.755 326.464  1.00  4.90
ATOM     68  CA  ASP A  35     305.935 322.593 327.819  1.00  5.22
ATOM     69  SC  ASP A  35     304.882 322.742 329.489  1.00  5.55
ATOM     70  CA  HIS A  36     303.498 321.215 325.333  1.00  6.11
ATOM     71  SC  HIS A  36     302.723 322.936 323.454  1.00  6.97
ATOM     72  CA  LYS A  37     304.842 317.742 324.943  1.00  5.80
ATOM     73  SC  LYS A  37     303.306 316.258 322.672  1.00  6.73
ATOM     74  CA  GLU A  38     308.474 316.230 325.243  1.00  5.67
ATOM     75  SC  GLU A  38     307.664 315.460 327.336  1.00  6.60
ATOM     76  CA  GLU A  39     307.622 313.693 322.254  1.00  4.86
ATOM     77  SC  GLU A  39     306.688 313.138 320.124  1.00  5.81
ATOM     78  CA  GLY A  40     309.267 315.851 319.809  1.00  3.07
ATOM     79  CA  LEU A  41     312.341 317.037 317.805  1.00  1.50
ATOM     80  SC  LEU A  41     313.375 316.835 315.867  1.00  1.42
ATOM     81  CA  TYR A  42     314.675 319.846 319.013  1.00  1.24
ATOM     82  SC  TYR A  42     316.501 320.910 321.674  1.00  2.17
ATOM     83  CA  VAL A  43     315.590 322.888 316.662  1.00  1.26
ATOM     84  SC  VAL A  43     314.257 322.325 316.392  1.00  1.64
ATOM     85  CA  ASP A  44     317.683 325.923 316.780  1.00  1.37
ATOM     86  SC  ASP A  44     319.369 326.848 316.985  1.00  2.26
ATOM     87  CA  ILE A  45     316.244 329.278 315.950  1.00  1.54
ATOM     88  SC  ILE A  45     315.958 329.597 317.827  1.00  1.74
ATOM     89  CA  VAL A  46     319.761 330.253 314.519  1.00  1.77
ATOM     90  SC  VAL A  46     320.766 330.925 315.341  1.00  2.10
ATOM     91  CA  SER A  47     320.135 327.081 312.429  1.00  2.44
ATOM     92  SC  SER A  47     319.708 326.085 313.227  1.00  2.94
ATOM     93  CA  GLY A  48     316.411 326.919 311.682  1.00  1.70
ATOM     94  CA  LYS A  49     317.057 323.121 311.467  1.00  1.47
ATOM     95  SC  LYS A  49     318.353 322.007 309.184  1.00  2.40
ATOM     96  CA  PRO A  50     316.535 320.316 313.608  1.00  1.39
ATOM     97  SC  PRO A  50     315.875 319.826 312.476  1.00  1.65
ATOM     98  CA  LEU A  51     319.260 319.244 316.264  1.00  1.39
ATOM     99  SC  LEU A  51     319.924 321.252 316.064  1.00  1.57
ATOM    100  CA  PHE A  52     318.021 316.304 318.103  1.00  1.65
ATOM    101  SC  PHE A  52     318.733 316.148 321.015  1.00  2.72
ATOM    102  CA  THR A  53     314.976 314.246 318.999  1.00  2.19
ATOM    103  SC  THR A  53     314.955 312.765 318.771  1.00  2.34
ATOM    104  CA  SER A  54     313.558 313.553 322.592  1.00  3.61
ATOM    105  SC  SER A  54     312.359 313.227 322.291  1.00  4.05
ATOM    106  CA  LYS A  55     312.934 309.717 322.527  1.00  4.10
ATOM    107  SC  LYS A  55     310.331 309.190 323.166  1.00  5.24
ATOM    108  CA  ASP A  56     316.547 308.815 323.505  1.00  4.22
ATOM    109  SC  ASP A  56     318.422 309.243 322.822  1.00  4.92
ATOM    110  CA  LYS A  57     317.382 309.572 327.026  1.00  3.72
ATOM    111  SC  LYS A  57     318.400 307.885 328.955  1.00  4.61
ATOM    112  CA  PHE A  58     316.914 312.818 329.441  1.00  3.78
ATOM    113  SC  PHE A  58     315.445 315.237 329.969  1.00  5.01
ATOM    114  CA  ASP A  59     319.275 314.183 332.088  1.00  3.91
ATOM    115  SC  ASP A  59     320.278 314.251 330.291  1.00  4.34
ATOM    116  CA  SER A  60     318.756 316.386 334.871  1.00  4.55
ATOM    117  SC  SER A  60     317.726 316.347 335.546  1.00  4.88
ATOM    118  CA  GLN A  61     322.687 317.521 334.618  1.00  4.72
ATOM    119  SC  GLN A  61     323.037 315.323 333.667  1.00  5.93
ATOM    120  CA  CYS A  62     322.071 318.587 330.869  1.00  3.77
ATOM    121  SC  CYS A  62     321.555 318.267 329.604  1.00  3.80
ATOM    122  CA  GLY A  63     318.547 319.989 331.395  1.00  3.36
ATOM    123  CA  TRP A  64     317.818 318.869 327.983  1.00  2.68
ATOM    124  SC  TRP A  64     318.503 322.523 327.867  1.00  2.97
ATOM    125  CA  PRO A  65     316.967 315.664 326.271  1.00  2.76
ATOM    126  SC  PRO A  65     316.210 316.622 325.621  1.00  3.04
ATOM    127  CA  SER A  66     320.184 313.570 324.986  1.00  1.93
ATOM    128  SC  SER A  66     319.490 312.676 325.603  1.00  2.14
ATOM    129  CA  PHE A  67     320.834 312.344 321.446  1.00  2.00
ATOM    130  SC  PHE A  67     320.176 312.409 318.729  1.00  3.45
ATOM    131  CA  THR A  68     322.829 309.216 320.311  1.00  2.39
ATOM    132  SC  THR A  68     322.432 308.066 319.621  1.00  2.75
ATOM    133  CA  LYS A  69     323.430 310.971 316.863  1.00  2.11
ATOM    134  SC  LYS A  69     322.705 310.523 313.989  1.00  2.76
ATOM    135  CA  PRO A  70     323.218 314.435 315.396  1.00  1.77
ATOM    136  SC  PRO A  70     324.537 313.914 315.770  1.00  2.07
ATOM    137  CA  ILE A  71     320.624 315.181 312.611  1.00  1.69
ATOM    138  SC  ILE A  71     319.288 316.026 313.705  1.00  1.58
ATOM    139  CA  GLU A  72     321.751 314.531 309.063  1.00  2.08
ATOM    140  SC  GLU A  72     322.118 313.172 306.647  1.00  3.08
ATOM    141  CA  GLU A  73     324.784 316.483 307.912  1.00  2.20
ATOM    142  SC  GLU A  73     326.156 316.599 305.813  1.00  3.41
ATOM    143  CA  GLU A  74     323.302 319.675 309.929  1.00  1.95
ATOM    144  SC  GLU A  74     322.060 321.275 310.977  1.00  2.99
ATOM    145  CA  VAL A  75     325.173 318.745 312.901  1.00  1.57
ATOM    146  SC  VAL A  75     324.843 318.415 314.374  1.00  1.66
ATOM    147  CA  GLU A  76     329.005 318.841 312.730  1.00  1.59
ATOM    148  SC  GLU A  76     328.797 320.635 311.169  1.00  2.45
ATOM    149  CA  GLU A  77     331.254 318.008 315.731  1.00  1.58
ATOM    150  SC  GLU A  77     330.448 315.809 314.811  1.00  2.38
ATOM    151  CA  LYS A  78     334.889 318.674 316.978  1.00  1.53
ATOM    152  SC  LYS A  78     336.404 320.636 318.666  1.00  2.45
ATOM    153  CA  LEU A  79     336.604 316.897 319.991  1.00  1.58
ATOM    154  SC  LEU A  79     336.176 315.560 321.575  1.00  1.89
ATOM    155  CA  ASP A  80     338.822 317.873 323.070  1.00  1.92
ATOM    156  SC  ASP A  80     337.689 319.229 324.116  1.00  2.32
ATOM    157  CA  THR A  81     341.110 315.839 325.365  1.00  2.38
ATOM    158  SC  THR A  81     342.416 315.269 324.836  1.00  2.74
ATOM    159  CA  SER A  82     341.715 316.647 328.987  1.00  3.01
ATOM    160  SC  SER A  82     340.796 315.946 329.488  1.00  3.02
ATOM    161  CA  HIS A  83     343.508 314.047 331.318  1.00  3.68
ATOM    162  SC  HIS A  83     343.397 314.949 333.965  1.00  4.56
ATOM    163  CA  GLY A  84     342.658 310.715 330.491  1.00  3.54
ATOM    164  CA  MET A  85     338.927 312.203 329.727  1.00  2.87
ATOM    165  SC  MET A  85     337.062 312.026 330.918  1.00  3.39
ATOM    166  CA  ILE A  86     337.423 313.027 326.334  1.00  2.19
ATOM    167  SC  ILE A  86     338.659 312.547 324.960  1.00  2.37
ATOM    168  CA  ARG A  87     334.499 315.203 325.513  1.00  1.81
ATOM    169  SC  ARG A  87     336.132 317.369 327.625  1.00  3.03
ATOM    170  CA  THR A  88     332.770 316.747 322.472  1.00  1.43
ATOM    171  SC  THR A  88     332.413 317.759 323.492  1.00  2.00
ATOM    172  CA  GLU A  89     331.218 320.124 321.109  1.00  1.22
ATOM    173  SC  GLU A  89     330.394 322.106 322.125  1.00  1.95
ATOM    174  CA  VAL A  90     328.638 320.211 318.377  1.00  1.24
ATOM    175  SC  VAL A  90     327.519 319.512 318.764  1.00  1.51
ATOM    176  CA  ARG A  91     328.145 322.730 315.460  1.00  1.37
ATOM    177  SC  ARG A  91     331.243 323.720 316.657  1.00  2.60
ATOM    178  CA  SER A  92     325.594 323.562 312.836  1.00  1.69
ATOM    179  SC  SER A  92     324.339 323.831 312.837  1.00  1.89
ATOM    180  CA  ARG A  93     326.107 324.288 309.128  1.00  2.43
ATOM    181  SC  ARG A  93     325.758 324.362 305.469  1.00  3.77
ATOM    182  CA  THR A  94     329.971 324.594 309.398  1.00  3.46
ATOM    183  SC  THR A  94     330.299 324.701 307.903  1.00  4.15
ATOM    184  CA  ALA A  95     331.045 325.531 312.888  1.00  3.67
ATOM    185  SC  ALA A  95     331.632 325.430 313.269  1.00  4.04
ATOM    186  CA  ASP A  96     329.548 328.969 312.324  1.00  3.00
ATOM    187  SC  ASP A  96     328.523 327.828 311.057  1.00  3.93
ATOM    188  CA  SER A  97     326.646 328.131 314.664  1.00  2.50
ATOM    189  SC  SER A  97     326.256 327.403 313.693  1.00  3.12
ATOM    190  CA  HIS A  98     326.562 325.832 317.730  1.00  1.66
ATOM    191  SC  HIS A  98     328.298 326.233 319.875  1.00  2.68
ATOM    192  CA  LEU A  99     323.879 323.582 319.055  1.00  1.51
ATOM    193  SC  LEU A  99     324.611 322.685 317.361  1.00  1.50
ATOM    194  CA  GLY A 100     325.445 321.666 322.118  1.00  1.45
ATOM    195  CA  HIS A 101     328.099 319.481 323.674  1.00  1.23
ATOM    196  SC  HIS A 101     327.366 320.646 326.017  1.00  2.06
ATOM    197  CA  VAL A 102     328.840 315.802 323.850  1.00  1.33
ATOM    198  SC  VAL A 102     329.105 315.733 322.334  1.00  1.41
ATOM    199  CA  PHE A 103     329.895 313.449 326.644  1.00  1.61
ATOM    200  SC  PHE A 103     329.298 315.238 328.962  1.00  2.71
ATOM    201  CA  ASN A 104     331.503 310.052 326.697  1.00  1.99
ATOM    202  SC  ASN A 104     333.220 310.556 325.702  1.00  2.67
ATOM    203  CA  ASP A 105     328.622 308.675 328.589  1.00  2.94
ATOM    204  SC  ASP A 105     327.178 309.582 327.364  1.00  3.72
ATOM    205  CA  GLY A 106     328.088 305.627 326.311  1.00  3.66
ATOM    206  CA  PRO A 107     328.390 303.974 323.074  1.00  3.92
ATOM    207  SC  PRO A 107     327.172 303.200 323.213  1.00  4.41
ATOM    208  CA  GLY A 108     326.827 306.074 320.431  1.00  4.01
ATOM    209  CA  PRO A 109     327.896 307.275 316.936  1.00  3.97
ATOM    210  SC  PRO A 109     326.531 307.354 316.451  1.00  4.58
ATOM    211  CA  ASN A 110     331.474 308.973 317.487  1.00  3.54
ATOM    212  SC  ASN A 110     331.597 310.741 318.428  1.00  4.09
ATOM    213  CA  GLY A 111     331.997 306.417 320.667  1.00  3.50
ATOM    214  CA  LEU A 112     330.369 308.986 322.665  1.00  2.33
ATOM    215  SC  LEU A 112     330.926 311.003 322.814  1.00  2.10
ATOM    216  CA  ARG A 113     326.952 310.614 323.349  1.00  1.90
ATOM    217  SC  ARG A 113     324.440 308.175 323.474  1.00  3.25
ATOM    218  CA  TYR A 114     325.369 314.114 322.690  1.00  1.54
ATOM    219  SC  TYR A 114     323.312 315.265 320.215  1.00  3.40
ATOM    220  CA  CYS A 115     323.138 316.628 324.555  1.00  1.48
ATOM    221  SC  CYS A 115     323.822 316.489 325.787  1.00  1.71
ATOM    222  CA  ILE A 116     321.307 319.898 323.341  1.00  1.53
ATOM    223  SC  ILE A 116     321.699 319.850 321.478  1.00  1.52
ATOM    224  CA  ASN A 117     320.419 323.488 325.140  1.00  1.82
ATOM    225  SC  ASN A 117     322.187 324.190 324.513  1.00  2.51
ATOM    226  CA  SER A 118     317.066 325.069 324.835  1.00  2.25
ATOM    227  SC  SER A 118     315.775 324.749 324.947  1.00  2.81
ATOM    228  CA  ALA A 119     317.926 328.701 326.070  1.00  2.28
ATOM    229  SC  ALA A 119     318.028 329.291 326.529  1.00  2.51
ATOM    230  CA  ALA A 120     317.915 329.722 322.614  1.00  2.43
ATOM    231  SC  ALA A 120     318.582 330.092 322.898  1.00  2.76
ATOM    232  CA  LEU A 121     316.499 326.486 321.212  1.00  1.70
ATOM    233  SC  LEU A 121     317.777 325.023 320.547  1.00  2.03
ATOM    234  CA  ARG A 122     313.037 325.334 319.910  1.00  1.54
ATOM    235  SC  ARG A 122     312.421 327.215 317.223  1.00  2.86
ATOM    236  CA  PHE A 123     311.246 322.095 319.548  1.00  1.62
ATOM    237  SC  PHE A 123     311.587 319.875 321.604  1.00  2.50
ATOM    238  CA  VAL A 124     308.658 321.027 316.995  1.00  1.80
ATOM    239  SC  VAL A 124     308.390 320.915 315.536  1.00  2.06
ATOM    240  CA  PRO A 125     305.514 318.693 317.746  1.00  2.07
ATOM    241  SC  PRO A 125     304.915 319.915 318.070  1.00  2.36
ATOM    242  CA  LYS A 126     305.730 315.353 315.910  1.00  2.05
ATOM    243  SC  LYS A 126     304.237 312.961 314.596  1.00  2.78
ATOM    244  CA  HIS A 127     302.829 316.934 313.631  1.00  2.65
ATOM    245  SC  HIS A 127     301.482 319.267 314.216  1.00  3.58
ATOM    246  CA  LYS A 128     305.056 319.821 312.477  1.00  2.70
ATOM    247  SC  LYS A 128     304.613 322.918 312.035  1.00  3.60
ATOM    248  CA  LEU A 129     308.183 317.296 312.540  1.00  2.34
ATOM    249  SC  LEU A 129     308.762 316.730 314.432  1.00  2.38
ATOM    250  CA  LYS A 130     307.217 315.320 309.522  1.00  2.84
ATOM    251  SC  LYS A 130     305.408 313.533 308.720  1.00  3.39
ATOM    252  CA  GLU A 131     307.007 316.840 306.092  1.00  3.60
ATOM    253  SC  GLU A 131     307.479 315.425 304.456  1.00  4.12
ATOM    254  CA  GLU A 132     306.863 320.576 307.011  1.00  3.93
ATOM    255  SC  GLU A 132     304.328 320.633 307.101  1.00  4.20
ATOM    256  CA  GLY A 133     310.593 320.823 307.154  1.00  4.19
ATOM    257  CA  TYR A 134     312.079 319.470 310.480  1.00  3.62
ATOM    258  SC  TYR A 134     312.163 322.407 312.161  1.00  4.16
ATOM    259  CA  GLU A 135     312.906 316.213 308.631  1.00  3.72
ATOM    260  SC  GLU A 135     312.850 316.179 306.152  1.00  4.59
ATOM    261  CA  SER A 136     315.508 315.332 311.146  1.00  3.86
ATOM    262  SC  SER A 136     316.774 315.438 310.701  1.00  4.26
ATOM    263  CA  TYR A 137     313.131 313.917 314.017  1.00  2.74
ATOM    264  SC  TYR A 137     311.335 312.414 316.572  1.00  4.38
ATOM    265  CA  LEU A 138     310.832 312.772 311.132  1.00  2.62
ATOM    266  SC  LEU A 138     311.389 314.936 311.331  1.00  2.69
ATOM    267  CA  HIS A 139     313.374 310.606 309.529  1.00  3.72
ATOM    268  SC  HIS A 139     312.676 311.639 307.222  1.00  4.78
ATOM    269  CA  LEU A 140     316.206 310.546 312.125  1.00  3.48
ATOM    270  SC  LEU A 140     316.257 312.106 313.582  1.00  3.13
ATOM    271  CA  PHE A 141     313.481 309.296 314.517  1.00  3.33
ATOM    272  SC  PHE A 141     310.547 309.633 313.872  1.00  3.38
ATOM    273  CA  ASN A 142     312.278 306.870 312.161  1.00  4.26
ATOM    274  SC  ASN A 142     311.259 307.310 310.457  1.00  4.33
ATOM    275  CA  LYS A 143     315.845 305.062 312.281  1.00  5.11
ATOM    276  SC  LYS A 143     318.745 305.695 312.057  1.00  5.63
ATOM    277  CA  LEU A 144     316.697 305.544 315.951  1.00  5.16
ATOM    278  SC  LEU A 144     317.176 307.511 316.549  1.00  4.94
ATOM    279  CA  GLU A 145     313.064 304.723 317.388  1.00  5.89
ATOM    280  SC  GLU A 145     311.391 306.136 318.343  1.00  6.07
ATOM    281  CA  HIS A 146     313.242 302.027 314.533  1.00  7.54
ATOM    282  SC  HIS A 146     311.450 303.270 312.898  1.00  8.07
ATOM    283  CA  HIS A 147     316.032 299.496 315.434  1.00  8.77
ATOM    284  SC  HIS A 147     318.180 301.072 316.221  1.00  9.65
TER
CONECT    1    3    2
CONECT    3    5    4
CONECT    5    7    6
CONECT    7    9    8
CONECT    9   11   10
CONECT   11   13   12
CONECT   13   15   14
CONECT   15   17   16
CONECT   17   19   18
CONECT   19   21   20
CONECT   21   23   22
CONECT   23   25   24
CONECT   25   27   26
CONECT   27   29   28
CONECT   29   31   30
CONECT   31   33   32
CONECT   33   35   34
CONECT   35   37   36
CONECT   37   39   38
CONECT   39   41   40
CONECT   41   43   42
CONECT   43   45   44
CONECT   45   47   46
CONECT   47   48
CONECT   48   50   49
CONECT   50   52   51
CONECT   52   54   53
CONECT   54   56   55
CONECT   56   58   57
CONECT   58   60   59
CONECT   60   62   61
CONECT   62   64   63
CONECT   64   66   65
CONECT   66   68   67
CONECT   68   70   69
CONECT   70   72   71
CONECT   72   74   73
CONECT   74   76   75
CONECT   76   78   77
CONECT   78   79
CONECT   79   81   80
CONECT   81   83   82
CONECT   83   85   84
CONECT   85   87   86
CONECT   87   89   88
CONECT   89   91   90
CONECT   91   93   92
CONECT   93   94
CONECT   94   96   95
CONECT   96   98   97
CONECT   98  100   99
CONECT  100  102  101
CONECT  102  104  103
CONECT  104  106  105
CONECT  106  108  107
CONECT  108  110  109
CONECT  110  112  111
CONECT  112  114  113
CONECT  114  116  115
CONECT  116  118  117
CONECT  118  120  119
CONECT  120  122  121
CONECT  122  123
CONECT  123  125  124
CONECT  125  127  126
CONECT  127  129  128
CONECT  129  131  130
CONECT  131  133  132
CONECT  133  135  134
CONECT  135  137  136
CONECT  137  139  138
CONECT  139  141  140
CONECT  141  143  142
CONECT  143  145  144
CONECT  145  147  146
CONECT  147  149  148
CONECT  149  151  150
CONECT  151  153  152
CONECT  153  155  154
CONECT  155  157  156
CONECT  157  159  158
CONECT  159  161  160
CONECT  161  163  162
CONECT  163  164
CONECT  164  166  165
CONECT  166  168  167
CONECT  168  170  169
CONECT  170  172  171
CONECT  172  174  173
CONECT  174  176  175
CONECT  176  178  177
CONECT  178  180  179
CONECT  180  182  181
CONECT  182  184  183
CONECT  184  186  185
CONECT  186  188  187
CONECT  188  190  189
CONECT  190  192  191
CONECT  192  194  193
CONECT  194  195
CONECT  195  197  196
CONECT  197  199  198
CONECT  199  201  200
CONECT  201  203  202
CONECT  203  205  204
CONECT  205  206
CONECT  206  208  207
CONECT  208  209
CONECT  209  211  210
CONECT  211  213  212
CONECT  213  214
CONECT  214  216  215
CONECT  216  218  217
CONECT  218  220  219
CONECT  220  222  221
CONECT  222  224  223
CONECT  224  226  225
CONECT  226  228  227
CONECT  228  230  229
CONECT  230  232  231
CONECT  232  234  233
CONECT  234  236  235
CONECT  236  238  237
CONECT  238  240  239
CONECT  240  242  241
CONECT  242  244  243
CONECT  244  246  245
CONECT  246  248  247
CONECT  248  250  249
CONECT  250  252  251
CONECT  252  254  253
CONECT  254  256  255
CONECT  256  257
CONECT  257  259  258
CONECT  259  261  260
CONECT  261  263  262
CONECT  263  265  264
CONECT  265  267  266
CONECT  267  269  268
CONECT  269  271  270
CONECT  271  273  272
CONECT  273  275  274
CONECT  275  277  276
CONECT  277  279  278
CONECT  279  281  280
CONECT  281  283  282
CONECT  283  284
ENDMDL
REMARK 2KZN MODEL 2 UNRES energy =   701.56 kcal/mol RMSD =13.60 A
CRYST1  640.000  640.000  640.000  90.00  90.00  90.00 P 1           1
ORIGX1       1.00000   0.00000   0.00000        0.00000
ORIGX2       0.00000   1.00000   0.00000        0.00000
ORIGX2       0.00000   0.00000   1.00000        0.00000
SCALE1       1.00000   0.00000   0.00000        0.00000
SCALE2       1.00000   0.00000   0.00000        0.00000
SCALE3       1.00000   0.00000   0.00000        0.00000
ATOM      1  CA  MET A   1     302.661 322.503 323.834  1.00  6.10
ATOM      2  SC  MET A   1     304.183 321.131 322.858  1.00  6.78
ATOM      3  CA  ALA A   2     303.663 325.875 325.253  1.00  5.18
ATOM      4  SC  ALA A   2     303.065 325.979 325.812  1.00  5.20
ATOM      5  CA  TYR A   3     307.114 326.142 326.937  1.00  4.07
ATOM      6  SC  TYR A   3     310.293 325.717 327.882  1.00  4.36
ATOM      7  CA  ASN A   4     308.323 328.662 329.408  1.00  3.75
ATOM      8  SC  ASN A   4     307.821 327.489 330.920  1.00  4.29
ATOM      9  CA  LYS A   5     311.298 330.890 328.259  1.00  3.66
ATOM     10  SC  LYS A   5     308.862 331.825 327.417  1.00  4.47
ATOM     11  CA  GLU A   6     312.733 330.368 331.747  1.00  4.07
ATOM     12  SC  GLU A   6     312.913 331.229 334.020  1.00  5.05
ATOM     13  CA  GLU A   7     314.136 326.777 330.915  1.00  3.75
ATOM     14  SC  GLU A   7     315.450 325.130 332.064  1.00  4.66
ATOM     15  CA  LYS A   8     315.472 327.559 327.513  1.00  2.91
ATOM     16  SC  LYS A   8     314.501 329.738 325.538  1.00  3.02
ATOM     17  CA  ILE A   9     317.224 330.519 329.141  1.00  2.83
ATOM     18  SC  ILE A   9     317.779 332.377 328.734  1.00  2.90
ATOM     19  CA  LYS A  10     318.170 328.962 332.401  1.00  3.37
ATOM     20  SC  LYS A  10     318.033 331.526 334.065  1.00  4.18
ATOM     21  CA  SER A  11     318.931 325.397 331.301  1.00  3.35
ATOM     22  SC  SER A  11     318.922 324.175 330.842  1.00  3.67
ATOM     23  CA  LEU A  12     319.996 326.162 328.000  1.00  2.53
ATOM     24  SC  LEU A  12     319.009 327.481 326.786  1.00  2.28
ATOM     25  CA  ASN A  13     321.956 329.472 328.809  1.00  2.39
ATOM     26  SC  ASN A  13     321.762 330.899 327.586  1.00  2.59
ATOM     27  CA  ARG A  14     324.170 327.748 331.407  1.00  2.63
ATOM     28  SC  ARG A  14     321.503 326.566 333.056  1.00  4.08
ATOM     29  CA  MET A  15     323.645 324.216 329.765  1.00  2.25
ATOM     30  SC  MET A  15     322.402 322.804 331.514  1.00  2.79
ATOM     31  CA  GLN A  16     325.813 325.025 326.662  1.00  1.82
ATOM     32  SC  GLN A  16     323.836 324.858 324.882  1.00  2.21
ATOM     33  CA  TYR A  17     328.148 326.732 329.180  1.00  2.24
ATOM     34  SC  TYR A  17     329.444 328.819 326.789  1.00  3.45
ATOM     35  CA  GLU A  18     328.642 324.282 331.872  1.00  2.43
ATOM     36  SC  GLU A  18     327.094 325.779 332.816  1.00  3.13
ATOM     37  CA  VAL A  19     328.913 321.364 329.423  1.00  2.30
ATOM     38  SC  VAL A  19     328.759 320.016 328.766  1.00  2.50
ATOM     39  CA  THR A  20     331.197 323.486 327.197  1.00  2.52
ATOM     40  SC  THR A  20     330.666 324.483 326.306  1.00  2.63
ATOM     41  CA  GLN A  21     334.291 323.404 329.210  1.00  3.39
ATOM     42  SC  GLN A  21     337.005 323.166 328.445  1.00  4.40
ATOM     43  CA  ASN A  22     333.597 321.640 332.316  1.00  3.78
ATOM     44  SC  ASN A  22     332.320 323.152 332.517  1.00  4.44
ATOM     45  CA  ASN A  23     332.470 318.373 330.406  1.00  3.64
ATOM     46  SC  ASN A  23     332.057 316.655 331.147  1.00  4.18
ATOM     47  CA  GLY A  24     333.871 318.968 327.068  1.00  3.98
ATOM     48  CA  THR A  25     331.319 316.321 325.925  1.00  3.27
ATOM     49  SC  THR A  25     330.838 315.201 326.695  1.00  3.55
ATOM     50  CA  GLU A  26     327.627 316.780 324.642  1.00  3.51
ATOM     51  SC  GLU A  26     327.282 318.071 323.061  1.00  4.33
ATOM     52  CA  PRO A  27     324.999 313.984 324.283  1.00  4.31
ATOM     53  SC  PRO A  27     324.351 314.758 325.269  1.00  4.63
ATOM     54  CA  PRO A  28     323.796 314.031 320.612  1.00  4.99
ATOM     55  SC  PRO A  28     324.414 312.761 320.801  1.00  5.43
ATOM     56  CA  PHE A  29     319.815 314.645 320.261  1.00  5.59
ATOM     57  SC  PHE A  29     317.844 315.201 322.340  1.00  5.86
ATOM     58  CA  GLN A  30     318.088 313.928 316.900  1.00  6.83
ATOM     59  SC  GLN A  30     319.619 312.527 315.094  1.00  7.80
ATOM     60  CA  ASN A  31     314.431 314.765 316.537  1.00  7.78
ATOM     61  SC  ASN A  31     314.520 315.103 318.466  1.00  7.92
ATOM     62  CA  GLU A  32     311.760 314.448 313.829  1.00  8.56
ATOM     63  SC  GLU A  32     309.836 313.252 313.039  1.00  9.89
ATOM     64  CA  TYR A  33     312.781 317.791 312.401  1.00  7.43
ATOM     65  SC  TYR A  33     314.246 320.086 314.381  1.00  8.14
ATOM     66  CA  TRP A  34     316.429 316.788 312.010  1.00  5.54
ATOM     67  SC  TRP A  34     316.977 316.981 315.363  1.00  5.48
ATOM     68  CA  ASP A  35     315.473 313.391 310.635  1.00  6.14
ATOM     69  SC  ASP A  35     315.262 312.788 312.609  1.00  7.11
ATOM     70  CA  HIS A  36     312.828 314.666 308.402  1.00  6.18
ATOM     71  SC  HIS A  36     310.220 313.966 309.067  1.00  7.56
ATOM     72  CA  LYS A  37     315.391 316.950 306.577  1.00  4.39
ATOM     73  SC  LYS A  37     313.343 318.932 307.530  1.00  5.47
ATOM     74  CA  GLU A  38     318.478 314.223 306.992  1.00  3.25
ATOM     75  SC  GLU A  38     317.779 312.060 308.066  1.00  4.24
ATOM     76  CA  GLU A  39     321.324 316.764 306.711  1.00  2.84
ATOM     77  SC  GLU A  39     320.563 318.331 305.071  1.00  4.02
ATOM     78  CA  GLY A  40     321.300 320.273 308.587  1.00  2.25
ATOM     79  CA  LEU A  41     322.961 322.752 311.033  1.00  1.72
ATOM     80  SC  LEU A  41     324.510 323.666 310.558  1.00  1.85
ATOM     81  CA  TYR A  42     322.738 323.441 314.629  1.00  1.54
ATOM     82  SC  TYR A  42     321.466 321.010 316.710  1.00  2.39
ATOM     83  CA  VAL A  43     322.908 326.944 316.164  1.00  1.48
ATOM     84  SC  VAL A  43     321.530 326.419 315.932  1.00  1.84
ATOM     85  CA  ASP A  44     324.371 327.615 319.662  1.00  1.53
ATOM     86  SC  ASP A  44     325.079 329.355 318.774  1.00  1.86
ATOM     87  CA  ILE A  45     322.416 330.142 321.491  1.00  2.13
ATOM     88  SC  ILE A  45     321.604 328.561 322.101  1.00  2.17
ATOM     89  CA  VAL A  46     324.926 330.495 324.273  1.00  2.22
ATOM     90  SC  VAL A  46     324.792 329.475 325.357  1.00  2.51
ATOM     91  CA  SER A  47     327.834 328.988 322.432  1.00  2.50
ATOM     92  SC  SER A  47     327.654 327.673 322.120  1.00  2.76
ATOM     93  CA  GLY A  48     328.239 330.989 319.230  1.00  2.09
ATOM     94  CA  LYS A  49     329.553 328.548 316.609  1.00  1.81
ATOM     95  SC  LYS A  49     332.477 328.494 317.806  1.00  2.62
ATOM     96  CA  PRO A  50     328.423 327.135 313.419  1.00  1.72
ATOM     97  SC  PRO A  50     329.498 327.847 312.847  1.00  1.94
ATOM     98  CA  LEU A  51     327.352 323.482 314.761  1.00  1.52
ATOM     99  SC  LEU A  51     327.377 324.819 316.373  1.00  1.60
ATOM    100  CA  PHE A  52     326.460 320.235 312.589  1.00  1.78
ATOM    101  SC  PHE A  52     327.850 318.853 310.262  1.00  2.83
ATOM    102  CA  THR A  53     323.784 317.507 312.605  1.00  1.89
ATOM    103  SC  THR A  53     322.561 317.846 313.285  1.00  2.01
ATOM    104  CA  SER A  54     323.545 314.764 309.680  1.00  2.67
ATOM    105  SC  SER A  54     324.805 315.092 309.409  1.00  3.11
ATOM    106  CA  LYS A  55     321.863 311.197 308.885  1.00  3.23
ATOM    107  SC  LYS A  55     320.589 309.971 306.374  1.00  4.26
ATOM    108  CA  ASP A  56     322.522 309.593 312.121  1.00  3.51
ATOM    109  SC  ASP A  56     322.777 307.557 311.855  1.00  4.20
ATOM    110  CA  LYS A  57     325.756 311.785 312.859  1.00  3.14
ATOM    111  SC  LYS A  57     326.809 312.168 309.905  1.00  4.13
ATOM    112  CA  PHE A  58     326.469 314.832 315.155  1.00  2.62
ATOM    113  SC  PHE A  58     324.000 315.394 316.546  1.00  3.44
ATOM    114  CA  ASP A  59     329.286 317.397 315.030  1.00  2.94
ATOM    115  SC  ASP A  59     330.045 317.065 313.259  1.00  3.44
ATOM    116  CA  SER A  60     330.383 320.242 317.487  1.00  3.44
ATOM    117  SC  SER A  60     330.053 319.857 318.721  1.00  3.58
ATOM    118  CA  GLN A  61     332.805 322.544 316.044  1.00  3.94
ATOM    119  SC  GLN A  61     334.183 320.997 314.203  1.00  4.94
ATOM    120  CA  CYS A  62     332.174 324.676 319.159  1.00  4.11
ATOM    121  SC  CYS A  62     331.217 324.405 320.034  1.00  4.17
ATOM    122  CA  GLY A  63     334.921 323.273 321.307  1.00  4.24
ATOM    123  CA  TRP A  64     333.065 319.848 322.156  1.00  4.13
ATOM    124  SC  TRP A  64     330.412 321.020 323.794  1.00  3.98
ATOM    125  CA  PRO A  65     333.852 316.085 321.297  1.00  4.97
ATOM    126  SC  PRO A  65     334.164 316.391 322.661  1.00  5.21
ATOM    127  CA  SER A  66     331.495 314.678 318.611  1.00  4.81
ATOM    128  SC  SER A  66     332.375 314.405 317.608  1.00  5.07
ATOM    129  CA  PHE A  67     329.211 311.750 318.749  1.00  5.08
ATOM    130  SC  PHE A  67     328.799 313.062 321.521  1.00  5.54
ATOM    131  CA  THR A  68     328.545 309.004 315.994  1.00  5.61
ATOM    132  SC  THR A  68     329.348 308.541 314.799  1.00  6.15
ATOM    133  CA  LYS A  69     325.028 308.152 316.847  1.00  5.58
ATOM    134  SC  LYS A  69     323.778 306.509 319.074  1.00  6.52
ATOM    135  CA  PRO A  70     321.670 309.998 317.816  1.00  4.94
ATOM    136  SC  PRO A  70     321.142 308.827 317.189  1.00  5.48
ATOM    137  CA  ILE A  71     321.081 309.692 321.689  1.00  4.66
ATOM    138  SC  ILE A  71     320.873 311.016 323.051  1.00  4.76
ATOM    139  CA  GLU A  72     317.465 308.555 321.441  1.00  5.04
ATOM    140  SC  GLU A  72     316.798 310.716 320.730  1.00  6.25
ATOM    141  CA  GLU A  73     317.600 305.152 323.016  1.00  5.52
ATOM    142  SC  GLU A  73     316.923 303.244 324.205  1.00  6.91
ATOM    143  CA  GLU A  74     320.491 306.413 325.610  1.00  4.88
ATOM    144  SC  GLU A  74     322.912 306.856 325.551  1.00  5.60
ATOM    145  CA  VAL A  75     317.851 309.382 326.289  1.00  3.67
ATOM    146  SC  VAL A  75     317.284 310.715 326.435  1.00  3.42
ATOM    147  CA  GLU A  76     314.220 309.615 327.561  1.00  3.39
ATOM    148  SC  GLU A  76     314.761 307.541 328.506  1.00  4.08
ATOM    149  CA  GLU A  77     311.819 312.737 327.977  1.00  2.65
ATOM    150  SC  GLU A  77     309.881 311.488 327.234  1.00  3.30
ATOM    151  CA  LYS A  78     309.233 313.669 330.763  1.00  2.59
ATOM    152  SC  LYS A  78     310.434 315.195 333.004  1.00  3.26
ATOM    153  CA  LEU A  79     306.940 316.808 331.243  1.00  2.63
ATOM    154  SC  LEU A  79     306.152 317.990 329.654  1.00  2.90
ATOM    155  CA  ASP A  80     305.518 319.347 333.985  1.00  3.22
ATOM    156  SC  ASP A  80     307.492 319.430 333.736  1.00  3.51
ATOM    157  CA  THR A  81     302.709 321.901 333.310  1.00  3.97
ATOM    158  SC  THR A  81     301.208 322.165 333.343  1.00  4.31
ATOM    159  CA  SER A  82     301.688 325.187 334.909  1.00  4.88
ATOM    160  SC  SER A  82     301.866 325.792 336.006  1.00  4.95
ATOM    161  CA  HIS A  83     298.994 327.764 334.261  1.00  5.82
ATOM    162  SC  HIS A  83     297.276 329.688 335.095  1.00  6.49
ATOM    163  CA  GLY A  84     298.881 328.447 330.372  1.00  5.89
ATOM    164  CA  MET A  85     302.673 327.100 330.450  1.00  4.80
ATOM    165  SC  MET A  85     302.502 328.759 332.268  1.00  5.24
ATOM    166  CA  ILE A  86     304.637 323.919 330.266  1.00  3.83
ATOM    167  SC  ILE A  86     305.306 323.280 328.709  1.00  4.03
ATOM    168  CA  ARG A  87     307.824 322.625 331.345  1.00  3.13
ATOM    169  SC  ARG A  87     308.341 323.886 334.504  1.00  4.09
ATOM    170  CA  THR A  88     309.582 319.560 329.968  1.00  2.44
ATOM    171  SC  THR A  88     309.627 320.637 329.021  1.00  2.49
ATOM    172  CA  GLU A  89     312.593 317.721 331.493  1.00  2.29
ATOM    173  SC  GLU A  89     314.770 317.954 332.747  1.00  2.98
ATOM    174  CA  VAL A  90     314.796 315.084 329.758  1.00  2.40
ATOM    175  SC  VAL A  90     315.322 316.188 328.832  1.00  2.38
ATOM    176  CA  ARG A  91     316.475 311.919 331.396  1.00  3.19
ATOM    177  SC  ARG A  91     316.793 309.409 333.506  1.00  4.05
ATOM    178  CA  SER A  92     319.598 309.618 330.430  1.00  4.06
ATOM    179  SC  SER A  92     320.412 309.201 331.402  1.00  4.35
ATOM    180  CA  ARG A  93     320.190 306.122 331.121  1.00  5.24
ATOM    181  SC  ARG A  93     320.917 304.009 328.507  1.00  6.23
ATOM    182  CA  THR A  94     323.924 306.275 331.517  1.00  6.06
ATOM    183  SC  THR A  94     325.114 306.180 330.653  1.00  6.39
ATOM    184  CA  ALA A  95     323.835 307.384 335.090  1.00  6.06
ATOM    185  SC  ALA A  95     324.287 307.097 335.652  1.00  6.30
ATOM    186  CA  ASP A  96     322.150 310.638 334.202  1.00  5.23
ATOM    187  SC  ASP A  96     323.145 311.815 333.023  1.00  5.87
ATOM    188  CA  SER A  97     318.726 311.571 335.363  1.00  4.58
ATOM    189  SC  SER A  97     318.788 311.942 336.611  1.00  5.05
ATOM    190  CA  HIS A  98     319.503 315.138 335.416  1.00  3.72
ATOM    191  SC  HIS A  98     319.425 316.940 337.373  1.00  4.49
ATOM    192  CA  LEU A  99     320.976 315.706 331.846  1.00  3.23
ATOM    193  SC  LEU A  99     319.608 314.500 330.890  1.00  3.29
ATOM    194  CA  GLY A 100     319.034 318.551 330.315  1.00  2.74
ATOM    195  CA  HIS A 101     315.723 320.327 329.651  1.00  2.26
ATOM    196  SC  HIS A 101     314.156 321.443 331.405  1.00  2.95
ATOM    197  CA  VAL A 102     313.165 320.379 326.688  1.00  2.13
ATOM    198  SC  VAL A 102     312.521 319.073 326.826  1.00  2.09
ATOM    199  CA  PHE A 103     312.576 322.839 324.123  1.00  2.68
ATOM    200  SC  PHE A 103     314.616 324.953 323.392  1.00  3.04
ATOM    201  CA  ASN A 104     309.373 323.197 322.063  1.00  3.18
ATOM    202  SC  ASN A 104     308.105 324.055 323.342  1.00  3.45
ATOM    203  CA  ASP A 105     311.379 323.144 318.906  1.00  3.69
ATOM    204  SC  ASP A 105     312.521 324.207 317.702  1.00  4.29
ATOM    205  CA  GLY A 106     309.869 320.036 316.812  1.00  4.35
ATOM    206  CA  PRO A 107     308.484 316.530 316.994  1.00  4.65
ATOM    207  SC  PRO A 107     308.114 316.832 315.623  1.00  4.88
ATOM    208  CA  GLY A 108     310.179 313.933 319.301  1.00  4.82
ATOM    209  CA  PRO A 109     310.086 310.882 321.629  1.00  4.65
ATOM    210  SC  PRO A 109     311.444 311.226 321.533  1.00  5.15
ATOM    211  CA  ASN A 110     308.077 312.865 324.108  1.00  3.76
ATOM    212  SC  ASN A 110     308.109 314.326 325.509  1.00  4.45
ATOM    213  CA  GLY A 111     306.588 315.609 321.710  1.00  3.80
ATOM    214  CA  LEU A 112     309.316 317.948 321.880  1.00  2.87
ATOM    215  SC  LEU A 112     309.623 319.420 323.251  1.00  2.63
ATOM    216  CA  ARG A 113     313.030 318.631 321.745  1.00  2.73
ATOM    217  SC  ARG A 113     312.665 317.620 318.363  1.00  3.56
ATOM    218  CA  TYR A 114     316.426 319.006 323.937  1.00  2.44
ATOM    219  SC  TYR A 114     317.200 320.566 321.022  1.00  3.64
ATOM    220  CA  CYS A 115     318.116 322.269 325.329  1.00  3.18
ATOM    221  SC  CYS A 115     317.340 322.744 326.425  1.00  3.15
ATOM    222  CA  ILE A 116     321.430 320.139 325.978  1.00  3.09
ATOM    223  SC  ILE A 116     320.394 318.466 326.339  1.00  3.42
ATOM    224  CA  ASN A 117     324.812 321.057 324.691  1.00  3.16
ATOM    225  SC  ASN A 117     325.079 319.483 325.900  1.00  3.20
ATOM    226  CA  SER A 118     325.808 321.804 321.359  1.00  4.31
ATOM    227  SC  SER A 118     326.626 322.271 320.323  1.00  4.86
ATOM    228  CA  ALA A 119     324.242 318.827 319.516  1.00  4.21
ATOM    229  SC  ALA A 119     324.738 318.278 319.592  1.00  4.30
ATOM    230  CA  ALA A 120     321.006 319.241 321.435  1.00  3.51
ATOM    231  SC  ALA A 120     320.831 318.667 321.924  1.00  3.68
ATOM    232  CA  LEU A 121     320.566 323.127 320.977  1.00  1.89
ATOM    233  SC  LEU A 121     322.416 323.755 320.309  1.00  1.96
ATOM    234  CA  ARG A 122     318.786 324.295 318.012  1.00  1.92
ATOM    235  SC  ARG A 122     315.817 326.552 318.129  1.00  3.01
ATOM    236  CA  PHE A 123     318.400 323.096 314.314  1.00  2.04
ATOM    237  SC  PHE A 123     318.458 320.691 312.546  1.00  3.37
ATOM    238  CA  VAL A 124     317.887 325.419 311.266  1.00  2.41
ATOM    239  SC  VAL A 124     318.921 326.373 311.781  1.00  2.38
ATOM    240  CA  PRO A 125     317.353 324.439 307.577  1.00  2.98
ATOM    241  SC  PRO A 125     316.461 325.560 307.482  1.00  3.28
ATOM    242  CA  LYS A 126     320.203 325.889 305.148  1.00  2.99
ATOM    243  SC  LYS A 126     321.352 323.597 303.954  1.00  3.63
ATOM    244  CA  HIS A 127     318.545 329.295 305.153  1.00  3.76
ATOM    245  SC  HIS A 127     318.059 329.290 302.448  1.00  4.85
ATOM    246  CA  LYS A 128     318.476 329.841 308.989  1.00  3.67
ATOM    247  SC  LYS A 128     315.762 329.430 310.434  1.00  4.20
ATOM    248  CA  LEU A 129     322.224 328.656 309.351  1.00  2.82
ATOM    249  SC  LEU A 129     321.822 327.019 308.761  1.00  2.60
ATOM    250  CA  LYS A 130     323.363 330.238 305.926  1.00  3.25
ATOM    251  SC  LYS A 130     324.253 329.434 303.262  1.00  3.82
ATOM    252  CA  GLU A 131     322.124 333.533 307.621  1.00  4.18
ATOM    253  SC  GLU A 131     320.395 333.573 305.714  1.00  4.81
ATOM    254  CA  GLU A 132     323.285 332.752 311.133  1.00  4.09
ATOM    255  SC  GLU A 132     321.107 331.850 311.312  1.00  4.25
ATOM    256  CA  GLY A 133     326.871 332.388 309.914  1.00  4.05
ATOM    257  CA  TYR A 134     327.126 328.691 309.462  1.00  3.34
ATOM    258  SC  TYR A 134     325.349 329.469 312.359  1.00  3.62
ATOM    259  CA  GLU A 135     326.928 328.247 305.591  1.00  3.19
ATOM    260  SC  GLU A 135     328.441 330.120 304.170  1.00  3.83
ATOM    261  CA  SER A 136     329.872 326.161 305.706  1.00  3.30
ATOM    262  SC  SER A 136     330.801 326.739 306.468  1.00  3.53
ATOM    263  CA  TYR A 137     327.993 323.111 306.513  1.00  2.94
ATOM    264  SC  TYR A 137     329.500 323.339 309.386  1.00  4.20
ATOM    265  CA  LEU A 138     325.119 323.900 304.304  1.00  2.56
ATOM    266  SC  LEU A 138     325.105 325.556 305.476  1.00  2.82
ATOM    267  CA  HIS A 139     327.107 324.062 301.207  1.00  2.83
ATOM    268  SC  HIS A 139     327.323 324.828 298.421  1.00  3.70
ATOM    269  CA  LEU A 140     329.169 321.058 302.411  1.00  2.88
ATOM    270  SC  LEU A 140     329.999 320.208 304.174  1.00  3.13
ATOM    271  CA  PHE A 141     325.832 319.430 302.909  1.00  2.84
ATOM    272  SC  PHE A 141     325.073 318.725 305.794  1.00  2.95
ATOM    273  CA  ASN A 142     325.427 319.576 299.095  1.00  3.29
ATOM    274  SC  ASN A 142     327.115 320.577 298.759  1.00  3.49
ATOM    275  CA  LYS A 143     328.479 317.316 298.627  1.00  3.73
ATOM    276  SC  LYS A 143     331.320 316.685 299.465  1.00  4.24
ATOM    277  CA  LEU A 144     326.938 314.760 300.968  1.00  3.88
ATOM    278  SC  LEU A 144     325.472 314.761 302.507  1.00  3.74
ATOM    279  CA  GLU A 145     323.722 314.848 299.018  1.00  4.56
ATOM    280  SC  GLU A 145     323.595 317.149 299.687  1.00  5.02
ATOM    281  CA  HIS A 146     325.524 314.481 295.856  1.00  5.68
ATOM    282  SC  HIS A 146     327.051 316.702 295.768  1.00  6.37
ATOM    283  CA  HIS A 147     327.296 311.274 297.115  1.00  6.61
ATOM    284  SC  HIS A 147     326.723 309.065 295.612  1.00  6.94
TER
CONECT    1    3    2
CONECT    3    5    4
CONECT    5    7    6
CONECT    7    9    8
CONECT    9   11   10
CONECT   11   13   12
CONECT   13   15   14
CONECT   15   17   16
CONECT   17   19   18
CONECT   19   21   20
CONECT   21   23   22
CONECT   23   25   24
CONECT   25   27   26
CONECT   27   29   28
CONECT   29   31   30
CONECT   31   33   32
CONECT   33   35   34
CONECT   35   37   36
CONECT   37   39   38
CONECT   39   41   40
CONECT   41   43   42
CONECT   43   45   44
CONECT   45   47   46
CONECT   47   48
CONECT   48   50   49
CONECT   50   52   51
CONECT   52   54   53
CONECT   54   56   55
CONECT   56   58   57
CONECT   58   60   59
CONECT   60   62   61
CONECT   62   64   63
CONECT   64   66   65
CONECT   66   68   67
CONECT   68   70   69
CONECT   70   72   71
CONECT   72   74   73
CONECT   74   76   75
CONECT   76   78   77
CONECT   78   79
CONECT   79   81   80
CONECT   81   83   82
CONECT   83   85   84
CONECT   85   87   86
CONECT   87   89   88
CONECT   89   91   90
CONECT   91   93   92
CONECT   93   94
CONECT   94   96   95
CONECT   96   98   97
CONECT   98  100   99
CONECT  100  102  101
CONECT  102  104  103
CONECT  104  106  105
CONECT  106  108  107
CONECT  108  110  109
CONECT  110  112  111
CONECT  112  114  113
CONECT  114  116  115
CONECT  116  118  117
CONECT  118  120  119
CONECT  120  122  121
CONECT  122  123
CONECT  123  125  124
CONECT  125  127  126
CONECT  127  129  128
CONECT  129  131  130
CONECT  131  133  132
CONECT  133  135  134
CONECT  135  137  136
CONECT  137  139  138
CONECT  139  141  140
CONECT  141  143  142
CONECT  143  145  144
CONECT  145  147  146
CONECT  147  149  148
CONECT  149  151  150
CONECT  151  153  152
CONECT  153  155  154
CONECT  155  157  156
CONECT  157  159  158
CONECT  159  161  160
CONECT  161  163  162
CONECT  163  164
CONECT  164  166  165
CONECT  166  168  167
CONECT  168  170  169
CONECT  170  172  171
CONECT  172  174  173
CONECT  174  176  175
CONECT  176  178  177
CONECT  178  180  179
CONECT  180  182  181
CONECT  182  184  183
CONECT  184  186  185
CONECT  186  188  187
CONECT  188  190  189
CONECT  190  192  191
CONECT  192  194  193
CONECT  194  195
CONECT  195  197  196
CONECT  197  199  198
CONECT  199  201  200
CONECT  201  203  202
CONECT  203  205  204
CONECT  205  206
CONECT  206  208  207
CONECT  208  209
CONECT  209  211  210
CONECT  211  213  212
CONECT  213  214
CONECT  214  216  215
CONECT  216  218  217
CONECT  218  220  219
CONECT  220  222  221
CONECT  222  224  223
CONECT  224  226  225
CONECT  226  228  227
CONECT  228  230  229
CONECT  230  232  231
CONECT  232  234  233
CONECT  234  236  235
CONECT  236  238  237
CONECT  238  240  239
CONECT  240  242  241
CONECT  242  244  243
CONECT  244  246  245
CONECT  246  248  247
CONECT  248  250  249
CONECT  250  252  251
CONECT  252  254  253
CONECT  254  256  255
CONECT  256  257
CONECT  257  259  258
CONECT  259  261  260
CONECT  261  263  262
CONECT  263  265  264
CONECT  265  267  266
CONECT  267  269  268
CONECT  269  271  270
CONECT  271  273  272
CONECT  273  275  274
CONECT  275  277  276
CONECT  277  279  278
CONECT  279  281  280
CONECT  281  283  282
CONECT  283  284
ENDMDL
REMARK 2KZN MODEL 3 UNRES energy =   702.10 kcal/mol RMSD =11.25 A
CRYST1  640.000  640.000  640.000  90.00  90.00  90.00 P 1           1
ORIGX1       1.00000   0.00000   0.00000        0.00000
ORIGX2       0.00000   1.00000   0.00000        0.00000
ORIGX2       0.00000   0.00000   1.00000        0.00000
SCALE1       1.00000   0.00000   0.00000        0.00000
SCALE2       1.00000   0.00000   0.00000        0.00000
SCALE3       1.00000   0.00000   0.00000        0.00000
ATOM      1  CA  MET A   1     312.850 326.637 330.672  1.00  9.17
ATOM      2  SC  MET A   1     311.740 325.841 328.463  1.00  9.38
ATOM      3  CA  ALA A   2     315.249 328.855 328.786  1.00  8.12
ATOM      4  SC  ALA A   2     315.023 329.587 328.507  1.00  8.29
ATOM      5  CA  TYR A   3     318.286 329.993 330.611  1.00  6.89
ATOM      6  SC  TYR A   3     319.761 327.157 329.306  1.00  6.94
ATOM      7  CA  ASN A   4     321.633 331.960 329.430  1.00  6.36
ATOM      8  SC  ASN A   4     322.475 333.744 328.997  1.00  7.23
ATOM      9  CA  LYS A   5     324.948 331.320 330.956  1.00  5.71
ATOM     10  SC  LYS A   5     324.915 330.680 333.553  1.00  7.13
ATOM     11  CA  GLU A   6     327.612 334.000 330.211  1.00  5.45
ATOM     12  SC  GLU A   6     327.550 336.830 330.498  1.00  6.56
ATOM     13  CA  GLU A   7     329.640 332.323 332.890  1.00  4.79
ATOM     14  SC  GLU A   7     329.124 330.324 333.657  1.00  5.84
ATOM     15  CA  LYS A   8     331.233 329.638 330.738  1.00  3.99
ATOM     16  SC  LYS A   8     332.478 326.861 330.559  1.00  5.23
ATOM     17  CA  ILE A   9     330.328 330.976 327.316  1.00  3.75
ATOM     18  SC  ILE A   9     329.591 329.497 327.445  1.00  4.22
ATOM     19  CA  LYS A  10     333.708 332.002 325.876  1.00  3.88
ATOM     20  SC  LYS A  10     334.971 334.646 326.061  1.00  5.33
ATOM     21  CA  SER A  11     335.340 329.226 327.912  1.00  3.41
ATOM     22  SC  SER A  11     335.903 329.702 329.040  1.00  3.85
ATOM     23  CA  LEU A  12     334.507 325.657 326.682  1.00  2.51
ATOM     24  SC  LEU A  12     332.675 324.504 326.739  1.00  2.58
ATOM     25  CA  ASN A  13     331.437 326.925 324.416  1.00  2.62
ATOM     26  SC  ASN A  13     329.476 326.687 324.332  1.00  3.32
ATOM     27  CA  ARG A  14     333.928 328.835 322.440  1.00  3.51
ATOM     28  SC  ARG A  14     336.973 330.001 321.391  1.00  5.56
ATOM     29  CA  MET A  15     336.511 326.333 322.819  1.00  3.21
ATOM     30  SC  MET A  15     338.107 326.716 324.808  1.00  3.91
ATOM     31  CA  GLN A  16     334.110 323.287 321.896  1.00  2.29
ATOM     32  SC  GLN A  16     332.165 321.837 323.281  1.00  2.96
ATOM     33  CA  TYR A  17     332.645 325.363 318.836  1.00  3.09
ATOM     34  SC  TYR A  17     331.255 327.994 320.659  1.00  4.32
ATOM     35  CA  GLU A  18     335.924 326.242 317.539  1.00  3.93
ATOM     36  SC  GLU A  18     337.380 327.671 318.416  1.00  4.80
ATOM     37  CA  VAL A  19     338.025 323.370 318.403  1.00  3.54
ATOM     38  SC  VAL A  19     337.369 323.375 319.756  1.00  3.65
ATOM     39  CA  THR A  20     335.015 321.013 317.487  1.00  3.26
ATOM     40  SC  THR A  20     334.052 319.978 318.179  1.00  3.19
ATOM     41  CA  GLN A  21     334.904 322.743 314.196  1.00  4.36
ATOM     42  SC  GLN A  21     333.891 324.746 313.211  1.00  5.00
ATOM     43  CA  ASN A  22     338.550 321.595 313.497  1.00  4.90
ATOM     44  SC  ASN A  22     340.526 321.225 313.748  1.00  5.18
ATOM     45  CA  ASN A  23     337.347 318.025 313.853  1.00  4.73
ATOM     46  SC  ASN A  23     337.667 318.946 315.672  1.00  4.73
ATOM     47  CA  GLY A  24     334.557 318.339 311.153  1.00  4.71
ATOM     48  CA  THR A  25     333.535 314.683 311.931  1.00  4.19
ATOM     49  SC  THR A  25     334.395 313.504 311.910  1.00  4.43
ATOM     50  CA  GLU A  26     330.386 313.672 313.470  1.00  3.37
ATOM     51  SC  GLU A  26     328.026 313.648 313.085  1.00  4.14
ATOM     52  CA  PRO A  27     329.021 310.263 312.462  1.00  3.39
ATOM     53  SC  PRO A  27     329.610 309.764 313.669  1.00  3.47
ATOM     54  CA  PRO A  28     325.416 310.136 310.742  1.00  3.40
ATOM     55  SC  PRO A  28     325.769 308.943 309.972  1.00  3.78
ATOM     56  CA  PHE A  29     322.530 310.219 313.394  1.00  3.40
ATOM     57  SC  PHE A  29     323.480 312.635 314.924  1.00  4.67
ATOM     58  CA  GLN A  30     320.673 307.354 311.473  1.00  3.93
ATOM     59  SC  GLN A  30     321.080 305.511 313.096  1.00  4.59
ATOM     60  CA  ASN A  31     318.448 307.211 314.994  1.00  4.26
ATOM     61  SC  ASN A  31     318.119 309.084 315.670  1.00  4.81
ATOM     62  CA  GLU A  32     314.893 307.407 314.620  1.00  4.33
ATOM     63  SC  GLU A  32     314.694 305.268 316.283  1.00  5.02
ATOM     64  CA  TYR A  33     314.777 311.186 315.251  1.00  3.88
ATOM     65  SC  TYR A  33     312.219 310.947 317.333  1.00  4.35
ATOM     66  CA  TRP A  34     317.551 311.816 312.788  1.00  3.30
ATOM     67  SC  TRP A  34     319.789 309.892 310.631  1.00  3.90
ATOM     68  CA  ASP A  35     315.573 309.554 310.360  1.00  3.60
ATOM     69  SC  ASP A  35     315.853 307.672 311.196  1.00  4.35
ATOM     70  CA  HIS A  36     312.940 312.124 309.471  1.00  3.26
ATOM     71  SC  HIS A  36     312.139 312.760 312.082  1.00  4.01
ATOM     72  CA  LYS A  37     313.529 315.924 308.832  1.00  3.03
ATOM     73  SC  LYS A  37     313.925 316.956 306.397  1.00  4.31
ATOM     74  CA  GLU A  38     310.436 318.358 308.451  1.00  2.47
ATOM     75  SC  GLU A  38     308.445 318.220 307.091  1.00  3.80
ATOM     76  CA  GLU A  39     311.393 322.088 308.821  1.00  2.08
ATOM     77  SC  GLU A  39     312.607 324.163 308.224  1.00  3.17
ATOM     78  CA  GLY A  40     315.030 322.037 309.427  1.00  1.60
ATOM     79  CA  LEU A  41     317.496 320.711 311.679  1.00  1.39
ATOM     80  SC  LEU A  41     319.509 320.333 311.553  1.00  1.66
ATOM     81  CA  TYR A  42     319.283 321.884 314.924  1.00  1.43
ATOM     82  SC  TYR A  42     318.448 324.201 317.356  1.00  2.02
ATOM     83  CA  VAL A  43     323.181 322.490 315.344  1.00  1.68
ATOM     84  SC  VAL A  43     322.618 323.676 314.720  1.00  1.96
ATOM     85  CA  ASP A  44     324.576 322.410 318.914  1.00  2.16
ATOM     86  SC  ASP A  44     325.822 320.832 318.871  1.00  2.83
ATOM     87  CA  ILE A  45     327.774 324.716 319.024  1.00  2.61
ATOM     88  SC  ILE A  45     327.146 325.956 320.151  1.00  2.63
ATOM     89  CA  VAL A  46     328.866 323.151 322.581  1.00  3.30
ATOM     90  SC  VAL A  46     327.925 322.999 323.739  1.00  3.36
ATOM     91  CA  SER A  47     328.579 319.712 321.233  1.00  3.48
ATOM     92  SC  SER A  47     327.487 319.155 321.628  1.00  3.97
ATOM     93  CA  GLY A  48     329.538 320.492 317.513  1.00  2.73
ATOM     94  CA  LYS A  49     327.190 318.022 315.652  1.00  2.24
ATOM     95  SC  LYS A  49     328.468 315.813 315.970  1.00  3.07
ATOM     96  CA  PRO A  50     323.847 318.474 313.908  1.00  1.79
ATOM     97  SC  PRO A  50     324.356 317.550 312.940  1.00  2.01
ATOM     98  CA  LEU A  51     321.307 317.327 316.558  1.00  1.74
ATOM     99  SC  LEU A  51     322.427 317.846 318.278  1.00  1.85
ATOM    100  CA  PHE A  52     317.993 316.777 315.517  1.00  1.71
ATOM    101  SC  PHE A  52     317.130 319.200 317.126  1.00  3.22
ATOM    102  CA  THR A  53     315.450 317.674 312.966  1.00  1.68
ATOM    103  SC  THR A  53     315.863 317.273 311.587  1.00  2.28
ATOM    104  CA  SER A  54     312.434 319.668 314.163  1.00  2.13
ATOM    105  SC  SER A  54     312.270 320.892 313.705  1.00  2.70
ATOM    106  CA  LYS A  55     309.094 317.932 312.930  1.00  2.68
ATOM    107  SC  LYS A  55     307.729 316.084 311.397  1.00  4.26
ATOM    108  CA  ASP A  56     307.718 317.505 316.396  1.00  2.74
ATOM    109  SC  ASP A  56     307.036 315.652 316.638  1.00  3.58
ATOM    110  CA  LYS A  57     307.350 320.814 318.136  1.00  2.58
ATOM    111  SC  LYS A  57     306.023 322.104 320.440  1.00  3.99
ATOM    112  CA  PHE A  58     308.431 324.500 317.989  1.00  2.97
ATOM    113  SC  PHE A  58     308.848 327.193 316.971  1.00  4.91
ATOM    114  CA  ASP A  59     308.047 326.986 321.234  1.00  3.20
ATOM    115  SC  ASP A  59     308.768 327.280 323.026  1.00  3.70
ATOM    116  CA  SER A  60     309.274 330.600 320.086  1.00  4.14
ATOM    117  SC  SER A  60     308.750 331.833 319.951  1.00  4.48
ATOM    118  CA  GLN A  61     310.531 331.296 323.471  1.00  4.15
ATOM    119  SC  GLN A  61     308.355 331.936 324.472  1.00  5.09
ATOM    120  CA  CYS A  62     313.510 329.012 323.339  1.00  3.93
ATOM    121  SC  CYS A  62     314.019 327.761 324.020  1.00  3.98
ATOM    122  CA  GLY A  63     314.064 330.002 319.598  1.00  4.11
ATOM    123  CA  TRP A  64     315.149 326.298 318.892  1.00  3.67
ATOM    124  SC  TRP A  64     312.861 325.197 321.136  1.00  4.71
ATOM    125  CA  PRO A  65     313.003 323.501 317.376  1.00  3.40
ATOM    126  SC  PRO A  65     313.866 323.891 316.351  1.00  3.85
ATOM    127  CA  SER A  66     311.852 320.844 319.801  1.00  2.49
ATOM    128  SC  SER A  66     310.921 321.180 320.576  1.00  2.68
ATOM    129  CA  PHE A  67     312.220 316.856 319.343  1.00  2.39
ATOM    130  SC  PHE A  67     314.172 315.470 317.677  1.00  3.78
ATOM    131  CA  THR A  68     310.572 314.510 321.461  1.00  2.71
ATOM    132  SC  THR A  68     309.224 314.973 321.839  1.00  3.09
ATOM    133  CA  LYS A  69     313.614 312.104 321.018  1.00  2.49
ATOM    134  SC  LYS A  69     315.347 309.802 320.038  1.00  3.23
ATOM    135  CA  PRO A  70     317.077 313.089 322.375  1.00  2.31
ATOM    136  SC  PRO A  70     316.746 312.115 323.356  1.00  2.65
ATOM    137  CA  ILE A  71     320.295 312.839 320.385  1.00  2.05
ATOM    138  SC  ILE A  71     320.048 313.361 318.794  1.00  1.93
ATOM    139  CA  GLU A  72     323.184 310.931 321.911  1.00  2.64
ATOM    140  SC  GLU A  72     322.538 308.747 322.882  1.00  3.47
ATOM    141  CA  GLU A  73     326.933 311.797 321.147  1.00  3.07
ATOM    142  SC  GLU A  73     327.364 309.488 321.808  1.00  4.29
ATOM    143  CA  GLU A  74     325.854 315.355 320.288  1.00  2.73
ATOM    144  SC  GLU A  74     327.894 316.466 319.535  1.00  3.72
ATOM    145  CA  VAL A  75     323.513 316.159 323.004  1.00  2.01
ATOM    146  SC  VAL A  75     322.027 315.833 323.056  1.00  2.11
ATOM    147  CA  GLU A  76     322.410 314.246 326.160  1.00  1.78
ATOM    148  SC  GLU A  76     324.010 312.767 327.284  1.00  2.59
ATOM    149  CA  GLU A  77     319.142 314.482 328.572  1.00  1.84
ATOM    150  SC  GLU A  77     317.645 314.986 326.675  1.00  2.58
ATOM    151  CA  LYS A  78     318.863 314.760 332.555  1.00  1.85
ATOM    152  SC  LYS A  78     319.437 315.165 335.491  1.00  2.96
ATOM    153  CA  LEU A  79     315.252 314.399 334.203  1.00  2.07
ATOM    154  SC  LEU A  79     314.452 313.818 332.387  1.00  2.34
ATOM    155  CA  ASP A  80     313.567 315.413 337.277  1.00  2.49
ATOM    156  SC  ASP A  80     313.929 317.196 336.263  1.00  2.71
ATOM    157  CA  THR A  81     310.286 315.164 339.073  1.00  2.96
ATOM    158  SC  THR A  81     310.042 313.797 339.639  1.00  3.26
ATOM    159  CA  SER A  82     308.296 317.601 341.187  1.00  3.54
ATOM    160  SC  SER A  82     307.961 318.278 340.119  1.00  3.52
ATOM    161  CA  HIS A  83     305.090 317.044 343.063  1.00  4.29
ATOM    162  SC  HIS A  83     306.271 319.498 343.319  1.00  5.34
ATOM    163  CA  GLY A  84     303.220 314.764 340.754  1.00  4.22
ATOM    164  CA  MET A  85     304.723 316.830 337.881  1.00  3.45
ATOM    165  SC  MET A  85     303.146 318.776 338.101  1.00  3.78
ATOM    166  CA  ILE A  86     307.966 316.448 335.771  1.00  2.61
ATOM    167  SC  ILE A  86     309.065 315.072 335.060  1.00  2.80
ATOM    168  CA  ARG A  87     311.130 318.484 334.407  1.00  2.17
ATOM    169  SC  ARG A  87     310.793 321.152 334.304  1.00  3.25
ATOM    170  CA  THR A  88     313.847 318.168 331.944  1.00  1.66
ATOM    171  SC  THR A  88     313.947 319.630 332.129  1.00  2.05
ATOM    172  CA  GLU A  89     317.254 319.276 331.293  1.00  1.53
ATOM    173  SC  GLU A  89     318.653 321.049 332.197  1.00  2.25
ATOM    174  CA  VAL A  90     319.243 318.614 328.236  1.00  1.35
ATOM    175  SC  VAL A  90     318.326 319.029 327.112  1.00  1.51
ATOM    176  CA  ARG A  91     323.086 318.203 328.573  1.00  1.53
ATOM    177  SC  ARG A  91     322.498 315.172 330.064  1.00  3.16
ATOM    178  CA  SER A  92     326.036 318.649 326.193  1.00  1.95
ATOM    179  SC  SER A  92     327.131 319.023 325.629  1.00  2.23
ATOM    180  CA  ARG A  93     329.610 316.948 326.285  1.00  2.75
ATOM    181  SC  ARG A  93     329.627 315.149 323.136  1.00  3.98
ATOM    182  CA  THR A  94     331.373 319.954 327.766  1.00  3.52
ATOM    183  SC  THR A  94     332.550 319.541 327.000  1.00  4.00
ATOM    184  CA  ALA A  95     328.117 322.080 328.754  1.00  3.58
ATOM    185  SC  ALA A  95     327.446 322.248 328.912  1.00  3.85
ATOM    186  CA  ASP A  96     325.752 321.210 331.551  1.00  3.54
ATOM    187  SC  ASP A  96     326.850 321.936 333.076  1.00  4.55
ATOM    188  CA  SER A  97     323.074 323.836 331.012  1.00  3.59
ATOM    189  SC  SER A  97     322.956 324.782 331.882  1.00  4.24
ATOM    190  CA  HIS A  98     323.976 324.677 327.537  1.00  2.34
ATOM    191  SC  HIS A  98     324.705 327.266 327.988  1.00  3.30
ATOM    192  CA  LEU A  99     322.225 322.284 325.209  1.00  1.78
ATOM    193  SC  LEU A  99     322.392 320.131 325.458  1.00  1.75
ATOM    194  CA  GLY A 100     318.757 323.035 326.312  1.00  1.68
ATOM    195  CA  HIS A 101     315.693 322.465 328.310  1.00  1.54
ATOM    196  SC  HIS A 101     315.889 324.218 330.289  1.00  2.42
ATOM    197  CA  VAL A 102     312.814 320.113 328.257  1.00  1.55
ATOM    198  SC  VAL A 102     313.675 318.867 328.054  1.00  1.55
ATOM    199  CA  PHE A 103     309.154 320.030 328.786  1.00  1.79
ATOM    200  SC  PHE A 103     307.704 322.755 328.774  1.00  2.83
ATOM    201  CA  ASN A 104     306.683 317.105 329.794  1.00  1.99
ATOM    202  SC  ASN A 104     306.861 318.282 331.372  1.00  2.69
ATOM    203  CA  ASP A 105     305.059 317.464 326.612  1.00  2.76
ATOM    204  SC  ASP A 105     306.250 318.039 325.210  1.00  3.51
ATOM    205  CA  GLY A 106     305.691 313.939 325.762  1.00  3.43
ATOM    206  CA  PRO A 107     307.665 310.743 326.940  1.00  3.82
ATOM    207  SC  PRO A 107     306.514 309.906 326.926  1.00  4.16
ATOM    208  CA  GLY A 108     311.022 309.948 325.118  1.00  4.13
ATOM    209  CA  PRO A 109     313.618 311.346 327.728  1.00  4.48
ATOM    210  SC  PRO A 109     313.637 312.482 326.861  1.00  5.17
ATOM    211  CA  ASN A 110     312.786 310.030 331.380  1.00  3.67
ATOM    212  SC  ASN A 110     312.249 309.188 333.205  1.00  4.30
ATOM    213  CA  GLY A 111     309.384 311.385 331.180  1.00  3.55
ATOM    214  CA  LEU A 112     310.293 314.597 329.001  1.00  2.34
ATOM    215  SC  LEU A 112     310.343 316.340 330.270  1.00  2.09
ATOM    216  CA  ARG A 113     311.178 315.649 325.512  1.00  1.96
ATOM    217  SC  ARG A 113     310.749 318.253 325.389  1.00  3.28
ATOM    218  CA  TYR A 114     314.145 317.557 324.257  1.00  1.64
ATOM    219  SC  TYR A 114     316.230 317.113 321.779  1.00  3.33
ATOM    220  CA  CYS A 115     314.202 321.166 322.822  1.00  1.76
ATOM    221  SC  CYS A 115     314.017 321.785 324.105  1.00  1.78
ATOM    222  CA  ILE A 116     317.225 323.533 322.009  1.00  1.91
ATOM    223  SC  ILE A 116     318.191 322.086 322.220  1.00  2.20
ATOM    224  CA  ASN A 117     317.681 327.227 323.038  1.00  2.42
ATOM    225  SC  ASN A 117     319.184 326.916 324.422  1.00  2.94
ATOM    226  CA  SER A 118     319.410 329.938 321.207  1.00  2.39
ATOM    227  SC  SER A 118     318.662 329.766 320.179  1.00  2.74
ATOM    228  CA  ALA A 119     321.988 330.765 323.779  1.00  3.06
ATOM    229  SC  ALA A 119     321.559 330.655 324.377  1.00  3.34
ATOM    230  CA  ALA A 120     323.380 327.108 323.606  1.00  2.61
ATOM    231  SC  ALA A 120     323.458 326.428 323.854  1.00  2.82
ATOM    232  CA  LEU A 121     322.121 325.666 320.315  1.00  2.02
ATOM    233  SC  LEU A 121     322.190 323.627 320.112  1.00  2.33
ATOM    234  CA  ARG A 122     321.200 326.927 316.835  1.00  1.95
ATOM    235  SC  ARG A 122     322.546 329.189 318.935  1.00  3.01
ATOM    236  CA  PHE A 123     318.537 325.981 314.410  1.00  1.75
ATOM    237  SC  PHE A 123     317.817 328.565 315.387  1.00  2.59
ATOM    238  CA  VAL A 124     318.988 327.577 310.924  1.00  1.88
ATOM    239  SC  VAL A 124     318.904 326.133 310.562  1.00  2.04
ATOM    240  CA  PRO A 125     316.371 327.814 308.125  1.00  2.10
ATOM    241  SC  PRO A 125     316.840 329.156 307.957  1.00  2.31
ATOM    242  CA  LYS A 126     318.093 325.346 305.728  1.00  2.39
ATOM    243  SC  LYS A 126     317.998 323.717 303.156  1.00  2.84
ATOM    244  CA  HIS A 127     321.271 324.807 307.550  1.00  3.10
ATOM    245  SC  HIS A 127     320.914 323.835 304.981  1.00  4.04
ATOM    246  CA  LYS A 128     323.530 327.318 309.245  1.00  2.90
ATOM    247  SC  LYS A 128     324.182 329.446 311.475  1.00  3.57
ATOM    248  CA  LEU A 129     325.888 324.395 309.524  1.00  2.34
ATOM    249  SC  LEU A 129     323.917 323.741 310.018  1.00  2.37
ATOM    250  CA  LYS A 130     325.836 323.907 305.773  1.00  2.82
ATOM    251  SC  LYS A 130     324.324 321.539 304.351  1.00  3.46
ATOM    252  CA  GLU A 131     326.465 327.748 305.483  1.00  3.76
ATOM    253  SC  GLU A 131     324.994 327.854 303.583  1.00  4.60
ATOM    254  CA  GLU A 132     329.798 327.761 307.479  1.00  3.82
ATOM    255  SC  GLU A 132     329.124 329.508 309.039  1.00  4.14
ATOM    256  CA  GLY A 133     331.355 324.717 305.701  1.00  3.88
ATOM    257  CA  TYR A 134     329.967 321.976 307.851  1.00  3.17
ATOM    258  SC  TYR A 134     330.987 321.438 310.972  1.00  3.30
ATOM    259  CA  GLU A 135     328.314 318.941 305.799  1.00  3.18
ATOM    260  SC  GLU A 135     327.785 317.921 303.564  1.00  4.01
ATOM    261  CA  SER A 136     329.943 316.295 307.997  1.00  3.12
ATOM    262  SC  SER A 136     330.931 316.344 308.855  1.00  3.29
ATOM    263  CA  TYR A 137     328.170 317.795 310.933  1.00  2.72
ATOM    264  SC  TYR A 137     327.388 320.468 312.492  1.00  4.33
ATOM    265  CA  LEU A 138     324.910 317.689 308.848  1.00  2.61
ATOM    266  SC  LEU A 138     323.512 319.190 308.374  1.00  2.79
ATOM    267  CA  HIS A 139     324.771 313.699 308.662  1.00  2.94
ATOM    268  SC  HIS A 139     327.454 313.475 309.198  1.00  4.02
ATOM    269  CA  LEU A 140     321.138 313.958 309.349  1.00  2.69
ATOM    270  SC  LEU A 140     320.637 314.975 311.110  1.00  2.65
ATOM    271  CA  PHE A 141     319.053 315.407 306.591  1.00  2.68
ATOM    272  SC  PHE A 141     318.450 318.452 306.592  1.00  2.92
ATOM    273  CA  ASN A 142     321.194 313.843 304.032  1.00  3.47
ATOM    274  SC  ASN A 142     322.961 314.259 304.880  1.00  3.94
ATOM    275  CA  LYS A 143     320.097 310.383 304.630  1.00  3.90
ATOM    276  SC  LYS A 143     321.400 307.554 304.430  1.00  4.68
ATOM    277  CA  LEU A 144     316.501 311.695 305.694  1.00  4.04
ATOM    278  SC  LEU A 144     316.435 312.671 307.505  1.00  3.95
ATOM    279  CA  GLU A 145     313.735 312.793 303.327  1.00  5.30
ATOM    280  SC  GLU A 145     312.469 311.355 301.965  1.00  5.99
ATOM    281  CA  HIS A 146     310.542 314.910 303.225  1.00  6.93
ATOM    282  SC  HIS A 146     311.164 317.106 301.684  1.00  7.62
ATOM    283  CA  HIS A 147     307.764 314.050 300.937  1.00  8.60
ATOM    284  SC  HIS A 147     305.185 314.421 301.765  1.00  9.48
TER
CONECT    1    3    2
CONECT    3    5    4
CONECT    5    7    6
CONECT    7    9    8
CONECT    9   11   10
CONECT   11   13   12
CONECT   13   15   14
CONECT   15   17   16
CONECT   17   19   18
CONECT   19   21   20
CONECT   21   23   22
CONECT   23   25   24
CONECT   25   27   26
CONECT   27   29   28
CONECT   29   31   30
CONECT   31   33   32
CONECT   33   35   34
CONECT   35   37   36
CONECT   37   39   38
CONECT   39   41   40
CONECT   41   43   42
CONECT   43   45   44
CONECT   45   47   46
CONECT   47   48
CONECT   48   50   49
CONECT   50   52   51
CONECT   52   54   53
CONECT   54   56   55
CONECT   56   58   57
CONECT   58   60   59
CONECT   60   62   61
CONECT   62   64   63
CONECT   64   66   65
CONECT   66   68   67
CONECT   68   70   69
CONECT   70   72   71
CONECT   72   74   73
CONECT   74   76   75
CONECT   76   78   77
CONECT   78   79
CONECT   79   81   80
CONECT   81   83   82
CONECT   83   85   84
CONECT   85   87   86
CONECT   87   89   88
CONECT   89   91   90
CONECT   91   93   92
CONECT   93   94
CONECT   94   96   95
CONECT   96   98   97
CONECT   98  100   99
CONECT  100  102  101
CONECT  102  104  103
CONECT  104  106  105
CONECT  106  108  107
CONECT  108  110  109
CONECT  110  112  111
CONECT  112  114  113
CONECT  114  116  115
CONECT  116  118  117
CONECT  118  120  119
CONECT  120  122  121
CONECT  122  123
CONECT  123  125  124
CONECT  125  127  126
CONECT  127  129  128
CONECT  129  131  130
CONECT  131  133  132
CONECT  133  135  134
CONECT  135  137  136
CONECT  137  139  138
CONECT  139  141  140
CONECT  141  143  142
CONECT  143  145  144
CONECT  145  147  146
CONECT  147  149  148
CONECT  149  151  150
CONECT  151  153  152
CONECT  153  155  154
CONECT  155  157  156
CONECT  157  159  158
CONECT  159  161  160
CONECT  161  163  162
CONECT  163  164
CONECT  164  166  165
CONECT  166  168  167
CONECT  168  170  169
CONECT  170  172  171
CONECT  172  174  173
CONECT  174  176  175
CONECT  176  178  177
CONECT  178  180  179
CONECT  180  182  181
CONECT  182  184  183
CONECT  184  186  185
CONECT  186  188  187
CONECT  188  190  189
CONECT  190  192  191
CONECT  192  194  193
CONECT  194  195
CONECT  195  197  196
CONECT  197  199  198
CONECT  199  201  200
CONECT  201  203  202
CONECT  203  205  204
CONECT  205  206
CONECT  206  208  207
CONECT  208  209
CONECT  209  211  210
CONECT  211  213  212
CONECT  213  214
CONECT  214  216  215
CONECT  216  218  217
CONECT  218  220  219
CONECT  220  222  221
CONECT  222  224  223
CONECT  224  226  225
CONECT  226  228  227
CONECT  228  230  229
CONECT  230  232  231
CONECT  232  234  233
CONECT  234  236  235
CONECT  236  238  237
CONECT  238  240  239
CONECT  240  242  241
CONECT  242  244  243
CONECT  244  246  245
CONECT  246  248  247
CONECT  248  250  249
CONECT  250  252  251
CONECT  252  254  253
CONECT  254  256  255
CONECT  256  257
CONECT  257  259  258
CONECT  259  261  260
CONECT  261  263  262
CONECT  263  265  264
CONECT  265  267  266
CONECT  267  269  268
CONECT  269  271  270
CONECT  271  273  272
CONECT  273  275  274
CONECT  275  277  276
CONECT  277  279  278
CONECT  279  281  280
CONECT  281  283  282
CONECT  283  284
ENDMDL
REMARK 2KZN MODEL 4 UNRES energy =   702.18 kcal/mol RMSD =13.27 A
CRYST1  640.000  640.000  640.000  90.00  90.00  90.00 P 1           1
ORIGX1       1.00000   0.00000   0.00000        0.00000
ORIGX2       0.00000   1.00000   0.00000        0.00000
ORIGX2       0.00000   0.00000   1.00000        0.00000
SCALE1       1.00000   0.00000   0.00000        0.00000
SCALE2       1.00000   0.00000   0.00000        0.00000
SCALE3       1.00000   0.00000   0.00000        0.00000
ATOM      1  CA  MET A   1     321.724 326.837 312.282  1.00  9.36
ATOM      2  SC  MET A   1     322.927 325.569 311.071  1.00  9.59
ATOM      3  CA  ALA A   2     322.671 329.685 314.764  1.00  8.67
ATOM      4  SC  ALA A   2     322.359 330.191 315.344  1.00  8.89
ATOM      5  CA  TYR A   3     324.234 328.812 318.262  1.00  7.23
ATOM      6  SC  TYR A   3     327.358 329.193 317.995  1.00  7.39
ATOM      7  CA  ASN A   4     325.930 331.313 320.722  1.00  7.02
ATOM      8  SC  ASN A   4     324.984 330.151 321.973  1.00  7.58
ATOM      9  CA  LYS A   5     329.178 330.449 322.489  1.00  6.65
ATOM     10  SC  LYS A   5     332.110 329.629 321.635  1.00  8.30
ATOM     11  CA  GLU A   6     329.789 332.430 325.754  1.00  6.05
ATOM     12  SC  GLU A   6     331.764 333.842 325.827  1.00  7.01
ATOM     13  CA  GLU A   7     326.342 333.895 325.769  1.00  5.11
ATOM     14  SC  GLU A   7     327.456 336.156 325.567  1.00  6.06
ATOM     15  CA  LYS A   8     324.456 330.444 325.907  1.00  4.59
ATOM     16  SC  LYS A   8     321.344 330.560 325.877  1.00  5.59
ATOM     17  CA  ILE A   9     327.049 329.566 328.681  1.00  4.30
ATOM     18  SC  ILE A   9     326.678 328.287 327.665  1.00  4.41
ATOM     19  CA  LYS A  10     325.147 332.008 331.179  1.00  4.07
ATOM     20  SC  LYS A  10     326.672 334.880 330.930  1.00  5.25
ATOM     21  CA  SER A  11     322.224 330.105 333.094  1.00  3.59
ATOM     22  SC  SER A  11     321.949 331.454 333.074  1.00  4.04
ATOM     23  CA  LEU A  12     321.331 328.052 329.909  1.00  2.85
ATOM     24  SC  LEU A  12     321.877 327.052 328.161  1.00  2.94
ATOM     25  CA  ASN A  13     324.141 325.777 331.066  1.00  2.97
ATOM     26  SC  ASN A  13     325.896 325.387 330.195  1.00  3.49
ATOM     27  CA  ARG A  14     322.524 325.421 334.354  1.00  3.35
ATOM     28  SC  ARG A  14     322.057 325.873 337.605  1.00  4.63
ATOM     29  CA  MET A  15     319.231 324.714 333.232  1.00  3.14
ATOM     30  SC  MET A  15     318.398 326.886 332.746  1.00  3.64
ATOM     31  CA  GLN A  16     320.318 322.687 330.070  1.00  2.70
ATOM     32  SC  GLN A  16     320.172 322.957 327.618  1.00  2.58
ATOM     33  CA  TYR A  17     322.807 320.430 331.838  1.00  3.93
ATOM     34  SC  TYR A  17     326.123 320.264 331.210  1.00  4.75
ATOM     35  CA  GLU A  18     320.561 319.945 334.980  1.00  4.64
ATOM     36  SC  GLU A  18     320.361 322.159 335.973  1.00  4.86
ATOM     37  CA  VAL A  19     316.907 320.056 333.550  1.00  4.50
ATOM     38  SC  VAL A  19     316.684 321.223 332.701  1.00  4.21
ATOM     39  CA  THR A  20     317.994 318.399 330.237  1.00  4.77
ATOM     40  SC  THR A  20     319.378 318.273 329.605  1.00  4.46
ATOM     41  CA  GLN A  21     319.812 315.759 332.097  1.00  6.35
ATOM     42  SC  GLN A  21     321.725 316.779 332.689  1.00  6.84
ATOM     43  CA  ASN A  22     317.644 314.177 334.580  1.00  7.27
ATOM     44  SC  ASN A  22     318.907 313.651 336.069  1.00  7.66
ATOM     45  CA  ASN A  23     314.640 316.863 334.608  1.00  6.75
ATOM     46  SC  ASN A  23     314.005 317.657 336.412  1.00  6.82
ATOM     47  CA  GLY A  24     313.689 316.273 330.822  1.00  6.26
ATOM     48  CA  THR A  25     312.275 319.859 330.597  1.00  5.04
ATOM     49  SC  THR A  25     311.859 320.201 332.018  1.00  5.40
ATOM     50  CA  GLU A  26     313.676 322.813 328.743  1.00  3.71
ATOM     51  SC  GLU A  26     315.207 323.388 326.880  1.00  3.93
ATOM     52  CA  PRO A  27     313.494 326.543 329.768  1.00  3.63
ATOM     53  SC  PRO A  27     314.859 326.231 329.379  1.00  3.87
ATOM     54  CA  PRO A  28     310.743 328.693 328.269  1.00  2.80
ATOM     55  SC  PRO A  28     311.189 329.550 329.382  1.00  3.40
ATOM     56  CA  PHE A  29     311.169 328.775 324.583  1.00  3.02
ATOM     57  SC  PHE A  29     309.129 327.649 322.661  1.00  3.70
ATOM     58  CA  GLN A  30     310.191 331.504 322.225  1.00  4.51
ATOM     59  SC  GLN A  30     310.163 332.491 319.959  1.00  5.39
ATOM     60  CA  ASN A  31     310.102 329.047 319.172  1.00  4.52
ATOM     61  SC  ASN A  31     312.030 328.983 319.395  1.00  4.74
ATOM     62  CA  GLU A  32     306.666 327.785 317.972  1.00  4.95
ATOM     63  SC  GLU A  32     306.273 327.521 315.816  1.00  5.66
ATOM     64  CA  TYR A  33     308.069 324.283 317.365  1.00  4.40
ATOM     65  SC  TYR A  33     310.293 325.398 315.119  1.00  5.06
ATOM     66  CA  TRP A  34     308.498 323.263 320.810  1.00  3.93
ATOM     67  SC  TRP A  34     311.736 324.226 321.627  1.00  4.43
ATOM     68  CA  ASP A  35     304.861 324.538 321.493  1.00  4.45
ATOM     69  SC  ASP A  35     303.688 326.154 321.600  1.00  5.06
ATOM     70  CA  HIS A  36     303.078 322.256 319.055  1.00  4.26
ATOM     71  SC  HIS A  36     305.323 321.006 318.322  1.00  4.95
ATOM     72  CA  LYS A  37     301.475 319.955 321.578  1.00  3.57
ATOM     73  SC  LYS A  37     298.743 318.548 322.403  1.00  5.08
ATOM     74  CA  GLU A  38     302.937 317.237 319.008  1.00  3.07
ATOM     75  SC  GLU A  38     300.666 317.922 318.308  1.00  4.29
ATOM     76  CA  GLU A  39     306.119 315.344 318.988  1.00  2.42
ATOM     77  SC  GLU A  39     306.164 314.535 316.596  1.00  3.52
ATOM     78  CA  GLY A  40     309.666 315.927 317.927  1.00  1.79
ATOM     79  CA  LEU A  41     313.373 314.935 318.443  1.00  1.47
ATOM     80  SC  LEU A  41     314.883 313.489 318.647  1.00  1.58
ATOM     81  CA  TYR A  42     315.972 317.247 320.178  1.00  1.47
ATOM     82  SC  TYR A  42     314.501 319.500 322.295  1.00  2.20
ATOM     83  CA  VAL A  43     319.219 319.044 319.519  1.00  1.68
ATOM     84  SC  VAL A  43     318.572 320.218 318.830  1.00  1.87
ATOM     85  CA  ASP A  44     320.848 320.177 323.005  1.00  2.11
ATOM     86  SC  ASP A  44     322.074 318.559 322.458  1.00  2.79
ATOM     87  CA  ILE A  45     323.226 323.253 323.037  1.00  2.46
ATOM     88  SC  ILE A  45     322.346 324.649 322.887  1.00  2.60
ATOM     89  CA  VAL A  46     325.124 322.187 326.392  1.00  2.94
ATOM     90  SC  VAL A  46     324.406 322.509 327.689  1.00  3.12
ATOM     91  CA  SER A  47     324.556 318.408 325.918  1.00  3.26
ATOM     92  SC  SER A  47     323.319 318.915 326.024  1.00  3.52
ATOM     93  CA  GLY A  48     326.479 318.547 322.645  1.00  2.94
ATOM     94  CA  LYS A  49     324.514 315.478 321.376  1.00  2.21
ATOM     95  SC  LYS A  49     325.188 313.755 323.455  1.00  2.71
ATOM     96  CA  PRO A  50     321.480 315.338 319.300  1.00  1.92
ATOM     97  SC  PRO A  50     322.140 314.231 318.804  1.00  2.17
ATOM     98  CA  LEU A  51     318.380 313.881 321.441  1.00  1.78
ATOM     99  SC  LEU A  51     318.978 315.509 322.520  1.00  2.01
ATOM    100  CA  PHE A  52     316.129 310.855 321.530  1.00  1.91
ATOM    101  SC  PHE A  52     315.822 307.951 322.242  1.00  3.02
ATOM    102  CA  THR A  53     312.134 311.113 321.977  1.00  2.31
ATOM    103  SC  THR A  53     312.128 310.525 323.338  1.00  3.04
ATOM    104  CA  SER A  54     310.713 314.444 323.017  1.00  2.70
ATOM    105  SC  SER A  54     311.588 315.015 322.180  1.00  3.14
ATOM    106  CA  LYS A  55     307.043 315.088 323.804  1.00  3.54
ATOM    107  SC  LYS A  55     305.775 312.923 321.981  1.00  4.87
ATOM    108  CA  ASP A  56     307.039 312.504 326.830  1.00  3.84
ATOM    109  SC  ASP A  56     308.839 311.765 326.719  1.00  4.61
ATOM    110  CA  LYS A  57     305.682 314.748 329.671  1.00  3.47
ATOM    111  SC  LYS A  57     306.310 313.627 332.532  1.00  4.24
ATOM    112  CA  PHE A  58     304.307 318.483 329.256  1.00  3.48
ATOM    113  SC  PHE A  58     303.366 320.937 328.027  1.00  4.15
ATOM    114  CA  ASP A  59     304.248 320.862 332.191  1.00  4.07
ATOM    115  SC  ASP A  59     304.304 319.657 333.765  1.00  4.35
ATOM    116  CA  SER A  60     303.746 324.582 332.588  1.00  4.90
ATOM    117  SC  SER A  60     302.804 325.350 332.017  1.00  5.33
ATOM    118  CA  GLN A  61     306.801 324.755 335.131  1.00  4.85
ATOM    119  SC  GLN A  61     307.366 322.302 336.422  1.00  5.74
ATOM    120  CA  CYS A  62     308.993 323.781 332.392  1.00  3.93
ATOM    121  SC  CYS A  62     308.640 322.656 331.675  1.00  4.00
ATOM    122  CA  GLY A  63     307.375 326.274 329.947  1.00  4.10
ATOM    123  CA  TRP A  64     308.253 323.802 327.381  1.00  3.36
ATOM    124  SC  TRP A  64     311.156 325.191 326.345  1.00  3.51
ATOM    125  CA  PRO A  65     307.406 320.359 326.306  1.00  3.11
ATOM    126  SC  PRO A  65     307.644 321.240 325.235  1.00  3.36
ATOM    127  CA  SER A  66     309.769 317.745 327.519  1.00  2.61
ATOM    128  SC  SER A  66     309.282 316.949 328.425  1.00  2.74
ATOM    129  CA  PHE A  67     312.939 316.185 325.958  1.00  2.56
ATOM    130  SC  PHE A  67     314.898 318.263 326.874  1.00  3.15
ATOM    131  CA  THR A  68     314.531 312.393 326.266  1.00  2.73
ATOM    132  SC  THR A  68     314.849 312.965 324.982  1.00  2.98
ATOM    133  CA  LYS A  69     317.953 311.129 326.702  1.00  2.43
ATOM    134  SC  LYS A  69     317.969 308.281 326.417  1.00  2.90
ATOM    135  CA  PRO A  70     321.261 312.158 325.230  1.00  2.01
ATOM    136  SC  PRO A  70     321.623 311.705 326.573  1.00  2.29
ATOM    137  CA  ILE A  71     322.548 310.182 322.552  1.00  2.09
ATOM    138  SC  ILE A  71     321.320 310.411 321.503  1.00  1.96
ATOM    139  CA  GLU A  72     326.355 309.054 322.306  1.00  2.73
ATOM    140  SC  GLU A  72     328.396 307.748 323.645  1.00  4.21
ATOM    141  CA  GLU A  73     327.357 309.070 318.712  1.00  2.72
ATOM    142  SC  GLU A  73     326.995 307.627 316.748  1.00  4.43
ATOM    143  CA  GLU A  74     325.777 312.474 317.882  1.00  3.25
ATOM    144  SC  GLU A  74     327.289 313.564 319.423  1.00  4.79
ATOM    145  CA  VAL A  75     327.552 314.920 315.750  1.00  2.32
ATOM    146  SC  VAL A  75     327.881 316.350 316.321  1.00  2.22
ATOM    147  CA  GLU A  76     330.958 316.176 315.155  1.00  2.38
ATOM    148  SC  GLU A  76     331.271 315.538 312.427  1.00  3.06
ATOM    149  CA  GLU A  77     332.336 319.353 314.222  1.00  2.25
ATOM    150  SC  GLU A  77     333.142 318.862 316.126  1.00  3.10
ATOM    151  CA  LYS A  78     334.422 320.959 311.289  1.00  2.73
ATOM    152  SC  LYS A  78     333.008 321.525 309.580  1.00  3.60
ATOM    153  CA  LEU A  79     336.279 324.290 311.626  1.00  3.21
ATOM    154  SC  LEU A  79     336.522 325.490 313.336  1.00  3.63
ATOM    155  CA  ASP A  80     337.735 326.893 309.273  1.00  3.86
ATOM    156  SC  ASP A  80     337.270 326.736 307.264  1.00  4.22
ATOM    157  CA  THR A  81     339.749 330.000 310.178  1.00  4.76
ATOM    158  SC  THR A  81     340.942 329.366 309.439  1.00  5.07
ATOM    159  CA  SER A  82     339.503 333.601 309.024  1.00  5.46
ATOM    160  SC  SER A  82     338.417 334.276 309.256  1.00  5.56
ATOM    161  CA  HIS A  83     341.373 336.667 309.697  1.00  6.46
ATOM    162  SC  HIS A  83     338.951 337.866 309.713  1.00  7.30
ATOM    163  CA  GLY A  84     341.871 336.088 313.483  1.00  6.58
ATOM    164  CA  MET A  85     338.461 334.492 313.576  1.00  5.79
ATOM    165  SC  MET A  85     336.270 335.222 312.569  1.00  6.30
ATOM    166  CA  ILE A  86     336.926 330.826 313.593  1.00  4.81
ATOM    167  SC  ILE A  86     335.678 330.224 314.947  1.00  4.98
ATOM    168  CA  ARG A  87     333.473 329.406 312.472  1.00  3.97
ATOM    169  SC  ARG A  87     335.331 330.657 309.675  1.00  5.01
ATOM    170  CA  THR A  88     332.411 325.765 312.600  1.00  2.92
ATOM    171  SC  THR A  88     331.878 326.668 313.699  1.00  3.10
ATOM    172  CA  GLU A  89     329.878 323.503 311.144  1.00  2.34
ATOM    173  SC  GLU A  89     327.990 324.818 310.482  1.00  3.23
ATOM    174  CA  VAL A  90     328.916 320.080 312.286  1.00  1.81
ATOM    175  SC  VAL A  90     328.295 320.372 313.556  1.00  1.91
ATOM    176  CA  ARG A  91     328.902 316.580 310.311  1.00  2.10
ATOM    177  SC  ARG A  91     328.507 318.802 307.840  1.00  3.44
ATOM    178  CA  SER A  92     327.188 313.516 311.422  1.00  2.66
ATOM    179  SC  SER A  92     326.621 313.067 310.331  1.00  3.04
ATOM    180  CA  ARG A  93     328.159 309.689 311.300  1.00  3.63
ATOM    181  SC  ARG A  93     330.242 310.320 314.173  1.00  4.67
ATOM    182  CA  THR A  94     324.397 308.919 312.338  1.00  4.63
ATOM    183  SC  THR A  94     324.875 310.143 312.981  1.00  5.18
ATOM    184  CA  ALA A  95     322.880 309.862 308.960  1.00  4.56
ATOM    185  SC  ALA A  95     322.297 310.294 308.723  1.00  4.76
ATOM    186  CA  ASP A  96     324.045 313.613 308.943  1.00  4.07
ATOM    187  SC  ASP A  96     323.125 313.199 310.679  1.00  4.99
ATOM    188  CA  SER A  97     325.501 315.589 306.189  1.00  3.96
ATOM    189  SC  SER A  97     324.640 315.876 305.395  1.00  4.52
ATOM    190  CA  HIS A  98     325.379 318.821 307.920  1.00  3.17
ATOM    191  SC  HIS A  98     323.706 320.935 307.499  1.00  4.06
ATOM    192  CA  LEU A  99     323.790 318.747 311.405  1.00  2.67
ATOM    193  SC  LEU A  99     325.347 317.442 311.800  1.00  2.40
ATOM    194  CA  GLY A 100     324.493 321.774 313.162  1.00  2.67
ATOM    195  CA  HIS A 101     326.863 324.411 314.200  1.00  2.40
ATOM    196  SC  HIS A 101     324.629 325.646 315.382  1.00  3.44
ATOM    197  CA  VAL A 102     330.017 324.392 316.327  1.00  2.04
ATOM    198  SC  VAL A 102     330.777 323.397 315.407  1.00  1.91
ATOM    199  CA  PHE A 103     331.551 326.405 318.989  1.00  2.82
ATOM    200  SC  PHE A 103     329.042 326.287 320.769  1.00  4.12
ATOM    201  CA  ASN A 104     335.425 326.513 319.557  1.00  3.06
ATOM    202  SC  ASN A 104     337.266 326.228 318.737  1.00  3.46
ATOM    203  CA  ASP A 105     334.876 326.544 323.205  1.00  3.98
ATOM    204  SC  ASP A 105     332.836 326.332 323.156  1.00  4.78
ATOM    205  CA  GLY A 106     336.036 322.975 323.766  1.00  4.14
ATOM    206  CA  PRO A 107     337.405 319.588 322.434  1.00  4.38
ATOM    207  SC  PRO A 107     338.007 319.844 323.726  1.00  4.82
ATOM    208  CA  GLY A 108     334.710 317.414 320.822  1.00  4.22
ATOM    209  CA  PRO A 109     334.567 314.645 317.902  1.00  4.26
ATOM    210  SC  PRO A 109     333.244 315.171 318.159  1.00  4.15
ATOM    211  CA  ASN A 110     336.484 316.281 314.863  1.00  4.31
ATOM    212  SC  ASN A 110     335.819 316.429 313.018  1.00  4.30
ATOM    213  CA  GLY A 111     338.272 319.163 316.778  1.00  4.05
ATOM    214  CA  LEU A 112     335.336 321.387 318.120  1.00  2.97
ATOM    215  SC  LEU A 112     334.699 323.268 317.518  1.00  2.73
ATOM    216  CA  ARG A 113     331.715 321.213 319.765  1.00  2.92
ATOM    217  SC  ARG A 113     332.301 319.216 322.705  1.00  4.37
ATOM    218  CA  TYR A 114     328.363 321.206 318.850  1.00  2.60
ATOM    219  SC  TYR A 114     328.395 321.799 322.215  1.00  3.58
ATOM    220  CA  CYS A 115     325.393 323.411 318.633  1.00  3.02
ATOM    221  SC  CYS A 115     324.914 324.593 319.121  1.00  3.16
ATOM    222  CA  ILE A 116     322.060 322.387 317.108  1.00  3.03
ATOM    223  SC  ILE A 116     323.014 320.813 316.548  1.00  2.90
ATOM    224  CA  ASN A 117     319.501 325.152 317.224  1.00  3.29
ATOM    225  SC  ASN A 117     318.427 325.726 315.676  1.00  4.06
ATOM    226  CA  SER A 118     319.218 327.769 319.783  1.00  3.68
ATOM    227  SC  SER A 118     319.702 328.663 318.991  1.00  3.99
ATOM    228  CA  ALA A 119     316.180 328.591 322.092  1.00  4.42
ATOM    229  SC  ALA A 119     315.499 328.329 322.408  1.00  4.61
ATOM    230  CA  ALA A 120     317.973 326.808 324.599  1.00  5.03
ATOM    231  SC  ALA A 120     317.968 326.270 325.181  1.00  5.39
ATOM    232  CA  LEU A 121     317.930 323.742 322.491  1.00  3.38
ATOM    233  SC  LEU A 121     318.080 321.779 323.159  1.00  3.87
ATOM    234  CA  ARG A 122     315.841 322.437 319.631  1.00  2.25
ATOM    235  SC  ARG A 122     316.248 325.706 319.222  1.00  4.08
ATOM    236  CA  PHE A 123     312.691 320.423 319.470  1.00  1.83
ATOM    237  SC  PHE A 123     310.223 319.105 320.809  1.00  2.63
ATOM    238  CA  VAL A 124     311.660 320.569 315.947  1.00  1.98
ATOM    239  SC  VAL A 124     312.715 321.618 316.304  1.00  2.14
ATOM    240  CA  PRO A 125     309.262 318.202 313.816  1.00  2.22
ATOM    241  SC  PRO A 125     308.373 319.246 313.645  1.00  2.54
ATOM    242  CA  LYS A 126     310.997 316.628 310.720  1.00  2.26
ATOM    243  SC  LYS A 126     310.839 313.611 310.688  1.00  2.79
ATOM    244  CA  HIS A 127     311.150 320.152 309.717  1.00  3.01
ATOM    245  SC  HIS A 127     310.050 322.624 309.900  1.00  3.80
ATOM    246  CA  LYS A 128     314.064 321.254 311.776  1.00  2.93
ATOM    247  SC  LYS A 128     315.914 323.192 311.366  1.00  3.54
ATOM    248  CA  LEU A 129     315.694 318.043 311.958  1.00  2.31
ATOM    249  SC  LEU A 129     314.309 317.544 313.426  1.00  2.31
ATOM    250  CA  LYS A 130     315.100 316.248 308.654  1.00  2.84
ATOM    251  SC  LYS A 130     314.511 313.406 307.392  1.00  3.20
ATOM    252  CA  GLU A 131     315.140 319.659 307.066  1.00  3.39
ATOM    253  SC  GLU A 131     314.264 321.804 306.201  1.00  3.92
ATOM    254  CA  GLU A 132     318.638 320.611 308.501  1.00  3.28
ATOM    255  SC  GLU A 132     319.812 321.666 310.181  1.00  3.64
ATOM    256  CA  GLY A 133     320.058 317.035 307.603  1.00  3.34
ATOM    257  CA  TYR A 134     320.130 315.305 310.969  1.00  2.71
ATOM    258  SC  TYR A 134     320.010 318.227 312.680  1.00  3.15
ATOM    259  CA  GLU A 135     319.071 311.629 310.889  1.00  2.67
ATOM    260  SC  GLU A 135     318.135 312.214 308.814  1.00  3.52
ATOM    261  CA  SER A 136     319.541 309.545 314.035  1.00  2.59
ATOM    262  SC  SER A 136     320.237 309.117 315.000  1.00  2.89
ATOM    263  CA  TYR A 137     317.401 311.792 316.382  1.00  2.15
ATOM    264  SC  TYR A 137     319.828 313.967 315.343  1.00  2.93
ATOM    265  CA  LEU A 138     314.660 311.374 313.889  1.00  2.01
ATOM    266  SC  LEU A 138     315.429 312.628 312.741  1.00  2.43
ATOM    267  CA  HIS A 139     314.982 307.591 313.398  1.00  2.26
ATOM    268  SC  HIS A 139     317.266 308.185 312.018  1.00  3.11
ATOM    269  CA  LEU A 140     314.642 307.425 317.211  1.00  2.31
ATOM    270  SC  LEU A 140     316.274 306.588 317.741  1.00  2.33
ATOM    271  CA  PHE A 141     311.675 309.843 317.141  1.00  2.24
ATOM    272  SC  PHE A 141     310.962 312.287 315.768  1.00  2.39
ATOM    273  CA  ASN A 142     309.877 307.898 314.333  1.00  2.52
ATOM    274  SC  ASN A 142     311.463 308.083 313.087  1.00  2.72
ATOM    275  CA  LYS A 143     310.042 304.663 315.978  1.00  2.86
ATOM    276  SC  LYS A 143     311.925 303.303 317.356  1.00  3.54
ATOM    277  CA  LEU A 144     308.314 306.043 319.112  1.00  3.34
ATOM    278  SC  LEU A 144     310.071 306.663 319.943  1.00  3.47
ATOM    279  CA  GLU A 145     305.426 307.810 317.205  1.00  3.71
ATOM    280  SC  GLU A 145     306.162 308.564 314.934  1.00  4.38
ATOM    281  CA  HIS A 146     304.380 304.499 315.762  1.00  4.28
ATOM    282  SC  HIS A 146     305.531 305.342 313.421  1.00  4.95
ATOM    283  CA  HIS A 147     304.510 302.684 319.057  1.00  5.48
ATOM    284  SC  HIS A 147     305.246 304.827 320.709  1.00  6.44
TER
CONECT    1    3    2
CONECT    3    5    4
CONECT    5    7    6
CONECT    7    9    8
CONECT    9   11   10
CONECT   11   13   12
CONECT   13   15   14
CONECT   15   17   16
CONECT   17   19   18
CONECT   19   21   20
CONECT   21   23   22
CONECT   23   25   24
CONECT   25   27   26
CONECT   27   29   28
CONECT   29   31   30
CONECT   31   33   32
CONECT   33   35   34
CONECT   35   37   36
CONECT   37   39   38
CONECT   39   41   40
CONECT   41   43   42
CONECT   43   45   44
CONECT   45   47   46
CONECT   47   48
CONECT   48   50   49
CONECT   50   52   51
CONECT   52   54   53
CONECT   54   56   55
CONECT   56   58   57
CONECT   58   60   59
CONECT   60   62   61
CONECT   62   64   63
CONECT   64   66   65
CONECT   66   68   67
CONECT   68   70   69
CONECT   70   72   71
CONECT   72   74   73
CONECT   74   76   75
CONECT   76   78   77
CONECT   78   79
CONECT   79   81   80
CONECT   81   83   82
CONECT   83   85   84
CONECT   85   87   86
CONECT   87   89   88
CONECT   89   91   90
CONECT   91   93   92
CONECT   93   94
CONECT   94   96   95
CONECT   96   98   97
CONECT   98  100   99
CONECT  100  102  101
CONECT  102  104  103
CONECT  104  106  105
CONECT  106  108  107
CONECT  108  110  109
CONECT  110  112  111
CONECT  112  114  113
CONECT  114  116  115
CONECT  116  118  117
CONECT  118  120  119
CONECT  120  122  121
CONECT  122  123
CONECT  123  125  124
CONECT  125  127  126
CONECT  127  129  128
CONECT  129  131  130
CONECT  131  133  132
CONECT  133  135  134
CONECT  135  137  136
CONECT  137  139  138
CONECT  139  141  140
CONECT  141  143  142
CONECT  143  145  144
CONECT  145  147  146
CONECT  147  149  148
CONECT  149  151  150
CONECT  151  153  152
CONECT  153  155  154
CONECT  155  157  156
CONECT  157  159  158
CONECT  159  161  160
CONECT  161  163  162
CONECT  163  164
CONECT  164  166  165
CONECT  166  168  167
CONECT  168  170  169
CONECT  170  172  171
CONECT  172  174  173
CONECT  174  176  175
CONECT  176  178  177
CONECT  178  180  179
CONECT  180  182  181
CONECT  182  184  183
CONECT  184  186  185
CONECT  186  188  187
CONECT  188  190  189
CONECT  190  192  191
CONECT  192  194  193
CONECT  194  195
CONECT  195  197  196
CONECT  197  199  198
CONECT  199  201  200
CONECT  201  203  202
CONECT  203  205  204
CONECT  205  206
CONECT  206  208  207
CONECT  208  209
CONECT  209  211  210
CONECT  211  213  212
CONECT  213  214
CONECT  214  216  215
CONECT  216  218  217
CONECT  218  220  219
CONECT  220  222  221
CONECT  222  224  223
CONECT  224  226  225
CONECT  226  228  227
CONECT  228  230  229
CONECT  230  232  231
CONECT  232  234  233
CONECT  234  236  235
CONECT  236  238  237
CONECT  238  240  239
CONECT  240  242  241
CONECT  242  244  243
CONECT  244  246  245
CONECT  246  248  247
CONECT  248  250  249
CONECT  250  252  251
CONECT  252  254  253
CONECT  254  256  255
CONECT  256  257
CONECT  257  259  258
CONECT  259  261  260
CONECT  261  263  262
CONECT  263  265  264
CONECT  265  267  266
CONECT  267  269  268
CONECT  269  271  270
CONECT  271  273  272
CONECT  273  275  274
CONECT  275  277  276
CONECT  277  279  278
CONECT  279  281  280
CONECT  281  283  282
CONECT  283  284
ENDMDL
REMARK 2KZN MODEL 5 UNRES energy =   702.35 kcal/mol RMSD =11.77 A
CRYST1  640.000  640.000  640.000  90.00  90.00  90.00 P 1           1
ORIGX1       1.00000   0.00000   0.00000        0.00000
ORIGX2       0.00000   1.00000   0.00000        0.00000
ORIGX2       0.00000   0.00000   1.00000        0.00000
SCALE1       1.00000   0.00000   0.00000        0.00000
SCALE2       1.00000   0.00000   0.00000        0.00000
SCALE3       1.00000   0.00000   0.00000        0.00000
ATOM      1  CA  MET A   1     326.345 291.083 332.609  1.00 11.77
ATOM      2  SC  MET A   1     327.549 289.000 333.728  1.00 12.38
ATOM      3  CA  ALA A   2     329.630 291.204 330.752  1.00 10.10
ATOM      4  SC  ALA A   2     330.116 291.057 330.236  1.00 10.10
ATOM      5  CA  TYR A   3     328.502 292.663 327.475  1.00  7.98
ATOM      6  SC  TYR A   3     325.846 294.360 328.506  1.00  8.35
ATOM      7  CA  ASN A   4     329.825 296.035 325.942  1.00  6.40
ATOM      8  SC  ASN A   4     331.679 295.384 325.449  1.00  6.89
ATOM      9  CA  LYS A   5     326.379 297.618 326.317  1.00  5.29
ATOM     10  SC  LYS A   5     323.462 296.591 326.007  1.00  5.96
ATOM     11  CA  GLU A   6     327.500 299.103 329.632  1.00  5.23
ATOM     12  SC  GLU A   6     325.926 297.940 331.155  1.00  6.38
ATOM     13  CA  GLU A   7     329.159 301.944 327.557  1.00  5.09
ATOM     14  SC  GLU A   7     331.261 301.925 328.364  1.00  6.11
ATOM     15  CA  LYS A   8     325.703 302.407 326.117  1.00  3.87
ATOM     16  SC  LYS A   8     323.685 302.037 323.875  1.00  4.26
ATOM     17  CA  ILE A   9     322.910 302.065 328.841  1.00  3.11
ATOM     18  SC  ILE A   9     321.100 302.356 328.610  1.00  3.04
ATOM     19  CA  LYS A  10     325.574 303.108 331.448  1.00  3.92
ATOM     20  SC  LYS A  10     328.073 301.424 331.652  1.00  5.11
ATOM     21  CA  SER A  11     327.693 305.793 329.941  1.00  4.17
ATOM     22  SC  SER A  11     328.284 305.381 328.840  1.00  4.50
ATOM     23  CA  LEU A  12     325.394 306.744 327.093  1.00  2.96
ATOM     24  SC  LEU A  12     323.635 305.687 326.567  1.00  2.64
ATOM     25  CA  ASN A  13     322.293 306.593 329.453  1.00  2.62
ATOM     26  SC  ASN A  13     320.928 305.945 330.869  1.00  2.65
ATOM     27  CA  ARG A  14     323.706 309.392 331.632  1.00  3.68
ATOM     28  SC  ARG A  14     323.546 307.450 333.781  1.00  4.92
ATOM     29  CA  MET A  15     324.539 311.223 328.395  1.00  3.44
ATOM     30  SC  MET A  15     326.072 312.699 328.028  1.00  3.82
ATOM     31  CA  GLN A  16     321.234 310.858 326.376  1.00  2.60
ATOM     32  SC  GLN A  16     322.780 309.561 324.460  1.00  2.69
ATOM     33  CA  TYR A  17     319.367 310.399 329.577  1.00  3.48
ATOM     34  SC  TYR A  17     317.955 308.589 332.101  1.00  4.21
ATOM     35  CA  GLU A  18     320.763 313.764 331.066  1.00  4.11
ATOM     36  SC  GLU A  18     321.891 312.789 332.983  1.00  4.68
ATOM     37  CA  VAL A  19     320.476 315.389 327.672  1.00  3.37
ATOM     38  SC  VAL A  19     321.224 314.610 326.677  1.00  3.39
ATOM     39  CA  THR A  20     316.741 314.030 327.480  1.00  3.22
ATOM     40  SC  THR A  20     316.839 312.527 327.612  1.00  3.30
ATOM     41  CA  GLN A  21     316.385 315.468 330.896  1.00  4.50
ATOM     42  SC  GLN A  21     316.615 313.427 332.768  1.00  5.46
ATOM     43  CA  ASN A  22     316.786 319.160 330.061  1.00  4.43
ATOM     44  SC  ASN A  22     318.439 320.287 330.527  1.00  4.80
ATOM     45  CA  ASN A  23     314.542 318.908 327.141  1.00  3.81
ATOM     46  SC  ASN A  23     314.079 320.306 325.754  1.00  4.23
ATOM     47  CA  GLY A  24     316.358 316.933 324.370  1.00  4.51
ATOM     48  CA  THR A  25     319.560 316.194 322.787  1.00  5.36
ATOM     49  SC  THR A  25     319.814 314.739 322.238  1.00  5.77
ATOM     50  CA  GLU A  26     322.199 317.630 320.383  1.00  5.55
ATOM     51  SC  GLU A  26     324.148 318.785 321.433  1.00  6.51
ATOM     52  CA  PRO A  27     324.973 316.147 318.378  1.00  6.61
ATOM     53  SC  PRO A  27     324.245 316.910 317.333  1.00  6.14
ATOM     54  CA  PRO A  28     328.543 316.900 319.097  1.00  8.10
ATOM     55  SC  PRO A  28     328.668 315.455 318.864  1.00  8.47
ATOM     56  CA  PHE A  29     329.410 319.820 316.886  1.00  8.07
ATOM     57  SC  PHE A  29     328.597 321.933 318.901  1.00  8.01
ATOM     58  CA  GLN A  30     333.127 319.201 316.731  1.00 10.12
ATOM     59  SC  GLN A  30     333.595 321.224 317.905  1.00 11.07
ATOM     60  CA  ASN A  31     332.377 315.586 316.069  1.00 10.83
ATOM     61  SC  ASN A  31     332.225 313.824 316.902  1.00 10.63
ATOM     62  CA  GLU A  32     332.632 314.360 312.591  1.00 11.45
ATOM     63  SC  GLU A  32     332.954 312.989 310.380  1.00 13.02
ATOM     64  CA  TYR A  33     329.009 313.226 313.557  1.00  9.81
ATOM     65  SC  TYR A  33     327.383 310.850 315.289  1.00 10.41
ATOM     66  CA  TRP A  34     327.509 316.708 313.357  1.00  7.34
ATOM     67  SC  TRP A  34     327.370 320.338 313.810  1.00  6.88
ATOM     68  CA  ASP A  35     329.976 317.306 310.252  1.00  8.09
ATOM     69  SC  ASP A  35     330.988 318.665 311.490  1.00  9.21
ATOM     70  CA  HIS A  36     329.048 313.876 308.632  1.00  8.08
ATOM     71  SC  HIS A  36     329.549 311.303 309.406  1.00  9.30
ATOM     72  CA  LYS A  37     325.442 314.771 308.660  1.00  5.77
ATOM     73  SC  LYS A  37     323.001 314.499 307.497  1.00  6.58
ATOM     74  CA  GLU A  38     325.604 318.424 307.182  1.00  3.77
ATOM     75  SC  GLU A  38     327.080 318.031 305.256  1.00  4.93
ATOM     76  CA  GLU A  39     321.945 318.751 307.182  1.00  3.01
ATOM     77  SC  GLU A  39     321.391 317.976 304.889  1.00  4.29
ATOM     78  CA  GLY A  40     320.633 315.871 309.676  1.00  2.59
ATOM     79  CA  LEU A  41     319.046 314.772 312.982  1.00  2.02
ATOM     80  SC  LEU A  41     317.290 314.168 313.813  1.00  2.30
ATOM     81  CA  TYR A  42     319.992 313.057 316.250  1.00  1.77
ATOM     82  SC  TYR A  42     320.072 315.765 318.231  1.00  2.22
ATOM     83  CA  VAL A  43     318.671 310.509 318.469  1.00  2.14
ATOM     84  SC  VAL A  43     317.650 310.479 317.423  1.00  2.77
ATOM     85  CA  ASP A  44     319.368 308.865 321.876  1.00  1.92
ATOM     86  SC  ASP A  44     318.388 310.215 322.865  1.00  2.28
ATOM     87  CA  ILE A  45     318.725 305.081 322.186  1.00  2.61
ATOM     88  SC  ILE A  45     320.619 305.455 322.173  1.00  2.38
ATOM     89  CA  VAL A  46     317.872 305.689 325.911  1.00  2.45
ATOM     90  SC  VAL A  46     318.713 306.803 326.597  1.00  2.27
ATOM     91  CA  SER A  47     315.506 308.275 324.906  1.00  3.46
ATOM     92  SC  SER A  47     315.207 309.543 324.953  1.00  3.60
ATOM     93  CA  GLY A  48     314.070 306.619 321.927  1.00  3.62
ATOM     94  CA  LYS A  49     312.723 310.095 320.997  1.00  3.58
ATOM     95  SC  LYS A  49     312.390 312.358 323.179  1.00  4.35
ATOM     96  CA  PRO A  50     313.193 311.988 317.773  1.00  2.99
ATOM     97  SC  PRO A  50     311.861 312.522 318.048  1.00  3.37
ATOM     98  CA  LEU A  51     315.855 314.765 318.496  1.00  2.34
ATOM     99  SC  LEU A  51     315.934 313.844 320.434  1.00  2.47
ATOM    100  CA  PHE A  52     317.440 317.875 317.302  1.00  2.26
ATOM    101  SC  PHE A  52     317.443 320.872 317.983  1.00  3.29
ATOM    102  CA  THR A  53     319.525 318.901 314.164  1.00  1.99
ATOM    103  SC  THR A  53     319.393 320.253 313.598  1.00  2.16
ATOM    104  CA  SER A  54     323.241 318.878 313.580  1.00  3.16
ATOM    105  SC  SER A  54     323.610 318.231 312.560  1.00  3.51
ATOM    106  CA  LYS A  55     322.768 321.520 310.755  1.00  3.49
ATOM    107  SC  LYS A  55     320.530 320.081 309.180  1.00  4.48
ATOM    108  CA  ASP A  56     321.118 324.059 313.592  1.00  3.67
ATOM    109  SC  ASP A  56     321.484 324.006 315.623  1.00  4.44
ATOM    110  CA  LYS A  57     323.432 327.005 313.332  1.00  4.56
ATOM    111  SC  LYS A  57     325.976 326.938 312.573  1.00  6.29
ATOM    112  CA  PHE A  58     322.047 330.719 313.252  1.00  5.59
ATOM    113  SC  PHE A  58     324.251 331.708 314.791  1.00  6.86
ATOM    114  CA  ASP A  59     322.884 334.186 311.700  1.00  6.98
ATOM    115  SC  ASP A  59     323.919 334.262 310.102  1.00  7.58
ATOM    116  CA  SER A  60     322.187 337.798 312.803  1.00  8.37
ATOM    117  SC  SER A  60     323.009 337.635 313.771  1.00  8.67
ATOM    118  CA  GLN A  61     321.532 341.128 310.962  1.00  9.73
ATOM    119  SC  GLN A  61     322.012 343.863 310.726  1.00 11.08
ATOM    120  CA  CYS A  62     319.313 339.099 308.526  1.00  8.85
ATOM    121  SC  CYS A  62     319.100 337.766 308.322  1.00  8.52
ATOM    122  CA  GLY A  63     316.104 340.751 309.406  1.00  9.82
ATOM    123  CA  TRP A  64     316.047 341.489 313.085  1.00  9.52
ATOM    124  SC  TRP A  64     313.976 338.859 313.557  1.00  9.36
ATOM    125  CA  PRO A  65     318.808 342.458 315.614  1.00 10.09
ATOM    126  SC  PRO A  65     317.769 343.414 315.598  1.00 10.53
ATOM    127  CA  SER A  66     320.039 339.935 318.159  1.00  8.76
ATOM    128  SC  SER A  66     321.053 339.315 317.639  1.00  8.89
ATOM    129  CA  PHE A  67     318.994 339.042 321.757  1.00  8.33
ATOM    130  SC  PHE A  67     316.766 339.170 319.844  1.00  8.92
ATOM    131  CA  THR A  68     321.324 338.351 324.920  1.00  7.62
ATOM    132  SC  THR A  68     322.159 339.020 325.856  1.00  8.15
ATOM    133  CA  LYS A  69     318.940 336.503 327.420  1.00  7.13
ATOM    134  SC  LYS A  69     315.855 336.746 327.237  1.00  8.24
ATOM    135  CA  PRO A  70     320.122 334.223 330.132  1.00  6.38
ATOM    136  SC  PRO A  70     319.506 335.344 330.816  1.00  7.13
ATOM    137  CA  ILE A  71     319.217 330.521 329.993  1.00  5.46
ATOM    138  SC  ILE A  71     318.669 329.550 328.379  1.00  5.50
ATOM    139  CA  GLU A  72     317.744 328.477 332.540  1.00  5.43
ATOM    140  SC  GLU A  72     315.370 329.143 332.910  1.00  6.23
ATOM    141  CA  GLU A  73     319.570 327.468 335.771  1.00  4.86
ATOM    142  SC  GLU A  73     317.997 326.111 337.149  1.00  5.37
ATOM    143  CA  GLU A  74     322.829 329.436 335.237  1.00  4.97
ATOM    144  SC  GLU A  74     324.401 331.168 335.153  1.00  5.93
ATOM    145  CA  VAL A  75     323.105 329.504 331.270  1.00  3.72
ATOM    146  SC  VAL A  75     322.441 328.527 330.285  1.00  3.29
ATOM    147  CA  GLU A  76     324.691 332.495 329.259  1.00  3.37
ATOM    148  SC  GLU A  76     326.590 331.034 329.052  1.00  4.39
ATOM    149  CA  GLU A  77     322.351 331.924 326.312  1.00  2.58
ATOM    150  SC  GLU A  77     320.296 333.095 326.469  1.00  3.14
ATOM    151  CA  LYS A  78     321.859 334.206 323.311  1.00  2.88
ATOM    152  SC  LYS A  78     323.496 336.215 324.008  1.00  3.75
ATOM    153  CA  LEU A  79     319.189 334.607 320.566  1.00  3.17
ATOM    154  SC  LEU A  79     317.714 334.869 322.029  1.00  3.38
ATOM    155  CA  ASP A  80     319.368 335.836 316.858  1.00  4.04
ATOM    156  SC  ASP A  80     320.538 334.578 315.874  1.00  4.28
ATOM    157  CA  THR A  81     316.794 336.683 314.039  1.00  5.06
ATOM    158  SC  THR A  81     318.023 337.485 313.736  1.00  5.31
ATOM    159  CA  SER A  82     316.541 335.682 310.442  1.00  6.05
ATOM    160  SC  SER A  82     315.883 334.585 310.499  1.00  6.07
ATOM    161  CA  HIS A  83     313.788 336.813 307.902  1.00  7.14
ATOM    162  SC  HIS A  83     313.677 339.097 306.261  1.00  7.99
ATOM    163  CA  GLY A  84     310.553 336.076 309.769  1.00  6.82
ATOM    164  CA  MET A  85     312.223 333.419 312.014  1.00  5.63
ATOM    165  SC  MET A  85     310.313 331.759 311.389  1.00  6.12
ATOM    166  CA  ILE A  86     314.525 333.508 315.198  1.00  4.35
ATOM    167  SC  ILE A  86     314.667 333.435 317.055  1.00  4.17
ATOM    168  CA  ARG A  87     317.671 331.390 316.047  1.00  3.59
ATOM    169  SC  ARG A  87     318.861 333.015 313.155  1.00  4.89
ATOM    170  CA  THR A  88     319.332 330.539 319.596  1.00  2.52
ATOM    171  SC  THR A  88     319.651 329.484 318.584  1.00  2.60
ATOM    172  CA  GLU A  89     322.818 329.866 321.025  1.00  2.33
ATOM    173  SC  GLU A  89     324.696 330.886 320.215  1.00  3.03
ATOM    174  CA  VAL A  90     323.912 328.870 324.737  1.00  2.27
ATOM    175  SC  VAL A  90     322.880 327.928 325.120  1.00  2.16
ATOM    176  CA  ARG A  91     327.453 328.951 326.232  1.00  3.19
ATOM    177  SC  ARG A  91     328.639 331.797 325.434  1.00  4.95
ATOM    178  CA  SER A  92     328.648 327.927 329.722  1.00  4.06
ATOM    179  SC  SER A  92     328.725 326.709 330.213  1.00  4.29
ATOM    180  CA  ARG A  93     331.472 330.333 330.365  1.00  5.21
ATOM    181  SC  ARG A  93     333.725 332.562 331.532  1.00  6.19
ATOM    182  CA  THR A  94     331.671 328.397 333.638  1.00  6.25
ATOM    183  SC  THR A  94     330.585 327.544 333.977  1.00  6.65
ATOM    184  CA  ALA A  95     334.487 326.232 332.403  1.00  6.19
ATOM    185  SC  ALA A  95     334.733 325.682 332.860  1.00  6.40
ATOM    186  CA  ASP A  96     332.473 325.089 329.593  1.00  5.51
ATOM    187  SC  ASP A  96     331.314 324.132 328.419  1.00  5.84
ATOM    188  CA  SER A  97     332.572 327.230 326.410  1.00  4.87
ATOM    189  SC  SER A  97     333.918 327.600 326.596  1.00  5.40
ATOM    190  CA  HIS A  98     329.921 325.090 324.458  1.00  4.23
ATOM    191  SC  HIS A  98     329.405 322.448 323.909  1.00  5.44
ATOM    192  CA  LEU A  99     326.782 323.299 326.186  1.00  3.58
ATOM    193  SC  LEU A  99     326.069 324.945 327.281  1.00  3.42
ATOM    194  CA  GLY A 100     324.033 323.306 323.445  1.00  2.87
ATOM    195  CA  HIS A 101     321.746 325.221 321.084  1.00  2.36
ATOM    196  SC  HIS A 101     321.434 322.830 320.009  1.00  3.35
ATOM    197  CA  VAL A 102     318.341 326.708 321.399  1.00  2.32
ATOM    198  SC  VAL A 102     319.151 327.733 321.972  1.00  2.28
ATOM    199  CA  PHE A 103     315.005 325.902 319.434  1.00  3.69
ATOM    200  SC  PHE A 103     313.401 323.457 320.118  1.00  4.69
ATOM    201  CA  ASN A 104     312.212 328.262 318.759  1.00  4.94
ATOM    202  SC  ASN A 104     313.861 329.188 318.132  1.00  4.93
ATOM    203  CA  ASP A 105     309.563 325.564 319.614  1.00  5.95
ATOM    204  SC  ASP A 105     310.198 324.241 318.196  1.00  6.01
ATOM    205  CA  GLY A 106     308.133 327.322 322.822  1.00  6.81
ATOM    206  CA  PRO A 107     308.441 329.877 325.828  1.00  7.10
ATOM    207  SC  PRO A 107     307.062 329.787 325.857  1.00  7.63
ATOM    208  CA  GLY A 108     310.720 328.417 328.566  1.00  6.43
ATOM    209  CA  PRO A 109     314.061 329.643 327.343  1.00  5.66
ATOM    210  SC  PRO A 109     314.209 328.335 326.924  1.00  5.67
ATOM    211  CA  ASN A 110     314.286 333.220 326.052  1.00  5.69
ATOM    212  SC  ASN A 110     316.125 332.323 325.424  1.00  5.56
ATOM    213  CA  GLY A 111     311.188 332.585 323.817  1.00  6.03
ATOM    214  CA  LEU A 112     312.664 329.309 322.760  1.00  4.56
ATOM    215  SC  LEU A 112     314.351 329.779 322.607  1.00  4.10
ATOM    216  CA  ARG A 113     313.324 325.875 324.059  1.00  3.73
ATOM    217  SC  ARG A 113     310.963 323.447 324.198  1.00  4.89
ATOM    218  CA  TYR A 114     316.879 324.454 324.799  1.00  2.34
ATOM    219  SC  TYR A 114     318.369 324.344 327.867  1.00  3.13
ATOM    220  CA  CYS A 115     318.636 321.287 323.588  1.00  2.52
ATOM    221  SC  CYS A 115     318.086 320.366 322.734  1.00  2.78
ATOM    222  CA  ILE A 116     321.510 319.821 325.668  1.00  2.75
ATOM    223  SC  ILE A 116     321.911 321.345 326.635  1.00  2.70
ATOM    224  CA  ASN A 117     324.466 317.272 324.692  1.00  3.46
ATOM    225  SC  ASN A 117     324.588 316.960 326.728  1.00  3.94
ATOM    226  CA  SER A 118     324.555 313.818 323.030  1.00  3.64
ATOM    227  SC  SER A 118     325.634 314.434 322.423  1.00  4.19
ATOM    228  CA  ALA A 119     326.679 311.048 324.733  1.00  3.84
ATOM    229  SC  ALA A 119     326.901 310.348 325.012  1.00  4.16
ATOM    230  CA  ALA A 120     327.123 308.724 321.679  1.00  3.56
ATOM    231  SC  ALA A 120     327.515 308.126 321.405  1.00  3.72
ATOM    232  CA  LEU A 121     323.688 308.740 320.065  1.00  2.47
ATOM    233  SC  LEU A 121     323.840 310.751 320.008  1.00  2.39
ATOM    234  CA  ARG A 122     322.441 307.686 316.784  1.00  2.95
ATOM    235  SC  ARG A 122     321.901 304.484 316.017  1.00  4.72
ATOM    236  CA  PHE A 123     321.924 310.029 313.952  1.00  2.98
ATOM    237  SC  PHE A 123     323.225 312.662 314.263  1.00  3.37
ATOM    238  CA  VAL A 124     319.745 309.785 311.033  1.00  3.75
ATOM    239  SC  VAL A 124     318.624 309.421 311.928  1.00  3.73
ATOM    240  CA  PRO A 125     318.956 312.056 308.095  1.00  4.29
ATOM    241  SC  PRO A 125     318.931 310.978 307.160  1.00  4.84
ATOM    242  CA  LYS A 126     315.158 312.711 307.822  1.00  4.41
ATOM    243  SC  LYS A 126     313.197 315.095 307.357  1.00  4.72
ATOM    244  CA  HIS A 127     314.821 309.322 306.869  1.00  5.74
ATOM    245  SC  HIS A 127     315.011 310.746 304.614  1.00  6.60
ATOM    246  CA  LYS A 128     315.598 307.574 310.097  1.00  5.75
ATOM    247  SC  LYS A 128     318.084 306.990 308.527  1.00  6.08
ATOM    248  CA  LEU A 129     313.212 310.137 312.006  1.00  5.00
ATOM    249  SC  LEU A 129     314.495 311.421 311.291  1.00  4.71
ATOM    250  CA  LYS A 130     310.417 309.651 309.553  1.00  6.12
ATOM    251  SC  LYS A 130     309.096 312.300 309.433  1.00  6.32
ATOM    252  CA  GLU A 131     310.612 305.875 310.102  1.00  7.22
ATOM    253  SC  GLU A 131     308.865 305.755 308.515  1.00  8.06
ATOM    254  CA  GLU A 132     310.958 305.644 313.893  1.00  6.73
ATOM    255  SC  GLU A 132     312.220 307.615 314.722  1.00  6.44
ATOM    256  CA  GLY A 133     307.653 307.649 314.090  1.00  6.86
ATOM    257  CA  TYR A 134     308.593 311.115 315.039  1.00  5.76
ATOM    258  SC  TYR A 134     309.797 309.172 317.594  1.00  5.66
ATOM    259  CA  GLU A 135     307.735 314.095 312.702  1.00  5.86
ATOM    260  SC  GLU A 135     305.793 315.510 312.187  1.00  6.68
ATOM    261  CA  SER A 136     306.886 316.325 315.655  1.00  5.58
ATOM    262  SC  SER A 136     305.724 315.786 315.428  1.00  5.80
ATOM    263  CA  TYR A 137     310.534 316.736 316.649  1.00  4.76
ATOM    264  SC  TYR A 137     309.965 316.949 319.922  1.00  5.51
ATOM    265  CA  LEU A 138     311.913 316.508 313.058  1.00  4.57
ATOM    266  SC  LEU A 138     311.200 314.532 313.134  1.00  4.93
ATOM    267  CA  HIS A 139     309.615 319.517 312.362  1.00  4.98
ATOM    268  SC  HIS A 139     307.496 319.824 310.682  1.00  5.98
ATOM    269  CA  LEU A 140     311.678 321.136 315.100  1.00  4.42
ATOM    270  SC  LEU A 140     312.651 319.890 316.502  1.00  4.50
ATOM    271  CA  PHE A 141     314.753 320.683 312.894  1.00  3.75
ATOM    272  SC  PHE A 141     315.655 318.222 311.472  1.00  4.05
ATOM    273  CA  ASN A 142     312.693 322.172 309.855  1.00  4.57
ATOM    274  SC  ASN A 142     311.767 322.396 308.061  1.00  5.09
ATOM    275  CA  LYS A 143     311.075 324.986 312.084  1.00  5.13
ATOM    276  SC  LYS A 143     307.971 325.466 311.715  1.00  6.03
ATOM    277  CA  LEU A 144     314.661 325.402 313.612  1.00  5.13
ATOM    278  SC  LEU A 144     315.831 326.126 315.201  1.00  5.13
ATOM    279  CA  GLU A 145     316.161 326.144 310.142  1.00  6.53
ATOM    280  SC  GLU A 145     318.488 324.646 309.547  1.00  7.41
ATOM    281  CA  HIS A 146     313.483 328.887 309.355  1.00  7.79
ATOM    282  SC  HIS A 146     311.912 328.021 311.499  1.00  8.31
ATOM    283  CA  HIS A 147     315.302 331.353 306.987  1.00  9.43
ATOM    284  SC  HIS A 147     317.268 330.677 308.764  1.00  9.94
TER
CONECT    1    3    2
CONECT    3    5    4
CONECT    5    7    6
CONECT    7    9    8
CONECT    9   11   10
CONECT   11   13   12
CONECT   13   15   14
CONECT   15   17   16
CONECT   17   19   18
CONECT   19   21   20
CONECT   21   23   22
CONECT   23   25   24
CONECT   25   27   26
CONECT   27   29   28
CONECT   29   31   30
CONECT   31   33   32
CONECT   33   35   34
CONECT   35   37   36
CONECT   37   39   38
CONECT   39   41   40
CONECT   41   43   42
CONECT   43   45   44
CONECT   45   47   46
CONECT   47   48
CONECT   48   50   49
CONECT   50   52   51
CONECT   52   54   53
CONECT   54   56   55
CONECT   56   58   57
CONECT   58   60   59
CONECT   60   62   61
CONECT   62   64   63
CONECT   64   66   65
CONECT   66   68   67
CONECT   68   70   69
CONECT   70   72   71
CONECT   72   74   73
CONECT   74   76   75
CONECT   76   78   77
CONECT   78   79
CONECT   79   81   80
CONECT   81   83   82
CONECT   83   85   84
CONECT   85   87   86
CONECT   87   89   88
CONECT   89   91   90
CONECT   91   93   92
CONECT   93   94
CONECT   94   96   95
CONECT   96   98   97
CONECT   98  100   99
CONECT  100  102  101
CONECT  102  104  103
CONECT  104  106  105
CONECT  106  108  107
CONECT  108  110  109
CONECT  110  112  111
CONECT  112  114  113
CONECT  114  116  115
CONECT  116  118  117
CONECT  118  120  119
CONECT  120  122  121
CONECT  122  123
CONECT  123  125  124
CONECT  125  127  126
CONECT  127  129  128
CONECT  129  131  130
CONECT  131  133  132
CONECT  133  135  134
CONECT  135  137  136
CONECT  137  139  138
CONECT  139  141  140
CONECT  141  143  142
CONECT  143  145  144
CONECT  145  147  146
CONECT  147  149  148
CONECT  149  151  150
CONECT  151  153  152
CONECT  153  155  154
CONECT  155  157  156
CONECT  157  159  158
CONECT  159  161  160
CONECT  161  163  162
CONECT  163  164
CONECT  164  166  165
CONECT  166  168  167
CONECT  168  170  169
CONECT  170  172  171
CONECT  172  174  173
CONECT  174  176  175
CONECT  176  178  177
CONECT  178  180  179
CONECT  180  182  181
CONECT  182  184  183
CONECT  184  186  185
CONECT  186  188  187
CONECT  188  190  189
CONECT  190  192  191
CONECT  192  194  193
CONECT  194  195
CONECT  195  197  196
CONECT  197  199  198
CONECT  199  201  200
CONECT  201  203  202
CONECT  203  205  204
CONECT  205  206
CONECT  206  208  207
CONECT  208  209
CONECT  209  211  210
CONECT  211  213  212
CONECT  213  214
CONECT  214  216  215
CONECT  216  218  217
CONECT  218  220  219
CONECT  220  222  221
CONECT  222  224  223
CONECT  224  226  225
CONECT  226  228  227
CONECT  228  230  229
CONECT  230  232  231
CONECT  232  234  233
CONECT  234  236  235
CONECT  236  238  237
CONECT  238  240  239
CONECT  240  242  241
CONECT  242  244  243
CONECT  244  246  245
CONECT  246  248  247
CONECT  248  250  249
CONECT  250  252  251
CONECT  252  254  253
CONECT  254  256  255
CONECT  256  257
CONECT  257  259  258
CONECT  259  261  260
CONECT  261  263  262
CONECT  263  265  264
CONECT  265  267  266
CONECT  267  269  268
CONECT  269  271  270
CONECT  271  273  272
CONECT  273  275  274
CONECT  275  277  276
CONECT  277  279  278
CONECT  279  281  280
CONECT  281  283  282
CONECT  283  284
ENDMDL
