# Supplementary material for: Implementation of Time-Averaged Restraints with UNRES Coarse-Grained Model of Polypeptide Chains
Source: J Chem Theory Comput. 2025 Jan 24;21(3):1476–93. doi: 10.1021/acs.jctc.4c01504 (PMC11823420; doi:10.1021/acs.jctc.4c01504)
Supplement: Supplementary file 2 — ct4c01504_si_002.zip [file ct4c01504_si_002.zip › Suppdata/Structures/Models/2KZN_T260K_tau_489ps-cg.pdb]

REMARK 2KZN MODEL 1 UNRES energy =   641.47 kcal/mol RMSD = 5.22 A
CRYST1  640.000  640.000  640.000  90.00  90.00  90.00 P 1           1
ORIGX1       1.00000   0.00000   0.00000        0.00000
ORIGX2       0.00000   1.00000   0.00000        0.00000
ORIGX2       0.00000   0.00000   1.00000        0.00000
SCALE1       1.00000   0.00000   0.00000        0.00000
SCALE2       1.00000   0.00000   0.00000        0.00000
SCALE3       1.00000   0.00000   0.00000        0.00000
ATOM      1  CA  MET A   1     313.765 306.096 302.109  1.00 10.71
ATOM      2  SC  MET A   1     313.031 306.553 304.407  1.00 10.84
ATOM      3  CA  ALA A   2     317.391 306.459 301.580  1.00  9.09
ATOM      4  SC  ALA A   2     317.240 306.778 300.884  1.00  9.28
ATOM      5  CA  TYR A   3     319.770 306.771 304.650  1.00  7.31
ATOM      6  SC  TYR A   3     318.421 303.800 305.126  1.00  8.51
ATOM      7  CA  ASN A   4     323.670 306.894 304.881  1.00  5.81
ATOM      8  SC  ASN A   4     324.070 307.708 303.136  1.00  6.55
ATOM      9  CA  LYS A   5     324.974 305.993 308.028  1.00  4.77
ATOM     10  SC  LYS A   5     324.868 303.051 307.184  1.00  6.01
ATOM     11  CA  GLU A   6     328.481 306.913 307.015  1.00  4.85
ATOM     12  SC  GLU A   6     329.712 306.427 309.017  1.00  5.88
ATOM     13  CA  GLU A   7     327.759 310.063 304.980  1.00  4.46
ATOM     14  SC  GLU A   7     327.482 312.094 304.038  1.00  5.51
ATOM     15  CA  LYS A   8     325.303 311.449 307.739  1.00  3.43
ATOM     16  SC  LYS A   8     322.305 311.379 308.360  1.00  4.33
ATOM     17  CA  ILE A   9     327.653 309.750 310.495  1.00  2.96
ATOM     18  SC  ILE A   9     326.822 309.486 312.172  1.00  2.82
ATOM     19  CA  LYS A  10     330.985 311.007 309.204  1.00  3.35
ATOM     20  SC  LYS A  10     332.481 308.778 307.835  1.00  4.44
ATOM     21  CA  SER A  11     329.613 314.280 308.543  1.00  3.18
ATOM     22  SC  SER A  11     329.848 314.636 307.312  1.00  3.52
ATOM     23  CA  LEU A  12     327.343 314.856 311.451  1.00  2.52
ATOM     24  SC  LEU A  12     325.651 313.622 311.517  1.00  2.60
ATOM     25  CA  ASN A  13     328.845 313.134 314.255  1.00  2.50
ATOM     26  SC  ASN A  13     327.884 312.127 315.623  1.00  2.84
ATOM     27  CA  ARG A  14     332.223 315.022 313.573  1.00  2.73
ATOM     28  SC  ARG A  14     334.367 312.720 312.242  1.00  3.82
ATOM     29  CA  MET A  15     330.233 318.046 313.002  1.00  2.42
ATOM     30  SC  MET A  15     330.638 320.212 311.819  1.00  3.02
ATOM     31  CA  GLN A  16     328.413 317.829 316.413  1.00  2.33
ATOM     32  SC  GLN A  16     326.214 316.533 315.551  1.00  2.92
ATOM     33  CA  TYR A  17     331.726 317.172 318.150  1.00  2.88
ATOM     34  SC  TYR A  17     334.165 314.709 318.288  1.00  4.20
ATOM     35  CA  GLU A  18     333.957 319.914 316.838  1.00  2.97
ATOM     36  SC  GLU A  18     335.037 318.222 315.313  1.00  3.74
ATOM     37  CA  VAL A  19     330.831 322.044 317.114  1.00  2.81
ATOM     38  SC  VAL A  19     329.698 321.987 316.225  1.00  3.05
ATOM     39  CA  THR A  20     330.209 322.489 320.823  1.00  3.25
ATOM     40  SC  THR A  20     329.041 323.201 321.194  1.00  3.71
ATOM     41  CA  GLN A  21     333.295 320.848 322.596  1.00  4.10
ATOM     42  SC  GLN A  21     334.783 320.023 324.269  1.00  5.36
ATOM     43  CA  ASN A  22     334.757 324.339 322.762  1.00  4.53
ATOM     44  SC  ASN A  22     336.077 324.527 324.229  1.00  5.59
ATOM     45  CA  ASN A  23     336.672 322.942 319.684  1.00  4.34
ATOM     46  SC  ASN A  23     337.849 321.376 319.225  1.00  5.09
ATOM     47  CA  GLY A  24     335.420 325.146 316.897  1.00  4.41
ATOM     48  CA  THR A  25     332.483 326.798 315.197  1.00  3.81
ATOM     49  SC  THR A  25     332.994 328.126 315.018  1.00  4.19
ATOM     50  CA  GLU A  26     329.446 325.151 313.529  1.00  3.52
ATOM     51  SC  GLU A  26     327.436 325.631 314.559  1.00  4.42
ATOM     52  CA  PRO A  27     327.464 326.287 310.532  1.00  4.25
ATOM     53  SC  PRO A  27     327.662 324.899 310.401  1.00  4.42
ATOM     54  CA  PRO A  28     324.382 328.282 311.114  1.00  4.63
ATOM     55  SC  PRO A  28     324.475 328.549 309.696  1.00  5.22
ATOM     56  CA  PHE A  29     320.947 326.855 310.823  1.00  4.65
ATOM     57  SC  PHE A  29     320.221 324.640 312.620  1.00  5.27
ATOM     58  CA  GLN A  30     319.011 328.710 308.167  1.00  5.89
ATOM     59  SC  GLN A  30     320.724 328.690 306.473  1.00  7.24
ATOM     60  CA  ASN A  31     316.803 325.834 307.199  1.00  5.75
ATOM     61  SC  ASN A  31     316.987 324.809 308.944  1.00  6.34
ATOM     62  CA  GLU A  32     313.465 327.024 306.467  1.00  5.63
ATOM     63  SC  GLU A  32     312.450 325.991 304.104  1.00  6.74
ATOM     64  CA  TYR A  33     312.495 324.879 309.541  1.00  5.30
ATOM     65  SC  TYR A  33     313.867 322.003 309.484  1.00  6.26
ATOM     66  CA  TRP A  34     314.786 326.666 311.939  1.00  4.90
ATOM     67  SC  TRP A  34     317.673 328.832 312.655  1.00  5.30
ATOM     68  CA  ASP A  35     314.250 330.187 310.217  1.00  4.98
ATOM     69  SC  ASP A  35     314.771 329.023 308.580  1.00  5.77
ATOM     70  CA  HIS A  36     310.374 329.682 310.908  1.00  4.71
ATOM     71  SC  HIS A  36     311.098 327.178 311.877  1.00  5.72
ATOM     72  CA  LYS A  37     308.631 331.332 313.941  1.00  4.11
ATOM     73  SC  LYS A  37     307.674 333.672 312.256  1.00  5.54
ATOM     74  CA  GLU A  38     306.169 328.545 315.120  1.00  3.37
ATOM     75  SC  GLU A  38     306.551 327.147 313.160  1.00  4.71
ATOM     76  CA  GLU A  39     307.081 326.214 317.920  1.00  2.68
ATOM     77  SC  GLU A  39     307.392 327.554 319.973  1.00  3.89
ATOM     78  CA  GLY A  40     309.600 323.235 317.557  1.00  1.97
ATOM     79  CA  LEU A  41     312.230 320.896 318.745  1.00  1.55
ATOM     80  SC  LEU A  41     312.482 319.042 317.923  1.00  1.68
ATOM     81  CA  TYR A  42     315.832 320.337 317.737  1.00  1.46
ATOM     82  SC  TYR A  42     317.795 322.724 319.060  1.00  2.53
ATOM     83  CA  VAL A  43     316.977 317.122 316.205  1.00  1.63
ATOM     84  SC  VAL A  43     316.714 317.717 314.856  1.00  1.96
ATOM     85  CA  ASP A  44     320.084 315.165 315.771  1.00  2.05
ATOM     86  SC  ASP A  44     319.775 313.370 316.586  1.00  3.19
ATOM     87  CA  ILE A  45     320.385 313.107 312.534  1.00  2.22
ATOM     88  SC  ILE A  45     320.669 315.017 312.436  1.00  2.44
ATOM     89  CA  VAL A  46     322.710 310.851 314.501  1.00  2.27
ATOM     90  SC  VAL A  46     323.148 312.015 315.370  1.00  2.55
ATOM     91  CA  SER A  47     320.198 307.965 314.789  1.00  2.94
ATOM     92  SC  SER A  47     319.547 307.059 315.420  1.00  3.43
ATOM     93  CA  GLY A  48     317.216 310.326 314.441  1.00  2.40
ATOM     94  CA  LYS A  49     317.086 311.516 318.062  1.00  2.02
ATOM     95  SC  LYS A  49     317.186 308.599 319.209  1.00  2.91
ATOM     96  CA  PRO A  50     315.845 314.632 320.077  1.00  1.80
ATOM     97  SC  PRO A  50     315.967 313.505 320.886  1.00  2.08
ATOM     98  CA  LEU A  51     318.696 316.997 320.835  1.00  1.83
ATOM     99  SC  LEU A  51     320.496 316.026 320.318  1.00  1.94
ATOM    100  CA  PHE A  52     317.137 320.138 322.338  1.00  2.00
ATOM    101  SC  PHE A  52     318.107 322.791 323.439  1.00  3.22
ATOM    102  CA  THR A  53     313.466 321.046 323.183  1.00  1.89
ATOM    103  SC  THR A  53     312.390 320.462 323.978  1.00  2.36
ATOM    104  CA  SER A  54     311.115 324.079 323.200  1.00  2.33
ATOM    105  SC  SER A  54     310.602 324.078 321.991  1.00  2.71
ATOM    106  CA  LYS A  55     308.419 325.875 325.186  1.00  2.98
ATOM    107  SC  LYS A  55     305.322 326.244 325.648  1.00  4.09
ATOM    108  CA  ASP A  56     310.826 328.687 325.171  1.00  3.23
ATOM    109  SC  ASP A  56     310.371 330.154 326.631  1.00  4.19
ATOM    110  CA  LYS A  57     313.235 329.484 322.280  1.00  2.92
ATOM    111  SC  LYS A  57     313.433 329.001 319.596  1.00  4.05
ATOM    112  CA  PHE A  58     316.298 331.576 322.434  1.00  3.21
ATOM    113  SC  PHE A  58     318.085 330.169 324.434  1.00  4.65
ATOM    114  CA  ASP A  59     317.792 333.294 319.144  1.00  3.56
ATOM    115  SC  ASP A  59     319.219 334.316 320.333  1.00  4.11
ATOM    116  CA  SER A  60     317.095 332.078 315.580  1.00  4.25
ATOM    117  SC  SER A  60     316.204 331.242 315.191  1.00  4.53
ATOM    118  CA  GLN A  61     319.854 334.325 314.217  1.00  4.80
ATOM    119  SC  GLN A  61     319.935 336.471 315.988  1.00  5.65
ATOM    120  CA  CYS A  62     322.730 333.149 316.623  1.00  4.43
ATOM    121  SC  CYS A  62     321.697 332.194 316.588  1.00  4.43
ATOM    122  CA  GLY A  63     325.533 330.867 315.646  1.00  4.24
ATOM    123  CA  TRP A  64     323.836 327.997 317.253  1.00  3.39
ATOM    124  SC  TRP A  64     322.795 329.446 320.031  1.00  3.70
ATOM    125  CA  PRO A  65     320.153 326.678 317.525  1.00  3.23
ATOM    126  SC  PRO A  65     320.904 325.559 316.954  1.00  3.54
ATOM    127  CA  SER A  66     318.989 327.419 320.986  1.00  2.53
ATOM    128  SC  SER A  66     318.243 328.289 320.401  1.00  2.83
ATOM    129  CA  PHE A  67     316.156 326.074 322.738  1.00  2.43
ATOM    130  SC  PHE A  67     314.445 325.317 320.458  1.00  3.86
ATOM    131  CA  THR A  68     315.377 326.013 326.443  1.00  2.76
ATOM    132  SC  THR A  68     314.959 327.235 327.194  1.00  3.23
ATOM    133  CA  LYS A  69     315.956 322.150 327.630  1.00  2.65
ATOM    134  SC  LYS A  69     313.895 323.172 329.704  1.00  3.33
ATOM    135  CA  PRO A  70     317.847 319.030 326.690  1.00  2.47
ATOM    136  SC  PRO A  70     318.144 319.199 328.075  1.00  2.85
ATOM    137  CA  ILE A  71     315.770 316.125 325.665  1.00  2.46
ATOM    138  SC  ILE A  71     315.194 316.914 323.977  1.00  2.19
ATOM    139  CA  GLU A  72     315.986 313.220 327.602  1.00  3.04
ATOM    140  SC  GLU A  72     316.472 310.971 328.313  1.00  4.06
ATOM    141  CA  GLU A  73     315.313 311.176 324.317  1.00  3.18
ATOM    142  SC  GLU A  73     312.774 310.849 323.314  1.00  4.40
ATOM    143  CA  GLU A  74     318.555 309.854 322.847  1.00  2.98
ATOM    144  SC  GLU A  74     319.956 307.967 322.457  1.00  4.06
ATOM    145  CA  VAL A  75     320.668 312.823 324.177  1.00  2.37
ATOM    146  SC  VAL A  75     320.482 314.197 324.571  1.00  2.19
ATOM    147  CA  GLU A  76     322.251 312.999 327.714  1.00  2.37
ATOM    148  SC  GLU A  76     323.992 311.959 326.467  1.00  3.21
ATOM    149  CA  GLU A  77     323.454 315.809 330.019  1.00  2.45
ATOM    150  SC  GLU A  77     321.931 317.056 331.341  1.00  3.62
ATOM    151  CA  LYS A  78     326.947 316.309 331.962  1.00  2.32
ATOM    152  SC  LYS A  78     329.634 315.885 330.738  1.00  3.23
ATOM    153  CA  LEU A  79     328.523 319.198 334.133  1.00  2.33
ATOM    154  SC  LEU A  79     328.097 320.394 335.804  1.00  2.90
ATOM    155  CA  ASP A  80     331.482 321.315 334.471  1.00  2.76
ATOM    156  SC  ASP A  80     331.511 323.311 333.771  1.00  3.32
ATOM    157  CA  THR A  81     332.471 323.755 337.499  1.00  3.45
ATOM    158  SC  THR A  81     332.429 323.068 338.882  1.00  3.92
ATOM    159  CA  SER A  82     334.714 326.689 337.743  1.00  4.29
ATOM    160  SC  SER A  82     334.077 327.810 337.351  1.00  4.37
ATOM    161  CA  HIS A  83     335.825 328.186 340.853  1.00  5.38
ATOM    162  SC  HIS A  83     336.950 329.040 343.153  1.00  6.17
ATOM    163  CA  GLY A  84     333.623 331.147 340.064  1.00  5.61
ATOM    164  CA  MET A  85     330.730 329.419 338.276  1.00  4.57
ATOM    165  SC  MET A  85     328.995 330.701 337.082  1.00  5.01
ATOM    166  CA  ILE A  86     328.949 326.187 337.277  1.00  3.67
ATOM    167  SC  ILE A  86     327.078 325.768 337.242  1.00  4.08
ATOM    168  CA  ARG A  87     328.664 325.032 333.624  1.00  2.86
ATOM    169  SC  ARG A  87     330.542 327.896 334.164  1.00  3.82
ATOM    170  CA  THR A  88     327.040 322.349 331.502  1.00  2.42
ATOM    171  SC  THR A  88     328.016 323.041 330.606  1.00  3.02
ATOM    172  CA  GLU A  89     327.902 320.201 328.431  1.00  1.92
ATOM    173  SC  GLU A  89     330.025 319.853 327.473  1.00  2.69
ATOM    174  CA  VAL A  90     325.682 317.508 326.793  1.00  1.78
ATOM    175  SC  VAL A  90     324.269 317.527 327.182  1.00  1.89
ATOM    176  CA  ARG A  91     326.316 314.136 324.920  1.00  2.13
ATOM    177  SC  ARG A  91     329.569 315.178 325.475  1.00  3.49
ATOM    178  CA  SER A  92     324.708 311.765 322.194  1.00  2.72
ATOM    179  SC  SER A  92     324.007 311.883 321.115  1.00  2.91
ATOM    180  CA  ARG A  93     325.603 308.108 322.867  1.00  3.64
ATOM    181  SC  ARG A  93     324.271 307.706 326.049  1.00  4.92
ATOM    182  CA  THR A  94     324.423 307.363 319.288  1.00  4.43
ATOM    183  SC  THR A  94     323.449 308.279 318.879  1.00  4.95
ATOM    184  CA  ALA A  95     327.615 308.181 317.734  1.00  4.45
ATOM    185  SC  ALA A  95     328.251 307.820 317.277  1.00  4.78
ATOM    186  CA  ASP A  96     327.508 311.974 318.718  1.00  3.60
ATOM    187  SC  ASP A  96     327.096 313.634 319.647  1.00  4.36
ATOM    188  CA  SER A  97     330.308 313.081 321.165  1.00  3.25
ATOM    189  SC  SER A  97     330.600 313.138 319.875  1.00  3.82
ATOM    190  CA  HIS A  98     329.576 316.638 322.517  1.00  2.55
ATOM    191  SC  HIS A  98     331.828 317.888 321.560  1.00  3.66
ATOM    192  CA  LEU A  99     326.426 318.043 321.307  1.00  2.25
ATOM    193  SC  LEU A  99     325.281 316.736 322.462  1.00  2.22
ATOM    194  CA  GLY A 100     326.103 321.346 323.254  1.00  2.27
ATOM    195  CA  HIS A 101     326.900 323.389 326.236  1.00  1.96
ATOM    196  SC  HIS A 101     329.338 322.683 325.601  1.00  2.76
ATOM    197  CA  VAL A 102     325.003 325.431 328.819  1.00  1.88
ATOM    198  SC  VAL A 102     324.252 324.150 329.195  1.00  1.99
ATOM    199  CA  PHE A 103     325.611 329.009 330.391  1.00  2.26
ATOM    200  SC  PHE A 103     323.901 329.809 328.180  1.00  3.21
ATOM    201  CA  ASN A 104     324.522 330.954 333.408  1.00  2.81
ATOM    202  SC  ASN A 104     326.012 329.585 333.948  1.00  3.46
ATOM    203  CA  ASP A 105     322.504 333.846 332.196  1.00  3.67
ATOM    204  SC  ASP A 105     322.900 335.145 330.748  1.00  4.51
ATOM    205  CA  GLY A 106     319.143 332.800 333.399  1.00  4.29
ATOM    206  CA  PRO A 107     316.821 330.096 334.981  1.00  4.65
ATOM    207  SC  PRO A 107     315.942 330.801 334.145  1.00  5.10
ATOM    208  CA  GLY A 108     316.349 327.173 332.439  1.00  5.05
ATOM    209  CA  PRO A 109     317.605 323.325 332.500  1.00  5.59
ATOM    210  SC  PRO A 109     318.547 323.582 331.457  1.00  6.10
ATOM    211  CA  ASN A 110     320.601 323.094 334.865  1.00  4.90
ATOM    212  SC  ASN A 110     322.578 323.027 334.403  1.00  5.39
ATOM    213  CA  GLY A 111     319.684 326.366 336.676  1.00  4.12
ATOM    214  CA  LEU A 112     321.357 327.942 333.601  1.00  2.78
ATOM    215  SC  LEU A 112     323.148 327.012 333.200  1.00  2.65
ATOM    216  CA  ARG A 113     320.552 328.660 329.841  1.00  2.23
ATOM    217  SC  ARG A 113     317.576 330.586 329.506  1.00  3.70
ATOM    218  CA  TYR A 114     321.442 326.258 327.002  1.00  1.93
ATOM    219  SC  TYR A 114     321.861 323.042 326.091  1.00  3.29
ATOM    220  CA  CYS A 115     322.534 326.333 323.213  1.00  2.04
ATOM    221  SC  CYS A 115     323.759 326.204 323.777  1.00  2.30
ATOM    222  CA  ILE A 116     322.876 323.615 320.581  1.00  2.14
ATOM    223  SC  ILE A 116     322.701 321.838 321.116  1.00  2.16
ATOM    224  CA  ASN A 117     324.558 322.640 317.603  1.00  2.63
ATOM    225  SC  ASN A 117     326.119 321.500 318.267  1.00  3.36
ATOM    226  CA  SER A 118     324.699 323.806 314.020  1.00  3.22
ATOM    227  SC  SER A 118     324.548 324.926 313.446  1.00  3.71
ATOM    228  CA  ALA A 119     323.858 322.100 310.780  1.00  3.28
ATOM    229  SC  ALA A 119     324.081 321.599 310.152  1.00  3.48
ATOM    230  CA  ALA A 120     324.114 318.505 312.050  1.00  3.06
ATOM    231  SC  ALA A 120     324.876 318.499 312.158  1.00  3.30
ATOM    232  CA  LEU A 121     321.753 319.814 314.697  1.00  2.27
ATOM    233  SC  LEU A 121     322.529 319.201 316.529  1.00  2.71
ATOM    234  CA  ARG A 122     318.435 320.518 312.858  1.00  2.04
ATOM    235  SC  ARG A 122     318.822 319.448 309.625  1.00  3.35
ATOM    236  CA  PHE A 123     315.233 321.918 313.957  1.00  1.92
ATOM    237  SC  PHE A 123     315.877 324.554 315.164  1.00  3.16
ATOM    238  CA  VAL A 124     312.097 320.757 312.785  1.00  2.07
ATOM    239  SC  VAL A 124     312.521 319.394 312.963  1.00  2.20
ATOM    240  CA  PRO A 125     308.826 322.754 312.499  1.00  2.40
ATOM    241  SC  PRO A 125     308.997 323.084 311.156  1.00  2.69
ATOM    242  CA  LYS A 126     305.859 321.179 314.498  1.00  3.03
ATOM    243  SC  LYS A 126     304.323 322.356 316.394  1.00  4.15
ATOM    244  CA  HIS A 127     304.659 319.353 311.440  1.00  3.86
ATOM    245  SC  HIS A 127     303.251 320.362 309.266  1.00  5.08
ATOM    246  CA  LYS A 128     308.017 318.205 310.430  1.00  3.57
ATOM    247  SC  LYS A 128     310.249 317.639 308.438  1.00  4.63
ATOM    248  CA  LEU A 129     308.612 315.822 313.479  1.00  2.67
ATOM    249  SC  LEU A 129     309.087 317.587 314.509  1.00  2.66
ATOM    250  CA  LYS A 130     305.249 313.820 312.906  1.00  3.38
ATOM    251  SC  LYS A 130     303.216 314.616 314.892  1.00  4.38
ATOM    252  CA  GLU A 131     305.908 313.474 309.089  1.00  4.32
ATOM    253  SC  GLU A 131     304.030 315.092 309.017  1.00  5.33
ATOM    254  CA  GLU A 132     309.379 313.213 309.524  1.00  4.37
ATOM    255  SC  GLU A 132     311.662 313.945 309.243  1.00  4.96
ATOM    256  CA  GLY A 133     309.160 310.034 311.537  1.00  4.17
ATOM    257  CA  TYR A 134     310.466 311.116 314.649  1.00  3.57
ATOM    258  SC  TYR A 134     313.143 312.935 313.591  1.00  4.57
ATOM    259  CA  GLU A 135     308.279 310.697 317.688  1.00  3.51
ATOM    260  SC  GLU A 135     308.219 309.391 319.721  1.00  4.55
ATOM    261  CA  SER A 136     311.152 312.059 319.652  1.00  3.53
ATOM    262  SC  SER A 136     312.162 311.925 318.782  1.00  3.99
ATOM    263  CA  TYR A 137     310.148 315.499 318.202  1.00  2.91
ATOM    264  SC  TYR A 137     308.086 313.535 316.558  1.00  4.45
ATOM    265  CA  LEU A 138     306.588 316.444 319.343  1.00  2.71
ATOM    266  SC  LEU A 138     306.941 318.345 318.454  1.00  2.79
ATOM    267  CA  HIS A 139     305.891 313.423 320.962  1.00  3.11
ATOM    268  SC  HIS A 139     304.039 311.407 321.408  1.00  4.09
ATOM    269  CA  LEU A 140     309.009 313.836 323.236  1.00  2.99
ATOM    270  SC  LEU A 140     310.573 314.753 322.035  1.00  2.98
ATOM    271  CA  PHE A 141     307.754 317.272 323.868  1.00  3.17
ATOM    272  SC  PHE A 141     307.305 320.163 323.523  1.00  3.40
ATOM    273  CA  ASN A 142     304.171 315.854 324.303  1.00  3.65
ATOM    274  SC  ASN A 142     303.380 316.092 322.477  1.00  3.91
ATOM    275  CA  LYS A 143     304.966 312.538 326.335  1.00  4.00
ATOM    276  SC  LYS A 143     305.988 309.592 326.399  1.00  4.58
ATOM    277  CA  LEU A 144     307.929 314.398 328.217  1.00  4.37
ATOM    278  SC  LEU A 144     309.500 315.404 327.222  1.00  4.30
ATOM    279  CA  GLU A 145     306.541 317.254 330.568  1.00  5.22
ATOM    280  SC  GLU A 145     304.211 318.507 330.364  1.00  5.65
ATOM    281  CA  HIS A 146     309.948 318.873 331.701  1.00  6.15
ATOM    282  SC  HIS A 146     310.714 319.989 333.992  1.00  6.75
ATOM    283  CA  HIS A 147     312.233 318.849 328.554  1.00  7.31
ATOM    284  SC  HIS A 147     313.455 320.163 330.743  1.00  8.04
TER
CONECT    1    3    2
CONECT    3    5    4
CONECT    5    7    6
CONECT    7    9    8
CONECT    9   11   10
CONECT   11   13   12
CONECT   13   15   14
CONECT   15   17   16
CONECT   17   19   18
CONECT   19   21   20
CONECT   21   23   22
CONECT   23   25   24
CONECT   25   27   26
CONECT   27   29   28
CONECT   29   31   30
CONECT   31   33   32
CONECT   33   35   34
CONECT   35   37   36
CONECT   37   39   38
CONECT   39   41   40
CONECT   41   43   42
CONECT   43   45   44
CONECT   45   47   46
CONECT   47   48
CONECT   48   50   49
CONECT   50   52   51
CONECT   52   54   53
CONECT   54   56   55
CONECT   56   58   57
CONECT   58   60   59
CONECT   60   62   61
CONECT   62   64   63
CONECT   64   66   65
CONECT   66   68   67
CONECT   68   70   69
CONECT   70   72   71
CONECT   72   74   73
CONECT   74   76   75
CONECT   76   78   77
CONECT   78   79
CONECT   79   81   80
CONECT   81   83   82
CONECT   83   85   84
CONECT   85   87   86
CONECT   87   89   88
CONECT   89   91   90
CONECT   91   93   92
CONECT   93   94
CONECT   94   96   95
CONECT   96   98   97
CONECT   98  100   99
CONECT  100  102  101
CONECT  102  104  103
CONECT  104  106  105
CONECT  106  108  107
CONECT  108  110  109
CONECT  110  112  111
CONECT  112  114  113
CONECT  114  116  115
CONECT  116  118  117
CONECT  118  120  119
CONECT  120  122  121
CONECT  122  123
CONECT  123  125  124
CONECT  125  127  126
CONECT  127  129  128
CONECT  129  131  130
CONECT  131  133  132
CONECT  133  135  134
CONECT  135  137  136
CONECT  137  139  138
CONECT  139  141  140
CONECT  141  143  142
CONECT  143  145  144
CONECT  145  147  146
CONECT  147  149  148
CONECT  149  151  150
CONECT  151  153  152
CONECT  153  155  154
CONECT  155  157  156
CONECT  157  159  158
CONECT  159  161  160
CONECT  161  163  162
CONECT  163  164
CONECT  164  166  165
CONECT  166  168  167
CONECT  168  170  169
CONECT  170  172  171
CONECT  172  174  173
CONECT  174  176  175
CONECT  176  178  177
CONECT  178  180  179
CONECT  180  182  181
CONECT  182  184  183
CONECT  184  186  185
CONECT  186  188  187
CONECT  188  190  189
CONECT  190  192  191
CONECT  192  194  193
CONECT  194  195
CONECT  195  197  196
CONECT  197  199  198
CONECT  199  201  200
CONECT  201  203  202
CONECT  203  205  204
CONECT  205  206
CONECT  206  208  207
CONECT  208  209
CONECT  209  211  210
CONECT  211  213  212
CONECT  213  214
CONECT  214  216  215
CONECT  216  218  217
CONECT  218  220  219
CONECT  220  222  221
CONECT  222  224  223
CONECT  224  226  225
CONECT  226  228  227
CONECT  228  230  229
CONECT  230  232  231
CONECT  232  234  233
CONECT  234  236  235
CONECT  236  238  237
CONECT  238  240  239
CONECT  240  242  241
CONECT  242  244  243
CONECT  244  246  245
CONECT  246  248  247
CONECT  248  250  249
CONECT  250  252  251
CONECT  252  254  253
CONECT  254  256  255
CONECT  256  257
CONECT  257  259  258
CONECT  259  261  260
CONECT  261  263  262
CONECT  263  265  264
CONECT  265  267  266
CONECT  267  269  268
CONECT  269  271  270
CONECT  271  273  272
CONECT  273  275  274
CONECT  275  277  276
CONECT  277  279  278
CONECT  279  281  280
CONECT  281  283  282
CONECT  283  284
ENDMDL
REMARK 2KZN MODEL 2 UNRES energy =   641.82 kcal/mol RMSD = 5.87 A
CRYST1  640.000  640.000  640.000  90.00  90.00  90.00 P 1           1
ORIGX1       1.00000   0.00000   0.00000        0.00000
ORIGX2       0.00000   1.00000   0.00000        0.00000
ORIGX2       0.00000   0.00000   1.00000        0.00000
SCALE1       1.00000   0.00000   0.00000        0.00000
SCALE2       1.00000   0.00000   0.00000        0.00000
SCALE3       1.00000   0.00000   0.00000        0.00000
ATOM      1  CA  MET A   1     308.007 323.832 309.139  1.00 10.16
ATOM      2  SC  MET A   1     310.251 323.634 307.956  1.00 10.80
ATOM      3  CA  ALA A   2     307.213 320.989 306.673  1.00  8.57
ATOM      4  SC  ALA A   2     307.705 320.865 306.130  1.00  8.79
ATOM      5  CA  TYR A   3     307.309 318.381 309.536  1.00  6.63
ATOM      6  SC  TYR A   3     307.470 321.082 311.607  1.00  7.81
ATOM      7  CA  ASN A   4     304.030 318.571 311.652  1.00  5.09
ATOM      8  SC  ASN A   4     302.932 319.895 312.463  1.00  5.82
ATOM      9  CA  LYS A   5     304.366 315.540 313.810  1.00  4.57
ATOM     10  SC  LYS A   5     307.264 315.857 313.246  1.00  5.91
ATOM     11  CA  GLU A   6     302.667 316.280 317.156  1.00  4.56
ATOM     12  SC  GLU A   6     304.810 315.070 317.588  1.00  5.67
ATOM     13  CA  GLU A   7     304.635 319.520 317.830  1.00  4.41
ATOM     14  SC  GLU A   7     305.450 321.075 316.049  1.00  5.68
ATOM     15  CA  LYS A   8     302.818 322.483 318.027  1.00  3.50
ATOM     16  SC  LYS A   8     299.921 321.519 318.482  1.00  4.51
ATOM     17  CA  ILE A   9     303.968 322.902 321.624  1.00  2.79
ATOM     18  SC  ILE A   9     305.582 323.688 322.179  1.00  2.89
ATOM     19  CA  LYS A  10     301.791 319.709 322.418  1.00  3.09
ATOM     20  SC  LYS A  10     299.041 320.411 323.601  1.00  4.21
ATOM     21  CA  SER A  11     303.320 316.196 322.677  1.00  3.01
ATOM     22  SC  SER A  11     303.670 315.359 321.621  1.00  3.27
ATOM     23  CA  LEU A  12     306.971 317.410 321.552  1.00  2.32
ATOM     24  SC  LEU A  12     306.660 319.191 320.468  1.00  2.37
ATOM     25  CA  ASN A  13     307.108 320.052 324.142  1.00  2.27
ATOM     26  SC  ASN A  13     308.201 321.523 324.970  1.00  2.59
ATOM     27  CA  ARG A  14     305.669 317.622 326.869  1.00  2.41
ATOM     28  SC  ARG A  14     302.909 316.019 326.873  1.00  3.86
ATOM     29  CA  MET A  15     307.539 314.692 325.666  1.00  2.27
ATOM     30  SC  MET A  15     305.763 313.070 324.976  1.00  3.05
ATOM     31  CA  GLN A  16     310.666 316.889 325.275  1.00  2.22
ATOM     32  SC  GLN A  16     310.979 318.188 323.178  1.00  2.83
ATOM     33  CA  TYR A  17     310.589 318.523 328.647  1.00  2.74
ATOM     34  SC  TYR A  17     310.189 321.055 330.673  1.00  4.13
ATOM     35  CA  GLU A  18     309.562 315.093 330.162  1.00  2.86
ATOM     36  SC  GLU A  18     307.506 316.094 330.980  1.00  3.42
ATOM     37  CA  VAL A  19     312.974 313.994 328.699  1.00  2.73
ATOM     38  SC  VAL A  19     313.879 313.301 327.729  1.00  2.91
ATOM     39  CA  THR A  20     314.474 314.152 332.208  1.00  3.68
ATOM     40  SC  THR A  20     313.487 315.011 333.051  1.00  4.05
ATOM     41  CA  GLN A  21     314.165 310.731 333.374  1.00  4.72
ATOM     42  SC  GLN A  21     316.296 311.524 334.190  1.00  5.78
ATOM     43  CA  ASN A  22     311.299 308.938 331.315  1.00  4.83
ATOM     44  SC  ASN A  22     311.422 310.795 331.530  1.00  5.57
ATOM     45  CA  ASN A  23     313.053 309.456 328.118  1.00  4.54
ATOM     46  SC  ASN A  23     311.139 309.471 327.399  1.00  5.42
ATOM     47  CA  GLY A  24     316.621 310.260 328.995  1.00  4.46
ATOM     48  CA  THR A  25     318.951 312.562 330.968  1.00  3.73
ATOM     49  SC  THR A  25     320.362 312.555 331.064  1.00  4.16
ATOM     50  CA  GLU A  26     319.120 316.199 330.743  1.00  3.54
ATOM     51  SC  GLU A  26     317.309 317.555 330.792  1.00  4.53
ATOM     52  CA  PRO A  27     321.505 317.684 333.483  1.00  4.35
ATOM     53  SC  PRO A  27     320.288 317.609 334.074  1.00  4.53
ATOM     54  CA  PRO A  28     324.566 315.423 333.786  1.00  4.70
ATOM     55  SC  PRO A  28     323.609 314.717 334.543  1.00  5.35
ATOM     56  CA  PHE A  29     326.305 314.905 330.243  1.00  4.39
ATOM     57  SC  PHE A  29     323.647 315.977 329.608  1.00  5.23
ATOM     58  CA  GLN A  30     329.012 312.694 328.431  1.00  5.06
ATOM     59  SC  GLN A  30     327.345 311.269 329.610  1.00  5.87
ATOM     60  CA  ASN A  31     332.513 313.565 327.010  1.00  4.95
ATOM     61  SC  ASN A  31     332.291 315.158 328.114  1.00  5.35
ATOM     62  CA  GLU A  32     334.560 311.912 324.498  1.00  5.45
ATOM     63  SC  GLU A  32     336.532 313.115 324.907  1.00  6.67
ATOM     64  CA  TYR A  33     335.606 309.598 327.214  1.00  4.91
ATOM     65  SC  TYR A  33     336.954 308.899 330.070  1.00  5.97
ATOM     66  CA  TRP A  34     332.229 307.944 327.592  1.00  3.93
ATOM     67  SC  TRP A  34     330.435 310.934 326.443  1.00  4.13
ATOM     68  CA  ASP A  35     330.875 306.601 324.289  1.00  3.77
ATOM     69  SC  ASP A  35     329.842 306.031 325.911  1.00  4.71
ATOM     70  CA  HIS A  36     330.912 308.467 321.103  1.00  2.94
ATOM     71  SC  HIS A  36     333.189 309.105 322.269  1.00  3.90
ATOM     72  CA  LYS A  37     329.305 308.627 317.663  1.00  3.00
ATOM     73  SC  LYS A  37     326.703 307.807 316.615  1.00  4.72
ATOM     74  CA  GLU A  38     330.344 309.582 314.040  1.00  2.23
ATOM     75  SC  GLU A  38     328.745 307.747 313.579  1.00  3.22
ATOM     76  CA  GLU A  39     329.081 312.576 312.256  1.00  2.10
ATOM     77  SC  GLU A  39     328.164 313.850 310.309  1.00  3.28
ATOM     78  CA  GLY A  40     325.584 314.243 312.518  1.00  1.69
ATOM     79  CA  LEU A  41     323.205 317.213 313.799  1.00  1.48
ATOM     80  SC  LEU A  41     321.797 317.943 312.569  1.00  1.65
ATOM     81  CA  TYR A  42     320.121 317.604 316.092  1.00  1.39
ATOM     82  SC  TYR A  42     319.099 315.846 318.809  1.00  2.40
ATOM     83  CA  VAL A  43     316.734 319.599 315.512  1.00  1.55
ATOM     84  SC  VAL A  43     317.029 320.043 314.148  1.00  1.93
ATOM     85  CA  ASP A  44     313.854 320.600 317.621  1.00  1.97
ATOM     86  SC  ASP A  44     313.235 322.308 316.989  1.00  2.83
ATOM     87  CA  ILE A  45     310.375 319.781 316.596  1.00  2.10
ATOM     88  SC  ILE A  45     310.320 318.205 317.593  1.00  2.29
ATOM     89  CA  VAL A  46     309.566 323.052 318.209  1.00  2.24
ATOM     90  SC  VAL A  46     309.808 322.839 319.725  1.00  2.44
ATOM     91  CA  SER A  47     309.424 325.172 315.216  1.00  2.86
ATOM     92  SC  SER A  47     310.422 325.952 315.646  1.00  3.20
ATOM     93  CA  GLY A  48     312.242 323.361 313.436  1.00  2.33
ATOM     94  CA  LYS A  49     315.335 324.765 314.883  1.00  1.89
ATOM     95  SC  LYS A  49     314.993 327.556 313.943  1.00  2.60
ATOM     96  CA  PRO A  50     318.916 323.597 314.838  1.00  1.79
ATOM     97  SC  PRO A  50     318.961 324.780 314.065  1.00  2.09
ATOM     98  CA  LEU A  51     320.063 322.319 318.363  1.00  1.74
ATOM     99  SC  LEU A  51     317.977 322.775 318.501  1.00  1.91
ATOM    100  CA  PHE A  52     323.421 320.619 318.594  1.00  1.87
ATOM    101  SC  PHE A  52     323.182 317.865 319.688  1.00  3.02
ATOM    102  CA  THR A  53     325.849 319.619 315.527  1.00  1.68
ATOM    103  SC  THR A  53     326.183 320.667 314.486  1.00  2.07
ATOM    104  CA  SER A  54     328.597 317.230 315.025  1.00  2.11
ATOM    105  SC  SER A  54     328.443 316.524 313.888  1.00  2.46
ATOM    106  CA  LYS A  55     331.239 318.092 312.577  1.00  2.80
ATOM    107  SC  LYS A  55     330.849 320.652 311.721  1.00  3.52
ATOM    108  CA  ASP A  56     333.930 316.146 314.499  1.00  3.55
ATOM    109  SC  ASP A  56     335.855 315.607 314.362  1.00  4.47
ATOM    110  CA  LYS A  57     332.333 313.412 316.544  1.00  3.03
ATOM    111  SC  LYS A  57     334.890 311.656 316.638  1.00  4.21
ATOM    112  CA  PHE A  58     329.107 312.940 318.616  1.00  3.08
ATOM    113  SC  PHE A  58     326.655 314.356 317.484  1.00  4.09
ATOM    114  CA  ASP A  59     328.736 311.711 322.213  1.00  3.54
ATOM    115  SC  ASP A  59     330.735 312.125 322.480  1.00  4.52
ATOM    116  CA  SER A  60     326.329 309.456 324.087  1.00  4.01
ATOM    117  SC  SER A  60     326.270 308.701 323.008  1.00  4.29
ATOM    118  CA  GLN A  61     324.993 310.295 327.494  1.00  4.56
ATOM    119  SC  GLN A  61     324.787 312.467 326.656  1.00  5.95
ATOM    120  CA  CYS A  62     322.726 308.409 329.864  1.00  3.22
ATOM    121  SC  CYS A  62     321.833 308.666 330.971  1.00  3.46
ATOM    122  CA  GLY A  63     320.216 308.053 326.996  1.00  2.58
ATOM    123  CA  TRP A  64     321.061 311.633 325.678  1.00  1.93
ATOM    124  SC  TRP A  64     318.495 313.920 327.093  1.00  2.82
ATOM    125  CA  PRO A  65     322.925 312.150 322.547  1.00  2.04
ATOM    126  SC  PRO A  65     321.578 312.127 322.187  1.00  2.19
ATOM    127  CA  SER A  66     325.766 314.792 322.762  1.00  1.71
ATOM    128  SC  SER A  66     326.431 313.554 322.559  1.00  2.03
ATOM    129  CA  PHE A  67     326.944 317.567 320.382  1.00  1.62
ATOM    130  SC  PHE A  67     328.005 318.305 323.192  1.00  3.23
ATOM    131  CA  THR A  68     330.318 319.263 319.439  1.00  1.87
ATOM    132  SC  THR A  68     330.345 317.936 318.619  1.00  2.17
ATOM    133  CA  LYS A  69     329.403 322.766 318.322  1.00  2.05
ATOM    134  SC  LYS A  69     329.701 324.925 316.811  1.00  2.78
ATOM    135  CA  PRO A  70     326.049 324.774 319.012  1.00  2.14
ATOM    136  SC  PRO A  70     327.076 325.568 319.626  1.00  2.44
ATOM    137  CA  ILE A  71     323.729 325.420 316.024  1.00  2.18
ATOM    138  SC  ILE A  71     322.850 323.660 315.739  1.00  2.04
ATOM    139  CA  GLU A  72     321.848 328.339 317.705  1.00  2.67
ATOM    140  SC  GLU A  72     323.410 327.950 319.420  1.00  3.71
ATOM    141  CA  GLU A  73     321.626 330.061 314.249  1.00  2.69
ATOM    142  SC  GLU A  73     322.243 328.001 313.137  1.00  4.08
ATOM    143  CA  GLU A  74     317.941 331.276 314.521  1.00  2.80
ATOM    144  SC  GLU A  74     316.265 333.047 314.969  1.00  3.94
ATOM    145  CA  VAL A  75     317.751 330.258 318.258  1.00  2.24
ATOM    146  SC  VAL A  75     318.021 328.858 318.677  1.00  2.16
ATOM    147  CA  GLU A  76     317.902 332.249 321.696  1.00  2.21
ATOM    148  SC  GLU A  76     315.587 331.818 321.868  1.00  3.06
ATOM    149  CA  GLU A  77     319.596 331.188 325.156  1.00  2.21
ATOM    150  SC  GLU A  77     320.681 332.760 323.632  1.00  3.45
ATOM    151  CA  LYS A  78     318.754 330.654 329.021  1.00  2.17
ATOM    152  SC  LYS A  78     316.642 328.724 330.120  1.00  3.48
ATOM    153  CA  LEU A  79     321.205 329.407 331.702  1.00  2.24
ATOM    154  SC  LEU A  79     323.275 329.259 331.932  1.00  2.89
ATOM    155  CA  ASP A  80     321.504 327.349 335.097  1.00  2.41
ATOM    156  SC  ASP A  80     320.218 326.674 336.456  1.00  2.86
ATOM    157  CA  THR A  81     324.287 326.172 337.268  1.00  2.97
ATOM    158  SC  THR A  81     323.411 326.354 338.415  1.00  3.42
ATOM    159  CA  SER A  82     324.953 322.782 338.723  1.00  3.57
ATOM    160  SC  SER A  82     323.960 322.507 337.968  1.00  3.73
ATOM    161  CA  HIS A  83     327.410 320.954 340.997  1.00  4.33
ATOM    162  SC  HIS A  83     328.748 318.611 341.742  1.00  5.26
ATOM    163  CA  GLY A  84     329.969 323.449 340.017  1.00  4.32
ATOM    164  CA  MET A  85     329.385 323.220 336.094  1.00  3.57
ATOM    165  SC  MET A  85     328.367 320.995 335.630  1.00  4.13
ATOM    166  CA  ILE A  86     326.881 324.913 333.767  1.00  2.91
ATOM    167  SC  ILE A  86     327.602 326.615 334.154  1.00  3.32
ATOM    168  CA  ARG A  87     323.599 324.062 331.962  1.00  2.50
ATOM    169  SC  ARG A  87     322.308 321.938 334.430  1.00  3.42
ATOM    170  CA  THR A  88     321.509 325.858 329.496  1.00  2.23
ATOM    171  SC  THR A  88     321.554 326.935 328.476  1.00  2.82
ATOM    172  CA  GLU A  89     318.203 325.898 327.784  1.00  1.84
ATOM    173  SC  GLU A  89     315.873 325.329 328.081  1.00  2.64
ATOM    174  CA  VAL A  90     317.563 327.534 324.328  1.00  1.59
ATOM    175  SC  VAL A  90     318.265 326.600 323.421  1.00  1.69
ATOM    176  CA  ARG A  91     314.408 329.014 322.796  1.00  1.81
ATOM    177  SC  ARG A  91     312.869 327.778 325.888  1.00  3.10
ATOM    178  CA  SER A  92     313.210 330.016 319.079  1.00  2.26
ATOM    179  SC  SER A  92     313.148 329.783 317.761  1.00  2.48
ATOM    180  CA  ARG A  93     310.912 333.088 318.904  1.00  3.04
ATOM    181  SC  ARG A  93     314.311 333.898 318.934  1.00  4.60
ATOM    182  CA  THR A  94     308.322 330.760 317.879  1.00  3.67
ATOM    183  SC  THR A  94     309.055 330.196 316.697  1.00  4.31
ATOM    184  CA  ALA A  95     308.501 328.485 320.694  1.00  3.82
ATOM    185  SC  ALA A  95     308.705 327.844 320.329  1.00  4.14
ATOM    186  CA  ASP A  96     310.026 329.438 324.030  1.00  3.43
ATOM    187  SC  ASP A  96     308.791 330.956 324.125  1.00  4.33
ATOM    188  CA  SER A  97     309.306 326.438 326.475  1.00  3.10
ATOM    189  SC  SER A  97     307.981 326.133 326.679  1.00  3.68
ATOM    190  CA  HIS A  98     311.429 323.829 324.546  1.00  2.25
ATOM    191  SC  HIS A  98     312.849 321.353 324.882  1.00  3.46
ATOM    192  CA  LEU A  99     313.639 324.305 321.562  1.00  1.87
ATOM    193  SC  LEU A  99     314.204 325.890 321.036  1.00  2.00
ATOM    194  CA  GLY A 100     316.757 322.753 322.969  1.00  1.88
ATOM    195  CA  HIS A 101     319.381 322.331 325.736  1.00  1.73
ATOM    196  SC  HIS A 101     318.918 322.568 328.529  1.00  2.66
ATOM    197  CA  VAL A 102     323.002 323.482 325.978  1.00  1.78
ATOM    198  SC  VAL A 102     322.888 324.649 324.959  1.00  1.85
ATOM    199  CA  PHE A 103     326.006 322.706 328.131  1.00  2.06
ATOM    200  SC  PHE A 103     325.411 320.522 330.302  1.00  3.17
ATOM    201  CA  ASN A 104     328.701 325.424 328.512  1.00  2.47
ATOM    202  SC  ASN A 104     327.048 326.064 329.274  1.00  3.25
ATOM    203  CA  ASP A 105     332.103 325.179 329.966  1.00  3.70
ATOM    204  SC  ASP A 105     333.527 323.673 330.658  1.00  4.58
ATOM    205  CA  GLY A 106     333.038 328.909 329.351  1.00  4.71
ATOM    206  CA  PRO A 107     335.528 328.012 326.561  1.00  5.34
ATOM    207  SC  PRO A 107     336.298 327.399 327.582  1.00  6.00
ATOM    208  CA  GLY A 108     333.906 326.042 323.682  1.00  5.37
ATOM    209  CA  PRO A 109     333.252 325.365 319.997  1.00  5.47
ATOM    210  SC  PRO A 109     332.846 324.004 320.334  1.00  5.93
ATOM    211  CA  ASN A 110     331.167 328.605 320.353  1.00  4.41
ATOM    212  SC  ASN A 110     329.527 329.616 319.814  1.00  4.99
ATOM    213  CA  GLY A 111     330.816 329.292 323.763  1.00  3.80
ATOM    214  CA  LEU A 112     328.596 326.039 324.319  1.00  2.61
ATOM    215  SC  LEU A 112     326.954 326.750 325.204  1.00  2.85
ATOM    216  CA  ARG A 113     327.977 322.394 323.722  1.00  2.06
ATOM    217  SC  ARG A 113     331.108 322.908 324.860  1.00  3.05
ATOM    218  CA  TYR A 114     324.703 320.537 322.926  1.00  1.65
ATOM    219  SC  TYR A 114     323.176 322.963 321.208  1.00  3.35
ATOM    220  CA  CYS A 115     323.186 317.610 324.777  1.00  1.57
ATOM    221  SC  CYS A 115     322.906 318.514 325.782  1.00  1.89
ATOM    222  CA  ILE A 116     319.596 316.991 323.602  1.00  1.64
ATOM    223  SC  ILE A 116     319.826 318.829 323.192  1.00  1.73
ATOM    224  CA  ASN A 117     316.756 314.358 323.983  1.00  1.92
ATOM    225  SC  ASN A 117     314.999 315.304 323.936  1.00  2.54
ATOM    226  CA  SER A 118     316.448 311.645 321.506  1.00  2.28
ATOM    227  SC  SER A 118     316.977 310.889 322.434  1.00  2.61
ATOM    228  CA  ALA A 119     312.851 311.093 322.684  1.00  2.72
ATOM    229  SC  ALA A 119     312.307 311.301 323.215  1.00  2.91
ATOM    230  CA  ALA A 120     311.403 314.639 321.956  1.00  3.20
ATOM    231  SC  ALA A 120     310.852 314.611 322.600  1.00  3.54
ATOM    232  CA  LEU A 121     314.077 315.873 319.431  1.00  2.34
ATOM    233  SC  LEU A 121     315.192 317.627 320.039  1.00  2.62
ATOM    234  CA  ARG A 122     314.990 314.749 316.030  1.00  2.22
ATOM    235  SC  ARG A 122     313.460 317.327 314.682  1.00  3.77
ATOM    236  CA  PHE A 123     318.418 313.644 314.874  1.00  2.28
ATOM    237  SC  PHE A 123     320.983 312.842 315.961  1.00  3.68
ATOM    238  CA  VAL A 124     319.346 313.461 311.215  1.00  2.00
ATOM    239  SC  VAL A 124     318.420 314.617 311.220  1.00  2.10
ATOM    240  CA  PRO A 125     322.351 312.784 308.755  1.00  2.48
ATOM    241  SC  PRO A 125     321.560 311.635 308.603  1.00  2.86
ATOM    242  CA  LYS A 126     323.050 315.883 306.947  1.00  3.21
ATOM    243  SC  LYS A 126     325.760 316.674 305.616  1.00  4.43
ATOM    244  CA  HIS A 127     321.065 314.624 303.904  1.00  3.97
ATOM    245  SC  HIS A 127     321.352 311.848 304.256  1.00  5.42
ATOM    246  CA  LYS A 128     317.954 313.788 305.865  1.00  3.48
ATOM    247  SC  LYS A 128     317.345 312.009 308.325  1.00  4.67
ATOM    248  CA  LEU A 129     317.549 317.426 306.813  1.00  2.62
ATOM    249  SC  LEU A 129     319.463 317.832 307.282  1.00  2.63
ATOM    250  CA  LYS A 130     317.763 318.513 302.916  1.00  3.41
ATOM    251  SC  LYS A 130     318.551 320.696 300.912  1.00  4.66
ATOM    252  CA  GLU A 131     315.269 315.847 302.216  1.00  4.15
ATOM    253  SC  GLU A 131     314.162 314.199 300.943  1.00  5.12
ATOM    254  CA  GLU A 132     312.888 317.006 304.910  1.00  4.10
ATOM    255  SC  GLU A 132     310.276 316.739 305.588  1.00  4.75
ATOM    256  CA  GLY A 133     313.254 320.725 303.936  1.00  4.25
ATOM    257  CA  TYR A 134     315.274 322.019 306.831  1.00  3.69
ATOM    258  SC  TYR A 134     314.212 319.367 308.597  1.00  4.95
ATOM    259  CA  GLU A 135     318.636 323.368 305.330  1.00  3.53
ATOM    260  SC  GLU A 135     316.944 322.946 303.521  1.00  4.53
ATOM    261  CA  SER A 136     317.522 326.840 305.806  1.00  3.48
ATOM    262  SC  SER A 136     316.409 326.646 305.312  1.00  3.80
ATOM    263  CA  TYR A 137     316.030 326.013 309.241  1.00  2.98
ATOM    264  SC  TYR A 137     312.794 326.220 310.265  1.00  4.05
ATOM    265  CA  LEU A 138     319.329 324.661 309.905  1.00  2.75
ATOM    266  SC  LEU A 138     318.792 322.961 308.757  1.00  3.09
ATOM    267  CA  HIS A 139     322.259 326.883 309.298  1.00  3.14
ATOM    268  SC  HIS A 139     324.468 328.437 309.794  1.00  4.38
ATOM    269  CA  LEU A 140     324.582 324.038 310.274  1.00  2.93
ATOM    270  SC  LEU A 140     322.949 323.009 311.140  1.00  2.92
ATOM    271  CA  PHE A 141     324.201 321.615 307.436  1.00  3.27
ATOM    272  SC  PHE A 141     325.243 319.292 309.103  1.00  3.48
ATOM    273  CA  ASN A 142     323.584 324.473 304.946  1.00  4.01
ATOM    274  SC  ASN A 142     322.098 325.860 305.598  1.00  4.39
ATOM    275  CA  LYS A 143     326.754 326.486 305.850  1.00  4.20
ATOM    276  SC  LYS A 143     329.155 328.366 305.410  1.00  4.62
ATOM    277  CA  LEU A 144     328.778 323.315 306.539  1.00  4.55
ATOM    278  SC  LEU A 144     329.458 321.646 307.407  1.00  4.45
ATOM    279  CA  GLU A 145     327.671 321.493 303.492  1.00  5.62
ATOM    280  SC  GLU A 145     326.161 319.827 302.717  1.00  5.95
ATOM    281  CA  HIS A 146     328.323 324.943 301.433  1.00  6.66
ATOM    282  SC  HIS A 146     328.099 327.609 301.651  1.00  6.79
ATOM    283  CA  HIS A 147     331.742 325.869 302.280  1.00  7.68
ATOM    284  SC  HIS A 147     333.751 324.203 303.155  1.00  8.75
TER
CONECT    1    3    2
CONECT    3    5    4
CONECT    5    7    6
CONECT    7    9    8
CONECT    9   11   10
CONECT   11   13   12
CONECT   13   15   14
CONECT   15   17   16
CONECT   17   19   18
CONECT   19   21   20
CONECT   21   23   22
CONECT   23   25   24
CONECT   25   27   26
CONECT   27   29   28
CONECT   29   31   30
CONECT   31   33   32
CONECT   33   35   34
CONECT   35   37   36
CONECT   37   39   38
CONECT   39   41   40
CONECT   41   43   42
CONECT   43   45   44
CONECT   45   47   46
CONECT   47   48
CONECT   48   50   49
CONECT   50   52   51
CONECT   52   54   53
CONECT   54   56   55
CONECT   56   58   57
CONECT   58   60   59
CONECT   60   62   61
CONECT   62   64   63
CONECT   64   66   65
CONECT   66   68   67
CONECT   68   70   69
CONECT   70   72   71
CONECT   72   74   73
CONECT   74   76   75
CONECT   76   78   77
CONECT   78   79
CONECT   79   81   80
CONECT   81   83   82
CONECT   83   85   84
CONECT   85   87   86
CONECT   87   89   88
CONECT   89   91   90
CONECT   91   93   92
CONECT   93   94
CONECT   94   96   95
CONECT   96   98   97
CONECT   98  100   99
CONECT  100  102  101
CONECT  102  104  103
CONECT  104  106  105
CONECT  106  108  107
CONECT  108  110  109
CONECT  110  112  111
CONECT  112  114  113
CONECT  114  116  115
CONECT  116  118  117
CONECT  118  120  119
CONECT  120  122  121
CONECT  122  123
CONECT  123  125  124
CONECT  125  127  126
CONECT  127  129  128
CONECT  129  131  130
CONECT  131  133  132
CONECT  133  135  134
CONECT  135  137  136
CONECT  137  139  138
CONECT  139  141  140
CONECT  141  143  142
CONECT  143  145  144
CONECT  145  147  146
CONECT  147  149  148
CONECT  149  151  150
CONECT  151  153  152
CONECT  153  155  154
CONECT  155  157  156
CONECT  157  159  158
CONECT  159  161  160
CONECT  161  163  162
CONECT  163  164
CONECT  164  166  165
CONECT  166  168  167
CONECT  168  170  169
CONECT  170  172  171
CONECT  172  174  173
CONECT  174  176  175
CONECT  176  178  177
CONECT  178  180  179
CONECT  180  182  181
CONECT  182  184  183
CONECT  184  186  185
CONECT  186  188  187
CONECT  188  190  189
CONECT  190  192  191
CONECT  192  194  193
CONECT  194  195
CONECT  195  197  196
CONECT  197  199  198
CONECT  199  201  200
CONECT  201  203  202
CONECT  203  205  204
CONECT  205  206
CONECT  206  208  207
CONECT  208  209
CONECT  209  211  210
CONECT  211  213  212
CONECT  213  214
CONECT  214  216  215
CONECT  216  218  217
CONECT  218  220  219
CONECT  220  222  221
CONECT  222  224  223
CONECT  224  226  225
CONECT  226  228  227
CONECT  228  230  229
CONECT  230  232  231
CONECT  232  234  233
CONECT  234  236  235
CONECT  236  238  237
CONECT  238  240  239
CONECT  240  242  241
CONECT  242  244  243
CONECT  244  246  245
CONECT  246  248  247
CONECT  248  250  249
CONECT  250  252  251
CONECT  252  254  253
CONECT  254  256  255
CONECT  256  257
CONECT  257  259  258
CONECT  259  261  260
CONECT  261  263  262
CONECT  263  265  264
CONECT  265  267  266
CONECT  267  269  268
CONECT  269  271  270
CONECT  271  273  272
CONECT  273  275  274
CONECT  275  277  276
CONECT  277  279  278
CONECT  279  281  280
CONECT  281  283  282
CONECT  283  284
ENDMDL
REMARK 2KZN MODEL 3 UNRES energy =   642.17 kcal/mol RMSD = 5.96 A
CRYST1  640.000  640.000  640.000  90.00  90.00  90.00 P 1           1
ORIGX1       1.00000   0.00000   0.00000        0.00000
ORIGX2       0.00000   1.00000   0.00000        0.00000
ORIGX2       0.00000   0.00000   1.00000        0.00000
SCALE1       1.00000   0.00000   0.00000        0.00000
SCALE2       1.00000   0.00000   0.00000        0.00000
SCALE3       1.00000   0.00000   0.00000        0.00000
ATOM      1  CA  MET A   1     302.057 327.940 328.337  1.00 11.10
ATOM      2  SC  MET A   1     301.987 326.240 326.864  1.00 11.40
ATOM      3  CA  ALA A   2     302.406 325.164 330.975  1.00  9.33
ATOM      4  SC  ALA A   2     302.272 324.712 331.561  1.00  9.47
ATOM      5  CA  TYR A   3     303.119 321.467 329.821  1.00  7.23
ATOM      6  SC  TYR A   3     304.909 320.298 327.316  1.00  8.28
ATOM      7  CA  ASN A   4     303.588 318.589 332.163  1.00  5.89
ATOM      8  SC  ASN A   4     301.688 318.071 332.169  1.00  6.72
ATOM      9  CA  LYS A   5     307.184 318.198 330.734  1.00  5.28
ATOM     10  SC  LYS A   5     307.826 315.154 330.943  1.00  6.66
ATOM     11  CA  GLU A   6     307.960 321.833 332.509  1.00  4.66
ATOM     12  SC  GLU A   6     309.465 323.492 331.585  1.00  5.59
ATOM     13  CA  GLU A   7     306.835 320.453 336.144  1.00  4.00
ATOM     14  SC  GLU A   7     306.096 320.830 338.270  1.00  4.83
ATOM     15  CA  LYS A   8     309.340 317.503 335.769  1.00  3.31
ATOM     16  SC  LYS A   8     309.909 315.745 338.272  1.00  4.28
ATOM     17  CA  ILE A   9     311.981 319.940 334.272  1.00  3.32
ATOM     18  SC  ILE A   9     312.630 321.753 334.082  1.00  3.53
ATOM     19  CA  LYS A  10     311.523 321.980 337.713  1.00  3.61
ATOM     20  SC  LYS A  10     309.641 324.385 338.374  1.00  4.52
ATOM     21  CA  SER A  11     312.647 318.870 339.823  1.00  3.45
ATOM     22  SC  SER A  11     311.709 318.180 340.393  1.00  3.68
ATOM     23  CA  LEU A  12     315.582 318.126 337.256  1.00  2.74
ATOM     24  SC  LEU A  12     316.002 318.556 335.322  1.00  2.70
ATOM     25  CA  ASN A  13     316.764 321.896 337.077  1.00  2.75
ATOM     26  SC  ASN A  13     316.403 323.518 336.050  1.00  3.02
ATOM     27  CA  ARG A  14     320.338 320.828 338.386  1.00  2.88
ATOM     28  SC  ARG A  14     321.602 322.673 340.920  1.00  3.90
ATOM     29  CA  MET A  15     320.343 317.911 335.976  1.00  2.66
ATOM     30  SC  MET A  15     319.926 316.456 338.164  1.00  3.04
ATOM     31  CA  GLN A  16     320.842 320.366 333.189  1.00  2.47
ATOM     32  SC  GLN A  16     319.102 320.551 331.232  1.00  2.91
ATOM     33  CA  TYR A  17     323.632 322.046 335.341  1.00  2.88
ATOM     34  SC  TYR A  17     321.247 324.298 334.880  1.00  3.60
ATOM     35  CA  GLU A  18     325.278 318.521 336.212  1.00  3.13
ATOM     36  SC  GLU A  18     324.131 316.734 337.155  1.00  3.82
ATOM     37  CA  VAL A  19     325.171 317.422 332.471  1.00  2.89
ATOM     38  SC  VAL A  19     324.352 316.770 331.486  1.00  3.13
ATOM     39  CA  THR A  20     325.722 320.710 330.818  1.00  3.21
ATOM     40  SC  THR A  20     324.439 321.392 330.383  1.00  3.49
ATOM     41  CA  GLN A  21     328.315 321.581 333.410  1.00  3.95
ATOM     42  SC  GLN A  21     329.853 323.125 334.580  1.00  5.13
ATOM     43  CA  ASN A  22     329.770 318.087 333.565  1.00  4.23
ATOM     44  SC  ASN A  22     328.464 317.353 334.970  1.00  4.92
ATOM     45  CA  ASN A  23     331.289 318.050 330.031  1.00  4.38
ATOM     46  SC  ASN A  23     331.817 316.169 330.336  1.00  5.29
ATOM     47  CA  GLY A  24     329.010 320.781 328.129  1.00  4.46
ATOM     48  CA  THR A  25     331.404 320.326 325.370  1.00  4.24
ATOM     49  SC  THR A  25     332.436 320.873 326.189  1.00  4.77
ATOM     50  CA  GLU A  26     331.740 317.458 322.718  1.00  4.25
ATOM     51  SC  GLU A  26     331.285 318.650 320.617  1.00  4.93
ATOM     52  CA  PRO A  27     334.753 315.821 321.114  1.00  5.33
ATOM     53  SC  PRO A  27     334.120 314.650 321.553  1.00  5.54
ATOM     54  CA  PRO A  28     334.992 316.001 317.037  1.00  5.16
ATOM     55  SC  PRO A  28     336.258 316.109 317.677  1.00  5.93
ATOM     56  CA  PHE A  29     332.859 313.477 315.224  1.00  4.80
ATOM     57  SC  PHE A  29     330.731 315.485 315.980  1.00  5.24
ATOM     58  CA  GLN A  30     334.029 310.911 312.744  1.00  5.43
ATOM     59  SC  GLN A  30     335.532 308.813 313.636  1.00  6.01
ATOM     60  CA  ASN A  31     331.106 309.464 310.745  1.00  5.63
ATOM     61  SC  ASN A  31     329.413 308.721 311.515  1.00  6.14
ATOM     62  CA  GLU A  32     327.980 311.469 310.192  1.00  6.14
ATOM     63  SC  GLU A  32     328.912 312.949 311.813  1.00  7.07
ATOM     64  CA  TYR A  33     324.534 311.294 308.616  1.00  5.93
ATOM     65  SC  TYR A  33     325.293 308.148 307.963  1.00  7.35
ATOM     66  CA  TRP A  34     321.923 314.251 308.613  1.00  5.37
ATOM     67  SC  TRP A  34     324.392 315.449 310.816  1.00  6.36
ATOM     68  CA  ASP A  35     318.988 315.483 306.625  1.00  5.57
ATOM     69  SC  ASP A  35     320.020 316.860 305.504  1.00  6.30
ATOM     70  CA  HIS A  36     319.440 312.099 304.784  1.00  5.29
ATOM     71  SC  HIS A  36     321.704 313.437 304.979  1.00  6.48
ATOM     72  CA  LYS A  37     318.277 309.843 307.733  1.00  4.05
ATOM     73  SC  LYS A  37     318.847 307.177 308.990  1.00  5.07
ATOM     74  CA  GLU A  38     315.219 312.013 309.146  1.00  3.55
ATOM     75  SC  GLU A  38     312.529 312.705 309.324  1.00  4.88
ATOM     76  CA  GLU A  39     314.987 309.767 312.415  1.00  2.77
ATOM     77  SC  GLU A  39     314.577 308.055 314.147  1.00  3.75
ATOM     78  CA  GLY A  40     313.940 312.233 315.079  1.00  2.19
ATOM     79  CA  LEU A  41     314.057 315.709 316.574  1.00  1.67
ATOM     80  SC  LEU A  41     312.792 317.433 316.895  1.00  1.79
ATOM     81  CA  TYR A  42     315.580 317.328 319.739  1.00  1.67
ATOM     82  SC  TYR A  42     317.596 315.631 321.763  1.00  2.64
ATOM     83  CA  VAL A  43     314.014 319.422 322.352  1.00  1.67
ATOM     84  SC  VAL A  43     312.835 319.050 321.489  1.00  1.95
ATOM     85  CA  ASP A  44     315.058 320.928 325.681  1.00  1.89
ATOM     86  SC  ASP A  44     316.243 322.098 326.890  1.00  2.81
ATOM     87  CA  ILE A  45     312.909 320.914 328.764  1.00  2.15
ATOM     88  SC  ILE A  45     314.103 319.610 329.337  1.00  2.32
ATOM     89  CA  VAL A  46     314.865 324.009 330.102  1.00  2.09
ATOM     90  SC  VAL A  46     315.937 323.815 331.155  1.00  2.40
ATOM     91  CA  SER A  47     314.826 325.595 326.729  1.00  3.16
ATOM     92  SC  SER A  47     315.767 325.124 326.017  1.00  3.72
ATOM     93  CA  GLY A  48     311.128 324.902 326.190  1.00  2.61
ATOM     94  CA  LYS A  49     312.113 324.975 322.353  1.00  2.22
ATOM     95  SC  LYS A  49     313.411 327.714 322.908  1.00  3.26
ATOM     96  CA  PRO A  50     313.078 322.439 319.697  1.00  1.92
ATOM     97  SC  PRO A  50     312.073 323.221 319.144  1.00  2.24
ATOM     98  CA  LEU A  51     316.887 322.501 319.213  1.00  1.92
ATOM     99  SC  LEU A  51     317.152 324.387 319.874  1.00  2.00
ATOM    100  CA  PHE A  52     317.732 319.968 316.520  1.00  2.13
ATOM    101  SC  PHE A  52     317.958 317.076 316.631  1.00  3.35
ATOM    102  CA  THR A  53     316.212 318.657 313.212  1.00  2.52
ATOM    103  SC  THR A  53     315.451 319.995 312.963  1.00  3.27
ATOM    104  CA  SER A  54     317.041 315.400 311.543  1.00  3.09
ATOM    105  SC  SER A  54     317.057 315.352 310.217  1.00  3.63
ATOM    106  CA  LYS A  55     319.787 312.945 312.521  1.00  4.09
ATOM    107  SC  LYS A  55     319.947 311.417 314.328  1.00  5.75
ATOM    108  CA  ASP A  56     321.183 309.493 311.668  1.00  4.23
ATOM    109  SC  ASP A  56     321.170 310.401 309.848  1.00  5.05
ATOM    110  CA  LYS A  57     323.965 307.982 313.719  1.00  4.04
ATOM    111  SC  LYS A  57     324.437 305.734 315.707  1.00  5.60
ATOM    112  CA  PHE A  58     326.543 310.420 315.521  1.00  3.86
ATOM    113  SC  PHE A  58     324.401 312.487 314.837  1.00  5.07
ATOM    114  CA  ASP A  59     329.415 309.588 317.709  1.00  4.22
ATOM    115  SC  ASP A  59     330.848 310.448 316.656  1.00  4.94
ATOM    116  CA  SER A  60     331.285 312.084 320.006  1.00  4.89
ATOM    117  SC  SER A  60     329.951 312.126 320.003  1.00  5.34
ATOM    118  CA  GLN A  61     333.834 310.930 322.640  1.00  4.87
ATOM    119  SC  GLN A  61     335.023 308.830 322.784  1.00  5.86
ATOM    120  CA  CYS A  62     331.644 313.044 325.138  1.00  4.86
ATOM    121  SC  CYS A  62     331.093 314.291 325.399  1.00  5.07
ATOM    122  CA  GLY A  63     329.101 310.582 326.073  1.00  5.66
ATOM    123  CA  TRP A  64     326.351 312.597 324.960  1.00  5.64
ATOM    124  SC  TRP A  64     327.004 313.981 328.200  1.00  5.46
ATOM    125  CA  PRO A  65     323.982 312.499 322.115  1.00  5.97
ATOM    126  SC  PRO A  65     323.491 313.211 323.259  1.00  6.68
ATOM    127  CA  SER A  66     324.757 314.338 318.782  1.00  4.26
ATOM    128  SC  SER A  66     326.078 314.378 318.445  1.00  4.32
ATOM    129  CA  PHE A  67     322.722 316.635 316.563  1.00  3.72
ATOM    130  SC  PHE A  67     321.950 316.438 319.399  1.00  5.12
ATOM    131  CA  THR A  68     322.659 317.799 312.795  1.00  3.28
ATOM    132  SC  THR A  68     321.242 317.586 312.358  1.00  3.74
ATOM    133  CA  LYS A  69     321.768 321.442 312.403  1.00  2.82
ATOM    134  SC  LYS A  69     318.972 321.763 311.327  1.00  3.60
ATOM    135  CA  PRO A  70     320.399 324.161 314.880  1.00  2.88
ATOM    136  SC  PRO A  70     321.794 324.585 314.663  1.00  3.38
ATOM    137  CA  ILE A  71     316.988 325.512 314.737  1.00  2.47
ATOM    138  SC  ILE A  71     315.908 323.984 315.335  1.00  2.25
ATOM    139  CA  GLU A  72     316.070 329.122 314.442  1.00  3.32
ATOM    140  SC  GLU A  72     317.447 330.228 313.510  1.00  4.49
ATOM    141  CA  GLU A  73     314.787 328.298 317.930  1.00  3.41
ATOM    142  SC  GLU A  73     313.416 326.856 316.678  1.00  4.59
ATOM    143  CA  GLU A  74     317.627 328.989 319.962  1.00  3.59
ATOM    144  SC  GLU A  74     317.747 330.448 322.281  1.00  5.03
ATOM    145  CA  VAL A  75     321.167 327.869 318.977  1.00  2.58
ATOM    146  SC  VAL A  75     321.180 326.357 318.977  1.00  2.53
ATOM    147  CA  GLU A  76     322.382 331.307 318.359  1.00  2.47
ATOM    148  SC  GLU A  76     321.571 332.953 319.874  1.00  3.36
ATOM    149  CA  GLU A  77     325.829 331.075 319.894  1.00  2.44
ATOM    150  SC  GLU A  77     325.917 328.912 318.875  1.00  3.56
ATOM    151  CA  LYS A  78     329.606 332.200 319.584  1.00  2.44
ATOM    152  SC  LYS A  78     328.515 334.222 321.644  1.00  3.50
ATOM    153  CA  LEU A  79     332.490 330.454 318.111  1.00  2.60
ATOM    154  SC  LEU A  79     332.790 329.162 316.508  1.00  3.23
ATOM    155  CA  ASP A  80     335.721 328.810 319.198  1.00  3.16
ATOM    156  SC  ASP A  80     334.766 328.150 321.008  1.00  3.65
ATOM    157  CA  THR A  81     338.941 328.290 317.066  1.00  3.87
ATOM    158  SC  THR A  81     339.831 329.418 316.568  1.00  4.25
ATOM    159  CA  SER A  82     341.043 325.109 317.498  1.00  4.87
ATOM    160  SC  SER A  82     340.127 324.115 317.307  1.00  4.90
ATOM    161  CA  HIS A  83     343.829 323.829 315.076  1.00  6.01
ATOM    162  SC  HIS A  83     341.974 321.814 315.268  1.00  6.82
ATOM    163  CA  GLY A  84     342.943 324.694 311.457  1.00  6.01
ATOM    164  CA  MET A  85     339.182 323.784 312.639  1.00  4.91
ATOM    165  SC  MET A  85     339.141 321.872 311.053  1.00  5.62
ATOM    166  CA  ILE A  86     336.412 325.859 314.240  1.00  3.86
ATOM    167  SC  ILE A  86     336.864 327.148 312.880  1.00  4.19
ATOM    168  CA  ARG A  87     333.700 325.319 316.797  1.00  3.07
ATOM    169  SC  ARG A  87     335.841 325.089 319.395  1.00  3.91
ATOM    170  CA  THR A  88     330.212 326.599 317.680  1.00  2.63
ATOM    171  SC  THR A  88     329.156 327.191 316.824  1.00  3.24
ATOM    172  CA  GLU A  89     328.134 327.145 320.800  1.00  2.09
ATOM    173  SC  GLU A  89     328.099 327.291 323.220  1.00  2.86
ATOM    174  CA  VAL A  90     324.325 326.753 321.893  1.00  1.81
ATOM    175  SC  VAL A  90     324.495 325.392 321.371  1.00  1.82
ATOM    176  CA  ARG A  91     322.562 328.914 324.342  1.00  2.24
ATOM    177  SC  ARG A  91     324.998 329.588 326.650  1.00  3.94
ATOM    178  CA  SER A  92     318.914 328.678 324.923  1.00  2.97
ATOM    179  SC  SER A  92     318.830 327.412 325.204  1.00  3.19
ATOM    180  CA  ARG A  93     318.081 331.938 326.815  1.00  4.27
ATOM    181  SC  ARG A  93     316.641 334.801 327.756  1.00  5.61
ATOM    182  CA  THR A  94     315.217 329.947 328.258  1.00  4.60
ATOM    183  SC  THR A  94     314.219 329.175 327.532  1.00  5.16
ATOM    184  CA  ALA A  95     316.094 328.973 331.863  1.00  4.16
ATOM    185  SC  ALA A  95     315.857 328.354 332.240  1.00  4.52
ATOM    186  CA  ASP A  96     318.802 327.013 330.248  1.00  3.47
ATOM    187  SC  ASP A  96     319.930 325.503 329.371  1.00  4.28
ATOM    188  CA  SER A  97     321.718 329.256 329.518  1.00  3.10
ATOM    189  SC  SER A  97     322.832 329.304 330.238  1.00  3.64
ATOM    190  CA  HIS A  98     324.270 326.835 328.283  1.00  2.29
ATOM    191  SC  HIS A  98     326.507 325.963 329.566  1.00  3.60
ATOM    192  CA  LEU A  99     322.865 324.017 326.137  1.00  2.01
ATOM    193  SC  LEU A  99     321.535 323.704 324.341  1.00  2.12
ATOM    194  CA  GLY A 100     325.535 322.363 324.142  1.00  2.08
ATOM    195  CA  HIS A 101     328.452 322.843 321.924  1.00  1.85
ATOM    196  SC  HIS A 101     330.339 324.056 323.489  1.00  2.81
ATOM    197  CA  VAL A 102     328.845 322.503 317.991  1.00  2.06
ATOM    198  SC  VAL A 102     327.533 323.197 317.673  1.00  2.22
ATOM    199  CA  PHE A 103     331.758 321.427 315.537  1.00  2.46
ATOM    200  SC  PHE A 103     334.431 320.542 316.636  1.00  3.35
ATOM    201  CA  ASN A 104     333.085 322.159 312.080  1.00  3.26
ATOM    202  SC  ASN A 104     332.376 324.037 312.354  1.00  3.71
ATOM    203  CA  ASP A 105     334.838 319.504 310.170  1.00  4.23
ATOM    204  SC  ASP A 105     336.182 319.177 311.702  1.00  4.90
ATOM    205  CA  GLY A 106     331.627 317.332 309.376  1.00  4.84
ATOM    206  CA  PRO A 107     328.406 316.511 307.113  1.00  5.58
ATOM    207  SC  PRO A 107     328.506 315.233 307.694  1.00  6.25
ATOM    208  CA  GLY A 108     325.012 318.230 307.796  1.00  5.85
ATOM    209  CA  PRO A 109     321.923 320.257 306.901  1.00  6.22
ATOM    210  SC  PRO A 109     321.346 319.284 307.816  1.00  6.63
ATOM    211  CA  ASN A 110     324.089 323.403 307.220  1.00  4.88
ATOM    212  SC  ASN A 110     324.515 323.207 309.251  1.00  5.15
ATOM    213  CA  GLY A 111     327.492 321.551 306.869  1.00  4.08
ATOM    214  CA  LEU A 112     328.158 321.769 310.834  1.00  3.08
ATOM    215  SC  LEU A 112     328.394 322.766 312.600  1.00  2.98
ATOM    216  CA  ARG A 113     327.705 319.152 313.608  1.00  2.68
ATOM    217  SC  ARG A 113     331.036 318.524 313.597  1.00  3.93
ATOM    218  CA  TYR A 114     326.552 319.689 317.092  1.00  2.11
ATOM    219  SC  TYR A 114     323.247 320.762 317.011  1.00  2.98
ATOM    220  CA  CYS A 115     326.990 317.626 320.552  1.00  2.12
ATOM    221  SC  CYS A 115     327.855 316.623 321.078  1.00  2.39
ATOM    222  CA  ILE A 116     324.567 317.968 323.530  1.00  1.97
ATOM    223  SC  ILE A 116     323.661 319.357 322.448  1.00  2.17
ATOM    224  CA  ASN A 117     324.156 316.451 326.910  1.00  2.23
ATOM    225  SC  ASN A 117     325.407 317.694 327.969  1.00  3.07
ATOM    226  CA  SER A 118     321.685 313.778 327.958  1.00  2.69
ATOM    227  SC  SER A 118     322.447 312.702 328.139  1.00  3.27
ATOM    228  CA  ALA A 119     319.883 315.603 330.669  1.00  3.06
ATOM    229  SC  ALA A 119     319.774 315.832 331.389  1.00  3.35
ATOM    230  CA  ALA A 120     320.749 318.759 328.568  1.00  3.49
ATOM    231  SC  ALA A 120     321.528 318.939 328.609  1.00  3.71
ATOM    232  CA  LEU A 121     318.869 317.873 325.361  1.00  2.62
ATOM    233  SC  LEU A 121     319.058 319.258 323.737  1.00  2.97
ATOM    234  CA  ARG A 122     315.864 315.541 324.743  1.00  2.36
ATOM    235  SC  ARG A 122     312.807 316.837 324.994  1.00  3.92
ATOM    236  CA  PHE A 123     314.455 313.671 321.679  1.00  2.26
ATOM    237  SC  PHE A 123     315.364 311.966 319.455  1.00  3.40
ATOM    238  CA  VAL A 124     311.033 313.444 320.281  1.00  2.29
ATOM    239  SC  VAL A 124     310.295 314.492 320.920  1.00  2.33
ATOM    240  CA  PRO A 125     309.780 311.513 317.140  1.00  2.87
ATOM    241  SC  PRO A 125     309.488 310.438 317.966  1.00  3.07
ATOM    242  CA  LYS A 126     308.088 314.075 314.909  1.00  3.35
ATOM    243  SC  LYS A 126     306.932 313.609 312.290  1.00  4.34
ATOM    244  CA  HIS A 127     304.630 312.682 316.007  1.00  4.01
ATOM    245  SC  HIS A 127     302.571 313.087 314.264  1.00  5.25
ATOM    246  CA  LYS A 128     305.649 313.179 319.671  1.00  3.57
ATOM    247  SC  LYS A 128     307.018 312.311 322.250  1.00  4.53
ATOM    248  CA  LEU A 129     305.811 317.108 319.288  1.00  2.77
ATOM    249  SC  LEU A 129     307.337 317.086 317.795  1.00  2.78
ATOM    250  CA  LYS A 130     302.520 316.894 317.067  1.00  3.46
ATOM    251  SC  LYS A 130     300.582 317.788 314.843  1.00  4.43
ATOM    252  CA  GLU A 131     300.836 314.423 319.298  1.00  4.21
ATOM    253  SC  GLU A 131     300.447 313.090 317.347  1.00  5.18
ATOM    254  CA  GLU A 132     302.016 316.243 322.867  1.00  4.12
ATOM    255  SC  GLU A 132     304.158 317.905 322.606  1.00  4.56
ATOM    256  CA  GLY A 133     300.582 319.347 321.604  1.00  4.18
ATOM    257  CA  TYR A 134     303.570 321.503 320.277  1.00  3.66
ATOM    258  SC  TYR A 134     304.493 322.679 323.279  1.00  4.86
ATOM    259  CA  GLU A 135     303.045 322.548 316.832  1.00  3.70
ATOM    260  SC  GLU A 135     301.142 324.091 316.515  1.00  4.65
ATOM    261  CA  SER A 136     306.811 323.749 316.737  1.00  3.63
ATOM    262  SC  SER A 136     307.625 324.713 316.643  1.00  4.04
ATOM    263  CA  TYR A 137     308.769 320.576 316.621  1.00  3.09
ATOM    264  SC  TYR A 137     308.257 320.994 319.956  1.00  4.69
ATOM    265  CA  LEU A 138     306.964 319.058 313.516  1.00  2.95
ATOM    266  SC  LEU A 138     305.318 319.484 314.544  1.00  3.10
ATOM    267  CA  HIS A 139     306.725 322.549 312.188  1.00  3.25
ATOM    268  SC  HIS A 139     307.052 325.119 312.755  1.00  4.14
ATOM    269  CA  LEU A 140     310.626 323.051 311.732  1.00  2.88
ATOM    270  SC  LEU A 140     310.878 322.377 313.641  1.00  2.80
ATOM    271  CA  PHE A 141     310.674 319.345 310.070  1.00  3.20
ATOM    272  SC  PHE A 141     312.136 317.085 311.096  1.00  3.39
ATOM    273  CA  ASN A 142     307.761 319.833 307.387  1.00  4.02
ATOM    274  SC  ASN A 142     306.380 320.499 308.737  1.00  4.45
ATOM    275  CA  LYS A 143     308.990 323.378 306.929  1.00  4.12
ATOM    276  SC  LYS A 143     308.604 326.031 308.353  1.00  4.56
ATOM    277  CA  LEU A 144     312.498 322.052 306.103  1.00  4.27
ATOM    278  SC  LEU A 144     313.513 320.349 306.637  1.00  4.23
ATOM    279  CA  GLU A 145     311.468 319.311 303.260  1.00  5.48
ATOM    280  SC  GLU A 145     310.541 317.476 304.771  1.00  6.16
ATOM    281  CA  HIS A 146     311.249 322.044 301.011  1.00  6.98
ATOM    282  SC  HIS A 146     308.910 320.542 300.676  1.00  7.49
ATOM    283  CA  HIS A 147     314.272 324.270 300.738  1.00  8.40
ATOM    284  SC  HIS A 147     316.640 325.768 300.563  1.00  9.17
TER
CONECT    1    3    2
CONECT    3    5    4
CONECT    5    7    6
CONECT    7    9    8
CONECT    9   11   10
CONECT   11   13   12
CONECT   13   15   14
CONECT   15   17   16
CONECT   17   19   18
CONECT   19   21   20
CONECT   21   23   22
CONECT   23   25   24
CONECT   25   27   26
CONECT   27   29   28
CONECT   29   31   30
CONECT   31   33   32
CONECT   33   35   34
CONECT   35   37   36
CONECT   37   39   38
CONECT   39   41   40
CONECT   41   43   42
CONECT   43   45   44
CONECT   45   47   46
CONECT   47   48
CONECT   48   50   49
CONECT   50   52   51
CONECT   52   54   53
CONECT   54   56   55
CONECT   56   58   57
CONECT   58   60   59
CONECT   60   62   61
CONECT   62   64   63
CONECT   64   66   65
CONECT   66   68   67
CONECT   68   70   69
CONECT   70   72   71
CONECT   72   74   73
CONECT   74   76   75
CONECT   76   78   77
CONECT   78   79
CONECT   79   81   80
CONECT   81   83   82
CONECT   83   85   84
CONECT   85   87   86
CONECT   87   89   88
CONECT   89   91   90
CONECT   91   93   92
CONECT   93   94
CONECT   94   96   95
CONECT   96   98   97
CONECT   98  100   99
CONECT  100  102  101
CONECT  102  104  103
CONECT  104  106  105
CONECT  106  108  107
CONECT  108  110  109
CONECT  110  112  111
CONECT  112  114  113
CONECT  114  116  115
CONECT  116  118  117
CONECT  118  120  119
CONECT  120  122  121
CONECT  122  123
CONECT  123  125  124
CONECT  125  127  126
CONECT  127  129  128
CONECT  129  131  130
CONECT  131  133  132
CONECT  133  135  134
CONECT  135  137  136
CONECT  137  139  138
CONECT  139  141  140
CONECT  141  143  142
CONECT  143  145  144
CONECT  145  147  146
CONECT  147  149  148
CONECT  149  151  150
CONECT  151  153  152
CONECT  153  155  154
CONECT  155  157  156
CONECT  157  159  158
CONECT  159  161  160
CONECT  161  163  162
CONECT  163  164
CONECT  164  166  165
CONECT  166  168  167
CONECT  168  170  169
CONECT  170  172  171
CONECT  172  174  173
CONECT  174  176  175
CONECT  176  178  177
CONECT  178  180  179
CONECT  180  182  181
CONECT  182  184  183
CONECT  184  186  185
CONECT  186  188  187
CONECT  188  190  189
CONECT  190  192  191
CONECT  192  194  193
CONECT  194  195
CONECT  195  197  196
CONECT  197  199  198
CONECT  199  201  200
CONECT  201  203  202
CONECT  203  205  204
CONECT  205  206
CONECT  206  208  207
CONECT  208  209
CONECT  209  211  210
CONECT  211  213  212
CONECT  213  214
CONECT  214  216  215
CONECT  216  218  217
CONECT  218  220  219
CONECT  220  222  221
CONECT  222  224  223
CONECT  224  226  225
CONECT  226  228  227
CONECT  228  230  229
CONECT  230  232  231
CONECT  232  234  233
CONECT  234  236  235
CONECT  236  238  237
CONECT  238  240  239
CONECT  240  242  241
CONECT  242  244  243
CONECT  244  246  245
CONECT  246  248  247
CONECT  248  250  249
CONECT  250  252  251
CONECT  252  254  253
CONECT  254  256  255
CONECT  256  257
CONECT  257  259  258
CONECT  259  261  260
CONECT  261  263  262
CONECT  263  265  264
CONECT  265  267  266
CONECT  267  269  268
CONECT  269  271  270
CONECT  271  273  272
CONECT  273  275  274
CONECT  275  277  276
CONECT  277  279  278
CONECT  279  281  280
CONECT  281  283  282
CONECT  283  284
ENDMDL
REMARK 2KZN MODEL 4 UNRES energy =   643.22 kcal/mol RMSD = 9.24 A
CRYST1  640.000  640.000  640.000  90.00  90.00  90.00 P 1           1
ORIGX1       1.00000   0.00000   0.00000        0.00000
ORIGX2       0.00000   1.00000   0.00000        0.00000
ORIGX2       0.00000   0.00000   1.00000        0.00000
SCALE1       1.00000   0.00000   0.00000        0.00000
SCALE2       1.00000   0.00000   0.00000        0.00000
SCALE3       1.00000   0.00000   0.00000        0.00000
ATOM      1  CA  MET A   1     326.435 308.990 322.193  1.00 10.63
ATOM      2  SC  MET A   1     324.012 308.880 321.996  1.00 11.62
ATOM      3  CA  ALA A   2     329.200 308.004 324.568  1.00  8.90
ATOM      4  SC  ALA A   2     329.546 307.320 324.852  1.00  9.06
ATOM      5  CA  TYR A   3     331.893 310.427 325.267  1.00  6.79
ATOM      6  SC  TYR A   3     329.553 311.643 323.227  1.00  7.76
ATOM      7  CA  ASN A   4     333.700 309.930 328.599  1.00  5.59
ATOM      8  SC  ASN A   4     334.230 311.525 327.597  1.00  5.93
ATOM      9  CA  LYS A   5     332.626 308.765 332.043  1.00  5.40
ATOM     10  SC  LYS A   5     332.901 306.047 333.481  1.00  7.06
ATOM     11  CA  GLU A   6     334.119 310.478 335.115  1.00  5.10
ATOM     12  SC  GLU A   6     332.379 309.933 336.849  1.00  5.53
ATOM     13  CA  GLU A   7     335.260 313.428 332.940  1.00  5.17
ATOM     14  SC  GLU A   7     337.269 312.141 332.413  1.00  5.74
ATOM     15  CA  LYS A   8     331.895 313.547 331.257  1.00  4.41
ATOM     16  SC  LYS A   8     330.243 312.911 329.239  1.00  4.20
ATOM     17  CA  ILE A   9     329.415 312.816 334.106  1.00  4.02
ATOM     18  SC  ILE A   9     327.754 312.588 333.347  1.00  4.17
ATOM     19  CA  LYS A  10     330.574 315.972 335.809  1.00  4.42
ATOM     20  SC  LYS A  10     331.269 315.378 338.483  1.00  4.84
ATOM     21  CA  SER A  11     330.969 318.196 332.720  1.00  4.20
ATOM     22  SC  SER A  11     331.761 318.583 331.676  1.00  4.79
ATOM     23  CA  LEU A  12     328.031 317.225 330.555  1.00  3.76
ATOM     24  SC  LEU A  12     326.945 315.570 329.679  1.00  3.80
ATOM     25  CA  ASN A  13     325.924 317.473 333.597  1.00  3.71
ATOM     26  SC  ASN A  13     324.838 315.792 333.897  1.00  3.79
ATOM     27  CA  ARG A  14     326.644 321.297 334.361  1.00  4.12
ATOM     28  SC  ARG A  14     330.292 321.683 334.462  1.00  4.92
ATOM     29  CA  MET A  15     326.650 322.119 330.683  1.00  3.80
ATOM     30  SC  MET A  15     328.580 321.384 329.526  1.00  3.67
ATOM     31  CA  GLN A  16     322.886 321.235 330.707  1.00  3.67
ATOM     32  SC  GLN A  16     323.226 318.647 329.669  1.00  4.43
ATOM     33  CA  TYR A  17     322.623 323.457 333.763  1.00  4.04
ATOM     34  SC  TYR A  17     322.171 322.495 336.960  1.00  5.09
ATOM     35  CA  GLU A  18     323.784 326.536 331.939  1.00  4.28
ATOM     36  SC  GLU A  18     324.754 326.556 333.686  1.00  4.49
ATOM     37  CA  VAL A  19     322.157 325.731 328.699  1.00  3.90
ATOM     38  SC  VAL A  19     322.571 325.742 327.337  1.00  3.74
ATOM     39  CA  THR A  20     318.427 325.629 330.515  1.00  4.44
ATOM     40  SC  THR A  20     317.898 326.041 331.816  1.00  4.69
ATOM     41  CA  GLN A  21     316.528 328.086 328.481  1.00  5.33
ATOM     42  SC  GLN A  21     314.926 330.334 328.777  1.00  6.75
ATOM     43  CA  ASN A  22     318.278 330.794 330.201  1.00  5.13
ATOM     44  SC  ASN A  22     318.343 330.036 332.065  1.00  5.36
ATOM     45  CA  ASN A  23     321.527 330.748 328.516  1.00  5.54
ATOM     46  SC  ASN A  23     323.017 332.078 329.110  1.00  6.15
ATOM     47  CA  GLY A  24     320.439 329.027 325.235  1.00  5.25
ATOM     48  CA  THR A  25     324.166 329.166 324.043  1.00  4.34
ATOM     49  SC  THR A  25     324.478 329.286 325.438  1.00  5.09
ATOM     50  CA  GLU A  26     326.556 326.103 324.517  1.00  2.92
ATOM     51  SC  GLU A  26     326.976 325.828 322.075  1.00  3.97
ATOM     52  CA  PRO A  27     330.309 325.134 323.947  1.00  3.68
ATOM     53  SC  PRO A  27     330.161 324.588 325.241  1.00  3.80
ATOM     54  CA  PRO A  28     330.859 322.720 321.155  1.00  3.84
ATOM     55  SC  PRO A  28     332.054 323.519 320.972  1.00  4.83
ATOM     56  CA  PHE A  29     331.406 319.356 322.755  1.00  3.29
ATOM     57  SC  PHE A  29     332.522 318.154 325.049  1.00  3.65
ATOM     58  CA  GLN A  30     332.784 318.097 319.574  1.00  4.33
ATOM     59  SC  GLN A  30     335.462 318.916 319.215  1.00  5.58
ATOM     60  CA  ASN A  31     335.027 315.361 321.114  1.00  4.24
ATOM     61  SC  ASN A  31     333.317 314.852 321.984  1.00  4.99
ATOM     62  CA  GLU A  32     335.607 312.503 318.576  1.00  4.98
ATOM     63  SC  GLU A  32     337.338 311.212 319.831  1.00  5.67
ATOM     64  CA  TYR A  33     332.469 310.847 320.353  1.00  5.89
ATOM     65  SC  TYR A  33     334.696 310.007 322.694  1.00  7.54
ATOM     66  CA  TRP A  34     330.507 314.004 319.385  1.00  5.38
ATOM     67  SC  TRP A  34     330.556 317.651 318.860  1.00  6.37
ATOM     68  CA  ASP A  35     331.698 313.757 315.610  1.00  5.72
ATOM     69  SC  ASP A  35     332.792 315.426 315.800  1.00  6.60
ATOM     70  CA  HIS A  36     331.682 309.890 316.033  1.00  5.71
ATOM     71  SC  HIS A  36     332.386 307.312 316.490  1.00  5.98
ATOM     72  CA  LYS A  37     328.043 309.440 316.169  1.00  5.92
ATOM     73  SC  LYS A  37     326.638 307.313 317.893  1.00  7.18
ATOM     74  CA  GLU A  38     326.048 307.842 313.373  1.00  5.17
ATOM     75  SC  GLU A  38     327.889 307.829 311.859  1.00  6.41
ATOM     76  CA  GLU A  39     322.443 308.551 314.562  1.00  4.76
ATOM     77  SC  GLU A  39     322.731 308.547 316.988  1.00  5.85
ATOM     78  CA  GLY A  40     319.999 310.241 312.091  1.00  3.50
ATOM     79  CA  LEU A  41     319.655 313.758 313.262  1.00  2.10
ATOM     80  SC  LEU A  41     317.971 313.522 314.484  1.00  2.74
ATOM     81  CA  TYR A  42     320.481 315.280 316.765  1.00  2.03
ATOM     82  SC  TYR A  42     321.589 318.335 317.606  1.00  3.54
ATOM     83  CA  VAL A  43     320.986 313.157 319.884  1.00  1.74
ATOM     84  SC  VAL A  43     322.227 313.247 320.637  1.00  2.19
ATOM     85  CA  ASP A  44     320.161 313.986 323.539  1.00  1.80
ATOM     86  SC  ASP A  44     319.127 314.999 324.774  1.00  2.51
ATOM     87  CA  ILE A  45     323.210 312.674 325.271  1.00  1.89
ATOM     88  SC  ILE A  45     323.728 314.437 325.823  1.00  2.43
ATOM     89  CA  VAL A  46     320.959 312.809 328.731  1.00  1.99
ATOM     90  SC  VAL A  46     321.393 313.860 329.627  1.00  2.10
ATOM     91  CA  SER A  47     317.855 311.435 327.319  1.00  3.15
ATOM     92  SC  SER A  47     317.722 311.875 326.082  1.00  3.60
ATOM     93  CA  GLY A  48     319.603 308.617 324.990  1.00  2.59
ATOM     94  CA  LYS A  49     317.009 308.934 322.452  1.00  2.34
ATOM     95  SC  LYS A  49     315.633 306.915 322.810  1.00  3.34
ATOM     96  CA  PRO A  50     317.716 310.736 319.104  1.00  2.48
ATOM     97  SC  PRO A  50     317.069 309.428 318.651  1.00  2.79
ATOM     98  CA  LEU A  51     315.946 314.261 319.116  1.00  2.41
ATOM     99  SC  LEU A  51     315.895 314.837 321.035  1.00  2.29
ATOM    100  CA  PHE A  52     313.930 315.058 315.863  1.00  2.72
ATOM    101  SC  PHE A  52     313.286 317.594 317.500  1.00  4.63
ATOM    102  CA  THR A  53     314.284 315.185 312.245  1.00  2.55
ATOM    103  SC  THR A  53     314.527 314.003 311.376  1.00  2.98
ATOM    104  CA  SER A  54     312.155 316.974 309.871  1.00  3.19
ATOM    105  SC  SER A  54     311.700 318.159 309.294  1.00  3.65
ATOM    106  CA  LYS A  55     312.410 314.796 306.569  1.00  3.71
ATOM    107  SC  LYS A  55     310.320 312.810 307.538  1.00  5.13
ATOM    108  CA  ASP A  56     310.348 317.482 304.661  1.00  5.01
ATOM    109  SC  ASP A  56     308.725 316.260 304.045  1.00  5.72
ATOM    110  CA  LYS A  57     312.748 320.324 305.771  1.00  5.11
ATOM    111  SC  LYS A  57     311.506 321.671 303.316  1.00  6.64
ATOM    112  CA  PHE A  58     315.416 320.583 308.387  1.00  4.74
ATOM    113  SC  PHE A  58     317.427 318.712 309.439  1.00  5.07
ATOM    114  CA  ASP A  59     316.366 324.253 309.515  1.00  5.38
ATOM    115  SC  ASP A  59     314.482 324.958 309.976  1.00  5.53
ATOM    116  CA  SER A  60     319.021 326.177 311.545  1.00  6.31
ATOM    117  SC  SER A  60     320.018 326.996 311.305  1.00  6.93
ATOM    118  CA  GLN A  61     318.888 328.121 314.842  1.00  6.80
ATOM    119  SC  GLN A  61     316.970 328.743 316.361  1.00  7.31
ATOM    120  CA  CYS A  62     321.943 329.878 316.019  1.00  7.52
ATOM    121  SC  CYS A  62     322.382 329.662 317.416  1.00  7.96
ATOM    122  CA  GLY A  63     325.056 327.709 315.130  1.00  7.37
ATOM    123  CA  TRP A  64     322.965 324.491 315.855  1.00  5.67
ATOM    124  SC  TRP A  64     322.732 325.634 319.261  1.00  6.22
ATOM    125  CA  PRO A  65     320.912 322.132 313.594  1.00  4.48
ATOM    126  SC  PRO A  65     322.221 321.684 313.949  1.00  4.74
ATOM    127  CA  SER A  66     317.482 322.665 314.416  1.00  3.61
ATOM    128  SC  SER A  66     316.787 323.736 314.525  1.00  4.06
ATOM    129  CA  PHE A  67     314.423 320.262 314.233  1.00  2.35
ATOM    130  SC  PHE A  67     317.022 318.891 314.280  1.00  2.67
ATOM    131  CA  THR A  68     310.828 321.330 313.575  1.00  3.21
ATOM    132  SC  THR A  68     311.058 321.547 312.151  1.00  3.77
ATOM    133  CA  LYS A  69     309.147 318.151 315.141  1.00  2.98
ATOM    134  SC  LYS A  69     308.291 315.292 314.127  1.00  3.73
ATOM    135  CA  PRO A  70     309.161 317.168 318.805  1.00  2.50
ATOM    136  SC  PRO A  70     307.936 317.784 318.404  1.00  2.83
ATOM    137  CA  ILE A  71     309.057 313.421 319.520  1.00  2.80
ATOM    138  SC  ILE A  71     310.854 312.813 319.169  1.00  3.21
ATOM    139  CA  GLU A  72     307.371 311.623 322.519  1.00  2.91
ATOM    140  SC  GLU A  72     304.937 310.883 321.249  1.00  3.54
ATOM    141  CA  GLU A  73     309.576 309.537 325.130  1.00  3.71
ATOM    142  SC  GLU A  73     309.052 307.169 325.434  1.00  5.06
ATOM    143  CA  GLU A  74     312.717 310.852 323.323  1.00  2.85
ATOM    144  SC  GLU A  74     312.026 309.180 321.401  1.00  3.85
ATOM    145  CA  VAL A  75     311.595 314.309 323.852  1.00  2.27
ATOM    146  SC  VAL A  75     311.873 315.694 323.271  1.00  2.06
ATOM    147  CA  GLU A  76     308.620 316.388 324.884  1.00  2.22
ATOM    148  SC  GLU A  76     308.135 316.758 327.652  1.00  2.93
ATOM    149  CA  GLU A  77     307.869 320.173 324.265  1.00  2.24
ATOM    150  SC  GLU A  77     306.632 319.938 322.148  1.00  2.80
ATOM    151  CA  LYS A  78     306.317 323.215 325.966  1.00  2.61
ATOM    152  SC  LYS A  78     305.905 324.114 328.861  1.00  3.21
ATOM    153  CA  LEU A  79     305.394 326.703 324.633  1.00  2.98
ATOM    154  SC  LEU A  79     304.331 327.509 322.968  1.00  3.35
ATOM    155  CA  ASP A  80     304.763 329.989 326.221  1.00  3.64
ATOM    156  SC  ASP A  80     305.868 331.462 325.487  1.00  3.71
ATOM    157  CA  THR A  81     302.711 332.903 324.699  1.00  4.40
ATOM    158  SC  THR A  81     301.847 331.981 323.949  1.00  4.65
ATOM    159  CA  SER A  82     302.874 336.505 325.462  1.00  5.09
ATOM    160  SC  SER A  82     303.692 337.548 325.016  1.00  4.74
ATOM    161  CA  HIS A  83     301.213 339.117 323.130  1.00  5.95
ATOM    162  SC  HIS A  83     298.697 339.767 324.183  1.00  6.52
ATOM    163  CA  GLY A  84     302.937 339.884 319.759  1.00  6.09
ATOM    164  CA  MET A  85     305.594 337.271 320.933  1.00  5.08
ATOM    165  SC  MET A  85     306.677 338.730 321.816  1.00  5.20
ATOM    166  CA  ILE A  86     306.108 333.430 321.235  1.00  4.00
ATOM    167  SC  ILE A  86     304.770 332.340 320.528  1.00  4.10
ATOM    168  CA  ARG A  87     308.858 331.280 322.641  1.00  3.25
ATOM    169  SC  ARG A  87     312.063 332.710 322.921  1.00  4.63
ATOM    170  CA  THR A  88     309.259 327.584 323.274  1.00  2.45
ATOM    171  SC  THR A  88     310.334 328.468 323.731  1.00  2.61
ATOM    172  CA  GLU A  89     310.938 324.982 325.678  1.00  1.99
ATOM    173  SC  GLU A  89     310.920 325.077 327.912  1.00  2.41
ATOM    174  CA  VAL A  90     311.823 321.403 325.193  1.00  1.65
ATOM    175  SC  VAL A  90     312.538 321.659 323.862  1.00  1.63
ATOM    176  CA  ARG A  91     312.261 318.275 327.552  1.00  2.11
ATOM    177  SC  ARG A  91     310.863 320.474 330.043  1.00  3.35
ATOM    178  CA  SER A  92     314.401 315.396 327.959  1.00  2.41
ATOM    179  SC  SER A  92     315.542 314.845 327.792  1.00  2.54
ATOM    180  CA  ARG A  93     312.777 312.194 329.056  1.00  3.58
ATOM    181  SC  ARG A  93     315.435 310.081 329.340  1.00  5.29
ATOM    182  CA  THR A  94     314.644 312.634 332.550  1.00  4.60
ATOM    183  SC  THR A  94     315.917 313.109 331.948  1.00  5.07
ATOM    184  CA  ALA A  95     313.590 315.475 334.690  1.00  4.62
ATOM    185  SC  ALA A  95     313.093 315.360 335.279  1.00  4.90
ATOM    186  CA  ASP A  96     315.904 317.767 336.354  1.00  4.29
ATOM    187  SC  ASP A  96     317.713 318.560 336.963  1.00  5.18
ATOM    188  CA  SER A  97     317.570 317.990 332.866  1.00  3.81
ATOM    189  SC  SER A  97     317.944 317.276 331.794  1.00  4.40
ATOM    190  CA  HIS A  98     316.423 320.021 329.835  1.00  2.42
ATOM    191  SC  HIS A  98     318.776 321.447 330.137  1.00  2.94
ATOM    192  CA  LEU A  99     317.903 319.540 326.269  1.00  1.72
ATOM    193  SC  LEU A  99     315.914 318.856 325.808  1.00  1.85
ATOM    194  CA  GLY A 100     317.008 322.726 324.512  1.00  1.69
ATOM    195  CA  HIS A 101     314.690 325.419 323.630  1.00  2.01
ATOM    196  SC  HIS A 101     316.695 327.286 322.858  1.00  2.99
ATOM    197  CA  VAL A 102     312.613 326.515 320.893  1.00  2.17
ATOM    198  SC  VAL A 102     311.661 325.394 321.215  1.00  2.02
ATOM    199  CA  PHE A 103     311.844 329.637 318.786  1.00  3.02
ATOM    200  SC  PHE A 103     313.301 332.092 317.604  1.00  4.75
ATOM    201  CA  ASN A 104     308.930 331.467 316.976  1.00  3.57
ATOM    202  SC  ASN A 104     306.964 331.942 317.024  1.00  4.42
ATOM    203  CA  ASP A 105     311.032 331.205 313.859  1.00  4.65
ATOM    204  SC  ASP A 105     312.623 331.872 312.826  1.00  5.32
ATOM    205  CA  GLY A 106     308.372 329.750 311.308  1.00  4.42
ATOM    206  CA  PRO A 107     305.195 327.864 311.298  1.00  4.52
ATOM    207  SC  PRO A 107     304.872 328.366 310.041  1.00  4.97
ATOM    208  CA  GLY A 108     305.764 324.462 312.540  1.00  5.15
ATOM    209  CA  PRO A 109     304.465 322.011 314.995  1.00  5.17
ATOM    210  SC  PRO A 109     305.747 321.472 314.815  1.00  5.55
ATOM    211  CA  ASN A 110     303.266 324.123 318.075  1.00  4.01
ATOM    212  SC  ASN A 110     304.652 324.055 319.448  1.00  4.04
ATOM    213  CA  GLY A 111     303.398 327.241 315.981  1.00  4.20
ATOM    214  CA  LEU A 112     307.030 327.787 316.523  1.00  3.44
ATOM    215  SC  LEU A 112     307.310 326.979 318.406  1.00  3.03
ATOM    216  CA  ARG A 113     310.318 325.810 315.861  1.00  3.64
ATOM    217  SC  ARG A 113     310.402 326.200 312.548  1.00  4.83
ATOM    218  CA  TYR A 114     312.929 323.881 318.076  1.00  2.93
ATOM    219  SC  TYR A 114     309.681 322.971 318.063  1.00  4.38
ATOM    220  CA  CYS A 115     316.916 323.842 318.377  1.00  2.70
ATOM    221  SC  CYS A 115     317.759 324.981 318.533  1.00  2.84
ATOM    222  CA  ILE A 116     319.233 321.938 320.814  1.00  2.34
ATOM    223  SC  ILE A 116     317.746 320.781 321.259  1.00  2.22
ATOM    224  CA  ASN A 117     322.462 322.953 322.636  1.00  3.36
ATOM    225  SC  ASN A 117     321.054 324.021 323.472  1.00  4.18
ATOM    226  CA  SER A 118     325.737 321.599 321.793  1.00  3.92
ATOM    227  SC  SER A 118     326.847 322.081 321.352  1.00  4.45
ATOM    228  CA  ALA A 119     326.744 320.112 325.106  1.00  4.06
ATOM    229  SC  ALA A 119     327.427 320.219 324.990  1.00  4.43
ATOM    230  CA  ALA A 120     323.137 319.980 326.192  1.00  3.05
ATOM    231  SC  ALA A 120     322.395 320.273 326.302  1.00  3.06
ATOM    232  CA  LEU A 121     322.683 317.846 322.956  1.00  2.06
ATOM    233  SC  LEU A 121     320.956 317.499 321.779  1.00  2.47
ATOM    234  CA  ARG A 122     324.845 315.993 320.447  1.00  2.17
ATOM    235  SC  ARG A 122     327.108 316.398 322.776  1.00  3.67
ATOM    236  CA  PHE A 123     324.966 316.159 316.738  1.00  2.43
ATOM    237  SC  PHE A 123     326.299 318.733 317.386  1.00  3.64
ATOM    238  CA  VAL A 124     324.864 312.765 315.070  1.00  2.93
ATOM    239  SC  VAL A 124     323.472 312.616 315.560  1.00  3.16
ATOM    240  CA  PRO A 125     325.748 312.594 310.983  1.00  4.10
ATOM    241  SC  PRO A 125     326.911 311.763 311.063  1.00  4.29
ATOM    242  CA  LYS A 126     323.096 310.264 309.110  1.00  4.21
ATOM    243  SC  LYS A 126     323.690 307.193 308.805  1.00  5.72
ATOM    244  CA  HIS A 127     320.918 313.246 308.104  1.00  4.44
ATOM    245  SC  HIS A 127     318.537 314.091 307.464  1.00  5.94
ATOM    246  CA  LYS A 128     322.794 315.936 305.980  1.00  3.84
ATOM    247  SC  LYS A 128     323.377 314.946 303.158  1.00  4.59
ATOM    248  CA  LEU A 129     322.701 319.470 307.016  1.00  2.88
ATOM    249  SC  LEU A 129     323.843 320.969 307.714  1.00  2.66
ATOM    250  CA  LYS A 130     324.010 320.291 303.509  1.00  3.93
ATOM    251  SC  LYS A 130     326.517 320.294 304.387  1.00  4.70
ATOM    252  CA  GLU A 131     320.772 318.957 301.584  1.00  4.74
ATOM    253  SC  GLU A 131     321.998 318.725 299.392  1.00  5.68
ATOM    254  CA  GLU A 132     318.745 320.871 304.362  1.00  5.27
ATOM    255  SC  GLU A 132     316.608 321.842 305.070  1.00  6.00
ATOM    256  CA  GLY A 133     319.780 324.262 303.417  1.00  5.26
ATOM    257  CA  TYR A 134     322.298 324.923 306.404  1.00  4.34
ATOM    258  SC  TYR A 134     320.245 323.821 308.775  1.00  5.72
ATOM    259  CA  GLU A 135     325.935 324.387 306.749  1.00  4.19
ATOM    260  SC  GLU A 135     327.193 324.836 304.829  1.00  4.93
ATOM    261  CA  SER A 136     325.682 324.682 310.688  1.00  4.46
ATOM    262  SC  SER A 136     324.580 325.409 310.754  1.00  4.77
ATOM    263  CA  TYR A 137     325.123 321.014 311.562  1.00  4.00
ATOM    264  SC  TYR A 137     323.889 317.998 312.046  1.00  4.09
ATOM    265  CA  LEU A 138     327.944 319.463 309.613  1.00  3.32
ATOM    266  SC  LEU A 138     326.721 317.958 308.787  1.00  3.00
ATOM    267  CA  HIS A 139     330.040 322.546 309.747  1.00  4.04
ATOM    268  SC  HIS A 139     330.145 322.858 307.069  1.00  4.44
ATOM    269  CA  LEU A 140     329.780 322.630 313.486  1.00  4.72
ATOM    270  SC  LEU A 140     328.026 323.206 314.466  1.00  5.30
ATOM    271  CA  PHE A 141     331.178 319.135 313.835  1.00  4.64
ATOM    272  SC  PHE A 141     329.149 316.832 313.515  1.00  4.44
ATOM    273  CA  ASN A 142     333.880 319.903 311.646  1.00  4.71
ATOM    274  SC  ASN A 142     333.000 320.243 309.908  1.00  4.43
ATOM    275  CA  LYS A 143     335.046 323.224 312.832  1.00  5.56
ATOM    276  SC  LYS A 143     333.251 325.257 312.508  1.00  5.81
ATOM    277  CA  LEU A 144     335.586 321.449 316.173  1.00  6.17
ATOM    278  SC  LEU A 144     333.770 322.278 316.113  1.00  6.03
ATOM    279  CA  GLU A 145     338.086 318.779 314.850  1.00  6.80
ATOM    280  SC  GLU A 145     339.930 317.579 314.122  1.00  6.99
ATOM    281  CA  HIS A 146     339.887 321.649 313.567  1.00  7.50
ATOM    282  SC  HIS A 146     338.529 323.873 314.219  1.00  7.73
ATOM    283  CA  HIS A 147     341.537 323.914 316.152  1.00  8.68
ATOM    284  SC  HIS A 147     339.432 323.427 317.923  1.00  8.34
TER
CONECT    1    3    2
CONECT    3    5    4
CONECT    5    7    6
CONECT    7    9    8
CONECT    9   11   10
CONECT   11   13   12
CONECT   13   15   14
CONECT   15   17   16
CONECT   17   19   18
CONECT   19   21   20
CONECT   21   23   22
CONECT   23   25   24
CONECT   25   27   26
CONECT   27   29   28
CONECT   29   31   30
CONECT   31   33   32
CONECT   33   35   34
CONECT   35   37   36
CONECT   37   39   38
CONECT   39   41   40
CONECT   41   43   42
CONECT   43   45   44
CONECT   45   47   46
CONECT   47   48
CONECT   48   50   49
CONECT   50   52   51
CONECT   52   54   53
CONECT   54   56   55
CONECT   56   58   57
CONECT   58   60   59
CONECT   60   62   61
CONECT   62   64   63
CONECT   64   66   65
CONECT   66   68   67
CONECT   68   70   69
CONECT   70   72   71
CONECT   72   74   73
CONECT   74   76   75
CONECT   76   78   77
CONECT   78   79
CONECT   79   81   80
CONECT   81   83   82
CONECT   83   85   84
CONECT   85   87   86
CONECT   87   89   88
CONECT   89   91   90
CONECT   91   93   92
CONECT   93   94
CONECT   94   96   95
CONECT   96   98   97
CONECT   98  100   99
CONECT  100  102  101
CONECT  102  104  103
CONECT  104  106  105
CONECT  106  108  107
CONECT  108  110  109
CONECT  110  112  111
CONECT  112  114  113
CONECT  114  116  115
CONECT  116  118  117
CONECT  118  120  119
CONECT  120  122  121
CONECT  122  123
CONECT  123  125  124
CONECT  125  127  126
CONECT  127  129  128
CONECT  129  131  130
CONECT  131  133  132
CONECT  133  135  134
CONECT  135  137  136
CONECT  137  139  138
CONECT  139  141  140
CONECT  141  143  142
CONECT  143  145  144
CONECT  145  147  146
CONECT  147  149  148
CONECT  149  151  150
CONECT  151  153  152
CONECT  153  155  154
CONECT  155  157  156
CONECT  157  159  158
CONECT  159  161  160
CONECT  161  163  162
CONECT  163  164
CONECT  164  166  165
CONECT  166  168  167
CONECT  168  170  169
CONECT  170  172  171
CONECT  172  174  173
CONECT  174  176  175
CONECT  176  178  177
CONECT  178  180  179
CONECT  180  182  181
CONECT  182  184  183
CONECT  184  186  185
CONECT  186  188  187
CONECT  188  190  189
CONECT  190  192  191
CONECT  192  194  193
CONECT  194  195
CONECT  195  197  196
CONECT  197  199  198
CONECT  199  201  200
CONECT  201  203  202
CONECT  203  205  204
CONECT  205  206
CONECT  206  208  207
CONECT  208  209
CONECT  209  211  210
CONECT  211  213  212
CONECT  213  214
CONECT  214  216  215
CONECT  216  218  217
CONECT  218  220  219
CONECT  220  222  221
CONECT  222  224  223
CONECT  224  226  225
CONECT  226  228  227
CONECT  228  230  229
CONECT  230  232  231
CONECT  232  234  233
CONECT  234  236  235
CONECT  236  238  237
CONECT  238  240  239
CONECT  240  242  241
CONECT  242  244  243
CONECT  244  246  245
CONECT  246  248  247
CONECT  248  250  249
CONECT  250  252  251
CONECT  252  254  253
CONECT  254  256  255
CONECT  256  257
CONECT  257  259  258
CONECT  259  261  260
CONECT  261  263  262
CONECT  263  265  264
CONECT  265  267  266
CONECT  267  269  268
CONECT  269  271  270
CONECT  271  273  272
CONECT  273  275  274
CONECT  275  277  276
CONECT  277  279  278
CONECT  279  281  280
CONECT  281  283  282
CONECT  283  284
ENDMDL
REMARK 2KZN MODEL 5 UNRES energy =   643.27 kcal/mol RMSD = 8.80 A
CRYST1  640.000  640.000  640.000  90.00  90.00  90.00 P 1           1
ORIGX1       1.00000   0.00000   0.00000        0.00000
ORIGX2       0.00000   1.00000   0.00000        0.00000
ORIGX2       0.00000   0.00000   1.00000        0.00000
SCALE1       1.00000   0.00000   0.00000        0.00000
SCALE2       1.00000   0.00000   0.00000        0.00000
SCALE3       1.00000   0.00000   0.00000        0.00000
ATOM      1  CA  MET A   1     331.587 322.417 311.071  1.00 11.97
ATOM      2  SC  MET A   1     332.239 322.120 308.608  1.00 12.01
ATOM      3  CA  ALA A   2     333.245 319.984 313.831  1.00 11.53
ATOM      4  SC  ALA A   2     333.733 319.691 314.392  1.00 11.83
ATOM      5  CA  TYR A   3     331.821 316.505 312.763  1.00 11.11
ATOM      6  SC  TYR A   3     328.615 316.976 311.822  1.00 11.38
ATOM      7  CA  ASN A   4     335.259 314.908 313.654  1.00 11.48
ATOM      8  SC  ASN A   4     336.452 316.318 312.943  1.00 12.06
ATOM      9  CA  LYS A   5     334.863 314.630 317.451  1.00 11.30
ATOM     10  SC  LYS A   5     337.651 314.514 318.730  1.00 12.65
ATOM     11  CA  GLU A   6     331.158 314.024 317.098  1.00 11.16
ATOM     12  SC  GLU A   6     329.129 315.336 316.691  1.00 12.18
ATOM     13  CA  GLU A   7     331.983 310.943 315.566  1.00 10.67
ATOM     14  SC  GLU A   7     333.244 311.354 313.600  1.00 11.80
ATOM     15  CA  LYS A   8     332.126 309.288 319.147  1.00  9.32
ATOM     16  SC  LYS A   8     332.150 308.336 322.062  1.00 10.34
ATOM     17  CA  ILE A   9     328.434 310.093 319.740  1.00  7.32
ATOM     18  SC  ILE A   9     327.331 311.140 320.970  1.00  7.47
ATOM     19  CA  LYS A  10     327.576 308.823 316.235  1.00  7.03
ATOM     20  SC  LYS A  10     328.303 305.842 316.699  1.00  8.37
ATOM     21  CA  SER A  11     324.457 306.443 316.630  1.00  6.44
ATOM     22  SC  SER A  11     324.418 305.240 316.725  1.00  7.01
ATOM     23  CA  LEU A  12     323.406 308.669 319.525  1.00  5.12
ATOM     24  SC  LEU A  12     324.138 309.549 318.105  1.00  4.89
ATOM     25  CA  ASN A  13     319.639 308.332 318.930  1.00  4.13
ATOM     26  SC  ASN A  13     319.847 310.229 319.343  1.00  4.97
ATOM     27  CA  ARG A  14     320.474 304.888 317.547  1.00  4.96
ATOM     28  SC  ARG A  14     321.983 302.724 315.160  1.00  6.28
ATOM     29  CA  MET A  15     321.156 303.499 320.881  1.00  5.60
ATOM     30  SC  MET A  15     323.142 304.441 320.819  1.00  6.74
ATOM     31  CA  GLN A  16     317.983 305.154 322.333  1.00  4.38
ATOM     32  SC  GLN A  16     318.886 307.410 323.740  1.00  4.01
ATOM     33  CA  TYR A  17     315.685 304.125 319.325  1.00  5.65
ATOM     34  SC  TYR A  17     317.230 304.374 316.330  1.00  6.21
ATOM     35  CA  GLU A  18     317.644 300.693 318.891  1.00  7.47
ATOM     36  SC  GLU A  18     319.510 299.704 317.656  1.00  8.11
ATOM     37  CA  VAL A  19     316.942 299.912 322.738  1.00  8.24
ATOM     38  SC  VAL A  19     318.303 300.450 323.020  1.00  8.03
ATOM     39  CA  THR A  20     313.229 301.492 322.465  1.00  8.35
ATOM     40  SC  THR A  20     312.128 302.296 321.818  1.00  7.76
ATOM     41  CA  GLN A  21     312.006 299.905 325.549  1.00 10.54
ATOM     42  SC  GLN A  21     309.892 298.970 323.907  1.00 11.01
ATOM     43  CA  ASN A  22     313.971 302.214 327.580  1.00 11.86
ATOM     44  SC  ASN A  22     315.502 301.257 328.604  1.00 11.94
ATOM     45  CA  ASN A  23     313.852 305.115 324.907  1.00 12.20
ATOM     46  SC  ASN A  23     314.945 304.361 323.431  1.00 11.93
ATOM     47  CA  GLY A  24     310.118 306.061 325.189  1.00 12.10
ATOM     48  CA  THR A  25     310.926 308.419 322.352  1.00 10.59
ATOM     49  SC  THR A  25     312.152 308.289 323.203  1.00 10.73
ATOM     50  CA  GLU A  26     310.494 308.127 318.421  1.00  9.83
ATOM     51  SC  GLU A  26     309.099 306.361 317.531  1.00 10.21
ATOM     52  CA  PRO A  27     310.309 312.012 318.013  1.00  9.90
ATOM     53  SC  PRO A  27     311.411 312.061 318.927  1.00 10.04
ATOM     54  CA  PRO A  28     311.353 313.446 314.624  1.00  9.68
ATOM     55  SC  PRO A  28     310.276 314.299 314.948  1.00 10.14
ATOM     56  CA  PHE A  29     314.690 314.995 314.338  1.00  9.47
ATOM     57  SC  PHE A  29     315.486 312.254 313.162  1.00  9.48
ATOM     58  CA  GLN A  30     315.893 318.475 314.711  1.00 11.47
ATOM     59  SC  GLN A  30     316.148 317.872 316.695  1.00 12.57
ATOM     60  CA  ASN A  31     316.592 319.156 310.923  1.00 12.57
ATOM     61  SC  ASN A  31     318.579 318.965 310.958  1.00 12.81
ATOM     62  CA  GLU A  32     313.277 317.700 309.968  1.00 13.22
ATOM     63  SC  GLU A  32     314.102 315.629 309.084  1.00 14.78
ATOM     64  CA  TYR A  33     310.389 318.294 312.547  1.00 11.18
ATOM     65  SC  TYR A  33     308.236 319.296 314.995  1.00 11.05
ATOM     66  CA  TRP A  34     312.064 321.560 313.181  1.00  9.19
ATOM     67  SC  TRP A  34     315.148 321.639 314.347  1.00  9.30
ATOM     68  CA  ASP A  35     312.651 322.755 309.539  1.00 10.32
ATOM     69  SC  ASP A  35     313.822 322.059 308.007  1.00 11.54
ATOM     70  CA  HIS A  36     308.918 321.954 308.374  1.00  9.83
ATOM     71  SC  HIS A  36     308.393 319.382 309.288  1.00 10.18
ATOM     72  CA  LYS A  37     307.520 322.779 311.854  1.00  7.98
ATOM     73  SC  LYS A  37     309.008 324.088 313.075  1.00  8.94
ATOM     74  CA  GLU A  38     305.580 325.280 313.445  1.00  6.22
ATOM     75  SC  GLU A  38     303.670 325.622 311.975  1.00  7.46
ATOM     76  CA  GLU A  39     306.289 326.008 317.134  1.00  4.57
ATOM     77  SC  GLU A  39     304.576 324.936 318.553  1.00  5.42
ATOM     78  CA  GLY A  40     308.514 323.119 319.011  1.00  3.63
ATOM     79  CA  LEU A  41     311.534 322.061 321.168  1.00  3.22
ATOM     80  SC  LEU A  41     311.248 320.595 322.633  1.00  3.81
ATOM     81  CA  TYR A  42     314.334 319.752 320.687  1.00  2.75
ATOM     82  SC  TYR A  42     317.059 321.412 319.536  1.00  3.24
ATOM     83  CA  VAL A  43     315.618 317.002 322.692  1.00  3.26
ATOM     84  SC  VAL A  43     314.153 316.668 322.575  1.00  3.85
ATOM     85  CA  ASP A  44     319.129 315.416 322.831  1.00  3.97
ATOM     86  SC  ASP A  44     319.178 315.819 324.771  1.00  5.11
ATOM     87  CA  ILE A  45     318.074 311.813 323.635  1.00  4.16
ATOM     88  SC  ILE A  45     317.015 310.914 322.415  1.00  4.29
ATOM     89  CA  VAL A  46     321.886 310.902 323.636  1.00  4.62
ATOM     90  SC  VAL A  46     322.132 311.694 322.512  1.00  4.77
ATOM     91  CA  SER A  47     322.580 313.307 326.549  1.00  5.48
ATOM     92  SC  SER A  47     322.510 314.320 325.708  1.00  5.73
ATOM     93  CA  GLY A  48     318.784 313.317 327.960  1.00  5.27
ATOM     94  CA  LYS A  49     318.574 317.059 328.396  1.00  5.17
ATOM     95  SC  LYS A  49     321.515 317.269 329.097  1.00  5.96
ATOM     96  CA  PRO A  50     316.686 319.611 326.614  1.00  4.61
ATOM     97  SC  PRO A  50     316.138 319.972 327.849  1.00  5.28
ATOM     98  CA  LEU A  51     318.802 320.956 323.870  1.00  4.12
ATOM     99  SC  LEU A  51     320.331 319.803 324.648  1.00  4.24
ATOM    100  CA  PHE A  52     317.139 323.798 322.063  1.00  3.97
ATOM    101  SC  PHE A  52     318.915 325.982 320.912  1.00  5.52
ATOM    102  CA  THR A  53     314.099 325.591 321.582  1.00  3.26
ATOM    103  SC  THR A  53     313.081 326.669 322.030  1.00  3.54
ATOM    104  CA  SER A  54     312.358 327.133 318.548  1.00  3.54
ATOM    105  SC  SER A  54     311.289 326.394 318.687  1.00  3.98
ATOM    106  CA  LYS A  55     310.581 330.701 318.099  1.00  4.25
ATOM    107  SC  LYS A  55     310.041 331.228 320.537  1.00  5.40
ATOM    108  CA  ASP A  56     313.810 332.084 316.830  1.00  5.51
ATOM    109  SC  ASP A  56     313.903 331.593 318.872  1.00  6.29
ATOM    110  CA  LYS A  57     315.834 330.606 313.977  1.00  6.15
ATOM    111  SC  LYS A  57     315.265 331.637 311.116  1.00  7.89
ATOM    112  CA  PHE A  58     319.536 331.510 313.223  1.00  6.73
ATOM    113  SC  PHE A  58     321.754 331.148 315.293  1.00  7.16
ATOM    114  CA  ASP A  59     321.796 330.628 310.258  1.00  7.99
ATOM    115  SC  ASP A  59     323.735 330.915 310.755  1.00  8.23
ATOM    116  CA  SER A  60     322.494 327.983 307.625  1.00  9.39
ATOM    117  SC  SER A  60     322.728 328.719 306.553  1.00  9.71
ATOM    118  CA  GLN A  61     326.094 327.756 308.139  1.00 10.57
ATOM    119  SC  GLN A  61     328.303 329.286 308.690  1.00 11.80
ATOM    120  CA  CYS A  62     326.922 324.092 308.741  1.00  9.53
ATOM    121  SC  CYS A  62     327.072 323.353 309.884  1.00  9.36
ATOM    122  CA  GLY A  63     324.548 323.050 305.855  1.00  8.94
ATOM    123  CA  TRP A  64     321.635 322.467 308.068  1.00  7.55
ATOM    124  SC  TRP A  64     323.441 319.653 307.870  1.00  7.66
ATOM    125  CA  PRO A  65     319.480 325.237 309.606  1.00  6.97
ATOM    126  SC  PRO A  65     318.417 324.355 309.907  1.00  6.99
ATOM    127  CA  SER A  66     320.465 326.137 313.319  1.00  6.43
ATOM    128  SC  SER A  66     320.664 327.348 313.129  1.00  6.83
ATOM    129  CA  PHE A  67     318.789 327.271 316.709  1.00  5.64
ATOM    130  SC  PHE A  67     316.519 325.476 317.125  1.00  6.74
ATOM    131  CA  THR A  68     318.714 330.621 318.830  1.00  5.63
ATOM    132  SC  THR A  68     318.171 331.957 319.207  1.00  5.89
ATOM    133  CA  LYS A  69     319.442 329.459 322.745  1.00  5.29
ATOM    134  SC  LYS A  69     316.783 330.596 323.834  1.00  6.05
ATOM    135  CA  PRO A  70     321.072 326.370 324.301  1.00  4.70
ATOM    136  SC  PRO A  70     322.305 327.194 324.334  1.00  5.19
ATOM    137  CA  ILE A  71     319.156 324.712 327.079  1.00  4.10
ATOM    138  SC  ILE A  71     317.475 324.491 326.237  1.00  3.80
ATOM    139  CA  GLU A  72     320.723 323.953 330.210  1.00  4.95
ATOM    140  SC  GLU A  72     318.761 324.218 331.708  1.00  5.75
ATOM    141  CA  GLU A  73     320.134 320.438 331.912  1.00  5.38
ATOM    142  SC  GLU A  73     319.000 319.037 333.438  1.00  6.24
ATOM    143  CA  GLU A  74     323.732 319.570 331.777  1.00  5.65
ATOM    144  SC  GLU A  74     325.781 319.093 333.019  1.00  6.75
ATOM    145  CA  VAL A  75     324.761 320.975 328.290  1.00  4.35
ATOM    146  SC  VAL A  75     323.259 321.073 328.373  1.00  4.36
ATOM    147  CA  GLU A  76     327.968 322.948 327.383  1.00  4.27
ATOM    148  SC  GLU A  76     329.350 321.411 327.118  1.00  5.02
ATOM    149  CA  GLU A  77     329.454 325.127 324.354  1.00  3.84
ATOM    150  SC  GLU A  77     329.442 327.547 324.462  1.00  4.44
ATOM    151  CA  LYS A  78     332.816 324.379 322.318  1.00  3.74
ATOM    152  SC  LYS A  78     335.295 322.708 322.865  1.00  4.42
ATOM    153  CA  LEU A  79     334.212 325.818 318.999  1.00  3.69
ATOM    154  SC  LEU A  79     333.760 327.357 317.676  1.00  3.83
ATOM    155  CA  ASP A  80     336.130 324.429 316.262  1.00  4.16
ATOM    156  SC  ASP A  80     334.611 323.721 315.172  1.00  4.48
ATOM    157  CA  THR A  81     337.850 326.581 313.474  1.00  5.05
ATOM    158  SC  THR A  81     339.390 326.723 313.616  1.00  5.48
ATOM    159  CA  SER A  82     338.021 325.638 309.929  1.00  6.29
ATOM    160  SC  SER A  82     336.884 326.344 310.217  1.00  6.32
ATOM    161  CA  HIS A  83     339.367 328.002 307.183  1.00  7.41
ATOM    162  SC  HIS A  83     337.538 327.595 305.230  1.00  8.48
ATOM    163  CA  GLY A  84     338.189 331.520 307.468  1.00  6.99
ATOM    164  CA  MET A  85     335.175 330.018 308.980  1.00  5.65
ATOM    165  SC  MET A  85     333.856 328.241 307.875  1.00  6.44
ATOM    166  CA  ILE A  86     334.330 329.286 312.808  1.00  4.44
ATOM    167  SC  ILE A  86     334.274 331.195 312.983  1.00  4.69
ATOM    168  CA  ARG A  87     331.746 326.724 314.154  1.00  3.78
ATOM    169  SC  ARG A  87     330.709 325.967 310.861  1.00  4.84
ATOM    170  CA  THR A  88     330.677 325.166 317.377  1.00  3.19
ATOM    171  SC  THR A  88     330.313 324.254 316.217  1.00  3.82
ATOM    172  CA  GLU A  89     330.280 321.453 318.970  1.00  2.86
ATOM    173  SC  GLU A  89     332.745 320.586 319.363  1.00  3.45
ATOM    174  CA  VAL A  90     327.938 321.360 321.950  1.00  2.75
ATOM    175  SC  VAL A  90     326.917 321.509 320.968  1.00  2.64
ATOM    176  CA  ARG A  91     328.527 318.759 324.763  1.00  3.41
ATOM    177  SC  ARG A  91     331.685 317.909 322.980  1.00  4.59
ATOM    178  CA  SER A  92     326.654 317.319 327.476  1.00  4.14
ATOM    179  SC  SER A  92     325.907 316.283 327.063  1.00  4.30
ATOM    180  CA  ARG A  93     327.912 316.007 331.033  1.00  5.20
ATOM    181  SC  ARG A  93     328.603 314.183 333.936  1.00  6.73
ATOM    182  CA  THR A  94     331.236 314.383 329.972  1.00  6.22
ATOM    183  SC  THR A  94     331.849 313.103 329.483  1.00  6.80
ATOM    184  CA  ALA A  95     333.481 316.729 328.003  1.00  6.38
ATOM    185  SC  ALA A  95     334.234 317.030 328.032  1.00  6.68
ATOM    186  CA  ASP A  96     334.796 314.347 325.466  1.00  6.12
ATOM    187  SC  ASP A  96     335.612 312.632 326.036  1.00  6.58
ATOM    188  CA  SER A  97     331.137 313.686 324.602  1.00  5.78
ATOM    189  SC  SER A  97     330.186 312.805 324.804  1.00  6.41
ATOM    190  CA  HIS A  98     329.282 315.683 321.701  1.00  4.45
ATOM    191  SC  HIS A  98     329.059 317.829 319.952  1.00  5.29
ATOM    192  CA  LEU A  99     325.452 315.772 321.086  1.00  3.87
ATOM    193  SC  LEU A  99     324.985 317.444 322.182  1.00  3.62
ATOM    194  CA  GLY A 100     325.193 317.939 317.804  1.00  3.67
ATOM    195  CA  HIS A 101     326.801 321.129 316.033  1.00  3.18
ATOM    196  SC  HIS A 101     325.032 320.315 314.159  1.00  4.04
ATOM    197  CA  VAL A 102     326.547 325.031 316.653  1.00  2.88
ATOM    198  SC  VAL A 102     326.661 325.401 318.139  1.00  2.83
ATOM    199  CA  PHE A 103     326.854 328.223 314.462  1.00  3.59
ATOM    200  SC  PHE A 103     325.386 326.995 312.152  1.00  4.66
ATOM    201  CA  ASN A 104     327.504 331.788 314.738  1.00  4.11
ATOM    202  SC  ASN A 104     329.507 331.792 314.982  1.00  4.16
ATOM    203  CA  ASP A 105     324.757 334.364 315.566  1.00  5.51
ATOM    204  SC  ASP A 105     323.975 334.978 317.377  1.00  6.43
ATOM    205  CA  GLY A 106     326.754 337.036 313.822  1.00  6.25
ATOM    206  CA  PRO A 107     329.142 337.835 316.575  1.00  6.99
ATOM    207  SC  PRO A 107     327.974 337.983 317.400  1.00  7.40
ATOM    208  CA  GLY A 108     330.905 334.428 317.342  1.00  7.87
ATOM    209  CA  PRO A 109     332.670 336.165 320.253  1.00  7.96
ATOM    210  SC  PRO A 109     333.574 336.589 319.277  1.00  8.05
ATOM    211  CA  ASN A 110     329.242 336.918 321.876  1.00  7.15
ATOM    212  SC  ASN A 110     328.949 338.860 321.147  1.00  7.42
ATOM    213  CA  GLY A 111     327.705 333.688 321.788  1.00  5.70
ATOM    214  CA  LEU A 112     326.711 330.652 319.882  1.00  4.11
ATOM    215  SC  LEU A 112     328.577 330.671 318.950  1.00  3.64
ATOM    216  CA  ARG A 113     323.703 328.820 318.959  1.00  4.15
ATOM    217  SC  ARG A 113     322.694 331.410 321.235  1.00  5.92
ATOM    218  CA  TYR A 114     322.826 325.186 318.416  1.00  3.56
ATOM    219  SC  TYR A 114     322.914 323.562 321.498  1.00  4.32
ATOM    220  CA  CYS A 115     322.122 322.993 315.322  1.00  4.10
ATOM    221  SC  CYS A 115     321.900 322.915 313.960  1.00  4.44
ATOM    222  CA  ILE A 116     321.063 319.332 315.725  1.00  4.36
ATOM    223  SC  ILE A 116     321.620 319.665 317.543  1.00  4.09
ATOM    224  CA  ASN A 117     321.131 316.471 313.209  1.00  5.42
ATOM    225  SC  ASN A 117     323.076 316.051 313.018  1.00  6.42
ATOM    226  CA  SER A 118     318.755 313.497 312.350  1.00  5.71
ATOM    227  SC  SER A 118     319.595 312.858 311.594  1.00  6.36
ATOM    228  CA  ALA A 119     319.484 310.599 314.871  1.00  5.39
ATOM    229  SC  ALA A 119     319.509 309.797 314.879  1.00  5.74
ATOM    230  CA  ALA A 120     321.577 313.203 316.899  1.00  4.23
ATOM    231  SC  ALA A 120     321.946 313.651 316.382  1.00  4.32
ATOM    232  CA  LEU A 121     318.616 315.011 318.467  1.00  3.16
ATOM    233  SC  LEU A 121     319.450 316.179 319.900  1.00  3.09
ATOM    234  CA  ARG A 122     314.962 314.498 318.744  1.00  3.52
ATOM    235  SC  ARG A 122     314.872 311.483 317.289  1.00  4.55
ATOM    236  CA  PHE A 123     312.172 317.120 318.339  1.00  3.47
ATOM    237  SC  PHE A 123     311.748 319.969 317.486  1.00  3.75
ATOM    238  CA  VAL A 124     308.615 316.907 319.546  1.00  4.78
ATOM    239  SC  VAL A 124     308.591 315.559 320.139  1.00  4.73
ATOM    240  CA  PRO A 125     305.792 319.146 320.383  1.00  5.53
ATOM    241  SC  PRO A 125     305.077 318.128 319.838  1.00  6.27
ATOM    242  CA  LYS A 126     304.410 318.840 323.795  1.00  5.70
ATOM    243  SC  LYS A 126     303.390 321.695 324.242  1.00  5.96
ATOM    244  CA  HIS A 127     302.592 315.607 322.610  1.00  7.29
ATOM    245  SC  HIS A 127     301.051 316.092 320.284  1.00  8.21
ATOM    246  CA  LYS A 128     305.366 313.370 321.812  1.00  6.99
ATOM    247  SC  LYS A 128     305.441 310.503 320.433  1.00  7.54
ATOM    248  CA  LEU A 129     307.664 314.467 324.845  1.00  6.23
ATOM    249  SC  LEU A 129     307.801 316.424 324.337  1.00  5.44
ATOM    250  CA  LYS A 130     304.854 315.064 327.555  1.00  7.76
ATOM    251  SC  LYS A 130     303.856 317.893 328.566  1.00  8.40
ATOM    252  CA  GLU A 131     302.975 311.740 326.046  1.00  9.20
ATOM    253  SC  GLU A 131     300.669 312.675 324.738  1.00  9.90
ATOM    254  CA  GLU A 132     306.212 309.630 326.349  1.00  9.06
ATOM    255  SC  GLU A 132     308.257 309.886 325.065  1.00  9.04
ATOM    256  CA  GLY A 133     306.728 311.127 329.804  1.00  9.54
ATOM    257  CA  TYR A 134     309.933 313.281 329.528  1.00  8.16
ATOM    258  SC  TYR A 134     312.903 312.081 328.761  1.00  8.07
ATOM    259  CA  GLU A 135     309.287 316.547 331.263  1.00  9.12
ATOM    260  SC  GLU A 135     309.244 315.330 333.025  1.00 10.25
ATOM    261  CA  SER A 136     312.832 317.530 330.729  1.00  8.08
ATOM    262  SC  SER A 136     312.698 316.225 330.431  1.00  8.38
ATOM    263  CA  TYR A 137     311.829 318.682 327.204  1.00  6.35
ATOM    264  SC  TYR A 137     312.832 315.680 326.297  1.00  7.15
ATOM    265  CA  LEU A 138     308.806 320.245 328.259  1.00  6.72
ATOM    266  SC  LEU A 138     308.603 318.240 328.438  1.00  6.64
ATOM    267  CA  HIS A 139     310.459 321.689 331.241  1.00  8.09
ATOM    268  SC  HIS A 139     310.198 319.802 333.334  1.00  9.48
ATOM    269  CA  LEU A 140     311.929 324.517 329.022  1.00  7.10
ATOM    270  SC  LEU A 140     312.338 323.100 327.656  1.00  6.49
ATOM    271  CA  PHE A 141     308.270 325.172 327.804  1.00  6.25
ATOM    272  SC  PHE A 141     307.819 323.540 325.373  1.00  5.36
ATOM    273  CA  ASN A 142     306.839 324.961 331.410  1.00  7.88
ATOM    274  SC  ASN A 142     305.565 323.421 331.545  1.00  8.08
ATOM    275  CA  LYS A 143     309.825 326.883 332.944  1.00  8.95
ATOM    276  SC  LYS A 143     311.911 324.541 332.600  1.00 10.10
ATOM    277  CA  LEU A 144     309.786 329.270 329.928  1.00  8.19
ATOM    278  SC  LEU A 144     310.285 328.563 327.978  1.00  7.96
ATOM    279  CA  GLU A 145     306.349 330.156 330.008  1.00  8.45
ATOM    280  SC  GLU A 145     306.018 328.386 328.387  1.00  8.54
ATOM    281  CA  HIS A 146     306.799 331.513 333.545  1.00 10.31
ATOM    282  SC  HIS A 146     305.842 328.981 334.189  1.00 10.93
ATOM    283  CA  HIS A 147     308.914 334.287 332.327  1.00 11.79
ATOM    284  SC  HIS A 147     310.880 333.981 330.413  1.00 12.70
TER
CONECT    1    3    2
CONECT    3    5    4
CONECT    5    7    6
CONECT    7    9    8
CONECT    9   11   10
CONECT   11   13   12
CONECT   13   15   14
CONECT   15   17   16
CONECT   17   19   18
CONECT   19   21   20
CONECT   21   23   22
CONECT   23   25   24
CONECT   25   27   26
CONECT   27   29   28
CONECT   29   31   30
CONECT   31   33   32
CONECT   33   35   34
CONECT   35   37   36
CONECT   37   39   38
CONECT   39   41   40
CONECT   41   43   42
CONECT   43   45   44
CONECT   45   47   46
CONECT   47   48
CONECT   48   50   49
CONECT   50   52   51
CONECT   52   54   53
CONECT   54   56   55
CONECT   56   58   57
CONECT   58   60   59
CONECT   60   62   61
CONECT   62   64   63
CONECT   64   66   65
CONECT   66   68   67
CONECT   68   70   69
CONECT   70   72   71
CONECT   72   74   73
CONECT   74   76   75
CONECT   76   78   77
CONECT   78   79
CONECT   79   81   80
CONECT   81   83   82
CONECT   83   85   84
CONECT   85   87   86
CONECT   87   89   88
CONECT   89   91   90
CONECT   91   93   92
CONECT   93   94
CONECT   94   96   95
CONECT   96   98   97
CONECT   98  100   99
CONECT  100  102  101
CONECT  102  104  103
CONECT  104  106  105
CONECT  106  108  107
CONECT  108  110  109
CONECT  110  112  111
CONECT  112  114  113
CONECT  114  116  115
CONECT  116  118  117
CONECT  118  120  119
CONECT  120  122  121
CONECT  122  123
CONECT  123  125  124
CONECT  125  127  126
CONECT  127  129  128
CONECT  129  131  130
CONECT  131  133  132
CONECT  133  135  134
CONECT  135  137  136
CONECT  137  139  138
CONECT  139  141  140
CONECT  141  143  142
CONECT  143  145  144
CONECT  145  147  146
CONECT  147  149  148
CONECT  149  151  150
CONECT  151  153  152
CONECT  153  155  154
CONECT  155  157  156
CONECT  157  159  158
CONECT  159  161  160
CONECT  161  163  162
CONECT  163  164
CONECT  164  166  165
CONECT  166  168  167
CONECT  168  170  169
CONECT  170  172  171
CONECT  172  174  173
CONECT  174  176  175
CONECT  176  178  177
CONECT  178  180  179
CONECT  180  182  181
CONECT  182  184  183
CONECT  184  186  185
CONECT  186  188  187
CONECT  188  190  189
CONECT  190  192  191
CONECT  192  194  193
CONECT  194  195
CONECT  195  197  196
CONECT  197  199  198
CONECT  199  201  200
CONECT  201  203  202
CONECT  203  205  204
CONECT  205  206
CONECT  206  208  207
CONECT  208  209
CONECT  209  211  210
CONECT  211  213  212
CONECT  213  214
CONECT  214  216  215
CONECT  216  218  217
CONECT  218  220  219
CONECT  220  222  221
CONECT  222  224  223
CONECT  224  226  225
CONECT  226  228  227
CONECT  228  230  229
CONECT  230  232  231
CONECT  232  234  233
CONECT  234  236  235
CONECT  236  238  237
CONECT  238  240  239
CONECT  240  242  241
CONECT  242  244  243
CONECT  244  246  245
CONECT  246  248  247
CONECT  248  250  249
CONECT  250  252  251
CONECT  252  254  253
CONECT  254  256  255
CONECT  256  257
CONECT  257  259  258
CONECT  259  261  260
CONECT  261  263  262
CONECT  263  265  264
CONECT  265  267  266
CONECT  267  269  268
CONECT  269  271  270
CONECT  271  273  272
CONECT  273  275  274
CONECT  275  277  276
CONECT  277  279  278
CONECT  279  281  280
CONECT  281  283  282
CONECT  283  284
ENDMDL
