# Supplementary material for: Implementation of Time-Averaged Restraints with UNRES Coarse-Grained Model of Polypeptide Chains
Source: J Chem Theory Comput. 2025 Jan 24;21(3):1476–93. doi: 10.1021/acs.jctc.4c01504 (PMC11823420; doi:10.1021/acs.jctc.4c01504)
Supplement: Supplementary file 2 — ct4c01504_si_002.zip [file ct4c01504_si_002.zip › Suppdata/Structures/Models/2KZN_T280K_noave-cg.pdb]

REMARK 2KZN MODEL 1 UNRES energy =   873.97 kcal/mol RMSD =10.96 A
CRYST1  640.000  640.000  640.000  90.00  90.00  90.00 P 1           1
ORIGX1       1.00000   0.00000   0.00000        0.00000
ORIGX2       0.00000   1.00000   0.00000        0.00000
ORIGX2       0.00000   0.00000   1.00000        0.00000
SCALE1       1.00000   0.00000   0.00000        0.00000
SCALE2       1.00000   0.00000   0.00000        0.00000
SCALE3       1.00000   0.00000   0.00000        0.00000
ATOM      1  CA  MET A   1     317.258 303.892 314.875  1.00 14.58
ATOM      2  SC  MET A   1     315.666 305.831 315.303  1.00 14.15
ATOM      3  CA  ALA A   2     320.317 304.859 316.958  1.00 14.24
ATOM      4  SC  ALA A   2     319.835 304.359 317.363  1.00 14.47
ATOM      5  CA  TYR A   3     322.521 307.988 316.330  1.00 13.06
ATOM      6  SC  TYR A   3     319.392 309.216 316.473  1.00 12.39
ATOM      7  CA  ASN A   4     325.453 306.562 318.556  1.00 13.35
ATOM      8  SC  ASN A   4     323.924 305.697 319.578  1.00 14.21
ATOM      9  CA  LYS A   5     327.706 307.365 315.710  1.00 12.59
ATOM     10  SC  LYS A   5     329.251 306.414 313.720  1.00 13.65
ATOM     11  CA  GLU A   6     327.162 311.169 316.026  1.00 12.20
ATOM     12  SC  GLU A   6     324.760 311.058 315.519  1.00 13.14
ATOM     13  CA  GLU A   7     328.975 311.535 319.579  1.00 11.55
ATOM     14  SC  GLU A   7     330.328 309.997 320.838  1.00 12.57
ATOM     15  CA  LYS A   8     332.073 310.343 317.595  1.00 10.14
ATOM     16  SC  LYS A   8     334.506 309.148 317.843  1.00 10.77
ATOM     17  CA  ILE A   9     331.217 311.900 314.349  1.00  9.63
ATOM     18  SC  ILE A   9     329.696 313.045 314.651  1.00  8.80
ATOM     19  CA  LYS A  10     334.492 313.943 314.004  1.00 10.30
ATOM     20  SC  LYS A  10     333.889 316.165 312.613  1.00 11.57
ATOM     21  CA  SER A  11     335.125 314.192 317.660  1.00 10.09
ATOM     22  SC  SER A  11     335.593 315.303 318.223  1.00 10.61
ATOM     23  CA  LEU A  12     331.633 315.698 318.216  1.00  7.63
ATOM     24  SC  LEU A  12     329.855 315.447 318.632  1.00  6.59
ATOM     25  CA  ASN A  13     331.125 317.013 314.602  1.00  6.63
ATOM     26  SC  ASN A  13     329.388 318.014 314.830  1.00  6.58
ATOM     27  CA  ARG A  14     333.012 320.241 314.984  1.00  6.30
ATOM     28  SC  ARG A  14     333.497 323.124 313.640  1.00  7.98
ATOM     29  CA  MET A  15     330.326 321.317 317.293  1.00  5.25
ATOM     30  SC  MET A  15     328.776 322.316 315.996  1.00  6.51
ATOM     31  CA  GLN A  16     331.807 319.222 320.175  1.00  4.06
ATOM     32  SC  GLN A  16     329.805 318.819 321.400  1.00  3.71
ATOM     33  CA  TYR A  17     335.434 319.738 318.547  1.00  5.61
ATOM     34  SC  TYR A  17     335.821 319.789 315.179  1.00  7.50
ATOM     35  CA  GLU A  18     335.356 323.455 319.031  1.00  5.93
ATOM     36  SC  GLU A  18     336.220 323.519 316.397  1.00  6.63
ATOM     37  CA  VAL A  19     331.851 324.083 320.650  1.00  5.90
ATOM     38  SC  VAL A  19     330.370 323.876 320.461  1.00  5.57
ATOM     39  CA  THR A  20     333.046 323.907 324.282  1.00  7.17
ATOM     40  SC  THR A  20     333.289 322.823 325.271  1.00  7.04
ATOM     41  CA  GLN A  21     335.228 326.939 323.539  1.00  8.79
ATOM     42  SC  GLN A  21     337.527 325.713 324.588  1.00  9.23
ATOM     43  CA  ASN A  22     332.815 328.390 320.851  1.00  9.51
ATOM     44  SC  ASN A  22     332.706 329.078 319.009  1.00 10.42
ATOM     45  CA  ASN A  23     330.402 329.086 323.658  1.00  8.45
ATOM     46  SC  ASN A  23     330.260 330.966 323.036  1.00  8.39
ATOM     47  CA  GLY A  24     328.181 326.236 322.916  1.00  8.37
ATOM     48  CA  THR A  25     327.350 327.319 319.446  1.00  8.01
ATOM     49  SC  THR A  25     326.055 327.923 319.155  1.00  8.80
ATOM     50  CA  GLU A  26     329.049 325.738 316.427  1.00  6.86
ATOM     51  SC  GLU A  26     331.387 325.881 316.279  1.00  7.07
ATOM     52  CA  PRO A  27     328.233 325.439 312.575  1.00  7.77
ATOM     53  SC  PRO A  27     329.532 325.840 312.073  1.00  8.12
ATOM     54  CA  PRO A  28     326.742 321.998 311.736  1.00  6.87
ATOM     55  SC  PRO A  28     325.638 322.739 311.187  1.00  7.68
ATOM     56  CA  PHE A  29     328.988 320.336 309.438  1.00  6.46
ATOM     57  SC  PHE A  29     329.259 317.459 310.414  1.00  6.67
ATOM     58  CA  GLN A  30     328.262 318.499 305.969  1.00  7.41
ATOM     59  SC  GLN A  30     329.184 320.445 304.169  1.00  8.33
ATOM     60  CA  ASN A  31     329.778 315.311 307.258  1.00  7.70
ATOM     61  SC  ASN A  31     331.799 315.144 307.406  1.00  7.77
ATOM     62  CA  GLU A  32     327.869 312.033 308.053  1.00  8.14
ATOM     63  SC  GLU A  32     328.838 311.244 310.144  1.00  9.08
ATOM     64  CA  TYR A  33     325.314 313.708 310.589  1.00  7.26
ATOM     65  SC  TYR A  33     324.901 316.769 311.844  1.00  7.84
ATOM     66  CA  TRP A  34     323.633 315.747 307.894  1.00  6.46
ATOM     67  SC  TRP A  34     325.059 318.878 307.904  1.00  6.36
ATOM     68  CA  ASP A  35     322.542 312.423 306.123  1.00  7.42
ATOM     69  SC  ASP A  35     323.495 311.849 304.451  1.00  7.94
ATOM     70  CA  HIS A  36     321.266 310.948 309.254  1.00  7.68
ATOM     71  SC  HIS A  36     323.607 309.954 309.609  1.00  8.12
ATOM     72  CA  LYS A  37     317.314 310.980 309.241  1.00  7.33
ATOM     73  SC  LYS A  37     316.068 308.977 307.228  1.00  8.67
ATOM     74  CA  GLU A  38     316.591 309.769 312.653  1.00  6.81
ATOM     75  SC  GLU A  38     318.783 308.915 312.066  1.00  7.52
ATOM     76  CA  GLU A  39     313.303 309.727 314.671  1.00  6.34
ATOM     77  SC  GLU A  39     312.556 311.012 312.848  1.00  7.37
ATOM     78  CA  GLY A  40     313.697 309.641 318.505  1.00  4.33
ATOM     79  CA  LEU A  41     315.699 312.321 319.810  1.00  2.99
ATOM     80  SC  LEU A  41     315.395 313.477 321.232  1.00  2.96
ATOM     81  CA  TYR A  42     318.463 314.122 318.085  1.00  2.56
ATOM     82  SC  TYR A  42     320.183 313.332 315.280  1.00  4.65
ATOM     83  CA  VAL A  43     320.605 316.154 320.178  1.00  2.87
ATOM     84  SC  VAL A  43     319.910 315.154 321.097  1.00  2.96
ATOM     85  CA  ASP A  44     323.899 314.800 318.673  1.00  3.83
ATOM     86  SC  ASP A  44     322.885 315.247 316.988  1.00  4.94
ATOM     87  CA  ILE A  45     325.537 315.674 321.760  1.00  5.19
ATOM     88  SC  ILE A  45     326.849 315.398 322.656  1.00  4.71
ATOM     89  CA  VAL A  46     325.994 319.202 320.011  1.00  6.10
ATOM     90  SC  VAL A  46     326.014 318.524 318.732  1.00  5.39
ATOM     91  CA  SER A  47     322.517 320.094 319.769  1.00  7.72
ATOM     92  SC  SER A  47     321.764 321.100 319.532  1.00  7.78
ATOM     93  CA  GLY A  48     322.949 319.396 316.014  1.00  7.08
ATOM     94  CA  LYS A  49     319.445 318.166 316.205  1.00  6.37
ATOM     95  SC  LYS A  49     319.705 316.696 313.510  1.00  8.05
ATOM     96  CA  PRO A  50     315.911 319.160 317.397  1.00  5.49
ATOM     97  SC  PRO A  50     315.418 318.437 316.353  1.00  6.38
ATOM     98  CA  LEU A  51     316.034 317.479 320.852  1.00  5.22
ATOM     99  SC  LEU A  51     317.072 319.384 321.171  1.00  5.58
ATOM    100  CA  PHE A  52     312.622 316.054 319.341  1.00  5.39
ATOM    101  SC  PHE A  52     310.235 316.521 317.582  1.00  7.06
ATOM    102  CA  THR A  53     313.322 314.728 315.702  1.00  5.42
ATOM    103  SC  THR A  53     312.334 314.909 314.596  1.00  6.09
ATOM    104  CA  SER A  54     316.302 314.904 313.542  1.00  6.31
ATOM    105  SC  SER A  54     317.244 314.322 313.023  1.00  6.57
ATOM    106  CA  LYS A  55     314.038 314.679 310.603  1.00  7.74
ATOM    107  SC  LYS A  55     311.031 315.267 310.657  1.00  8.49
ATOM    108  CA  ASP A  56     314.037 318.506 310.580  1.00  9.42
ATOM    109  SC  ASP A  56     312.909 318.922 312.178  1.00 10.07
ATOM    110  CA  LYS A  57     317.626 318.422 309.390  1.00 10.17
ATOM    111  SC  LYS A  57     317.878 317.920 306.675  1.00 12.07
ATOM    112  CA  PHE A  58     317.135 321.532 307.136  1.00  9.76
ATOM    113  SC  PHE A  58     314.741 322.681 308.367  1.00 10.13
ATOM    114  CA  ASP A  59     319.084 324.635 306.879  1.00 11.67
ATOM    115  SC  ASP A  59     318.085 326.375 307.472  1.00 11.94
ATOM    116  CA  SER A  60     320.726 326.901 309.540  1.00 13.16
ATOM    117  SC  SER A  60     321.469 326.729 310.682  1.00 13.71
ATOM    118  CA  GLN A  61     320.991 330.695 310.402  1.00 14.02
ATOM    119  SC  GLN A  61     320.087 331.717 308.091  1.00 14.92
ATOM    120  CA  CYS A  62     321.805 329.870 314.006  1.00 12.72
ATOM    121  SC  CYS A  62     321.268 328.691 314.632  1.00 12.31
ATOM    122  CA  GLY A  63     324.920 327.504 313.636  1.00 12.25
ATOM    123  CA  TRP A  64     323.184 324.057 313.674  1.00 10.41
ATOM    124  SC  TRP A  64     324.003 323.946 317.109  1.00  9.43
ATOM    125  CA  PRO A  65     320.684 322.488 311.435  1.00 10.34
ATOM    126  SC  PRO A  65     320.883 321.280 312.145  1.00 10.37
ATOM    127  CA  SER A  66     316.897 323.617 312.329  1.00  8.92
ATOM    128  SC  SER A  66     316.014 324.551 312.023  1.00  9.14
ATOM    129  CA  PHE A  67     314.794 322.037 314.738  1.00  7.98
ATOM    130  SC  PHE A  67     317.575 322.520 315.818  1.00  8.68
ATOM    131  CA  THR A  68     311.037 321.477 314.918  1.00  7.86
ATOM    132  SC  THR A  68     309.607 321.240 314.588  1.00  8.16
ATOM    133  CA  LYS A  69     309.655 322.143 318.298  1.00  7.34
ATOM    134  SC  LYS A  69     308.915 319.862 320.236  1.00  8.16
ATOM    135  CA  PRO A  70     311.901 323.240 321.205  1.00  6.83
ATOM    136  SC  PRO A  70     310.822 324.204 321.174  1.00  7.65
ATOM    137  CA  ILE A  71     311.764 321.203 324.485  1.00  5.78
ATOM    138  SC  ILE A  71     312.399 319.689 323.389  1.00  5.42
ATOM    139  CA  GLU A  72     312.834 322.643 327.605  1.00  6.90
ATOM    140  SC  GLU A  72     311.115 324.528 327.825  1.00  8.34
ATOM    141  CA  GLU A  73     315.387 319.854 328.311  1.00  7.51
ATOM    142  SC  GLU A  73     315.463 319.900 330.818  1.00  8.76
ATOM    143  CA  GLU A  74     316.792 319.285 324.921  1.00  7.20
ATOM    144  SC  GLU A  74     318.236 317.274 325.347  1.00  8.26
ATOM    145  CA  VAL A  75     317.564 322.830 324.214  1.00  5.50
ATOM    146  SC  VAL A  75     316.118 323.203 324.241  1.00  4.57
ATOM    147  CA  GLU A  76     316.689 325.625 326.550  1.00  5.31
ATOM    148  SC  GLU A  76     316.002 325.218 328.793  1.00  6.85
ATOM    149  CA  GLU A  77     313.987 328.528 326.601  1.00  4.35
ATOM    150  SC  GLU A  77     312.471 330.089 325.700  1.00  5.44
ATOM    151  CA  LYS A  78     316.490 331.205 327.827  1.00  4.17
ATOM    152  SC  LYS A  78     316.820 330.429 330.772  1.00  5.10
ATOM    153  CA  LEU A  79     316.386 334.714 326.211  1.00  5.15
ATOM    154  SC  LEU A  79     317.988 335.133 324.985  1.00  5.38
ATOM    155  CA  ASP A  80     315.756 334.410 322.463  1.00  6.99
ATOM    156  SC  ASP A  80     314.319 335.827 322.001  1.00  7.87
ATOM    157  CA  THR A  81     316.999 333.363 319.210  1.00  9.35
ATOM    158  SC  THR A  81     316.805 332.051 318.830  1.00  9.99
ATOM    159  CA  SER A  82     315.420 336.032 316.694  1.00 11.08
ATOM    160  SC  SER A  82     314.391 335.167 316.530  1.00 11.05
ATOM    161  CA  HIS A  83     316.926 338.727 319.029  1.00 12.89
ATOM    162  SC  HIS A  83     314.668 339.861 320.095  1.00 14.19
ATOM    163  CA  GLY A  84     320.519 337.719 319.369  1.00 11.99
ATOM    164  CA  MET A  85     321.103 339.067 322.854  1.00  9.84
ATOM    165  SC  MET A  85     318.730 339.427 323.761  1.00 10.92
ATOM    166  CA  ILE A  86     322.727 337.714 326.032  1.00  7.29
ATOM    167  SC  ILE A  86     321.336 337.121 327.331  1.00  7.33
ATOM    168  CA  ARG A  87     322.497 333.975 325.243  1.00  5.57
ATOM    169  SC  ARG A  87     323.967 335.881 322.951  1.00  7.02
ATOM    170  CA  THR A  88     320.283 331.331 326.335  1.00  3.88
ATOM    171  SC  THR A  88     319.728 331.753 327.635  1.00  4.53
ATOM    172  CA  GLU A  89     319.269 331.268 322.476  1.00  3.16
ATOM    173  SC  GLU A  89     320.562 331.289 320.397  1.00  4.06
ATOM    174  CA  VAL A  90     318.029 328.073 322.901  1.00  3.11
ATOM    175  SC  VAL A  90     318.428 327.144 323.961  1.00  2.78
ATOM    176  CA  ARG A  91     314.802 327.355 321.102  1.00  5.32
ATOM    177  SC  ARG A  91     312.139 327.227 323.418  1.00  7.79
ATOM    178  CA  SER A  92     311.628 329.407 320.192  1.00  7.30
ATOM    179  SC  SER A  92     310.693 328.647 319.611  1.00  7.80
ATOM    180  CA  ARG A  93     308.071 329.433 321.517  1.00  9.29
ATOM    181  SC  ARG A  93     308.356 332.934 321.654  1.00 10.72
ATOM    182  CA  THR A  94     306.379 329.606 317.935  1.00 11.21
ATOM    183  SC  THR A  94     305.767 330.736 317.168  1.00 11.66
ATOM    184  CA  ALA A  95     307.153 326.234 316.370  1.00 11.44
ATOM    185  SC  ALA A  95     307.092 325.792 315.667  1.00 11.71
ATOM    186  CA  ASP A  96     310.935 327.175 315.969  1.00  9.68
ATOM    187  SC  ASP A  96     309.659 328.720 316.211  1.00 10.08
ATOM    188  CA  SER A  97     314.219 325.415 317.029  1.00  7.86
ATOM    189  SC  SER A  97     313.554 324.609 317.795  1.00  8.12
ATOM    190  CA  HIS A  98     317.430 326.870 315.691  1.00  6.39
ATOM    191  SC  HIS A  98     316.682 329.367 315.023  1.00  7.53
ATOM    192  CA  LEU A  99     318.879 326.210 318.760  1.00  5.12
ATOM    193  SC  LEU A  99     317.409 325.396 319.927  1.00  4.52
ATOM    194  CA  GLY A 100     322.428 326.489 320.525  1.00  4.34
ATOM    195  CA  HIS A 101     323.582 329.612 322.088  1.00  4.98
ATOM    196  SC  HIS A 101     324.314 331.693 320.343  1.00  6.88
ATOM    197  CA  VAL A 102     323.183 327.970 325.464  1.00  4.06
ATOM    198  SC  VAL A 102     322.037 327.953 326.353  1.00  3.15
ATOM    199  CA  PHE A 103     326.013 326.404 327.177  1.00  6.29
ATOM    200  SC  PHE A 103     328.970 326.542 326.980  1.00  8.23
ATOM    201  CA  ASN A 104     327.171 329.867 328.505  1.00  6.72
ATOM    202  SC  ASN A 104     327.449 331.199 330.051  1.00  6.12
ATOM    203  CA  ASP A 105     325.961 333.100 326.889  1.00  6.83
ATOM    204  SC  ASP A 105     325.510 332.589 324.906  1.00  7.62
ATOM    205  CA  GLY A 106     324.695 334.382 330.392  1.00  7.48
ATOM    206  CA  PRO A 107     325.855 335.060 334.025  1.00  8.76
ATOM    207  SC  PRO A 107     324.749 334.264 334.299  1.00  9.08
ATOM    208  CA  GLY A 108     328.491 332.445 334.939  1.00  9.60
ATOM    209  CA  PRO A 109     329.847 329.294 333.483  1.00 10.28
ATOM    210  SC  PRO A 109     330.300 329.102 334.800  1.00 11.03
ATOM    211  CA  ASN A 110     326.431 327.987 333.083  1.00  7.68
ATOM    212  SC  ASN A 110     325.473 327.064 331.458  1.00  6.72
ATOM    213  CA  GLY A 111     324.218 330.103 334.911  1.00  7.18
ATOM    214  CA  LEU A 112     321.994 330.541 331.927  1.00  5.20
ATOM    215  SC  LEU A 112     323.139 330.204 330.165  1.00  4.49
ATOM    216  CA  ARG A 113     321.067 327.094 330.709  1.00  5.49
ATOM    217  SC  ARG A 113     319.508 324.147 331.325  1.00  7.54
ATOM    218  CA  TYR A 114     322.843 323.855 329.965  1.00  5.37
ATOM    219  SC  TYR A 114     322.767 320.980 331.644  1.00  7.12
ATOM    220  CA  CYS A 115     321.041 321.358 327.691  1.00  5.14
ATOM    221  SC  CYS A 115     319.636 321.460 327.719  1.00  5.71
ATOM    222  CA  ILE A 116     323.615 322.071 324.833  1.00  5.19
ATOM    223  SC  ILE A 116     322.393 323.086 323.784  1.00  4.73
ATOM    224  CA  ASN A 117     327.284 321.321 323.467  1.00  6.49
ATOM    225  SC  ASN A 117     328.591 322.774 324.056  1.00  7.63
ATOM    226  CA  SER A 118     327.782 318.194 325.086  1.00  6.90
ATOM    227  SC  SER A 118     328.843 318.751 325.544  1.00  7.49
ATOM    228  CA  ALA A 119     326.099 319.441 328.320  1.00  8.63
ATOM    229  SC  ALA A 119     326.419 320.117 328.104  1.00  9.02
ATOM    230  CA  ALA A 120     323.567 316.804 328.528  1.00  7.96
ATOM    231  SC  ALA A 120     322.872 316.653 329.016  1.00  8.36
ATOM    232  CA  LEU A 121     322.936 315.882 324.884  1.00  5.50
ATOM    233  SC  LEU A 121     322.420 317.556 323.842  1.00  5.07
ATOM    234  CA  ARG A 122     321.503 312.636 323.577  1.00  5.14
ATOM    235  SC  ARG A 122     323.805 312.243 326.242  1.00  7.33
ATOM    236  CA  PHE A 123     320.973 310.876 320.262  1.00  4.74
ATOM    237  SC  PHE A 123     323.947 311.470 319.827  1.00  6.55
ATOM    238  CA  VAL A 124     318.813 308.187 321.312  1.00  5.03
ATOM    239  SC  VAL A 124     318.652 309.335 322.289  1.00  4.35
ATOM    240  CA  PRO A 125     315.260 306.889 320.421  1.00  5.99
ATOM    241  SC  PRO A 125     315.799 305.562 320.300  1.00  6.46
ATOM    242  CA  LYS A 126     313.243 306.661 323.563  1.00  6.06
ATOM    243  SC  LYS A 126     311.845 304.652 325.347  1.00  7.48
ATOM    244  CA  HIS A 127     315.840 304.403 325.168  1.00  7.16
ATOM    245  SC  HIS A 127     313.824 303.151 323.812  1.00  8.42
ATOM    246  CA  LYS A 128     318.601 306.872 325.906  1.00  6.62
ATOM    247  SC  LYS A 128     321.604 307.807 325.735  1.00  7.68
ATOM    248  CA  LEU A 129     316.170 309.496 326.430  1.00  5.52
ATOM    249  SC  LEU A 129     315.272 310.021 324.990  1.00  4.51
ATOM    250  CA  LYS A 130     315.842 308.882 329.929  1.00  7.37
ATOM    251  SC  LYS A 130     313.329 307.572 331.116  1.00  8.78
ATOM    252  CA  GLU A 131     318.914 311.085 330.238  1.00  8.21
ATOM    253  SC  GLU A 131     319.963 309.927 332.468  1.00  9.23
ATOM    254  CA  GLU A 132     316.945 313.682 328.042  1.00  7.88
ATOM    255  SC  GLU A 132     318.936 311.979 327.085  1.00  8.45
ATOM    256  CA  GLY A 133     313.675 313.732 330.434  1.00  8.03
ATOM    257  CA  TYR A 134     311.687 310.686 329.400  1.00  6.87
ATOM    258  SC  TYR A 134     310.339 310.039 332.427  1.00  8.17
ATOM    259  CA  GLU A 135     308.694 313.179 329.138  1.00  7.21
ATOM    260  SC  GLU A 135     308.465 313.630 331.585  1.00  8.70
ATOM    261  CA  SER A 136     310.631 315.379 326.783  1.00  6.16
ATOM    262  SC  SER A 136     311.155 316.272 327.660  1.00  6.50
ATOM    263  CA  TYR A 137     312.533 312.892 324.599  1.00  4.93
ATOM    264  SC  TYR A 137     314.393 314.724 326.805  1.00  6.21
ATOM    265  CA  LEU A 138     309.617 310.135 324.774  1.00  6.50
ATOM    266  SC  LEU A 138     311.047 309.348 325.957  1.00  5.85
ATOM    267  CA  HIS A 139     307.030 312.717 323.976  1.00  8.36
ATOM    268  SC  HIS A 139     306.890 313.866 326.478  1.00  9.92
ATOM    269  CA  LEU A 140     308.966 313.437 320.799  1.00  7.89
ATOM    270  SC  LEU A 140     310.155 314.443 322.161  1.00  7.11
ATOM    271  CA  PHE A 141     309.320 309.547 319.887  1.00  8.16
ATOM    272  SC  PHE A 141     309.465 306.591 320.797  1.00  8.58
ATOM    273  CA  ASN A 142     305.495 308.901 320.790  1.00 10.38
ATOM    274  SC  ASN A 142     304.766 307.130 321.315  1.00 10.63
ATOM    275  CA  LYS A 143     304.680 312.275 319.008  1.00 12.41
ATOM    276  SC  LYS A 143     303.291 314.562 320.576  1.00 13.54
ATOM    277  CA  LEU A 144     306.784 311.737 315.771  1.00 13.44
ATOM    278  SC  LEU A 144     308.722 311.616 316.487  1.00 12.64
ATOM    279  CA  GLU A 145     306.011 307.801 315.533  1.00 14.74
ATOM    280  SC  GLU A 145     307.424 305.913 315.276  1.00 15.32
ATOM    281  CA  HIS A 146     302.535 308.763 316.330  1.00 16.19
ATOM    282  SC  HIS A 146     300.818 310.099 318.070  1.00 16.09
ATOM    283  CA  HIS A 147     301.127 311.008 313.429  1.00 18.40
ATOM    284  SC  HIS A 147     301.683 309.247 311.392  1.00 19.20
TER
CONECT    1    3    2
CONECT    3    5    4
CONECT    5    7    6
CONECT    7    9    8
CONECT    9   11   10
CONECT   11   13   12
CONECT   13   15   14
CONECT   15   17   16
CONECT   17   19   18
CONECT   19   21   20
CONECT   21   23   22
CONECT   23   25   24
CONECT   25   27   26
CONECT   27   29   28
CONECT   29   31   30
CONECT   31   33   32
CONECT   33   35   34
CONECT   35   37   36
CONECT   37   39   38
CONECT   39   41   40
CONECT   41   43   42
CONECT   43   45   44
CONECT   45   47   46
CONECT   47   48
CONECT   48   50   49
CONECT   50   52   51
CONECT   52   54   53
CONECT   54   56   55
CONECT   56   58   57
CONECT   58   60   59
CONECT   60   62   61
CONECT   62   64   63
CONECT   64   66   65
CONECT   66   68   67
CONECT   68   70   69
CONECT   70   72   71
CONECT   72   74   73
CONECT   74   76   75
CONECT   76   78   77
CONECT   78   79
CONECT   79   81   80
CONECT   81   83   82
CONECT   83   85   84
CONECT   85   87   86
CONECT   87   89   88
CONECT   89   91   90
CONECT   91   93   92
CONECT   93   94
CONECT   94   96   95
CONECT   96   98   97
CONECT   98  100   99
CONECT  100  102  101
CONECT  102  104  103
CONECT  104  106  105
CONECT  106  108  107
CONECT  108  110  109
CONECT  110  112  111
CONECT  112  114  113
CONECT  114  116  115
CONECT  116  118  117
CONECT  118  120  119
CONECT  120  122  121
CONECT  122  123
CONECT  123  125  124
CONECT  125  127  126
CONECT  127  129  128
CONECT  129  131  130
CONECT  131  133  132
CONECT  133  135  134
CONECT  135  137  136
CONECT  137  139  138
CONECT  139  141  140
CONECT  141  143  142
CONECT  143  145  144
CONECT  145  147  146
CONECT  147  149  148
CONECT  149  151  150
CONECT  151  153  152
CONECT  153  155  154
CONECT  155  157  156
CONECT  157  159  158
CONECT  159  161  160
CONECT  161  163  162
CONECT  163  164
CONECT  164  166  165
CONECT  166  168  167
CONECT  168  170  169
CONECT  170  172  171
CONECT  172  174  173
CONECT  174  176  175
CONECT  176  178  177
CONECT  178  180  179
CONECT  180  182  181
CONECT  182  184  183
CONECT  184  186  185
CONECT  186  188  187
CONECT  188  190  189
CONECT  190  192  191
CONECT  192  194  193
CONECT  194  195
CONECT  195  197  196
CONECT  197  199  198
CONECT  199  201  200
CONECT  201  203  202
CONECT  203  205  204
CONECT  205  206
CONECT  206  208  207
CONECT  208  209
CONECT  209  211  210
CONECT  211  213  212
CONECT  213  214
CONECT  214  216  215
CONECT  216  218  217
CONECT  218  220  219
CONECT  220  222  221
CONECT  222  224  223
CONECT  224  226  225
CONECT  226  228  227
CONECT  228  230  229
CONECT  230  232  231
CONECT  232  234  233
CONECT  234  236  235
CONECT  236  238  237
CONECT  238  240  239
CONECT  240  242  241
CONECT  242  244  243
CONECT  244  246  245
CONECT  246  248  247
CONECT  248  250  249
CONECT  250  252  251
CONECT  252  254  253
CONECT  254  256  255
CONECT  256  257
CONECT  257  259  258
CONECT  259  261  260
CONECT  261  263  262
CONECT  263  265  264
CONECT  265  267  266
CONECT  267  269  268
CONECT  269  271  270
CONECT  271  273  272
CONECT  273  275  274
CONECT  275  277  276
CONECT  277  279  278
CONECT  279  281  280
CONECT  281  283  282
CONECT  283  284
ENDMDL
REMARK 2KZN MODEL 2 UNRES energy =   874.29 kcal/mol RMSD =14.21 A
CRYST1  640.000  640.000  640.000  90.00  90.00  90.00 P 1           1
ORIGX1       1.00000   0.00000   0.00000        0.00000
ORIGX2       0.00000   1.00000   0.00000        0.00000
ORIGX2       0.00000   0.00000   1.00000        0.00000
SCALE1       1.00000   0.00000   0.00000        0.00000
SCALE2       1.00000   0.00000   0.00000        0.00000
SCALE3       1.00000   0.00000   0.00000        0.00000
ATOM      1  CA  MET A   1     316.760 321.806 333.248  1.00 11.52
ATOM      2  SC  MET A   1     316.962 322.976 331.577  1.00 11.98
ATOM      3  CA  ALA A   2     316.891 317.984 333.433  1.00 10.40
ATOM      4  SC  ALA A   2     317.291 317.772 334.088  1.00 10.62
ATOM      5  CA  TYR A   3     313.381 316.973 332.014  1.00  8.43
ATOM      6  SC  TYR A   3     315.167 316.044 329.399  1.00  8.72
ATOM      7  CA  ASN A   4     314.049 313.152 331.428  1.00  7.52
ATOM      8  SC  ASN A   4     315.610 311.960 331.554  1.00  8.38
ATOM      9  CA  LYS A   5     310.283 312.563 330.388  1.00  5.63
ATOM     10  SC  LYS A   5     308.847 315.213 330.845  1.00  6.38
ATOM     11  CA  GLU A   6     311.193 313.715 326.824  1.00  4.19
ATOM     12  SC  GLU A   6     309.981 315.527 326.353  1.00  4.36
ATOM     13  CA  GLU A   7     314.157 311.456 326.328  1.00  6.25
ATOM     14  SC  GLU A   7     316.328 311.257 325.489  1.00  7.97
ATOM     15  CA  LYS A   8     311.605 308.633 325.542  1.00  6.61
ATOM     16  SC  LYS A   8     309.117 308.114 326.807  1.00  8.23
ATOM     17  CA  ILE A   9     309.348 310.988 323.375  1.00  4.59
ATOM     18  SC  ILE A   9     310.623 312.428 323.413  1.00  3.25
ATOM     19  CA  LYS A  10     309.461 308.197 320.637  1.00  5.36
ATOM     20  SC  LYS A  10     308.154 307.069 317.961  1.00  5.59
ATOM     21  CA  SER A  11     313.194 307.377 321.008  1.00  7.11
ATOM     22  SC  SER A  11     312.702 306.386 320.534  1.00  7.72
ATOM     23  CA  LEU A  12     314.006 310.911 321.355  1.00  4.41
ATOM     24  SC  LEU A  12     314.313 312.589 320.309  1.00  2.76
ATOM     25  CA  ASN A  13     311.374 312.667 319.084  1.00  2.25
ATOM     26  SC  ASN A  13     310.291 314.112 319.851  1.00  2.03
ATOM     27  CA  ARG A  14     309.548 311.185 316.095  1.00  2.72
ATOM     28  SC  ARG A  14     307.629 310.391 313.316  1.00  4.03
ATOM     29  CA  MET A  15     311.741 312.160 313.133  1.00  2.36
ATOM     30  SC  MET A  15     310.557 313.660 312.443  1.00  2.85
ATOM     31  CA  GLN A  16     314.904 311.595 315.212  1.00  2.44
ATOM     32  SC  GLN A  16     313.921 313.903 316.010  1.00  3.35
ATOM     33  CA  TYR A  17     314.119 307.904 316.557  1.00  3.10
ATOM     34  SC  TYR A  17     316.428 308.194 319.066  1.00  4.67
ATOM     35  CA  GLU A  18     312.359 306.567 313.371  1.00  3.11
ATOM     36  SC  GLU A  18     310.415 306.649 311.908  1.00  3.50
ATOM     37  CA  VAL A  19     314.292 308.835 310.968  1.00  3.18
ATOM     38  SC  VAL A  19     314.797 310.176 311.178  1.00  3.29
ATOM     39  CA  THR A  20     317.508 308.188 312.863  1.00  4.72
ATOM     40  SC  THR A  20     317.313 309.017 314.047  1.00  4.70
ATOM     41  CA  GLN A  21     316.863 304.247 312.569  1.00  4.98
ATOM     42  SC  GLN A  21     314.403 304.258 312.818  1.00  5.16
ATOM     43  CA  ASN A  22     315.651 304.795 309.102  1.00  5.68
ATOM     44  SC  ASN A  22     314.222 305.748 308.031  1.00  6.55
ATOM     45  CA  ASN A  23     319.065 306.703 308.689  1.00  4.93
ATOM     46  SC  ASN A  23     320.706 306.235 309.429  1.00  5.52
ATOM     47  CA  GLY A  24     317.698 310.055 307.790  1.00  5.23
ATOM     48  CA  THR A  25     316.266 313.549 308.611  1.00  4.42
ATOM     49  SC  THR A  25     317.265 314.719 308.439  1.00  4.84
ATOM     50  CA  GLU A  26     312.683 314.445 308.954  1.00  3.87
ATOM     51  SC  GLU A  26     310.683 312.597 308.394  1.00  3.97
ATOM     52  CA  PRO A  27     311.284 317.958 309.655  1.00  4.63
ATOM     53  SC  PRO A  27     310.286 317.271 308.834  1.00  4.77
ATOM     54  CA  PRO A  28     310.512 318.953 313.234  1.00  4.59
ATOM     55  SC  PRO A  28     310.562 320.242 312.603  1.00  4.99
ATOM     56  CA  PHE A  29     307.305 317.764 314.856  1.00  5.04
ATOM     57  SC  PHE A  29     307.463 315.287 316.480  1.00  5.55
ATOM     58  CA  GLN A  30     303.751 319.184 314.898  1.00  7.24
ATOM     59  SC  GLN A  30     303.884 319.359 317.371  1.00  8.63
ATOM     60  CA  ASN A  31     303.940 323.046 315.342  1.00  7.22
ATOM     61  SC  ASN A  31     304.643 324.364 316.548  1.00  7.62
ATOM     62  CA  GLU A  32     302.593 324.626 312.257  1.00  7.36
ATOM     63  SC  GLU A  32     300.929 326.210 311.727  1.00  8.66
ATOM     64  CA  TYR A  33     305.837 326.139 311.332  1.00  6.34
ATOM     65  SC  TYR A  33     304.220 329.180 311.185  1.00  7.90
ATOM     66  CA  TRP A  34     307.782 323.010 312.540  1.00  4.45
ATOM     67  SC  TRP A  34     307.697 321.674 315.692  1.00  4.95
ATOM     68  CA  ASP A  35     306.346 320.923 309.530  1.00  4.93
ATOM     69  SC  ASP A  35     305.072 320.210 310.889  1.00  5.85
ATOM     70  CA  HIS A  36     307.889 323.551 307.178  1.00  5.41
ATOM     71  SC  HIS A  36     306.466 325.835 307.561  1.00  6.59
ATOM     72  CA  LYS A  37     311.137 324.061 309.277  1.00  5.08
ATOM     73  SC  LYS A  37     310.041 325.568 311.275  1.00  6.19
ATOM     74  CA  GLU A  38     314.386 322.951 307.966  1.00  4.91
ATOM     75  SC  GLU A  38     314.660 325.314 308.617  1.00  5.73
ATOM     76  CA  GLU A  39     316.280 321.828 311.175  1.00  4.89
ATOM     77  SC  GLU A  39     314.868 320.453 312.544  1.00  6.05
ATOM     78  CA  GLY A  40     319.485 319.803 310.651  1.00  5.05
ATOM     79  CA  LEU A  41     322.941 320.984 312.304  1.00  4.81
ATOM     80  SC  LEU A  41     321.640 322.069 312.688  1.00  4.68
ATOM     81  CA  TYR A  42     322.340 321.334 316.101  1.00  2.95
ATOM     82  SC  TYR A  42     324.506 323.070 318.099  1.00  3.66
ATOM     83  CA  VAL A  43     319.140 322.012 317.605  1.00  2.83
ATOM     84  SC  VAL A  43     318.961 321.170 316.406  1.00  3.51
ATOM     85  CA  ASP A  44     316.176 320.659 319.135  1.00  3.23
ATOM     86  SC  ASP A  44     315.275 322.280 318.579  1.00  4.69
ATOM     87  CA  ILE A  45     313.522 319.283 316.867  1.00  4.87
ATOM     88  SC  ILE A  45     314.984 318.152 317.043  1.00  3.99
ATOM     89  CA  VAL A  46     311.211 318.143 319.918  1.00  4.19
ATOM     90  SC  VAL A  46     312.504 317.667 320.363  1.00  3.27
ATOM     91  CA  SER A  47     312.918 320.409 322.428  1.00  6.06
ATOM     92  SC  SER A  47     314.032 321.152 322.114  1.00  6.32
ATOM     93  CA  GLY A  48     311.115 323.294 320.970  1.00  6.74
ATOM     94  CA  LYS A  49     312.339 324.240 317.616  1.00  6.46
ATOM     95  SC  LYS A  49     311.879 326.931 318.958  1.00  8.74
ATOM     96  CA  PRO A  50     315.260 323.815 315.217  1.00  4.99
ATOM     97  SC  PRO A  50     314.238 324.535 314.461  1.00  5.93
ATOM     98  CA  LEU A  51     318.145 325.995 315.671  1.00  3.73
ATOM     99  SC  LEU A  51     317.979 325.895 317.794  1.00  3.89
ATOM    100  CA  PHE A  52     320.121 326.577 312.378  1.00  3.17
ATOM    101  SC  PHE A  52     319.912 329.366 313.259  1.00  3.98
ATOM    102  CA  THR A  53     320.576 324.591 309.197  1.00  3.53
ATOM    103  SC  THR A  53     319.877 325.305 308.079  1.00  4.03
ATOM    104  CA  SER A  54     323.702 323.200 308.336  1.00  3.92
ATOM    105  SC  SER A  54     324.210 321.987 308.394  1.00  4.01
ATOM    106  CA  LYS A  55     322.034 320.962 305.774  1.00  4.60
ATOM    107  SC  LYS A  55     319.088 319.959 305.608  1.00  5.53
ATOM    108  CA  ASP A  56     324.219 322.350 303.136  1.00  4.84
ATOM    109  SC  ASP A  56     325.261 323.425 301.750  1.00  5.27
ATOM    110  CA  LYS A  57     326.985 319.590 304.000  1.00  4.61
ATOM    111  SC  LYS A  57     329.418 319.559 304.583  1.00  5.18
ATOM    112  CA  PHE A  58     326.864 315.834 304.013  1.00  4.86
ATOM    113  SC  PHE A  58     326.545 313.625 302.070  1.00  6.72
ATOM    114  CA  ASP A  59     327.984 313.072 306.206  1.00  4.77
ATOM    115  SC  ASP A  59     326.297 312.037 307.006  1.00  4.98
ATOM    116  CA  SER A  60     328.636 309.941 304.393  1.00  5.36
ATOM    117  SC  SER A  60     329.024 310.517 303.352  1.00  5.57
ATOM    118  CA  GLN A  61     328.297 307.195 306.966  1.00  5.57
ATOM    119  SC  GLN A  61     329.067 305.220 308.065  1.00  6.81
ATOM    120  CA  CYS A  62     324.626 307.728 307.512  1.00  3.99
ATOM    121  SC  CYS A  62     324.099 308.565 308.507  1.00  3.92
ATOM    122  CA  GLY A  63     322.997 310.008 304.852  1.00  3.27
ATOM    123  CA  TRP A  64     322.357 313.016 307.125  1.00  2.44
ATOM    124  SC  TRP A  64     320.220 312.923 310.142  1.00  2.02
ATOM    125  CA  PRO A  65     323.593 316.795 307.028  1.00  2.30
ATOM    126  SC  PRO A  65     322.710 316.750 308.101  1.00  2.23
ATOM    127  CA  SER A  66     326.535 318.322 308.637  1.00  3.03
ATOM    128  SC  SER A  66     327.121 317.470 307.881  1.00  3.27
ATOM    129  CA  PHE A  67     327.514 321.138 311.224  1.00  3.65
ATOM    130  SC  PHE A  67     330.351 320.599 310.585  1.00  5.43
ATOM    131  CA  THR A  68     327.501 325.012 310.740  1.00  3.87
ATOM    132  SC  THR A  68     325.999 324.958 310.705  1.00  4.19
ATOM    133  CA  LYS A  69     327.112 327.205 313.802  1.00  3.85
ATOM    134  SC  LYS A  69     328.605 329.802 314.517  1.00  4.82
ATOM    135  CA  PRO A  70     325.772 327.286 317.442  1.00  3.43
ATOM    136  SC  PRO A  70     327.013 327.741 317.903  1.00  3.63
ATOM    137  CA  ILE A  71     322.332 329.076 317.545  1.00  3.55
ATOM    138  SC  ILE A  71     322.049 327.225 316.933  1.00  3.66
ATOM    139  CA  GLU A  72     319.972 330.147 320.140  1.00  4.04
ATOM    140  SC  GLU A  72     319.213 332.028 318.863  1.00  4.94
ATOM    141  CA  GLU A  73     316.528 328.745 319.283  1.00  4.90
ATOM    142  SC  GLU A  73     315.429 329.148 317.055  1.00  5.82
ATOM    143  CA  GLU A  74     317.163 325.299 321.313  1.00  4.47
ATOM    144  SC  GLU A  74     314.386 325.354 321.581  1.00  5.18
ATOM    145  CA  VAL A  75     321.140 324.971 320.464  1.00  3.74
ATOM    146  SC  VAL A  75     321.450 326.251 321.178  1.00  2.72
ATOM    147  CA  GLU A  76     323.837 324.160 322.655  1.00  4.50
ATOM    148  SC  GLU A  76     325.750 322.816 322.607  1.00  6.12
ATOM    149  CA  GLU A  77     324.323 327.454 324.350  1.00  3.14
ATOM    150  SC  GLU A  77     325.752 327.625 322.329  1.00  4.67
ATOM    151  CA  LYS A  78     324.210 331.380 323.992  1.00  4.10
ATOM    152  SC  LYS A  78     324.636 332.049 321.405  1.00  6.00
ATOM    153  CA  LEU A  79     324.606 333.359 327.251  1.00  3.47
ATOM    154  SC  LEU A  79     326.238 333.305 328.552  1.00  2.84
ATOM    155  CA  ASP A  80     322.398 334.657 330.330  1.00  4.55
ATOM    156  SC  ASP A  80     323.148 333.030 331.265  1.00  5.38
ATOM    157  CA  THR A  81     323.395 336.917 333.530  1.00  5.71
ATOM    158  SC  THR A  81     322.593 338.108 333.798  1.00  6.67
ATOM    159  CA  SER A  82     323.103 336.415 337.398  1.00  7.33
ATOM    160  SC  SER A  82     324.111 335.650 336.903  1.00  7.07
ATOM    161  CA  HIS A  83     323.932 338.775 340.053  1.00  9.66
ATOM    162  SC  HIS A  83     324.983 336.356 340.727  1.00 10.58
ATOM    163  CA  GLY A  84     326.931 340.699 338.923  1.00  9.58
ATOM    164  CA  MET A  85     327.940 337.501 336.745  1.00  7.08
ATOM    165  SC  MET A  85     328.692 335.578 338.334  1.00  7.31
ATOM    166  CA  ILE A  86     327.228 335.810 333.237  1.00  5.22
ATOM    167  SC  ILE A  86     327.490 336.681 331.516  1.00  4.47
ATOM    168  CA  ARG A  87     326.387 331.792 332.427  1.00  3.88
ATOM    169  SC  ARG A  87     326.977 331.790 336.007  1.00  6.36
ATOM    170  CA  THR A  88     325.034 329.708 329.631  1.00  2.85
ATOM    171  SC  THR A  88     325.524 328.861 330.881  1.00  3.65
ATOM    172  CA  GLU A  89     321.451 328.726 329.165  1.00  3.06
ATOM    173  SC  GLU A  89     320.033 327.964 330.908  1.00  4.44
ATOM    174  CA  VAL A  90     320.837 327.489 325.815  1.00  2.25
ATOM    175  SC  VAL A  90     321.851 326.398 325.785  1.00  1.23
ATOM    176  CA  ARG A  91     318.044 329.547 324.527  1.00  4.38
ATOM    177  SC  ARG A  91     316.699 332.401 323.396  1.00  7.29
ATOM    178  CA  SER A  92     316.256 330.638 327.783  1.00  5.06
ATOM    179  SC  SER A  92     314.998 330.690 327.535  1.00  5.82
ATOM    180  CA  ARG A  93     315.823 328.156 330.462  1.00  4.99
ATOM    181  SC  ARG A  93     316.489 326.368 333.364  1.00  5.95
ATOM    182  CA  THR A  94     313.070 330.626 331.601  1.00  7.45
ATOM    183  SC  THR A  94     313.646 331.847 330.861  1.00  8.26
ATOM    184  CA  ALA A  95     310.280 329.416 329.359  1.00  8.93
ATOM    185  SC  ALA A  95     309.924 328.920 329.902  1.00  9.44
ATOM    186  CA  ASP A  96     311.570 330.525 325.978  1.00  8.94
ATOM    187  SC  ASP A  96     311.176 332.382 326.497  1.00 10.02
ATOM    188  CA  SER A  97     313.480 327.893 324.203  1.00  6.27
ATOM    189  SC  SER A  97     314.436 327.993 323.283  1.00  5.95
ATOM    190  CA  HIS A  98     314.595 325.159 326.531  1.00  4.86
ATOM    191  SC  HIS A  98     313.808 322.972 327.876  1.00  6.22
ATOM    192  CA  LEU A  99     317.350 323.165 324.909  1.00  2.97
ATOM    193  SC  LEU A  99     317.882 325.018 324.115  1.00  2.35
ATOM    194  CA  GLY A 100     320.284 322.827 327.333  1.00  3.78
ATOM    195  CA  HIS A 101     322.862 324.188 329.521  1.00  3.93
ATOM    196  SC  HIS A 101     321.625 324.290 331.974  1.00  6.32
ATOM    197  CA  VAL A 102     326.276 325.395 329.083  1.00  3.72
ATOM    198  SC  VAL A 102     326.074 326.287 327.904  1.00  2.52
ATOM    199  CA  PHE A 103     329.376 325.554 331.375  1.00  6.20
ATOM    200  SC  PHE A 103     330.134 323.039 332.783  1.00  8.62
ATOM    201  CA  ASN A 104     330.017 329.385 330.803  1.00  6.54
ATOM    202  SC  ASN A 104     331.930 328.912 331.404  1.00  6.24
ATOM    203  CA  ASP A 105     328.828 329.768 327.220  1.00  7.65
ATOM    204  SC  ASP A 105     328.515 331.078 325.777  1.00  8.29
ATOM    205  CA  GLY A 106     329.524 327.266 324.451  1.00  6.65
ATOM    206  CA  PRO A 107     332.410 325.491 322.402  1.00  6.83
ATOM    207  SC  PRO A 107     331.247 325.022 321.660  1.00  7.60
ATOM    208  CA  GLY A 108     334.966 327.851 320.683  1.00  6.22
ATOM    209  CA  PRO A 109     332.559 330.901 321.350  1.00  5.47
ATOM    210  SC  PRO A 109     331.566 329.951 321.115  1.00  5.97
ATOM    211  CA  ASN A 110     332.637 331.181 325.098  1.00  3.71
ATOM    212  SC  ASN A 110     331.465 331.398 326.715  1.00  3.22
ATOM    213  CA  GLY A 111     335.351 328.555 325.217  1.00  4.52
ATOM    214  CA  LEU A 112     333.313 326.397 327.693  1.00  4.54
ATOM    215  SC  LEU A 112     331.357 327.231 328.001  1.00  3.92
ATOM    216  CA  ARG A 113     331.494 323.263 327.574  1.00  5.76
ATOM    217  SC  ARG A 113     334.433 321.995 326.512  1.00  7.78
ATOM    218  CA  TYR A 114     328.005 322.821 326.551  1.00  4.34
ATOM    219  SC  TYR A 114     330.068 320.862 324.863  1.00  4.66
ATOM    220  CA  CYS A 115     325.432 320.240 327.137  1.00  5.08
ATOM    221  SC  CYS A 115     324.655 320.549 328.195  1.00  5.62
ATOM    222  CA  ILE A 116     322.823 318.823 324.917  1.00  4.37
ATOM    223  SC  ILE A 116     322.165 320.590 324.401  1.00  3.13
ATOM    224  CA  ASN A 117     320.136 316.333 326.016  1.00  6.42
ATOM    225  SC  ASN A 117     320.795 316.403 327.866  1.00  7.81
ATOM    226  CA  SER A 118     317.567 318.503 327.741  1.00  7.52
ATOM    227  SC  SER A 118     317.374 319.772 327.489  1.00  8.15
ATOM    228  CA  ALA A 119     314.532 317.505 325.532  1.00  7.89
ATOM    229  SC  ALA A 119     314.367 317.888 324.853  1.00  8.18
ATOM    230  CA  ALA A 120     316.892 315.600 323.126  1.00  5.31
ATOM    231  SC  ALA A 120     316.752 314.795 323.097  1.00  5.52
ATOM    232  CA  LEU A 121     318.436 317.472 320.458  1.00  3.17
ATOM    233  SC  LEU A 121     318.235 319.378 321.103  1.00  2.73
ATOM    234  CA  ARG A 122     320.719 317.190 317.562  1.00  3.55
ATOM    235  SC  ARG A 122     321.759 316.261 320.685  1.00  4.79
ATOM    236  CA  PHE A 123     318.732 316.317 314.533  1.00  4.56
ATOM    237  SC  PHE A 123     316.290 315.971 312.890  1.00  6.47
ATOM    238  CA  VAL A 124     322.033 316.391 312.898  1.00  4.60
ATOM    239  SC  VAL A 124     322.309 317.261 314.000  1.00  3.86
ATOM    240  CA  PRO A 125     323.629 313.215 311.941  1.00  6.94
ATOM    241  SC  PRO A 125     324.450 313.841 310.871  1.00  7.28
ATOM    242  CA  LYS A 126     326.937 312.577 313.713  1.00  6.82
ATOM    243  SC  LYS A 126     328.777 310.104 313.957  1.00  8.86
ATOM    244  CA  HIS A 127     328.647 315.963 313.061  1.00  5.78
ATOM    245  SC  HIS A 127     326.533 317.322 311.911  1.00  7.37
ATOM    246  CA  LYS A 128     325.737 317.937 314.573  1.00  4.52
ATOM    247  SC  LYS A 128     326.625 320.433 314.932  1.00  4.76
ATOM    248  CA  LEU A 129     325.433 315.871 317.824  1.00  4.16
ATOM    249  SC  LEU A 129     324.767 314.665 316.886  1.00  3.97
ATOM    250  CA  LYS A 130     329.117 316.064 318.255  1.00  5.32
ATOM    251  SC  LYS A 130     331.541 314.266 317.823  1.00  6.83
ATOM    252  CA  GLU A 131     328.702 319.722 317.711  1.00  4.94
ATOM    253  SC  GLU A 131     330.504 319.975 316.216  1.00  6.05
ATOM    254  CA  GLU A 132     325.708 319.760 320.203  1.00  3.82
ATOM    255  SC  GLU A 132     323.276 319.630 320.027  1.00  4.54
ATOM    256  CA  GLY A 133     327.859 317.765 322.865  1.00  4.14
ATOM    257  CA  TYR A 134     326.728 314.464 322.616  1.00  4.94
ATOM    258  SC  TYR A 134     325.239 314.064 325.478  1.00  5.77
ATOM    259  CA  GLU A 135     328.424 311.283 320.705  1.00  6.88
ATOM    260  SC  GLU A 135     329.738 311.594 322.681  1.00  7.94
ATOM    261  CA  SER A 136     327.941 309.338 317.501  1.00  8.35
ATOM    262  SC  SER A 136     328.548 308.149 317.793  1.00  8.86
ATOM    263  CA  TYR A 137     324.250 309.604 317.153  1.00  5.93
ATOM    264  SC  TYR A 137     322.208 309.624 314.545  1.00  6.86
ATOM    265  CA  LEU A 138     323.779 310.756 320.772  1.00  4.64
ATOM    266  SC  LEU A 138     325.418 311.793 320.037  1.00  4.84
ATOM    267  CA  HIS A 139     320.575 312.522 322.132  1.00  5.34
ATOM    268  SC  HIS A 139     320.555 312.790 324.845  1.00  5.88
ATOM    269  CA  LEU A 140     319.007 311.813 318.778  1.00  4.97
ATOM    270  SC  LEU A 140     319.598 312.750 316.977  1.00  5.20
ATOM    271  CA  PHE A 141     319.997 308.031 318.095  1.00  4.86
ATOM    272  SC  PHE A 141     321.083 305.305 317.337  1.00  4.72
ATOM    273  CA  ASN A 142     321.031 307.078 321.608  1.00  5.75
ATOM    274  SC  ASN A 142     322.879 306.711 321.184  1.00  5.88
ATOM    275  CA  LYS A 143     320.563 308.544 324.849  1.00  6.22
ATOM    276  SC  LYS A 143     319.250 305.983 325.959  1.00  7.30
ATOM    277  CA  LEU A 144     323.667 308.318 326.816  1.00  6.87
ATOM    278  SC  LEU A 144     324.516 308.827 325.253  1.00  6.77
ATOM    279  CA  GLU A 145     323.504 309.961 330.451  1.00  7.79
ATOM    280  SC  GLU A 145     325.818 309.940 331.076  1.00  8.42
ATOM    281  CA  HIS A 146     320.997 312.402 332.143  1.00  9.42
ATOM    282  SC  HIS A 146     319.358 312.344 334.323  1.00  9.50
ATOM    283  CA  HIS A 147     322.054 315.755 333.741  1.00 11.24
ATOM    284  SC  HIS A 147     321.246 318.343 333.816  1.00 12.18
TER
CONECT    1    3    2
CONECT    3    5    4
CONECT    5    7    6
CONECT    7    9    8
CONECT    9   11   10
CONECT   11   13   12
CONECT   13   15   14
CONECT   15   17   16
CONECT   17   19   18
CONECT   19   21   20
CONECT   21   23   22
CONECT   23   25   24
CONECT   25   27   26
CONECT   27   29   28
CONECT   29   31   30
CONECT   31   33   32
CONECT   33   35   34
CONECT   35   37   36
CONECT   37   39   38
CONECT   39   41   40
CONECT   41   43   42
CONECT   43   45   44
CONECT   45   47   46
CONECT   47   48
CONECT   48   50   49
CONECT   50   52   51
CONECT   52   54   53
CONECT   54   56   55
CONECT   56   58   57
CONECT   58   60   59
CONECT   60   62   61
CONECT   62   64   63
CONECT   64   66   65
CONECT   66   68   67
CONECT   68   70   69
CONECT   70   72   71
CONECT   72   74   73
CONECT   74   76   75
CONECT   76   78   77
CONECT   78   79
CONECT   79   81   80
CONECT   81   83   82
CONECT   83   85   84
CONECT   85   87   86
CONECT   87   89   88
CONECT   89   91   90
CONECT   91   93   92
CONECT   93   94
CONECT   94   96   95
CONECT   96   98   97
CONECT   98  100   99
CONECT  100  102  101
CONECT  102  104  103
CONECT  104  106  105
CONECT  106  108  107
CONECT  108  110  109
CONECT  110  112  111
CONECT  112  114  113
CONECT  114  116  115
CONECT  116  118  117
CONECT  118  120  119
CONECT  120  122  121
CONECT  122  123
CONECT  123  125  124
CONECT  125  127  126
CONECT  127  129  128
CONECT  129  131  130
CONECT  131  133  132
CONECT  133  135  134
CONECT  135  137  136
CONECT  137  139  138
CONECT  139  141  140
CONECT  141  143  142
CONECT  143  145  144
CONECT  145  147  146
CONECT  147  149  148
CONECT  149  151  150
CONECT  151  153  152
CONECT  153  155  154
CONECT  155  157  156
CONECT  157  159  158
CONECT  159  161  160
CONECT  161  163  162
CONECT  163  164
CONECT  164  166  165
CONECT  166  168  167
CONECT  168  170  169
CONECT  170  172  171
CONECT  172  174  173
CONECT  174  176  175
CONECT  176  178  177
CONECT  178  180  179
CONECT  180  182  181
CONECT  182  184  183
CONECT  184  186  185
CONECT  186  188  187
CONECT  188  190  189
CONECT  190  192  191
CONECT  192  194  193
CONECT  194  195
CONECT  195  197  196
CONECT  197  199  198
CONECT  199  201  200
CONECT  201  203  202
CONECT  203  205  204
CONECT  205  206
CONECT  206  208  207
CONECT  208  209
CONECT  209  211  210
CONECT  211  213  212
CONECT  213  214
CONECT  214  216  215
CONECT  216  218  217
CONECT  218  220  219
CONECT  220  222  221
CONECT  222  224  223
CONECT  224  226  225
CONECT  226  228  227
CONECT  228  230  229
CONECT  230  232  231
CONECT  232  234  233
CONECT  234  236  235
CONECT  236  238  237
CONECT  238  240  239
CONECT  240  242  241
CONECT  242  244  243
CONECT  244  246  245
CONECT  246  248  247
CONECT  248  250  249
CONECT  250  252  251
CONECT  252  254  253
CONECT  254  256  255
CONECT  256  257
CONECT  257  259  258
CONECT  259  261  260
CONECT  261  263  262
CONECT  263  265  264
CONECT  265  267  266
CONECT  267  269  268
CONECT  269  271  270
CONECT  271  273  272
CONECT  273  275  274
CONECT  275  277  276
CONECT  277  279  278
CONECT  279  281  280
CONECT  281  283  282
CONECT  283  284
ENDMDL
REMARK 2KZN MODEL 3 UNRES energy =   874.43 kcal/mol RMSD =10.00 A
CRYST1  640.000  640.000  640.000  90.00  90.00  90.00 P 1           1
ORIGX1       1.00000   0.00000   0.00000        0.00000
ORIGX2       0.00000   1.00000   0.00000        0.00000
ORIGX2       0.00000   0.00000   1.00000        0.00000
SCALE1       1.00000   0.00000   0.00000        0.00000
SCALE2       1.00000   0.00000   0.00000        0.00000
SCALE3       1.00000   0.00000   0.00000        0.00000
ATOM      1  CA  MET A   1     317.871 310.808 312.342  1.00 13.30
ATOM      2  SC  MET A   1     316.678 312.733 311.068  1.00 13.22
ATOM      3  CA  ALA A   2     319.372 307.167 312.652  1.00 11.91
ATOM      4  SC  ALA A   2     319.238 306.591 313.167  1.00 12.17
ATOM      5  CA  TYR A   3     321.429 306.971 309.354  1.00  9.67
ATOM      6  SC  TYR A   3     321.127 310.184 310.358  1.00  9.60
ATOM      7  CA  ASN A   4     324.788 305.825 310.046  1.00  8.49
ATOM      8  SC  ASN A   4     325.120 305.080 308.258  1.00  9.40
ATOM      9  CA  LYS A   5     326.572 308.763 308.419  1.00  7.00
ATOM     10  SC  LYS A   5     326.810 308.064 305.773  1.00  7.63
ATOM     11  CA  GLU A   6     325.244 311.469 310.805  1.00  7.45
ATOM     12  SC  GLU A   6     324.602 312.969 309.144  1.00  8.48
ATOM     13  CA  GLU A   7     325.509 308.780 313.662  1.00  7.22
ATOM     14  SC  GLU A   7     325.258 306.304 313.736  1.00  8.34
ATOM     15  CA  LYS A   8     329.159 308.412 312.743  1.00  6.37
ATOM     16  SC  LYS A   8     330.832 308.084 310.131  1.00  6.54
ATOM     17  CA  ILE A   9     330.038 311.916 312.165  1.00  7.00
ATOM     18  SC  ILE A   9     328.376 311.998 312.462  1.00  6.55
ATOM     19  CA  LYS A  10     333.647 311.413 313.793  1.00  8.81
ATOM     20  SC  LYS A  10     335.985 312.136 311.777  1.00 10.11
ATOM     21  CA  SER A  11     332.084 309.079 316.484  1.00  8.29
ATOM     22  SC  SER A  11     332.223 308.606 317.700  1.00  8.73
ATOM     23  CA  LEU A  12     329.380 311.962 317.404  1.00  6.37
ATOM     24  SC  LEU A  12     328.234 313.473 316.704  1.00  5.46
ATOM     25  CA  ASN A  13     326.428 309.422 317.922  1.00  5.78
ATOM     26  SC  ASN A  13     325.384 309.961 316.432  1.00  6.45
ATOM     27  CA  ARG A  14     327.585 308.514 321.326  1.00  4.79
ATOM     28  SC  ARG A  14     329.350 305.739 321.772  1.00  6.54
ATOM     29  CA  MET A  15     327.478 311.915 322.750  1.00  4.91
ATOM     30  SC  MET A  15     328.793 313.902 321.954  1.00  6.60
ATOM     31  CA  GLN A  16     324.461 313.525 321.248  1.00  2.80
ATOM     32  SC  GLN A  16     325.944 315.338 319.817  1.00  3.00
ATOM     33  CA  TYR A  17     322.107 310.473 320.423  1.00  3.24
ATOM     34  SC  TYR A  17     321.225 310.725 317.158  1.00  5.83
ATOM     35  CA  GLU A  18     323.393 308.098 323.058  1.00  4.25
ATOM     36  SC  GLU A  18     324.636 307.438 320.666  1.00  5.13
ATOM     37  CA  VAL A  19     323.447 311.222 325.258  1.00  5.03
ATOM     38  SC  VAL A  19     323.577 312.682 325.022  1.00  5.49
ATOM     39  CA  THR A  20     319.702 310.545 325.686  1.00  5.18
ATOM     40  SC  THR A  20     319.313 310.598 324.236  1.00  4.61
ATOM     41  CA  GLN A  21     320.484 307.373 327.409  1.00  7.14
ATOM     42  SC  GLN A  21     319.048 305.560 326.720  1.00  7.62
ATOM     43  CA  ASN A  22     323.088 309.252 329.649  1.00  8.98
ATOM     44  SC  ASN A  22     324.638 310.622 329.534  1.00 10.00
ATOM     45  CA  ASN A  23     320.306 311.255 331.131  1.00  8.67
ATOM     46  SC  ASN A  23     320.147 312.720 332.331  1.00  8.84
ATOM     47  CA  GLY A  24     319.971 313.700 328.262  1.00  8.81
ATOM     48  CA  THR A  25     323.271 315.422 328.465  1.00  9.49
ATOM     49  SC  THR A  25     323.423 316.897 328.154  1.00 10.44
ATOM     50  CA  GLU A  26     326.940 314.222 328.519  1.00  8.62
ATOM     51  SC  GLU A  26     328.093 312.506 326.707  1.00  9.02
ATOM     52  CA  PRO A  27     330.391 315.938 328.358  1.00 10.25
ATOM     53  SC  PRO A  27     330.518 315.308 329.644  1.00  9.94
ATOM     54  CA  PRO A  28     332.060 315.267 324.994  1.00 11.10
ATOM     55  SC  PRO A  28     332.301 316.686 324.834  1.00 11.82
ATOM     56  CA  PHE A  29     335.089 313.310 325.309  1.00  9.33
ATOM     57  SC  PHE A  29     333.872 311.382 327.200  1.00  9.72
ATOM     58  CA  GLN A  30     338.221 314.478 323.211  1.00  8.63
ATOM     59  SC  GLN A  30     338.595 312.575 325.143  1.00  9.58
ATOM     60  CA  ASN A  31     338.718 310.860 321.926  1.00  7.36
ATOM     61  SC  ASN A  31     337.207 309.933 322.864  1.00  7.78
ATOM     62  CA  GLU A  32     336.519 310.163 318.790  1.00  6.36
ATOM     63  SC  GLU A  32     335.497 307.998 318.195  1.00  7.34
ATOM     64  CA  TYR A  33     334.005 312.888 319.589  1.00  5.88
ATOM     65  SC  TYR A  33     332.068 311.016 321.621  1.00  7.36
ATOM     66  CA  TRP A  34     336.413 315.920 319.753  1.00  5.50
ATOM     67  SC  TRP A  34     336.723 316.867 323.331  1.00  6.45
ATOM     68  CA  ASP A  35     337.259 315.403 315.994  1.00  4.39
ATOM     69  SC  ASP A  35     336.927 313.404 315.997  1.00  4.88
ATOM     70  CA  HIS A  36     333.647 315.754 315.378  1.00  4.02
ATOM     71  SC  HIS A  36     331.660 316.555 317.001  1.00  4.87
ATOM     72  CA  LYS A  37     331.915 318.666 313.525  1.00  3.77
ATOM     73  SC  LYS A  37     329.756 317.090 312.691  1.00  4.86
ATOM     74  CA  GLU A  38     329.894 321.202 315.009  1.00  2.70
ATOM     75  SC  GLU A  38     330.920 321.097 317.157  1.00  3.88
ATOM     76  CA  GLU A  39     326.950 323.273 313.278  1.00  2.14
ATOM     77  SC  GLU A  39     325.606 321.736 311.357  1.00  3.20
ATOM     78  CA  GLY A  40     325.464 326.604 314.906  1.00  2.10
ATOM     79  CA  LEU A  41     322.898 325.691 317.361  1.00  1.72
ATOM     80  SC  LEU A  41     322.333 327.174 318.112  1.00  1.57
ATOM     81  CA  TYR A  42     323.649 322.014 316.364  1.00  3.11
ATOM     82  SC  TYR A  42     326.768 322.909 315.560  1.00  4.09
ATOM     83  CA  VAL A  43     324.022 320.389 319.774  1.00  1.83
ATOM     84  SC  VAL A  43     323.017 321.572 319.531  1.00  2.10
ATOM     85  CA  ASP A  44     323.628 316.810 318.836  1.00  2.93
ATOM     86  SC  ASP A  44     321.705 317.140 318.142  1.00  4.26
ATOM     87  CA  ILE A  45     323.383 317.850 314.967  1.00  4.42
ATOM     88  SC  ILE A  45     325.033 318.358 315.730  1.00  4.03
ATOM     89  CA  VAL A  46     322.598 314.108 314.435  1.00  5.57
ATOM     90  SC  VAL A  46     323.239 313.821 315.714  1.00  4.77
ATOM     91  CA  SER A  47     320.322 313.554 317.458  1.00  5.23
ATOM     92  SC  SER A  47     319.398 313.898 318.270  1.00  4.93
ATOM     93  CA  GLY A  48     317.726 314.241 314.908  1.00  5.87
ATOM     94  CA  LYS A  49     318.400 317.625 313.518  1.00  5.96
ATOM     95  SC  LYS A  49     318.540 317.367 310.497  1.00  8.10
ATOM     96  CA  PRO A  50     320.165 320.578 314.908  1.00  4.79
ATOM     97  SC  PRO A  50     320.877 320.640 313.698  1.00  5.94
ATOM     98  CA  LEU A  51     318.212 323.202 316.257  1.00  3.21
ATOM     99  SC  LEU A  51     316.861 322.068 317.187  1.00  2.79
ATOM    100  CA  PHE A  52     319.754 326.393 314.890  1.00  2.55
ATOM    101  SC  PHE A  52     321.175 328.637 313.566  1.00  4.32
ATOM    102  CA  THR A  53     320.977 324.448 311.717  1.00  2.16
ATOM    103  SC  THR A  53     320.544 325.266 310.545  1.00  2.68
ATOM    104  CA  SER A  54     323.739 326.390 310.364  1.00  2.53
ATOM    105  SC  SER A  54     324.923 326.664 310.903  1.00  2.45
ATOM    106  CA  LYS A  55     324.764 324.417 307.276  1.00  4.00
ATOM    107  SC  LYS A  55     323.818 322.132 306.148  1.00  5.38
ATOM    108  CA  ASP A  56     326.130 327.962 306.177  1.00  5.04
ATOM    109  SC  ASP A  56     325.213 329.808 306.520  1.00  5.97
ATOM    110  CA  LYS A  57     329.282 327.661 308.092  1.00  4.30
ATOM    111  SC  LYS A  57     329.073 330.338 309.561  1.00  5.33
ATOM    112  CA  PHE A  58     329.972 324.793 310.643  1.00  4.90
ATOM    113  SC  PHE A  58     328.805 323.096 308.476  1.00  5.49
ATOM    114  CA  ASP A  59     333.268 324.158 312.198  1.00  7.74
ATOM    115  SC  ASP A  59     334.707 325.378 312.952  1.00  8.11
ATOM    116  CA  SER A  60     335.444 320.840 312.548  1.00 10.01
ATOM    117  SC  SER A  60     335.060 320.512 311.412  1.00 10.40
ATOM    118  CA  GLN A  61     338.150 319.558 315.026  1.00 12.44
ATOM    119  SC  GLN A  61     340.287 319.754 315.947  1.00 13.35
ATOM    120  CA  CYS A  62     335.788 321.000 317.718  1.00 12.71
ATOM    121  SC  CYS A  62     335.455 322.255 317.260  1.00 12.49
ATOM    122  CA  GLY A  63     334.029 319.084 320.526  1.00 13.39
ATOM    123  CA  TRP A  64     330.825 320.010 322.338  1.00 11.60
ATOM    124  SC  TRP A  64     328.683 318.151 324.322  1.00 10.95
ATOM    125  CA  PRO A  65     331.191 321.941 325.468  1.00 12.29
ATOM    126  SC  PRO A  65     330.492 323.012 324.734  1.00 11.94
ATOM    127  CA  SER A  66     329.532 320.296 328.290  1.00 11.62
ATOM    128  SC  SER A  66     330.625 320.677 328.980  1.00 12.44
ATOM    129  CA  PHE A  67     326.017 322.082 328.530  1.00  9.18
ATOM    130  SC  PHE A  67     325.952 321.345 325.573  1.00  8.28
ATOM    131  CA  THR A  68     322.343 321.301 329.589  1.00  9.43
ATOM    132  SC  THR A  68     321.854 321.700 330.895  1.00 10.33
ATOM    133  CA  LYS A  69     319.570 323.584 327.770  1.00  7.08
ATOM    134  SC  LYS A  69     320.194 325.732 328.624  1.00  8.15
ATOM    135  CA  PRO A  70     316.555 322.834 325.259  1.00  4.17
ATOM    136  SC  PRO A  70     315.748 322.688 326.399  1.00  4.77
ATOM    137  CA  ILE A  71     316.301 325.105 322.280  1.00  2.96
ATOM    138  SC  ILE A  71     317.484 325.248 320.710  1.00  2.10
ATOM    139  CA  GLU A  72     314.293 328.192 321.644  1.00  4.90
ATOM    140  SC  GLU A  72     314.565 329.321 323.744  1.00  6.13
ATOM    141  CA  GLU A  73     313.899 328.340 317.692  1.00  5.19
ATOM    142  SC  GLU A  73     312.474 329.867 316.277  1.00  6.28
ATOM    143  CA  GLU A  74     314.061 324.607 316.813  1.00  4.70
ATOM    144  SC  GLU A  74     314.795 324.860 314.484  1.00  6.28
ATOM    145  CA  VAL A  75     312.477 323.608 320.000  1.00  3.89
ATOM    146  SC  VAL A  75     312.712 322.350 320.564  1.00  2.81
ATOM    147  CA  GLU A  76     309.835 325.443 321.596  1.00  5.63
ATOM    148  SC  GLU A  76     310.886 325.609 323.461  1.00  7.31
ATOM    149  CA  GLU A  77     306.699 324.445 319.601  1.00  4.22
ATOM    150  SC  GLU A  77     305.836 323.591 317.482  1.00  5.58
ATOM    151  CA  LYS A  78     303.721 324.655 322.326  1.00  4.68
ATOM    152  SC  LYS A  78     301.149 323.687 321.083  1.00  6.46
ATOM    153  CA  LEU A  79     302.174 322.928 325.425  1.00  3.99
ATOM    154  SC  LEU A  79     303.309 322.795 326.786  1.00  2.94
ATOM    155  CA  ASP A  80     299.479 320.578 326.672  1.00  5.57
ATOM    156  SC  ASP A  80     299.837 318.570 326.920  1.00  6.11
ATOM    157  CA  THR A  81     297.763 319.952 329.928  1.00  5.99
ATOM    158  SC  THR A  81     296.454 320.523 329.551  1.00  6.48
ATOM    159  CA  SER A  82     296.202 316.569 329.065  1.00  7.46
ATOM    160  SC  SER A  82     295.807 316.351 327.826  1.00  7.34
ATOM    161  CA  HIS A  83     297.959 315.176 332.131  1.00  8.23
ATOM    162  SC  HIS A  83     299.795 314.640 334.145  1.00  9.46
ATOM    163  CA  GLY A  84     296.421 317.968 334.347  1.00  6.40
ATOM    164  CA  MET A  85     300.064 318.901 334.839  1.00  5.26
ATOM    165  SC  MET A  85     300.689 318.131 337.163  1.00  6.35
ATOM    166  CA  ILE A  86     302.190 320.086 331.856  1.00  3.67
ATOM    167  SC  ILE A  86     302.554 321.961 331.839  1.00  3.36
ATOM    168  CA  ARG A  87     303.601 318.501 328.806  1.00  3.52
ATOM    169  SC  ARG A  87     302.088 315.546 329.459  1.00  5.82
ATOM    170  CA  THR A  88     304.844 319.734 325.178  1.00  2.22
ATOM    171  SC  THR A  88     304.531 318.299 325.470  1.00  2.87
ATOM    172  CA  GLU A  89     305.441 319.236 321.426  1.00  3.36
ATOM    173  SC  GLU A  89     302.992 319.169 321.304  1.00  5.03
ATOM    174  CA  VAL A  90     308.488 320.832 320.078  1.00  2.26
ATOM    175  SC  VAL A  90     309.028 319.613 320.751  1.00  2.16
ATOM    176  CA  ARG A  91     308.790 320.885 316.171  1.00  3.59
ATOM    177  SC  ARG A  91     309.880 323.885 316.781  1.00  6.51
ATOM    178  CA  SER A  92     307.167 317.336 315.068  1.00  3.93
ATOM    179  SC  SER A  92     306.178 317.177 314.205  1.00  4.63
ATOM    180  CA  ARG A  93     308.294 313.500 314.928  1.00  4.55
ATOM    181  SC  ARG A  93     311.269 313.099 316.798  1.00  4.95
ATOM    182  CA  THR A  94     307.127 313.026 311.290  1.00  6.59
ATOM    183  SC  THR A  94     305.740 313.651 311.404  1.00  7.12
ATOM    184  CA  ALA A  95     309.749 314.590 309.153  1.00  6.93
ATOM    185  SC  ALA A  95     309.702 314.614 308.337  1.00  7.31
ATOM    186  CA  ASP A  96     310.492 317.619 311.627  1.00  4.93
ATOM    187  SC  ASP A  96     310.569 319.228 312.935  1.00  5.33
ATOM    188  CA  SER A  97     312.288 315.158 313.972  1.00  2.92
ATOM    189  SC  SER A  97     312.974 314.072 314.044  1.00  2.78
ATOM    190  CA  HIS A  98     314.043 318.007 315.515  1.00  3.75
ATOM    191  SC  HIS A  98     315.003 319.457 313.221  1.00  5.71
ATOM    192  CA  LEU A  99     311.730 317.651 318.306  1.00  3.47
ATOM    193  SC  LEU A  99     311.965 319.253 317.714  1.00  2.37
ATOM    194  CA  GLY A 100     309.626 314.748 319.951  1.00  4.99
ATOM    195  CA  HIS A 101     308.138 315.895 323.208  1.00  3.84
ATOM    196  SC  HIS A 101     308.083 313.176 323.366  1.00  5.05
ATOM    197  CA  VAL A 102     308.543 317.883 326.146  1.00  2.83
ATOM    198  SC  VAL A 102     308.796 319.083 325.436  1.00  2.04
ATOM    199  CA  PHE A 103     307.611 317.876 329.858  1.00  3.55
ATOM    200  SC  PHE A 103     305.842 316.842 332.011  1.00  4.58
ATOM    201  CA  ASN A 104     307.559 320.502 332.417  1.00  4.07
ATOM    202  SC  ASN A 104     307.142 322.287 331.946  1.00  4.76
ATOM    203  CA  ASP A 105     308.930 318.680 335.367  1.00  5.97
ATOM    204  SC  ASP A 105     308.538 316.715 335.197  1.00  6.91
ATOM    205  CA  GLY A 106     312.432 320.319 334.845  1.00  6.33
ATOM    206  CA  PRO A 107     314.091 323.559 334.163  1.00  7.08
ATOM    207  SC  PRO A 107     314.204 323.160 332.826  1.00  6.99
ATOM    208  CA  GLY A 108     311.463 325.881 333.524  1.00  8.07
ATOM    209  CA  PRO A 109     308.215 326.797 331.485  1.00  8.23
ATOM    210  SC  PRO A 109     308.287 328.163 331.939  1.00  8.87
ATOM    211  CA  ASN A 110     309.380 325.795 327.921  1.00  5.55
ATOM    212  SC  ASN A 110     308.791 324.551 326.552  1.00  4.33
ATOM    213  CA  GLY A 111     312.941 325.317 328.486  1.00  5.14
ATOM    214  CA  LEU A 112     311.880 321.677 329.304  1.00  3.67
ATOM    215  SC  LEU A 112     309.953 321.352 328.999  1.00  3.13
ATOM    216  CA  ARG A 113     312.187 317.898 328.729  1.00  3.71
ATOM    217  SC  ARG A 113     313.860 318.709 331.523  1.00  4.27
ATOM    218  CA  TYR A 114     312.770 315.127 326.379  1.00  3.79
ATOM    219  SC  TYR A 114     309.807 313.917 327.640  1.00  5.92
ATOM    220  CA  CYS A 115     312.829 317.290 323.494  1.00  3.30
ATOM    221  SC  CYS A 115     313.316 318.074 324.673  1.00  3.40
ATOM    222  CA  ILE A 116     314.672 314.487 321.494  1.00  2.95
ATOM    223  SC  ILE A 116     315.019 315.621 320.020  1.00  2.55
ATOM    224  CA  ASN A 117     317.429 314.525 323.957  1.00  4.06
ATOM    225  SC  ASN A 117     319.353 314.941 324.611  1.00  4.77
ATOM    226  CA  SER A 118     318.017 317.798 325.680  1.00  5.58
ATOM    227  SC  SER A 118     317.836 318.521 326.684  1.00  6.06
ATOM    228  CA  ALA A 119     321.504 318.293 324.091  1.00  6.97
ATOM    229  SC  ALA A 119     322.094 318.723 324.053  1.00  7.07
ATOM    230  CA  ALA A 120     320.318 316.027 321.396  1.00  6.85
ATOM    231  SC  ALA A 120     320.486 315.209 321.445  1.00  7.12
ATOM    232  CA  LEU A 121     318.657 319.118 319.846  1.00  5.36
ATOM    233  SC  LEU A 121     317.533 319.496 321.545  1.00  4.79
ATOM    234  CA  ARG A 122     320.443 321.889 321.583  1.00  4.63
ATOM    235  SC  ARG A 122     321.541 322.644 324.477  1.00  5.89
ATOM    236  CA  PHE A 123     321.871 325.408 321.501  1.00  3.94
ATOM    237  SC  PHE A 123     320.454 327.443 323.331  1.00  5.49
ATOM    238  CA  VAL A 124     325.212 325.220 322.699  1.00  3.23
ATOM    239  SC  VAL A 124     325.367 324.904 321.229  1.00  2.75
ATOM    240  CA  PRO A 125     326.956 327.901 324.708  1.00  2.69
ATOM    241  SC  PRO A 125     326.795 327.009 325.757  1.00  3.10
ATOM    242  CA  LYS A 126     330.029 328.440 322.412  1.00  2.71
ATOM    243  SC  LYS A 126     330.917 329.562 325.073  1.00  4.09
ATOM    244  CA  HIS A 127     329.425 325.009 320.957  1.00  4.02
ATOM    245  SC  HIS A 127     328.611 322.362 320.252  1.00  5.29
ATOM    246  CA  LYS A 128     329.828 326.475 317.461  1.00  3.34
ATOM    247  SC  LYS A 128     330.696 327.617 315.112  1.00  4.25
ATOM    248  CA  LEU A 129     327.670 329.178 318.395  1.00  2.13
ATOM    249  SC  LEU A 129     326.293 329.011 319.544  1.00  1.91
ATOM    250  CA  LYS A 130     329.492 332.213 319.176  1.00  2.09
ATOM    251  SC  LYS A 130     331.956 331.049 319.669  1.00  2.88
ATOM    252  CA  GLU A 131     330.570 332.085 315.441  1.00  3.18
ATOM    253  SC  GLU A 131     332.855 331.289 316.051  1.00  3.87
ATOM    254  CA  GLU A 132     327.012 332.140 314.162  1.00  3.49
ATOM    255  SC  GLU A 132     326.147 331.696 312.015  1.00  4.01
ATOM    256  CA  GLY A 133     326.327 335.316 316.073  1.00  2.96
ATOM    257  CA  TYR A 134     325.648 334.830 319.612  1.00  2.66
ATOM    258  SC  TYR A 134     323.490 336.291 321.860  1.00  5.29
ATOM    259  CA  GLU A 135     325.441 331.637 321.830  1.00  3.15
ATOM    260  SC  GLU A 135     326.727 331.872 324.317  1.00  4.29
ATOM    261  CA  SER A 136     322.483 330.942 323.841  1.00  3.34
ATOM    262  SC  SER A 136     322.278 332.066 324.536  1.00  4.26
ATOM    263  CA  TYR A 137     320.119 330.593 320.939  1.00  2.63
ATOM    264  SC  TYR A 137     318.502 333.535 321.541  1.00  5.39
ATOM    265  CA  LEU A 138     321.414 333.468 318.796  1.00  3.52
ATOM    266  SC  LEU A 138     323.073 332.310 318.117  1.00  3.04
ATOM    267  CA  HIS A 139     321.257 332.774 314.952  1.00  4.57
ATOM    268  SC  HIS A 139     323.258 334.294 313.820  1.00  4.99
ATOM    269  CA  LEU A 140     318.331 330.494 315.919  1.00  4.27
ATOM    270  SC  LEU A 140     317.738 329.821 317.732  1.00  3.08
ATOM    271  CA  PHE A 141     316.486 333.508 317.262  1.00  5.42
ATOM    272  SC  PHE A 141     318.050 335.946 318.072  1.00  6.30
ATOM    273  CA  ASN A 142     316.282 334.629 313.543  1.00  6.95
ATOM    274  SC  ASN A 142     316.731 336.376 312.543  1.00  7.19
ATOM    275  CA  LYS A 143     313.834 332.984 310.764  1.00  8.60
ATOM    276  SC  LYS A 143     311.462 334.156 310.805  1.00  9.62
ATOM    277  CA  LEU A 144     316.336 334.478 308.048  1.00  9.24
ATOM    278  SC  LEU A 144     316.269 336.244 307.967  1.00  8.66
ATOM    279  CA  GLU A 145     319.625 332.765 309.020  1.00 10.56
ATOM    280  SC  GLU A 145     320.442 334.949 309.245  1.00 11.33
ATOM    281  CA  HIS A 146     317.788 329.445 309.982  1.00 11.95
ATOM    282  SC  HIS A 146     316.858 330.776 312.115  1.00 12.18
ATOM    283  CA  HIS A 147     317.778 327.563 306.588  1.00 13.91
ATOM    284  SC  HIS A 147     317.494 325.866 304.343  1.00 14.75
TER
CONECT    1    3    2
CONECT    3    5    4
CONECT    5    7    6
CONECT    7    9    8
CONECT    9   11   10
CONECT   11   13   12
CONECT   13   15   14
CONECT   15   17   16
CONECT   17   19   18
CONECT   19   21   20
CONECT   21   23   22
CONECT   23   25   24
CONECT   25   27   26
CONECT   27   29   28
CONECT   29   31   30
CONECT   31   33   32
CONECT   33   35   34
CONECT   35   37   36
CONECT   37   39   38
CONECT   39   41   40
CONECT   41   43   42
CONECT   43   45   44
CONECT   45   47   46
CONECT   47   48
CONECT   48   50   49
CONECT   50   52   51
CONECT   52   54   53
CONECT   54   56   55
CONECT   56   58   57
CONECT   58   60   59
CONECT   60   62   61
CONECT   62   64   63
CONECT   64   66   65
CONECT   66   68   67
CONECT   68   70   69
CONECT   70   72   71
CONECT   72   74   73
CONECT   74   76   75
CONECT   76   78   77
CONECT   78   79
CONECT   79   81   80
CONECT   81   83   82
CONECT   83   85   84
CONECT   85   87   86
CONECT   87   89   88
CONECT   89   91   90
CONECT   91   93   92
CONECT   93   94
CONECT   94   96   95
CONECT   96   98   97
CONECT   98  100   99
CONECT  100  102  101
CONECT  102  104  103
CONECT  104  106  105
CONECT  106  108  107
CONECT  108  110  109
CONECT  110  112  111
CONECT  112  114  113
CONECT  114  116  115
CONECT  116  118  117
CONECT  118  120  119
CONECT  120  122  121
CONECT  122  123
CONECT  123  125  124
CONECT  125  127  126
CONECT  127  129  128
CONECT  129  131  130
CONECT  131  133  132
CONECT  133  135  134
CONECT  135  137  136
CONECT  137  139  138
CONECT  139  141  140
CONECT  141  143  142
CONECT  143  145  144
CONECT  145  147  146
CONECT  147  149  148
CONECT  149  151  150
CONECT  151  153  152
CONECT  153  155  154
CONECT  155  157  156
CONECT  157  159  158
CONECT  159  161  160
CONECT  161  163  162
CONECT  163  164
CONECT  164  166  165
CONECT  166  168  167
CONECT  168  170  169
CONECT  170  172  171
CONECT  172  174  173
CONECT  174  176  175
CONECT  176  178  177
CONECT  178  180  179
CONECT  180  182  181
CONECT  182  184  183
CONECT  184  186  185
CONECT  186  188  187
CONECT  188  190  189
CONECT  190  192  191
CONECT  192  194  193
CONECT  194  195
CONECT  195  197  196
CONECT  197  199  198
CONECT  199  201  200
CONECT  201  203  202
CONECT  203  205  204
CONECT  205  206
CONECT  206  208  207
CONECT  208  209
CONECT  209  211  210
CONECT  211  213  212
CONECT  213  214
CONECT  214  216  215
CONECT  216  218  217
CONECT  218  220  219
CONECT  220  222  221
CONECT  222  224  223
CONECT  224  226  225
CONECT  226  228  227
CONECT  228  230  229
CONECT  230  232  231
CONECT  232  234  233
CONECT  234  236  235
CONECT  236  238  237
CONECT  238  240  239
CONECT  240  242  241
CONECT  242  244  243
CONECT  244  246  245
CONECT  246  248  247
CONECT  248  250  249
CONECT  250  252  251
CONECT  252  254  253
CONECT  254  256  255
CONECT  256  257
CONECT  257  259  258
CONECT  259  261  260
CONECT  261  263  262
CONECT  263  265  264
CONECT  265  267  266
CONECT  267  269  268
CONECT  269  271  270
CONECT  271  273  272
CONECT  273  275  274
CONECT  275  277  276
CONECT  277  279  278
CONECT  279  281  280
CONECT  281  283  282
CONECT  283  284
ENDMDL
REMARK 2KZN MODEL 4 UNRES energy =   874.44 kcal/mol RMSD =14.92 A
CRYST1  640.000  640.000  640.000  90.00  90.00  90.00 P 1           1
ORIGX1       1.00000   0.00000   0.00000        0.00000
ORIGX2       0.00000   1.00000   0.00000        0.00000
ORIGX2       0.00000   0.00000   1.00000        0.00000
SCALE1       1.00000   0.00000   0.00000        0.00000
SCALE2       1.00000   0.00000   0.00000        0.00000
SCALE3       1.00000   0.00000   0.00000        0.00000
ATOM      1  CA  MET A   1     312.468 324.882 328.039  1.00 11.16
ATOM      2  SC  MET A   1     312.683 323.206 330.000  1.00 11.51
ATOM      3  CA  ALA A   2     314.879 327.842 328.132  1.00  9.64
ATOM      4  SC  ALA A   2     314.575 328.554 327.972  1.00  9.74
ATOM      5  CA  TYR A   3     318.367 327.548 329.145  1.00  7.52
ATOM      6  SC  TYR A   3     320.327 324.701 329.130  1.00  8.13
ATOM      7  CA  ASN A   4     320.594 329.951 331.215  1.00  6.55
ATOM      8  SC  ASN A   4     319.061 330.557 332.439  1.00  7.03
ATOM      9  CA  LYS A   5     323.992 330.239 330.817  1.00  5.93
ATOM     10  SC  LYS A   5     324.489 332.169 329.017  1.00  6.89
ATOM     11  CA  GLU A   6     324.993 329.182 334.208  1.00  5.87
ATOM     12  SC  GLU A   6     326.115 329.676 336.208  1.00  6.66
ATOM     13  CA  GLU A   7     322.550 325.946 333.798  1.00  5.64
ATOM     14  SC  GLU A   7     320.677 324.343 334.138  1.00  6.58
ATOM     15  CA  LYS A   8     323.951 325.114 330.378  1.00  4.84
ATOM     16  SC  LYS A   8     322.803 327.601 329.006  1.00  5.59
ATOM     17  CA  ILE A   9     327.653 326.003 331.714  1.00  5.21
ATOM     18  SC  ILE A   9     327.649 327.357 330.244  1.00  5.15
ATOM     19  CA  LYS A  10     327.372 322.323 333.510  1.00  5.24
ATOM     20  SC  LYS A  10     325.914 320.440 335.381  1.00  5.73
ATOM     21  CA  SER A  11     329.680 321.092 330.730  1.00  6.35
ATOM     22  SC  SER A  11     330.364 320.120 330.210  1.00  6.76
ATOM     23  CA  LEU A  12     327.236 322.160 327.949  1.00  4.59
ATOM     24  SC  LEU A  12     326.260 323.893 327.414  1.00  4.04
ATOM     25  CA  ASN A  13     329.782 324.489 326.301  1.00  4.80
ATOM     26  SC  ASN A  13     329.360 326.347 325.828  1.00  5.29
ATOM     27  CA  ARG A  14     332.057 321.763 325.225  1.00  3.86
ATOM     28  SC  ARG A  14     333.098 318.582 325.743  1.00  5.10
ATOM     29  CA  MET A  15     328.814 320.107 324.029  1.00  2.42
ATOM     30  SC  MET A  15     328.378 319.022 326.240  1.00  2.90
ATOM     31  CA  GLN A  16     327.632 322.638 321.248  1.00  3.06
ATOM     32  SC  GLN A  16     326.149 322.553 323.189  1.00  3.14
ATOM     33  CA  TYR A  17     330.683 325.094 321.421  1.00  5.30
ATOM     34  SC  TYR A  17     333.000 325.240 323.953  1.00  6.79
ATOM     35  CA  GLU A  18     333.272 322.445 320.820  1.00  5.39
ATOM     36  SC  GLU A  18     335.753 322.500 320.772  1.00  5.44
ATOM     37  CA  VAL A  19     330.825 319.976 319.922  1.00  5.06
ATOM     38  SC  VAL A  19     329.733 319.054 319.697  1.00  4.42
ATOM     39  CA  THR A  20     331.419 320.887 316.274  1.00  6.68
ATOM     40  SC  THR A  20     330.573 322.190 316.320  1.00  6.35
ATOM     41  CA  GLN A  21     334.878 319.079 316.514  1.00  9.04
ATOM     42  SC  GLN A  21     337.541 319.597 315.821  1.00  9.85
ATOM     43  CA  ASN A  22     335.749 318.532 320.099  1.00  9.16
ATOM     44  SC  ASN A  22     335.244 319.357 321.868  1.00 10.24
ATOM     45  CA  ASN A  23     332.795 316.103 321.158  1.00  7.13
ATOM     46  SC  ASN A  23     331.544 315.293 322.516  1.00  6.98
ATOM     47  CA  GLY A  24     332.138 315.073 317.609  1.00  7.25
ATOM     48  CA  THR A  25     329.722 317.127 315.280  1.00  5.93
ATOM     49  SC  THR A  25     329.996 317.595 313.883  1.00  6.33
ATOM     50  CA  GLU A  26     326.040 315.745 314.995  1.00  5.44
ATOM     51  SC  GLU A  26     323.754 315.357 315.636  1.00  6.28
ATOM     52  CA  PRO A  27     323.932 317.219 312.029  1.00  7.30
ATOM     53  SC  PRO A  27     324.439 315.935 311.714  1.00  7.25
ATOM     54  CA  PRO A  28     320.283 318.231 312.826  1.00  7.36
ATOM     55  SC  PRO A  28     320.683 319.293 311.946  1.00  8.27
ATOM     56  CA  PHE A  29     317.810 315.567 311.878  1.00  7.18
ATOM     57  SC  PHE A  29     316.131 316.015 314.263  1.00  7.27
ATOM     58  CA  GLN A  30     317.361 313.774 308.584  1.00  8.54
ATOM     59  SC  GLN A  30     317.823 311.356 307.247  1.00  9.91
ATOM     60  CA  ASN A  31     314.703 311.479 310.260  1.00  9.73
ATOM     61  SC  ASN A  31     314.612 312.072 312.174  1.00  9.74
ATOM     62  CA  GLU A  32     310.792 311.715 310.564  1.00 10.28
ATOM     63  SC  GLU A  32     310.054 309.718 311.687  1.00 11.56
ATOM     64  CA  TYR A  33     310.910 313.919 313.739  1.00  8.26
ATOM     65  SC  TYR A  33     312.094 312.873 316.678  1.00  8.11
ATOM     66  CA  TRP A  34     313.429 316.225 311.991  1.00  6.63
ATOM     67  SC  TRP A  34     315.300 317.484 309.459  1.00  7.13
ATOM     68  CA  ASP A  35     311.368 316.279 308.600  1.00  7.58
ATOM     69  SC  ASP A  35     311.693 316.024 306.707  1.00  8.47
ATOM     70  CA  HIS A  36     308.177 317.083 310.800  1.00  7.32
ATOM     71  SC  HIS A  36     310.029 317.123 312.746  1.00  8.43
ATOM     72  CA  LYS A  37     309.972 320.322 311.396  1.00  5.26
ATOM     73  SC  LYS A  37     308.951 321.603 313.442  1.00  6.73
ATOM     74  CA  GLU A  38     311.136 320.935 307.969  1.00  3.86
ATOM     75  SC  GLU A  38     309.289 319.646 306.983  1.00  4.86
ATOM     76  CA  GLU A  39     311.702 324.876 308.595  1.00  3.97
ATOM     77  SC  GLU A  39     310.052 325.084 306.375  1.00  5.02
ATOM     78  CA  GLY A  40     313.529 325.163 311.953  1.00  3.04
ATOM     79  CA  LEU A  41     316.842 325.787 313.616  1.00  2.20
ATOM     80  SC  LEU A  41     317.481 327.563 314.131  1.00  1.96
ATOM     81  CA  TYR A  42     319.292 323.827 315.794  1.00  2.66
ATOM     82  SC  TYR A  42     321.097 325.933 313.918  1.00  4.66
ATOM     83  CA  VAL A  43     320.724 325.992 318.313  1.00  2.45
ATOM     84  SC  VAL A  43     319.887 327.131 318.137  1.00  2.78
ATOM     85  CA  ASP A  44     323.162 325.948 321.158  1.00  3.22
ATOM     86  SC  ASP A  44     323.394 327.861 320.593  1.00  4.33
ATOM     87  CA  ILE A  45     321.774 326.705 324.570  1.00  4.64
ATOM     88  SC  ILE A  45     322.027 325.115 324.962  1.00  3.84
ATOM     89  CA  VAL A  46     325.342 328.413 325.198  1.00  4.88
ATOM     90  SC  VAL A  46     325.824 327.732 323.936  1.00  4.22
ATOM     91  CA  SER A  47     324.056 332.019 324.918  1.00  6.63
ATOM     92  SC  SER A  47     324.941 332.299 324.059  1.00  6.73
ATOM     93  CA  GLY A  48     321.510 331.109 322.037  1.00  6.53
ATOM     94  CA  LYS A  49     323.230 331.143 318.739  1.00  7.17
ATOM     95  SC  LYS A  49     326.149 331.994 318.125  1.00  8.34
ATOM     96  CA  PRO A  50     322.162 329.022 315.552  1.00  6.67
ATOM     97  SC  PRO A  50     321.986 330.466 315.457  1.00  6.99
ATOM     98  CA  LEU A  51     324.347 325.814 315.106  1.00  4.39
ATOM     99  SC  LEU A  51     325.051 325.595 317.050  1.00  4.11
ATOM    100  CA  PHE A  52     322.766 323.351 312.658  1.00  5.22
ATOM    101  SC  PHE A  52     324.404 321.554 314.332  1.00  5.12
ATOM    102  CA  THR A  53     319.678 323.796 310.521  1.00  6.58
ATOM    103  SC  THR A  53     320.318 324.019 309.208  1.00  7.62
ATOM    104  CA  SER A  54     316.644 321.537 309.625  1.00  6.38
ATOM    105  SC  SER A  54     316.145 322.725 309.676  1.00  6.53
ATOM    106  CA  LYS A  55     315.298 321.165 305.875  1.00  8.25
ATOM    107  SC  LYS A  55     313.338 319.899 304.505  1.00  8.48
ATOM    108  CA  ASP A  56     316.651 324.564 304.904  1.00 10.97
ATOM    109  SC  ASP A  56     315.659 325.524 306.345  1.00 11.77
ATOM    110  CA  LYS A  57     320.306 323.520 305.286  1.00 10.85
ATOM    111  SC  LYS A  57     322.444 324.826 303.432  1.00 12.68
ATOM    112  CA  PHE A  58     321.222 320.089 306.589  1.00 11.27
ATOM    113  SC  PHE A  58     320.316 317.567 307.731  1.00 11.03
ATOM    114  CA  ASP A  59     324.593 318.368 307.073  1.00 11.64
ATOM    115  SC  ASP A  59     325.429 319.854 308.319  1.00 11.16
ATOM    116  CA  SER A  60     324.312 314.424 307.115  1.00 13.03
ATOM    117  SC  SER A  60     323.219 314.382 306.477  1.00 13.13
ATOM    118  CA  GLN A  61     327.632 314.099 308.790  1.00 14.05
ATOM    119  SC  GLN A  61     329.906 314.400 309.581  1.00 14.71
ATOM    120  CA  CYS A  62     327.777 312.225 312.217  1.00 13.26
ATOM    121  SC  CYS A  62     327.414 310.908 311.914  1.00 12.66
ATOM    122  CA  GLY A  63     330.866 311.105 313.924  1.00 14.14
ATOM    123  CA  TRP A  64     329.653 310.071 317.420  1.00 12.96
ATOM    124  SC  TRP A  64     328.266 313.084 317.287  1.00 11.55
ATOM    125  CA  PRO A  65     329.103 306.845 319.318  1.00 12.96
ATOM    126  SC  PRO A  65     329.214 307.754 320.424  1.00 12.88
ATOM    127  CA  SER A  66     325.497 305.771 318.780  1.00 11.63
ATOM    128  SC  SER A  66     325.061 304.956 317.816  1.00 11.72
ATOM    129  CA  PHE A  67     323.343 303.950 321.580  1.00  9.29
ATOM    130  SC  PHE A  67     323.372 306.905 322.275  1.00  8.46
ATOM    131  CA  THR A  68     320.020 302.317 321.130  1.00  8.66
ATOM    132  SC  THR A  68     319.086 301.797 319.980  1.00  9.36
ATOM    133  CA  LYS A  69     317.975 302.067 324.397  1.00  6.37
ATOM    134  SC  LYS A  69     319.691 299.839 325.559  1.00  6.42
ATOM    135  CA  PRO A  70     314.498 303.698 324.689  1.00  5.44
ATOM    136  SC  PRO A  70     314.140 302.453 325.347  1.00  5.65
ATOM    137  CA  ILE A  71     314.438 307.086 326.388  1.00  4.05
ATOM    138  SC  ILE A  71     315.692 307.606 327.394  1.00  4.35
ATOM    139  CA  GLU A  72     312.419 308.418 323.497  1.00  3.98
ATOM    140  SC  GLU A  72     310.996 310.037 324.656  1.00  5.31
ATOM    141  CA  GLU A  73     311.199 307.401 320.039  1.00  4.28
ATOM    142  SC  GLU A  73     309.281 308.853 319.707  1.00  4.78
ATOM    143  CA  GLU A  74     313.805 304.734 319.764  1.00  4.88
ATOM    144  SC  GLU A  74     312.777 302.562 319.984  1.00  6.06
ATOM    145  CA  VAL A  75     316.373 307.305 321.025  1.00  3.40
ATOM    146  SC  VAL A  75     316.343 308.313 322.012  1.00  2.91
ATOM    147  CA  GLU A  76     318.362 307.802 324.035  1.00  3.53
ATOM    148  SC  GLU A  76     319.232 306.128 325.424  1.00  4.20
ATOM    149  CA  GLU A  77     319.528 310.756 326.579  1.00  5.00
ATOM    150  SC  GLU A  77     321.558 309.538 327.165  1.00  6.55
ATOM    151  CA  LYS A  78     322.832 312.694 325.887  1.00  5.27
ATOM    152  SC  LYS A  78     325.386 311.618 325.871  1.00  6.05
ATOM    153  CA  LEU A  79     324.003 315.740 328.156  1.00  5.27
ATOM    154  SC  LEU A  79     322.377 317.042 328.722  1.00  5.39
ATOM    155  CA  ASP A  80     321.138 315.384 330.717  1.00  5.43
ATOM    156  SC  ASP A  80     320.803 313.419 331.456  1.00  5.49
ATOM    157  CA  THR A  81     322.896 316.419 333.940  1.00  7.03
ATOM    158  SC  THR A  81     324.265 315.872 334.008  1.00  7.56
ATOM    159  CA  SER A  82     321.448 319.854 335.149  1.00  8.26
ATOM    160  SC  SER A  82     321.607 320.178 333.920  1.00  8.01
ATOM    161  CA  HIS A  83     319.613 321.077 338.245  1.00 10.44
ATOM    162  SC  HIS A  83     321.164 321.483 340.365  1.00 11.37
ATOM    163  CA  GLY A  84     316.265 323.062 337.725  1.00 10.64
ATOM    164  CA  MET A  85     315.900 322.406 334.096  1.00  8.50
ATOM    165  SC  MET A  85     316.048 324.455 332.691  1.00  8.67
ATOM    166  CA  ILE A  86     317.212 319.621 331.573  1.00  6.65
ATOM    167  SC  ILE A  86     317.977 318.376 332.271  1.00  6.79
ATOM    168  CA  ARG A  87     318.027 319.735 327.928  1.00  4.88
ATOM    169  SC  ARG A  87     318.600 321.972 325.454  1.00  6.32
ATOM    170  CA  THR A  88     318.785 316.331 326.706  1.00  3.93
ATOM    171  SC  THR A  88     318.906 315.153 327.600  1.00  3.99
ATOM    172  CA  GLU A  89     319.587 315.764 322.940  1.00  4.19
ATOM    173  SC  GLU A  89     321.935 315.152 323.274  1.00  5.41
ATOM    174  CA  VAL A  90     319.781 312.105 322.001  1.00  4.18
ATOM    175  SC  VAL A  90     318.320 312.391 322.009  1.00  3.11
ATOM    176  CA  ARG A  91     321.178 309.639 319.057  1.00  6.64
ATOM    177  SC  ARG A  91     324.390 309.257 317.692  1.00  8.42
ATOM    178  CA  SER A  92     320.014 306.353 317.582  1.00  8.24
ATOM    179  SC  SER A  92     318.825 305.750 317.823  1.00  8.37
ATOM    180  CA  ARG A  93     322.369 304.026 315.700  1.00 11.52
ATOM    181  SC  ARG A  93     321.258 300.447 317.269  1.00 13.01
ATOM    182  CA  THR A  94     319.674 303.204 313.213  1.00 12.77
ATOM    183  SC  THR A  94     318.163 302.945 313.267  1.00 13.24
ATOM    184  CA  ALA A  95     319.632 305.853 310.364  1.00 10.68
ATOM    185  SC  ALA A  95     319.669 305.658 309.601  1.00 10.53
ATOM    186  CA  ASP A  96     319.650 308.451 313.181  1.00 10.04
ATOM    187  SC  ASP A  96     317.985 307.455 313.258  1.00 11.37
ATOM    188  CA  SER A  97     322.286 310.858 314.125  1.00  8.79
ATOM    189  SC  SER A  97     323.376 311.426 314.050  1.00  9.62
ATOM    190  CA  HIS A  98     319.828 313.036 316.187  1.00  6.92
ATOM    191  SC  HIS A  98     320.549 313.943 313.567  1.00  8.28
ATOM    192  CA  LEU A  99     316.257 311.807 316.959  1.00  4.22
ATOM    193  SC  LEU A  99     317.272 310.692 318.054  1.00  4.03
ATOM    194  CA  GLY A 100     315.874 314.818 319.243  1.00  2.24
ATOM    195  CA  HIS A 101     313.751 314.284 322.329  1.00  3.10
ATOM    196  SC  HIS A 101     311.431 312.938 322.029  1.00  5.10
ATOM    197  CA  VAL A 102     315.227 312.708 325.579  1.00  2.92
ATOM    198  SC  VAL A 102     315.745 313.988 325.111  1.00  3.32
ATOM    199  CA  PHE A 103     311.906 313.609 327.376  1.00  3.18
ATOM    200  SC  PHE A 103     310.730 315.315 325.201  1.00  4.21
ATOM    201  CA  ASN A 104     312.382 310.406 329.514  1.00  3.76
ATOM    202  SC  ASN A 104     314.350 310.894 329.366  1.00  4.30
ATOM    203  CA  ASP A 105     312.466 312.131 332.936  1.00  4.84
ATOM    204  SC  ASP A 105     313.585 310.884 334.059  1.00  4.99
ATOM    205  CA  GLY A 106     315.449 314.455 333.263  1.00  5.67
ATOM    206  CA  PRO A 107     314.091 316.749 335.885  1.00  7.61
ATOM    207  SC  PRO A 107     314.268 317.953 335.112  1.00  8.29
ATOM    208  CA  GLY A 108     311.525 314.138 337.114  1.00  7.47
ATOM    209  CA  PRO A 109     308.184 312.850 335.568  1.00  8.65
ATOM    210  SC  PRO A 109     307.813 312.811 336.919  1.00  9.31
ATOM    211  CA  ASN A 110     308.022 315.844 333.138  1.00  7.35
ATOM    212  SC  ASN A 110     306.179 316.467 333.294  1.00  6.44
ATOM    213  CA  GLY A 111     310.725 318.461 333.051  1.00  7.37
ATOM    214  CA  LEU A 112     312.841 316.954 330.181  1.00  6.44
ATOM    215  SC  LEU A 112     314.229 315.541 329.499  1.00  4.92
ATOM    216  CA  ARG A 113     313.987 318.227 327.150  1.00  5.97
ATOM    217  SC  ARG A 113     315.125 321.198 327.314  1.00  7.93
ATOM    218  CA  TYR A 114     314.144 318.091 323.522  1.00  5.25
ATOM    219  SC  TYR A 114     312.531 317.270 320.612  1.00  7.29
ATOM    220  CA  CYS A 115     317.666 318.605 321.668  1.00  4.69
ATOM    221  SC  CYS A 115     318.685 318.846 322.563  1.00  5.35
ATOM    222  CA  ILE A 116     319.455 318.635 318.272  1.00  3.49
ATOM    223  SC  ILE A 116     319.403 316.836 318.508  1.00  2.70
ATOM    224  CA  ASN A 117     323.155 317.701 318.555  1.00  5.27
ATOM    225  SC  ASN A 117     324.582 318.494 319.822  1.00  6.12
ATOM    226  CA  SER A 118     323.845 314.511 320.351  1.00  7.11
ATOM    227  SC  SER A 118     324.812 313.595 320.332  1.00  8.08
ATOM    228  CA  ALA A 119     325.960 316.494 322.628  1.00  8.95
ATOM    229  SC  ALA A 119     326.566 316.126 322.727  1.00  9.37
ATOM    230  CA  ALA A 120     323.778 319.292 323.691  1.00  7.04
ATOM    231  SC  ALA A 120     324.169 319.373 324.444  1.00  7.15
ATOM    232  CA  LEU A 121     321.767 321.766 321.874  1.00  4.81
ATOM    233  SC  LEU A 121     322.881 321.993 320.265  1.00  4.01
ATOM    234  CA  ARG A 122     318.125 323.313 321.277  1.00  4.59
ATOM    235  SC  ARG A 122     314.882 324.319 321.869  1.00  4.69
ATOM    236  CA  PHE A 123     316.074 322.653 317.970  1.00  5.07
ATOM    237  SC  PHE A 123     315.667 321.425 315.335  1.00  7.70
ATOM    238  CA  VAL A 124     313.375 325.296 317.781  1.00  3.60
ATOM    239  SC  VAL A 124     314.544 326.117 318.315  1.00  3.53
ATOM    240  CA  PRO A 125     310.835 326.618 315.164  1.00  3.26
ATOM    241  SC  PRO A 125     309.676 326.446 315.935  1.00  3.96
ATOM    242  CA  LYS A 126     310.804 330.430 315.414  1.00  3.12
ATOM    243  SC  LYS A 126     309.677 332.981 314.136  1.00  3.15
ATOM    244  CA  HIS A 127     310.323 330.209 319.377  1.00  4.72
ATOM    245  SC  HIS A 127     307.930 329.758 320.683  1.00  5.46
ATOM    246  CA  LYS A 128     313.841 329.507 320.308  1.00  5.15
ATOM    247  SC  LYS A 128     315.752 330.020 322.520  1.00  6.91
ATOM    248  CA  LEU A 129     315.390 331.658 317.604  1.00  4.22
ATOM    249  SC  LEU A 129     314.875 330.284 316.648  1.00  3.33
ATOM    250  CA  LYS A 130     312.778 334.242 318.518  1.00  5.32
ATOM    251  SC  LYS A 130     311.044 333.923 321.114  1.00  5.83
ATOM    252  CA  GLU A 131     315.448 335.898 320.778  1.00  6.96
ATOM    253  SC  GLU A 131     314.835 334.294 322.531  1.00  7.50
ATOM    254  CA  GLU A 132     318.208 335.420 318.036  1.00  6.96
ATOM    255  SC  GLU A 132     319.084 333.638 319.325  1.00  7.22
ATOM    256  CA  GLY A 133     316.370 337.331 315.404  1.00  6.63
ATOM    257  CA  TYR A 134     312.704 336.029 315.065  1.00  4.77
ATOM    258  SC  TYR A 134     309.869 336.769 316.611  1.00  5.21
ATOM    259  CA  GLU A 135     313.317 335.260 311.307  1.00  5.35
ATOM    260  SC  GLU A 135     313.026 334.738 309.015  1.00  6.79
ATOM    261  CA  SER A 136     317.152 334.928 311.847  1.00  4.10
ATOM    262  SC  SER A 136     317.537 336.141 311.551  1.00  4.26
ATOM    263  CA  TYR A 137     317.435 331.498 313.337  1.00  2.27
ATOM    264  SC  TYR A 137     318.902 334.241 314.757  1.00  3.95
ATOM    265  CA  LEU A 138     314.190 330.734 311.517  1.00  3.72
ATOM    266  SC  LEU A 138     313.899 332.097 312.965  1.00  3.87
ATOM    267  CA  HIS A 139     314.697 330.470 307.955  1.00  5.04
ATOM    268  SC  HIS A 139     312.174 329.566 307.524  1.00  6.18
ATOM    269  CA  LEU A 140     318.482 330.577 308.279  1.00  4.09
ATOM    270  SC  LEU A 140     318.686 328.857 309.258  1.00  3.34
ATOM    271  CA  PHE A 141     320.121 333.966 308.964  1.00  3.99
ATOM    272  SC  PHE A 141     319.187 335.931 307.009  1.00  4.00
ATOM    273  CA  ASN A 142     322.208 333.063 312.081  1.00  5.47
ATOM    274  SC  ASN A 142     322.153 331.268 311.115  1.00  5.69
ATOM    275  CA  LYS A 143     324.948 335.863 311.300  1.00  6.80
ATOM    276  SC  LYS A 143     325.717 338.118 313.189  1.00  8.24
ATOM    277  CA  LEU A 144     327.342 333.879 313.771  1.00  7.56
ATOM    278  SC  LEU A 144     326.197 332.098 313.771  1.00  7.43
ATOM    279  CA  GLU A 145     329.441 331.060 312.725  1.00  7.86
ATOM    280  SC  GLU A 145     329.706 329.819 310.698  1.00  8.49
ATOM    281  CA  HIS A 146     330.390 328.076 314.959  1.00  8.63
ATOM    282  SC  HIS A 146     328.815 326.480 313.561  1.00  8.89
ATOM    283  CA  HIS A 147     333.813 329.385 315.991  1.00 10.21
ATOM    284  SC  HIS A 147     335.359 331.082 317.540  1.00 10.77
TER
CONECT    1    3    2
CONECT    3    5    4
CONECT    5    7    6
CONECT    7    9    8
CONECT    9   11   10
CONECT   11   13   12
CONECT   13   15   14
CONECT   15   17   16
CONECT   17   19   18
CONECT   19   21   20
CONECT   21   23   22
CONECT   23   25   24
CONECT   25   27   26
CONECT   27   29   28
CONECT   29   31   30
CONECT   31   33   32
CONECT   33   35   34
CONECT   35   37   36
CONECT   37   39   38
CONECT   39   41   40
CONECT   41   43   42
CONECT   43   45   44
CONECT   45   47   46
CONECT   47   48
CONECT   48   50   49
CONECT   50   52   51
CONECT   52   54   53
CONECT   54   56   55
CONECT   56   58   57
CONECT   58   60   59
CONECT   60   62   61
CONECT   62   64   63
CONECT   64   66   65
CONECT   66   68   67
CONECT   68   70   69
CONECT   70   72   71
CONECT   72   74   73
CONECT   74   76   75
CONECT   76   78   77
CONECT   78   79
CONECT   79   81   80
CONECT   81   83   82
CONECT   83   85   84
CONECT   85   87   86
CONECT   87   89   88
CONECT   89   91   90
CONECT   91   93   92
CONECT   93   94
CONECT   94   96   95
CONECT   96   98   97
CONECT   98  100   99
CONECT  100  102  101
CONECT  102  104  103
CONECT  104  106  105
CONECT  106  108  107
CONECT  108  110  109
CONECT  110  112  111
CONECT  112  114  113
CONECT  114  116  115
CONECT  116  118  117
CONECT  118  120  119
CONECT  120  122  121
CONECT  122  123
CONECT  123  125  124
CONECT  125  127  126
CONECT  127  129  128
CONECT  129  131  130
CONECT  131  133  132
CONECT  133  135  134
CONECT  135  137  136
CONECT  137  139  138
CONECT  139  141  140
CONECT  141  143  142
CONECT  143  145  144
CONECT  145  147  146
CONECT  147  149  148
CONECT  149  151  150
CONECT  151  153  152
CONECT  153  155  154
CONECT  155  157  156
CONECT  157  159  158
CONECT  159  161  160
CONECT  161  163  162
CONECT  163  164
CONECT  164  166  165
CONECT  166  168  167
CONECT  168  170  169
CONECT  170  172  171
CONECT  172  174  173
CONECT  174  176  175
CONECT  176  178  177
CONECT  178  180  179
CONECT  180  182  181
CONECT  182  184  183
CONECT  184  186  185
CONECT  186  188  187
CONECT  188  190  189
CONECT  190  192  191
CONECT  192  194  193
CONECT  194  195
CONECT  195  197  196
CONECT  197  199  198
CONECT  199  201  200
CONECT  201  203  202
CONECT  203  205  204
CONECT  205  206
CONECT  206  208  207
CONECT  208  209
CONECT  209  211  210
CONECT  211  213  212
CONECT  213  214
CONECT  214  216  215
CONECT  216  218  217
CONECT  218  220  219
CONECT  220  222  221
CONECT  222  224  223
CONECT  224  226  225
CONECT  226  228  227
CONECT  228  230  229
CONECT  230  232  231
CONECT  232  234  233
CONECT  234  236  235
CONECT  236  238  237
CONECT  238  240  239
CONECT  240  242  241
CONECT  242  244  243
CONECT  244  246  245
CONECT  246  248  247
CONECT  248  250  249
CONECT  250  252  251
CONECT  252  254  253
CONECT  254  256  255
CONECT  256  257
CONECT  257  259  258
CONECT  259  261  260
CONECT  261  263  262
CONECT  263  265  264
CONECT  265  267  266
CONECT  267  269  268
CONECT  269  271  270
CONECT  271  273  272
CONECT  273  275  274
CONECT  275  277  276
CONECT  277  279  278
CONECT  279  281  280
CONECT  281  283  282
CONECT  283  284
ENDMDL
REMARK 2KZN MODEL 5 UNRES energy =   874.50 kcal/mol RMSD =11.70 A
CRYST1  640.000  640.000  640.000  90.00  90.00  90.00 P 1           1
ORIGX1       1.00000   0.00000   0.00000        0.00000
ORIGX2       0.00000   1.00000   0.00000        0.00000
ORIGX2       0.00000   0.00000   1.00000        0.00000
SCALE1       1.00000   0.00000   0.00000        0.00000
SCALE2       1.00000   0.00000   0.00000        0.00000
SCALE3       1.00000   0.00000   0.00000        0.00000
ATOM      1  CA  MET A   1     336.728 314.563 331.129  1.00 14.28
ATOM      2  SC  MET A   1     335.920 313.497 328.931  1.00 14.68
ATOM      3  CA  ALA A   2     338.229 317.266 333.577  1.00 12.60
ATOM      4  SC  ALA A   2     338.711 317.075 334.117  1.00 12.71
ATOM      5  CA  TYR A   3     335.325 319.546 333.017  1.00 10.17
ATOM      6  SC  TYR A   3     333.834 317.463 331.055  1.00 11.05
ATOM      7  CA  ASN A   4     333.160 320.162 336.063  1.00  8.48
ATOM      8  SC  ASN A   4     334.899 321.097 336.389  1.00  8.63
ATOM      9  CA  LYS A   5     330.328 321.012 333.631  1.00  7.70
ATOM     10  SC  LYS A   5     329.327 323.821 332.983  1.00  9.74
ATOM     11  CA  GLU A   6     328.967 317.664 334.115  1.00  5.48
ATOM     12  SC  GLU A   6     329.195 317.520 331.742  1.00  6.39
ATOM     13  CA  GLU A   7     327.701 319.060 337.549  1.00  3.89
ATOM     14  SC  GLU A   7     327.801 317.698 339.448  1.00  5.03
ATOM     15  CA  LYS A   8     325.809 321.924 336.075  1.00  3.74
ATOM     16  SC  LYS A   8     323.485 322.543 337.897  1.00  5.88
ATOM     17  CA  ILE A   9     325.366 320.895 332.473  1.00  4.37
ATOM     18  SC  ILE A   9     324.884 322.409 332.503  1.00  4.81
ATOM     19  CA  LYS A  10     323.868 317.286 334.079  1.00  3.26
ATOM     20  SC  LYS A  10     325.244 315.403 335.258  1.00  3.84
ATOM     21  CA  SER A  11     320.253 318.265 334.165  1.00  3.43
ATOM     22  SC  SER A  11     320.277 317.870 335.411  1.00  3.89
ATOM     23  CA  LEU A  12     320.917 321.933 334.553  1.00  1.61
ATOM     24  SC  LEU A  12     320.600 321.762 332.440  1.00  1.94
ATOM     25  CA  ASN A  13     318.825 324.716 333.480  1.00  2.89
ATOM     26  SC  ASN A  13     320.330 325.890 332.945  1.00  4.17
ATOM     27  CA  ARG A  14     316.651 322.464 331.411  1.00  3.78
ATOM     28  SC  ARG A  14     313.418 321.011 333.464  1.00  4.74
ATOM     29  CA  MET A  15     314.116 324.268 329.436  1.00  4.20
ATOM     30  SC  MET A  15     311.659 323.597 329.671  1.00  5.83
ATOM     31  CA  GLN A  16     314.472 327.002 331.921  1.00  2.93
ATOM     32  SC  GLN A  16     316.591 325.328 331.581  1.00  2.54
ATOM     33  CA  TYR A  17     317.564 328.760 330.601  1.00  3.53
ATOM     34  SC  TYR A  17     319.094 329.823 333.367  1.00  5.83
ATOM     35  CA  GLU A  18     316.578 328.973 326.811  1.00  4.12
ATOM     36  SC  GLU A  18     318.746 329.955 326.594  1.00  5.52
ATOM     37  CA  VAL A  19     313.092 327.649 326.478  1.00  3.62
ATOM     38  SC  VAL A  19     312.952 326.794 325.409  1.00  4.18
ATOM     39  CA  THR A  20     311.144 328.889 329.713  1.00  2.80
ATOM     40  SC  THR A  20     311.655 328.132 330.709  1.00  2.97
ATOM     41  CA  GLN A  21     313.000 332.162 329.322  1.00  2.25
ATOM     42  SC  GLN A  21     314.675 333.785 330.021  1.00  3.20
ATOM     43  CA  ASN A  22     312.274 332.592 325.543  1.00  3.36
ATOM     44  SC  ASN A  22     313.462 331.275 324.691  1.00  4.12
ATOM     45  CA  ASN A  23     308.700 331.218 326.092  1.00  5.95
ATOM     46  SC  ASN A  23     308.030 333.009 325.418  1.00  7.42
ATOM     47  CA  GLY A  24     309.158 327.770 324.571  1.00  5.30
ATOM     48  CA  THR A  25     310.604 329.446 321.441  1.00  4.09
ATOM     49  SC  THR A  25     310.707 330.977 321.298  1.00  5.12
ATOM     50  CA  GLU A  26     314.223 329.340 321.948  1.00  1.98
ATOM     51  SC  GLU A  26     313.850 328.747 319.628  1.00  3.33
ATOM     52  CA  PRO A  27     317.030 331.490 320.481  1.00  2.91
ATOM     53  SC  PRO A  27     317.363 331.559 321.855  1.00  3.11
ATOM     54  CA  PRO A  28     319.509 330.355 317.623  1.00  2.91
ATOM     55  SC  PRO A  28     319.827 331.763 317.596  1.00  3.27
ATOM     56  CA  PHE A  29     321.598 327.269 318.426  1.00  3.58
ATOM     57  SC  PHE A  29     323.053 326.643 315.880  1.00  4.59
ATOM     58  CA  GLN A  30     325.235 328.529 318.184  1.00  4.48
ATOM     59  SC  GLN A  30     326.664 329.778 317.322  1.00  5.81
ATOM     60  CA  ASN A  31     324.611 331.410 320.783  1.00  2.82
ATOM     61  SC  ASN A  31     323.432 331.273 322.272  1.00  3.01
ATOM     62  CA  GLU A  32     327.647 332.621 322.856  1.00  2.93
ATOM     63  SC  GLU A  32     328.407 333.561 325.419  1.00  3.69
ATOM     64  CA  TYR A  33     327.683 329.293 324.499  1.00  3.31
ATOM     65  SC  TYR A  33     327.418 329.975 327.912  1.00  4.41
ATOM     66  CA  TRP A  34     328.393 327.207 321.371  1.00  3.47
ATOM     67  SC  TRP A  34     324.984 327.381 321.882  1.00  4.19
ATOM     68  CA  ASP A  35     332.107 328.197 320.607  1.00  4.96
ATOM     69  SC  ASP A  35     332.573 329.675 321.810  1.00  5.14
ATOM     70  CA  HIS A  36     333.370 325.684 323.275  1.00  5.71
ATOM     71  SC  HIS A  36     330.752 325.725 323.858  1.00  5.86
ATOM     72  CA  LYS A  37     335.093 322.675 322.319  1.00  6.56
ATOM     73  SC  LYS A  37     337.025 323.696 324.112  1.00  7.19
ATOM     74  CA  GLU A  38     333.678 319.654 324.180  1.00  7.78
ATOM     75  SC  GLU A  38     334.870 318.402 325.872  1.00  8.54
ATOM     76  CA  GLU A  39     331.933 316.493 322.616  1.00  8.18
ATOM     77  SC  GLU A  39     333.341 317.129 320.752  1.00  8.88
ATOM     78  CA  GLY A  40     329.407 313.944 323.979  1.00  7.24
ATOM     79  CA  LEU A  41     325.895 314.919 323.172  1.00  5.03
ATOM     80  SC  LEU A  41     324.237 314.176 322.357  1.00  4.28
ATOM     81  CA  TYR A  42     324.384 318.252 323.369  1.00  3.72
ATOM     82  SC  TYR A  42     326.917 320.405 324.223  1.00  5.99
ATOM     83  CA  VAL A  43     320.835 318.631 323.846  1.00  1.82
ATOM     84  SC  VAL A  43     320.967 317.219 324.133  1.00  1.60
ATOM     85  CA  ASP A  44     321.065 321.521 326.654  1.00  2.53
ATOM     86  SC  ASP A  44     322.700 321.368 325.469  1.00  3.96
ATOM     87  CA  ILE A  45     318.329 324.082 326.792  1.00  4.87
ATOM     88  SC  ILE A  45     317.459 322.844 327.951  1.00  3.77
ATOM     89  CA  VAL A  46     320.517 326.229 329.094  1.00  5.91
ATOM     90  SC  VAL A  46     321.313 325.096 328.909  1.00  4.99
ATOM     91  CA  SER A  47     322.936 326.844 326.523  1.00  7.66
ATOM     92  SC  SER A  47     323.919 327.314 325.827  1.00  8.00
ATOM     93  CA  GLY A  48     325.101 323.820 325.588  1.00  7.63
ATOM     94  CA  LYS A  49     323.641 322.585 322.141  1.00  6.66
ATOM     95  SC  LYS A  49     326.496 323.309 321.121  1.00  8.85
ATOM     96  CA  PRO A  50     320.234 322.432 320.492  1.00  4.28
ATOM     97  SC  PRO A  50     320.759 322.992 319.268  1.00  5.52
ATOM     98  CA  LEU A  51     319.937 318.687 320.143  1.00  2.76
ATOM     99  SC  LEU A  51     318.346 318.688 319.306  1.00  2.96
ATOM    100  CA  PHE A  52     323.119 317.611 318.692  1.00  4.84
ATOM    101  SC  PHE A  52     325.714 318.860 319.388  1.00  7.16
ATOM    102  CA  THR A  53     325.272 314.685 317.616  1.00  6.30
ATOM    103  SC  THR A  53     325.641 315.190 316.295  1.00  6.33
ATOM    104  CA  SER A  54     328.423 315.204 319.293  1.00  8.38
ATOM    105  SC  SER A  54     329.354 315.757 320.064  1.00  8.68
ATOM    106  CA  LYS A  55     331.398 313.512 317.456  1.00 10.17
ATOM    107  SC  LYS A  55     333.432 311.427 317.753  1.00 11.56
ATOM    108  CA  ASP A  56     330.210 315.234 314.309  1.00 10.58
ATOM    109  SC  ASP A  56     329.741 315.016 312.353  1.00 10.99
ATOM    110  CA  LYS A  57     329.903 318.575 316.032  1.00  9.71
ATOM    111  SC  LYS A  57     331.363 320.648 317.104  1.00  9.45
ATOM    112  CA  PHE A  58     326.601 319.371 314.611  1.00  9.94
ATOM    113  SC  PHE A  58     326.780 319.735 311.595  1.00 10.44
ATOM    114  CA  ASP A  59     323.357 320.474 315.815  1.00  9.59
ATOM    115  SC  ASP A  59     324.482 322.034 316.422  1.00  9.64
ATOM    116  CA  SER A  60     319.576 320.233 314.991  1.00  9.97
ATOM    117  SC  SER A  60     319.901 318.985 315.366  1.00 10.76
ATOM    118  CA  GLN A  61     316.174 320.781 316.796  1.00  9.81
ATOM    119  SC  GLN A  61     317.832 323.199 316.592  1.00  9.82
ATOM    120  CA  CYS A  62     313.651 319.270 319.483  1.00  9.26
ATOM    121  SC  CYS A  62     313.661 319.478 320.946  1.00  9.60
ATOM    122  CA  GLY A  63     310.240 320.718 320.843  1.00  6.68
ATOM    123  CA  TRP A  64     308.361 322.997 323.284  1.00  4.60
ATOM    124  SC  TRP A  64     308.202 325.543 321.182  1.00  3.80
ATOM    125  CA  PRO A  65     305.291 321.362 324.806  1.00  5.94
ATOM    126  SC  PRO A  65     305.211 320.734 323.500  1.00  5.77
ATOM    127  CA  SER A  66     306.328 318.109 326.303  1.00  5.78
ATOM    128  SC  SER A  66     305.583 317.061 325.967  1.00  6.42
ATOM    129  CA  PHE A  67     308.680 315.816 324.163  1.00  4.10
ATOM    130  SC  PHE A  67     308.202 316.691 321.315  1.00  3.21
ATOM    131  CA  THR A  68     310.198 312.551 324.554  1.00  5.25
ATOM    132  SC  THR A  68     309.307 311.525 323.962  1.00  5.95
ATOM    133  CA  LYS A  69     313.630 312.374 323.384  1.00  4.50
ATOM    134  SC  LYS A  69     312.311 310.183 322.878  1.00  5.85
ATOM    135  CA  PRO A  70     316.015 314.738 321.539  1.00  3.05
ATOM    136  SC  PRO A  70     316.959 314.373 322.426  1.00  3.66
ATOM    137  CA  ILE A  71     317.436 314.031 318.084  1.00  2.56
ATOM    138  SC  ILE A  71     318.954 314.472 318.424  1.00  2.87
ATOM    139  CA  GLU A  72     316.561 311.320 315.685  1.00  1.96
ATOM    140  SC  GLU A  72     316.574 312.514 313.821  1.00  2.54
ATOM    141  CA  GLU A  73     313.718 310.039 317.756  1.00  2.11
ATOM    142  SC  GLU A  73     315.375 310.207 319.207  1.00  3.08
ATOM    143  CA  GLU A  74     312.015 313.171 318.700  1.00  2.46
ATOM    144  SC  GLU A  74     312.207 315.242 320.472  1.00  3.29
ATOM    145  CA  VAL A  75     312.889 315.550 316.170  1.00  2.57
ATOM    146  SC  VAL A  75     314.055 316.382 315.885  1.00  2.47
ATOM    147  CA  GLU A  76     314.843 315.275 312.979  1.00  3.04
ATOM    148  SC  GLU A  76     313.583 315.831 310.813  1.00  3.24
ATOM    149  CA  GLU A  77     317.262 317.206 310.988  1.00  2.82
ATOM    150  SC  GLU A  77     319.987 316.767 311.208  1.00  3.07
ATOM    151  CA  LYS A  78     316.776 318.322 307.461  1.00  2.71
ATOM    152  SC  LYS A  78     317.632 319.777 310.007  1.00  4.62
ATOM    153  CA  LEU A  79     319.889 319.524 305.915  1.00  2.36
ATOM    154  SC  LEU A  79     319.873 321.533 305.482  1.00  2.82
ATOM    155  CA  ASP A  80     322.273 320.067 309.091  1.00  3.39
ATOM    156  SC  ASP A  80     323.672 320.484 307.671  1.00  4.27
ATOM    157  CA  THR A  81     323.223 322.764 311.538  1.00  4.70
ATOM    158  SC  THR A  81     322.546 322.795 312.806  1.00  5.82
ATOM    159  CA  SER A  82     327.094 323.380 312.220  1.00  5.23
ATOM    160  SC  SER A  82     328.224 323.535 311.796  1.00  4.88
ATOM    161  CA  HIS A  83     328.337 326.471 314.007  1.00  6.04
ATOM    162  SC  HIS A  83     329.456 326.717 316.441  1.00  7.10
ATOM    163  CA  GLY A  84     327.655 329.287 311.525  1.00  4.76
ATOM    164  CA  MET A  85     327.503 326.485 308.628  1.00  2.66
ATOM    165  SC  MET A  85     329.638 325.231 308.375  1.00  3.07
ATOM    166  CA  ILE A  86     324.068 325.256 307.180  1.00  2.86
ATOM    167  SC  ILE A  86     324.072 324.442 305.468  1.00  3.16
ATOM    168  CA  ARG A  87     320.404 325.637 307.707  1.00  2.69
ATOM    169  SC  ARG A  87     320.499 327.399 304.817  1.00  3.01
ATOM    170  CA  THR A  88     318.184 323.084 309.003  1.00  2.52
ATOM    171  SC  THR A  88     319.217 322.228 309.890  1.00  1.82
ATOM    172  CA  GLU A  89     314.351 322.727 309.069  1.00  2.26
ATOM    173  SC  GLU A  89     315.206 323.561 306.944  1.00  2.39
ATOM    174  CA  VAL A  90     313.460 319.737 311.003  1.00  2.20
ATOM    175  SC  VAL A  90     314.294 320.116 312.179  1.00  2.21
ATOM    176  CA  ARG A  91     310.846 316.998 311.209  1.00  2.20
ATOM    177  SC  ARG A  91     309.701 318.080 308.343  1.00  3.36
ATOM    178  CA  SER A  92     309.119 314.993 314.157  1.00  3.90
ATOM    179  SC  SER A  92     308.162 315.678 314.700  1.00  4.55
ATOM    180  CA  ARG A  93     307.137 311.857 313.821  1.00  5.47
ATOM    181  SC  ARG A  93     304.881 310.248 315.862  1.00  7.34
ATOM    182  CA  THR A  94     303.646 312.342 312.352  1.00  5.74
ATOM    183  SC  THR A  94     302.456 312.582 313.219  1.00  6.66
ATOM    184  CA  ALA A  95     304.695 315.997 311.894  1.00  4.20
ATOM    185  SC  ALA A  95     304.465 316.335 312.566  1.00  4.55
ATOM    186  CA  ASP A  96     307.083 317.476 309.585  1.00  3.03
ATOM    187  SC  ASP A  96     305.960 317.511 307.748  1.00  3.28
ATOM    188  CA  SER A  97     308.234 321.100 310.227  1.00  3.64
ATOM    189  SC  SER A  97     307.592 321.940 309.545  1.00  4.28
ATOM    190  CA  HIS A  98     307.181 320.680 313.912  1.00  1.97
ATOM    191  SC  HIS A  98     304.483 320.182 314.416  1.00  2.47
ATOM    192  CA  LEU A  99     310.399 321.098 315.746  1.00  2.51
ATOM    193  SC  LEU A  99     310.857 319.353 314.884  1.00  2.45
ATOM    194  CA  GLY A 100     312.141 323.401 313.285  1.00  2.48
ATOM    195  CA  HIS A 101     315.233 324.677 315.114  1.00  2.44
ATOM    196  SC  HIS A 101     316.310 326.583 316.799  1.00  3.67
ATOM    197  CA  VAL A 102     318.178 324.865 312.875  1.00  2.81
ATOM    198  SC  VAL A 102     316.857 324.441 312.225  1.00  3.23
ATOM    199  CA  PHE A 103     318.174 328.601 312.772  1.00  4.13
ATOM    200  SC  PHE A 103     317.021 331.233 313.661  1.00  4.99
ATOM    201  CA  ASN A 104     321.852 329.016 311.782  1.00  5.77
ATOM    202  SC  ASN A 104     321.712 327.051 311.113  1.00  6.12
ATOM    203  CA  ASP A 105     321.270 330.098 307.964  1.00  8.71
ATOM    204  SC  ASP A 105     322.564 329.580 306.521  1.00  9.76
ATOM    205  CA  GLY A 106     318.392 332.855 308.586  1.00 10.08
ATOM    206  CA  PRO A 107     314.676 333.338 309.548  1.00 11.04
ATOM    207  SC  PRO A 107     314.996 334.591 310.035  1.00 11.61
ATOM    208  CA  GLY A 108     312.465 333.031 306.478  1.00 12.76
ATOM    209  CA  PRO A 109     309.414 331.339 304.721  1.00 14.11
ATOM    210  SC  PRO A 109     308.973 332.683 304.487  1.00 14.89
ATOM    211  CA  ASN A 110     311.992 328.525 304.053  1.00 11.14
ATOM    212  SC  ASN A 110     311.559 326.626 303.839  1.00 10.68
ATOM    213  CA  GLY A 111     315.492 329.069 304.582  1.00  9.02
ATOM    214  CA  LEU A 112     315.820 328.294 308.066  1.00  6.95
ATOM    215  SC  LEU A 112     317.340 327.351 308.892  1.00  6.05
ATOM    216  CA  ARG A 113     313.598 327.585 311.130  1.00  6.83
ATOM    217  SC  ARG A 113     310.735 325.852 311.880  1.00  8.21
ATOM    218  CA  TYR A 114     313.070 329.513 314.287  1.00  8.21
ATOM    219  SC  TYR A 114     312.093 332.030 316.424  1.00  9.52
ATOM    220  CA  CYS A 115     310.906 326.817 316.118  1.00  8.23
ATOM    221  SC  CYS A 115     309.896 325.890 316.013  1.00  9.25
ATOM    222  CA  ILE A 116     311.917 324.998 319.229  1.00  6.14
ATOM    223  SC  ILE A 116     312.665 323.558 318.138  1.00  5.14
ATOM    224  CA  ASN A 117     315.570 324.022 320.112  1.00  5.29
ATOM    225  SC  ASN A 117     315.564 325.853 321.032  1.00  4.87
ATOM    226  CA  SER A 118     314.911 322.309 323.442  1.00  6.29
ATOM    227  SC  SER A 118     315.850 323.118 323.770  1.00  6.38
ATOM    228  CA  ALA A 119     311.996 322.707 325.920  1.00  6.57
ATOM    229  SC  ALA A 119     311.680 322.269 325.361  1.00  6.94
ATOM    230  CA  ALA A 120     312.735 319.373 327.667  1.00  5.72
ATOM    231  SC  ALA A 120     312.051 318.995 327.565  1.00  5.96
ATOM    232  CA  LEU A 121     316.533 318.885 327.301  1.00  3.08
ATOM    233  SC  LEU A 121     316.929 319.018 325.168  1.00  2.83
ATOM    234  CA  ARG A 122     319.895 317.236 328.819  1.00  2.16
ATOM    235  SC  ARG A 122     317.946 318.049 331.316  1.00  3.69
ATOM    236  CA  PHE A 123     323.443 317.091 327.826  1.00  3.41
ATOM    237  SC  PHE A 123     325.706 319.128 328.220  1.00  5.63
ATOM    238  CA  VAL A 124     325.455 314.173 328.356  1.00  4.96
ATOM    239  SC  VAL A 124     324.266 313.615 327.615  1.00  4.21
ATOM    240  CA  PRO A 125     328.744 312.336 327.509  1.00  5.30
ATOM    241  SC  PRO A 125     328.615 312.295 328.935  1.00  6.53
ATOM    242  CA  LYS A 126     327.703 309.223 325.880  1.00  5.06
ATOM    243  SC  LYS A 126     329.144 306.957 324.480  1.00  5.61
ATOM    244  CA  HIS A 127     326.546 308.148 329.471  1.00  7.74
ATOM    245  SC  HIS A 127     327.949 308.719 331.765  1.00  9.13
ATOM    246  CA  LYS A 128     323.552 310.426 329.334  1.00  6.23
ATOM    247  SC  LYS A 128     321.991 311.714 331.032  1.00  6.60
ATOM    248  CA  LEU A 129     322.842 308.962 325.935  1.00  4.61
ATOM    249  SC  LEU A 129     323.858 309.910 324.901  1.00  3.58
ATOM    250  CA  LYS A 130     322.270 305.693 327.639  1.00  7.23
ATOM    251  SC  LYS A 130     324.780 305.315 328.411  1.00  8.18
ATOM    252  CA  GLU A 131     319.308 307.734 329.090  1.00  8.75
ATOM    253  SC  GLU A 131     320.271 307.336 331.670  1.00 10.07
ATOM    254  CA  GLU A 132     318.438 310.026 326.171  1.00  7.16
ATOM    255  SC  GLU A 132     318.820 312.187 326.604  1.00  6.16
ATOM    256  CA  GLY A 133     318.182 307.407 323.422  1.00  8.10
ATOM    257  CA  TYR A 134     321.662 305.402 323.413  1.00  5.70
ATOM    258  SC  TYR A 134     321.687 302.263 324.133  1.00  7.78
ATOM    259  CA  GLU A 135     320.611 304.749 319.708  1.00  6.44
ATOM    260  SC  GLU A 135     319.641 302.833 318.741  1.00  7.85
ATOM    261  CA  SER A 136     320.574 308.495 318.854  1.00  4.47
ATOM    262  SC  SER A 136     319.459 309.013 318.518  1.00  5.03
ATOM    263  CA  TYR A 137     323.210 309.939 321.035  1.00  1.79
ATOM    264  SC  TYR A 137     320.147 310.437 321.979  1.00  2.01
ATOM    265  CA  LEU A 138     325.551 306.877 320.541  1.00  3.32
ATOM    266  SC  LEU A 138     324.987 306.524 322.457  1.00  3.95
ATOM    267  CA  HIS A 139     324.461 306.645 316.780  1.00  3.56
ATOM    268  SC  HIS A 139     321.807 306.048 316.106  1.00  5.54
ATOM    269  CA  LEU A 140     325.653 310.303 316.625  1.00  2.43
ATOM    270  SC  LEU A 140     323.816 311.166 317.376  1.00  2.66
ATOM    271  CA  PHE A 141     328.338 310.065 319.430  1.00  1.99
ATOM    272  SC  PHE A 141     330.434 309.624 321.477  1.00  3.38
ATOM    273  CA  ASN A 142     330.180 307.557 317.360  1.00  2.13
ATOM    274  SC  ASN A 142     329.233 305.871 317.769  1.00  3.05
ATOM    275  CA  LYS A 143     330.929 308.094 313.557  1.00  3.04
ATOM    276  SC  LYS A 143     332.781 308.141 311.273  1.00  5.03
ATOM    277  CA  LEU A 144     328.089 306.852 311.658  1.00  3.85
ATOM    278  SC  LEU A 144     327.170 305.741 313.100  1.00  4.19
ATOM    279  CA  GLU A 145     326.267 308.128 308.664  1.00  4.99
ATOM    280  SC  GLU A 145     325.202 307.741 306.599  1.00  6.09
ATOM    281  CA  HIS A 146     323.944 311.110 307.990  1.00  6.75
ATOM    282  SC  HIS A 146     323.409 313.676 307.572  1.00  7.26
ATOM    283  CA  HIS A 147     322.112 311.357 304.689  1.00  8.78
ATOM    284  SC  HIS A 147     324.352 311.151 303.231  1.00  9.69
TER
CONECT    1    3    2
CONECT    3    5    4
CONECT    5    7    6
CONECT    7    9    8
CONECT    9   11   10
CONECT   11   13   12
CONECT   13   15   14
CONECT   15   17   16
CONECT   17   19   18
CONECT   19   21   20
CONECT   21   23   22
CONECT   23   25   24
CONECT   25   27   26
CONECT   27   29   28
CONECT   29   31   30
CONECT   31   33   32
CONECT   33   35   34
CONECT   35   37   36
CONECT   37   39   38
CONECT   39   41   40
CONECT   41   43   42
CONECT   43   45   44
CONECT   45   47   46
CONECT   47   48
CONECT   48   50   49
CONECT   50   52   51
CONECT   52   54   53
CONECT   54   56   55
CONECT   56   58   57
CONECT   58   60   59
CONECT   60   62   61
CONECT   62   64   63
CONECT   64   66   65
CONECT   66   68   67
CONECT   68   70   69
CONECT   70   72   71
CONECT   72   74   73
CONECT   74   76   75
CONECT   76   78   77
CONECT   78   79
CONECT   79   81   80
CONECT   81   83   82
CONECT   83   85   84
CONECT   85   87   86
CONECT   87   89   88
CONECT   89   91   90
CONECT   91   93   92
CONECT   93   94
CONECT   94   96   95
CONECT   96   98   97
CONECT   98  100   99
CONECT  100  102  101
CONECT  102  104  103
CONECT  104  106  105
CONECT  106  108  107
CONECT  108  110  109
CONECT  110  112  111
CONECT  112  114  113
CONECT  114  116  115
CONECT  116  118  117
CONECT  118  120  119
CONECT  120  122  121
CONECT  122  123
CONECT  123  125  124
CONECT  125  127  126
CONECT  127  129  128
CONECT  129  131  130
CONECT  131  133  132
CONECT  133  135  134
CONECT  135  137  136
CONECT  137  139  138
CONECT  139  141  140
CONECT  141  143  142
CONECT  143  145  144
CONECT  145  147  146
CONECT  147  149  148
CONECT  149  151  150
CONECT  151  153  152
CONECT  153  155  154
CONECT  155  157  156
CONECT  157  159  158
CONECT  159  161  160
CONECT  161  163  162
CONECT  163  164
CONECT  164  166  165
CONECT  166  168  167
CONECT  168  170  169
CONECT  170  172  171
CONECT  172  174  173
CONECT  174  176  175
CONECT  176  178  177
CONECT  178  180  179
CONECT  180  182  181
CONECT  182  184  183
CONECT  184  186  185
CONECT  186  188  187
CONECT  188  190  189
CONECT  190  192  191
CONECT  192  194  193
CONECT  194  195
CONECT  195  197  196
CONECT  197  199  198
CONECT  199  201  200
CONECT  201  203  202
CONECT  203  205  204
CONECT  205  206
CONECT  206  208  207
CONECT  208  209
CONECT  209  211  210
CONECT  211  213  212
CONECT  213  214
CONECT  214  216  215
CONECT  216  218  217
CONECT  218  220  219
CONECT  220  222  221
CONECT  222  224  223
CONECT  224  226  225
CONECT  226  228  227
CONECT  228  230  229
CONECT  230  232  231
CONECT  232  234  233
CONECT  234  236  235
CONECT  236  238  237
CONECT  238  240  239
CONECT  240  242  241
CONECT  242  244  243
CONECT  244  246  245
CONECT  246  248  247
CONECT  248  250  249
CONECT  250  252  251
CONECT  252  254  253
CONECT  254  256  255
CONECT  256  257
CONECT  257  259  258
CONECT  259  261  260
CONECT  261  263  262
CONECT  263  265  264
CONECT  265  267  266
CONECT  267  269  268
CONECT  269  271  270
CONECT  271  273  272
CONECT  273  275  274
CONECT  275  277  276
CONECT  277  279  278
CONECT  279  281  280
CONECT  281  283  282
CONECT  283  284
ENDMDL
