# Supplementary material for: Implementation of Time-Averaged Restraints with UNRES Coarse-Grained Model of Polypeptide Chains
Source: J Chem Theory Comput. 2025 Jan 24;21(3):1476–93. doi: 10.1021/acs.jctc.4c01504 (PMC11823420; doi:10.1021/acs.jctc.4c01504)
Supplement: Supplementary file 2 — ct4c01504_si_002.zip [file ct4c01504_si_002.zip › Suppdata/Structures/Models/2KZN_T280K_tau_48.9ps-cg.pdb]

REMARK 2KZN MODEL 1 UNRES energy =   714.32 kcal/mol RMSD =13.80 A
CRYST1  640.000  640.000  640.000  90.00  90.00  90.00 P 1           1
ORIGX1       1.00000   0.00000   0.00000        0.00000
ORIGX2       0.00000   1.00000   0.00000        0.00000
ORIGX2       0.00000   0.00000   1.00000        0.00000
SCALE1       1.00000   0.00000   0.00000        0.00000
SCALE2       1.00000   0.00000   0.00000        0.00000
SCALE3       1.00000   0.00000   0.00000        0.00000
ATOM      1  CA  MET A   1     316.477 328.216 314.576  1.00 11.97
ATOM      2  SC  MET A   1     318.641 327.080 313.834  1.00 12.03
ATOM      3  CA  ALA A   2     319.351 330.340 316.219  1.00 10.95
ATOM      4  SC  ALA A   2     318.988 330.779 316.740  1.00 11.13
ATOM      5  CA  TYR A   3     323.127 329.547 317.262  1.00  9.51
ATOM      6  SC  TYR A   3     326.378 328.968 316.286  1.00  9.73
ATOM      7  CA  ASN A   4     325.118 332.400 319.325  1.00  9.02
ATOM      8  SC  ASN A   4     323.596 332.290 320.630  1.00  9.73
ATOM      9  CA  LYS A   5     328.350 333.050 321.063  1.00  8.27
ATOM     10  SC  LYS A   5     331.193 333.480 319.931  1.00  9.71
ATOM     11  CA  GLU A   6     328.516 334.653 324.600  1.00  7.32
ATOM     12  SC  GLU A   6     328.624 336.245 323.311  1.00  8.14
ATOM     13  CA  GLU A   7     324.617 334.017 325.049  1.00  6.77
ATOM     14  SC  GLU A   7     322.557 335.115 326.003  1.00  7.78
ATOM     15  CA  LYS A   8     324.489 330.090 324.486  1.00  5.93
ATOM     16  SC  LYS A   8     326.331 329.881 322.100  1.00  6.95
ATOM     17  CA  ILE A   9     327.395 329.014 326.643  1.00  4.79
ATOM     18  SC  ILE A   9     326.708 327.693 326.032  1.00  4.79
ATOM     19  CA  LYS A  10     327.039 331.290 329.692  1.00  4.61
ATOM     20  SC  LYS A  10     329.502 331.256 331.608  1.00  5.86
ATOM     21  CA  SER A  11     323.318 332.046 329.602  1.00  4.66
ATOM     22  SC  SER A  11     322.459 332.875 330.060  1.00  5.24
ATOM     23  CA  LEU A  12     322.304 328.742 328.268  1.00  3.48
ATOM     24  SC  LEU A  12     321.529 326.941 327.515  1.00  3.26
ATOM     25  CA  ASN A  13     324.399 326.874 330.680  1.00  3.40
ATOM     26  SC  ASN A  13     325.754 325.581 329.850  1.00  3.88
ATOM     27  CA  ARG A  14     323.129 328.518 333.578  1.00  4.50
ATOM     28  SC  ARG A  14     325.609 327.787 336.782  1.00  5.89
ATOM     29  CA  MET A  15     319.385 328.271 332.506  1.00  4.70
ATOM     30  SC  MET A  15     318.835 330.019 331.816  1.00  5.30
ATOM     31  CA  GLN A  16     319.567 325.019 330.453  1.00  3.88
ATOM     32  SC  GLN A  16     319.208 323.242 328.977  1.00  3.37
ATOM     33  CA  TYR A  17     321.415 323.402 333.555  1.00  5.52
ATOM     34  SC  TYR A  17     323.303 321.150 332.019  1.00  6.17
ATOM     35  CA  GLU A  18     318.514 324.579 335.589  1.00  6.90
ATOM     36  SC  GLU A  18     317.731 326.883 335.616  1.00  7.30
ATOM     37  CA  VAL A  19     316.480 321.518 335.399  1.00  6.93
ATOM     38  SC  VAL A  19     315.555 320.358 335.416  1.00  6.70
ATOM     39  CA  THR A  20     318.796 318.288 335.824  1.00  7.12
ATOM     40  SC  THR A  20     319.754 318.198 334.694  1.00  6.68
ATOM     41  CA  GLN A  21     317.331 317.917 339.302  1.00  9.36
ATOM     42  SC  GLN A  21     319.234 319.397 339.485  1.00  9.87
ATOM     43  CA  ASN A  22     313.648 317.451 338.003  1.00 10.47
ATOM     44  SC  ASN A  22     312.044 317.335 339.019  1.00 10.96
ATOM     45  CA  ASN A  23     312.430 320.732 336.118  1.00 10.04
ATOM     46  SC  ASN A  23     311.560 322.228 337.021  1.00 10.13
ATOM     47  CA  GLY A  24     312.498 318.921 332.540  1.00  9.43
ATOM     48  CA  THR A  25     311.053 321.815 330.431  1.00  7.58
ATOM     49  SC  THR A  25     310.380 322.627 331.482  1.00  7.90
ATOM     50  CA  GLU A  26     312.395 323.768 327.392  1.00  5.52
ATOM     51  SC  GLU A  26     311.636 321.549 326.859  1.00  5.77
ATOM     52  CA  PRO A  27     312.313 327.520 326.586  1.00  5.05
ATOM     53  SC  PRO A  27     313.666 327.268 326.956  1.00  5.16
ATOM     54  CA  PRO A  28     310.220 328.905 323.775  1.00  4.44
ATOM     55  SC  PRO A  28     310.259 330.002 324.641  1.00  5.12
ATOM     56  CA  PHE A  29     311.201 328.255 320.152  1.00  4.16
ATOM     57  SC  PHE A  29     309.930 325.518 319.801  1.00  4.84
ATOM     58  CA  GLN A  30     309.768 331.175 318.142  1.00  5.61
ATOM     59  SC  GLN A  30     309.799 333.551 318.387  1.00  6.65
ATOM     60  CA  ASN A  31     311.204 329.512 315.118  1.00  5.83
ATOM     61  SC  ASN A  31     312.833 329.345 316.451  1.00  6.08
ATOM     62  CA  GLU A  32     308.046 328.699 312.884  1.00  6.25
ATOM     63  SC  GLU A  32     309.470 329.792 311.494  1.00  7.31
ATOM     64  CA  TYR A  33     309.932 325.421 311.762  1.00  5.68
ATOM     65  SC  TYR A  33     310.044 326.091 308.515  1.00  6.67
ATOM     66  CA  TRP A  34     309.380 324.002 315.463  1.00  4.76
ATOM     67  SC  TRP A  34     312.432 324.660 316.679  1.00  5.11
ATOM     68  CA  ASP A  35     305.777 325.125 315.166  1.00  5.36
ATOM     69  SC  ASP A  35     305.563 326.960 314.441  1.00  6.02
ATOM     70  CA  HIS A  36     305.553 323.466 311.861  1.00  5.43
ATOM     71  SC  HIS A  36     306.000 324.652 309.373  1.00  6.32
ATOM     72  CA  LYS A  37     306.476 319.972 312.980  1.00  4.62
ATOM     73  SC  LYS A  37     306.581 318.452 315.178  1.00  5.91
ATOM     74  CA  GLU A  38     303.473 317.650 313.938  1.00  3.99
ATOM     75  SC  GLU A  38     300.727 318.314 313.873  1.00  5.19
ATOM     76  CA  GLU A  39     305.956 314.953 315.214  1.00  3.17
ATOM     77  SC  GLU A  39     305.779 315.462 312.837  1.00  4.06
ATOM     78  CA  GLY A  40     309.418 316.119 315.989  1.00  2.44
ATOM     79  CA  LEU A  41     312.413 315.897 318.404  1.00  1.87
ATOM     80  SC  LEU A  41     314.104 315.649 317.259  1.00  1.94
ATOM     81  CA  TYR A  42     314.292 318.247 320.395  1.00  1.93
ATOM     82  SC  TYR A  42     312.290 316.879 322.810  1.00  2.80
ATOM     83  CA  VAL A  43     317.951 318.724 321.235  1.00  2.06
ATOM     84  SC  VAL A  43     317.988 318.118 319.907  1.00  2.26
ATOM     85  CA  ASP A  44     320.195 320.326 323.887  1.00  2.47
ATOM     86  SC  ASP A  44     321.142 318.711 324.631  1.00  3.32
ATOM     87  CA  ILE A  45     323.154 322.466 323.336  1.00  2.87
ATOM     88  SC  ILE A  45     322.035 324.037 323.210  1.00  2.97
ATOM     89  CA  VAL A  46     324.792 322.236 326.628  1.00  3.38
ATOM     90  SC  VAL A  46     324.033 322.809 327.778  1.00  3.51
ATOM     91  CA  SER A  47     323.189 318.813 327.253  1.00  3.92
ATOM     92  SC  SER A  47     322.050 318.735 327.871  1.00  4.17
ATOM     93  CA  GLY A  48     324.896 317.518 324.029  1.00  3.83
ATOM     94  CA  LYS A  49     322.323 314.811 323.482  1.00  3.13
ATOM     95  SC  LYS A  49     323.496 312.640 324.388  1.00  3.65
ATOM     96  CA  PRO A  50     319.438 314.491 320.966  1.00  2.77
ATOM     97  SC  PRO A  50     320.032 313.547 320.091  1.00  3.13
ATOM     98  CA  LEU A  51     316.162 314.541 322.813  1.00  2.52
ATOM     99  SC  LEU A  51     316.710 315.988 324.277  1.00  2.89
ATOM    100  CA  PHE A  52     312.633 312.924 322.850  1.00  2.70
ATOM    101  SC  PHE A  52     312.747 310.833 325.003  1.00  4.08
ATOM    102  CA  THR A  53     309.169 313.691 321.281  1.00  2.91
ATOM    103  SC  THR A  53     308.102 312.650 321.457  1.00  3.58
ATOM    104  CA  SER A  54     306.906 316.366 322.564  1.00  3.43
ATOM    105  SC  SER A  54     306.302 316.917 321.636  1.00  3.83
ATOM    106  CA  LYS A  55     303.923 314.138 322.357  1.00  4.52
ATOM    107  SC  LYS A  55     302.409 315.639 320.104  1.00  5.94
ATOM    108  CA  ASP A  56     305.562 311.832 324.929  1.00  5.18
ATOM    109  SC  ASP A  56     306.550 310.193 325.652  1.00  6.03
ATOM    110  CA  LYS A  57     305.890 314.491 327.551  1.00  4.78
ATOM    111  SC  LYS A  57     307.430 314.792 330.233  1.00  5.65
ATOM    112  CA  PHE A  58     303.408 317.163 326.497  1.00  4.43
ATOM    113  SC  PHE A  58     303.795 319.310 324.404  1.00  5.03
ATOM    114  CA  ASP A  59     301.069 318.271 329.115  1.00  5.04
ATOM    115  SC  ASP A  59     301.431 318.512 331.049  1.00  5.41
ATOM    116  CA  SER A  60     298.116 320.037 327.226  1.00  6.01
ATOM    117  SC  SER A  60     297.278 319.902 328.218  1.00  6.44
ATOM    118  CA  GLN A  61     298.064 323.114 329.607  1.00  6.49
ATOM    119  SC  GLN A  61     296.671 324.027 331.728  1.00  7.45
ATOM    120  CA  CYS A  62     301.963 323.226 329.126  1.00  5.69
ATOM    121  SC  CYS A  62     303.004 322.215 328.987  1.00  5.63
ATOM    122  CA  GLY A  63     301.962 323.686 325.239  1.00  5.94
ATOM    123  CA  TRP A  64     305.810 322.789 325.340  1.00  5.12
ATOM    124  SC  TRP A  64     309.117 324.474 324.481  1.00  5.26
ATOM    125  CA  PRO A  65     307.678 319.537 324.406  1.00  4.67
ATOM    126  SC  PRO A  65     307.930 320.397 323.353  1.00  5.02
ATOM    127  CA  SER A  66     309.920 318.497 327.396  1.00  3.85
ATOM    128  SC  SER A  66     308.974 318.041 328.155  1.00  4.05
ATOM    129  CA  PHE A  67     312.571 315.762 327.926  1.00  3.54
ATOM    130  SC  PHE A  67     313.926 318.364 328.518  1.00  4.23
ATOM    131  CA  THR A  68     312.681 312.406 329.682  1.00  3.59
ATOM    132  SC  THR A  68     311.799 311.505 330.494  1.00  4.06
ATOM    133  CA  LYS A  69     316.157 310.847 328.955  1.00  3.13
ATOM    134  SC  LYS A  69     317.407 308.021 329.490  1.00  3.72
ATOM    135  CA  PRO A  70     318.737 312.203 326.618  1.00  2.72
ATOM    136  SC  PRO A  70     319.671 312.436 327.671  1.00  3.11
ATOM    137  CA  ILE A  71     319.021 310.009 323.428  1.00  2.54
ATOM    138  SC  ILE A  71     317.363 310.638 322.470  1.00  2.42
ATOM    139  CA  GLU A  72     321.944 309.142 321.185  1.00  3.24
ATOM    140  SC  GLU A  72     320.265 307.872 320.243  1.00  4.62
ATOM    141  CA  GLU A  73     324.157 311.718 319.817  1.00  3.35
ATOM    142  SC  GLU A  73     323.955 314.173 319.573  1.00  4.71
ATOM    143  CA  GLU A  74     327.447 309.882 318.923  1.00  3.52
ATOM    144  SC  GLU A  74     329.297 308.070 319.833  1.00  4.83
ATOM    145  CA  VAL A  75     329.192 312.648 317.163  1.00  2.68
ATOM    146  SC  VAL A  75     328.037 313.512 317.021  1.00  2.61
ATOM    147  CA  GLU A  76     332.765 313.644 316.462  1.00  2.68
ATOM    148  SC  GLU A  76     334.059 311.815 318.111  1.00  3.36
ATOM    149  CA  GLU A  77     334.505 317.008 315.671  1.00  2.53
ATOM    150  SC  GLU A  77     335.856 317.403 317.685  1.00  3.23
ATOM    151  CA  LYS A  78     334.992 318.861 312.292  1.00  2.78
ATOM    152  SC  LYS A  78     333.276 321.040 310.925  1.00  3.65
ATOM    153  CA  LEU A  79     336.918 322.008 312.448  1.00  2.96
ATOM    154  SC  LEU A  79     337.995 321.817 314.169  1.00  3.22
ATOM    155  CA  ASP A  80     336.780 325.388 310.593  1.00  3.66
ATOM    156  SC  ASP A  80     335.582 325.687 312.209  1.00  4.04
ATOM    157  CA  THR A  81     339.687 327.750 310.508  1.00  4.36
ATOM    158  SC  THR A  81     340.892 327.051 310.049  1.00  4.73
ATOM    159  CA  SER A  82     339.649 331.311 309.248  1.00  5.19
ATOM    160  SC  SER A  82     338.425 331.725 309.466  1.00  5.20
ATOM    161  CA  HIS A  83     342.404 333.785 309.425  1.00  6.09
ATOM    162  SC  HIS A  83     343.186 336.056 308.138  1.00  6.89
ATOM    163  CA  GLY A  84     343.682 334.071 312.922  1.00  5.93
ATOM    164  CA  MET A  85     339.946 332.938 314.014  1.00  4.94
ATOM    165  SC  MET A  85     338.008 333.861 312.677  1.00  5.46
ATOM    166  CA  ILE A  86     338.465 329.184 314.403  1.00  3.90
ATOM    167  SC  ILE A  86     339.699 327.849 314.752  1.00  4.04
ATOM    168  CA  ARG A  87     335.089 327.688 314.480  1.00  3.27
ATOM    169  SC  ARG A  87     333.068 330.746 314.970  1.00  4.41
ATOM    170  CA  THR A  88     334.078 324.054 315.503  1.00  2.58
ATOM    171  SC  THR A  88     333.090 325.217 315.609  1.00  2.89
ATOM    172  CA  GLU A  89     331.351 321.758 314.144  1.00  2.43
ATOM    173  SC  GLU A  89     329.473 322.345 312.667  1.00  3.18
ATOM    174  CA  VAL A  90     329.643 318.563 315.107  1.00  2.22
ATOM    175  SC  VAL A  90     328.888 319.553 315.858  1.00  2.25
ATOM    176  CA  ARG A  91     329.967 315.575 312.984  1.00  2.69
ATOM    177  SC  ARG A  91     331.257 312.410 312.478  1.00  3.95
ATOM    178  CA  SER A  92     327.839 312.403 313.134  1.00  3.23
ATOM    179  SC  SER A  92     326.920 311.599 312.675  1.00  3.47
ATOM    180  CA  ARG A  93     329.253 308.789 313.190  1.00  4.15
ATOM    181  SC  ARG A  93     331.452 306.819 315.076  1.00  5.26
ATOM    182  CA  THR A  94     326.123 307.028 311.997  1.00  4.96
ATOM    183  SC  THR A  94     325.039 307.797 312.721  1.00  5.38
ATOM    184  CA  ALA A  95     326.268 308.395 308.359  1.00  5.11
ATOM    185  SC  ALA A  95     326.069 307.992 307.610  1.00  5.36
ATOM    186  CA  ASP A  96     325.758 312.119 309.209  1.00  4.76
ATOM    187  SC  ASP A  96     324.698 313.521 310.299  1.00  5.58
ATOM    188  CA  SER A  97     328.067 315.032 308.578  1.00  4.42
ATOM    189  SC  SER A  97     327.402 315.490 307.685  1.00  4.91
ATOM    190  CA  HIS A  98     326.701 318.690 309.213  1.00  3.82
ATOM    191  SC  HIS A  98     327.052 321.245 308.407  1.00  4.86
ATOM    192  CA  LEU A  99     324.906 318.762 312.455  1.00  3.10
ATOM    193  SC  LEU A  99     325.942 317.036 312.949  1.00  2.90
ATOM    194  CA  GLY A 100     325.603 321.876 314.581  1.00  2.95
ATOM    195  CA  HIS A 101     328.076 324.526 315.510  1.00  2.51
ATOM    196  SC  HIS A 101     325.344 325.232 315.738  1.00  3.45
ATOM    197  CA  VAL A 102     329.880 325.594 318.633  1.00  2.15
ATOM    198  SC  VAL A 102     330.298 324.196 318.388  1.00  2.10
ATOM    199  CA  PHE A 103     332.886 327.856 319.479  1.00  2.89
ATOM    200  SC  PHE A 103     332.933 329.811 321.674  1.00  3.89
ATOM    201  CA  ASN A 104     336.376 326.555 320.130  1.00  3.43
ATOM    202  SC  ASN A 104     338.087 325.626 319.835  1.00  3.74
ATOM    203  CA  ASP A 105     335.562 326.566 323.871  1.00  4.32
ATOM    204  SC  ASP A 105     334.031 327.035 325.271  1.00  4.83
ATOM    205  CA  GLY A 106     337.075 323.358 325.409  1.00  4.64
ATOM    206  CA  PRO A 107     337.772 319.605 325.316  1.00  4.99
ATOM    207  SC  PRO A 107     337.560 319.837 326.702  1.00  5.51
ATOM    208  CA  GLY A 108     334.543 317.629 324.850  1.00  4.81
ATOM    209  CA  PRO A 109     334.378 315.943 321.455  1.00  4.72
ATOM    210  SC  PRO A 109     333.540 316.941 321.104  1.00  4.89
ATOM    211  CA  ASN A 110     338.187 315.493 320.518  1.00  4.10
ATOM    212  SC  ASN A 110     338.261 313.699 320.089  1.00  4.18
ATOM    213  CA  GLY A 111     339.284 319.177 320.974  1.00  3.93
ATOM    214  CA  LEU A 112     335.904 320.991 320.366  1.00  2.99
ATOM    215  SC  LEU A 112     334.926 322.723 319.780  1.00  2.80
ATOM    216  CA  ARG A 113     332.476 321.151 321.768  1.00  2.84
ATOM    217  SC  ARG A 113     330.745 324.089 322.289  1.00  3.94
ATOM    218  CA  TYR A 114     329.129 320.463 320.303  1.00  2.51
ATOM    219  SC  TYR A 114     329.257 317.839 322.385  1.00  3.34
ATOM    220  CA  CYS A 115     326.471 323.277 320.423  1.00  2.92
ATOM    221  SC  CYS A 115     325.993 324.538 320.057  1.00  3.14
ATOM    222  CA  ILE A 116     323.268 322.376 318.421  1.00  3.09
ATOM    223  SC  ILE A 116     323.975 320.747 317.758  1.00  3.03
ATOM    224  CA  ASN A 117     320.331 324.908 318.613  1.00  3.47
ATOM    225  SC  ASN A 117     319.322 324.052 317.073  1.00  4.27
ATOM    226  CA  SER A 118     320.178 327.970 320.654  1.00  3.86
ATOM    227  SC  SER A 118     320.479 328.151 319.389  1.00  4.36
ATOM    228  CA  ALA A 119     316.737 329.279 321.561  1.00  4.41
ATOM    229  SC  ALA A 119     316.211 328.927 321.204  1.00  4.67
ATOM    230  CA  ALA A 120     317.803 328.247 325.098  1.00  4.86
ATOM    231  SC  ALA A 120     317.922 328.577 325.769  1.00  5.21
ATOM    232  CA  LEU A 121     317.178 324.583 323.821  1.00  3.42
ATOM    233  SC  LEU A 121     316.583 322.463 324.275  1.00  3.92
ATOM    234  CA  ARG A 122     316.731 323.519 320.195  1.00  2.82
ATOM    235  SC  ARG A 122     319.103 322.129 320.608  1.00  4.61
ATOM    236  CA  PHE A 123     314.063 321.430 318.218  1.00  2.42
ATOM    237  SC  PHE A 123     311.562 320.006 319.032  1.00  3.11
ATOM    238  CA  VAL A 124     314.112 320.658 314.574  1.00  2.60
ATOM    239  SC  VAL A 124     315.510 320.453 315.143  1.00  2.72
ATOM    240  CA  PRO A 125     311.432 319.420 312.251  1.00  2.92
ATOM    241  SC  PRO A 125     310.904 320.643 311.742  1.00  3.31
ATOM    242  CA  LYS A 126     312.342 316.263 310.247  1.00  2.93
ATOM    243  SC  LYS A 126     310.805 313.445 310.029  1.00  3.51
ATOM    244  CA  HIS A 127     312.837 318.646 307.253  1.00  3.79
ATOM    245  SC  HIS A 127     310.881 320.457 307.485  1.00  4.72
ATOM    246  CA  LYS A 128     315.327 320.580 309.490  1.00  3.66
ATOM    247  SC  LYS A 128     314.312 322.776 310.717  1.00  4.22
ATOM    248  CA  LEU A 129     317.042 317.386 310.687  1.00  3.02
ATOM    249  SC  LEU A 129     315.494 317.218 312.290  1.00  2.88
ATOM    250  CA  LYS A 130     317.267 315.876 306.962  1.00  3.53
ATOM    251  SC  LYS A 130     315.004 315.811 305.087  1.00  4.11
ATOM    252  CA  GLU A 131     317.906 319.342 305.484  1.00  4.40
ATOM    253  SC  GLU A 131     316.375 320.306 303.761  1.00  5.06
ATOM    254  CA  GLU A 132     320.480 320.031 307.949  1.00  4.39
ATOM    255  SC  GLU A 132     320.084 322.149 309.056  1.00  4.69
ATOM    256  CA  GLY A 133     321.815 316.537 307.881  1.00  4.45
ATOM    257  CA  TYR A 134     321.066 315.027 311.244  1.00  3.61
ATOM    258  SC  TYR A 134     320.903 317.930 312.844  1.00  4.15
ATOM    259  CA  GLU A 135     320.230 311.415 310.944  1.00  3.54
ATOM    260  SC  GLU A 135     318.840 309.485 310.567  1.00  4.27
ATOM    261  CA  SER A 136     319.075 310.266 314.217  1.00  3.54
ATOM    262  SC  SER A 136     319.578 309.359 314.954  1.00  3.95
ATOM    263  CA  TYR A 137     316.422 312.922 314.391  1.00  2.78
ATOM    264  SC  TYR A 137     319.738 313.659 314.641  1.00  3.90
ATOM    265  CA  LEU A 138     314.570 311.403 311.442  1.00  2.58
ATOM    266  SC  LEU A 138     315.500 312.592 310.607  1.00  2.87
ATOM    267  CA  HIS A 139     314.530 308.039 312.891  1.00  3.12
ATOM    268  SC  HIS A 139     315.205 305.473 313.109  1.00  4.14
ATOM    269  CA  LEU A 140     314.730 308.771 316.442  1.00  3.07
ATOM    270  SC  LEU A 140     315.671 310.497 317.169  1.00  3.07
ATOM    271  CA  PHE A 141     311.005 309.177 316.489  1.00  2.84
ATOM    272  SC  PHE A 141     311.342 311.949 315.107  1.00  2.92
ATOM    273  CA  ASN A 142     310.737 305.666 315.407  1.00  3.34
ATOM    274  SC  ASN A 142     311.010 306.449 313.551  1.00  3.61
ATOM    275  CA  LYS A 143     313.496 304.068 317.774  1.00  4.01
ATOM    276  SC  LYS A 143     316.137 302.739 319.022  1.00  4.75
ATOM    277  CA  LEU A 144     312.659 306.674 320.638  1.00  4.35
ATOM    278  SC  LEU A 144     311.751 308.490 320.368  1.00  4.45
ATOM    279  CA  GLU A 145     309.019 306.661 320.163  1.00  4.95
ATOM    280  SC  GLU A 145     307.378 305.679 318.670  1.00  5.55
ATOM    281  CA  HIS A 146     309.218 302.889 319.724  1.00  6.16
ATOM    282  SC  HIS A 146     311.405 301.316 319.490  1.00  6.86
ATOM    283  CA  HIS A 147     310.677 302.326 323.083  1.00  7.72
ATOM    284  SC  HIS A 147     309.446 302.607 325.564  1.00  8.54
TER
CONECT    1    3    2
CONECT    3    5    4
CONECT    5    7    6
CONECT    7    9    8
CONECT    9   11   10
CONECT   11   13   12
CONECT   13   15   14
CONECT   15   17   16
CONECT   17   19   18
CONECT   19   21   20
CONECT   21   23   22
CONECT   23   25   24
CONECT   25   27   26
CONECT   27   29   28
CONECT   29   31   30
CONECT   31   33   32
CONECT   33   35   34
CONECT   35   37   36
CONECT   37   39   38
CONECT   39   41   40
CONECT   41   43   42
CONECT   43   45   44
CONECT   45   47   46
CONECT   47   48
CONECT   48   50   49
CONECT   50   52   51
CONECT   52   54   53
CONECT   54   56   55
CONECT   56   58   57
CONECT   58   60   59
CONECT   60   62   61
CONECT   62   64   63
CONECT   64   66   65
CONECT   66   68   67
CONECT   68   70   69
CONECT   70   72   71
CONECT   72   74   73
CONECT   74   76   75
CONECT   76   78   77
CONECT   78   79
CONECT   79   81   80
CONECT   81   83   82
CONECT   83   85   84
CONECT   85   87   86
CONECT   87   89   88
CONECT   89   91   90
CONECT   91   93   92
CONECT   93   94
CONECT   94   96   95
CONECT   96   98   97
CONECT   98  100   99
CONECT  100  102  101
CONECT  102  104  103
CONECT  104  106  105
CONECT  106  108  107
CONECT  108  110  109
CONECT  110  112  111
CONECT  112  114  113
CONECT  114  116  115
CONECT  116  118  117
CONECT  118  120  119
CONECT  120  122  121
CONECT  122  123
CONECT  123  125  124
CONECT  125  127  126
CONECT  127  129  128
CONECT  129  131  130
CONECT  131  133  132
CONECT  133  135  134
CONECT  135  137  136
CONECT  137  139  138
CONECT  139  141  140
CONECT  141  143  142
CONECT  143  145  144
CONECT  145  147  146
CONECT  147  149  148
CONECT  149  151  150
CONECT  151  153  152
CONECT  153  155  154
CONECT  155  157  156
CONECT  157  159  158
CONECT  159  161  160
CONECT  161  163  162
CONECT  163  164
CONECT  164  166  165
CONECT  166  168  167
CONECT  168  170  169
CONECT  170  172  171
CONECT  172  174  173
CONECT  174  176  175
CONECT  176  178  177
CONECT  178  180  179
CONECT  180  182  181
CONECT  182  184  183
CONECT  184  186  185
CONECT  186  188  187
CONECT  188  190  189
CONECT  190  192  191
CONECT  192  194  193
CONECT  194  195
CONECT  195  197  196
CONECT  197  199  198
CONECT  199  201  200
CONECT  201  203  202
CONECT  203  205  204
CONECT  205  206
CONECT  206  208  207
CONECT  208  209
CONECT  209  211  210
CONECT  211  213  212
CONECT  213  214
CONECT  214  216  215
CONECT  216  218  217
CONECT  218  220  219
CONECT  220  222  221
CONECT  222  224  223
CONECT  224  226  225
CONECT  226  228  227
CONECT  228  230  229
CONECT  230  232  231
CONECT  232  234  233
CONECT  234  236  235
CONECT  236  238  237
CONECT  238  240  239
CONECT  240  242  241
CONECT  242  244  243
CONECT  244  246  245
CONECT  246  248  247
CONECT  248  250  249
CONECT  250  252  251
CONECT  252  254  253
CONECT  254  256  255
CONECT  256  257
CONECT  257  259  258
CONECT  259  261  260
CONECT  261  263  262
CONECT  263  265  264
CONECT  265  267  266
CONECT  267  269  268
CONECT  269  271  270
CONECT  271  273  272
CONECT  273  275  274
CONECT  275  277  276
CONECT  277  279  278
CONECT  279  281  280
CONECT  281  283  282
CONECT  283  284
ENDMDL
REMARK 2KZN MODEL 2 UNRES energy =   714.51 kcal/mol RMSD =14.71 A
CRYST1  640.000  640.000  640.000  90.00  90.00  90.00 P 1           1
ORIGX1       1.00000   0.00000   0.00000        0.00000
ORIGX2       0.00000   1.00000   0.00000        0.00000
ORIGX2       0.00000   0.00000   1.00000        0.00000
SCALE1       1.00000   0.00000   0.00000        0.00000
SCALE2       1.00000   0.00000   0.00000        0.00000
SCALE3       1.00000   0.00000   0.00000        0.00000
ATOM      1  CA  MET A   1     332.810 322.606 322.196  1.00 10.82
ATOM      2  SC  MET A   1     330.903 322.118 321.341  1.00 10.92
ATOM      3  CA  ALA A   2     335.032 323.448 319.012  1.00  9.50
ATOM      4  SC  ALA A   2     335.613 323.876 319.257  1.00  9.68
ATOM      5  CA  TYR A   3     336.823 320.681 316.977  1.00  7.93
ATOM      6  SC  TYR A   3     334.916 318.847 318.931  1.00  8.48
ATOM      7  CA  ASN A   4     339.881 320.575 314.625  1.00  7.30
ATOM      8  SC  ASN A   4     341.310 320.604 316.043  1.00  7.95
ATOM      9  CA  LYS A   5     340.552 319.451 311.113  1.00  6.65
ATOM     10  SC  LYS A   5     343.067 320.096 311.667  1.00  7.64
ATOM     11  CA  GLU A   6     341.095 315.887 310.332  1.00  6.73
ATOM     12  SC  GLU A   6     341.394 313.429 309.850  1.00  7.60
ATOM     13  CA  GLU A   7     339.650 315.478 313.789  1.00  6.48
ATOM     14  SC  GLU A   7     339.282 313.915 315.581  1.00  7.46
ATOM     15  CA  LYS A   8     336.049 316.891 313.327  1.00  5.27
ATOM     16  SC  LYS A   8     334.496 319.441 312.344  1.00  5.84
ATOM     17  CA  ILE A   9     335.952 315.264 309.828  1.00  4.69
ATOM     18  SC  ILE A   9     334.203 315.925 309.142  1.00  4.56
ATOM     19  CA  LYS A  10     337.385 311.808 310.251  1.00  5.41
ATOM     20  SC  LYS A  10     337.510 310.990 307.302  1.00  6.52
ATOM     21  CA  SER A  11     336.550 311.150 313.940  1.00  5.33
ATOM     22  SC  SER A  11     336.729 311.041 315.165  1.00  5.72
ATOM     23  CA  LEU A  12     333.048 312.641 313.766  1.00  4.04
ATOM     24  SC  LEU A  12     332.167 314.265 313.391  1.00  3.73
ATOM     25  CA  ASN A  13     332.325 312.261 310.181  1.00  3.96
ATOM     26  SC  ASN A  13     331.507 312.900 308.488  1.00  4.06
ATOM     27  CA  ARG A  14     332.889 308.542 310.322  1.00  4.73
ATOM     28  SC  ARG A  14     332.658 306.207 307.635  1.00  6.14
ATOM     29  CA  MET A  15     331.102 308.238 313.814  1.00  4.19
ATOM     30  SC  MET A  15     332.115 308.304 315.780  1.00  4.66
ATOM     31  CA  GLN A  16     328.441 310.941 313.116  1.00  3.41
ATOM     32  SC  GLN A  16     327.859 313.571 313.246  1.00  3.50
ATOM     33  CA  TYR A  17     327.812 310.445 309.362  1.00  4.32
ATOM     34  SC  TYR A  17     328.254 308.964 306.296  1.00  5.28
ATOM     35  CA  GLU A  18     327.754 306.520 309.843  1.00  4.90
ATOM     36  SC  GLU A  18     328.469 304.240 309.788  1.00  5.64
ATOM     37  CA  VAL A  19     326.175 306.879 313.236  1.00  4.22
ATOM     38  SC  VAL A  19     326.830 307.479 314.358  1.00  4.11
ATOM     39  CA  THR A  20     323.612 309.330 311.818  1.00  4.43
ATOM     40  SC  THR A  20     324.200 310.747 311.472  1.00  4.51
ATOM     41  CA  GLN A  21     322.123 306.681 309.614  1.00  5.57
ATOM     42  SC  GLN A  21     324.186 306.510 307.725  1.00  6.36
ATOM     43  CA  ASN A  22     322.046 304.037 312.199  1.00  5.86
ATOM     44  SC  ASN A  22     323.357 302.714 313.184  1.00  6.34
ATOM     45  CA  ASN A  23     320.686 306.203 314.987  1.00  5.51
ATOM     46  SC  ASN A  23     320.657 306.450 317.027  1.00  5.78
ATOM     47  CA  GLY A  24     318.096 307.855 312.375  1.00  5.79
ATOM     48  CA  THR A  25     318.521 311.226 313.974  1.00  5.62
ATOM     49  SC  THR A  25     318.939 311.473 315.388  1.00  5.86
ATOM     50  CA  GLU A  26     319.663 314.749 313.212  1.00  5.61
ATOM     51  SC  GLU A  26     319.749 315.578 310.974  1.00  6.39
ATOM     52  CA  PRO A  27     320.443 317.969 315.114  1.00  6.70
ATOM     53  SC  PRO A  27     321.647 317.638 314.514  1.00  6.60
ATOM     54  CA  PRO A  28     317.678 320.574 314.156  1.00  7.73
ATOM     55  SC  PRO A  28     317.175 320.191 315.459  1.00  8.21
ATOM     56  CA  PHE A  29     319.016 323.283 311.756  1.00  7.83
ATOM     57  SC  PHE A  29     316.251 322.760 310.560  1.00  8.00
ATOM     58  CA  GLN A  30     318.641 327.191 311.275  1.00  9.50
ATOM     59  SC  GLN A  30     320.681 328.539 309.903  1.00 10.58
ATOM     60  CA  ASN A  31     316.999 326.440 308.077  1.00  9.85
ATOM     61  SC  ASN A  31     316.018 325.374 306.651  1.00  9.82
ATOM     62  CA  GLU A  32     313.868 328.543 307.738  1.00 10.24
ATOM     63  SC  GLU A  32     314.489 329.864 305.828  1.00 11.53
ATOM     64  CA  TYR A  33     312.152 325.259 308.608  1.00  9.00
ATOM     65  SC  TYR A  33     311.319 323.166 306.146  1.00  9.82
ATOM     66  CA  TRP A  34     312.863 325.504 312.423  1.00  7.18
ATOM     67  SC  TRP A  34     316.115 326.275 312.965  1.00  7.13
ATOM     68  CA  ASP A  35     310.156 326.697 314.651  1.00  7.64
ATOM     69  SC  ASP A  35     308.498 327.802 315.072  1.00  8.60
ATOM     70  CA  HIS A  36     312.261 326.779 317.964  1.00  7.29
ATOM     71  SC  HIS A  36     313.616 324.627 318.898  1.00  8.47
ATOM     72  CA  LYS A  37     312.807 329.611 320.604  1.00  5.60
ATOM     73  SC  LYS A  37     310.494 331.659 320.904  1.00  6.68
ATOM     74  CA  GLU A  38     315.795 329.955 322.736  1.00  4.19
ATOM     75  SC  GLU A  38     315.675 332.255 321.195  1.00  5.36
ATOM     76  CA  GLU A  39     316.834 328.843 326.177  1.00  3.70
ATOM     77  SC  GLU A  39     317.133 327.403 328.167  1.00  4.88
ATOM     78  CA  GLY A  40     320.077 327.479 324.650  1.00  2.98
ATOM     79  CA  LEU A  41     322.036 327.334 321.658  1.00  2.27
ATOM     80  SC  LEU A  41     323.884 327.873 320.889  1.00  2.32
ATOM     81  CA  TYR A  42     323.175 324.317 319.486  1.00  2.18
ATOM     82  SC  TYR A  42     320.804 321.815 319.676  1.00  3.08
ATOM     83  CA  VAL A  43     325.934 323.710 317.278  1.00  2.27
ATOM     84  SC  VAL A  43     327.031 324.374 318.122  1.00  2.61
ATOM     85  CA  ASP A  44     326.251 320.904 314.845  1.00  2.75
ATOM     86  SC  ASP A  44     326.080 322.371 313.483  1.00  3.33
ATOM     87  CA  ILE A  45     329.774 319.981 313.910  1.00  3.35
ATOM     88  SC  ILE A  45     329.474 318.749 315.353  1.00  3.37
ATOM     89  CA  VAL A  46     328.763 318.109 310.590  1.00  3.56
ATOM     90  SC  VAL A  46     328.721 316.752 309.996  1.00  3.62
ATOM     91  CA  SER A  47     326.386 320.696 309.428  1.00  4.37
ATOM     92  SC  SER A  47     325.390 320.489 310.177  1.00  4.74
ATOM     93  CA  GLY A  48     328.322 323.759 310.567  1.00  3.98
ATOM     94  CA  LYS A  49     325.334 325.857 311.258  1.00  3.56
ATOM     95  SC  LYS A  49     323.411 324.954 308.921  1.00  4.41
ATOM     96  CA  PRO A  50     324.092 327.106 314.482  1.00  2.90
ATOM     97  SC  PRO A  50     323.774 328.198 313.701  1.00  3.30
ATOM     98  CA  LEU A  51     321.076 325.082 315.565  1.00  2.90
ATOM     99  SC  LEU A  51     321.529 323.238 314.644  1.00  3.04
ATOM    100  CA  PHE A  52     317.991 325.777 317.542  1.00  3.15
ATOM    101  SC  PHE A  52     316.651 328.403 317.706  1.00  4.38
ATOM    102  CA  THR A  53     316.905 325.215 321.198  1.00  4.21
ATOM    103  SC  THR A  53     318.250 324.993 321.959  1.00  4.61
ATOM    104  CA  SER A  54     313.685 325.012 323.363  1.00  6.34
ATOM    105  SC  SER A  54     313.145 323.921 322.940  1.00  6.60
ATOM    106  CA  LYS A  55     312.651 327.177 326.383  1.00  8.43
ATOM    107  SC  LYS A  55     311.989 329.251 327.210  1.00  9.92
ATOM    108  CA  ASP A  56     309.573 328.633 324.506  1.00  8.86
ATOM    109  SC  ASP A  56     308.431 330.342 324.971  1.00  9.23
ATOM    110  CA  LYS A  57     308.260 325.925 322.270  1.00  9.50
ATOM    111  SC  LYS A  57     305.807 324.143 322.734  1.00 11.03
ATOM    112  CA  PHE A  58     309.287 323.362 319.590  1.00 10.05
ATOM    113  SC  PHE A  58     311.403 321.022 319.671  1.00  9.87
ATOM    114  CA  ASP A  59     307.783 321.294 316.700  1.00 12.09
ATOM    115  SC  ASP A  59     307.507 322.581 315.297  1.00 12.69
ATOM    116  CA  SER A  60     309.862 318.230 315.900  1.00 13.64
ATOM    117  SC  SER A  60     310.039 318.109 317.269  1.00 13.92
ATOM    118  CA  GLN A  61     308.341 318.167 312.504  1.00 15.31
ATOM    119  SC  GLN A  61     306.538 319.971 311.469  1.00 16.43
ATOM    120  CA  CYS A  62     310.963 320.387 311.270  1.00 14.79
ATOM    121  SC  CYS A  62     311.871 319.999 312.267  1.00 14.42
ATOM    122  CA  GLY A  63     312.833 318.776 308.313  1.00 15.74
ATOM    123  CA  TRP A  64     314.384 315.731 310.079  1.00 14.48
ATOM    124  SC  TRP A  64     316.130 316.047 313.349  1.00 12.99
ATOM    125  CA  PRO A  65     312.858 312.488 311.385  1.00 14.98
ATOM    126  SC  PRO A  65     314.244 312.261 311.191  1.00 15.18
ATOM    127  CA  SER A  66     312.545 312.491 315.296  1.00 13.32
ATOM    128  SC  SER A  66     312.371 313.715 315.176  1.00 13.65
ATOM    129  CA  PHE A  67     313.178 309.702 318.039  1.00 11.84
ATOM    130  SC  PHE A  67     315.829 309.769 319.226  1.00 11.41
ATOM    131  CA  THR A  68     310.157 308.872 320.361  1.00 11.34
ATOM    132  SC  THR A  68     309.127 307.762 320.380  1.00 12.10
ATOM    133  CA  LYS A  69     312.265 306.806 322.507  1.00  9.65
ATOM    134  SC  LYS A  69     314.186 305.074 320.983  1.00 10.81
ATOM    135  CA  PRO A  70     315.149 307.849 324.830  1.00  7.70
ATOM    136  SC  PRO A  70     314.536 306.810 325.471  1.00  8.39
ATOM    137  CA  ILE A  71     318.493 306.807 323.460  1.00  6.53
ATOM    138  SC  ILE A  71     320.178 307.518 324.176  1.00  6.67
ATOM    139  CA  GLU A  72     320.672 303.870 324.532  1.00  6.55
ATOM    140  SC  GLU A  72     318.622 302.496 323.869  1.00  7.51
ATOM    141  CA  GLU A  73     323.595 306.027 325.625  1.00  6.41
ATOM    142  SC  GLU A  73     325.908 305.073 325.747  1.00  7.27
ATOM    143  CA  GLU A  74     322.739 307.968 328.906  1.00  6.14
ATOM    144  SC  GLU A  74     324.083 309.595 328.752  1.00  7.10
ATOM    145  CA  VAL A  75     320.185 310.944 328.547  1.00  4.69
ATOM    146  SC  VAL A  75     319.315 311.625 327.487  1.00  4.30
ATOM    147  CA  GLU A  76     318.999 313.105 331.619  1.00  4.35
ATOM    148  SC  GLU A  76     319.492 314.798 333.330  1.00  5.12
ATOM    149  CA  GLU A  77     316.203 315.842 331.743  1.00  3.66
ATOM    150  SC  GLU A  77     314.431 314.694 332.991  1.00  4.27
ATOM    151  CA  LYS A  78     315.623 319.384 333.126  1.00  3.75
ATOM    152  SC  LYS A  78     318.367 319.735 334.706  1.00  4.57
ATOM    153  CA  LEU A  79     312.062 320.801 332.282  1.00  3.88
ATOM    154  SC  LEU A  79     310.780 320.541 330.555  1.00  4.19
ATOM    155  CA  ASP A  80     310.650 324.534 331.910  1.00  4.68
ATOM    156  SC  ASP A  80     310.483 325.225 329.930  1.00  4.91
ATOM    157  CA  THR A  81     306.955 325.258 331.772  1.00  5.77
ATOM    158  SC  THR A  81     305.970 324.223 332.214  1.00  6.16
ATOM    159  CA  SER A  82     305.196 328.590 331.206  1.00  6.85
ATOM    160  SC  SER A  82     306.029 329.465 331.685  1.00  6.84
ATOM    161  CA  HIS A  83     301.817 328.957 329.496  1.00  8.21
ATOM    162  SC  HIS A  83     301.865 330.782 331.326  1.00  9.03
ATOM    163  CA  GLY A  84     301.121 327.147 326.230  1.00  8.26
ATOM    164  CA  MET A  85     304.686 326.272 326.281  1.00  6.97
ATOM    165  SC  MET A  85     305.217 328.531 327.194  1.00  7.45
ATOM    166  CA  ILE A  86     306.475 323.003 327.284  1.00  5.47
ATOM    167  SC  ILE A  86     306.580 321.186 326.809  1.00  5.41
ATOM    168  CA  ARG A  87     310.281 322.580 327.421  1.00  4.44
ATOM    169  SC  ARG A  87     313.750 323.548 327.409  1.00  5.68
ATOM    170  CA  THR A  88     312.322 319.389 327.253  1.00  3.29
ATOM    171  SC  THR A  88     311.660 319.878 326.013  1.00  3.57
ATOM    172  CA  GLU A  89     315.986 319.834 327.386  1.00  3.08
ATOM    173  SC  GLU A  89     316.780 321.483 328.820  1.00  3.78
ATOM    174  CA  VAL A  90     318.539 317.305 328.047  1.00  3.13
ATOM    175  SC  VAL A  90     318.268 316.612 326.743  1.00  2.97
ATOM    176  CA  ARG A  91     321.675 316.618 330.195  1.00  4.23
ATOM    177  SC  ARG A  91     324.020 318.243 332.451  1.00  5.49
ATOM    178  CA  SER A  92     324.399 313.715 330.011  1.00  5.35
ATOM    179  SC  SER A  92     325.557 314.168 329.917  1.00  5.59
ATOM    180  CA  ARG A  93     325.921 311.767 333.181  1.00  6.79
ATOM    181  SC  ARG A  93     325.231 308.686 331.997  1.00  7.67
ATOM    182  CA  THR A  94     329.099 310.672 331.335  1.00  7.71
ATOM    183  SC  THR A  94     328.579 310.659 329.951  1.00  8.04
ATOM    184  CA  ALA A  95     330.678 314.044 331.366  1.00  7.52
ATOM    185  SC  ALA A  95     331.416 314.017 331.252  1.00  7.73
ATOM    186  CA  ASP A  96     328.433 316.028 329.107  1.00  6.48
ATOM    187  SC  ASP A  96     329.038 314.339 328.093  1.00  6.95
ATOM    188  CA  SER A  97     326.500 319.084 330.427  1.00  5.76
ATOM    189  SC  SER A  97     327.705 319.315 330.888  1.00  6.26
ATOM    190  CA  HIS A  98     324.236 319.407 327.519  1.00  5.08
ATOM    191  SC  HIS A  98     326.746 319.420 326.527  1.00  6.11
ATOM    192  CA  LEU A  99     323.277 316.508 325.276  1.00  4.31
ATOM    193  SC  LEU A  99     322.468 315.541 326.874  1.00  4.16
ATOM    194  CA  GLY A 100     320.254 317.339 323.130  1.00  3.72
ATOM    195  CA  HIS A 101     316.823 318.770 323.045  1.00  3.06
ATOM    196  SC  HIS A 101     316.568 321.426 323.856  1.00  4.12
ATOM    197  CA  VAL A 102     313.431 317.218 323.824  1.00  2.80
ATOM    198  SC  VAL A 102     313.806 316.600 325.221  1.00  2.77
ATOM    199  CA  PHE A 103     310.066 317.295 322.042  1.00  4.07
ATOM    200  SC  PHE A 103     310.513 314.806 320.313  1.00  4.98
ATOM    201  CA  ASN A 104     306.555 317.636 322.928  1.00  5.18
ATOM    202  SC  ASN A 104     306.113 319.406 321.920  1.00  5.44
ATOM    203  CA  ASP A 105     305.829 315.156 320.131  1.00  6.20
ATOM    204  SC  ASP A 105     305.791 313.429 319.141  1.00  6.41
ATOM    205  CA  GLY A 106     304.017 312.577 322.306  1.00  6.85
ATOM    206  CA  PRO A 107     303.678 310.620 325.717  1.00  7.20
ATOM    207  SC  PRO A 107     302.306 310.470 325.200  1.00  7.68
ATOM    208  CA  GLY A 108     307.237 308.844 326.835  1.00  6.76
ATOM    209  CA  PRO A 109     310.337 309.400 329.228  1.00  6.61
ATOM    210  SC  PRO A 109     311.048 309.323 328.002  1.00  6.59
ATOM    211  CA  ASN A 110     309.604 312.642 330.900  1.00  6.58
ATOM    212  SC  ASN A 110     310.983 313.949 330.282  1.00  6.67
ATOM    213  CA  GLY A 111     306.300 313.402 329.232  1.00  6.37
ATOM    214  CA  LEU A 112     307.622 314.198 325.860  1.00  4.58
ATOM    215  SC  LEU A 112     309.084 315.392 326.771  1.00  4.11
ATOM    216  CA  ARG A 113     309.957 312.525 323.204  1.00  3.79
ATOM    217  SC  ARG A 113     307.802 309.800 323.320  1.00  5.11
ATOM    218  CA  TYR A 114     313.499 313.044 322.299  1.00  2.82
ATOM    219  SC  TYR A 114     314.298 312.030 325.325  1.00  3.84
ATOM    220  CA  CYS A 115     315.306 314.504 319.579  1.00  3.52
ATOM    221  SC  CYS A 115     314.775 315.309 318.572  1.00  3.82
ATOM    222  CA  ILE A 116     319.236 314.074 320.196  1.00  3.92
ATOM    223  SC  ILE A 116     319.902 313.415 321.805  1.00  3.86
ATOM    224  CA  ASN A 117     322.444 312.687 318.352  1.00  4.24
ATOM    225  SC  ASN A 117     323.322 311.439 317.095  1.00  4.96
ATOM    226  CA  SER A 118     325.059 313.229 321.029  1.00  4.89
ATOM    227  SC  SER A 118     324.665 313.018 322.237  1.00  5.53
ATOM    228  CA  ALA A 119     327.465 312.854 318.081  1.00  5.13
ATOM    229  SC  ALA A 119     327.180 312.486 317.475  1.00  5.37
ATOM    230  CA  ALA A 120     325.419 314.789 315.641  1.00  4.44
ATOM    231  SC  ALA A 120     324.634 314.615 315.531  1.00  4.62
ATOM    232  CA  LEU A 121     324.680 317.845 317.864  1.00  3.18
ATOM    233  SC  LEU A 121     322.948 317.354 318.756  1.00  3.11
ATOM    234  CA  ARG A 122     325.616 319.267 321.079  1.00  3.21
ATOM    235  SC  ARG A 122     327.841 317.530 321.227  1.00  4.43
ATOM    236  CA  PHE A 123     323.968 322.174 322.905  1.00  3.15
ATOM    237  SC  PHE A 123     321.818 321.230 324.824  1.00  3.93
ATOM    238  CA  VAL A 124     325.451 325.087 325.148  1.00  3.57
ATOM    239  SC  VAL A 124     326.469 325.338 324.100  1.00  3.42
ATOM    240  CA  PRO A 125     323.819 326.991 327.983  1.00  4.28
ATOM    241  SC  PRO A 125     324.743 326.372 328.908  1.00  4.83
ATOM    242  CA  LYS A 126     323.374 330.739 326.839  1.00  4.19
ATOM    243  SC  LYS A 126     322.299 333.286 327.042  1.00  4.61
ATOM    244  CA  HIS A 127     325.664 331.910 329.630  1.00  5.43
ATOM    245  SC  HIS A 127     324.392 330.697 331.863  1.00  6.47
ATOM    246  CA  LYS A 128     328.292 329.288 328.581  1.00  5.16
ATOM    247  SC  LYS A 128     329.269 326.618 327.544  1.00  5.72
ATOM    248  CA  LEU A 129     328.217 330.471 325.048  1.00  4.33
ATOM    249  SC  LEU A 129     328.228 329.784 323.409  1.00  3.94
ATOM    250  CA  LYS A 130     329.583 333.960 325.600  1.00  5.42
ATOM    251  SC  LYS A 130     328.166 335.779 323.498  1.00  5.83
ATOM    252  CA  GLU A 131     332.021 332.451 328.169  1.00  6.48
ATOM    253  SC  GLU A 131     333.882 332.617 329.608  1.00  7.18
ATOM    254  CA  GLU A 132     333.344 329.728 325.916  1.00  6.01
ATOM    255  SC  GLU A 132     334.953 328.423 327.115  1.00  5.89
ATOM    256  CA  GLY A 133     333.419 332.042 322.952  1.00  6.23
ATOM    257  CA  TYR A 134     330.683 330.975 320.677  1.00  5.17
ATOM    258  SC  TYR A 134     332.377 328.926 318.586  1.00  5.65
ATOM    259  CA  GLU A 135     328.730 334.072 319.769  1.00  5.34
ATOM    260  SC  GLU A 135     329.744 335.664 317.704  1.00  6.30
ATOM    261  CA  SER A 136     327.693 332.420 316.532  1.00  5.07
ATOM    262  SC  SER A 136     328.599 331.974 315.867  1.00  5.37
ATOM    263  CA  TYR A 137     325.202 330.082 317.654  1.00  4.06
ATOM    264  SC  TYR A 137     327.612 328.134 316.115  1.00  5.26
ATOM    265  CA  LEU A 138     323.838 332.683 320.302  1.00  3.89
ATOM    266  SC  LEU A 138     325.911 332.716 320.383  1.00  4.05
ATOM    267  CA  HIS A 139     323.027 335.186 317.568  1.00  4.63
ATOM    268  SC  HIS A 139     323.042 337.369 315.919  1.00  5.76
ATOM    269  CA  LEU A 140     321.215 332.197 315.994  1.00  4.28
ATOM    270  SC  LEU A 140     321.521 330.243 316.821  1.00  4.27
ATOM    271  CA  PHE A 141     319.142 332.073 319.143  1.00  3.92
ATOM    272  SC  PHE A 141     319.612 331.419 322.067  1.00  4.05
ATOM    273  CA  ASN A 142     318.153 335.785 318.913  1.00  4.78
ATOM    274  SC  ASN A 142     318.504 336.240 320.795  1.00  5.05
ATOM    275  CA  LYS A 143     318.094 336.327 315.068  1.00  5.55
ATOM    276  SC  LYS A 143     319.838 335.356 313.401  1.00  6.45
ATOM    277  CA  LEU A 144     315.983 332.908 314.508  1.00  5.85
ATOM    278  SC  LEU A 144     317.265 331.404 313.654  1.00  5.87
ATOM    279  CA  GLU A 145     312.236 333.755 314.627  1.00  7.09
ATOM    280  SC  GLU A 145     311.361 334.349 316.782  1.00  7.60
ATOM    281  CA  HIS A 146     310.001 332.168 311.771  1.00  8.59
ATOM    282  SC  HIS A 146     311.830 330.609 313.072  1.00  9.00
ATOM    283  CA  HIS A 147     306.425 332.491 311.966  1.00 10.27
ATOM    284  SC  HIS A 147     306.907 335.045 310.969  1.00 11.15
TER
CONECT    1    3    2
CONECT    3    5    4
CONECT    5    7    6
CONECT    7    9    8
CONECT    9   11   10
CONECT   11   13   12
CONECT   13   15   14
CONECT   15   17   16
CONECT   17   19   18
CONECT   19   21   20
CONECT   21   23   22
CONECT   23   25   24
CONECT   25   27   26
CONECT   27   29   28
CONECT   29   31   30
CONECT   31   33   32
CONECT   33   35   34
CONECT   35   37   36
CONECT   37   39   38
CONECT   39   41   40
CONECT   41   43   42
CONECT   43   45   44
CONECT   45   47   46
CONECT   47   48
CONECT   48   50   49
CONECT   50   52   51
CONECT   52   54   53
CONECT   54   56   55
CONECT   56   58   57
CONECT   58   60   59
CONECT   60   62   61
CONECT   62   64   63
CONECT   64   66   65
CONECT   66   68   67
CONECT   68   70   69
CONECT   70   72   71
CONECT   72   74   73
CONECT   74   76   75
CONECT   76   78   77
CONECT   78   79
CONECT   79   81   80
CONECT   81   83   82
CONECT   83   85   84
CONECT   85   87   86
CONECT   87   89   88
CONECT   89   91   90
CONECT   91   93   92
CONECT   93   94
CONECT   94   96   95
CONECT   96   98   97
CONECT   98  100   99
CONECT  100  102  101
CONECT  102  104  103
CONECT  104  106  105
CONECT  106  108  107
CONECT  108  110  109
CONECT  110  112  111
CONECT  112  114  113
CONECT  114  116  115
CONECT  116  118  117
CONECT  118  120  119
CONECT  120  122  121
CONECT  122  123
CONECT  123  125  124
CONECT  125  127  126
CONECT  127  129  128
CONECT  129  131  130
CONECT  131  133  132
CONECT  133  135  134
CONECT  135  137  136
CONECT  137  139  138
CONECT  139  141  140
CONECT  141  143  142
CONECT  143  145  144
CONECT  145  147  146
CONECT  147  149  148
CONECT  149  151  150
CONECT  151  153  152
CONECT  153  155  154
CONECT  155  157  156
CONECT  157  159  158
CONECT  159  161  160
CONECT  161  163  162
CONECT  163  164
CONECT  164  166  165
CONECT  166  168  167
CONECT  168  170  169
CONECT  170  172  171
CONECT  172  174  173
CONECT  174  176  175
CONECT  176  178  177
CONECT  178  180  179
CONECT  180  182  181
CONECT  182  184  183
CONECT  184  186  185
CONECT  186  188  187
CONECT  188  190  189
CONECT  190  192  191
CONECT  192  194  193
CONECT  194  195
CONECT  195  197  196
CONECT  197  199  198
CONECT  199  201  200
CONECT  201  203  202
CONECT  203  205  204
CONECT  205  206
CONECT  206  208  207
CONECT  208  209
CONECT  209  211  210
CONECT  211  213  212
CONECT  213  214
CONECT  214  216  215
CONECT  216  218  217
CONECT  218  220  219
CONECT  220  222  221
CONECT  222  224  223
CONECT  224  226  225
CONECT  226  228  227
CONECT  228  230  229
CONECT  230  232  231
CONECT  232  234  233
CONECT  234  236  235
CONECT  236  238  237
CONECT  238  240  239
CONECT  240  242  241
CONECT  242  244  243
CONECT  244  246  245
CONECT  246  248  247
CONECT  248  250  249
CONECT  250  252  251
CONECT  252  254  253
CONECT  254  256  255
CONECT  256  257
CONECT  257  259  258
CONECT  259  261  260
CONECT  261  263  262
CONECT  263  265  264
CONECT  265  267  266
CONECT  267  269  268
CONECT  269  271  270
CONECT  271  273  272
CONECT  273  275  274
CONECT  275  277  276
CONECT  277  279  278
CONECT  279  281  280
CONECT  281  283  282
CONECT  283  284
ENDMDL
REMARK 2KZN MODEL 3 UNRES energy =   714.59 kcal/mol RMSD =15.17 A
CRYST1  640.000  640.000  640.000  90.00  90.00  90.00 P 1           1
ORIGX1       1.00000   0.00000   0.00000        0.00000
ORIGX2       0.00000   1.00000   0.00000        0.00000
ORIGX2       0.00000   0.00000   1.00000        0.00000
SCALE1       1.00000   0.00000   0.00000        0.00000
SCALE2       1.00000   0.00000   0.00000        0.00000
SCALE3       1.00000   0.00000   0.00000        0.00000
ATOM      1  CA  MET A   1     328.733 308.233 318.563  1.00 11.49
ATOM      2  SC  MET A   1     327.155 309.962 319.379  1.00 12.10
ATOM      3  CA  ALA A   2     331.853 309.826 316.941  1.00  9.77
ATOM      4  SC  ALA A   2     332.546 309.691 317.020  1.00  9.87
ATOM      5  CA  TYR A   3     331.694 313.273 315.361  1.00  8.03
ATOM      6  SC  TYR A   3     328.757 314.537 316.509  1.00  8.68
ATOM      7  CA  ASN A   4     333.607 311.996 312.074  1.00  6.84
ATOM      8  SC  ASN A   4     333.766 310.128 312.821  1.00  7.49
ATOM      9  CA  LYS A   5     332.125 312.853 308.478  1.00  5.76
ATOM     10  SC  LYS A   5     334.387 314.083 307.639  1.00  6.85
ATOM     11  CA  GLU A   6     330.777 309.441 307.665  1.00  5.57
ATOM     12  SC  GLU A   6     329.829 307.528 307.022  1.00  6.51
ATOM     13  CA  GLU A   7     329.913 308.858 311.316  1.00  5.32
ATOM     14  SC  GLU A   7     330.436 307.609 313.366  1.00  6.40
ATOM     15  CA  LYS A   8     327.508 311.730 311.156  1.00  4.19
ATOM     16  SC  LYS A   8     326.442 314.566 311.688  1.00  4.69
ATOM     17  CA  ILE A   9     325.690 310.137 307.873  1.00  3.60
ATOM     18  SC  ILE A   9     324.554 310.716 306.524  1.00  3.62
ATOM     19  CA  LYS A  10     325.546 306.651 309.322  1.00  4.00
ATOM     20  SC  LYS A  10     328.062 305.896 310.199  1.00  5.24
ATOM     21  CA  SER A  11     325.210 307.798 312.975  1.00  3.93
ATOM     22  SC  SER A  11     325.871 308.900 313.168  1.00  4.32
ATOM     23  CA  LEU A  12     322.689 310.630 312.217  1.00  2.93
ATOM     24  SC  LEU A  12     322.845 311.776 310.865  1.00  2.84
ATOM     25  CA  ASN A  13     320.697 308.890 309.559  1.00  2.96
ATOM     26  SC  ASN A  13     320.482 310.078 307.845  1.00  3.22
ATOM     27  CA  ARG A  14     320.039 305.509 311.300  1.00  3.36
ATOM     28  SC  ARG A  14     321.031 303.555 308.855  1.00  4.92
ATOM     29  CA  MET A  15     319.809 307.505 314.714  1.00  2.92
ATOM     30  SC  MET A  15     322.065 307.459 315.799  1.00  3.31
ATOM     31  CA  GLN A  16     317.718 310.433 313.699  1.00  2.57
ATOM     32  SC  GLN A  16     318.319 312.717 314.054  1.00  2.75
ATOM     33  CA  TYR A  17     315.688 308.091 311.460  1.00  3.35
ATOM     34  SC  TYR A  17     316.927 308.236 308.413  1.00  4.51
ATOM     35  CA  GLU A  18     314.462 305.489 313.797  1.00  3.66
ATOM     36  SC  GLU A  18     315.612 304.760 311.766  1.00  4.29
ATOM     37  CA  VAL A  19     314.866 307.135 317.071  1.00  3.31
ATOM     38  SC  VAL A  19     315.433 308.087 318.054  1.00  3.27
ATOM     39  CA  THR A  20     312.666 310.297 316.237  1.00  3.99
ATOM     40  SC  THR A  20     313.142 311.488 315.671  1.00  4.09
ATOM     41  CA  GLN A  21     309.717 309.084 317.576  1.00  5.09
ATOM     42  SC  GLN A  21     308.181 308.022 316.203  1.00  5.82
ATOM     43  CA  ASN A  22     310.847 308.438 321.025  1.00  5.38
ATOM     44  SC  ASN A  22     310.699 308.072 322.878  1.00  5.84
ATOM     45  CA  ASN A  23     314.539 309.578 321.484  1.00  5.24
ATOM     46  SC  ASN A  23     314.932 308.248 322.887  1.00  5.60
ATOM     47  CA  GLY A  24     314.680 312.916 319.483  1.00  5.69
ATOM     48  CA  THR A  25     312.172 314.104 322.463  1.00  5.42
ATOM     49  SC  THR A  25     311.086 313.389 323.204  1.00  5.71
ATOM     50  CA  GLU A  26     313.753 316.299 325.240  1.00  6.01
ATOM     51  SC  GLU A  26     312.744 317.675 324.151  1.00  6.90
ATOM     52  CA  PRO A  27     312.547 317.000 329.025  1.00  7.48
ATOM     53  SC  PRO A  27     313.962 317.205 329.166  1.00  7.54
ATOM     54  CA  PRO A  28     311.296 320.603 329.137  1.00  8.17
ATOM     55  SC  PRO A  28     310.611 320.141 330.324  1.00  8.80
ATOM     56  CA  PHE A  29     313.254 323.443 330.711  1.00  8.45
ATOM     57  SC  PHE A  29     315.349 324.447 328.745  1.00  8.48
ATOM     58  CA  GLN A  30     311.667 325.737 333.429  1.00  9.87
ATOM     59  SC  GLN A  30     312.341 326.708 335.435  1.00 11.01
ATOM     60  CA  ASN A  31     313.439 328.731 331.797  1.00 10.11
ATOM     61  SC  ASN A  31     314.140 328.828 329.910  1.00 10.23
ATOM     62  CA  GLU A  32     310.547 329.870 329.702  1.00 10.23
ATOM     63  SC  GLU A  32     309.209 329.083 327.860  1.00 11.50
ATOM     64  CA  TYR A  33     308.027 329.840 332.760  1.00  8.64
ATOM     65  SC  TYR A  33     307.132 330.229 336.051  1.00  9.33
ATOM     66  CA  TRP A  34     310.807 331.809 334.573  1.00  7.24
ATOM     67  SC  TRP A  34     314.118 330.099 334.719  1.00  7.61
ATOM     68  CA  ASP A  35     312.702 335.108 333.633  1.00  8.02
ATOM     69  SC  ASP A  35     313.556 335.834 335.284  1.00  8.92
ATOM     70  CA  HIS A  36     316.015 333.256 332.534  1.00  7.34
ATOM     71  SC  HIS A  36     318.014 331.471 332.590  1.00  8.17
ATOM     72  CA  LYS A  37     316.723 334.168 328.818  1.00  6.03
ATOM     73  SC  LYS A  37     315.440 336.168 328.688  1.00  6.99
ATOM     74  CA  GLU A  38     319.916 332.105 327.793  1.00  5.90
ATOM     75  SC  GLU A  38     321.977 331.228 328.898  1.00  7.20
ATOM     76  CA  GLU A  39     317.761 330.064 325.307  1.00  5.14
ATOM     77  SC  GLU A  39     316.012 328.360 325.524  1.00  6.13
ATOM     78  CA  GLY A  40     318.497 328.785 321.545  1.00  4.00
ATOM     79  CA  LEU A  41     317.201 325.995 319.133  1.00  2.73
ATOM     80  SC  LEU A  41     316.097 325.402 317.400  1.00  2.49
ATOM     81  CA  TYR A  42     317.372 322.084 319.007  1.00  2.36
ATOM     82  SC  TYR A  42     316.728 318.898 320.101  1.00  3.28
ATOM     83  CA  VAL A  43     317.751 320.372 315.599  1.00  2.20
ATOM     84  SC  VAL A  43     317.819 321.700 314.940  1.00  2.61
ATOM     85  CA  ASP A  44     318.734 317.232 313.984  1.00  2.45
ATOM     86  SC  ASP A  44     317.741 317.607 312.224  1.00  2.95
ATOM     87  CA  ILE A  45     321.399 316.500 311.087  1.00  3.00
ATOM     88  SC  ILE A  45     321.942 315.934 312.727  1.00  3.03
ATOM     89  CA  VAL A  46     319.484 314.676 308.185  1.00  3.16
ATOM     90  SC  VAL A  46     319.079 313.505 309.015  1.00  3.23
ATOM     91  CA  SER A  47     316.235 316.291 309.018  1.00  3.75
ATOM     92  SC  SER A  47     315.043 316.192 309.605  1.00  4.09
ATOM     93  CA  GLY A  48     318.047 319.661 308.370  1.00  3.32
ATOM     94  CA  LYS A  49     314.808 321.247 309.488  1.00  2.73
ATOM     95  SC  LYS A  49     312.520 320.133 307.798  1.00  3.62
ATOM     96  CA  PRO A  50     314.218 323.067 312.825  1.00  2.22
ATOM     97  SC  PRO A  50     313.815 323.770 311.623  1.00  2.54
ATOM     98  CA  LEU A  51     312.865 320.601 315.438  1.00  2.25
ATOM     99  SC  LEU A  51     313.278 318.682 314.539  1.00  2.34
ATOM    100  CA  PHE A  52     312.359 322.839 318.465  1.00  2.78
ATOM    101  SC  PHE A  52     310.267 322.358 320.837  1.00  4.27
ATOM    102  CA  THR A  53     313.145 326.374 319.742  1.00  3.54
ATOM    103  SC  THR A  53     312.241 327.171 318.924  1.00  3.62
ATOM    104  CA  SER A  54     313.597 327.887 323.109  1.00  5.17
ATOM    105  SC  SER A  54     314.029 329.029 322.532  1.00  5.75
ATOM    106  CA  LYS A  55     311.117 330.503 323.411  1.00  6.33
ATOM    107  SC  LYS A  55     310.496 333.514 323.472  1.00  7.72
ATOM    108  CA  ASP A  56     308.176 328.111 322.492  1.00  6.49
ATOM    109  SC  ASP A  56     306.464 327.584 321.687  1.00  7.49
ATOM    110  CA  LYS A  57     308.632 327.551 318.751  1.00  6.06
ATOM    111  SC  LYS A  57     306.704 329.820 318.003  1.00  7.50
ATOM    112  CA  PHE A  58     308.356 323.840 317.446  1.00  5.02
ATOM    113  SC  PHE A  58     306.017 322.193 318.380  1.00  5.48
ATOM    114  CA  ASP A  59     308.234 322.110 314.158  1.00  6.03
ATOM    115  SC  ASP A  59     308.967 322.530 312.330  1.00  6.63
ATOM    116  CA  SER A  60     306.007 318.850 314.151  1.00  6.92
ATOM    117  SC  SER A  60     304.916 319.157 313.397  1.00  7.28
ATOM    118  CA  GLN A  61     306.427 316.769 311.079  1.00  8.29
ATOM    119  SC  GLN A  61     307.114 315.037 309.536  1.00  9.42
ATOM    120  CA  CYS A  62     310.005 317.484 310.933  1.00  8.33
ATOM    121  SC  CYS A  62     309.601 318.081 312.125  1.00  8.27
ATOM    122  CA  GLY A  63     311.768 314.350 311.880  1.00  9.60
ATOM    123  CA  TRP A  64     311.690 314.620 315.746  1.00  9.89
ATOM    124  SC  TRP A  64     312.421 317.029 318.491  1.00  9.21
ATOM    125  CA  PRO A  65     308.815 314.130 318.243  1.00 11.70
ATOM    126  SC  PRO A  65     309.489 313.146 319.038  1.00 11.98
ATOM    127  CA  SER A  66     308.399 317.813 319.585  1.00 11.31
ATOM    128  SC  SER A  66     308.824 318.211 318.390  1.00 11.71
ATOM    129  CA  PHE A  67     306.278 318.457 322.761  1.00 11.18
ATOM    130  SC  PHE A  67     304.538 317.076 324.665  1.00 10.67
ATOM    131  CA  THR A  68     305.065 321.826 323.330  1.00 11.86
ATOM    132  SC  THR A  68     304.622 322.404 324.554  1.00 12.56
ATOM    133  CA  LYS A  69     307.673 322.413 325.833  1.00 11.09
ATOM    134  SC  LYS A  69     307.783 319.707 327.423  1.00 12.48
ATOM    135  CA  PRO A  70     310.896 324.713 325.470  1.00  9.15
ATOM    136  SC  PRO A  70     310.764 324.928 326.807  1.00  9.93
ATOM    137  CA  ILE A  71     313.707 322.194 325.287  1.00  7.18
ATOM    138  SC  ILE A  71     314.570 322.576 323.622  1.00  6.70
ATOM    139  CA  GLU A  72     317.039 321.831 327.425  1.00  7.54
ATOM    140  SC  GLU A  72     318.396 321.188 325.502  1.00  8.45
ATOM    141  CA  GLU A  73     320.234 323.669 328.087  1.00  8.16
ATOM    142  SC  GLU A  73     321.426 325.307 326.158  1.00  9.43
ATOM    143  CA  GLU A  74     321.213 322.228 331.562  1.00  7.41
ATOM    144  SC  GLU A  74     319.242 320.901 332.181  1.00  8.21
ATOM    145  CA  VAL A  75     323.630 319.677 330.336  1.00  5.35
ATOM    146  SC  VAL A  75     323.788 319.326 328.902  1.00  4.82
ATOM    147  CA  GLU A  76     327.358 319.493 330.682  1.00  4.79
ATOM    148  SC  GLU A  76     327.253 318.939 332.987  1.00  5.72
ATOM    149  CA  GLU A  77     329.624 317.507 328.760  1.00  3.23
ATOM    150  SC  GLU A  77     331.638 318.959 329.321  1.00  4.14
ATOM    151  CA  LYS A  78     332.524 315.112 328.894  1.00  2.85
ATOM    152  SC  LYS A  78     333.354 312.977 330.449  1.00  4.00
ATOM    153  CA  LEU A  79     334.734 314.685 325.770  1.00  3.52
ATOM    154  SC  LEU A  79     334.749 315.625 323.982  1.00  4.21
ATOM    155  CA  ASP A  80     336.896 311.600 325.023  1.00  5.28
ATOM    156  SC  ASP A  80     335.294 310.516 324.567  1.00  5.80
ATOM    157  CA  THR A  81     339.124 310.649 321.855  1.00  7.19
ATOM    158  SC  THR A  81     340.327 311.491 321.710  1.00  7.41
ATOM    159  CA  SER A  82     339.095 307.790 319.418  1.00  9.41
ATOM    160  SC  SER A  82     337.875 308.540 319.470  1.00  9.55
ATOM    161  CA  HIS A  83     341.596 306.874 316.947  1.00 11.51
ATOM    162  SC  HIS A  83     344.166 305.674 316.839  1.00 12.72
ATOM    163  CA  GLY A  84     341.599 310.065 315.056  1.00 11.57
ATOM    164  CA  MET A  85     337.988 311.326 315.732  1.00  9.80
ATOM    165  SC  MET A  85     337.502 308.883 315.090  1.00 10.57
ATOM    166  CA  ILE A  86     336.346 312.443 318.872  1.00  7.36
ATOM    167  SC  ILE A  86     337.073 314.120 319.511  1.00  7.18
ATOM    168  CA  ARG A  87     333.430 311.318 321.077  1.00  5.76
ATOM    169  SC  ARG A  87     331.640 308.628 322.076  1.00  7.03
ATOM    170  CA  THR A  88     330.887 313.677 322.991  1.00  3.64
ATOM    171  SC  THR A  88     330.091 313.418 321.732  1.00  4.11
ATOM    172  CA  GLU A  89     328.575 312.223 325.861  1.00  3.03
ATOM    173  SC  GLU A  89     329.756 311.391 327.753  1.00  4.22
ATOM    174  CA  VAL A  90     326.889 314.560 328.343  1.00  2.84
ATOM    175  SC  VAL A  90     325.746 315.049 327.407  1.00  2.69
ATOM    176  CA  ARG A  91     326.078 314.946 332.127  1.00  4.78
ATOM    177  SC  ARG A  91     327.553 313.623 335.072  1.00  6.11
ATOM    178  CA  SER A  92     323.215 316.959 333.822  1.00  6.63
ATOM    179  SC  SER A  92     322.409 316.426 334.642  1.00  6.97
ATOM    180  CA  ARG A  93     323.008 319.637 336.782  1.00  8.73
ATOM    181  SC  ARG A  93     322.586 322.671 337.528  1.00  9.51
ATOM    182  CA  THR A  94     319.632 318.221 337.513  1.00 10.09
ATOM    183  SC  THR A  94     318.122 318.258 337.106  1.00 10.32
ATOM    184  CA  ALA A  95     320.727 315.019 339.112  1.00 10.04
ATOM    185  SC  ALA A  95     320.189 314.550 339.337  1.00 10.23
ATOM    186  CA  ASP A  96     321.083 313.539 335.630  1.00  8.45
ATOM    187  SC  ASP A  96     319.532 313.791 334.252  1.00  8.78
ATOM    188  CA  SER A  97     323.694 311.198 334.221  1.00  7.58
ATOM    189  SC  SER A  97     324.009 310.432 335.193  1.00  8.07
ATOM    190  CA  HIS A  98     323.646 309.862 330.920  1.00  6.23
ATOM    191  SC  HIS A  98     322.558 307.556 331.788  1.00  7.12
ATOM    192  CA  LEU A  99     321.148 312.566 329.470  1.00  4.68
ATOM    193  SC  LEU A  99     322.342 314.100 330.317  1.00  4.63
ATOM    194  CA  GLY A 100     322.151 312.910 325.814  1.00  3.65
ATOM    195  CA  HIS A 101     325.028 313.092 323.431  1.00  3.20
ATOM    196  SC  HIS A 101     326.105 310.555 323.591  1.00  4.71
ATOM    197  CA  VAL A 102     326.708 316.057 322.056  1.00  3.11
ATOM    198  SC  VAL A 102     327.261 316.528 323.255  1.00  2.83
ATOM    199  CA  PHE A 103     327.202 318.080 318.909  1.00  5.09
ATOM    200  SC  PHE A 103     325.678 320.278 320.220  1.00  5.90
ATOM    201  CA  ASN A 104     330.543 318.788 317.647  1.00  6.46
ATOM    202  SC  ASN A 104     331.744 317.495 318.559  1.00  6.66
ATOM    203  CA  ASP A 105     328.817 321.757 315.618  1.00  7.87
ATOM    204  SC  ASP A 105     327.082 320.839 315.883  1.00  8.27
ATOM    205  CA  GLY A 106     330.474 325.234 316.799  1.00  8.13
ATOM    206  CA  PRO A 107     332.807 327.014 319.244  1.00  8.17
ATOM    207  SC  PRO A 107     332.340 328.172 318.565  1.00  8.94
ATOM    208  CA  GLY A 108     331.554 326.072 322.762  1.00  7.34
ATOM    209  CA  PRO A 109     332.615 325.104 326.448  1.00  6.64
ATOM    210  SC  PRO A 109     331.230 325.137 326.485  1.00  6.66
ATOM    211  CA  ASN A 110     334.237 321.789 325.694  1.00  5.91
ATOM    212  SC  ASN A 110     332.867 320.387 325.812  1.00  5.58
ATOM    213  CA  GLY A 111     334.946 322.771 322.130  1.00  6.66
ATOM    214  CA  LEU A 112     331.364 321.536 320.992  1.00  5.36
ATOM    215  SC  LEU A 112     331.351 319.683 321.771  1.00  4.72
ATOM    216  CA  ARG A 113     327.840 321.970 321.970  1.00  4.89
ATOM    217  SC  ARG A 113     328.494 325.087 320.772  1.00  6.22
ATOM    218  CA  TYR A 114     324.947 320.535 324.024  1.00  3.45
ATOM    219  SC  TYR A 114     326.959 321.231 326.608  1.00  4.78
ATOM    220  CA  CYS A 115     322.376 317.745 323.221  1.00  3.35
ATOM    221  SC  CYS A 115     322.566 316.952 322.050  1.00  3.56
ATOM    222  CA  ILE A 116     319.033 316.752 324.820  1.00  3.21
ATOM    223  SC  ILE A 116     319.314 317.023 326.621  1.00  3.54
ATOM    224  CA  ASN A 117     318.603 314.221 322.136  1.00  3.48
ATOM    225  SC  ASN A 117     318.846 312.814 320.617  1.00  3.95
ATOM    226  CA  SER A 118     319.089 310.555 323.091  1.00  4.74
ATOM    227  SC  SER A 118     318.251 310.054 324.029  1.00  5.33
ATOM    228  CA  ALA A 119     320.866 309.211 320.076  1.00  5.36
ATOM    229  SC  ALA A 119     320.297 308.711 319.915  1.00  5.58
ATOM    230  CA  ALA A 120     322.820 312.043 318.169  1.00  4.78
ATOM    231  SC  ALA A 120     323.305 312.005 317.576  1.00  5.00
ATOM    232  CA  LEU A 121     320.552 315.107 317.954  1.00  3.04
ATOM    233  SC  LEU A 121     318.392 315.514 317.457  1.00  2.76
ATOM    234  CA  ARG A 122     322.179 318.638 318.525  1.00  3.26
ATOM    235  SC  ARG A 122     321.163 319.022 315.147  1.00  4.44
ATOM    236  CA  PHE A 123     321.232 322.027 319.937  1.00  3.40
ATOM    237  SC  PHE A 123     319.942 323.914 321.943  1.00  4.18
ATOM    238  CA  VAL A 124     322.768 325.111 318.554  1.00  3.86
ATOM    239  SC  VAL A 124     321.981 324.985 317.198  1.00  3.73
ATOM    240  CA  PRO A 125     323.458 328.945 319.637  1.00  4.64
ATOM    241  SC  PRO A 125     324.774 328.676 319.142  1.00  4.98
ATOM    242  CA  LYS A 126     321.524 331.697 317.611  1.00  4.60
ATOM    243  SC  LYS A 126     320.367 331.903 320.008  1.00  5.26
ATOM    244  CA  HIS A 127     324.734 332.094 315.465  1.00  5.60
ATOM    245  SC  HIS A 127     327.250 332.455 314.832  1.00  6.66
ATOM    246  CA  LYS A 128     324.574 328.681 314.280  1.00  5.32
ATOM    247  SC  LYS A 128     325.185 325.771 313.885  1.00  5.92
ATOM    248  CA  LEU A 129     320.764 329.205 313.886  1.00  4.22
ATOM    249  SC  LEU A 129     320.161 328.791 315.852  1.00  3.94
ATOM    250  CA  LYS A 130     320.741 331.367 310.836  1.00  5.02
ATOM    251  SC  LYS A 130     320.332 333.463 312.307  1.00  5.44
ATOM    252  CA  GLU A 131     324.449 330.782 309.711  1.00  6.26
ATOM    253  SC  GLU A 131     324.601 332.117 311.789  1.00  7.04
ATOM    254  CA  GLU A 132     323.265 327.037 309.017  1.00  6.02
ATOM    255  SC  GLU A 132     323.663 325.100 307.795  1.00  6.27
ATOM    256  CA  GLY A 133     319.851 327.816 307.951  1.00  5.82
ATOM    257  CA  TYR A 134     316.944 326.657 310.039  1.00  4.63
ATOM    258  SC  TYR A 134     319.803 325.109 311.079  1.00  5.26
ATOM    259  CA  GLU A 135     314.875 329.911 308.718  1.00  4.34
ATOM    260  SC  GLU A 135     315.058 329.811 306.141  1.00  5.21
ATOM    261  CA  SER A 136     311.692 328.546 310.040  1.00  3.86
ATOM    262  SC  SER A 136     311.019 327.421 309.736  1.00  4.19
ATOM    263  CA  TYR A 137     312.933 328.868 313.568  1.00  3.34
ATOM    264  SC  TYR A 137     312.004 325.791 314.502  1.00  4.92
ATOM    265  CA  LEU A 138     315.406 331.640 312.646  1.00  3.39
ATOM    266  SC  LEU A 138     316.873 330.277 312.096  1.00  3.68
ATOM    267  CA  HIS A 139     312.384 333.691 311.527  1.00  3.53
ATOM    268  SC  HIS A 139     310.104 333.999 309.919  1.00  4.36
ATOM    269  CA  LEU A 140     309.857 332.188 314.337  1.00  3.49
ATOM    270  SC  LEU A 140     309.438 330.118 314.098  1.00  3.57
ATOM    271  CA  PHE A 141     311.568 333.599 317.307  1.00  3.95
ATOM    272  SC  PHE A 141     313.718 331.518 317.610  1.00  4.30
ATOM    273  CA  ASN A 142     312.329 336.855 315.321  1.00  4.65
ATOM    274  SC  ASN A 142     313.790 335.578 314.751  1.00  4.79
ATOM    275  CA  LYS A 143     308.636 337.441 314.313  1.00  5.07
ATOM    276  SC  LYS A 143     307.044 335.905 313.506  1.00  5.47
ATOM    277  CA  LEU A 144     307.277 336.118 317.617  1.00  5.71
ATOM    278  SC  LEU A 144     307.232 334.820 319.231  1.00  5.78
ATOM    279  CA  GLU A 145     309.313 338.361 319.539  1.00  6.83
ATOM    280  SC  GLU A 145     311.263 337.071 320.024  1.00  7.36
ATOM    281  CA  HIS A 146     310.025 341.020 317.112  1.00  8.17
ATOM    282  SC  HIS A 146     312.626 339.957 317.194  1.00  8.65
ATOM    283  CA  HIS A 147     306.205 342.051 316.897  1.00  9.65
ATOM    284  SC  HIS A 147     303.560 341.977 316.213  1.00 10.16
TER
CONECT    1    3    2
CONECT    3    5    4
CONECT    5    7    6
CONECT    7    9    8
CONECT    9   11   10
CONECT   11   13   12
CONECT   13   15   14
CONECT   15   17   16
CONECT   17   19   18
CONECT   19   21   20
CONECT   21   23   22
CONECT   23   25   24
CONECT   25   27   26
CONECT   27   29   28
CONECT   29   31   30
CONECT   31   33   32
CONECT   33   35   34
CONECT   35   37   36
CONECT   37   39   38
CONECT   39   41   40
CONECT   41   43   42
CONECT   43   45   44
CONECT   45   47   46
CONECT   47   48
CONECT   48   50   49
CONECT   50   52   51
CONECT   52   54   53
CONECT   54   56   55
CONECT   56   58   57
CONECT   58   60   59
CONECT   60   62   61
CONECT   62   64   63
CONECT   64   66   65
CONECT   66   68   67
CONECT   68   70   69
CONECT   70   72   71
CONECT   72   74   73
CONECT   74   76   75
CONECT   76   78   77
CONECT   78   79
CONECT   79   81   80
CONECT   81   83   82
CONECT   83   85   84
CONECT   85   87   86
CONECT   87   89   88
CONECT   89   91   90
CONECT   91   93   92
CONECT   93   94
CONECT   94   96   95
CONECT   96   98   97
CONECT   98  100   99
CONECT  100  102  101
CONECT  102  104  103
CONECT  104  106  105
CONECT  106  108  107
CONECT  108  110  109
CONECT  110  112  111
CONECT  112  114  113
CONECT  114  116  115
CONECT  116  118  117
CONECT  118  120  119
CONECT  120  122  121
CONECT  122  123
CONECT  123  125  124
CONECT  125  127  126
CONECT  127  129  128
CONECT  129  131  130
CONECT  131  133  132
CONECT  133  135  134
CONECT  135  137  136
CONECT  137  139  138
CONECT  139  141  140
CONECT  141  143  142
CONECT  143  145  144
CONECT  145  147  146
CONECT  147  149  148
CONECT  149  151  150
CONECT  151  153  152
CONECT  153  155  154
CONECT  155  157  156
CONECT  157  159  158
CONECT  159  161  160
CONECT  161  163  162
CONECT  163  164
CONECT  164  166  165
CONECT  166  168  167
CONECT  168  170  169
CONECT  170  172  171
CONECT  172  174  173
CONECT  174  176  175
CONECT  176  178  177
CONECT  178  180  179
CONECT  180  182  181
CONECT  182  184  183
CONECT  184  186  185
CONECT  186  188  187
CONECT  188  190  189
CONECT  190  192  191
CONECT  192  194  193
CONECT  194  195
CONECT  195  197  196
CONECT  197  199  198
CONECT  199  201  200
CONECT  201  203  202
CONECT  203  205  204
CONECT  205  206
CONECT  206  208  207
CONECT  208  209
CONECT  209  211  210
CONECT  211  213  212
CONECT  213  214
CONECT  214  216  215
CONECT  216  218  217
CONECT  218  220  219
CONECT  220  222  221
CONECT  222  224  223
CONECT  224  226  225
CONECT  226  228  227
CONECT  228  230  229
CONECT  230  232  231
CONECT  232  234  233
CONECT  234  236  235
CONECT  236  238  237
CONECT  238  240  239
CONECT  240  242  241
CONECT  242  244  243
CONECT  244  246  245
CONECT  246  248  247
CONECT  248  250  249
CONECT  250  252  251
CONECT  252  254  253
CONECT  254  256  255
CONECT  256  257
CONECT  257  259  258
CONECT  259  261  260
CONECT  261  263  262
CONECT  263  265  264
CONECT  265  267  266
CONECT  267  269  268
CONECT  269  271  270
CONECT  271  273  272
CONECT  273  275  274
CONECT  275  277  276
CONECT  277  279  278
CONECT  279  281  280
CONECT  281  283  282
CONECT  283  284
ENDMDL
REMARK 2KZN MODEL 4 UNRES energy =   714.99 kcal/mol RMSD =10.94 A
CRYST1  640.000  640.000  640.000  90.00  90.00  90.00 P 1           1
ORIGX1       1.00000   0.00000   0.00000        0.00000
ORIGX2       0.00000   1.00000   0.00000        0.00000
ORIGX2       0.00000   0.00000   1.00000        0.00000
SCALE1       1.00000   0.00000   0.00000        0.00000
SCALE2       1.00000   0.00000   0.00000        0.00000
SCALE3       1.00000   0.00000   0.00000        0.00000
ATOM      1  CA  MET A   1     311.643 343.335 326.939  1.00  9.60
ATOM      2  SC  MET A   1     310.366 344.524 325.218  1.00 10.08
ATOM      3  CA  ALA A   2     315.425 344.667 326.447  1.00  8.47
ATOM      4  SC  ALA A   2     315.504 345.159 327.028  1.00  8.59
ATOM      5  CA  TYR A   3     317.288 341.641 327.866  1.00  7.18
ATOM      6  SC  TYR A   3     314.956 339.310 327.211  1.00  8.07
ATOM      7  CA  ASN A   4     320.868 340.710 326.825  1.00  6.43
ATOM      8  SC  ASN A   4     322.590 339.892 327.476  1.00  7.13
ATOM      9  CA  LYS A   5     319.487 337.087 326.837  1.00  5.92
ATOM     10  SC  LYS A   5     317.035 336.097 327.907  1.00  7.35
ATOM     11  CA  GLU A   6     316.684 337.455 324.199  1.00  5.78
ATOM     12  SC  GLU A   6     314.982 335.740 324.256  1.00  6.92
ATOM     13  CA  GLU A   7     318.569 339.981 321.655  1.00  5.16
ATOM     14  SC  GLU A   7     318.222 341.957 321.146  1.00  6.20
ATOM     15  CA  LYS A   8     321.785 337.819 321.949  1.00  4.44
ATOM     16  SC  LYS A   8     322.856 336.554 324.012  1.00  5.27
ATOM     17  CA  ILE A   9     319.746 334.488 321.452  1.00  4.19
ATOM     18  SC  ILE A   9     319.953 332.592 321.580  1.00  4.44
ATOM     19  CA  LYS A  10     317.721 336.352 318.889  1.00  4.68
ATOM     20  SC  LYS A  10     316.075 337.962 320.963  1.00  5.92
ATOM     21  CA  SER A  11     320.639 337.244 316.597  1.00  4.50
ATOM     22  SC  SER A  11     320.883 337.322 317.854  1.00  4.79
ATOM     23  CA  LEU A  12     321.726 333.772 315.689  1.00  3.52
ATOM     24  SC  LEU A  12     322.569 332.555 316.991  1.00  3.44
ATOM     25  CA  ASN A  13     318.300 332.186 316.296  1.00  3.68
ATOM     26  SC  ASN A  13     318.188 330.803 317.712  1.00  4.43
ATOM     27  CA  ARG A  14     316.325 334.740 314.357  1.00  3.82
ATOM     28  SC  ARG A  14     313.800 336.568 313.218  1.00  5.40
ATOM     29  CA  MET A  15     319.264 334.384 311.716  1.00  3.31
ATOM     30  SC  MET A  15     319.146 336.623 312.911  1.00  4.06
ATOM     31  CA  GLN A  16     318.633 330.624 311.617  1.00  2.94
ATOM     32  SC  GLN A  16     316.250 329.259 311.786  1.00  3.28
ATOM     33  CA  TYR A  17     319.536 330.595 307.713  1.00  3.43
ATOM     34  SC  TYR A  17     317.023 328.643 306.393  1.00  4.81
ATOM     35  CA  GLU A  18     321.828 333.254 307.936  1.00  3.76
ATOM     36  SC  GLU A  18     319.152 334.053 307.862  1.00  4.61
ATOM     37  CA  VAL A  19     323.906 331.380 310.671  1.00  3.49
ATOM     38  SC  VAL A  19     322.833 331.531 311.572  1.00  3.64
ATOM     39  CA  THR A  20     323.710 328.023 308.811  1.00  3.48
ATOM     40  SC  THR A  20     322.586 327.122 309.183  1.00  3.54
ATOM     41  CA  GLN A  21     324.771 329.894 305.399  1.00  4.41
ATOM     42  SC  GLN A  21     323.625 327.760 305.049  1.00  5.16
ATOM     43  CA  ASN A  22     327.141 332.154 307.004  1.00  4.98
ATOM     44  SC  ASN A  22     326.050 333.753 307.634  1.00  5.42
ATOM     45  CA  ASN A  23     329.185 329.387 308.342  1.00  4.84
ATOM     46  SC  ASN A  23     330.980 328.842 308.978  1.00  5.07
ATOM     47  CA  GLY A  24     329.160 327.352 305.110  1.00  5.11
ATOM     48  CA  THR A  25     331.277 324.852 306.824  1.00  4.22
ATOM     49  SC  THR A  25     332.321 324.824 307.801  1.00  4.45
ATOM     50  CA  GLU A  26     329.934 321.726 308.837  1.00  3.41
ATOM     51  SC  GLU A  26     329.885 319.656 307.767  1.00  4.14
ATOM     52  CA  PRO A  27     331.811 320.051 311.646  1.00  3.56
ATOM     53  SC  PRO A  27     330.677 320.602 312.137  1.00  3.69
ATOM     54  CA  PRO A  28     331.617 316.390 311.444  1.00  3.68
ATOM     55  SC  PRO A  28     332.817 316.127 312.167  1.00  4.13
ATOM     56  CA  PHE A  29     328.274 315.071 312.219  1.00  3.90
ATOM     57  SC  PHE A  29     327.174 317.701 311.387  1.00  4.81
ATOM     58  CA  GLN A  30     329.065 311.415 311.655  1.00  4.50
ATOM     59  SC  GLN A  30     330.870 312.503 310.268  1.00  5.60
ATOM     60  CA  ASN A  31     328.500 310.458 315.447  1.00  4.15
ATOM     61  SC  ASN A  31     328.101 311.849 316.958  1.00  4.59
ATOM     62  CA  GLU A  32     326.926 307.104 316.445  1.00  4.21
ATOM     63  SC  GLU A  32     326.601 305.749 318.348  1.00  5.07
ATOM     64  CA  TYR A  33     324.946 308.775 319.007  1.00  4.27
ATOM     65  SC  TYR A  33     326.804 310.500 321.068  1.00  5.60
ATOM     66  CA  TRP A  34     323.637 311.388 316.513  1.00  4.00
ATOM     67  SC  TRP A  34     324.232 312.765 313.142  1.00  4.91
ATOM     68  CA  ASP A  35     322.079 308.523 314.415  1.00  4.26
ATOM     69  SC  ASP A  35     324.067 308.393 314.023  1.00  5.20
ATOM     70  CA  HIS A  36     319.238 307.671 316.598  1.00  3.89
ATOM     71  SC  HIS A  36     320.813 307.383 318.807  1.00  4.79
ATOM     72  CA  LYS A  37     316.235 309.274 315.001  1.00  3.38
ATOM     73  SC  LYS A  37     317.224 307.443 312.830  1.00  4.85
ATOM     74  CA  GLU A  38     312.894 307.504 315.835  1.00  2.94
ATOM     75  SC  GLU A  38     313.679 304.784 316.217  1.00  4.15
ATOM     76  CA  GLU A  39     310.649 309.255 318.541  1.00  2.60
ATOM     77  SC  GLU A  39     309.890 309.712 320.799  1.00  3.53
ATOM     78  CA  GLY A  40     312.353 312.612 317.443  1.00  2.23
ATOM     79  CA  LEU A  41     315.623 314.217 316.720  1.00  2.00
ATOM     80  SC  LEU A  41     317.056 315.280 315.888  1.00  2.41
ATOM     81  CA  TYR A  42     317.049 317.417 318.489  1.00  1.85
ATOM     82  SC  TYR A  42     315.445 316.639 321.317  1.00  2.56
ATOM     83  CA  VAL A  43     317.998 320.404 316.447  1.00  2.11
ATOM     84  SC  VAL A  43     316.956 320.165 315.383  1.00  2.49
ATOM     85  CA  ASP A  44     320.172 323.267 316.924  1.00  2.27
ATOM     86  SC  ASP A  44     320.877 321.960 315.459  1.00  2.88
ATOM     87  CA  ILE A  45     319.531 325.379 313.988  1.00  2.83
ATOM     88  SC  ILE A  45     317.613 325.580 313.601  1.00  3.02
ATOM     89  CA  VAL A  46     321.601 328.222 315.638  1.00  3.04
ATOM     90  SC  VAL A  46     321.373 328.212 317.072  1.00  3.33
ATOM     91  CA  SER A  47     324.692 325.844 315.657  1.00  3.34
ATOM     92  SC  SER A  47     323.949 324.924 316.131  1.00  3.68
ATOM     93  CA  GLY A  48     323.479 323.895 312.363  1.00  2.99
ATOM     94  CA  LYS A  49     324.293 320.910 314.149  1.00  2.56
ATOM     95  SC  LYS A  49     326.027 320.531 316.033  1.00  3.17
ATOM     96  CA  PRO A  50     322.313 317.996 315.509  1.00  2.37
ATOM     97  SC  PRO A  50     323.149 317.363 314.496  1.00  2.63
ATOM     98  CA  LEU A  51     322.016 318.496 319.357  1.00  2.10
ATOM     99  SC  LEU A  51     322.958 320.413 319.127  1.00  2.08
ATOM    100  CA  PHE A  52     320.416 315.466 320.572  1.00  2.21
ATOM    101  SC  PHE A  52     319.815 316.544 323.137  1.00  3.72
ATOM    102  CA  THR A  53     318.914 312.365 319.443  1.00  2.13
ATOM    103  SC  THR A  53     319.187 311.779 318.125  1.00  2.77
ATOM    104  CA  SER A  54     315.607 310.706 320.549  1.00  2.30
ATOM    105  SC  SER A  54     314.740 311.734 320.621  1.00  2.75
ATOM    106  CA  LYS A  55     314.739 307.032 321.066  1.00  3.10
ATOM    107  SC  LYS A  55     316.254 306.130 323.529  1.00  4.65
ATOM    108  CA  ASP A  56     311.527 305.305 322.344  1.00  3.29
ATOM    109  SC  ASP A  56     309.683 305.097 321.454  1.00  4.02
ATOM    110  CA  LYS A  57     310.584 303.338 325.558  1.00  3.10
ATOM    111  SC  LYS A  57     312.961 301.684 326.241  1.00  4.56
ATOM    112  CA  PHE A  58     309.655 306.748 327.297  1.00  3.36
ATOM    113  SC  PHE A  58     312.104 308.143 326.114  1.00  5.06
ATOM    114  CA  ASP A  59     306.852 309.132 326.846  1.00  3.65
ATOM    115  SC  ASP A  59     307.139 308.792 328.825  1.00  4.24
ATOM    116  CA  SER A  60     307.026 312.755 326.048  1.00  4.55
ATOM    117  SC  SER A  60     305.744 312.949 326.022  1.00  4.96
ATOM    118  CA  GLN A  61     307.748 315.769 328.466  1.00  4.87
ATOM    119  SC  GLN A  61     308.336 316.518 330.678  1.00  5.98
ATOM    120  CA  CYS A  62     307.040 319.340 327.798  1.00  4.33
ATOM    121  SC  CYS A  62     308.365 319.785 327.605  1.00  4.34
ATOM    122  CA  GLY A  63     305.731 319.079 324.340  1.00  4.28
ATOM    123  CA  TRP A  64     308.746 317.692 322.429  1.00  3.57
ATOM    124  SC  TRP A  64     310.212 316.448 325.660  1.00  4.71
ATOM    125  CA  PRO A  65     310.578 314.319 321.923  1.00  3.29
ATOM    126  SC  PRO A  65     310.930 315.013 320.775  1.00  3.66
ATOM    127  CA  SER A  66     312.996 313.461 324.602  1.00  2.65
ATOM    128  SC  SER A  66     312.153 312.481 324.879  1.00  2.95
ATOM    129  CA  PHE A  67     316.675 312.892 324.869  1.00  2.68
ATOM    130  SC  PHE A  67     315.074 313.139 327.504  1.00  4.26
ATOM    131  CA  THR A  68     319.239 309.918 324.917  1.00  3.17
ATOM    132  SC  THR A  68     319.547 308.927 325.930  1.00  3.68
ATOM    133  CA  LYS A  69     322.740 311.006 323.936  1.00  2.98
ATOM    134  SC  LYS A  69     322.387 310.754 321.568  1.00  3.59
ATOM    135  CA  PRO A  70     324.037 314.572 323.257  1.00  2.94
ATOM    136  SC  PRO A  70     325.054 314.033 324.060  1.00  3.35
ATOM    137  CA  ILE A  71     325.689 314.926 319.725  1.00  2.71
ATOM    138  SC  ILE A  71     324.146 314.983 318.715  1.00  2.63
ATOM    139  CA  GLU A  72     329.074 316.561 320.387  1.00  3.13
ATOM    140  SC  GLU A  72     331.166 316.153 321.591  1.00  4.06
ATOM    141  CA  GLU A  73     328.744 318.463 317.018  1.00  3.08
ATOM    142  SC  GLU A  73     328.242 316.017 316.474  1.00  4.10
ATOM    143  CA  GLU A  74     327.858 321.629 318.798  1.00  2.78
ATOM    144  SC  GLU A  74     329.305 323.956 318.904  1.00  3.79
ATOM    145  CA  VAL A  75     326.947 320.475 322.485  1.00  2.11
ATOM    146  SC  VAL A  75     325.817 319.495 322.481  1.00  2.01
ATOM    147  CA  GLU A  76     328.887 320.527 325.454  1.00  2.06
ATOM    148  SC  GLU A  76     330.036 322.945 326.238  1.00  2.79
ATOM    149  CA  GLU A  77     327.414 319.158 328.632  1.00  1.98
ATOM    150  SC  GLU A  77     327.792 316.689 327.518  1.00  2.64
ATOM    151  CA  LYS A  78     327.663 320.298 332.242  1.00  2.01
ATOM    152  SC  LYS A  78     327.827 323.280 332.849  1.00  2.99
ATOM    153  CA  LEU A  79     326.628 318.701 335.494  1.00  2.19
ATOM    154  SC  LEU A  79     325.530 316.990 335.848  1.00  2.59
ATOM    155  CA  ASP A  80     325.392 321.018 338.039  1.00  2.66
ATOM    156  SC  ASP A  80     323.961 321.803 336.788  1.00  3.03
ATOM    157  CA  THR A  81     324.863 320.205 341.806  1.00  3.29
ATOM    158  SC  THR A  81     325.393 318.869 342.215  1.00  3.53
ATOM    159  CA  SER A  82     322.827 322.228 344.205  1.00  4.02
ATOM    160  SC  SER A  82     321.502 321.995 343.889  1.00  4.08
ATOM    161  CA  HIS A  83     321.605 321.365 347.519  1.00  4.84
ATOM    162  SC  HIS A  83     321.570 323.361 349.251  1.00  5.83
ATOM    163  CA  GLY A  84     321.956 317.641 347.581  1.00  4.73
ATOM    164  CA  MET A  85     319.979 317.462 344.488  1.00  3.99
ATOM    165  SC  MET A  85     317.820 317.464 344.514  1.00  4.64
ATOM    166  CA  ILE A  86     321.298 317.437 341.005  1.00  3.09
ATOM    167  SC  ILE A  86     322.725 316.256 340.314  1.00  3.21
ATOM    168  CA  ARG A  87     320.967 319.089 337.676  1.00  2.56
ATOM    169  SC  ARG A  87     319.090 321.565 338.827  1.00  3.76
ATOM    170  CA  THR A  88     322.537 318.591 334.021  1.00  1.97
ATOM    171  SC  THR A  88     321.172 318.569 334.456  1.00  2.36
ATOM    172  CA  GLU A  89     323.070 321.446 331.469  1.00  1.69
ATOM    173  SC  GLU A  89     323.370 323.620 332.364  1.00  2.59
ATOM    174  CA  VAL A  90     323.620 321.227 327.766  1.00  1.65
ATOM    175  SC  VAL A  90     323.213 320.265 326.850  1.00  1.83
ATOM    176  CA  ARG A  91     325.608 324.236 326.213  1.00  1.90
ATOM    177  SC  ARG A  91     324.828 326.561 329.514  1.00  3.17
ATOM    178  CA  SER A  92     327.265 325.048 322.903  1.00  2.46
ATOM    179  SC  SER A  92     326.743 325.382 321.763  1.00  2.67
ATOM    180  CA  ARG A  93     330.599 326.607 322.517  1.00  3.27
ATOM    181  SC  ARG A  93     331.324 323.168 322.303  1.00  4.61
ATOM    182  CA  THR A  94     328.453 328.916 319.661  1.00  4.18
ATOM    183  SC  THR A  94     327.529 328.671 318.546  1.00  4.72
ATOM    184  CA  ALA A  95     327.447 332.160 320.535  1.00  4.24
ATOM    185  SC  ALA A  95     327.085 332.499 319.860  1.00  4.56
ATOM    186  CA  ASP A  96     324.872 331.335 323.278  1.00  3.67
ATOM    187  SC  ASP A  96     324.112 333.030 322.830  1.00  4.51
ATOM    188  CA  SER A  97     323.064 328.575 321.872  1.00  3.47
ATOM    189  SC  SER A  97     323.989 327.903 321.086  1.00  4.03
ATOM    190  CA  HIS A  98     320.996 325.921 323.746  1.00  2.65
ATOM    191  SC  HIS A  98     318.595 325.647 325.153  1.00  3.54
ATOM    192  CA  LEU A  99     321.110 322.366 322.622  1.00  2.19
ATOM    193  SC  LEU A  99     322.734 322.551 323.345  1.00  2.19
ATOM    194  CA  GLY A 100     319.170 321.234 325.749  1.00  2.10
ATOM    195  CA  HIS A 101     318.830 320.750 329.341  1.00  1.75
ATOM    196  SC  HIS A 101     316.266 321.357 328.767  1.00  2.59
ATOM    197  CA  VAL A 102     319.073 317.574 331.327  1.00  1.73
ATOM    198  SC  VAL A 102     320.478 317.604 330.913  1.00  1.80
ATOM    199  CA  PHE A 103     316.616 315.547 333.750  1.00  2.19
ATOM    200  SC  PHE A 103     314.062 316.746 334.598  1.00  3.02
ATOM    201  CA  ASN A 104     318.064 312.685 335.649  1.00  2.75
ATOM    202  SC  ASN A 104     319.552 313.797 336.302  1.00  3.39
ATOM    203  CA  ASP A 105     315.535 310.038 333.992  1.00  3.44
ATOM    204  SC  ASP A 105     316.006 311.841 333.315  1.00  4.13
ATOM    205  CA  GLY A 106     317.893 307.333 332.906  1.00  3.89
ATOM    206  CA  PRO A 107     321.342 305.831 331.864  1.00  4.36
ATOM    207  SC  PRO A 107     320.401 304.703 331.926  1.00  4.71
ATOM    208  CA  GLY A 108     323.120 307.687 329.217  1.00  4.63
ATOM    209  CA  PRO A 109     326.336 309.147 328.053  1.00  4.64
ATOM    210  SC  PRO A 109     325.569 309.043 326.887  1.00  5.27
ATOM    211  CA  ASN A 110     326.338 311.513 330.874  1.00  3.89
ATOM    212  SC  ASN A 110     326.318 313.196 332.039  1.00  4.50
ATOM    213  CA  GLY A 111     324.621 309.372 333.447  1.00  3.86
ATOM    214  CA  LEU A 112     321.356 311.607 332.790  1.00  2.68
ATOM    215  SC  LEU A 112     322.327 313.585 332.746  1.00  2.53
ATOM    216  CA  ARG A 113     318.520 312.360 330.300  1.00  2.12
ATOM    217  SC  ARG A 113     316.420 309.682 329.867  1.00  3.20
ATOM    218  CA  TYR A 114     318.067 315.316 327.791  1.00  1.79
ATOM    219  SC  TYR A 114     321.404 315.032 327.630  1.00  3.39
ATOM    220  CA  CYS A 115     315.028 317.816 327.050  1.00  1.85
ATOM    221  SC  CYS A 115     314.035 318.046 328.058  1.00  2.06
ATOM    222  CA  ILE A 116     314.780 320.453 324.134  1.00  2.10
ATOM    223  SC  ILE A 116     316.187 320.447 322.999  1.00  2.32
ATOM    224  CA  ASN A 117     312.256 323.305 324.201  1.00  2.55
ATOM    225  SC  ASN A 117     312.205 324.777 325.559  1.00  3.32
ATOM    226  CA  SER A 118     311.480 325.625 321.282  1.00  3.12
ATOM    227  SC  SER A 118     310.266 325.262 321.564  1.00  3.58
ATOM    228  CA  ALA A 119     313.017 328.777 320.180  1.00  3.53
ATOM    229  SC  ALA A 119     312.758 329.496 320.310  1.00  3.79
ATOM    230  CA  ALA A 120     316.254 327.597 321.950  1.00  2.99
ATOM    231  SC  ALA A 120     315.662 327.306 322.213  1.00  3.18
ATOM    232  CA  LEU A 121     316.566 324.319 320.130  1.00  2.38
ATOM    233  SC  LEU A 121     318.569 324.352 319.508  1.00  2.49
ATOM    234  CA  ARG A 122     313.891 322.045 318.511  1.00  2.65
ATOM    235  SC  ARG A 122     314.037 325.180 316.990  1.00  4.01
ATOM    236  CA  PHE A 123     313.108 318.489 318.275  1.00  2.88
ATOM    237  SC  PHE A 123     310.867 320.144 319.576  1.00  3.91
ATOM    238  CA  VAL A 124     311.347 317.086 315.218  1.00  3.30
ATOM    239  SC  VAL A 124     310.980 318.230 314.370  1.00  3.25
ATOM    240  CA  PRO A 125     310.641 313.713 313.668  1.00  4.02
ATOM    241  SC  PRO A 125     309.332 314.305 313.636  1.00  4.73
ATOM    242  CA  LYS A 126     312.940 313.383 310.761  1.00  3.49
ATOM    243  SC  LYS A 126     315.353 311.763 309.728  1.00  4.73
ATOM    244  CA  HIS A 127     309.933 314.097 308.448  1.00  4.58
ATOM    245  SC  HIS A 127     308.159 313.019 306.871  1.00  6.02
ATOM    246  CA  LYS A 128     309.170 317.222 310.420  1.00  4.94
ATOM    247  SC  LYS A 128     306.986 318.146 312.276  1.00  6.49
ATOM    248  CA  LEU A 129     312.969 318.336 310.047  1.00  3.86
ATOM    249  SC  LEU A 129     313.918 317.193 311.417  1.00  3.31
ATOM    250  CA  LYS A 130     312.586 317.641 306.236  1.00  4.41
ATOM    251  SC  LYS A 130     312.835 314.564 305.909  1.00  4.59
ATOM    252  CA  GLU A 131     309.569 319.828 305.478  1.00  6.19
ATOM    253  SC  GLU A 131     309.210 316.948 305.038  1.00  6.76
ATOM    254  CA  GLU A 132     309.309 322.317 308.218  1.00  6.99
ATOM    255  SC  GLU A 132     308.973 323.218 310.348  1.00  7.42
ATOM    256  CA  GLY A 133     312.470 323.863 307.235  1.00  7.36
ATOM    257  CA  TYR A 134     315.036 321.874 309.429  1.00  6.18
ATOM    258  SC  TYR A 134     313.598 322.503 312.307  1.00  6.34
ATOM    259  CA  GLU A 135     316.608 320.598 306.296  1.00  6.17
ATOM    260  SC  GLU A 135     318.246 321.523 305.010  1.00  7.18
ATOM    261  CA  SER A 136     319.991 320.539 307.983  1.00  6.69
ATOM    262  SC  SER A 136     319.455 320.982 309.118  1.00  7.20
ATOM    263  CA  TYR A 137     319.595 317.570 310.073  1.00  4.74
ATOM    264  SC  TYR A 137     318.335 314.842 311.501  1.00  5.63
ATOM    265  CA  LEU A 138     318.293 315.718 307.098  1.00  4.10
ATOM    266  SC  LEU A 138     317.128 316.920 307.503  1.00  3.72
ATOM    267  CA  HIS A 139     321.119 316.667 304.370  1.00  6.30
ATOM    268  SC  HIS A 139     321.564 318.809 302.721  1.00  7.61
ATOM    269  CA  LEU A 140     324.008 316.182 307.155  1.00  6.45
ATOM    270  SC  LEU A 140     323.204 317.657 308.283  1.00  6.41
ATOM    271  CA  PHE A 141     322.632 312.533 307.971  1.00  5.71
ATOM    272  SC  PHE A 141     321.065 311.402 310.365  1.00  5.46
ATOM    273  CA  ASN A 142     321.452 312.190 304.449  1.00  7.01
ATOM    274  SC  ASN A 142     319.608 312.756 304.018  1.00  6.94
ATOM    275  CA  LYS A 143     324.301 313.173 302.265  1.00  8.98
ATOM    276  SC  LYS A 143     326.005 315.188 302.379  1.00 10.14
ATOM    277  CA  LEU A 144     326.450 311.869 305.051  1.00  9.26
ATOM    278  SC  LEU A 144     327.792 313.276 306.008  1.00  8.90
ATOM    279  CA  GLU A 145     326.959 308.231 304.485  1.00 10.25
ATOM    280  SC  GLU A 145     324.905 308.797 306.203  1.00 10.47
ATOM    281  CA  HIS A 146     328.712 309.617 301.208  1.00 11.97
ATOM    282  SC  HIS A 146     326.724 311.315 300.354  1.00 12.32
ATOM    283  CA  HIS A 147     331.477 311.380 303.197  1.00 13.83
ATOM    284  SC  HIS A 147     332.694 309.032 303.800  1.00 14.27
TER
CONECT    1    3    2
CONECT    3    5    4
CONECT    5    7    6
CONECT    7    9    8
CONECT    9   11   10
CONECT   11   13   12
CONECT   13   15   14
CONECT   15   17   16
CONECT   17   19   18
CONECT   19   21   20
CONECT   21   23   22
CONECT   23   25   24
CONECT   25   27   26
CONECT   27   29   28
CONECT   29   31   30
CONECT   31   33   32
CONECT   33   35   34
CONECT   35   37   36
CONECT   37   39   38
CONECT   39   41   40
CONECT   41   43   42
CONECT   43   45   44
CONECT   45   47   46
CONECT   47   48
CONECT   48   50   49
CONECT   50   52   51
CONECT   52   54   53
CONECT   54   56   55
CONECT   56   58   57
CONECT   58   60   59
CONECT   60   62   61
CONECT   62   64   63
CONECT   64   66   65
CONECT   66   68   67
CONECT   68   70   69
CONECT   70   72   71
CONECT   72   74   73
CONECT   74   76   75
CONECT   76   78   77
CONECT   78   79
CONECT   79   81   80
CONECT   81   83   82
CONECT   83   85   84
CONECT   85   87   86
CONECT   87   89   88
CONECT   89   91   90
CONECT   91   93   92
CONECT   93   94
CONECT   94   96   95
CONECT   96   98   97
CONECT   98  100   99
CONECT  100  102  101
CONECT  102  104  103
CONECT  104  106  105
CONECT  106  108  107
CONECT  108  110  109
CONECT  110  112  111
CONECT  112  114  113
CONECT  114  116  115
CONECT  116  118  117
CONECT  118  120  119
CONECT  120  122  121
CONECT  122  123
CONECT  123  125  124
CONECT  125  127  126
CONECT  127  129  128
CONECT  129  131  130
CONECT  131  133  132
CONECT  133  135  134
CONECT  135  137  136
CONECT  137  139  138
CONECT  139  141  140
CONECT  141  143  142
CONECT  143  145  144
CONECT  145  147  146
CONECT  147  149  148
CONECT  149  151  150
CONECT  151  153  152
CONECT  153  155  154
CONECT  155  157  156
CONECT  157  159  158
CONECT  159  161  160
CONECT  161  163  162
CONECT  163  164
CONECT  164  166  165
CONECT  166  168  167
CONECT  168  170  169
CONECT  170  172  171
CONECT  172  174  173
CONECT  174  176  175
CONECT  176  178  177
CONECT  178  180  179
CONECT  180  182  181
CONECT  182  184  183
CONECT  184  186  185
CONECT  186  188  187
CONECT  188  190  189
CONECT  190  192  191
CONECT  192  194  193
CONECT  194  195
CONECT  195  197  196
CONECT  197  199  198
CONECT  199  201  200
CONECT  201  203  202
CONECT  203  205  204
CONECT  205  206
CONECT  206  208  207
CONECT  208  209
CONECT  209  211  210
CONECT  211  213  212
CONECT  213  214
CONECT  214  216  215
CONECT  216  218  217
CONECT  218  220  219
CONECT  220  222  221
CONECT  222  224  223
CONECT  224  226  225
CONECT  226  228  227
CONECT  228  230  229
CONECT  230  232  231
CONECT  232  234  233
CONECT  234  236  235
CONECT  236  238  237
CONECT  238  240  239
CONECT  240  242  241
CONECT  242  244  243
CONECT  244  246  245
CONECT  246  248  247
CONECT  248  250  249
CONECT  250  252  251
CONECT  252  254  253
CONECT  254  256  255
CONECT  256  257
CONECT  257  259  258
CONECT  259  261  260
CONECT  261  263  262
CONECT  263  265  264
CONECT  265  267  266
CONECT  267  269  268
CONECT  269  271  270
CONECT  271  273  272
CONECT  273  275  274
CONECT  275  277  276
CONECT  277  279  278
CONECT  279  281  280
CONECT  281  283  282
CONECT  283  284
ENDMDL
REMARK 2KZN MODEL 5 UNRES energy =   715.40 kcal/mol RMSD =10.98 A
CRYST1  640.000  640.000  640.000  90.00  90.00  90.00 P 1           1
ORIGX1       1.00000   0.00000   0.00000        0.00000
ORIGX2       0.00000   1.00000   0.00000        0.00000
ORIGX2       0.00000   0.00000   1.00000        0.00000
SCALE1       1.00000   0.00000   0.00000        0.00000
SCALE2       1.00000   0.00000   0.00000        0.00000
SCALE3       1.00000   0.00000   0.00000        0.00000
ATOM      1  CA  MET A   1     320.449 307.128 325.675  1.00 12.59
ATOM      2  SC  MET A   1     321.151 309.578 325.666  1.00 13.10
ATOM      3  CA  ALA A   2     318.612 303.964 324.756  1.00 10.85
ATOM      4  SC  ALA A   2     318.078 303.408 325.114  1.00 10.98
ATOM      5  CA  TYR A   3     317.806 304.641 321.165  1.00  8.66
ATOM      6  SC  TYR A   3     317.811 307.509 322.912  1.00  9.52
ATOM      7  CA  ASN A   4     319.613 302.043 318.851  1.00  6.91
ATOM      8  SC  ASN A   4     319.331 300.193 319.148  1.00  7.66
ATOM      9  CA  LYS A   5     320.735 305.178 316.867  1.00  5.18
ATOM     10  SC  LYS A   5     318.335 305.252 314.974  1.00  5.88
ATOM     11  CA  GLU A   6     322.152 307.023 320.092  1.00  4.92
ATOM     12  SC  GLU A   6     320.967 308.485 318.705  1.00  5.85
ATOM     13  CA  GLU A   7     324.173 303.836 320.706  1.00  4.56
ATOM     14  SC  GLU A   7     322.086 303.335 321.532  1.00  5.83
ATOM     15  CA  LYS A   8     326.013 304.296 317.445  1.00  3.52
ATOM     16  SC  LYS A   8     326.225 304.890 314.440  1.00  4.33
ATOM     17  CA  ILE A   9     326.508 307.981 318.066  1.00  2.73
ATOM     18  SC  ILE A   9     325.143 309.245 318.772  1.00  2.80
ATOM     19  CA  LYS A  10     327.686 307.179 321.482  1.00  3.07
ATOM     20  SC  LYS A  10     327.018 304.499 322.852  1.00  4.18
ATOM     21  CA  SER A  11     331.002 308.246 320.318  1.00  2.71
ATOM     22  SC  SER A  11     332.174 308.007 319.786  1.00  2.94
ATOM     23  CA  LEU A  12     330.009 311.853 320.089  1.00  2.33
ATOM     24  SC  LEU A  12     328.315 312.764 319.189  1.00  2.47
ATOM     25  CA  ASN A  13     327.116 311.675 322.635  1.00  2.44
ATOM     26  SC  ASN A  13     325.099 312.057 322.710  1.00  2.77
ATOM     27  CA  ARG A  14     329.622 311.272 325.631  1.00  2.57
ATOM     28  SC  ARG A  14     331.396 309.702 327.449  1.00  4.17
ATOM     29  CA  MET A  15     330.903 314.863 324.893  1.00  2.38
ATOM     30  SC  MET A  15     330.446 316.202 322.795  1.00  2.82
ATOM     31  CA  GLN A  16     327.213 316.343 325.060  1.00  2.27
ATOM     32  SC  GLN A  16     324.714 315.350 324.531  1.00  2.56
ATOM     33  CA  TYR A  17     326.360 314.607 328.293  1.00  2.76
ATOM     34  SC  TYR A  17     323.665 312.932 329.408  1.00  3.82
ATOM     35  CA  GLU A  18     330.063 314.952 329.484  1.00  2.97
ATOM     36  SC  GLU A  18     332.138 313.168 329.001  1.00  3.63
ATOM     37  CA  VAL A  19     329.967 318.653 328.482  1.00  2.72
ATOM     38  SC  VAL A  19     329.649 319.983 327.870  1.00  2.83
ATOM     39  CA  THR A  20     326.566 319.082 330.468  1.00  2.80
ATOM     40  SC  THR A  20     325.127 319.163 330.139  1.00  3.07
ATOM     41  CA  GLN A  21     328.229 318.270 333.820  1.00  3.57
ATOM     42  SC  GLN A  21     326.591 316.865 334.857  1.00  4.71
ATOM     43  CA  ASN A  22     331.779 319.530 332.966  1.00  3.93
ATOM     44  SC  ASN A  22     332.749 319.028 331.282  1.00  4.80
ATOM     45  CA  ASN A  23     331.168 322.726 330.900  1.00  3.73
ATOM     46  SC  ASN A  23     333.076 323.339 330.596  1.00  4.58
ATOM     47  CA  GLY A  24     327.502 323.302 329.949  1.00  3.71
ATOM     48  CA  THR A  25     329.017 325.076 326.960  1.00  3.39
ATOM     49  SC  THR A  25     330.147 325.735 327.682  1.00  3.90
ATOM     50  CA  GLU A  26     331.914 323.413 324.864  1.00  3.19
ATOM     51  SC  GLU A  26     333.406 321.530 324.710  1.00  3.93
ATOM     52  CA  PRO A  27     333.218 324.514 321.449  1.00  4.16
ATOM     53  SC  PRO A  27     334.293 324.811 322.300  1.00  4.35
ATOM     54  CA  PRO A  28     332.054 322.793 318.307  1.00  4.04
ATOM     55  SC  PRO A  28     332.667 324.013 317.744  1.00  4.66
ATOM     56  CA  PHE A  29     333.484 319.101 317.378  1.00  3.72
ATOM     57  SC  PHE A  29     334.222 318.237 320.274  1.00  4.43
ATOM     58  CA  GLN A  30     333.973 317.725 313.583  1.00  4.43
ATOM     59  SC  GLN A  30     336.034 317.175 314.568  1.00  5.46
ATOM     60  CA  ASN A  31     331.745 314.652 313.772  1.00  4.50
ATOM     61  SC  ASN A  31     331.001 314.966 315.615  1.00  5.05
ATOM     62  CA  GLU A  32     330.809 312.282 310.928  1.00  4.64
ATOM     63  SC  GLU A  32     329.939 310.274 311.920  1.00  5.63
ATOM     64  CA  TYR A  33     327.531 313.802 310.311  1.00  4.27
ATOM     65  SC  TYR A  33     326.044 313.358 313.322  1.00  5.25
ATOM     66  CA  TRP A  34     328.098 317.307 311.488  1.00  3.60
ATOM     67  SC  TRP A  34     329.316 318.532 314.323  1.00  4.27
ATOM     68  CA  ASP A  35     330.606 318.570 308.618  1.00  4.07
ATOM     69  SC  ASP A  35     331.517 317.040 307.569  1.00  4.83
ATOM     70  CA  HIS A  36     327.558 317.496 306.158  1.00  4.48
ATOM     71  SC  HIS A  36     326.158 315.079 305.680  1.00  5.75
ATOM     72  CA  LYS A  37     324.470 318.857 307.754  1.00  4.02
ATOM     73  SC  LYS A  37     322.516 318.403 310.050  1.00  4.93
ATOM     74  CA  GLU A  38     321.583 320.952 306.345  1.00  3.87
ATOM     75  SC  GLU A  38     319.198 322.399 305.942  1.00  4.97
ATOM     76  CA  GLU A  39     320.755 322.357 309.870  1.00  3.38
ATOM     77  SC  GLU A  39     322.085 322.222 311.394  1.00  4.48
ATOM     78  CA  GLY A  40     321.253 326.168 310.149  1.00  2.64
ATOM     79  CA  LEU A  41     318.447 327.684 312.420  1.00  2.01
ATOM     80  SC  LEU A  41     316.562 328.189 313.189  1.00  2.49
ATOM     81  CA  TYR A  42     318.853 324.956 315.012  1.00  1.81
ATOM     82  SC  TYR A  42     317.761 322.949 312.560  1.00  3.71
ATOM     83  CA  VAL A  43     320.480 321.439 315.032  1.00  1.64
ATOM     84  SC  VAL A  43     321.268 322.151 316.093  1.00  2.03
ATOM     85  CA  ASP A  44     319.824 318.655 317.734  1.00  1.78
ATOM     86  SC  ASP A  44     319.166 316.722 317.941  1.00  2.18
ATOM     87  CA  ILE A  45     322.864 317.046 316.141  1.00  2.05
ATOM     88  SC  ILE A  45     324.688 316.863 316.542  1.00  2.08
ATOM     89  CA  VAL A  46     323.276 314.759 319.600  1.00  2.33
ATOM     90  SC  VAL A  46     322.348 315.621 320.356  1.00  2.54
ATOM     91  CA  SER A  47     321.017 312.231 318.411  1.00  2.68
ATOM     92  SC  SER A  47     319.863 312.754 318.527  1.00  2.99
ATOM     93  CA  GLY A  48     320.400 313.779 314.963  1.00  2.32
ATOM     94  CA  LYS A  49     317.332 315.440 314.548  1.00  2.16
ATOM     95  SC  LYS A  49     315.748 312.854 314.143  1.00  2.97
ATOM     96  CA  PRO A  50     316.925 318.744 312.988  1.00  1.97
ATOM     97  SC  PRO A  50     316.073 317.983 312.139  1.00  2.25
ATOM     98  CA  LEU A  51     315.485 321.450 315.243  1.00  2.16
ATOM     99  SC  LEU A  51     316.653 320.785 316.825  1.00  2.39
ATOM    100  CA  PHE A  52     313.910 323.958 312.994  1.00  2.84
ATOM    101  SC  PHE A  52     311.073 324.997 313.367  1.00  3.99
ATOM    102  CA  THR A  53     315.250 324.065 309.515  1.00  3.82
ATOM    103  SC  THR A  53     314.031 323.526 308.829  1.00  4.39
ATOM    104  CA  SER A  54     316.167 327.483 308.098  1.00  5.30
ATOM    105  SC  SER A  54     317.442 327.309 308.219  1.00  5.67
ATOM    106  CA  LYS A  55     317.363 326.212 304.686  1.00  7.26
ATOM    107  SC  LYS A  55     316.100 326.696 301.962  1.00  8.01
ATOM    108  CA  ASP A  56     320.796 327.128 305.474  1.00  8.73
ATOM    109  SC  ASP A  56     320.155 329.080 305.443  1.00  9.53
ATOM    110  CA  LYS A  57     323.781 324.771 305.355  1.00  9.21
ATOM    111  SC  LYS A  57     323.676 322.272 303.731  1.00 10.61
ATOM    112  CA  PHE A  58     325.970 324.255 308.610  1.00  9.22
ATOM    113  SC  PHE A  58     327.898 323.735 310.888  1.00  9.26
ATOM    114  CA  ASP A  59     329.540 324.597 307.230  1.00  9.77
ATOM    115  SC  ASP A  59     330.737 325.394 305.868  1.00 10.39
ATOM    116  CA  SER A  60     332.339 324.979 309.670  1.00  9.72
ATOM    117  SC  SER A  60     332.722 323.729 309.736  1.00  9.86
ATOM    118  CA  GLN A  61     335.263 326.310 307.318  1.00 10.23
ATOM    119  SC  GLN A  61     336.352 323.780 307.636  1.00 11.28
ATOM    120  CA  CYS A  62     333.341 329.729 307.155  1.00  9.13
ATOM    121  SC  CYS A  62     332.139 329.317 307.702  1.00  9.05
ATOM    122  CA  GLY A  63     335.259 331.204 310.152  1.00  7.72
ATOM    123  CA  TRP A  64     334.123 329.524 313.478  1.00  6.23
ATOM    124  SC  TRP A  64     335.173 328.776 316.713  1.00  6.66
ATOM    125  CA  PRO A  65     330.617 328.131 313.498  1.00  5.62
ATOM    126  SC  PRO A  65     331.476 326.998 313.156  1.00  5.85
ATOM    127  CA  SER A  66     328.724 329.461 316.440  1.00  5.55
ATOM    128  SC  SER A  66     328.034 330.427 316.040  1.00  5.95
ATOM    129  CA  PHE A  67     327.828 326.346 318.546  1.00  5.43
ATOM    130  SC  PHE A  67     327.579 323.429 318.413  1.00  6.10
ATOM    131  CA  THR A  68     324.754 327.513 320.522  1.00  5.95
ATOM    132  SC  THR A  68     325.116 328.701 319.681  1.00  6.38
ATOM    133  CA  LYS A  69     322.058 325.275 322.107  1.00  5.48
ATOM    134  SC  LYS A  69     321.568 326.243 324.533  1.00  6.82
ATOM    135  CA  PRO A  70     319.496 322.868 320.662  1.00  4.55
ATOM    136  SC  PRO A  70     319.269 322.586 321.996  1.00  5.01
ATOM    137  CA  ILE A  71     316.243 324.851 320.527  1.00  4.32
ATOM    138  SC  ILE A  71     315.888 325.243 318.667  1.00  3.88
ATOM    139  CA  GLU A  72     314.816 325.370 323.851  1.00  5.32
ATOM    140  SC  GLU A  72     315.932 324.688 325.900  1.00  6.46
ATOM    141  CA  GLU A  73     311.449 327.157 323.525  1.00  5.69
ATOM    142  SC  GLU A  73     311.372 328.670 325.418  1.00  6.83
ATOM    143  CA  GLU A  74     311.109 325.383 320.115  1.00  4.75
ATOM    144  SC  GLU A  74     309.723 325.775 318.180  1.00  5.26
ATOM    145  CA  VAL A  75     311.359 321.926 321.586  1.00  3.42
ATOM    146  SC  VAL A  75     312.757 321.488 321.896  1.00  3.06
ATOM    147  CA  GLU A  76     308.757 320.356 323.767  1.00  3.26
ATOM    148  SC  GLU A  76     306.767 321.438 323.054  1.00  4.28
ATOM    149  CA  GLU A  77     309.178 317.122 326.150  1.00  2.25
ATOM    150  SC  GLU A  77     310.051 318.488 328.404  1.00  2.91
ATOM    151  CA  LYS A  78     308.585 313.365 325.520  1.00  2.21
ATOM    152  SC  LYS A  78     307.775 311.119 323.640  1.00  3.19
ATOM    153  CA  LEU A  79     309.075 310.600 327.956  1.00  2.27
ATOM    154  SC  LEU A  79     310.153 310.768 329.793  1.00  2.66
ATOM    155  CA  ASP A  80     309.986 306.909 327.149  1.00  3.40
ATOM    156  SC  ASP A  80     312.001 306.265 326.880  1.00  4.03
ATOM    157  CA  THR A  81     310.169 303.886 329.600  1.00  4.34
ATOM    158  SC  THR A  81     308.786 303.274 329.750  1.00  4.49
ATOM    159  CA  SER A  82     312.797 300.749 329.872  1.00  5.95
ATOM    160  SC  SER A  82     313.835 301.499 329.627  1.00  6.10
ATOM    161  CA  HIS A  83     312.787 298.013 332.548  1.00  7.00
ATOM    162  SC  HIS A  83     312.509 295.606 331.235  1.00  8.22
ATOM    163  CA  GLY A  84     312.884 300.191 335.758  1.00  6.91
ATOM    164  CA  MET A  85     314.207 303.446 334.004  1.00  6.20
ATOM    165  SC  MET A  85     316.153 302.402 333.028  1.00  7.03
ATOM    166  CA  ILE A  86     312.352 306.617 332.653  1.00  4.63
ATOM    167  SC  ILE A  86     311.838 307.906 333.922  1.00  4.53
ATOM    168  CA  ARG A  87     314.380 309.162 330.602  1.00  3.81
ATOM    169  SC  ARG A  87     316.127 306.404 329.193  1.00  5.19
ATOM    170  CA  THR A  88     313.550 311.881 328.292  1.00  2.63
ATOM    171  SC  THR A  88     314.683 311.117 327.732  1.00  3.11
ATOM    172  CA  GLU A  89     313.598 313.044 324.651  1.00  2.21
ATOM    173  SC  GLU A  89     314.767 312.077 322.914  1.00  3.23
ATOM    174  CA  VAL A  90     312.827 316.513 323.436  1.00  1.83
ATOM    175  SC  VAL A  90     313.751 317.429 324.061  1.00  1.98
ATOM    176  CA  ARG A  91     310.775 317.166 320.168  1.00  3.00
ATOM    177  SC  ARG A  91     308.172 315.875 321.343  1.00  4.73
ATOM    178  CA  SER A  92     310.568 319.461 317.605  1.00  3.98
ATOM    179  SC  SER A  92     311.262 320.537 317.495  1.00  4.28
ATOM    180  CA  ARG A  93     308.284 320.142 314.567  1.00  5.60
ATOM    181  SC  ARG A  93     305.822 322.575 315.909  1.00  6.71
ATOM    182  CA  THR A  94     310.722 318.223 312.072  1.00  6.48
ATOM    183  SC  THR A  94     311.626 319.333 312.081  1.00  6.77
ATOM    184  CA  ALA A  95     311.964 315.738 314.851  1.00  6.08
ATOM    185  SC  ALA A  95     312.097 316.524 314.965  1.00  6.24
ATOM    186  CA  ASP A  96     310.606 313.918 317.848  1.00  5.34
ATOM    187  SC  ASP A  96     309.422 313.194 319.273  1.00  6.04
ATOM    188  CA  SER A  97     311.663 311.566 320.584  1.00  4.48
ATOM    189  SC  SER A  97     311.898 310.643 319.624  1.00  4.88
ATOM    190  CA  HIS A  98     315.122 311.910 319.215  1.00  3.45
ATOM    191  SC  HIS A  98     315.113 309.852 317.550  1.00  4.59
ATOM    192  CA  LEU A  99     316.598 315.215 320.429  1.00  2.50
ATOM    193  SC  LEU A  99     315.392 316.906 320.031  1.00  2.53
ATOM    194  CA  GLY A 100     319.189 312.862 322.591  1.00  2.37
ATOM    195  CA  HIS A 101     318.289 313.353 326.216  1.00  2.25
ATOM    196  SC  HIS A 101     320.395 314.703 327.356  1.00  3.30
ATOM    197  CA  VAL A 102     316.484 315.396 328.669  1.00  2.42
ATOM    198  SC  VAL A 102     315.106 315.535 328.120  1.00  2.36
ATOM    199  CA  PHE A 103     317.699 315.864 332.160  1.00  3.52
ATOM    200  SC  PHE A 103     320.697 316.340 332.334  1.00  4.68
ATOM    201  CA  ASN A 104     316.848 314.469 335.571  1.00  4.36
ATOM    202  SC  ASN A 104     317.158 312.645 334.673  1.00  4.57
ATOM    203  CA  ASP A 105     318.118 317.467 337.722  1.00  5.26
ATOM    204  SC  ASP A 105     318.052 318.755 336.228  1.00  5.83
ATOM    205  CA  GLY A 106     314.441 318.399 338.805  1.00  5.46
ATOM    206  CA  PRO A 107     310.626 317.511 338.587  1.00  5.51
ATOM    207  SC  PRO A 107     310.453 318.785 339.169  1.00  6.08
ATOM    208  CA  GLY A 108     309.222 317.981 334.982  1.00  5.31
ATOM    209  CA  PRO A 109     306.702 316.764 332.356  1.00  5.39
ATOM    210  SC  PRO A 109     306.884 318.092 331.831  1.00  5.82
ATOM    211  CA  ASN A 110     308.100 313.349 331.753  1.00  4.65
ATOM    212  SC  ASN A 110     309.318 314.920 331.014  1.00  5.03
ATOM    213  CA  GLY A 111     309.644 313.485 335.307  1.00  4.63
ATOM    214  CA  LEU A 112     312.917 314.796 333.440  1.00  3.88
ATOM    215  SC  LEU A 112     314.115 313.470 332.329  1.00  3.46
ATOM    216  CA  ARG A 113     313.107 318.246 331.746  1.00  3.66
ATOM    217  SC  ARG A 113     313.373 319.882 334.793  1.00  4.97
ATOM    218  CA  TYR A 114     314.075 319.199 328.299  1.00  2.76
ATOM    219  SC  TYR A 114     312.901 321.969 326.850  1.00  3.86
ATOM    220  CA  CYS A 115     317.501 320.827 328.062  1.00  2.75
ATOM    221  SC  CYS A 115     317.396 320.336 329.414  1.00  3.16
ATOM    222  CA  ILE A 116     319.933 318.896 326.184  1.00  2.11
ATOM    223  SC  ILE A 116     318.915 317.662 325.113  1.00  2.12
ATOM    224  CA  ASN A 117     323.510 319.646 325.490  1.00  2.35
ATOM    225  SC  ASN A 117     325.446 319.160 325.461  1.00  3.05
ATOM    226  CA  SER A 118     325.538 322.392 324.380  1.00  2.97
ATOM    227  SC  SER A 118     325.245 323.002 325.436  1.00  3.38
ATOM    228  CA  ALA A 119     328.433 321.354 322.274  1.00  3.06
ATOM    229  SC  ALA A 119     328.978 321.746 322.711  1.00  3.28
ATOM    230  CA  ALA A 120     326.741 318.174 321.193  1.00  2.97
ATOM    231  SC  ALA A 120     326.409 317.507 321.331  1.00  3.19
ATOM    232  CA  LEU A 121     324.186 320.799 319.480  1.00  2.11
ATOM    233  SC  LEU A 121     323.333 320.485 321.276  1.00  2.29
ATOM    234  CA  ARG A 122     324.603 323.360 316.533  1.00  2.16
ATOM    235  SC  ARG A 122     324.533 325.522 313.066  1.00  3.23
ATOM    236  CA  PHE A 123     322.398 326.539 316.468  1.00  1.98
ATOM    237  SC  PHE A 123     320.484 327.072 318.833  1.00  2.76
ATOM    238  CA  VAL A 124     323.383 329.506 314.133  1.00  2.37
ATOM    239  SC  VAL A 124     322.549 329.668 312.970  1.00  2.53
ATOM    240  CA  PRO A 125     322.432 333.464 314.251  1.00  3.23
ATOM    241  SC  PRO A 125     323.822 333.394 314.682  1.00  3.49
ATOM    242  CA  LYS A 126     319.765 334.041 311.606  1.00  3.30
ATOM    243  SC  LYS A 126     319.104 335.238 313.898  1.00  4.05
ATOM    244  CA  HIS A 127     321.555 336.285 309.151  1.00  4.05
ATOM    245  SC  HIS A 127     324.151 336.154 308.645  1.00  5.09
ATOM    246  CA  LYS A 128     321.939 333.491 306.624  1.00  3.94
ATOM    247  SC  LYS A 128     324.362 332.735 308.338  1.00  4.86
ATOM    248  CA  LEU A 129     318.424 332.307 307.296  1.00  3.25
ATOM    249  SC  LEU A 129     317.717 331.795 309.278  1.00  3.05
ATOM    250  CA  LYS A 130     316.945 335.805 306.610  1.00  3.88
ATOM    251  SC  LYS A 130     316.711 338.180 308.648  1.00  4.43
ATOM    252  CA  GLU A 131     318.752 335.667 303.158  1.00  4.87
ATOM    253  SC  GLU A 131     320.947 334.826 302.915  1.00  5.53
ATOM    254  CA  GLU A 132     317.344 332.206 302.438  1.00  5.01
ATOM    255  SC  GLU A 132     318.573 330.477 301.456  1.00  5.49
ATOM    256  CA  GLY A 133     314.000 332.882 304.254  1.00  5.09
ATOM    257  CA  TYR A 134     313.817 331.082 307.519  1.00  4.32
ATOM    258  SC  TYR A 134     313.842 327.955 306.259  1.00  5.09
ATOM    259  CA  GLU A 135     312.013 333.980 309.278  1.00  4.33
ATOM    260  SC  GLU A 135     311.191 336.319 309.835  1.00  4.85
ATOM    261  CA  SER A 136     309.788 332.459 311.839  1.00  4.88
ATOM    262  SC  SER A 136     308.536 332.395 312.484  1.00  5.25
ATOM    263  CA  TYR A 137     312.908 330.692 313.190  1.00  3.80
ATOM    264  SC  TYR A 137     311.897 328.828 310.570  1.00  4.78
ATOM    265  CA  LEU A 138     314.983 333.822 314.145  1.00  3.50
ATOM    266  SC  LEU A 138     315.242 334.409 312.072  1.00  3.43
ATOM    267  CA  HIS A 139     312.110 335.223 315.949  1.00  4.74
ATOM    268  SC  HIS A 139     310.239 336.099 314.093  1.00  5.59
ATOM    269  CA  LEU A 140     311.589 331.753 317.715  1.00  4.78
ATOM    270  SC  LEU A 140     311.760 329.696 317.197  1.00  4.72
ATOM    271  CA  PHE A 141     315.311 331.616 318.775  1.00  4.29
ATOM    272  SC  PHE A 141     317.352 331.641 316.548  1.00  3.84
ATOM    273  CA  ASN A 142     315.250 335.230 319.872  1.00  5.48
ATOM    274  SC  ASN A 142     314.763 336.364 318.193  1.00  5.55
ATOM    275  CA  LYS A 143     312.302 334.764 322.214  1.00  6.54
ATOM    276  SC  LYS A 143     310.095 335.210 324.346  1.00  7.18
ATOM    277  CA  LEU A 144     314.459 332.329 324.041  1.00  6.37
ATOM    278  SC  LEU A 144     315.328 330.913 322.880  1.00  5.96
ATOM    279  CA  GLU A 145     317.362 334.981 324.348  1.00  7.08
ATOM    280  SC  GLU A 145     318.172 334.451 322.245  1.00  7.37
ATOM    281  CA  HIS A 146     315.523 336.403 327.219  1.00  8.85
ATOM    282  SC  HIS A 146     313.932 337.162 325.163  1.00  9.60
ATOM    283  CA  HIS A 147     315.851 334.827 330.693  1.00 10.23
ATOM    284  SC  HIS A 147     314.661 332.575 331.770  1.00 11.07
TER
CONECT    1    3    2
CONECT    3    5    4
CONECT    5    7    6
CONECT    7    9    8
CONECT    9   11   10
CONECT   11   13   12
CONECT   13   15   14
CONECT   15   17   16
CONECT   17   19   18
CONECT   19   21   20
CONECT   21   23   22
CONECT   23   25   24
CONECT   25   27   26
CONECT   27   29   28
CONECT   29   31   30
CONECT   31   33   32
CONECT   33   35   34
CONECT   35   37   36
CONECT   37   39   38
CONECT   39   41   40
CONECT   41   43   42
CONECT   43   45   44
CONECT   45   47   46
CONECT   47   48
CONECT   48   50   49
CONECT   50   52   51
CONECT   52   54   53
CONECT   54   56   55
CONECT   56   58   57
CONECT   58   60   59
CONECT   60   62   61
CONECT   62   64   63
CONECT   64   66   65
CONECT   66   68   67
CONECT   68   70   69
CONECT   70   72   71
CONECT   72   74   73
CONECT   74   76   75
CONECT   76   78   77
CONECT   78   79
CONECT   79   81   80
CONECT   81   83   82
CONECT   83   85   84
CONECT   85   87   86
CONECT   87   89   88
CONECT   89   91   90
CONECT   91   93   92
CONECT   93   94
CONECT   94   96   95
CONECT   96   98   97
CONECT   98  100   99
CONECT  100  102  101
CONECT  102  104  103
CONECT  104  106  105
CONECT  106  108  107
CONECT  108  110  109
CONECT  110  112  111
CONECT  112  114  113
CONECT  114  116  115
CONECT  116  118  117
CONECT  118  120  119
CONECT  120  122  121
CONECT  122  123
CONECT  123  125  124
CONECT  125  127  126
CONECT  127  129  128
CONECT  129  131  130
CONECT  131  133  132
CONECT  133  135  134
CONECT  135  137  136
CONECT  137  139  138
CONECT  139  141  140
CONECT  141  143  142
CONECT  143  145  144
CONECT  145  147  146
CONECT  147  149  148
CONECT  149  151  150
CONECT  151  153  152
CONECT  153  155  154
CONECT  155  157  156
CONECT  157  159  158
CONECT  159  161  160
CONECT  161  163  162
CONECT  163  164
CONECT  164  166  165
CONECT  166  168  167
CONECT  168  170  169
CONECT  170  172  171
CONECT  172  174  173
CONECT  174  176  175
CONECT  176  178  177
CONECT  178  180  179
CONECT  180  182  181
CONECT  182  184  183
CONECT  184  186  185
CONECT  186  188  187
CONECT  188  190  189
CONECT  190  192  191
CONECT  192  194  193
CONECT  194  195
CONECT  195  197  196
CONECT  197  199  198
CONECT  199  201  200
CONECT  201  203  202
CONECT  203  205  204
CONECT  205  206
CONECT  206  208  207
CONECT  208  209
CONECT  209  211  210
CONECT  211  213  212
CONECT  213  214
CONECT  214  216  215
CONECT  216  218  217
CONECT  218  220  219
CONECT  220  222  221
CONECT  222  224  223
CONECT  224  226  225
CONECT  226  228  227
CONECT  228  230  229
CONECT  230  232  231
CONECT  232  234  233
CONECT  234  236  235
CONECT  236  238  237
CONECT  238  240  239
CONECT  240  242  241
CONECT  242  244  243
CONECT  244  246  245
CONECT  246  248  247
CONECT  248  250  249
CONECT  250  252  251
CONECT  252  254  253
CONECT  254  256  255
CONECT  256  257
CONECT  257  259  258
CONECT  259  261  260
CONECT  261  263  262
CONECT  263  265  264
CONECT  265  267  266
CONECT  267  269  268
CONECT  269  271  270
CONECT  271  273  272
CONECT  273  275  274
CONECT  275  277  276
CONECT  277  279  278
CONECT  279  281  280
CONECT  281  283  282
CONECT  283  284
ENDMDL
