# Supplementary material for: Implementation of Time-Averaged Restraints with UNRES Coarse-Grained Model of Polypeptide Chains
Source: J Chem Theory Comput. 2025 Jan 24;21(3):1476–93. doi: 10.1021/acs.jctc.4c01504 (PMC11823420; doi:10.1021/acs.jctc.4c01504)
Supplement: Supplementary file 2 — ct4c01504_si_002.zip [file ct4c01504_si_002.zip › Suppdata/Structures/Models/2KZN_T280K_tau_489ps-cg.pdb]

REMARK 2KZN MODEL 1 UNRES energy =   658.59 kcal/mol RMSD =13.38 A
CRYST1  640.000  640.000  640.000  90.00  90.00  90.00 P 1           1
ORIGX1       1.00000   0.00000   0.00000        0.00000
ORIGX2       0.00000   1.00000   0.00000        0.00000
ORIGX2       0.00000   0.00000   1.00000        0.00000
SCALE1       1.00000   0.00000   0.00000        0.00000
SCALE2       1.00000   0.00000   0.00000        0.00000
SCALE3       1.00000   0.00000   0.00000        0.00000
ATOM      1  CA  MET A   1     306.115 316.787 332.654  1.00 12.16
ATOM      2  SC  MET A   1     307.348 317.803 330.653  1.00 12.60
ATOM      3  CA  ALA A   2     308.370 315.959 335.694  1.00 10.67
ATOM      4  SC  ALA A   2     308.029 315.631 336.295  1.00 10.82
ATOM      5  CA  TYR A   3     311.355 313.872 335.141  1.00  8.98
ATOM      6  SC  TYR A   3     311.104 314.089 331.737  1.00  9.67
ATOM      7  CA  ASN A   4     313.072 311.847 337.782  1.00  8.01
ATOM      8  SC  ASN A   4     311.176 311.828 338.450  1.00  8.74
ATOM      9  CA  LYS A   5     316.651 310.571 337.700  1.00  7.22
ATOM     10  SC  LYS A   5     317.579 312.450 339.821  1.00  8.41
ATOM     11  CA  GLU A   6     315.551 307.247 336.437  1.00  6.90
ATOM     12  SC  GLU A   6     315.267 306.289 339.014  1.00  7.83
ATOM     13  CA  GLU A   7     313.347 308.905 333.665  1.00  6.51
ATOM     14  SC  GLU A   7     310.950 308.526 334.137  1.00  7.55
ATOM     15  CA  LYS A   8     316.013 311.098 331.921  1.00  5.54
ATOM     16  SC  LYS A   8     318.470 311.700 333.506  1.00  6.33
ATOM     17  CA  ILE A   9     317.824 307.797 331.313  1.00  4.90
ATOM     18  SC  ILE A   9     318.979 306.922 332.082  1.00  4.84
ATOM     19  CA  LYS A  10     315.111 305.906 329.374  1.00  5.71
ATOM     20  SC  LYS A  10     314.447 305.274 332.264  1.00  7.03
ATOM     21  CA  SER A  11     314.437 308.877 326.990  1.00  5.48
ATOM     22  SC  SER A  11     313.798 309.738 326.334  1.00  5.90
ATOM     23  CA  LEU A  12     317.579 310.880 326.642  1.00  4.15
ATOM     24  SC  LEU A  12     318.491 311.040 328.137  1.00  3.98
ATOM     25  CA  ASN A  13     319.630 307.640 327.096  1.00  4.01
ATOM     26  SC  ASN A  13     321.025 307.173 328.498  1.00  4.26
ATOM     27  CA  ARG A  14     318.402 306.421 323.981  1.00  4.58
ATOM     28  SC  ARG A  14     315.380 304.975 324.913  1.00  6.11
ATOM     29  CA  MET A  15     319.356 309.598 322.112  1.00  4.18
ATOM     30  SC  MET A  15     317.914 311.760 322.822  1.00  4.79
ATOM     31  CA  GLN A  16     322.714 310.224 323.768  1.00  3.47
ATOM     32  SC  GLN A  16     324.761 310.408 324.937  1.00  3.74
ATOM     33  CA  TYR A  17     323.902 306.762 324.122  1.00  4.26
ATOM     34  SC  TYR A  17     325.519 305.571 326.729  1.00  5.44
ATOM     35  CA  GLU A  18     322.636 305.176 320.899  1.00  4.79
ATOM     36  SC  GLU A  18     321.188 304.604 318.986  1.00  5.50
ATOM     37  CA  VAL A  19     323.256 308.588 318.988  1.00  4.33
ATOM     38  SC  VAL A  19     322.675 309.759 319.730  1.00  4.32
ATOM     39  CA  THR A  20     326.636 308.941 320.443  1.00  4.89
ATOM     40  SC  THR A  20     327.214 308.402 321.684  1.00  5.14
ATOM     41  CA  GLN A  21     327.773 305.656 318.602  1.00  5.98
ATOM     42  SC  GLN A  21     328.609 303.373 318.823  1.00  6.84
ATOM     43  CA  ASN A  22     326.351 306.984 315.160  1.00  6.49
ATOM     44  SC  ASN A  22     324.662 307.638 314.303  1.00  6.98
ATOM     45  CA  ASN A  23     328.409 310.231 315.775  1.00  6.37
ATOM     46  SC  ASN A  23     326.596 310.911 316.240  1.00  6.77
ATOM     47  CA  GLY A  24     331.628 308.559 316.883  1.00  6.37
ATOM     48  CA  THR A  25     333.142 311.948 316.444  1.00  5.63
ATOM     49  SC  THR A  25     333.225 312.764 315.172  1.00  5.93
ATOM     50  CA  GLU A  26     333.081 315.079 318.697  1.00  5.34
ATOM     51  SC  GLU A  26     335.553 314.786 318.362  1.00  6.00
ATOM     52  CA  PRO A  27     330.759 317.993 318.602  1.00  6.22
ATOM     53  SC  PRO A  27     330.222 317.201 319.657  1.00  6.36
ATOM     54  CA  PRO A  28     333.688 320.443 317.923  1.00  6.89
ATOM     55  SC  PRO A  28     332.528 320.923 317.250  1.00  7.40
ATOM     56  CA  PHE A  29     333.928 323.061 320.721  1.00  7.23
ATOM     57  SC  PHE A  29     335.317 322.553 323.349  1.00  7.51
ATOM     58  CA  GLN A  30     332.901 325.922 318.522  1.00  8.77
ATOM     59  SC  GLN A  30     335.232 327.154 319.261  1.00  9.78
ATOM     60  CA  ASN A  31     329.294 324.653 319.368  1.00  9.07
ATOM     61  SC  ASN A  31     329.032 322.685 319.694  1.00  9.33
ATOM     62  CA  GLU A  32     329.384 325.346 323.067  1.00  9.48
ATOM     63  SC  GLU A  32     330.010 325.047 325.122  1.00 10.62
ATOM     64  CA  TYR A  33     331.896 328.159 322.601  1.00  8.64
ATOM     65  SC  TYR A  33     334.307 327.179 324.518  1.00  9.66
ATOM     66  CA  TRP A  34     330.016 330.396 320.110  1.00  7.32
ATOM     67  SC  TRP A  34     329.465 327.452 317.861  1.00  7.38
ATOM     68  CA  ASP A  35     326.539 329.282 321.359  1.00  7.50
ATOM     69  SC  ASP A  35     325.541 327.820 322.276  1.00  8.32
ATOM     70  CA  HIS A  36     323.606 331.798 320.773  1.00  7.07
ATOM     71  SC  HIS A  36     324.393 333.443 318.680  1.00  8.06
ATOM     72  CA  LYS A  37     319.991 330.983 321.724  1.00  6.02
ATOM     73  SC  LYS A  37     320.963 328.041 321.983  1.00  7.08
ATOM     74  CA  GLU A  38     316.851 333.183 320.821  1.00  5.52
ATOM     75  SC  GLU A  38     317.637 335.289 320.251  1.00  6.54
ATOM     76  CA  GLU A  39     314.394 330.418 321.373  1.00  5.14
ATOM     77  SC  GLU A  39     312.445 328.388 321.205  1.00  6.13
ATOM     78  CA  GLY A  40     315.902 327.692 323.444  1.00  3.99
ATOM     79  CA  LEU A  41     318.709 325.478 324.083  1.00  2.98
ATOM     80  SC  LEU A  41     319.448 324.660 325.740  1.00  2.87
ATOM     81  CA  TYR A  42     319.642 321.926 323.319  1.00  2.89
ATOM     82  SC  TYR A  42     319.909 322.643 320.023  1.00  3.92
ATOM     83  CA  VAL A  43     321.151 320.369 326.547  1.00  2.73
ATOM     84  SC  VAL A  43     320.080 319.370 326.651  1.00  2.99
ATOM     85  CA  ASP A  44     322.295 316.881 327.163  1.00  3.45
ATOM     86  SC  ASP A  44     324.200 317.347 327.720  1.00  4.51
ATOM     87  CA  ILE A  45     321.444 315.527 330.404  1.00  3.69
ATOM     88  SC  ILE A  45     319.588 315.352 329.989  1.00  3.79
ATOM     89  CA  VAL A  46     323.882 312.573 330.518  1.00  4.07
ATOM     90  SC  VAL A  46     323.568 311.423 329.561  1.00  4.06
ATOM     91  CA  SER A  47     326.595 314.145 328.768  1.00  5.14
ATOM     92  SC  SER A  47     326.666 314.438 327.455  1.00  5.69
ATOM     93  CA  GLY A  48     326.334 317.385 330.834  1.00  4.90
ATOM     94  CA  LYS A  49     327.122 319.742 327.931  1.00  4.45
ATOM     95  SC  LYS A  49     329.024 319.663 326.019  1.00  5.44
ATOM     96  CA  PRO A  50     325.074 322.375 326.063  1.00  4.00
ATOM     97  SC  PRO A  50     326.098 323.292 326.373  1.00  4.58
ATOM     98  CA  LEU A  51     324.309 321.160 322.644  1.00  3.74
ATOM     99  SC  LEU A  51     323.640 319.294 323.249  1.00  3.74
ATOM    100  CA  PHE A  52     323.585 323.423 319.637  1.00  4.32
ATOM    101  SC  PHE A  52     325.035 323.510 316.988  1.00  5.76
ATOM    102  CA  THR A  53     321.632 326.518 319.171  1.00  4.94
ATOM    103  SC  THR A  53     322.070 327.239 317.925  1.00  5.36
ATOM    104  CA  SER A  54     318.006 327.157 318.231  1.00  6.34
ATOM    105  SC  SER A  54     317.636 327.000 319.507  1.00  6.55
ATOM    106  CA  LYS A  55     316.014 330.109 316.607  1.00  7.98
ATOM    107  SC  LYS A  55     315.782 332.719 316.066  1.00  9.23
ATOM    108  CA  ASP A  56     312.515 329.276 316.103  1.00  8.90
ATOM    109  SC  ASP A  56     311.680 330.831 315.473  1.00  9.59
ATOM    110  CA  LYS A  57     312.865 325.840 314.150  1.00  8.87
ATOM    111  SC  LYS A  57     310.374 326.089 312.273  1.00 10.19
ATOM    112  CA  PHE A  58     315.924 327.492 312.508  1.00  8.36
ATOM    113  SC  PHE A  58     314.652 329.449 310.603  1.00  8.63
ATOM    114  CA  ASP A  59     319.716 327.122 313.726  1.00  9.20
ATOM    115  SC  ASP A  59     319.241 325.279 312.818  1.00  9.87
ATOM    116  CA  SER A  60     322.051 330.314 313.895  1.00  9.82
ATOM    117  SC  SER A  60     321.404 331.136 314.749  1.00 10.10
ATOM    118  CA  GLN A  61     325.601 328.803 314.035  1.00 10.59
ATOM    119  SC  GLN A  61     325.732 328.986 316.571  1.00 11.66
ATOM    120  CA  CYS A  62     327.767 326.285 312.357  1.00 10.26
ATOM    121  SC  CYS A  62     327.655 325.795 311.117  1.00 10.23
ATOM    122  CA  GLY A  63     330.812 324.209 313.311  1.00 10.51
ATOM    123  CA  TRP A  64     329.592 320.620 313.686  1.00  9.24
ATOM    124  SC  TRP A  64     327.220 319.817 316.553  1.00  8.12
ATOM    125  CA  PRO A  65     331.471 317.972 311.978  1.00  9.61
ATOM    126  SC  PRO A  65     331.771 318.155 313.292  1.00  9.75
ATOM    127  CA  SER A  66     329.355 316.689 308.881  1.00  8.73
ATOM    128  SC  SER A  66     330.093 317.343 307.991  1.00  9.15
ATOM    129  CA  PHE A  67     326.961 313.859 309.688  1.00  7.79
ATOM    130  SC  PHE A  67     327.862 314.895 312.441  1.00  7.56
ATOM    131  CA  THR A  68     324.190 312.059 307.416  1.00  8.08
ATOM    132  SC  THR A  68     323.707 310.686 307.101  1.00  8.73
ATOM    133  CA  LYS A  69     320.432 312.195 308.704  1.00  7.43
ATOM    134  SC  LYS A  69     318.587 310.475 307.655  1.00  8.34
ATOM    135  CA  PRO A  70     319.255 312.752 312.247  1.00  6.97
ATOM    136  SC  PRO A  70     318.974 314.069 311.808  1.00  7.50
ATOM    137  CA  ILE A  71     316.985 310.235 314.326  1.00  6.41
ATOM    138  SC  ILE A  71     317.915 309.683 315.985  1.00  6.67
ATOM    139  CA  GLU A  72     313.350 309.896 312.881  1.00  6.93
ATOM    140  SC  GLU A  72     312.419 308.595 310.959  1.00  7.97
ATOM    141  CA  GLU A  73     312.245 307.570 315.855  1.00  7.41
ATOM    142  SC  GLU A  73     314.296 306.101 316.187  1.00  8.51
ATOM    143  CA  GLU A  74     311.955 310.852 318.075  1.00  6.99
ATOM    144  SC  GLU A  74     313.380 310.060 320.369  1.00  8.12
ATOM    145  CA  VAL A  75     311.796 313.400 315.368  1.00  5.02
ATOM    146  SC  VAL A  75     312.469 313.931 314.192  1.00  4.57
ATOM    147  CA  GLU A  76     308.695 315.016 314.052  1.00  4.63
ATOM    148  SC  GLU A  76     308.619 317.011 315.355  1.00  5.72
ATOM    149  CA  GLU A  77     310.546 316.885 311.180  1.00  4.09
ATOM    150  SC  GLU A  77     312.622 316.649 309.819  1.00  4.75
ATOM    151  CA  LYS A  78     309.356 320.261 310.049  1.00  4.92
ATOM    152  SC  LYS A  78     308.474 321.537 312.316  1.00  6.17
ATOM    153  CA  LEU A  79     310.247 322.518 307.312  1.00  5.77
ATOM    154  SC  LEU A  79     311.628 321.954 305.760  1.00  6.21
ATOM    155  CA  ASP A  80     310.477 326.212 307.087  1.00  7.54
ATOM    156  SC  ASP A  80     312.229 326.157 308.134  1.00  8.03
ATOM    157  CA  THR A  81     312.340 327.944 304.052  1.00  9.21
ATOM    158  SC  THR A  81     311.677 328.289 302.797  1.00  9.59
ATOM    159  CA  SER A  82     315.886 329.109 304.407  1.00 11.08
ATOM    160  SC  SER A  82     315.872 328.428 305.521  1.00 11.11
ATOM    161  CA  HIS A  83     318.138 330.449 301.828  1.00 12.81
ATOM    162  SC  HIS A  83     319.039 331.739 304.168  1.00 13.79
ATOM    163  CA  GLY A  84     318.977 328.269 298.772  1.00 12.51
ATOM    164  CA  MET A  85     318.638 325.464 301.379  1.00 10.49
ATOM    165  SC  MET A  85     320.393 325.319 302.521  1.00 11.06
ATOM    166  CA  ILE A  86     315.981 323.137 302.895  1.00  8.30
ATOM    167  SC  ILE A  86     316.462 321.597 302.034  1.00  8.19
ATOM    168  CA  ARG A  87     315.126 323.631 306.647  1.00  6.74
ATOM    169  SC  ARG A  87     315.570 323.598 310.017  1.00  8.03
ATOM    170  CA  THR A  88     314.273 319.940 307.434  1.00  5.11
ATOM    171  SC  THR A  88     314.657 318.645 306.708  1.00  5.35
ATOM    172  CA  GLU A  89     314.181 321.536 311.218  1.00  4.61
ATOM    173  SC  GLU A  89     312.609 322.343 313.321  1.00  5.81
ATOM    174  CA  VAL A  90     313.356 318.652 313.607  1.00  3.89
ATOM    175  SC  VAL A  90     314.712 318.085 313.925  1.00  3.50
ATOM    176  CA  ARG A  91     311.006 318.935 316.658  1.00  5.53
ATOM    177  SC  ARG A  91     309.975 321.729 318.225  1.00  6.94
ATOM    178  CA  SER A  92     309.907 316.200 319.207  1.00  6.89
ATOM    179  SC  SER A  92     310.206 315.711 320.389  1.00  7.22
ATOM    180  CA  ARG A  93     306.517 314.541 320.157  1.00  8.82
ATOM    181  SC  ARG A  93     308.444 312.166 321.313  1.00  9.77
ATOM    182  CA  THR A  94     305.307 314.637 323.842  1.00 10.28
ATOM    183  SC  THR A  94     304.394 313.614 324.411  1.00 10.68
ATOM    184  CA  ALA A  95     307.730 314.158 326.811  1.00 10.28
ATOM    185  SC  ALA A  95     307.757 313.970 327.568  1.00 10.45
ATOM    186  CA  ASP A  96     310.206 315.708 324.351  1.00  9.39
ATOM    187  SC  ASP A  96     312.053 314.780 324.403  1.00  9.99
ATOM    188  CA  SER A  97     309.424 319.049 322.950  1.00  8.48
ATOM    189  SC  SER A  97     308.333 319.603 323.361  1.00  8.88
ATOM    190  CA  HIS A  98     312.864 319.787 321.708  1.00  7.11
ATOM    191  SC  HIS A  98     313.758 322.224 321.329  1.00  8.00
ATOM    192  CA  LEU A  99     314.337 316.460 320.134  1.00  5.37
ATOM    193  SC  LEU A  99     314.640 314.624 318.945  1.00  5.23
ATOM    194  CA  GLY A 100     316.899 317.788 317.683  1.00  4.51
ATOM    195  CA  HIS A 101     317.896 320.342 315.179  1.00  3.87
ATOM    196  SC  HIS A 101     319.994 319.909 316.880  1.00  5.21
ATOM    197  CA  VAL A 102     318.684 318.998 311.762  1.00  3.39
ATOM    198  SC  VAL A 102     317.263 319.239 311.172  1.00  3.21
ATOM    199  CA  PHE A 103     319.769 322.141 309.615  1.00  5.11
ATOM    200  SC  PHE A 103     322.579 322.442 310.050  1.00  6.14
ATOM    201  CA  ASN A 104     320.687 322.979 306.016  1.00  6.47
ATOM    202  SC  ASN A 104     318.974 323.824 306.091  1.00  6.86
ATOM    203  CA  ASP A 105     323.201 325.856 305.998  1.00  7.69
ATOM    204  SC  ASP A 105     323.192 326.534 308.008  1.00  8.15
ATOM    205  CA  GLY A 106     326.455 324.027 304.867  1.00  8.26
ATOM    206  CA  PRO A 107     324.787 320.965 303.379  1.00  8.30
ATOM    207  SC  PRO A 107     323.815 321.023 304.437  1.00  8.84
ATOM    208  CA  GLY A 108     322.427 321.938 300.398  1.00  8.04
ATOM    209  CA  PRO A 109     319.594 321.062 298.280  1.00  7.83
ATOM    210  SC  PRO A 109     319.520 322.485 298.026  1.00  8.13
ATOM    211  CA  ASN A 110     321.009 317.609 297.808  1.00  7.01
ATOM    212  SC  ASN A 110     321.717 318.523 296.254  1.00  7.33
ATOM    213  CA  GLY A 111     320.313 316.657 301.605  1.00  6.57
ATOM    214  CA  LEU A 112     320.176 318.162 305.153  1.00  5.10
ATOM    215  SC  LEU A 112     318.967 319.568 306.279  1.00  4.74
ATOM    216  CA  ARG A 113     322.648 317.883 307.960  1.00  4.48
ATOM    217  SC  ARG A 113     325.600 319.011 309.195  1.00  6.13
ATOM    218  CA  TYR A 114     321.713 316.586 311.535  1.00  3.16
ATOM    219  SC  TYR A 114     323.448 313.891 312.365  1.00  4.51
ATOM    220  CA  CYS A 115     323.408 317.807 314.763  1.00  3.31
ATOM    221  SC  CYS A 115     322.703 319.073 314.497  1.00  3.75
ATOM    222  CA  ILE A 116     321.026 315.666 316.958  1.00  3.47
ATOM    223  SC  ILE A 116     319.324 314.971 316.387  1.00  3.60
ATOM    224  CA  ASN A 117     322.270 312.069 317.039  1.00  4.19
ATOM    225  SC  ASN A 117     321.575 311.427 315.279  1.00  4.92
ATOM    226  CA  SER A 118     325.390 313.708 318.464  1.00  5.37
ATOM    227  SC  SER A 118     325.971 314.830 318.326  1.00  5.87
ATOM    228  CA  ALA A 119     324.370 313.346 321.987  1.00  5.92
ATOM    229  SC  ALA A 119     324.668 314.054 321.988  1.00  6.20
ATOM    230  CA  ALA A 120     321.172 315.482 321.694  1.00  5.47
ATOM    231  SC  ALA A 120     320.687 315.007 321.273  1.00  5.77
ATOM    232  CA  LEU A 121     319.402 314.860 324.978  1.00  3.96
ATOM    233  SC  LEU A 121     321.314 314.157 325.639  1.00  3.96
ATOM    234  CA  ARG A 122     316.358 317.032 325.099  1.00  4.07
ATOM    235  SC  ARG A 122     313.947 317.011 326.218  1.00  5.33
ATOM    236  CA  PHE A 123     315.424 320.610 324.462  1.00  3.97
ATOM    237  SC  PHE A 123     317.287 319.331 322.487  1.00  5.04
ATOM    238  CA  VAL A 124     314.035 322.665 327.246  1.00  4.01
ATOM    239  SC  VAL A 124     315.433 322.310 327.635  1.00  3.89
ATOM    240  CA  PRO A 125     313.119 326.309 327.530  1.00  4.83
ATOM    241  SC  PRO A 125     311.943 325.904 328.248  1.00  5.22
ATOM    242  CA  LYS A 126     315.603 328.485 329.643  1.00  4.86
ATOM    243  SC  LYS A 126     317.337 330.794 329.031  1.00  5.76
ATOM    244  CA  HIS A 127     313.442 328.513 332.969  1.00  5.88
ATOM    245  SC  HIS A 127     310.774 327.975 333.382  1.00  7.18
ATOM    246  CA  LYS A 128     312.273 324.787 332.507  1.00  5.57
ATOM    247  SC  LYS A 128     310.290 322.806 333.710  1.00  6.57
ATOM    248  CA  LEU A 129     315.959 323.729 331.926  1.00  4.62
ATOM    249  SC  LEU A 129     316.934 324.850 330.621  1.00  4.19
ATOM    250  CA  LYS A 130     316.943 325.955 334.761  1.00  5.80
ATOM    251  SC  LYS A 130     317.704 328.359 334.069  1.00  6.49
ATOM    252  CA  GLU A 131     314.314 324.086 336.935  1.00  6.94
ATOM    253  SC  GLU A 131     313.399 326.246 337.014  1.00  7.72
ATOM    254  CA  GLU A 132     314.585 320.731 335.481  1.00  6.73
ATOM    255  SC  GLU A 132     313.510 318.551 335.165  1.00  7.06
ATOM    256  CA  GLY A 133     318.308 320.241 335.490  1.00  6.94
ATOM    257  CA  TYR A 134     319.475 321.592 332.372  1.00  5.96
ATOM    258  SC  TYR A 134     316.934 319.776 331.507  1.00  6.68
ATOM    259  CA  GLU A 135     322.314 323.843 332.862  1.00  6.05
ATOM    260  SC  GLU A 135     324.583 323.028 332.768  1.00  7.11
ATOM    261  CA  SER A 136     322.840 324.117 329.106  1.00  5.86
ATOM    262  SC  SER A 136     323.085 322.915 329.049  1.00  6.28
ATOM    263  CA  TYR A 137     321.114 327.300 328.046  1.00  4.76
ATOM    264  SC  TYR A 137     319.646 329.822 326.177  1.00  5.83
ATOM    265  CA  LEU A 138     321.761 328.577 331.476  1.00  4.62
ATOM    266  SC  LEU A 138     321.117 326.705 331.794  1.00  4.55
ATOM    267  CA  HIS A 139     325.420 327.571 331.120  1.00  5.90
ATOM    268  SC  HIS A 139     327.713 326.085 331.084  1.00  6.92
ATOM    269  CA  LEU A 140     325.729 328.665 327.206  1.00  5.91
ATOM    270  SC  LEU A 140     324.324 327.539 326.243  1.00  5.74
ATOM    271  CA  PHE A 141     324.149 331.887 327.486  1.00  6.11
ATOM    272  SC  PHE A 141     322.971 332.968 325.012  1.00  6.17
ATOM    273  CA  ASN A 142     325.559 332.666 331.047  1.00  7.46
ATOM    274  SC  ASN A 142     325.862 332.933 332.976  1.00  7.43
ATOM    275  CA  LYS A 143     328.946 331.408 329.866  1.00  8.52
ATOM    276  SC  LYS A 143     331.346 329.812 330.069  1.00  9.15
ATOM    277  CA  LEU A 144     329.029 332.897 326.567  1.00  8.88
ATOM    278  SC  LEU A 144     328.607 332.064 324.827  1.00  8.63
ATOM    279  CA  GLU A 145     327.073 336.154 327.178  1.00 10.36
ATOM    280  SC  GLU A 145     325.513 337.070 325.525  1.00 10.83
ATOM    281  CA  HIS A 146     329.379 337.284 330.000  1.00 11.98
ATOM    282  SC  HIS A 146     329.899 339.548 331.393  1.00 12.29
ATOM    283  CA  HIS A 147     332.618 335.328 328.973  1.00 13.57
ATOM    284  SC  HIS A 147     333.610 337.847 329.346  1.00 14.19
TER
CONECT    1    3    2
CONECT    3    5    4
CONECT    5    7    6
CONECT    7    9    8
CONECT    9   11   10
CONECT   11   13   12
CONECT   13   15   14
CONECT   15   17   16
CONECT   17   19   18
CONECT   19   21   20
CONECT   21   23   22
CONECT   23   25   24
CONECT   25   27   26
CONECT   27   29   28
CONECT   29   31   30
CONECT   31   33   32
CONECT   33   35   34
CONECT   35   37   36
CONECT   37   39   38
CONECT   39   41   40
CONECT   41   43   42
CONECT   43   45   44
CONECT   45   47   46
CONECT   47   48
CONECT   48   50   49
CONECT   50   52   51
CONECT   52   54   53
CONECT   54   56   55
CONECT   56   58   57
CONECT   58   60   59
CONECT   60   62   61
CONECT   62   64   63
CONECT   64   66   65
CONECT   66   68   67
CONECT   68   70   69
CONECT   70   72   71
CONECT   72   74   73
CONECT   74   76   75
CONECT   76   78   77
CONECT   78   79
CONECT   79   81   80
CONECT   81   83   82
CONECT   83   85   84
CONECT   85   87   86
CONECT   87   89   88
CONECT   89   91   90
CONECT   91   93   92
CONECT   93   94
CONECT   94   96   95
CONECT   96   98   97
CONECT   98  100   99
CONECT  100  102  101
CONECT  102  104  103
CONECT  104  106  105
CONECT  106  108  107
CONECT  108  110  109
CONECT  110  112  111
CONECT  112  114  113
CONECT  114  116  115
CONECT  116  118  117
CONECT  118  120  119
CONECT  120  122  121
CONECT  122  123
CONECT  123  125  124
CONECT  125  127  126
CONECT  127  129  128
CONECT  129  131  130
CONECT  131  133  132
CONECT  133  135  134
CONECT  135  137  136
CONECT  137  139  138
CONECT  139  141  140
CONECT  141  143  142
CONECT  143  145  144
CONECT  145  147  146
CONECT  147  149  148
CONECT  149  151  150
CONECT  151  153  152
CONECT  153  155  154
CONECT  155  157  156
CONECT  157  159  158
CONECT  159  161  160
CONECT  161  163  162
CONECT  163  164
CONECT  164  166  165
CONECT  166  168  167
CONECT  168  170  169
CONECT  170  172  171
CONECT  172  174  173
CONECT  174  176  175
CONECT  176  178  177
CONECT  178  180  179
CONECT  180  182  181
CONECT  182  184  183
CONECT  184  186  185
CONECT  186  188  187
CONECT  188  190  189
CONECT  190  192  191
CONECT  192  194  193
CONECT  194  195
CONECT  195  197  196
CONECT  197  199  198
CONECT  199  201  200
CONECT  201  203  202
CONECT  203  205  204
CONECT  205  206
CONECT  206  208  207
CONECT  208  209
CONECT  209  211  210
CONECT  211  213  212
CONECT  213  214
CONECT  214  216  215
CONECT  216  218  217
CONECT  218  220  219
CONECT  220  222  221
CONECT  222  224  223
CONECT  224  226  225
CONECT  226  228  227
CONECT  228  230  229
CONECT  230  232  231
CONECT  232  234  233
CONECT  234  236  235
CONECT  236  238  237
CONECT  238  240  239
CONECT  240  242  241
CONECT  242  244  243
CONECT  244  246  245
CONECT  246  248  247
CONECT  248  250  249
CONECT  250  252  251
CONECT  252  254  253
CONECT  254  256  255
CONECT  256  257
CONECT  257  259  258
CONECT  259  261  260
CONECT  261  263  262
CONECT  263  265  264
CONECT  265  267  266
CONECT  267  269  268
CONECT  269  271  270
CONECT  271  273  272
CONECT  273  275  274
CONECT  275  277  276
CONECT  277  279  278
CONECT  279  281  280
CONECT  281  283  282
CONECT  283  284
ENDMDL
REMARK 2KZN MODEL 2 UNRES energy =   658.83 kcal/mol RMSD = 5.94 A
CRYST1  640.000  640.000  640.000  90.00  90.00  90.00 P 1           1
ORIGX1       1.00000   0.00000   0.00000        0.00000
ORIGX2       0.00000   1.00000   0.00000        0.00000
ORIGX2       0.00000   0.00000   1.00000        0.00000
SCALE1       1.00000   0.00000   0.00000        0.00000
SCALE2       1.00000   0.00000   0.00000        0.00000
SCALE3       1.00000   0.00000   0.00000        0.00000
ATOM      1  CA  MET A   1     317.049 331.260 333.968  1.00 16.15
ATOM      2  SC  MET A   1     317.323 332.179 331.699  1.00 15.91
ATOM      3  CA  ALA A   2     313.620 330.775 335.455  1.00 16.01
ATOM      4  SC  ALA A   2     313.147 331.191 335.874  1.00 16.22
ATOM      5  CA  TYR A   3     313.611 327.251 333.800  1.00 15.15
ATOM      6  SC  TYR A   3     313.898 325.491 331.052  1.00 14.82
ATOM      7  CA  ASN A   4     313.336 324.545 336.595  1.00 15.41
ATOM      8  SC  ASN A   4     312.788 325.556 338.245  1.00 16.01
ATOM      9  CA  LYS A   5     311.296 321.282 335.798  1.00 15.09
ATOM     10  SC  LYS A   5     309.151 321.482 334.181  1.00 16.32
ATOM     11  CA  GLU A   6     311.621 318.414 338.236  1.00 14.68
ATOM     12  SC  GLU A   6     312.737 319.355 340.171  1.00 15.67
ATOM     13  CA  GLU A   7     308.952 315.770 337.010  1.00 13.62
ATOM     14  SC  GLU A   7     306.553 315.305 336.656  1.00 14.35
ATOM     15  CA  LYS A   8     310.086 316.077 333.564  1.00 11.87
ATOM     16  SC  LYS A   8     309.352 315.816 330.640  1.00 12.36
ATOM     17  CA  ILE A   9     313.872 315.363 334.619  1.00 10.85
ATOM     18  SC  ILE A   9     315.696 315.982 334.045  1.00 10.61
ATOM     19  CA  LYS A  10     312.619 312.176 336.120  1.00 10.91
ATOM     20  SC  LYS A  10     312.888 312.717 339.192  1.00 12.67
ATOM     21  CA  SER A  11     310.767 311.186 332.859  1.00  9.43
ATOM     22  SC  SER A  11     309.897 311.750 333.675  1.00  9.79
ATOM     23  CA  LEU A  12     312.638 312.912 329.940  1.00  7.52
ATOM     24  SC  LEU A  12     313.339 314.819 329.964  1.00  7.28
ATOM     25  CA  ASN A  13     316.005 312.796 331.427  1.00  7.99
ATOM     26  SC  ASN A  13     317.793 313.753 331.459  1.00  8.76
ATOM     27  CA  ARG A  14     315.683 309.139 332.407  1.00  8.02
ATOM     28  SC  ARG A  14     318.172 309.574 333.271  1.00  9.64
ATOM     29  CA  MET A  15     314.164 308.157 328.848  1.00  6.76
ATOM     30  SC  MET A  15     311.883 309.259 328.818  1.00  7.26
ATOM     31  CA  GLN A  16     316.422 310.409 327.028  1.00  6.11
ATOM     32  SC  GLN A  16     315.822 313.102 326.768  1.00  5.89
ATOM     33  CA  TYR A  17     318.256 307.514 325.565  1.00  8.09
ATOM     34  SC  TYR A  17     321.549 308.218 325.940  1.00  9.38
ATOM     35  CA  GLU A  18     314.931 306.225 324.405  1.00  8.60
ATOM     36  SC  GLU A  18     313.582 305.181 326.637  1.00  8.99
ATOM     37  CA  VAL A  19     314.260 309.492 322.325  1.00  8.21
ATOM     38  SC  VAL A  19     314.070 310.958 322.279  1.00  7.80
ATOM     39  CA  THR A  20     317.625 309.355 320.663  1.00  9.84
ATOM     40  SC  THR A  20     318.279 310.237 321.553  1.00  9.90
ATOM     41  CA  GLN A  21     316.532 305.612 319.729  1.00 11.58
ATOM     42  SC  GLN A  21     317.822 303.745 319.091  1.00 12.22
ATOM     43  CA  ASN A  22     312.985 306.428 318.313  1.00 12.03
ATOM     44  SC  ASN A  22     311.285 305.889 319.019  1.00 12.21
ATOM     45  CA  ASN A  23     314.061 310.102 317.266  1.00 11.65
ATOM     46  SC  ASN A  23     312.676 311.248 318.233  1.00 11.57
ATOM     47  CA  GLY A  24     316.949 308.283 315.353  1.00 11.84
ATOM     48  CA  THR A  25     315.595 304.932 314.112  1.00 11.32
ATOM     49  SC  THR A  25     315.891 303.716 315.000  1.00 11.58
ATOM     50  CA  GLU A  26     312.844 306.988 312.679  1.00 10.83
ATOM     51  SC  GLU A  26     314.013 309.148 312.501  1.00 11.12
ATOM     52  CA  PRO A  27     311.679 308.080 309.062  1.00 11.43
ATOM     53  SC  PRO A  27     311.287 306.828 309.560  1.00 11.40
ATOM     54  CA  PRO A  28     311.977 312.005 308.664  1.00 11.58
ATOM     55  SC  PRO A  28     312.079 311.751 307.254  1.00 12.14
ATOM     56  CA  PHE A  29     309.020 314.067 310.109  1.00 11.05
ATOM     57  SC  PHE A  29     310.685 313.121 312.498  1.00 10.53
ATOM     58  CA  GLN A  30     307.973 317.450 309.313  1.00 12.48
ATOM     59  SC  GLN A  30     305.851 318.789 309.355  1.00 13.34
ATOM     60  CA  ASN A  31     307.300 318.352 313.069  1.00 13.15
ATOM     61  SC  ASN A  31     306.684 316.437 313.841  1.00 13.45
ATOM     62  CA  GLU A  32     308.955 321.468 314.441  1.00 13.38
ATOM     63  SC  GLU A  32     309.810 321.643 316.656  1.00 14.51
ATOM     64  CA  TYR A  33     312.213 320.018 313.037  1.00 11.97
ATOM     65  SC  TYR A  33     313.651 317.553 311.199  1.00 12.26
ATOM     66  CA  TRP A  34     311.475 320.334 309.360  1.00 10.65
ATOM     67  SC  TRP A  34     311.604 317.622 307.436  1.00 10.13
ATOM     68  CA  ASP A  35     309.408 323.504 309.962  1.00 11.52
ATOM     69  SC  ASP A  35     307.354 323.549 309.595  1.00 12.41
ATOM     70  CA  HIS A  36     312.656 325.296 311.345  1.00 11.00
ATOM     71  SC  HIS A  36     314.603 324.798 313.148  1.00 11.65
ATOM     72  CA  LYS A  37     315.088 325.246 308.358  1.00  9.35
ATOM     73  SC  LYS A  37     314.727 322.616 306.928  1.00 10.31
ATOM     74  CA  GLU A  38     315.935 328.946 308.167  1.00  7.93
ATOM     75  SC  GLU A  38     314.110 330.529 307.771  1.00  8.79
ATOM     76  CA  GLU A  39     317.782 330.294 311.088  1.00  6.31
ATOM     77  SC  GLU A  39     318.048 332.383 309.744  1.00  7.14
ATOM     78  CA  GLY A  40     317.343 328.988 314.640  1.00  4.68
ATOM     79  CA  LEU A  41     319.243 327.916 317.722  1.00  3.33
ATOM     80  SC  LEU A  41     317.850 327.786 319.130  1.00  3.31
ATOM     81  CA  TYR A  42     318.610 324.749 320.099  1.00  3.51
ATOM     82  SC  TYR A  42     318.985 322.331 317.662  1.00  5.27
ATOM     83  CA  VAL A  43     317.724 324.439 323.739  1.00  3.65
ATOM     84  SC  VAL A  43     316.699 324.262 322.615  1.00  3.69
ATOM     85  CA  ASP A  44     317.400 321.450 325.905  1.00  4.67
ATOM     86  SC  ASP A  44     319.179 321.631 326.885  1.00  5.71
ATOM     87  CA  ILE A  45     314.572 320.145 327.833  1.00  5.81
ATOM     88  SC  ILE A  45     314.007 318.649 326.725  1.00  5.41
ATOM     89  CA  VAL A  46     317.478 318.366 329.807  1.00  7.40
ATOM     90  SC  VAL A  46     317.908 317.214 329.074  1.00  7.25
ATOM     91  CA  SER A  47     317.583 320.878 332.428  1.00  9.02
ATOM     92  SC  SER A  47     318.384 320.549 333.370  1.00  9.38
ATOM     93  CA  GLY A  48     317.563 323.817 330.175  1.00  9.23
ATOM     94  CA  LYS A  49     320.902 324.343 328.545  1.00  8.28
ATOM     95  SC  LYS A  49     321.773 324.131 331.476  1.00  9.84
ATOM     96  CA  PRO A  50     321.745 325.770 325.180  1.00  6.65
ATOM     97  SC  PRO A  50     322.149 326.696 326.216  1.00  7.60
ATOM     98  CA  LEU A  51     322.580 323.374 322.475  1.00  5.10
ATOM     99  SC  LEU A  51     322.006 321.328 322.300  1.00  5.23
ATOM    100  CA  PHE A  52     323.749 324.326 319.202  1.00  5.18
ATOM    101  SC  PHE A  52     325.412 322.103 318.000  1.00  6.43
ATOM    102  CA  THR A  53     323.695 327.192 316.968  1.00  5.47
ATOM    103  SC  THR A  53     325.193 327.435 316.888  1.00  5.89
ATOM    104  CA  SER A  54     323.459 327.621 313.206  1.00  6.49
ATOM    105  SC  SER A  54     323.329 326.981 312.059  1.00  6.67
ATOM    106  CA  LYS A  55     322.692 330.592 310.690  1.00  7.81
ATOM    107  SC  LYS A  55     325.503 331.318 309.381  1.00  9.11
ATOM    108  CA  ASP A  56     322.346 327.802 308.190  1.00  8.49
ATOM    109  SC  ASP A  56     323.517 327.787 306.477  1.00  9.24
ATOM    110  CA  LYS A  57     322.662 324.165 309.231  1.00  8.63
ATOM    111  SC  LYS A  57     320.231 324.131 307.504  1.00  9.70
ATOM    112  CA  PHE A  58     323.360 320.731 307.962  1.00  8.70
ATOM    113  SC  PHE A  58     324.827 320.087 310.386  1.00  8.89
ATOM    114  CA  ASP A  59     320.522 318.139 307.410  1.00  9.75
ATOM    115  SC  ASP A  59     319.520 319.789 306.725  1.00 10.42
ATOM    116  CA  SER A  60     321.926 314.940 306.238  1.00 10.42
ATOM    117  SC  SER A  60     322.234 314.416 304.991  1.00 10.66
ATOM    118  CA  GLN A  61     322.582 313.727 309.712  1.00 11.47
ATOM    119  SC  GLN A  61     321.358 316.209 309.362  1.00 12.44
ATOM    120  CA  CYS A  62     320.120 311.060 311.055  1.00 11.21
ATOM    121  SC  CYS A  62     319.596 309.832 311.264  1.00 11.12
ATOM    122  CA  GLY A  63     316.656 312.560 310.317  1.00 10.97
ATOM    123  CA  TRP A  64     316.982 315.925 311.983  1.00  9.73
ATOM    124  SC  TRP A  64     316.527 313.461 314.777  1.00  9.57
ATOM    125  CA  PRO A  65     318.119 319.398 311.160  1.00  9.40
ATOM    126  SC  PRO A  65     317.004 319.877 311.999  1.00  9.70
ATOM    127  CA  SER A  66     321.629 319.964 312.784  1.00  8.69
ATOM    128  SC  SER A  66     322.017 318.673 312.867  1.00  9.03
ATOM    129  CA  PHE A  67     323.896 322.712 314.017  1.00  8.03
ATOM    130  SC  PHE A  67     321.434 324.198 314.691  1.00  8.58
ATOM    131  CA  THR A  68     327.375 323.879 313.305  1.00  8.19
ATOM    132  SC  THR A  68     327.224 324.882 312.189  1.00  8.74
ATOM    133  CA  LYS A  69     328.553 326.010 316.000  1.00  7.67
ATOM    134  SC  LYS A  69     329.965 328.091 314.267  1.00  8.68
ATOM    135  CA  PRO A  70     327.910 325.627 319.891  1.00  6.73
ATOM    136  SC  PRO A  70     329.174 326.253 319.761  1.00  7.32
ATOM    137  CA  ILE A  71     325.848 328.032 321.848  1.00  5.76
ATOM    138  SC  ILE A  71     323.879 327.456 321.699  1.00  5.40
ATOM    139  CA  GLU A  72     327.148 329.672 324.864  1.00  6.79
ATOM    140  SC  GLU A  72     325.590 330.808 326.213  1.00  7.88
ATOM    141  CA  GLU A  73     328.360 327.045 327.193  1.00  7.55
ATOM    142  SC  GLU A  73     330.453 326.351 328.294  1.00  8.78
ATOM    143  CA  GLU A  74     325.824 324.480 328.258  1.00  6.92
ATOM    144  SC  GLU A  74     325.208 323.001 330.063  1.00  7.80
ATOM    145  CA  VAL A  75     326.543 322.178 325.144  1.00  5.51
ATOM    146  SC  VAL A  75     326.236 321.435 323.910  1.00  5.01
ATOM    147  CA  GLU A  76     329.796 320.686 324.197  1.00  6.08
ATOM    148  SC  GLU A  76     329.988 318.483 325.928  1.00  7.12
ATOM    149  CA  GLU A  77     330.716 318.760 321.366  1.00  5.75
ATOM    150  SC  GLU A  77     330.406 318.623 319.290  1.00  6.43
ATOM    151  CA  LYS A  78     333.662 316.264 320.879  1.00  6.35
ATOM    152  SC  LYS A  78     334.813 318.270 323.183  1.00  7.41
ATOM    153  CA  LEU A  79     334.207 313.786 317.855  1.00  6.50
ATOM    154  SC  LEU A  79     334.200 313.527 315.783  1.00  6.66
ATOM    155  CA  ASP A  80     334.602 309.939 317.744  1.00  7.66
ATOM    156  SC  ASP A  80     332.940 308.757 317.684  1.00  8.07
ATOM    157  CA  THR A  81     336.854 307.677 315.392  1.00  8.73
ATOM    158  SC  THR A  81     337.810 307.817 316.536  1.00  9.16
ATOM    159  CA  SER A  82     336.829 303.955 314.388  1.00 10.00
ATOM    160  SC  SER A  82     335.676 304.084 313.786  1.00  9.95
ATOM    161  CA  HIS A  83     339.229 302.513 311.871  1.00 11.46
ATOM    162  SC  HIS A  83     338.757 299.966 312.776  1.00 12.37
ATOM    163  CA  GLY A  84     339.082 304.844 308.854  1.00 11.28
ATOM    164  CA  MET A  85     335.590 306.076 309.880  1.00  9.55
ATOM    165  SC  MET A  85     334.064 304.192 309.911  1.00  9.97
ATOM    166  CA  ILE A  86     335.148 308.977 311.960  1.00  7.83
ATOM    167  SC  ILE A  86     336.234 310.518 311.670  1.00  7.84
ATOM    168  CA  ARG A  87     331.947 310.213 313.888  1.00  6.62
ATOM    169  SC  ARG A  87     332.078 306.967 314.911  1.00  7.83
ATOM    170  CA  THR A  88     330.520 313.164 315.837  1.00  5.55
ATOM    171  SC  THR A  88     329.902 314.399 316.198  1.00  5.70
ATOM    172  CA  GLU A  89     329.347 313.241 319.355  1.00  5.44
ATOM    173  SC  GLU A  89     329.450 312.105 321.505  1.00  6.42
ATOM    174  CA  VAL A  90     327.957 315.873 321.497  1.00  4.97
ATOM    175  SC  VAL A  90     326.883 316.555 320.708  1.00  4.51
ATOM    176  CA  ARG A  91     327.629 315.798 325.347  1.00  6.47
ATOM    177  SC  ARG A  91     326.885 315.665 328.801  1.00  8.14
ATOM    178  CA  SER A  92     325.870 318.531 327.349  1.00  7.36
ATOM    179  SC  SER A  92     324.966 319.493 327.615  1.00  7.55
ATOM    180  CA  ARG A  93     326.846 318.924 331.058  1.00  9.39
ATOM    181  SC  ARG A  93     328.862 320.787 329.559  1.00 10.49
ATOM    182  CA  THR A  94     324.228 317.898 333.587  1.00 10.30
ATOM    183  SC  THR A  94     323.690 318.186 334.935  1.00 10.53
ATOM    184  CA  ALA A  95     321.840 316.939 330.601  1.00 10.32
ATOM    185  SC  ALA A  95     321.886 317.692 330.339  1.00 10.49
ATOM    186  CA  ASP A  96     323.806 314.033 329.417  1.00  9.64
ATOM    187  SC  ASP A  96     324.015 312.948 331.104  1.00 10.14
ATOM    188  CA  SER A  97     320.824 312.206 328.546  1.00  9.00
ATOM    189  SC  SER A  97     319.887 311.384 329.011  1.00  9.42
ATOM    190  CA  HIS A  98     319.951 314.110 325.214  1.00  7.57
ATOM    191  SC  HIS A  98     320.595 316.720 325.235  1.00  8.51
ATOM    192  CA  LEU A  99     323.579 314.076 324.160  1.00  5.84
ATOM    193  SC  LEU A  99     324.722 315.864 324.125  1.00  5.57
ATOM    194  CA  GLY A 100     325.739 310.964 322.961  1.00  5.41
ATOM    195  CA  HIS A 101     323.891 309.919 319.653  1.00  4.85
ATOM    196  SC  HIS A 101     321.985 308.157 320.254  1.00  5.93
ATOM    197  CA  VAL A 102     325.563 310.752 316.532  1.00  4.48
ATOM    198  SC  VAL A 102     326.977 310.616 316.202  1.00  4.41
ATOM    199  CA  PHE A 103     324.353 309.111 313.369  1.00  5.61
ATOM    200  SC  PHE A 103     322.010 307.525 314.349  1.00  6.68
ATOM    201  CA  ASN A 104     326.599 311.266 310.943  1.00  6.71
ATOM    202  SC  ASN A 104     325.629 312.353 312.278  1.00  7.11
ATOM    203  CA  ASP A 105     330.277 311.381 309.798  1.00  7.94
ATOM    204  SC  ASP A 105     330.149 309.288 309.823  1.00  8.45
ATOM    205  CA  GLY A 106     332.634 314.443 309.643  1.00  8.67
ATOM    206  CA  PRO A 107     336.240 315.965 310.238  1.00  9.33
ATOM    207  SC  PRO A 107     335.809 317.135 309.522  1.00  9.71
ATOM    208  CA  GLY A 108     337.748 315.215 313.877  1.00  9.65
ATOM    209  CA  PRO A 109     337.130 318.869 314.989  1.00 10.15
ATOM    210  SC  PRO A 109     337.579 318.952 313.650  1.00 10.33
ATOM    211  CA  ASN A 110     333.277 319.675 314.639  1.00  9.44
ATOM    212  SC  ASN A 110     332.654 321.547 314.000  1.00  9.64
ATOM    213  CA  GLY A 111     330.976 319.786 311.298  1.00  8.59
ATOM    214  CA  LEU A 112     328.769 316.651 311.719  1.00  6.77
ATOM    215  SC  LEU A 112     329.180 314.541 312.268  1.00  6.31
ATOM    216  CA  ARG A 113     324.919 316.008 312.490  1.00  5.97
ATOM    217  SC  ARG A 113     325.295 315.787 309.185  1.00  7.37
ATOM    218  CA  TYR A 114     323.347 314.736 315.813  1.00  4.87
ATOM    219  SC  TYR A 114     322.738 317.889 316.488  1.00  5.70
ATOM    220  CA  CYS A 115     320.240 312.343 316.593  1.00  4.94
ATOM    221  SC  CYS A 115     319.878 311.131 317.002  1.00  5.33
ATOM    222  CA  ILE A 116     319.847 314.604 319.703  1.00  4.66
ATOM    223  SC  ILE A 116     321.744 314.202 319.824  1.00  4.43
ATOM    224  CA  ASN A 117     318.836 317.609 317.138  1.00  5.56
ATOM    225  SC  ASN A 117     319.175 316.896 315.255  1.00  6.23
ATOM    226  CA  SER A 118     315.326 318.887 317.606  1.00  6.70
ATOM    227  SC  SER A 118     314.732 320.082 317.446  1.00  7.24
ATOM    228  CA  ALA A 119     314.339 315.424 319.333  1.00  7.07
ATOM    229  SC  ALA A 119     314.760 314.894 318.946  1.00  7.34
ATOM    230  CA  ALA A 120     316.286 316.047 322.565  1.00  6.38
ATOM    231  SC  ALA A 120     316.637 315.794 323.263  1.00  6.59
ATOM    232  CA  LEU A 121     316.084 319.798 321.780  1.00  4.67
ATOM    233  SC  LEU A 121     317.819 319.322 320.727  1.00  4.47
ATOM    234  CA  ARG A 122     313.451 322.376 322.435  1.00  4.90
ATOM    235  SC  ARG A 122     311.814 323.007 326.024  1.00  6.96
ATOM    236  CA  PHE A 123     312.915 326.204 322.199  1.00  4.68
ATOM    237  SC  PHE A 123     313.500 327.172 324.994  1.00  6.32
ATOM    238  CA  VAL A 124     312.467 326.401 318.347  1.00  4.46
ATOM    239  SC  VAL A 124     313.655 325.641 318.089  1.00  4.18
ATOM    240  CA  PRO A 125     311.052 329.052 315.996  1.00  5.72
ATOM    241  SC  PRO A 125     312.225 328.727 315.186  1.00  6.22
ATOM    242  CA  LYS A 126     307.337 328.142 316.170  1.00  5.67
ATOM    243  SC  LYS A 126     305.091 329.663 314.857  1.00  7.01
ATOM    244  CA  HIS A 127     307.526 327.347 320.150  1.00  6.43
ATOM    245  SC  HIS A 127     309.227 325.096 320.432  1.00  7.80
ATOM    246  CA  LYS A 128     309.873 330.165 321.474  1.00  6.15
ATOM    247  SC  LYS A 128     309.443 327.856 323.439  1.00  7.56
ATOM    248  CA  LEU A 129     312.528 332.158 319.288  1.00  4.84
ATOM    249  SC  LEU A 129     313.937 330.698 318.353  1.00  4.21
ATOM    250  CA  LYS A 130     310.330 335.247 318.924  1.00  6.23
ATOM    251  SC  LYS A 130     313.396 335.936 318.484  1.00  6.97
ATOM    252  CA  GLU A 131     307.557 333.159 317.052  1.00  7.53
ATOM    253  SC  GLU A 131     309.350 332.830 315.367  1.00  8.35
ATOM    254  CA  GLU A 132     305.441 331.927 319.721  1.00  7.89
ATOM    255  SC  GLU A 132     306.250 330.447 321.412  1.00  8.41
ATOM    256  CA  GLY A 133     305.383 335.521 321.486  1.00  8.42
ATOM    257  CA  TYR A 134     307.921 335.192 324.086  1.00  7.31
ATOM    258  SC  TYR A 134     307.523 332.245 325.661  1.00  7.71
ATOM    259  CA  GLU A 135     311.385 337.038 324.417  1.00  7.62
ATOM    260  SC  GLU A 135     311.051 339.225 323.181  1.00  8.74
ATOM    261  CA  SER A 136     311.239 336.608 328.242  1.00  7.92
ATOM    262  SC  SER A 136     311.881 337.576 328.897  1.00  8.46
ATOM    263  CA  TYR A 137     309.506 333.013 328.135  1.00  6.09
ATOM    264  SC  TYR A 137     306.899 334.967 329.058  1.00  6.98
ATOM    265  CA  LEU A 138     312.237 331.893 325.478  1.00  5.93
ATOM    266  SC  LEU A 138     311.534 332.727 323.644  1.00  5.42
ATOM    267  CA  HIS A 139     314.933 332.581 327.854  1.00  8.07
ATOM    268  SC  HIS A 139     313.664 331.150 329.871  1.00  9.36
ATOM    269  CA  LEU A 140     317.430 330.633 325.462  1.00  8.03
ATOM    270  SC  LEU A 140     318.162 329.354 324.429  1.00  7.54
ATOM    271  CA  PHE A 141     317.334 333.676 323.105  1.00  7.75
ATOM    272  SC  PHE A 141     315.224 335.275 324.458  1.00  7.22
ATOM    273  CA  ASN A 142     318.922 336.446 325.321  1.00  9.56
ATOM    274  SC  ASN A 142     318.116 337.474 326.861  1.00  9.42
ATOM    275  CA  LYS A 143     321.521 333.988 326.629  1.00 11.34
ATOM    276  SC  LYS A 143     321.488 331.813 328.859  1.00 12.16
ATOM    277  CA  LEU A 144     322.377 332.161 323.184  1.00 11.33
ATOM    278  SC  LEU A 144     321.083 331.742 321.490  1.00 10.65
ATOM    279  CA  GLU A 145     322.423 334.910 321.005  1.00 12.54
ATOM    280  SC  GLU A 145     323.213 336.995 320.758  1.00 12.70
ATOM    281  CA  HIS A 146     325.293 334.898 318.602  1.00 14.46
ATOM    282  SC  HIS A 146     326.555 332.495 319.327  1.00 14.61
ATOM    283  CA  HIS A 147     324.019 336.883 315.598  1.00 16.20
ATOM    284  SC  HIS A 147     322.360 338.394 314.157  1.00 16.75
TER
CONECT    1    3    2
CONECT    3    5    4
CONECT    5    7    6
CONECT    7    9    8
CONECT    9   11   10
CONECT   11   13   12
CONECT   13   15   14
CONECT   15   17   16
CONECT   17   19   18
CONECT   19   21   20
CONECT   21   23   22
CONECT   23   25   24
CONECT   25   27   26
CONECT   27   29   28
CONECT   29   31   30
CONECT   31   33   32
CONECT   33   35   34
CONECT   35   37   36
CONECT   37   39   38
CONECT   39   41   40
CONECT   41   43   42
CONECT   43   45   44
CONECT   45   47   46
CONECT   47   48
CONECT   48   50   49
CONECT   50   52   51
CONECT   52   54   53
CONECT   54   56   55
CONECT   56   58   57
CONECT   58   60   59
CONECT   60   62   61
CONECT   62   64   63
CONECT   64   66   65
CONECT   66   68   67
CONECT   68   70   69
CONECT   70   72   71
CONECT   72   74   73
CONECT   74   76   75
CONECT   76   78   77
CONECT   78   79
CONECT   79   81   80
CONECT   81   83   82
CONECT   83   85   84
CONECT   85   87   86
CONECT   87   89   88
CONECT   89   91   90
CONECT   91   93   92
CONECT   93   94
CONECT   94   96   95
CONECT   96   98   97
CONECT   98  100   99
CONECT  100  102  101
CONECT  102  104  103
CONECT  104  106  105
CONECT  106  108  107
CONECT  108  110  109
CONECT  110  112  111
CONECT  112  114  113
CONECT  114  116  115
CONECT  116  118  117
CONECT  118  120  119
CONECT  120  122  121
CONECT  122  123
CONECT  123  125  124
CONECT  125  127  126
CONECT  127  129  128
CONECT  129  131  130
CONECT  131  133  132
CONECT  133  135  134
CONECT  135  137  136
CONECT  137  139  138
CONECT  139  141  140
CONECT  141  143  142
CONECT  143  145  144
CONECT  145  147  146
CONECT  147  149  148
CONECT  149  151  150
CONECT  151  153  152
CONECT  153  155  154
CONECT  155  157  156
CONECT  157  159  158
CONECT  159  161  160
CONECT  161  163  162
CONECT  163  164
CONECT  164  166  165
CONECT  166  168  167
CONECT  168  170  169
CONECT  170  172  171
CONECT  172  174  173
CONECT  174  176  175
CONECT  176  178  177
CONECT  178  180  179
CONECT  180  182  181
CONECT  182  184  183
CONECT  184  186  185
CONECT  186  188  187
CONECT  188  190  189
CONECT  190  192  191
CONECT  192  194  193
CONECT  194  195
CONECT  195  197  196
CONECT  197  199  198
CONECT  199  201  200
CONECT  201  203  202
CONECT  203  205  204
CONECT  205  206
CONECT  206  208  207
CONECT  208  209
CONECT  209  211  210
CONECT  211  213  212
CONECT  213  214
CONECT  214  216  215
CONECT  216  218  217
CONECT  218  220  219
CONECT  220  222  221
CONECT  222  224  223
CONECT  224  226  225
CONECT  226  228  227
CONECT  228  230  229
CONECT  230  232  231
CONECT  232  234  233
CONECT  234  236  235
CONECT  236  238  237
CONECT  238  240  239
CONECT  240  242  241
CONECT  242  244  243
CONECT  244  246  245
CONECT  246  248  247
CONECT  248  250  249
CONECT  250  252  251
CONECT  252  254  253
CONECT  254  256  255
CONECT  256  257
CONECT  257  259  258
CONECT  259  261  260
CONECT  261  263  262
CONECT  263  265  264
CONECT  265  267  266
CONECT  267  269  268
CONECT  269  271  270
CONECT  271  273  272
CONECT  273  275  274
CONECT  275  277  276
CONECT  277  279  278
CONECT  279  281  280
CONECT  281  283  282
CONECT  283  284
ENDMDL
REMARK 2KZN MODEL 3 UNRES energy =   658.85 kcal/mol RMSD = 8.04 A
CRYST1  640.000  640.000  640.000  90.00  90.00  90.00 P 1           1
ORIGX1       1.00000   0.00000   0.00000        0.00000
ORIGX2       0.00000   1.00000   0.00000        0.00000
ORIGX2       0.00000   0.00000   1.00000        0.00000
SCALE1       1.00000   0.00000   0.00000        0.00000
SCALE2       1.00000   0.00000   0.00000        0.00000
SCALE3       1.00000   0.00000   0.00000        0.00000
ATOM      1  CA  MET A   1     318.671 295.131 325.149  1.00 12.77
ATOM      2  SC  MET A   1     319.567 296.594 326.497  1.00 13.02
ATOM      3  CA  ALA A   2     316.201 295.228 322.175  1.00 10.93
ATOM      4  SC  ALA A   2     316.402 294.892 321.547  1.00 11.09
ATOM      5  CA  TYR A   3     313.160 297.258 323.084  1.00  8.93
ATOM      6  SC  TYR A   3     312.134 296.692 326.103  1.00  9.74
ATOM      7  CA  ASN A   4     314.876 299.089 325.969  1.00  7.21
ATOM      8  SC  ASN A   4     316.637 299.111 325.047  1.00  7.86
ATOM      9  CA  LYS A   5     313.981 302.612 326.898  1.00  5.99
ATOM     10  SC  LYS A   5     312.002 303.404 326.437  1.00  7.20
ATOM     11  CA  GLU A   6     317.000 302.705 329.207  1.00  5.46
ATOM     12  SC  GLU A   6     317.823 300.586 330.575  1.00  6.56
ATOM     13  CA  GLU A   7     319.231 302.062 326.165  1.00  5.12
ATOM     14  SC  GLU A   7     321.843 301.332 326.045  1.00  6.30
ATOM     15  CA  LYS A   8     318.393 305.376 324.165  1.00  4.49
ATOM     16  SC  LYS A   8     316.603 306.613 322.109  1.00  5.62
ATOM     17  CA  ILE A   9     317.962 307.693 327.250  1.00  3.87
ATOM     18  SC  ILE A   9     317.481 309.259 326.933  1.00  3.87
ATOM     19  CA  LYS A  10     320.448 305.905 329.809  1.00  4.43
ATOM     20  SC  LYS A  10     318.679 304.524 331.907  1.00  5.85
ATOM     21  CA  SER A  11     323.340 305.560 327.128  1.00  4.30
ATOM     22  SC  SER A  11     323.976 304.939 326.154  1.00  4.73
ATOM     23  CA  LEU A  12     323.115 308.766 325.132  1.00  3.46
ATOM     24  SC  LEU A  12     321.523 309.302 324.638  1.00  3.37
ATOM     25  CA  ASN A  13     321.488 311.127 327.917  1.00  3.37
ATOM     26  SC  ASN A  13     320.196 312.400 328.705  1.00  3.65
ATOM     27  CA  ARG A  14     324.573 310.857 330.271  1.00  3.73
ATOM     28  SC  ARG A  14     326.037 308.105 328.738  1.00  5.19
ATOM     29  CA  MET A  15     326.333 314.178 329.159  1.00  3.65
ATOM     30  SC  MET A  15     327.021 314.438 331.194  1.00  4.30
ATOM     31  CA  GLN A  16     325.457 314.130 325.443  1.00  3.32
ATOM     32  SC  GLN A  16     324.288 312.752 323.807  1.00  3.58
ATOM     33  CA  TYR A  17     322.221 315.946 325.956  1.00  3.85
ATOM     34  SC  TYR A  17     320.288 317.180 328.320  1.00  4.78
ATOM     35  CA  GLU A  18     323.277 318.622 328.287  1.00  4.35
ATOM     36  SC  GLU A  18     323.765 317.794 330.496  1.00  5.17
ATOM     37  CA  VAL A  19     326.737 319.281 326.411  1.00  4.12
ATOM     38  SC  VAL A  19     327.462 318.215 325.643  1.00  4.24
ATOM     39  CA  THR A  20     326.474 323.007 326.413  1.00  4.76
ATOM     40  SC  THR A  20     325.274 323.223 325.589  1.00  5.23
ATOM     41  CA  GLN A  21     325.129 323.188 330.133  1.00  5.66
ATOM     42  SC  GLN A  21     323.301 323.944 331.292  1.00  6.86
ATOM     43  CA  ASN A  22     328.714 324.060 331.066  1.00  5.91
ATOM     44  SC  ASN A  22     328.446 325.881 331.927  1.00  6.68
ATOM     45  CA  ASN A  23     328.890 320.367 331.789  1.00  5.64
ATOM     46  SC  ASN A  23     327.333 319.707 330.564  1.00  6.28
ATOM     47  CA  GLY A  24     331.116 318.884 328.958  1.00  5.50
ATOM     48  CA  THR A  25     332.226 318.188 325.293  1.00  4.98
ATOM     49  SC  THR A  25     333.610 318.788 325.325  1.00  5.48
ATOM     50  CA  GLU A  26     332.051 314.714 323.567  1.00  4.41
ATOM     51  SC  GLU A  26     333.254 312.507 324.642  1.00  4.85
ATOM     52  CA  PRO A  27     332.734 314.066 319.795  1.00  5.06
ATOM     53  SC  PRO A  27     333.852 313.452 320.260  1.00  5.24
ATOM     54  CA  PRO A  28     330.161 312.046 317.773  1.00  5.02
ATOM     55  SC  PRO A  28     330.823 313.036 316.950  1.00  5.61
ATOM     56  CA  PHE A  29     329.985 308.345 318.526  1.00  4.79
ATOM     57  SC  PHE A  29     328.135 309.153 320.767  1.00  5.45
ATOM     58  CA  GLN A  30     330.640 305.707 316.236  1.00  5.45
ATOM     59  SC  GLN A  30     333.103 305.991 316.471  1.00  6.52
ATOM     60  CA  ASN A  31     328.240 303.517 318.302  1.00  5.67
ATOM     61  SC  ASN A  31     329.046 303.319 320.234  1.00  6.18
ATOM     62  CA  GLU A  32     324.922 305.308 318.185  1.00  5.99
ATOM     63  SC  GLU A  32     324.796 306.417 320.293  1.00  7.11
ATOM     64  CA  TYR A  33     325.792 308.554 316.588  1.00  5.70
ATOM     65  SC  TYR A  33     326.247 311.934 316.298  1.00  6.67
ATOM     66  CA  TRP A  34     326.905 306.668 313.450  1.00  5.31
ATOM     67  SC  TRP A  34     329.644 308.444 314.495  1.00  5.75
ATOM     68  CA  ASP A  35     324.667 303.887 313.837  1.00  5.99
ATOM     69  SC  ASP A  35     324.697 302.067 314.902  1.00  6.77
ATOM     70  CA  HIS A  36     321.566 306.159 313.316  1.00  6.22
ATOM     71  SC  HIS A  36     323.388 308.174 312.727  1.00  6.95
ATOM     72  CA  LYS A  37     320.375 308.065 310.250  1.00  5.99
ATOM     73  SC  LYS A  37     317.463 307.044 310.439  1.00  7.11
ATOM     74  CA  GLU A  38     319.760 311.662 309.907  1.00  5.73
ATOM     75  SC  GLU A  38     321.023 311.868 307.789  1.00  6.71
ATOM     76  CA  GLU A  39     317.067 313.540 311.885  1.00  5.08
ATOM     77  SC  GLU A  39     315.733 311.673 312.853  1.00  6.28
ATOM     78  CA  GLY A  40     315.953 317.084 310.762  1.00  3.98
ATOM     79  CA  LEU A  41     318.181 320.174 311.202  1.00  3.15
ATOM     80  SC  LEU A  41     319.380 321.428 309.967  1.00  3.62
ATOM     81  CA  TYR A  42     319.356 319.553 314.590  1.00  2.87
ATOM     82  SC  TYR A  42     319.577 322.234 316.651  1.00  4.35
ATOM     83  CA  VAL A  43     318.148 316.392 315.948  1.00  2.47
ATOM     84  SC  VAL A  43     318.612 316.011 314.553  1.00  2.85
ATOM     85  CA  ASP A  44     318.404 314.891 319.386  1.00  2.82
ATOM     86  SC  ASP A  44     316.388 315.171 319.392  1.00  3.83
ATOM     87  CA  ILE A  45     318.782 311.108 319.601  1.00  2.97
ATOM     88  SC  ILE A  45     320.687 310.742 319.606  1.00  3.16
ATOM     89  CA  VAL A  46     316.266 311.036 322.714  1.00  3.01
ATOM     90  SC  VAL A  46     315.427 312.289 322.600  1.00  3.25
ATOM     91  CA  SER A  47     313.508 309.582 320.618  1.00  3.49
ATOM     92  SC  SER A  47     312.343 308.864 320.960  1.00  3.87
ATOM     93  CA  GLY A  48     314.614 311.072 317.282  1.00  3.30
ATOM     94  CA  LYS A  49     313.135 314.539 316.870  1.00  2.90
ATOM     95  SC  LYS A  49     310.919 313.202 316.956  1.00  3.66
ATOM     96  CA  PRO A  50     313.746 317.481 314.793  1.00  2.83
ATOM     97  SC  PRO A  50     312.374 317.279 314.628  1.00  3.12
ATOM     98  CA  LEU A  51     315.256 320.735 316.490  1.00  2.67
ATOM     99  SC  LEU A  51     315.546 319.820 318.312  1.00  2.82
ATOM    100  CA  PHE A  52     315.371 323.028 313.489  1.00  2.94
ATOM    101  SC  PHE A  52     317.272 324.623 311.849  1.00  4.43
ATOM    102  CA  THR A  53     312.520 321.765 311.018  1.00  3.22
ATOM    103  SC  THR A  53     311.073 321.800 310.875  1.00  3.82
ATOM    104  CA  SER A  54     312.294 324.858 308.876  1.00  4.21
ATOM    105  SC  SER A  54     312.376 324.832 307.597  1.00  4.61
ATOM    106  CA  LYS A  55     312.579 327.405 311.739  1.00  5.07
ATOM    107  SC  LYS A  55     309.857 328.059 312.649  1.00  6.25
ATOM    108  CA  ASP A  56     315.578 329.695 311.891  1.00  5.65
ATOM    109  SC  ASP A  56     316.003 331.438 311.141  1.00  6.41
ATOM    110  CA  LYS A  57     319.334 329.692 312.992  1.00  5.78
ATOM    111  SC  LYS A  57     320.812 331.578 311.070  1.00  6.97
ATOM    112  CA  PHE A  58     321.378 331.406 315.807  1.00  5.92
ATOM    113  SC  PHE A  58     319.713 332.634 318.025  1.00  6.52
ATOM    114  CA  ASP A  59     325.097 332.457 315.899  1.00  7.10
ATOM    115  SC  ASP A  59     324.746 332.215 317.874  1.00  7.59
ATOM    116  CA  SER A  60     327.985 330.293 315.418  1.00  8.03
ATOM    117  SC  SER A  60     328.453 329.004 315.446  1.00  8.27
ATOM    118  CA  GLN A  61     329.965 332.881 317.419  1.00  9.20
ATOM    119  SC  GLN A  61     330.049 335.434 316.607  1.00 10.03
ATOM    120  CA  CYS A  62     329.588 330.425 320.374  1.00  9.15
ATOM    121  SC  CYS A  62     328.522 329.807 319.934  1.00  8.97
ATOM    122  CA  GLY A  63     330.797 327.299 318.596  1.00  9.17
ATOM    123  CA  TRP A  64     327.590 325.262 318.775  1.00  7.20
ATOM    124  SC  TRP A  64     328.269 323.647 321.623  1.00  7.18
ATOM    125  CA  PRO A  65     324.536 324.214 316.916  1.00  6.22
ATOM    126  SC  PRO A  65     324.661 322.842 317.381  1.00  6.56
ATOM    127  CA  SER A  66     321.854 327.041 317.764  1.00  5.13
ATOM    128  SC  SER A  66     322.503 327.992 317.262  1.00  5.44
ATOM    129  CA  PHE A  67     318.151 327.135 316.774  1.00  4.39
ATOM    130  SC  PHE A  67     315.834 325.369 317.401  1.00  5.21
ATOM    131  CA  THR A  68     315.226 329.757 316.730  1.00  5.17
ATOM    132  SC  THR A  68     314.601 329.923 315.449  1.00  5.67
ATOM    133  CA  LYS A  69     311.835 328.523 317.849  1.00  5.57
ATOM    134  SC  LYS A  69     310.577 330.158 320.130  1.00  6.88
ATOM    135  CA  PRO A  70     310.362 325.278 318.443  1.00  5.22
ATOM    136  SC  PRO A  70     309.267 325.974 319.042  1.00  5.83
ATOM    137  CA  ILE A  71     308.440 323.376 315.748  1.00  4.79
ATOM    138  SC  ILE A  71     310.067 322.518 315.440  1.00  4.44
ATOM    139  CA  GLU A  72     304.694 322.828 316.105  1.00  6.10
ATOM    140  SC  GLU A  72     304.493 322.382 313.724  1.00  7.45
ATOM    141  CA  GLU A  73     305.372 318.884 316.612  1.00  6.22
ATOM    142  SC  GLU A  73     306.547 317.835 314.840  1.00  7.30
ATOM    143  CA  GLU A  74     309.010 319.569 317.891  1.00  5.42
ATOM    144  SC  GLU A  74     310.964 318.056 318.471  1.00  6.32
ATOM    145  CA  VAL A  75     310.132 320.832 321.335  1.00  3.82
ATOM    146  SC  VAL A  75     311.633 320.980 321.780  1.00  3.52
ATOM    147  CA  GLU A  76     308.703 323.150 324.150  1.00  3.76
ATOM    148  SC  GLU A  76     308.736 322.163 326.319  1.00  4.70
ATOM    149  CA  GLU A  77     310.551 325.831 326.136  1.00  3.41
ATOM    150  SC  GLU A  77     311.707 327.356 324.678  1.00  4.37
ATOM    151  CA  LYS A  78     310.350 326.419 329.728  1.00  3.38
ATOM    152  SC  LYS A  78     307.606 325.724 329.885  1.00  4.47
ATOM    153  CA  LEU A  79     312.439 329.419 332.040  1.00  3.75
ATOM    154  SC  LEU A  79     313.328 331.038 333.110  1.00  4.39
ATOM    155  CA  ASP A  80     314.354 328.939 335.431  1.00  4.68
ATOM    156  SC  ASP A  80     314.697 327.351 336.734  1.00  5.13
ATOM    157  CA  THR A  81     316.025 331.367 337.747  1.00  5.87
ATOM    158  SC  THR A  81     314.916 332.350 338.030  1.00  6.27
ATOM    159  CA  SER A  82     319.569 331.702 339.463  1.00  7.17
ATOM    160  SC  SER A  82     320.776 331.362 339.150  1.00  7.26
ATOM    161  CA  HIS A  83     321.094 334.528 342.009  1.00  8.57
ATOM    162  SC  HIS A  83     323.113 334.450 343.738  1.00  9.55
ATOM    163  CA  GLY A  84     320.188 337.421 339.780  1.00  8.68
ATOM    164  CA  MET A  85     320.601 335.440 336.328  1.00  7.23
ATOM    165  SC  MET A  85     322.172 334.000 336.127  1.00  7.81
ATOM    166  CA  ILE A  86     317.732 333.933 334.079  1.00  5.70
ATOM    167  SC  ILE A  86     316.707 334.695 332.696  1.00  5.88
ATOM    168  CA  ARG A  87     317.857 330.295 332.292  1.00  4.50
ATOM    169  SC  ARG A  87     320.640 329.702 330.650  1.00  5.60
ATOM    170  CA  THR A  88     315.841 328.244 329.791  1.00  3.46
ATOM    171  SC  THR A  88     315.120 329.292 329.021  1.00  3.90
ATOM    172  CA  GLU A  89     315.824 324.432 328.722  1.00  2.81
ATOM    173  SC  GLU A  89     316.690 322.139 328.389  1.00  3.79
ATOM    174  CA  VAL A  90     314.506 323.378 325.208  1.00  2.50
ATOM    175  SC  VAL A  90     315.753 323.820 324.787  1.00  2.55
ATOM    176  CA  ARG A  91     313.300 319.892 325.448  1.00  3.31
ATOM    177  SC  ARG A  91     312.486 317.673 327.719  1.00  4.75
ATOM    178  CA  SER A  92     310.637 317.417 324.671  1.00  4.34
ATOM    179  SC  SER A  92     310.800 317.351 323.440  1.00  4.58
ATOM    180  CA  ARG A  93     309.721 315.471 327.877  1.00  5.77
ATOM    181  SC  ARG A  93     308.076 313.619 330.294  1.00  7.19
ATOM    182  CA  THR A  94     308.223 312.110 326.399  1.00  6.59
ATOM    183  SC  THR A  94     309.455 312.538 325.590  1.00  7.15
ATOM    184  CA  ALA A  95     310.104 309.273 328.439  1.00  6.21
ATOM    185  SC  ALA A  95     309.927 308.769 327.997  1.00  6.42
ATOM    186  CA  ASP A  96     313.377 310.947 327.431  1.00  5.57
ATOM    187  SC  ASP A  96     312.930 309.859 325.755  1.00  6.35
ATOM    188  CA  SER A  97     314.659 314.204 328.829  1.00  4.85
ATOM    189  SC  SER A  97     315.315 313.437 329.688  1.00  5.25
ATOM    190  CA  HIS A  98     317.696 314.731 326.473  1.00  3.84
ATOM    191  SC  HIS A  98     318.956 314.399 324.046  1.00  4.88
ATOM    192  CA  LEU A  99     317.299 318.382 325.608  1.00  2.88
ATOM    193  SC  LEU A  99     315.795 318.069 324.219  1.00  2.98
ATOM    194  CA  GLY A 100     319.467 321.471 325.516  1.00  3.06
ATOM    195  CA  HIS A 101     320.325 324.821 326.847  1.00  2.95
ATOM    196  SC  HIS A 101     322.244 323.022 327.791  1.00  4.16
ATOM    197  CA  VAL A 102     318.975 328.393 326.174  1.00  3.01
ATOM    198  SC  VAL A 102     317.517 328.418 325.943  1.00  2.94
ATOM    199  CA  PHE A 103     320.854 331.680 325.682  1.00  4.00
ATOM    200  SC  PHE A 103     321.548 330.911 322.933  1.00  5.22
ATOM    201  CA  ASN A 104     320.291 335.238 326.913  1.00  4.94
ATOM    202  SC  ASN A 104     320.164 334.849 328.907  1.00  5.51
ATOM    203  CA  ASP A 105     321.438 336.678 323.589  1.00  5.79
ATOM    204  SC  ASP A 105     321.694 335.547 321.991  1.00  6.48
ATOM    205  CA  GLY A 106     317.722 337.508 322.731  1.00  6.37
ATOM    206  CA  PRO A 107     314.630 339.279 323.818  1.00  6.94
ATOM    207  SC  PRO A 107     314.357 338.735 322.592  1.00  7.44
ATOM    208  CA  GLY A 108     315.498 338.599 327.556  1.00  7.28
ATOM    209  CA  PRO A 109     312.329 339.827 329.240  1.00  7.56
ATOM    210  SC  PRO A 109     313.171 340.986 329.412  1.00  7.89
ATOM    211  CA  ASN A 110     310.203 338.609 326.302  1.00  6.83
ATOM    212  SC  ASN A 110     310.059 338.346 324.306  1.00  7.07
ATOM    213  CA  GLY A 111     312.082 335.280 325.800  1.00  6.30
ATOM    214  CA  LEU A 112     315.386 333.574 325.299  1.00  4.82
ATOM    215  SC  LEU A 112     316.676 333.059 326.977  1.00  4.41
ATOM    216  CA  ARG A 113     316.981 331.407 322.597  1.00  4.33
ATOM    217  SC  ARG A 113     314.228 333.245 321.525  1.00  5.54
ATOM    218  CA  TYR A 114     317.714 327.586 322.078  1.00  3.51
ATOM    219  SC  TYR A 114     314.750 326.082 321.771  1.00  4.63
ATOM    220  CA  CYS A 115     321.106 325.850 321.757  1.00  3.52
ATOM    221  SC  CYS A 115     322.363 326.218 321.976  1.00  3.90
ATOM    222  CA  ILE A 116     321.880 322.004 321.523  1.00  3.06
ATOM    223  SC  ILE A 116     319.992 321.812 321.618  1.00  2.97
ATOM    224  CA  ASN A 117     325.105 320.134 322.283  1.00  3.66
ATOM    225  SC  ASN A 117     323.985 318.586 323.016  1.00  4.34
ATOM    226  CA  SER A 118     328.424 319.866 320.789  1.00  4.51
ATOM    227  SC  SER A 118     329.727 320.056 320.609  1.00  5.07
ATOM    228  CA  ALA A 119     328.660 317.053 318.398  1.00  4.80
ATOM    229  SC  ALA A 119     329.428 316.887 318.573  1.00  5.02
ATOM    230  CA  ALA A 120     325.814 315.033 320.071  1.00  4.32
ATOM    231  SC  ALA A 120     326.044 315.179 320.790  1.00  4.52
ATOM    232  CA  LEU A 121     323.020 316.541 317.992  1.00  3.23
ATOM    233  SC  LEU A 121     321.275 317.224 319.068  1.00  3.26
ATOM    234  CA  ARG A 122     322.682 315.357 314.380  1.00  3.19
ATOM    235  SC  ARG A 122     321.874 312.076 314.927  1.00  4.85
ATOM    236  CA  PHE A 123     321.792 317.052 311.263  1.00  3.32
ATOM    237  SC  PHE A 123     324.563 316.316 310.127  1.00  4.82
ATOM    238  CA  VAL A 124     320.612 316.482 307.639  1.00  3.60
ATOM    239  SC  VAL A 124     319.455 317.354 307.544  1.00  3.68
ATOM    240  CA  PRO A 125     322.467 316.364 304.375  1.00  4.89
ATOM    241  SC  PRO A 125     321.631 315.258 303.871  1.00  5.31
ATOM    242  CA  LYS A 126     321.980 318.853 301.631  1.00  5.19
ATOM    243  SC  LYS A 126     323.685 320.799 299.999  1.00  6.73
ATOM    244  CA  HIS A 127     318.684 317.437 300.462  1.00  5.64
ATOM    245  SC  HIS A 127     318.442 314.760 300.922  1.00  7.02
ATOM    246  CA  LYS A 128     316.949 317.490 303.828  1.00  5.24
ATOM    247  SC  LYS A 128     315.128 316.052 305.476  1.00  6.67
ATOM    248  CA  LEU A 129     318.032 321.064 304.552  1.00  4.03
ATOM    249  SC  LEU A 129     319.884 321.985 304.819  1.00  3.78
ATOM    250  CA  LYS A 130     318.200 322.509 301.140  1.00  4.96
ATOM    251  SC  LYS A 130     320.330 324.413 300.076  1.00  5.77
ATOM    252  CA  GLU A 131     314.705 320.967 300.044  1.00  6.15
ATOM    253  SC  GLU A 131     315.825 320.099 298.266  1.00  6.90
ATOM    254  CA  GLU A 132     313.140 322.045 303.371  1.00  6.59
ATOM    255  SC  GLU A 132     312.043 322.191 305.519  1.00  7.31
ATOM    256  CA  GLY A 133     314.435 325.762 303.368  1.00  6.81
ATOM    257  CA  TYR A 134     317.434 325.847 305.961  1.00  6.06
ATOM    258  SC  TYR A 134     316.231 322.999 307.227  1.00  6.86
ATOM    259  CA  GLU A 135     320.718 326.662 304.451  1.00  6.28
ATOM    260  SC  GLU A 135     318.814 326.102 303.070  1.00  7.25
ATOM    261  CA  SER A 136     322.789 327.441 307.567  1.00  6.60
ATOM    262  SC  SER A 136     322.197 328.494 307.955  1.00  7.03
ATOM    263  CA  TYR A 137     323.108 324.051 309.504  1.00  5.32
ATOM    264  SC  TYR A 137     321.916 324.670 312.550  1.00  6.16
ATOM    265  CA  LEU A 138     325.716 322.608 307.117  1.00  4.85
ATOM    266  SC  LEU A 138     324.716 321.197 306.855  1.00  4.54
ATOM    267  CA  HIS A 139     327.619 325.942 307.433  1.00  6.41
ATOM    268  SC  HIS A 139     327.723 326.597 304.909  1.00  7.53
ATOM    269  CA  LEU A 140     327.785 326.224 311.142  1.00  6.47
ATOM    270  SC  LEU A 140     326.163 326.474 312.421  1.00  6.43
ATOM    271  CA  PHE A 141     326.395 322.892 312.536  1.00  6.22
ATOM    272  SC  PHE A 141     324.195 320.917 313.019  1.00  6.07
ATOM    273  CA  ASN A 142     328.749 321.072 309.923  1.00  7.47
ATOM    274  SC  ASN A 142     329.524 319.575 308.870  1.00  7.40
ATOM    275  CA  LYS A 143     331.766 322.929 311.442  1.00  8.87
ATOM    276  SC  LYS A 143     331.753 325.959 311.436  1.00  9.47
ATOM    277  CA  LEU A 144     330.935 321.780 314.928  1.00  9.27
ATOM    278  SC  LEU A 144     329.769 323.378 315.290  1.00  8.88
ATOM    279  CA  GLU A 145     330.270 318.267 313.733  1.00 10.79
ATOM    280  SC  GLU A 145     327.498 317.932 313.798  1.00 11.28
ATOM    281  CA  HIS A 146     333.848 318.062 313.032  1.00 12.29
ATOM    282  SC  HIS A 146     333.655 319.757 310.827  1.00 12.33
ATOM    283  CA  HIS A 147     335.870 319.047 315.816  1.00 13.86
ATOM    284  SC  HIS A 147     338.174 317.809 316.829  1.00 14.10
TER
CONECT    1    3    2
CONECT    3    5    4
CONECT    5    7    6
CONECT    7    9    8
CONECT    9   11   10
CONECT   11   13   12
CONECT   13   15   14
CONECT   15   17   16
CONECT   17   19   18
CONECT   19   21   20
CONECT   21   23   22
CONECT   23   25   24
CONECT   25   27   26
CONECT   27   29   28
CONECT   29   31   30
CONECT   31   33   32
CONECT   33   35   34
CONECT   35   37   36
CONECT   37   39   38
CONECT   39   41   40
CONECT   41   43   42
CONECT   43   45   44
CONECT   45   47   46
CONECT   47   48
CONECT   48   50   49
CONECT   50   52   51
CONECT   52   54   53
CONECT   54   56   55
CONECT   56   58   57
CONECT   58   60   59
CONECT   60   62   61
CONECT   62   64   63
CONECT   64   66   65
CONECT   66   68   67
CONECT   68   70   69
CONECT   70   72   71
CONECT   72   74   73
CONECT   74   76   75
CONECT   76   78   77
CONECT   78   79
CONECT   79   81   80
CONECT   81   83   82
CONECT   83   85   84
CONECT   85   87   86
CONECT   87   89   88
CONECT   89   91   90
CONECT   91   93   92
CONECT   93   94
CONECT   94   96   95
CONECT   96   98   97
CONECT   98  100   99
CONECT  100  102  101
CONECT  102  104  103
CONECT  104  106  105
CONECT  106  108  107
CONECT  108  110  109
CONECT  110  112  111
CONECT  112  114  113
CONECT  114  116  115
CONECT  116  118  117
CONECT  118  120  119
CONECT  120  122  121
CONECT  122  123
CONECT  123  125  124
CONECT  125  127  126
CONECT  127  129  128
CONECT  129  131  130
CONECT  131  133  132
CONECT  133  135  134
CONECT  135  137  136
CONECT  137  139  138
CONECT  139  141  140
CONECT  141  143  142
CONECT  143  145  144
CONECT  145  147  146
CONECT  147  149  148
CONECT  149  151  150
CONECT  151  153  152
CONECT  153  155  154
CONECT  155  157  156
CONECT  157  159  158
CONECT  159  161  160
CONECT  161  163  162
CONECT  163  164
CONECT  164  166  165
CONECT  166  168  167
CONECT  168  170  169
CONECT  170  172  171
CONECT  172  174  173
CONECT  174  176  175
CONECT  176  178  177
CONECT  178  180  179
CONECT  180  182  181
CONECT  182  184  183
CONECT  184  186  185
CONECT  186  188  187
CONECT  188  190  189
CONECT  190  192  191
CONECT  192  194  193
CONECT  194  195
CONECT  195  197  196
CONECT  197  199  198
CONECT  199  201  200
CONECT  201  203  202
CONECT  203  205  204
CONECT  205  206
CONECT  206  208  207
CONECT  208  209
CONECT  209  211  210
CONECT  211  213  212
CONECT  213  214
CONECT  214  216  215
CONECT  216  218  217
CONECT  218  220  219
CONECT  220  222  221
CONECT  222  224  223
CONECT  224  226  225
CONECT  226  228  227
CONECT  228  230  229
CONECT  230  232  231
CONECT  232  234  233
CONECT  234  236  235
CONECT  236  238  237
CONECT  238  240  239
CONECT  240  242  241
CONECT  242  244  243
CONECT  244  246  245
CONECT  246  248  247
CONECT  248  250  249
CONECT  250  252  251
CONECT  252  254  253
CONECT  254  256  255
CONECT  256  257
CONECT  257  259  258
CONECT  259  261  260
CONECT  261  263  262
CONECT  263  265  264
CONECT  265  267  266
CONECT  267  269  268
CONECT  269  271  270
CONECT  271  273  272
CONECT  273  275  274
CONECT  275  277  276
CONECT  277  279  278
CONECT  279  281  280
CONECT  281  283  282
CONECT  283  284
ENDMDL
REMARK 2KZN MODEL 4 UNRES energy =   658.92 kcal/mol RMSD =12.31 A
CRYST1  640.000  640.000  640.000  90.00  90.00  90.00 P 1           1
ORIGX1       1.00000   0.00000   0.00000        0.00000
ORIGX2       0.00000   1.00000   0.00000        0.00000
ORIGX2       0.00000   0.00000   1.00000        0.00000
SCALE1       1.00000   0.00000   0.00000        0.00000
SCALE2       1.00000   0.00000   0.00000        0.00000
SCALE3       1.00000   0.00000   0.00000        0.00000
ATOM      1  CA  MET A   1     309.073 324.487 311.015  1.00 12.15
ATOM      2  SC  MET A   1     309.939 322.751 311.482  1.00 12.35
ATOM      3  CA  ALA A   2     306.413 322.104 309.379  1.00 11.11
ATOM      4  SC  ALA A   2     305.711 322.164 309.190  1.00 11.27
ATOM      5  CA  TYR A   3     309.446 320.043 307.768  1.00  9.80
ATOM      6  SC  TYR A   3     311.990 320.652 305.633  1.00 10.20
ATOM      7  CA  ASN A   4     309.265 316.276 307.657  1.00  9.11
ATOM      8  SC  ASN A   4     309.023 314.486 306.778  1.00  9.76
ATOM      9  CA  LYS A   5     312.046 314.035 308.723  1.00  8.44
ATOM     10  SC  LYS A   5     311.650 311.944 310.060  1.00  9.86
ATOM     11  CA  GLU A   6     313.039 312.651 305.257  1.00  7.58
ATOM     12  SC  GLU A   6     312.216 310.039 305.754  1.00  8.57
ATOM     13  CA  GLU A   7     313.099 316.091 303.669  1.00  6.83
ATOM     14  SC  GLU A   7     311.611 317.698 303.095  1.00  7.78
ATOM     15  CA  LYS A   8     314.992 317.712 306.394  1.00  6.06
ATOM     16  SC  LYS A   8     314.521 317.909 309.557  1.00  7.25
ATOM     17  CA  ILE A   9     318.073 315.049 305.728  1.00  5.03
ATOM     18  SC  ILE A   9     316.514 314.695 305.614  1.00  4.98
ATOM     19  CA  LYS A  10     317.466 314.968 302.110  1.00  5.60
ATOM     20  SC  LYS A  10     316.249 312.616 301.259  1.00  6.97
ATOM     21  CA  SER A  11     318.362 318.608 301.008  1.00  5.71
ATOM     22  SC  SER A  11     317.440 319.481 301.304  1.00  6.33
ATOM     23  CA  LEU A  12     319.888 320.601 303.871  1.00  4.35
ATOM     24  SC  LEU A  12     319.542 319.337 305.539  1.00  4.21
ATOM     25  CA  ASN A  13     322.624 317.840 304.471  1.00  3.92
ATOM     26  SC  ASN A  13     323.208 315.887 304.335  1.00  4.29
ATOM     27  CA  ARG A  14     325.425 320.363 304.112  1.00  5.04
ATOM     28  SC  ARG A  14     326.474 321.908 301.571  1.00  6.57
ATOM     29  CA  MET A  15     323.482 322.843 306.179  1.00  5.27
ATOM     30  SC  MET A  15     322.233 324.613 304.986  1.00  6.11
ATOM     31  CA  GLN A  16     323.236 320.711 309.344  1.00  4.26
ATOM     32  SC  GLN A  16     321.170 321.623 308.573  1.00  4.39
ATOM     33  CA  TYR A  17     326.790 319.165 308.775  1.00  4.99
ATOM     34  SC  TYR A  17     326.671 315.802 309.720  1.00  5.82
ATOM     35  CA  GLU A  18     327.878 322.923 308.361  1.00  6.35
ATOM     36  SC  GLU A  18     329.081 324.889 307.759  1.00  7.03
ATOM     37  CA  VAL A  19     326.381 324.491 311.484  1.00  6.47
ATOM     38  SC  VAL A  19     324.913 324.226 311.615  1.00  6.44
ATOM     39  CA  THR A  20     327.638 321.966 314.069  1.00  6.66
ATOM     40  SC  THR A  20     326.854 321.377 315.260  1.00  6.71
ATOM     41  CA  GLN A  21     331.251 322.135 313.199  1.00  7.89
ATOM     42  SC  GLN A  21     332.020 322.029 310.822  1.00  8.48
ATOM     43  CA  ASN A  22     331.303 325.968 312.946  1.00  8.88
ATOM     44  SC  ASN A  22     331.281 327.275 311.371  1.00  9.48
ATOM     45  CA  ASN A  23     329.299 326.979 315.867  1.00  8.64
ATOM     46  SC  ASN A  23     327.832 327.691 314.625  1.00  8.98
ATOM     47  CA  GLY A  24     327.395 324.804 318.049  1.00  8.10
ATOM     48  CA  THR A  25     330.495 323.014 319.286  1.00  6.65
ATOM     49  SC  THR A  25     331.094 321.961 318.466  1.00  6.88
ATOM     50  CA  GLU A  26     332.449 323.129 322.329  1.00  5.53
ATOM     51  SC  GLU A  26     331.999 323.359 325.060  1.00  6.04
ATOM     52  CA  PRO A  27     336.160 321.915 323.508  1.00  5.56
ATOM     53  SC  PRO A  27     336.074 323.299 323.484  1.00  5.74
ATOM     54  CA  PRO A  28     336.025 318.919 325.875  1.00  5.36
ATOM     55  SC  PRO A  28     337.128 319.670 326.477  1.00  5.94
ATOM     56  CA  PHE A  29     332.707 319.146 327.837  1.00  5.22
ATOM     57  SC  PHE A  29     330.250 319.219 326.090  1.00  5.85
ATOM     58  CA  GLN A  30     331.454 318.382 331.500  1.00  6.03
ATOM     59  SC  GLN A  30     332.945 318.935 332.890  1.00  7.15
ATOM     60  CA  ASN A  31     327.647 318.557 332.167  1.00  5.77
ATOM     61  SC  ASN A  31     326.012 318.869 331.061  1.00  6.24
ATOM     62  CA  GLU A  32     326.531 317.862 335.745  1.00  6.08
ATOM     63  SC  GLU A  32     327.956 318.928 337.571  1.00  7.08
ATOM     64  CA  TYR A  33     324.478 314.514 335.555  1.00  5.70
ATOM     65  SC  TYR A  33     321.603 315.984 334.518  1.00  6.73
ATOM     66  CA  TRP A  34     327.846 313.259 333.994  1.00  4.79
ATOM     67  SC  TRP A  34     328.446 314.641 330.868  1.00  5.26
ATOM     68  CA  ASP A  35     329.308 309.918 334.838  1.00  5.16
ATOM     69  SC  ASP A  35     330.189 308.328 335.369  1.00  6.04
ATOM     70  CA  HIS A  36     326.950 309.738 337.917  1.00  5.03
ATOM     71  SC  HIS A  36     325.419 311.927 338.061  1.00  6.14
ATOM     72  CA  LYS A  37     323.827 309.898 335.997  1.00  4.46
ATOM     73  SC  LYS A  37     321.333 308.744 337.414  1.00  5.71
ATOM     74  CA  GLU A  38     324.197 309.804 332.182  1.00  4.17
ATOM     75  SC  GLU A  38     326.542 310.437 332.176  1.00  5.18
ATOM     76  CA  GLU A  39     320.954 309.458 330.363  1.00  3.96
ATOM     77  SC  GLU A  39     319.675 309.149 332.159  1.00  4.83
ATOM     78  CA  GLY A  40     321.391 310.127 326.673  1.00  3.12
ATOM     79  CA  LEU A  41     322.232 312.607 324.174  1.00  2.64
ATOM     80  SC  LEU A  41     323.761 311.595 323.421  1.00  2.84
ATOM     81  CA  TYR A  42     320.546 314.408 321.121  1.00  2.69
ATOM     82  SC  TYR A  42     317.949 316.362 321.004  1.00  3.76
ATOM     83  CA  VAL A  43     321.738 315.707 317.695  1.00  2.84
ATOM     84  SC  VAL A  43     322.240 315.949 316.289  1.00  3.08
ATOM     85  CA  ASP A  44     321.326 318.452 315.003  1.00  3.42
ATOM     86  SC  ASP A  44     321.167 320.403 314.842  1.00  4.42
ATOM     87  CA  ILE A  45     318.968 317.599 311.976  1.00  3.80
ATOM     88  SC  ILE A  45     318.274 318.942 310.875  1.00  4.01
ATOM     89  CA  VAL A  46     321.294 315.386 309.771  1.00  4.30
ATOM     90  SC  VAL A  46     322.102 316.337 308.888  1.00  4.47
ATOM     91  CA  SER A  47     322.384 313.900 312.831  1.00  5.12
ATOM     92  SC  SER A  47     322.582 312.532 312.709  1.00  5.59
ATOM     93  CA  GLY A  48     326.110 314.282 314.254  1.00  4.87
ATOM     94  CA  LYS A  49     326.168 317.554 316.428  1.00  4.19
ATOM     95  SC  LYS A  49     326.409 319.117 313.723  1.00  5.10
ATOM     96  CA  PRO A  50     325.653 317.873 320.203  1.00  3.64
ATOM     97  SC  PRO A  50     326.933 318.554 320.250  1.00  4.12
ATOM     98  CA  LEU A  51     322.368 319.340 320.459  1.00  3.20
ATOM     99  SC  LEU A  51     322.555 320.902 319.257  1.00  3.42
ATOM    100  CA  PHE A  52     320.388 318.323 323.493  1.00  3.26
ATOM    101  SC  PHE A  52     318.628 320.426 322.584  1.00  4.87
ATOM    102  CA  THR A  53     320.492 316.144 326.519  1.00  3.13
ATOM    103  SC  THR A  53     320.849 316.836 327.743  1.00  3.68
ATOM    104  CA  SER A  54     317.984 313.429 327.464  1.00  3.64
ATOM    105  SC  SER A  54     318.874 312.884 328.254  1.00  4.10
ATOM    106  CA  LYS A  55     316.208 313.228 330.918  1.00  4.24
ATOM    107  SC  LYS A  55     316.468 313.744 333.900  1.00  5.75
ATOM    108  CA  ASP A  56     313.682 316.005 330.005  1.00  4.30
ATOM    109  SC  ASP A  56     314.100 316.887 331.783  1.00  5.15
ATOM    110  CA  LYS A  57     312.101 315.008 326.611  1.00  4.25
ATOM    111  SC  LYS A  57     310.360 312.924 326.870  1.00  5.51
ATOM    112  CA  PHE A  58     309.979 316.961 323.847  1.00  4.77
ATOM    113  SC  PHE A  58     311.778 319.312 323.315  1.00  5.89
ATOM    114  CA  ASP A  59     307.841 315.678 321.102  1.00  5.81
ATOM    115  SC  ASP A  59     306.831 314.845 322.636  1.00  6.30
ATOM    116  CA  SER A  60     306.998 316.687 317.403  1.00  7.09
ATOM    117  SC  SER A  60     307.442 316.235 316.225  1.00  7.44
ATOM    118  CA  GLN A  61     303.494 315.889 315.794  1.00  7.99
ATOM    119  SC  GLN A  61     302.435 315.619 317.864  1.00  9.00
ATOM    120  CA  CYS A  62     304.847 317.032 312.340  1.00  7.56
ATOM    121  SC  CYS A  62     305.875 317.669 311.793  1.00  7.55
ATOM    122  CA  GLY A  63     305.935 313.306 312.009  1.00  7.73
ATOM    123  CA  TRP A  64     309.076 313.197 314.145  1.00  6.58
ATOM    124  SC  TRP A  64     309.991 315.611 311.968  1.00  6.72
ATOM    125  CA  PRO A  65     310.465 311.005 316.874  1.00  6.28
ATOM    126  SC  PRO A  65     311.603 310.915 316.008  1.00  6.63
ATOM    127  CA  SER A  66     311.003 312.911 320.108  1.00  5.10
ATOM    128  SC  SER A  66     310.695 311.955 320.988  1.00  5.46
ATOM    129  CA  PHE A  67     313.489 315.468 321.071  1.00  4.13
ATOM    130  SC  PHE A  67     312.321 316.517 318.531  1.00  5.02
ATOM    131  CA  THR A  68     315.662 316.062 324.059  1.00  4.03
ATOM    132  SC  THR A  68     316.830 315.336 324.187  1.00  4.58
ATOM    133  CA  LYS A  69     316.759 318.770 326.728  1.00  3.79
ATOM    134  SC  LYS A  69     314.716 319.966 328.829  1.00  4.72
ATOM    135  CA  PRO A  70     318.683 322.048 326.412  1.00  3.68
ATOM    136  SC  PRO A  70     317.583 322.513 327.051  1.00  4.15
ATOM    137  CA  ILE A  71     322.387 321.243 327.307  1.00  3.65
ATOM    138  SC  ILE A  71     322.983 320.229 325.818  1.00  3.69
ATOM    139  CA  GLU A  72     325.083 323.617 328.723  1.00  4.63
ATOM    140  SC  GLU A  72     323.625 324.751 330.045  1.00  5.75
ATOM    141  CA  GLU A  73     327.671 322.562 326.231  1.00  4.72
ATOM    142  SC  GLU A  73     328.096 322.094 328.630  1.00  5.72
ATOM    143  CA  GLU A  74     325.293 322.497 323.151  1.00  4.58
ATOM    144  SC  GLU A  74     326.379 322.187 320.597  1.00  5.57
ATOM    145  CA  VAL A  75     322.254 324.756 322.818  1.00  3.70
ATOM    146  SC  VAL A  75     320.953 324.901 322.114  1.00  3.51
ATOM    147  CA  GLU A  76     319.159 325.816 325.061  1.00  3.94
ATOM    148  SC  GLU A  76     318.593 327.579 326.718  1.00  4.90
ATOM    149  CA  GLU A  77     316.480 328.451 323.770  1.00  3.72
ATOM    150  SC  GLU A  77     314.274 327.691 324.398  1.00  4.57
ATOM    151  CA  LYS A  78     315.531 332.009 325.105  1.00  4.21
ATOM    152  SC  LYS A  78     318.065 333.497 324.671  1.00  5.36
ATOM    153  CA  LEU A  79     312.230 333.872 324.859  1.00  4.04
ATOM    154  SC  LEU A  79     310.835 333.637 323.846  1.00  4.38
ATOM    155  CA  ASP A  80     311.917 337.667 325.312  1.00  4.79
ATOM    156  SC  ASP A  80     312.711 338.374 323.544  1.00  5.30
ATOM    157  CA  THR A  81     309.236 340.296 325.634  1.00  5.46
ATOM    158  SC  THR A  81     308.132 340.066 326.602  1.00  5.92
ATOM    159  CA  SER A  82     309.295 343.560 324.052  1.00  6.45
ATOM    160  SC  SER A  82     310.236 343.249 323.212  1.00  6.59
ATOM    161  CA  HIS A  83     306.084 345.850 324.198  1.00  7.45
ATOM    162  SC  HIS A  83     304.270 347.831 324.451  1.00  8.20
ATOM    163  CA  GLY A  84     302.892 343.750 323.626  1.00  7.63
ATOM    164  CA  MET A  85     305.149 341.542 321.429  1.00  6.30
ATOM    165  SC  MET A  85     305.955 343.671 320.410  1.00  6.98
ATOM    166  CA  ILE A  86     307.309 338.528 321.951  1.00  5.03
ATOM    167  SC  ILE A  86     306.782 336.904 322.749  1.00  5.41
ATOM    168  CA  ARG A  87     310.748 336.956 320.869  1.00  4.12
ATOM    169  SC  ARG A  87     312.086 339.424 319.304  1.00  5.27
ATOM    170  CA  THR A  88     312.833 333.645 320.450  1.00  3.65
ATOM    171  SC  THR A  88     312.293 333.611 319.130  1.00  4.15
ATOM    172  CA  GLU A  89     316.654 333.517 320.544  1.00  3.43
ATOM    173  SC  GLU A  89     318.357 335.057 319.538  1.00  4.43
ATOM    174  CA  VAL A  90     318.936 330.396 321.159  1.00  3.18
ATOM    175  SC  VAL A  90     318.800 329.301 320.136  1.00  3.05
ATOM    176  CA  ARG A  91     321.983 330.092 323.395  1.00  4.29
ATOM    177  SC  ARG A  91     322.697 332.422 325.730  1.00  5.84
ATOM    178  CA  SER A  92     325.156 328.025 322.965  1.00  4.98
ATOM    179  SC  SER A  92     326.046 327.890 322.003  1.00  5.22
ATOM    180  CA  ARG A  93     326.986 328.205 326.369  1.00  6.36
ATOM    181  SC  ARG A  93     326.258 331.344 327.916  1.00  7.56
ATOM    182  CA  THR A  94     330.045 326.953 324.431  1.00  7.08
ATOM    183  SC  THR A  94     329.511 325.664 323.705  1.00  7.44
ATOM    184  CA  ALA A  95     331.397 329.478 322.014  1.00  7.02
ATOM    185  SC  ALA A  95     331.676 329.023 321.414  1.00  7.22
ATOM    186  CA  ASP A  96     328.146 330.650 320.602  1.00  6.53
ATOM    187  SC  ASP A  96     328.344 329.013 319.416  1.00  7.16
ATOM    188  CA  SER A  97     326.723 333.876 322.408  1.00  6.18
ATOM    189  SC  SER A  97     327.658 334.157 321.504  1.00  6.63
ATOM    190  CA  HIS A  98     323.392 333.469 320.430  1.00  5.42
ATOM    191  SC  HIS A  98     322.761 335.403 318.642  1.00  6.45
ATOM    192  CA  LEU A  99     323.067 330.283 318.325  1.00  4.39
ATOM    193  SC  LEU A  99     322.581 328.317 318.703  1.00  4.12
ATOM    194  CA  GLY A 100     319.906 330.643 316.220  1.00  4.44
ATOM    195  CA  HIS A 101     316.407 331.405 316.460  1.00  3.75
ATOM    196  SC  HIS A 101     316.122 334.153 316.678  1.00  5.03
ATOM    197  CA  VAL A 102     313.074 329.973 316.994  1.00  3.13
ATOM    198  SC  VAL A 102     313.713 329.094 318.043  1.00  3.16
ATOM    199  CA  PHE A 103     309.810 331.131 315.942  1.00  3.97
ATOM    200  SC  PHE A 103     309.043 330.796 313.049  1.00  5.24
ATOM    201  CA  ASN A 104     307.431 329.341 317.978  1.00  4.99
ATOM    202  SC  ASN A 104     306.402 329.525 319.822  1.00  5.58
ATOM    203  CA  ASP A 105     308.924 326.027 316.674  1.00  6.26
ATOM    204  SC  ASP A 105     309.768 326.180 314.836  1.00  6.91
ATOM    205  CA  GLY A 106     308.014 323.805 319.516  1.00  7.21
ATOM    206  CA  PRO A 107     306.112 323.651 322.774  1.00  7.99
ATOM    207  SC  PRO A 107     307.215 322.977 323.315  1.00  8.42
ATOM    208  CA  GLY A 108     307.400 326.578 325.011  1.00  8.49
ATOM    209  CA  PRO A 109     310.109 328.811 326.032  1.00  8.93
ATOM    210  SC  PRO A 109     309.692 329.103 327.359  1.00  9.06
ATOM    211  CA  ASN A 110     312.452 326.481 327.890  1.00  8.04
ATOM    212  SC  ASN A 110     313.180 325.263 329.404  1.00  8.25
ATOM    213  CA  GLY A 111     311.449 323.742 325.209  1.00  7.14
ATOM    214  CA  LEU A 112     312.007 325.822 321.883  1.00  5.35
ATOM    215  SC  LEU A 112     310.936 326.802 320.361  1.00  4.83
ATOM    216  CA  ARG A 113     313.758 325.515 318.589  1.00  4.71
ATOM    217  SC  ARG A 113     313.573 325.808 315.180  1.00  6.26
ATOM    218  CA  TYR A 114     317.378 325.591 317.132  1.00  3.87
ATOM    219  SC  TYR A 114     315.754 322.848 318.330  1.00  4.97
ATOM    220  CA  CYS A 115     317.014 327.230 313.482  1.00  4.20
ATOM    221  SC  CYS A 115     317.065 328.672 313.468  1.00  4.60
ATOM    222  CA  ILE A 116     320.830 327.042 313.321  1.00  4.38
ATOM    223  SC  ILE A 116     320.690 325.985 314.928  1.00  4.04
ATOM    224  CA  ASN A 117     320.378 325.370 309.869  1.00  5.63
ATOM    225  SC  ASN A 117     322.247 326.093 309.282  1.00  6.49
ATOM    226  CA  SER A 118     318.734 322.638 311.997  1.00  5.99
ATOM    227  SC  SER A 118     318.258 322.465 313.239  1.00  6.60
ATOM    228  CA  ALA A 119     315.009 323.483 312.359  1.00  5.81
ATOM    229  SC  ALA A 119     314.504 323.287 311.839  1.00  6.10
ATOM    230  CA  ALA A 120     314.678 321.098 315.183  1.00  4.59
ATOM    231  SC  ALA A 120     313.986 320.800 315.355  1.00  4.73
ATOM    232  CA  LEU A 121     316.928 318.349 316.401  1.00  3.41
ATOM    233  SC  LEU A 121     317.993 319.754 317.318  1.00  3.50
ATOM    234  CA  ARG A 122     317.311 314.664 316.670  1.00  3.65
ATOM    235  SC  ARG A 122     319.217 312.036 316.006  1.00  5.12
ATOM    236  CA  PHE A 123     317.389 312.399 319.537  1.00  3.68
ATOM    237  SC  PHE A 123     315.506 311.837 321.779  1.00  5.11
ATOM    238  CA  VAL A 124     319.788 309.498 319.945  1.00  3.73
ATOM    239  SC  VAL A 124     320.663 310.656 319.534  1.00  3.64
ATOM    240  CA  PRO A 125     319.506 307.121 323.178  1.00  4.69
ATOM    241  SC  PRO A 125     318.228 306.569 322.877  1.00  5.17
ATOM    242  CA  LYS A 126     322.983 305.528 323.619  1.00  4.75
ATOM    243  SC  LYS A 126     325.575 305.840 325.384  1.00  6.03
ATOM    244  CA  HIS A 127     321.229 302.106 323.447  1.00  5.52
ATOM    245  SC  HIS A 127     320.399 303.931 325.346  1.00  6.97
ATOM    246  CA  LYS A 128     319.327 303.134 320.235  1.00  5.14
ATOM    247  SC  LYS A 128     316.352 303.746 320.206  1.00  6.51
ATOM    248  CA  LEU A 129     322.455 304.898 318.997  1.00  3.91
ATOM    249  SC  LEU A 129     322.714 306.697 320.242  1.00  3.57
ATOM    250  CA  LYS A 130     324.778 301.862 318.221  1.00  5.00
ATOM    251  SC  LYS A 130     327.146 301.842 320.150  1.00  5.88
ATOM    252  CA  GLU A 131     321.842 299.813 316.922  1.00  6.21
ATOM    253  SC  GLU A 131     320.486 297.720 318.176  1.00  7.07
ATOM    254  CA  GLU A 132     320.681 302.006 314.023  1.00  6.61
ATOM    255  SC  GLU A 132     319.630 303.330 312.322  1.00  7.33
ATOM    256  CA  GLY A 133     324.394 302.709 313.235  1.00  6.75
ATOM    257  CA  TYR A 134     324.753 306.322 314.733  1.00  5.83
ATOM    258  SC  TYR A 134     324.615 309.577 315.731  1.00  6.64
ATOM    259  CA  GLU A 135     327.731 306.274 316.913  1.00  5.87
ATOM    260  SC  GLU A 135     328.619 304.081 317.222  1.00  6.86
ATOM    261  CA  SER A 136     328.483 309.679 315.827  1.00  6.28
ATOM    262  SC  SER A 136     328.611 310.170 314.624  1.00  6.81
ATOM    263  CA  TYR A 137     326.572 311.536 318.618  1.00  5.31
ATOM    264  SC  TYR A 137     324.669 313.975 320.078  1.00  6.55
ATOM    265  CA  LEU A 138     328.504 309.512 321.175  1.00  4.72
ATOM    266  SC  LEU A 138     327.457 308.333 319.809  1.00  4.39
ATOM    267  CA  HIS A 139     331.156 312.030 320.994  1.00  6.17
ATOM    268  SC  HIS A 139     330.199 312.845 318.674  1.00  7.39
ATOM    269  CA  LEU A 140     329.427 314.573 323.238  1.00  6.42
ATOM    270  SC  LEU A 140     327.447 315.119 323.613  1.00  6.36
ATOM    271  CA  PHE A 141     329.411 312.133 326.012  1.00  6.12
ATOM    272  SC  PHE A 141     326.759 312.069 327.238  1.00  5.93
ATOM    273  CA  ASN A 142     332.722 310.536 324.717  1.00  7.22
ATOM    274  SC  ASN A 142     333.287 309.722 322.882  1.00  7.26
ATOM    275  CA  LYS A 143     334.805 313.604 325.240  1.00  8.86
ATOM    276  SC  LYS A 143     337.500 315.006 325.345  1.00  9.82
ATOM    277  CA  LEU A 144     333.416 314.300 328.716  1.00  9.27
ATOM    278  SC  LEU A 144     332.224 312.751 328.857  1.00  8.98
ATOM    279  CA  GLU A 145     335.542 314.533 331.896  1.00 10.41
ATOM    280  SC  GLU A 145     336.673 315.699 330.068  1.00 10.75
ATOM    281  CA  HIS A 146     333.356 314.381 335.051  1.00 12.16
ATOM    282  SC  HIS A 146     330.755 315.321 335.141  1.00 12.54
ATOM    283  CA  HIS A 147     335.824 313.589 337.839  1.00 14.01
ATOM    284  SC  HIS A 147     336.918 311.598 336.388  1.00 14.72
TER
CONECT    1    3    2
CONECT    3    5    4
CONECT    5    7    6
CONECT    7    9    8
CONECT    9   11   10
CONECT   11   13   12
CONECT   13   15   14
CONECT   15   17   16
CONECT   17   19   18
CONECT   19   21   20
CONECT   21   23   22
CONECT   23   25   24
CONECT   25   27   26
CONECT   27   29   28
CONECT   29   31   30
CONECT   31   33   32
CONECT   33   35   34
CONECT   35   37   36
CONECT   37   39   38
CONECT   39   41   40
CONECT   41   43   42
CONECT   43   45   44
CONECT   45   47   46
CONECT   47   48
CONECT   48   50   49
CONECT   50   52   51
CONECT   52   54   53
CONECT   54   56   55
CONECT   56   58   57
CONECT   58   60   59
CONECT   60   62   61
CONECT   62   64   63
CONECT   64   66   65
CONECT   66   68   67
CONECT   68   70   69
CONECT   70   72   71
CONECT   72   74   73
CONECT   74   76   75
CONECT   76   78   77
CONECT   78   79
CONECT   79   81   80
CONECT   81   83   82
CONECT   83   85   84
CONECT   85   87   86
CONECT   87   89   88
CONECT   89   91   90
CONECT   91   93   92
CONECT   93   94
CONECT   94   96   95
CONECT   96   98   97
CONECT   98  100   99
CONECT  100  102  101
CONECT  102  104  103
CONECT  104  106  105
CONECT  106  108  107
CONECT  108  110  109
CONECT  110  112  111
CONECT  112  114  113
CONECT  114  116  115
CONECT  116  118  117
CONECT  118  120  119
CONECT  120  122  121
CONECT  122  123
CONECT  123  125  124
CONECT  125  127  126
CONECT  127  129  128
CONECT  129  131  130
CONECT  131  133  132
CONECT  133  135  134
CONECT  135  137  136
CONECT  137  139  138
CONECT  139  141  140
CONECT  141  143  142
CONECT  143  145  144
CONECT  145  147  146
CONECT  147  149  148
CONECT  149  151  150
CONECT  151  153  152
CONECT  153  155  154
CONECT  155  157  156
CONECT  157  159  158
CONECT  159  161  160
CONECT  161  163  162
CONECT  163  164
CONECT  164  166  165
CONECT  166  168  167
CONECT  168  170  169
CONECT  170  172  171
CONECT  172  174  173
CONECT  174  176  175
CONECT  176  178  177
CONECT  178  180  179
CONECT  180  182  181
CONECT  182  184  183
CONECT  184  186  185
CONECT  186  188  187
CONECT  188  190  189
CONECT  190  192  191
CONECT  192  194  193
CONECT  194  195
CONECT  195  197  196
CONECT  197  199  198
CONECT  199  201  200
CONECT  201  203  202
CONECT  203  205  204
CONECT  205  206
CONECT  206  208  207
CONECT  208  209
CONECT  209  211  210
CONECT  211  213  212
CONECT  213  214
CONECT  214  216  215
CONECT  216  218  217
CONECT  218  220  219
CONECT  220  222  221
CONECT  222  224  223
CONECT  224  226  225
CONECT  226  228  227
CONECT  228  230  229
CONECT  230  232  231
CONECT  232  234  233
CONECT  234  236  235
CONECT  236  238  237
CONECT  238  240  239
CONECT  240  242  241
CONECT  242  244  243
CONECT  244  246  245
CONECT  246  248  247
CONECT  248  250  249
CONECT  250  252  251
CONECT  252  254  253
CONECT  254  256  255
CONECT  256  257
CONECT  257  259  258
CONECT  259  261  260
CONECT  261  263  262
CONECT  263  265  264
CONECT  265  267  266
CONECT  267  269  268
CONECT  269  271  270
CONECT  271  273  272
CONECT  273  275  274
CONECT  275  277  276
CONECT  277  279  278
CONECT  279  281  280
CONECT  281  283  282
CONECT  283  284
ENDMDL
REMARK 2KZN MODEL 5 UNRES energy =   659.01 kcal/mol RMSD =15.33 A
CRYST1  640.000  640.000  640.000  90.00  90.00  90.00 P 1           1
ORIGX1       1.00000   0.00000   0.00000        0.00000
ORIGX2       0.00000   1.00000   0.00000        0.00000
ORIGX2       0.00000   0.00000   1.00000        0.00000
SCALE1       1.00000   0.00000   0.00000        0.00000
SCALE2       1.00000   0.00000   0.00000        0.00000
SCALE3       1.00000   0.00000   0.00000        0.00000
ATOM      1  CA  MET A   1     300.288 329.138 309.840  1.00  9.91
ATOM      2  SC  MET A   1     302.021 328.952 311.330  1.00 10.53
ATOM      3  CA  ALA A   2     301.021 332.802 309.897  1.00  8.65
ATOM      4  SC  ALA A   2     300.728 333.145 309.262  1.00  8.81
ATOM      5  CA  TYR A   3     301.953 332.450 313.552  1.00  7.28
ATOM      6  SC  TYR A   3     299.837 334.371 315.197  1.00  7.93
ATOM      7  CA  ASN A   4     305.890 332.549 313.138  1.00  6.90
ATOM      8  SC  ASN A   4     305.324 333.673 311.619  1.00  7.56
ATOM      9  CA  LYS A   5     306.679 330.757 316.433  1.00  6.60
ATOM     10  SC  LYS A   5     303.652 331.283 316.775  1.00  7.81
ATOM     11  CA  GLU A   6     304.676 327.739 315.244  1.00  6.48
ATOM     12  SC  GLU A   6     302.762 325.896 315.952  1.00  7.41
ATOM     13  CA  GLU A   7     306.059 326.772 312.047  1.00  6.30
ATOM     14  SC  GLU A   7     305.764 325.819 310.025  1.00  7.36
ATOM     15  CA  LYS A   8     309.390 326.125 313.906  1.00  5.56
ATOM     16  SC  LYS A   8     312.309 327.156 313.711  1.00  6.42
ATOM     17  CA  ILE A   9     307.904 324.224 316.842  1.00  4.95
ATOM     18  SC  ILE A   9     309.344 324.773 317.618  1.00  4.94
ATOM     19  CA  LYS A  10     306.090 321.556 314.625  1.00  5.23
ATOM     20  SC  LYS A  10     303.346 320.213 315.134  1.00  6.38
ATOM     21  CA  SER A  11     309.056 321.966 312.056  1.00  4.95
ATOM     22  SC  SER A  11     309.190 323.242 312.135  1.00  5.34
ATOM     23  CA  LEU A  12     311.830 320.927 314.536  1.00  3.88
ATOM     24  SC  LEU A  12     312.894 322.672 315.142  1.00  3.89
ATOM     25  CA  ASN A  13     310.464 319.583 317.704  1.00  3.91
ATOM     26  SC  ASN A  13     310.017 320.916 319.029  1.00  4.34
ATOM     27  CA  ARG A  14     308.204 317.443 315.502  1.00  4.12
ATOM     28  SC  ARG A  14     306.600 317.766 312.236  1.00  5.58
ATOM     29  CA  MET A  15     311.077 315.934 313.524  1.00  3.75
ATOM     30  SC  MET A  15     312.638 316.441 312.217  1.00  4.27
ATOM     31  CA  GLN A  16     312.961 315.439 317.060  1.00  3.45
ATOM     32  SC  GLN A  16     313.324 317.784 316.933  1.00  3.85
ATOM     33  CA  TYR A  17     309.920 313.743 318.768  1.00  4.20
ATOM     34  SC  TYR A  17     308.438 316.458 319.816  1.00  5.35
ATOM     35  CA  GLU A  18     308.853 311.536 315.824  1.00  4.54
ATOM     36  SC  GLU A  18     306.618 312.589 314.472  1.00  5.20
ATOM     37  CA  VAL A  19     312.681 310.980 315.338  1.00  4.07
ATOM     38  SC  VAL A  19     313.686 312.104 315.083  1.00  4.15
ATOM     39  CA  THR A  20     312.957 309.752 318.967  1.00  4.61
ATOM     40  SC  THR A  20     312.632 310.582 320.101  1.00  4.87
ATOM     41  CA  GLN A  21     310.408 307.130 318.870  1.00  5.59
ATOM     42  SC  GLN A  21     307.833 308.084 319.112  1.00  6.49
ATOM     43  CA  ASN A  22     309.709 305.871 315.520  1.00  6.07
ATOM     44  SC  ASN A  22     307.726 306.139 315.459  1.00  6.69
ATOM     45  CA  ASN A  23     313.429 306.561 314.602  1.00  6.06
ATOM     46  SC  ASN A  23     313.113 307.948 313.247  1.00  6.54
ATOM     47  CA  GLY A  24     314.643 304.572 317.672  1.00  5.79
ATOM     48  CA  THR A  25     317.912 305.809 316.606  1.00  5.35
ATOM     49  SC  THR A  25     317.507 304.906 315.471  1.00  5.86
ATOM     50  CA  GLU A  26     319.761 308.597 318.397  1.00  5.08
ATOM     51  SC  GLU A  26     319.279 307.771 321.034  1.00  5.91
ATOM     52  CA  PRO A  27     323.277 309.695 317.720  1.00  6.12
ATOM     53  SC  PRO A  27     322.286 310.665 317.680  1.00  6.20
ATOM     54  CA  PRO A  28     326.260 308.990 319.908  1.00  6.76
ATOM     55  SC  PRO A  28     327.008 309.273 318.748  1.00  7.31
ATOM     56  CA  PHE A  29     325.849 310.788 323.196  1.00  6.82
ATOM     57  SC  PHE A  29     324.063 312.780 324.515  1.00  7.21
ATOM     58  CA  GLN A  30     329.447 311.058 323.738  1.00  8.22
ATOM     59  SC  GLN A  30     329.108 308.897 322.942  1.00  9.12
ATOM     60  CA  ASN A  31     330.066 312.282 320.131  1.00  8.69
ATOM     61  SC  ASN A  31     330.346 312.022 318.094  1.00  9.04
ATOM     62  CA  GLU A  32     331.415 315.729 319.994  1.00  9.16
ATOM     63  SC  GLU A  32     331.930 317.428 318.577  1.00 10.23
ATOM     64  CA  TYR A  33     327.923 317.362 320.458  1.00  8.52
ATOM     65  SC  TYR A  33     327.325 314.809 318.306  1.00  9.33
ATOM     66  CA  TRP A  34     327.225 316.393 324.070  1.00  7.36
ATOM     67  SC  TRP A  34     326.103 317.520 326.884  1.00  7.35
ATOM     68  CA  ASP A  35     330.859 316.548 324.938  1.00  7.69
ATOM     69  SC  ASP A  35     331.190 315.094 323.703  1.00  8.51
ATOM     70  CA  HIS A  36     331.176 320.065 324.173  1.00  7.67
ATOM     71  SC  HIS A  36     331.492 320.659 321.506  1.00  8.68
ATOM     72  CA  LYS A  37     329.849 321.991 327.021  1.00  6.95
ATOM     73  SC  LYS A  37     328.555 324.708 326.296  1.00  8.25
ATOM     74  CA  GLU A  38     328.987 318.925 329.227  1.00  5.96
ATOM     75  SC  GLU A  38     329.862 316.513 330.169  1.00  7.12
ATOM     76  CA  GLU A  39     327.548 321.057 331.942  1.00  5.11
ATOM     77  SC  GLU A  39     328.734 322.525 332.880  1.00  6.18
ATOM     78  CA  GLY A  40     324.572 322.650 330.037  1.00  3.88
ATOM     79  CA  LEU A  41     321.064 321.520 328.839  1.00  2.78
ATOM     80  SC  LEU A  41     319.421 320.328 329.342  1.00  2.74
ATOM     81  CA  TYR A  42     320.325 319.577 325.613  1.00  2.58
ATOM     82  SC  TYR A  42     322.477 318.034 323.708  1.00  3.69
ATOM     83  CA  VAL A  43     317.904 320.074 322.652  1.00  2.69
ATOM     84  SC  VAL A  43     318.446 321.414 322.662  1.00  2.83
ATOM     85  CA  ASP A  44     316.221 317.682 320.219  1.00  3.42
ATOM     86  SC  ASP A  44     314.654 316.413 320.669  1.00  4.42
ATOM     87  CA  ILE A  45     317.333 320.005 317.418  1.00  4.04
ATOM     88  SC  ILE A  45     316.776 319.855 315.937  1.00  4.04
ATOM     89  CA  VAL A  46     315.631 323.183 318.879  1.00  4.40
ATOM     90  SC  VAL A  46     314.466 322.800 319.716  1.00  4.35
ATOM     91  CA  SER A  47     316.442 325.615 321.496  1.00  5.44
ATOM     92  SC  SER A  47     317.397 326.359 322.175  1.00  5.91
ATOM     93  CA  GLY A  48     312.929 326.579 322.921  1.00  5.34
ATOM     94  CA  LYS A  49     312.442 323.705 325.447  1.00  5.01
ATOM     95  SC  LYS A  49     310.142 323.183 327.380  1.00  6.10
ATOM     96  CA  PRO A  50     315.179 322.057 327.618  1.00  4.44
ATOM     97  SC  PRO A  50     314.350 322.377 328.720  1.00  5.05
ATOM     98  CA  LEU A  51     315.011 318.257 327.077  1.00  4.01
ATOM     99  SC  LEU A  51     314.038 318.757 325.104  1.00  4.10
ATOM    100  CA  PHE A  52     317.810 316.161 328.608  1.00  4.22
ATOM    101  SC  PHE A  52     318.323 315.522 325.746  1.00  5.60
ATOM    102  CA  THR A  53     321.100 316.485 330.410  1.00  4.42
ATOM    103  SC  THR A  53     321.076 315.582 331.612  1.00  4.87
ATOM    104  CA  SER A  54     324.527 315.148 329.682  1.00  5.55
ATOM    105  SC  SER A  54     325.683 315.316 330.292  1.00  5.80
ATOM    106  CA  LYS A  55     325.995 312.073 331.649  1.00  6.79
ATOM    107  SC  LYS A  55     327.639 311.798 329.485  1.00  8.09
ATOM    108  CA  ASP A  56     324.600 310.032 334.412  1.00  7.46
ATOM    109  SC  ASP A  56     326.078 308.731 335.083  1.00  8.13
ATOM    110  CA  LYS A  57     321.048 311.457 334.480  1.00  7.24
ATOM    111  SC  LYS A  57     318.638 311.741 336.380  1.00  8.51
ATOM    112  CA  PHE A  58     320.830 310.422 330.802  1.00  6.49
ATOM    113  SC  PHE A  58     320.163 310.702 327.813  1.00  6.84
ATOM    114  CA  ASP A  59     320.833 306.602 330.148  1.00  7.08
ATOM    115  SC  ASP A  59     319.420 306.212 331.638  1.00  7.72
ATOM    116  CA  SER A  60     320.430 305.500 326.448  1.00  7.87
ATOM    117  SC  SER A  60     320.915 306.643 325.949  1.00  8.26
ATOM    118  CA  GLN A  61     319.363 302.033 325.434  1.00  8.77
ATOM    119  SC  GLN A  61     317.241 303.738 325.946  1.00  9.97
ATOM    120  CA  CYS A  62     319.276 302.575 321.555  1.00  8.04
ATOM    121  SC  CYS A  62     318.099 303.311 321.259  1.00  7.86
ATOM    122  CA  GLY A  63     322.794 302.552 319.771  1.00  8.16
ATOM    123  CA  TRP A  64     323.923 303.898 316.556  1.00  6.82
ATOM    124  SC  TRP A  64     321.660 306.615 315.286  1.00  6.37
ATOM    125  CA  PRO A  65     325.434 301.883 313.595  1.00  7.00
ATOM    126  SC  PRO A  65     324.649 302.804 312.785  1.00  7.28
ATOM    127  CA  SER A  66     329.102 302.991 313.396  1.00  6.33
ATOM    128  SC  SER A  66     329.986 302.185 312.825  1.00  6.78
ATOM    129  CA  PHE A  67     329.670 306.624 311.981  1.00  6.11
ATOM    130  SC  PHE A  67     327.128 307.728 313.481  1.00  6.33
ATOM    131  CA  THR A  68     332.719 308.515 313.419  1.00  6.83
ATOM    132  SC  THR A  68     333.853 307.803 312.774  1.00  7.40
ATOM    133  CA  LYS A  69     331.970 312.006 312.226  1.00  6.90
ATOM    134  SC  LYS A  69     330.169 312.543 310.006  1.00  8.03
ATOM    135  CA  PRO A  70     329.158 314.478 313.518  1.00  6.82
ATOM    136  SC  PRO A  70     330.173 315.433 313.272  1.00  7.27
ATOM    137  CA  ILE A  71     326.344 314.822 311.201  1.00  5.98
ATOM    138  SC  ILE A  71     325.449 313.669 312.424  1.00  6.38
ATOM    139  CA  GLU A  72     327.943 318.178 310.094  1.00  6.34
ATOM    140  SC  GLU A  72     329.139 320.278 309.926  1.00  7.46
ATOM    141  CA  GLU A  73     329.718 316.086 307.445  1.00  6.46
ATOM    142  SC  GLU A  73     331.872 315.381 308.498  1.00  7.51
ATOM    143  CA  GLU A  74     326.183 315.190 305.926  1.00  5.87
ATOM    144  SC  GLU A  74     323.815 314.728 305.760  1.00  6.90
ATOM    145  CA  VAL A  75     325.114 318.674 306.995  1.00  4.27
ATOM    146  SC  VAL A  75     325.098 319.065 308.410  1.00  4.01
ATOM    147  CA  GLU A  76     325.762 321.732 304.789  1.00  3.96
ATOM    148  SC  GLU A  76     325.329 319.775 302.870  1.00  4.93
ATOM    149  CA  GLU A  77     325.082 325.123 306.581  1.00  3.78
ATOM    150  SC  GLU A  77     327.812 324.727 307.003  1.00  4.77
ATOM    151  CA  LYS A  78     322.689 328.045 306.144  1.00  4.36
ATOM    152  SC  LYS A  78     319.705 328.137 306.528  1.00  5.67
ATOM    153  CA  LEU A  79     322.785 331.071 308.714  1.00  4.95
ATOM    154  SC  LEU A  79     323.249 331.953 310.602  1.00  5.37
ATOM    155  CA  ASP A  80     320.121 333.504 309.191  1.00  6.43
ATOM    156  SC  ASP A  80     318.372 333.760 308.116  1.00  6.91
ATOM    157  CA  THR A  81     320.010 336.226 311.742  1.00  7.73
ATOM    158  SC  THR A  81     319.850 337.623 311.451  1.00  8.20
ATOM    159  CA  SER A  82     317.901 337.310 314.724  1.00  9.25
ATOM    160  SC  SER A  82     317.693 336.466 315.632  1.00  9.22
ATOM    161  CA  HIS A  83     318.363 340.752 315.983  1.00 10.70
ATOM    162  SC  HIS A  83     315.704 341.071 315.404  1.00 11.61
ATOM    163  CA  GLY A  84     321.537 340.372 318.041  1.00 10.31
ATOM    164  CA  MET A  85     320.999 336.462 317.813  1.00  8.64
ATOM    165  SC  MET A  85     321.277 335.142 319.780  1.00  9.27
ATOM    166  CA  ILE A  86     321.928 333.577 315.452  1.00  6.88
ATOM    167  SC  ILE A  86     322.480 332.137 316.225  1.00  6.87
ATOM    168  CA  ARG A  87     319.733 331.052 313.697  1.00  5.64
ATOM    169  SC  ARG A  87     316.592 331.350 314.511  1.00  6.77
ATOM    170  CA  THR A  88     321.137 328.025 311.733  1.00  4.25
ATOM    171  SC  THR A  88     321.696 327.873 313.052  1.00  4.62
ATOM    172  CA  GLU A  89     319.518 325.858 309.221  1.00  3.61
ATOM    173  SC  GLU A  89     316.911 325.355 310.244  1.00  4.65
ATOM    174  CA  VAL A  90     320.869 322.557 307.967  1.00  2.92
ATOM    175  SC  VAL A  90     321.320 321.730 309.202  1.00  2.84
ATOM    176  CA  ARG A  91     320.404 320.645 304.667  1.00  3.92
ATOM    177  SC  ARG A  91     318.783 321.022 301.618  1.00  5.34
ATOM    178  CA  SER A  92     320.952 317.215 303.937  1.00  5.03
ATOM    179  SC  SER A  92     320.248 316.620 303.058  1.00  5.40
ATOM    180  CA  ARG A  93     323.917 315.881 301.693  1.00  6.56
ATOM    181  SC  ARG A  93     327.024 315.930 303.463  1.00  7.59
ATOM    182  CA  THR A  94     321.513 313.981 299.395  1.00  7.44
ATOM    183  SC  THR A  94     321.225 312.750 300.102  1.00  7.85
ATOM    184  CA  ALA A  95     319.425 317.080 298.828  1.00  7.45
ATOM    185  SC  ALA A  95     318.644 317.360 298.746  1.00  7.70
ATOM    186  CA  ASP A  96     316.948 317.041 301.841  1.00  6.64
ATOM    187  SC  ASP A  96     316.510 316.081 303.672  1.00  7.26
ATOM    188  CA  SER A  97     315.627 319.999 303.691  1.00  6.24
ATOM    189  SC  SER A  97     315.577 321.293 303.398  1.00  6.72
ATOM    190  CA  HIS A  98     314.278 317.836 306.495  1.00  5.40
ATOM    191  SC  HIS A  98     313.579 315.353 307.389  1.00  6.54
ATOM    192  CA  LEU A  99     317.610 316.962 307.684  1.00  4.28
ATOM    193  SC  LEU A  99     319.490 317.719 307.349  1.00  4.06
ATOM    194  CA  GLY A 100     318.542 318.704 310.986  1.00  4.06
ATOM    195  CA  HIS A 101     319.573 322.108 312.795  1.00  3.66
ATOM    196  SC  HIS A 101     318.851 324.613 313.572  1.00  4.83
ATOM    197  CA  VAL A 102     322.869 324.023 313.415  1.00  3.30
ATOM    198  SC  VAL A 102     323.608 323.733 312.092  1.00  3.00
ATOM    199  CA  PHE A 103     324.090 325.607 316.990  1.00  4.53
ATOM    200  SC  PHE A 103     323.430 325.961 319.877  1.00  5.88
ATOM    201  CA  ASN A 104     325.667 322.458 318.430  1.00  5.49
ATOM    202  SC  ASN A 104     325.161 320.542 318.828  1.00  5.91
ATOM    203  CA  ASP A 105     328.417 324.556 319.843  1.00  6.52
ATOM    204  SC  ASP A 105     329.749 324.958 318.462  1.00  7.19
ATOM    205  CA  GLY A 106     326.931 327.858 321.143  1.00  6.84
ATOM    206  CA  PRO A 107     324.715 330.878 320.399  1.00  7.07
ATOM    207  SC  PRO A 107     324.489 330.657 321.772  1.00  7.52
ATOM    208  CA  GLY A 108     327.026 333.266 318.201  1.00  7.13
ATOM    209  CA  PRO A 109     327.322 335.308 315.120  1.00  7.18
ATOM    210  SC  PRO A 109     328.118 336.170 315.916  1.00  7.43
ATOM    211  CA  ASN A 110     328.797 332.379 313.159  1.00  6.48
ATOM    212  SC  ASN A 110     328.960 331.149 311.608  1.00  6.74
ATOM    213  CA  GLY A 111     328.969 330.255 316.625  1.00  6.22
ATOM    214  CA  LEU A 112     327.056 327.582 314.937  1.00  4.66
ATOM    215  SC  LEU A 112     326.631 328.093 313.063  1.00  4.26
ATOM    216  CA  ARG A 113     328.413 324.126 314.282  1.00  4.38
ATOM    217  SC  ARG A 113     330.644 321.737 313.323  1.00  5.92
ATOM    218  CA  TYR A 114     326.464 321.202 312.880  1.00  3.67
ATOM    219  SC  TYR A 114     327.770 320.086 315.791  1.00  4.80
ATOM    220  CA  CYS A 115     323.620 319.079 314.693  1.00  4.07
ATOM    221  SC  CYS A 115     322.657 319.681 315.590  1.00  4.32
ATOM    222  CA  ILE A 116     321.410 315.852 314.053  1.00  4.16
ATOM    223  SC  ILE A 116     321.869 316.196 312.476  1.00  4.12
ATOM    224  CA  ASN A 117     319.073 313.851 316.290  1.00  5.26
ATOM    225  SC  ASN A 117     318.262 312.013 316.031  1.00  5.92
ATOM    226  CA  SER A 118     318.694 313.280 320.048  1.00  6.45
ATOM    227  SC  SER A 118     318.426 312.123 320.599  1.00  7.04
ATOM    228  CA  ALA A 119     322.271 313.405 321.188  1.00  6.45
ATOM    229  SC  ALA A 119     322.169 312.612 321.050  1.00  6.67
ATOM    230  CA  ALA A 120     323.608 315.135 318.465  1.00  5.66
ATOM    231  SC  ALA A 120     323.642 314.699 317.768  1.00  5.89
ATOM    232  CA  LEU A 121     321.447 318.068 319.477  1.00  3.97
ATOM    233  SC  LEU A 121     319.630 316.959 319.224  1.00  3.91
ATOM    234  CA  ARG A 122     321.367 321.667 320.427  1.00  3.92
ATOM    235  SC  ARG A 122     320.192 324.179 318.413  1.00  5.35
ATOM    236  CA  PHE A 123     322.690 323.164 323.610  1.00  3.75
ATOM    237  SC  PHE A 123     325.201 321.491 322.824  1.00  4.71
ATOM    238  CA  VAL A 124     321.296 325.427 326.277  1.00  4.21
ATOM    239  SC  VAL A 124     319.939 324.846 326.252  1.00  4.01
ATOM    240  CA  PRO A 125     323.776 327.621 328.392  1.00  5.38
ATOM    241  SC  PRO A 125     323.537 328.716 327.435  1.00  5.82
ATOM    242  CA  LYS A 126     322.849 327.183 332.092  1.00  5.54
ATOM    243  SC  LYS A 126     323.828 324.930 334.025  1.00  6.44
ATOM    244  CA  HIS A 127     321.815 330.881 332.670  1.00  6.48
ATOM    245  SC  HIS A 127     323.339 332.819 333.732  1.00  7.69
ATOM    246  CA  LYS A 128     319.642 330.910 329.619  1.00  6.13
ATOM    247  SC  LYS A 128     319.961 330.642 326.539  1.00  7.16
ATOM    248  CA  LEU A 129     318.305 327.369 330.422  1.00  4.76
ATOM    249  SC  LEU A 129     319.939 325.985 330.502  1.00  4.26
ATOM    250  CA  LYS A 130     317.587 328.571 334.044  1.00  5.78
ATOM    251  SC  LYS A 130     318.431 328.467 337.066  1.00  6.57
ATOM    252  CA  GLU A 131     316.934 332.015 333.675  1.00  6.87
ATOM    253  SC  GLU A 131     316.557 333.852 335.196  1.00  7.92
ATOM    254  CA  GLU A 132     314.805 331.782 330.601  1.00  6.58
ATOM    255  SC  GLU A 132     315.784 331.466 328.382  1.00  6.99
ATOM    256  CA  GLY A 133     312.691 329.065 332.123  1.00  6.50
ATOM    257  CA  TYR A 134     313.981 325.638 331.013  1.00  5.60
ATOM    258  SC  TYR A 134     314.914 327.266 328.186  1.00  6.57
ATOM    259  CA  GLU A 135     314.601 324.321 334.475  1.00  5.65
ATOM    260  SC  GLU A 135     313.720 326.141 335.683  1.00  6.65
ATOM    261  CA  SER A 136     314.949 320.830 333.118  1.00  5.67
ATOM    262  SC  SER A 136     314.375 319.766 332.597  1.00  6.13
ATOM    263  CA  TYR A 137     318.663 320.019 332.998  1.00  4.59
ATOM    264  SC  TYR A 137     317.166 322.990 332.792  1.00  5.71
ATOM    265  CA  LEU A 138     319.078 322.119 336.411  1.00  4.38
ATOM    266  SC  LEU A 138     319.613 324.041 335.792  1.00  4.45
ATOM    267  CA  HIS A 139     316.924 319.920 338.426  1.00  5.37
ATOM    268  SC  HIS A 139     315.390 321.348 340.162  1.00  6.42
ATOM    269  CA  LEU A 140     318.568 317.016 336.887  1.00  5.31
ATOM    270  SC  LEU A 140     317.935 316.426 335.006  1.00  5.07
ATOM    271  CA  PHE A 141     322.246 318.093 337.324  1.00  5.36
ATOM    272  SC  PHE A 141     322.319 319.942 334.890  1.00  5.35
ATOM    273  CA  ASN A 142     321.920 320.044 340.562  1.00  6.65
ATOM    274  SC  ASN A 142     320.261 321.226 340.478  1.00  6.71
ATOM    275  CA  LYS A 143     319.404 317.526 342.030  1.00  7.64
ATOM    276  SC  LYS A 143     316.457 318.087 342.737  1.00  8.36
ATOM    277  CA  LEU A 144     321.324 314.510 340.986  1.00  7.79
ATOM    278  SC  LEU A 144     321.361 314.463 338.763  1.00  7.53
ATOM    279  CA  GLU A 145     324.632 315.755 342.698  1.00  8.84
ATOM    280  SC  GLU A 145     326.007 318.066 342.104  1.00  9.25
ATOM    281  CA  HIS A 146     325.390 317.391 346.110  1.00 10.42
ATOM    282  SC  HIS A 146     326.044 316.552 348.608  1.00 10.82
ATOM    283  CA  HIS A 147     327.636 320.382 346.894  1.00 11.82
ATOM    284  SC  HIS A 147     329.268 322.445 347.638  1.00 12.58
TER
CONECT    1    3    2
CONECT    3    5    4
CONECT    5    7    6
CONECT    7    9    8
CONECT    9   11   10
CONECT   11   13   12
CONECT   13   15   14
CONECT   15   17   16
CONECT   17   19   18
CONECT   19   21   20
CONECT   21   23   22
CONECT   23   25   24
CONECT   25   27   26
CONECT   27   29   28
CONECT   29   31   30
CONECT   31   33   32
CONECT   33   35   34
CONECT   35   37   36
CONECT   37   39   38
CONECT   39   41   40
CONECT   41   43   42
CONECT   43   45   44
CONECT   45   47   46
CONECT   47   48
CONECT   48   50   49
CONECT   50   52   51
CONECT   52   54   53
CONECT   54   56   55
CONECT   56   58   57
CONECT   58   60   59
CONECT   60   62   61
CONECT   62   64   63
CONECT   64   66   65
CONECT   66   68   67
CONECT   68   70   69
CONECT   70   72   71
CONECT   72   74   73
CONECT   74   76   75
CONECT   76   78   77
CONECT   78   79
CONECT   79   81   80
CONECT   81   83   82
CONECT   83   85   84
CONECT   85   87   86
CONECT   87   89   88
CONECT   89   91   90
CONECT   91   93   92
CONECT   93   94
CONECT   94   96   95
CONECT   96   98   97
CONECT   98  100   99
CONECT  100  102  101
CONECT  102  104  103
CONECT  104  106  105
CONECT  106  108  107
CONECT  108  110  109
CONECT  110  112  111
CONECT  112  114  113
CONECT  114  116  115
CONECT  116  118  117
CONECT  118  120  119
CONECT  120  122  121
CONECT  122  123
CONECT  123  125  124
CONECT  125  127  126
CONECT  127  129  128
CONECT  129  131  130
CONECT  131  133  132
CONECT  133  135  134
CONECT  135  137  136
CONECT  137  139  138
CONECT  139  141  140
CONECT  141  143  142
CONECT  143  145  144
CONECT  145  147  146
CONECT  147  149  148
CONECT  149  151  150
CONECT  151  153  152
CONECT  153  155  154
CONECT  155  157  156
CONECT  157  159  158
CONECT  159  161  160
CONECT  161  163  162
CONECT  163  164
CONECT  164  166  165
CONECT  166  168  167
CONECT  168  170  169
CONECT  170  172  171
CONECT  172  174  173
CONECT  174  176  175
CONECT  176  178  177
CONECT  178  180  179
CONECT  180  182  181
CONECT  182  184  183
CONECT  184  186  185
CONECT  186  188  187
CONECT  188  190  189
CONECT  190  192  191
CONECT  192  194  193
CONECT  194  195
CONECT  195  197  196
CONECT  197  199  198
CONECT  199  201  200
CONECT  201  203  202
CONECT  203  205  204
CONECT  205  206
CONECT  206  208  207
CONECT  208  209
CONECT  209  211  210
CONECT  211  213  212
CONECT  213  214
CONECT  214  216  215
CONECT  216  218  217
CONECT  218  220  219
CONECT  220  222  221
CONECT  222  224  223
CONECT  224  226  225
CONECT  226  228  227
CONECT  228  230  229
CONECT  230  232  231
CONECT  232  234  233
CONECT  234  236  235
CONECT  236  238  237
CONECT  238  240  239
CONECT  240  242  241
CONECT  242  244  243
CONECT  244  246  245
CONECT  246  248  247
CONECT  248  250  249
CONECT  250  252  251
CONECT  252  254  253
CONECT  254  256  255
CONECT  256  257
CONECT  257  259  258
CONECT  259  261  260
CONECT  261  263  262
CONECT  263  265  264
CONECT  265  267  266
CONECT  267  269  268
CONECT  269  271  270
CONECT  271  273  272
CONECT  273  275  274
CONECT  275  277  276
CONECT  277  279  278
CONECT  279  281  280
CONECT  281  283  282
CONECT  283  284
ENDMDL
