# Supplementary material for: Implementation of Time-Averaged Restraints with UNRES Coarse-Grained Model of Polypeptide Chains
Source: J Chem Theory Comput. 2025 Jan 24;21(3):1476–93. doi: 10.1021/acs.jctc.4c01504 (PMC11823420; doi:10.1021/acs.jctc.4c01504)
Supplement: Supplementary file 2 — ct4c01504_si_002.zip [file ct4c01504_si_002.zip › Suppdata/Violations/1PQX_distviol.txt]

                                         no average              tau=48.9 fs             tau=489 fs        
  proton1    proton2    No    dist  ESCASA allatom 20_fam.  ESCASA allatom 20_fam.  ESCASA allatom 20_fam.    PDB
  HA(M  1)    H(K  2)    1    3.50    0.00    0.00    0.00    0.00    0.00    0.00    0.00    0.00    0.00    0.00
  HA(M  1)   HB(S 20)    2    6.00    0.14    0.00    0.05    0.00    0.00    0.00    0.00    0.00    0.00    0.00
  HA(M  1)   HE(M 26)    3    6.00    0.00    0.00    0.12    0.00    0.00    2.43    0.00    0.30    2.00    0.00
  HB(M  1)   HD(F 82)    4    8.00    0.00    0.00    0.00    0.00    0.00    0.00    0.00    0.00    0.00    0.00
  HG(M  1)    H(K  2)    5    6.00    0.00    0.00    0.00    0.00    0.00    0.00    0.00    0.00    0.00    0.00
  HG(M  1)   HD(L 19)    6    7.00    0.00    0.00    0.00    0.00    0.00    0.00    0.00    0.00    0.00    0.00
  HG(M  1)    H(S 20)    7    6.00    0.32    0.00    1.22    0.00    0.00    0.55    0.00    0.00    0.00    0.00
  HG(M  1)   HE(M 26)    8    6.00    0.00    0.00    0.52    0.00    0.00    2.05    0.56    0.00    1.12    0.00
  HG(M  1)   HE(M 26)    9    6.00    0.00    0.00    0.52    0.00    0.00    2.05    0.56    0.00    1.12    0.00
   H(K  2)    H(S 20)   10    5.00    0.20    0.00    0.00    0.14    0.00    0.00    0.39    0.00    0.00    0.00
  HA(K  2)    H(I  3)   11    2.90    0.00    0.00    0.00    0.00    0.00    0.00    0.00    0.00    0.00    0.00
  HB(K  2)    H(I  3)   12    6.00    0.00    0.00    0.00    0.00    0.00    0.00    0.00    0.00    0.00    0.00
  HB(K  2)   HG(E 83)   13    7.00    0.00    0.00    0.00    0.00    0.00    0.80    0.00    0.00    0.00    0.00
  HG(K  2)   HB(F 82)   14    7.00    0.00    0.00    0.58    0.00    0.00    0.00    0.00    0.00    0.00    0.00
  HD(K  2)   HB(E 83)   15    7.00    0.00    0.00    0.00    0.00    0.00    0.92    0.00    0.00    0.00    0.00
  HE(K  2)   HD(I  4)   16    7.00    0.00    0.00    0.00    0.00    0.00    0.00    0.00    0.00    0.00    0.00
   H(I  3)   HD(L 19)   17    6.00    0.00    0.00    0.00    0.00    0.00    0.00    0.00    0.00    0.00    0.00
   H(I  3)   HB(F 82)   18    5.00    0.00    0.05    0.52    0.00    0.00    0.00    0.00    0.00    0.01    0.00
   H(I  3)   HB(F 82)   19    5.00    0.00    0.05    0.52    0.00    0.00    0.00    0.00    0.00    0.01    0.00
  HA(I  3)    H(I  4)   20    3.50    0.00    0.00    0.00    0.00    0.00    0.00    0.00    0.00    0.00    0.00
  HA(I  3)   HB(I  4)   21    5.00    0.39    0.00    0.00    0.12    0.00    0.00    0.24    0.00    0.00    0.00
  HA(I  3)    H(S  5)   22    5.00    0.00    0.00    0.00    0.00    0.00    0.00    0.00    0.00    0.00    0.00
  HA(I  3)  HG2(I 17)   23    6.00    0.00    0.00    0.00    0.00    0.00    0.00    0.00    0.00    0.00    0.00
  HA(I  3)   HD(L 19)   24    6.00    0.00    0.00    0.00    0.00    0.00    0.00    0.00    0.00    0.00    0.00
 HG1(I  3)    H(I  4)   25    6.00    0.00    0.00    0.00    0.00    0.00    0.00    0.00    0.00    0.00    0.00
 HG1(I  3)   HD(I  4)   26    7.00    0.01    0.00    0.00    0.36    0.00    0.00    0.05    0.00    0.00    0.00
 HG1(I  3)  HG1(I 17)   27    7.00    0.00    0.00    0.00    0.00    0.00    0.00    0.00    0.00    0.00    0.00
 HG1(I  3)  HG2(I 17)   28    7.00    0.00    0.00    0.00    0.00    0.00    0.00    0.00    0.00    0.00    0.00
 HG1(I  3)   HD(L 19)   29    7.00    0.00    0.00    0.00    0.00    0.00    0.00    0.00    0.00    0.00    0.00
 HG1(I  3)    H(F 82)   30    6.00    0.47    0.34    0.00    0.00    0.00    0.00    0.00    0.00    0.00    0.00
 HG1(I  3)   HB(F 82)   31    6.00    0.00    0.00    0.00    0.00    0.00    0.00    0.00    0.00    0.00    0.00
 HG1(I  3)   HB(F 82)   32    6.00    0.00    0.00    0.00    0.00    0.00    0.00    0.00    0.00    0.00    0.00
 HG1(I  3)   HD(F 82)   33    8.00    0.00    0.00    0.00    0.00    0.00    0.00    0.00    0.00    0.00    0.00
 HG2(I  3)    H(I  4)   34    6.00    0.00    0.00    0.00    0.00    0.00    0.00    0.00    0.00    0.00    0.00
 HG2(I  3)   HA(I  4)   35    6.00    0.00    0.00    0.00    0.00    0.00    0.00    0.00    0.00    0.00    0.00
 HG2(I  3)  HG1(I  4)   36    7.00    0.00    0.00    0.00    0.00    0.00    0.00    0.00    0.00    0.00    0.00
 HG2(I  3)    H(S  5)   37    6.00    0.00    0.00    0.00    0.00    0.00    0.00    0.00    0.00    0.00    0.00
 HG2(I  3)    H(I  6)   38    6.00    0.00    0.00    0.00    0.49    0.00    0.59    0.00    0.00    0.72    0.00
 HG2(I  3)  HG1(I  6)   39    7.00    0.00    0.00    0.00    0.00    0.00    0.00    0.00    0.00    0.00    0.00
 HG2(I  3)    H(T 18)   40    6.00    0.00    0.00    0.00    0.00    0.00    0.00    0.00    0.00    0.00    0.00
  HD(I  3)   HA(E 79)   41    6.00    0.00    0.00    0.00    0.00    0.00    0.00    0.00    0.00    0.00    0.00
  HD(I  3)   HG(E 79)   42    6.00    0.00    0.00    0.00    0.00    0.00    0.00    0.00    0.00    0.00    0.00
  HD(I  3)   HG(E 79)   43    6.00    0.00    0.00    0.00    0.00    0.00    0.00    0.00    0.00    0.00    0.00
  HD(I  3)    H(F 82)   44    6.00    0.00    0.00    0.00    0.00    0.00    0.00    0.00    0.00    0.00    0.00
  HD(I  3)   HB(F 82)   45    6.00    0.00    0.00    0.00    0.00    0.00    0.00    0.00    0.00    0.00    0.00
  HD(I  3)   HB(F 82)   46    6.00    0.00    0.00    0.00    0.00    0.00    0.00    0.00    0.00    0.00    0.00
  HD(I  3)   HD(F 82)   47    8.00    0.00    0.00    0.00    0.00    0.00    0.00    0.00    0.00    0.00    0.00
  HD(I  3)   HE(F 82)   48    8.00    0.00    0.00    0.00    0.00    0.00    0.00    0.00    0.00    0.00    0.00
  HD(I  3)   HZ(F 82)   49    6.00    0.00    0.00    0.00    0.00    0.00    0.04    0.00    0.00    0.00    0.00
   H(I  4)    H(S  5)   50    3.50    0.00    0.00    0.00    0.00    0.00    0.00    0.00    0.00    0.00    0.00
   H(I  4)   HB(T 18)   51    5.00    0.00    0.00    0.00    0.00    0.00    0.00    0.00    0.00    0.00    0.00
   H(I  4)   HA(L 19)   52    5.00    0.00    0.00    0.00    0.00    0.00    0.00    0.00    0.00    0.00    0.00
   H(I  4)   HD(L 19)   53    6.00    0.24    0.00    0.00    0.00    0.00    0.00    0.00    0.00    0.00    0.00
  HA(I  4)    H(S  5)   54    5.00    0.00    0.00    0.00    0.00    0.00    0.00    0.00    0.00    0.00    0.00
  HB(I  4)    H(S  5)   55    5.00    0.00    0.00    0.00    0.00    0.00    0.00    0.00    0.00    0.00    0.00
  HB(I  4)   HB(S  5)   56    6.00    0.00    0.00    0.00    0.00    0.00    0.00    0.00    0.00    0.00    0.00
  HB(I  4)   HB(T 18)   57    5.00    0.00    0.00    0.00    0.00    0.00    0.00    0.00    0.00    0.00    0.00
  HB(I  4)  HG2(T 18)   58    6.00    0.00    0.00    0.00    0.00    0.00    0.00    0.00    0.00    0.00    0.00
 HG1(I  4)    H(S  5)   59    5.00    0.00    0.00    0.00    0.00    0.00    0.00    0.00    0.00    0.00    0.00
 HG1(I  4)    H(S  5)   60    5.00    0.00    0.00    0.00    0.00    0.00    0.00    0.00    0.00    0.00    0.00
 HG1(I  4)  HG2(T 18)   61    6.00    0.00    0.00    0.00    0.00    0.00    0.00    0.00    0.00    0.00    0.00
 HG1(I  4)  HG2(T 18)   62    6.00    0.00    0.00    0.00    0.00    0.00    0.00    0.00    0.00    0.00    0.00
 HG1(I  4)    H(S 20)   63    5.00    0.00    0.00    0.00    0.00    0.00    0.00    0.00    0.00    0.00    0.00
 HG1(I  4)    H(S 20)   64    5.00    0.00    0.00    0.00    0.00    0.00    0.00    0.00    0.00    0.00    0.00
 HG1(I  4)   HA(S 20)   65    5.00    0.01    0.00    0.00    0.15    0.00    0.00    0.00    0.00    0.07    0.00
 HG1(I  4)   HA(S 20)   66    5.00    0.01    0.00    0.00    0.15    0.00    0.00    0.00    0.00    0.07    0.00
 HG2(I  4)    H(S  5)   67    6.00    0.00    0.00    0.00    0.00    0.00    0.00    0.00    0.00    0.00    0.00
 HG2(I  4)   HB(S  5)   68    7.00    0.00    0.00    0.00    0.00    0.00    0.00    0.00    0.00    0.00    0.00
 HG2(I  4)   HB(T 18)   69    6.00    0.00    0.00    0.00    0.00    0.00    0.00    0.00    0.00    0.00    0.00
 HG2(I  4)  HG2(T 18)   70    7.00    0.00    0.00    0.00    0.00    0.00    0.00    0.00    0.00    0.00    0.00
  HD(I  4)  HG2(T 18)   71    7.00    0.00    0.00    0.00    0.00    0.00    0.00    0.00    0.00    0.00    0.00
  HD(I  4)    H(S 20)   72    6.00    0.00    0.00    0.00    0.00    0.00    0.00    0.00    0.00    0.00    0.00
  HD(I  4)   HA(S 20)   73    6.00    0.00    0.00    0.00    0.00    0.00    0.00    0.00    0.00    0.00    0.00
  HD(I  4)   HB(S 20)   74    7.00    0.00    0.00    0.00    0.00    0.00    0.00    0.00    0.00    0.00    0.00
   H(S  5)   HA(I 17)   75    5.00    0.55    0.69    1.07    0.00    0.00    0.00    0.00    0.00    0.00    0.00
   H(S  5)    H(T 18)   76    5.00    0.00    0.00    0.00    0.00    0.00    0.00    0.00    0.00    0.00    0.00
   H(S  5)   HA(T 18)   77    5.00    0.00    0.00    0.16    0.90    0.82    0.99    0.06    0.12    0.37    0.00
   H(S  5)   HB(T 18)   78    3.50    0.16    0.00    0.00    0.42    0.00    0.00    0.50    0.03    0.00    0.00
   H(S  5)  HG2(T 18)   79    6.00    0.00    0.00    0.00    0.00    0.00    0.00    0.00    0.00    0.00    0.00
  HA(S  5)    H(I  6)   80    5.00    0.00    0.00    0.00    0.00    0.00    0.00    0.00    0.00    0.00    0.00
  HB(S  5)    H(I  6)   81    6.00    0.00    0.00    0.00    0.00    0.00    0.00    0.00    0.00    0.00    0.00
  HB(S  5)  HG2(T 18)   82    7.00    0.00    0.00    0.00    0.00    0.00    0.00    0.00    0.00    0.00    0.00
  HA(I  6)    H(S  7)   83    2.90    0.00    0.00    0.00    0.00    0.00    0.00    0.00    0.00    0.00    0.00
  HB(I  6)    H(S  7)   84    5.00    0.00    0.00    0.00    0.00    0.00    0.00    0.00    0.00    0.00    0.00
 HG1(I  6)   HB(M 15)   85    7.00    0.00    0.00    0.00    0.00    0.00    0.00    0.00    0.00    0.00    0.00
 HG1(I  6)  HG1(I 17)   86    7.00    0.00    0.00    0.00    0.00    0.00    0.00    0.00    0.00    0.00    0.00
 HG2(I  6)    H(S  7)   87    6.00    0.00    0.00    0.00    0.00    0.00    0.00    0.00    0.00    0.00    0.00
 HG2(I  6)   HB(S  7)   88    7.00    0.00    0.00    0.00    0.00    0.00    0.00    0.00    0.00    0.00    0.00
 HG2(I  6)    H(E  8)   89    6.00    0.00    0.00    0.00    0.00    0.00    0.00    0.00    0.00    0.00    0.00
 HG2(I  6)   HB(M 15)   90    7.00    0.00    0.00    0.00    0.00    0.00    0.00    0.00    0.00    0.00    0.00
 HG2(I  6)   HG(M 15)   91    6.00    0.00    0.00    0.00    0.00    0.00    0.00    0.00    0.00    0.00    0.00
 HG2(I  6)   HG(M 15)   92    6.00    0.00    0.00    0.00    0.00    0.00    0.00    0.00    0.00    0.00    0.00
 HG2(I  6)   HE(M 15)   93    7.00    0.00    0.00    0.00    0.00    0.00    0.00    0.00    0.00    0.00    0.00
 HG2(I  6)    H(K 16)   94    6.00    0.00    0.00    0.00    0.00    0.00    0.00    0.00    0.00    0.00    0.00
  HD(I  6)    H(S  7)   95    6.00    0.00    0.00    0.00    0.00    0.00    0.00    0.00    0.00    0.00    0.00
   H(S  7)   HB(M 15)   96    6.00    0.00    0.00    0.00    0.00    0.00    0.00    0.00    0.00    0.00    0.00
   H(S  7)    H(K 16)   97    5.00    0.00    0.00    0.00    0.00    0.00    0.00    0.00    0.00    0.00    0.00
  HA(S  7)    H(E  8)   98    2.90    0.00    0.00    0.00    0.00    0.00    0.00    0.00    0.00    0.00    0.00
  HB(S  7)    H(E  8)   99    5.00    0.00    0.00    0.00    0.00    0.00    0.00    0.00    0.00    0.00    0.00
  HB(S  7)    H(E  8)  100    5.00    0.00    0.00    0.00    0.00    0.00    0.00    0.00    0.00    0.00    0.00
  HB(S  7)   HB(K 16)  101    6.00    0.00    0.00    0.00    0.00    0.00    0.00    0.00    0.00    0.00    0.00
  HB(S  7)   HB(K 16)  102    6.00    0.00    0.00    0.00    0.00    0.00    0.00    0.00    0.00    0.00    0.00
  HB(S  7)   HD(K 16)  103    7.00    0.00    0.00    0.00    0.00    0.00    0.00    0.00    0.00    0.00    0.00
   H(E  8)  HG2(T  9)  104    6.00    0.00    0.00    0.00    0.00    0.00    0.00    0.00    0.00    0.00    0.00
  HA(E  8)    H(T  9)  105    2.90    0.00    0.00    0.00    0.00    0.00    0.00    0.00    0.00    0.00    0.00
  HB(E  8)    H(T  9)  106    3.50    0.00    0.00    0.00    0.00    0.00    0.00    0.00    0.00    0.00    0.00
  HB(E  8)    H(T  9)  107    3.50    0.00    0.00    0.00    0.00    0.00    0.00    0.00    0.00    0.00    0.00
  HG(E  8)    H(T  9)  108    6.00    0.00    0.00    0.00    0.00    0.00    0.00    0.00    0.00    0.00    0.00
   H(T  9)   HA(P 10)  109    5.00    0.00    0.04    0.00    0.00    0.00    0.00    0.00    0.05    0.09    0.00
   H(T  9)   HD(P 10)  110    5.00    0.15    0.00    0.00    0.57    0.00    0.00    0.29    0.00    0.00    0.00
   H(T  9)   HD(P 10)  111    5.00    0.15    0.00    0.00    0.57    0.00    0.00    0.29    0.00    0.00    0.00
  HB(T  9)    H(N 11)  112    5.00    0.00    0.00    0.00    0.00    0.00    0.00    0.00    0.00    0.00    0.00
 HG2(T  9)   HA(P 10)  113    6.00    0.00    0.00    0.00    0.00    0.00    0.00    0.00    0.00    0.00    0.00
 HG2(T  9)   HB(P 10)  114    7.00    0.00    0.00    0.00    0.00    0.00    0.00    0.00    0.00    0.00    0.00
 HG2(T  9)   HD(P 10)  115    7.00    0.00    0.00    0.00    0.00    0.00    0.00    0.00    0.00    0.00    0.00
 HG2(T  9)    H(N 11)  116    6.00    0.00    0.00    0.00    0.00    0.00    0.00    0.00    0.00    0.00    0.00
  HA(P 10)    H(N 11)  117    5.00    0.00    0.00    0.00    0.00    0.00    0.00    0.00    0.00    0.00    0.00
  HB(P 10)    H(N 11)  118    5.00    0.00    0.00    0.00    0.00    0.00    0.00    0.00    0.00    0.00    0.00
  HB(P 10)    H(N 11)  119    5.00    0.00    0.00    0.00    0.00    0.00    0.00    0.00    0.00    0.00    0.00
  HG(P 10)    H(N 11)  120    5.00    0.00    0.00    0.00    0.00    0.00    0.00    0.00    0.00    0.00    0.00
  HG(P 10)    H(N 11)  121    5.00    0.00    0.00    0.00    0.00    0.00    0.00    0.00    0.00    0.00    0.00
  HD(P 10)    H(N 11)  122    5.00    0.00    0.00    0.00    0.00    0.00    0.00    0.00    0.00    0.00    0.00
  HD(P 10)    H(N 11)  123    5.00    0.00    0.00    0.00    0.00    0.00    0.00    0.00    0.00    0.00    0.00
  HD(P 10)   HB(N 11)  124    7.00    0.00    0.00    0.00    0.00    0.00    0.00    0.00    0.00    0.00    0.00
  HA(H 12)    H(T 14)  125    5.00    0.00    0.00    0.00    0.00    0.00    0.00    0.00    0.00    0.00    0.00
  HA(H 12)  HE1(W 71)  126    5.00    0.00    0.00    0.00    0.68    0.00    4.17    0.14    0.00    0.00    0.00
  HD(H 12)  HE1(W 71)  127    5.00    0.88    0.00    0.94    1.68    0.00    2.37    1.98    0.13    0.00    0.00
   H(N 13)    H(T 14)  128    3.50    0.00    0.00    0.00    0.00    0.00    0.00    0.00    0.00    0.00    0.00
  HA(N 13)    H(T 14)  129    5.00    0.00    0.00    0.00    0.00    0.00    0.00    0.00    0.00    0.00    0.00
  HA(N 13)    H(K 65)  130    5.00    0.00    0.00    0.00    0.00    0.00    0.00    0.00    0.00    0.00    0.00
  HA(N 13)  HE1(W 71)  131    5.00    0.00    0.00    0.00    0.00    0.00    0.00    0.00    0.00    0.00    0.00
  HB(N 13)    H(T 14)  132    6.00    0.00    0.00    0.00    0.00    0.00    0.00    0.00    0.00    0.00    0.00
  HB(N 13)    H(K 65)  133    5.00    0.00    0.00    0.05    0.00    0.00    0.00    0.00    0.00    0.00    0.00
  HB(N 13)    H(K 65)  134    5.00    0.00    0.00    0.05    0.00    0.00    0.00    0.00    0.00    0.00    0.00
  HD(N 13)   HA(N 67)  135    5.00    0.67    0.00    0.00    0.00    0.00    0.00    0.00    0.00    0.16    0.00
  HD(N 13)   HA(N 67)  136    5.00    0.67    0.00    0.00    0.00    0.00    0.00    0.00    0.00    0.16    0.00
  HD(N 13)   HB(N 67)  137    6.00    0.23    0.00    0.00    0.00    0.00    0.00    0.00    0.00    0.00    0.00
  HD(N 13)   HB(N 67)  138    6.00    0.23    0.00    0.00    0.00    0.00    0.00    0.00    0.00    0.00    0.00
   H(T 14)  HZ2(W 71)  139    5.00    0.00    0.00    0.00    0.00    0.00    0.82    0.00    0.00    0.00    0.00
  HA(T 14)    H(M 15)  140    3.50    0.00    0.00    0.00    0.00    0.00    0.00    0.00    0.00    0.00    0.00
  HA(T 14)   HB(M 15)  141    6.00    0.00    0.00    0.00    0.00    0.00    0.00    0.00    0.00    0.00    0.00
  HA(T 14)   HA(D 64)  142    5.00    0.00    0.00    0.00    0.00    0.00    0.00    0.00    0.00    0.00    0.00
  HA(T 14)    H(K 65)  143    5.00    0.00    0.00    0.00    0.00    0.00    0.00    0.00    0.00    0.00    0.00
  HA(T 14)  HZ2(W 71)  144    5.00    0.00    0.00    0.00    0.00    0.00    0.00    0.00    0.00    0.00    0.00
  HA(T 14)   HH(W 71)  145    5.00    0.00    0.00    0.00    0.00    0.00    0.00    0.00    0.00    0.00    0.00
  HB(T 14)   HB(D 64)  146    3.50    1.65    0.46    0.75    1.58    0.98    0.71    1.30    1.01    1.14    0.00
  HB(T 14)   HB(D 64)  147    3.50    1.65    0.46    0.75    1.58    0.98    0.71    1.30    1.01    1.14    0.00
 HG2(T 14)    H(M 15)  148    6.00    0.00    0.00    0.00    0.00    0.00    0.00    0.00    0.00    0.00    0.00
 HG2(T 14)   HA(S 62)  149    6.00    0.00    0.00    0.00    0.35    0.10    0.00    0.00    0.00    0.00    0.00
 HG2(T 14)   HB(S 62)  150    7.00    0.00    0.00    0.00    0.00    0.00    0.00    0.00    0.00    0.00    0.00
 HG2(T 14)    H(V 63)  151    6.00    0.00    0.00    0.00    0.00    0.00    0.00    0.00    0.00    0.00    0.00
 HG2(T 14)   HA(D 64)  152    6.00    0.00    0.00    0.00    0.00    0.00    0.00    0.00    0.00    0.00    0.00
 HG2(T 14)   HB(D 64)  153    6.00    0.00    0.00    0.44    0.00    0.00    0.00    0.00    0.00    0.00    0.00
 HG2(T 14)   HB(D 64)  154    6.00    0.00    0.00    0.44    0.00    0.00    0.00    0.00    0.00    0.00    0.00
   H(M 15)    H(V 63)  155    5.00    0.00    0.00    0.00    0.00    0.00    0.00    0.00    0.00    0.00    0.00
   H(M 15)   HB(V 63)  156    5.00    0.00    0.00    0.00    0.00    0.00    0.00    0.00    0.00    0.00    0.00
   H(M 15)  HZ2(W 71)  157    5.00    0.00    0.00    0.00    0.00    0.00    0.00    0.00    0.00    0.00    0.00
   H(M 15)   HH(W 71)  158    5.00    0.00    0.00    0.00    0.00    0.00    0.00    0.00    0.00    0.00    0.00
  HA(M 15)    H(K 16)  159    2.90    0.00    0.00    0.00    0.00    0.00    0.00    0.00    0.00    0.00    0.00
  HB(M 15)    H(K 16)  160    5.00    0.00    0.00    0.00    0.00    0.00    0.00    0.00    0.00    0.00    0.00
  HB(M 15)    H(K 16)  161    5.00    0.00    0.00    0.00    0.00    0.00    0.00    0.00    0.00    0.00    0.00
  HB(M 15)   HB(V 63)  162    6.00    0.00    0.00    0.00    0.00    0.00    0.00    0.00    0.00    0.00    0.00
  HB(M 15)  HZ2(W 71)  163    6.00    0.00    0.00    0.00    0.00    0.00    0.00    0.00    0.00    0.00    0.00
  HB(M 15)   HH(W 71)  164    6.00    0.00    0.00    0.00    0.00    0.00    0.00    0.00    0.00    0.00    0.00
  HG(M 15)    H(K 16)  165    5.00    0.00    0.00    0.00    0.00    0.00    0.00    0.00    0.00    0.00    0.00
  HG(M 15)    H(K 16)  166    5.00    0.00    0.00    0.00    0.00    0.00    0.00    0.00    0.00    0.00    0.00
  HG(M 15)   HB(V 63)  167    6.00    0.00    0.00    0.00    0.00    0.00    0.00    0.00    0.00    0.00    0.00
  HG(M 15)  HZ2(W 71)  168    5.00    0.00    0.00    0.00    0.00    0.00    0.00    0.00    0.00    0.00    0.00
  HG(M 15)  HZ2(W 71)  169    5.00    0.00    0.00    0.00    0.00    0.00    0.00    0.00    0.00    0.00    0.00
  HE(M 15)   HB(V 63)  170    6.00    0.00    0.00    0.08    0.00    0.00    0.00    0.00    0.00    0.00    0.00
  HE(M 15)   HB(W 71)  171    7.00    0.00    0.00    0.00    0.00    0.00    0.00    0.00    0.00    0.00    0.00
  HE(M 15)   HD(W 71)  172    6.00    0.00    0.00    0.00    0.00    0.00    0.00    0.00    0.00    0.00    0.00
  HE(M 15)  HE1(W 71)  173    6.00    0.00    0.00    0.00    0.00    0.00    0.00    0.00    0.00    0.00    0.00
  HE(M 15)  HZ2(W 71)  174    6.00    0.00    0.00    0.00    0.00    0.00    0.00    0.00    0.00    0.00    0.00
  HE(M 15)  HE3(W 71)  175    6.00    0.00    0.00    0.00    0.00    0.00    0.00    0.00    0.00    0.00    0.00
  HE(M 15)   HG(L 75)  176    6.00    0.00    0.00    0.00    0.00    0.00    0.00    0.00    0.00    0.00    0.00
  HE(M 15)   HD(L 75)  177    7.00    0.00    0.00    0.00    0.00    0.00    0.00    0.00    0.00    0.00    0.00
   H(K 16)    H(I 17)  178    5.00    0.00    0.00    0.00    0.00    0.00    0.00    0.00    0.00    0.00    0.00
  HA(K 16)    H(I 17)  179    5.00    0.00    0.00    0.00    0.00    0.00    0.00    0.00    0.00    0.00    0.00
  HA(K 16)    H(I 61)  180    5.00    0.26    0.39    0.38    0.18    0.00    0.07    0.10    0.00    0.00    0.00
  HA(K 16)    H(S 62)  181    5.00    0.00    0.00    0.00    0.00    0.00    0.00    0.00    0.00    0.00    0.00
  HA(K 16)    H(V 63)  182    5.00    0.00    0.00    0.00    0.00    0.00    0.00    0.00    0.00    0.00    0.00
  HG(K 16)    H(I 17)  183    6.00    0.00    0.00    0.00    0.00    0.00    0.00    0.00    0.00    0.00    0.00
  HG(K 16)   HB(F 60)  184    6.00    0.00    0.00    0.00    0.00    0.00    0.00    0.00    0.00    0.00    0.00
  HG(K 16)   HB(F 60)  185    6.00    0.00    0.00    0.00    0.00    0.00    0.00    0.00    0.00    0.00    0.00
  HG(K 16)   HD(F 60)  186    7.00    0.00    0.00    0.00    0.00    0.00    0.00    0.00    0.00    0.00    0.00
  HG(K 16)   HD(F 60)  187    7.00    0.00    0.00    0.00    0.00    0.00    0.00    0.00    0.00    0.00    0.00
  HD(K 16)   HD(F 60)  188    8.00    0.00    0.00    0.00    0.00    0.00    0.00    0.00    0.00    0.00    0.00
  HE(K 16)   HB(F 60)  189    6.00    0.00    0.00    0.00    0.00    0.00    0.00    0.00    0.00    0.00    0.00
  HE(K 16)   HB(F 60)  190    6.00    0.00    0.00    0.00    0.00    0.00    0.00    0.00    0.00    0.00    0.00
  HE(K 16)   HD(F 60)  191    7.00    0.00    0.00    0.00    0.00    0.00    0.00    0.00    0.00    0.00    0.00
  HE(K 16)   HD(F 60)  192    7.00    0.00    0.00    0.00    0.00    0.00    0.00    0.00    0.00    0.00    0.00
  HE(K 16)   HE(F 60)  193    8.00    0.00    0.00    0.00    0.00    0.00    0.00    0.00    0.00    0.00    0.00
   H(I 17)    H(T 18)  194    5.00    0.00    0.00    0.00    0.00    0.00    0.00    0.00    0.00    0.00    0.00
   H(I 17)   HB(F 60)  195    6.00    0.00    0.00    0.00    0.00    0.00    0.00    0.00    0.00    0.00    0.00
   H(I 17)    H(I 61)  196    5.00    0.00    0.00    0.00    0.00    0.00    0.00    0.00    0.00    0.00    0.00
   H(I 17)  HG1(I 61)  197    6.00    0.00    0.00    0.00    0.00    0.00    0.00    0.00    0.00    0.00    0.00
   H(I 17)   HA(S 62)  198    5.00    0.00    0.00    0.00    0.00    0.00    0.00    0.00    0.00    0.00    0.00
  HA(I 17)    H(T 18)  199    3.50    0.00    0.00    0.00    0.00    0.00    0.00    0.00    0.00    0.00    0.00
  HA(I 17)    H(I 61)  200    5.00    0.00    0.00    0.00    0.00    0.00    0.19    0.09    0.23    0.01    0.00
  HB(I 17)   HB(I 61)  201    5.00    0.00    0.00    0.00    0.00    0.00    0.00    0.00    0.00    0.00    0.00
  HB(I 17)  HG1(I 61)  202    6.00    0.00    0.00    0.00    0.00    0.00    0.00    0.00    0.00    0.00    0.00
  HB(I 17)   HG(V 63)  203    6.00    0.00    0.00    0.00    0.11    0.00    0.00    0.00    0.00    0.00    0.00
 HG1(I 17)    H(T 18)  204    5.00    0.00    0.00    0.00    0.00    0.00    0.00    0.00    0.00    0.00    0.00
 HG1(I 17)    H(T 18)  205    5.00    0.00    0.00    0.00    0.00    0.00    0.00    0.00    0.00    0.00    0.00
 HG1(I 17)   HB(I 61)  206    5.00    0.00    0.00    0.00    0.00    0.00    0.00    0.00    0.00    0.00    0.00
 HG1(I 17)   HB(I 61)  207    5.00    0.00    0.00    0.00    0.00    0.00    0.00    0.00    0.00    0.00    0.00
 HG1(I 17)   HG(V 63)  208    6.00    0.00    0.00    0.00    0.00    0.00    0.00    0.00    0.00    0.00    0.00
 HG1(I 17)   HG(V 63)  209    6.00    0.00    0.00    0.00    0.00    0.00    0.00    0.00    0.00    0.00    0.00
 HG2(I 17)    H(T 18)  210    6.00    0.00    0.00    0.00    0.00    0.00    0.00    0.00    0.00    0.00    0.00
 HG2(I 17)   HD(L 19)  211    7.00    0.00    0.00    0.00    0.00    0.00    0.00    0.00    0.00    0.00    0.00
  HD(I 17)   HB(I 61)  212    6.00    0.00    0.00    0.00    0.00    0.00    0.00    0.00    0.00    0.00    0.00
  HD(I 17)  HG2(I 61)  213    7.00    0.00    0.00    0.00    0.00    0.00    0.00    0.00    0.00    0.00    0.00
  HD(I 17)   HB(V 63)  214    6.00    0.00    0.00    0.00    0.00    0.00    0.00    0.00    0.00    0.00    0.00
  HD(I 17)   HG(V 63)  215    7.00    0.00    0.00    0.00    0.00    0.00    0.00    0.00    0.00    0.00    0.00
  HD(I 17)   HE(F 82)  216    8.00    0.00    0.00    0.00    0.00    0.00    0.00    0.00    0.00    0.00    0.00
   H(T 18)    H(L 19)  217    5.00    0.00    0.00    0.00    0.00    0.00    0.00    0.00    0.00    0.00    0.00
   H(T 18)   HD(L 19)  218    6.00    0.00    0.00    0.00    0.24    0.00    0.00    0.09    0.00    0.15    0.00
  HA(T 18)    H(L 19)  219    3.50    0.00    0.00    0.00    0.00    0.00    0.00    0.00    0.00    0.00    0.00
  HA(T 18)    H(I 61)  220    5.00    0.00    0.00    0.25    0.00    0.00    0.00    0.00    0.00    0.00    0.00
  HB(T 18)    H(L 19)  221    5.00    0.00    0.00    0.00    0.00    0.00    0.00    0.00    0.00    0.00    0.00
 HG2(T 18)    H(L 19)  222    6.00    0.00    0.00    0.00    0.00    0.00    0.00    0.00    0.00    0.00    0.00
 HG2(T 18)   HB(D 59)  223    7.00    0.00    0.00    0.70    0.00    0.00    0.41    0.00    0.00    0.00    0.00
 HG2(T 18)   HB(F 60)  224    7.00    0.00    0.00    0.00    0.00    0.00    0.00    0.00    0.00    0.00    0.00
   H(L 19)   HB(D 59)  225    6.00    0.35    0.34    1.73    0.00    0.00    0.00    0.00    0.00    0.00    0.00
   H(L 19)   HA(F 60)  226    5.00    0.00    0.00    0.00    0.00    0.00    0.00    0.00    0.00    0.00    0.00
   H(L 19)   HB(F 60)  227    6.00    0.00    0.00    0.00    0.00    0.00    0.00    0.00    0.00    0.00    0.00
  HA(L 19)    H(S 20)  228    3.50    0.00    0.00    0.00    0.00    0.00    0.00    0.00    0.00    0.00    0.00
  HB(L 19)    H(S 20)  229    5.00    0.00    0.00    0.00    0.00    0.00    0.00    0.00    0.00    0.00    0.00
  HB(L 19)    H(S 20)  230    5.00    0.00    0.00    0.00    0.00    0.00    0.00    0.00    0.00    0.00    0.00
  HB(L 19)    H(E 21)  231    5.00    0.00    0.00    0.00    0.00    0.00    0.00    0.00    0.00    0.42    0.00
  HB(L 19)    H(E 21)  232    5.00    0.00    0.00    0.00    0.00    0.00    0.00    0.00    0.00    0.42    0.00
  HG(L 19)   HA(F 60)  233    5.00    0.00    0.00    0.00    0.00    0.00    0.00    0.00    0.00    0.00    0.00
  HD(L 19)    H(S 20)  234    6.00    0.00    0.00    0.00    0.00    0.00    0.00    0.00    0.00    0.00    0.00
  HD(L 19)    H(S 20)  235    6.00    0.00    0.00    0.00    0.00    0.00    0.00    0.00    0.00    0.00    0.00
  HD(L 19)    H(E 21)  236    6.00    0.30    0.00    0.00    0.00    0.00    0.00    0.00    0.00    0.46    0.00
  HD(L 19)    H(E 21)  237    6.00    0.30    0.00    0.00    0.00    0.00    0.00    0.00    0.00    0.46    0.00
  HD(L 19)   HE(M 26)  238    7.00    0.00    0.00    0.00    0.00    0.00    0.00    0.00    0.00    0.00    0.00
  HD(L 19)   HA(F 60)  239    6.00    0.00    0.00    0.00    0.00    0.00    0.00    0.00    0.00    0.00    0.00
  HD(L 19)    H(I 61)  240    6.00    0.00    0.00    0.00    0.00    0.00    0.00    0.00    0.00    0.00    0.00
  HD(L 19)  HG1(I 61)  241    7.00    0.00    0.00    0.00    0.00    0.00    0.00    0.00    0.00    0.00    0.00
  HD(L 19)  HG1(I 61)  242    7.00    0.00    0.00    0.00    0.00    0.00    0.00    0.00    0.00    0.00    0.00
  HD(L 19)   HD(I 61)  243    7.00    0.00    0.00    0.00    0.00    0.00    0.00    0.00    0.00    0.00    0.00
  HD(L 19)   HD(I 61)  244    7.00    0.00    0.00    0.00    0.00    0.00    0.00    0.00    0.00    0.00    0.00
  HD(L 19)   HD(F 82)  245    8.00    0.00    0.00    0.00    0.00    0.00    0.35    0.00    0.00    0.00    0.00
  HD(L 19)   HE(F 82)  246    8.00    0.00    0.00    0.00    0.00    0.00    0.00    0.00    0.00    0.00    0.00
  HD(L 19)   HZ(F 82)  247    6.00    0.00    0.00    0.00    0.00    0.00    0.00    0.00    0.00    0.00    0.25
   H(S 20)    H(E 21)  248    3.50    0.00    0.00    0.00    0.00    0.00    0.00    0.00    0.00    0.00    0.00
   H(S 20)   HA(E 21)  249    5.00    0.00    0.00    0.00    0.25    0.23    0.34    0.18    0.14    0.09    0.03
  HA(S 20)    H(E 21)  250    5.00    0.00    0.00    0.00    0.00    0.00    0.00    0.00    0.00    0.00    0.00
  HB(S 20)    H(E 21)  251    6.00    0.00    0.00    0.00    0.00    0.00    0.00    0.00    0.00    0.00    0.00
   H(E 21)   HE(M 26)  252    6.00    0.99    1.47    1.96    0.34    0.68    4.78    0.00    0.07    2.64    0.00
  HA(E 21)    H(S 22)  253    2.90    0.00    0.00    0.00    0.00    0.00    0.00    0.00    0.00    0.00    0.00
  HB(E 21)    H(S 22)  254    5.00    0.00    0.00    0.00    0.00    0.00    0.00    0.00    0.00    0.00    0.00
  HB(E 21)    H(S 22)  255    5.00    0.00    0.00    0.00    0.00    0.00    0.00    0.00    0.00    0.00    0.00
  HB(E 21)   HB(D 59)  256    7.00    0.77    1.40    2.20    0.00    0.00    2.53    0.00    0.00    0.00    0.00
  HG(E 21)    H(S 22)  257    6.00    0.00    0.00    0.00    0.00    0.00    0.00    0.00    0.00    0.00    0.00
  HA(S 22)    H(R 23)  258    2.90    0.00    0.00    0.00    0.00    0.00    0.00    0.00    0.00    0.00    0.00
  HB(S 22)    H(R 23)  259    6.00    0.00    0.00    0.00    0.00    0.00    0.00    0.00    0.00    0.00    0.00
  HB(S 22)   HB(D 59)  260    6.00    0.00    0.00    0.00    0.00    0.00    0.00    0.00    0.00    0.00    0.00
  HB(S 22)   HB(D 59)  261    6.00    0.00    0.00    0.00    0.00    0.00    0.00    0.00    0.00    0.00    0.00
  HA(R 23)    H(E 24)  262    3.50    0.00    0.00    0.00    0.00    0.00    0.00    0.00    0.00    0.00    0.00
  HB(R 23)    H(E 24)  263    5.00    0.00    0.00    0.00    0.00    0.00    0.00    0.00    0.00    0.00    0.00
  HB(R 23)    H(E 24)  264    5.00    0.00    0.00    0.00    0.00    0.00    0.00    0.00    0.00    0.00    0.00
  HB(R 23)    H(G 25)  265    6.00    0.00    0.00    0.00    0.00    0.00    0.00    0.00    0.00    0.00    0.00
  HG(R 23)    H(E 24)  266    6.00    0.00    0.00    0.00    0.00    0.00    0.00    0.00    0.00    0.00    0.00
  HG(R 23)   HB(E 24)  267    7.00    0.00    0.00    0.00    0.00    0.00    0.00    0.00    0.00    0.00    0.00
  HA(E 24)    H(G 25)  268    3.50    0.00    0.00    0.00    0.00    0.00    0.00    0.00    0.00    0.00    0.00
  HB(E 24)    H(G 25)  269    6.00    0.00    0.00    0.00    0.00    0.00    0.00    0.00    0.00    0.00    0.00
  HG(E 24)    H(G 25)  270    6.00    0.00    0.00    0.00    0.00    0.00    0.00    0.00    0.00    0.00    0.00
  HG(E 24)   HA(G 25)  271    6.60    0.00    0.00    0.00    0.00    0.00    0.00    0.00    0.00    0.00    0.00
   H(G 25)    H(M 26)  272    5.00    0.00    0.00    0.00    0.00    0.00    0.00    0.00    0.00    0.00    0.00
  HA(G 25)    H(M 26)  273    5.60    0.00    0.00    0.00    0.00    0.00    0.00    0.00    0.00    0.00    0.00
  HA(G 25)    H(T 27)  274    6.00    0.00    0.00    0.14    0.12    0.00    0.00    0.00    0.00    0.00    0.00
   H(M 26)    H(T 27)  275    5.00    0.00    0.00    0.00    0.00    0.00    0.00    0.00    0.00    0.00    0.00
   H(M 26)   HB(D 59)  276    6.00    0.49    0.43    0.00    0.00    0.00    0.00    0.00    0.00    0.08    0.00
  HB(M 26)    H(T 27)  277    6.00    0.00    0.00    0.00    0.00    0.00    0.00    0.00    0.00    0.00    0.00
  HG(M 26)   HB(D 59)  278    7.00    0.00    0.00    0.00    0.00    0.00    0.00    0.00    0.00    0.75    0.00
  HA(T 27)    H(S 28)  279    3.50    0.00    0.00    0.00    0.00    0.00    0.00    0.00    0.00    0.00    0.00
  HB(T 27)    H(S 28)  280    3.50    0.00    0.00    0.00    0.00    0.00    0.00    0.00    0.00    0.00    0.00
 HG2(T 27)    H(S 28)  281    6.00    0.00    0.00    0.00    0.00    0.00    0.00    0.00    0.00    0.00    0.00
  HA(S 28)    H(D 29)  282    2.90    0.00    0.00    0.00    0.00    0.00    0.00    0.00    0.00    0.00    0.00
  HA(S 28)    H(H 56)  283    5.00    0.08    0.08    0.00    0.04    0.00    0.03    0.00    0.00    0.04    0.00
  HB(S 28)    H(D 29)  284    5.00    0.00    0.00    0.00    0.00    0.00    0.00    0.00    0.00    0.00    0.00
  HB(S 28)    H(D 29)  285    5.00    0.00    0.00    0.00    0.00    0.00    0.00    0.00    0.00    0.00    0.00
  HB(S 28)   HE(F 55)  286    7.00    0.00    0.00    0.00    0.00    0.00    0.00    0.00    0.00    0.00    0.00
  HB(S 28)   HE(F 55)  287    7.00    0.00    0.00    0.00    0.00    0.00    0.00    0.00    0.00    0.00    0.00
  HB(S 28)   HB(V 57)  288    5.00    0.00    0.00    0.00    0.13    0.00    0.00    0.00    0.00    0.03    0.00
  HB(S 28)   HB(V 57)  289    5.00    0.00    0.00    0.00    0.13    0.00    0.00    0.00    0.00    0.03    0.00
  HB(S 28)   HG(V 57)  290    6.00    0.00    0.00    0.00    0.00    0.00    0.00    0.00    0.00    0.00    0.00
  HB(S 28)   HG(V 57)  291    6.00    0.00    0.00    0.00    0.00    0.00    0.00    0.00    0.00    0.00    0.00
  HB(S 28)   HG(V 57)  292    6.00    0.00    0.00    0.00    0.00    0.00    0.00    0.00    0.00    0.00    0.00
  HB(S 28)   HG(V 57)  293    6.00    0.00    0.00    0.00    0.00    0.00    0.00    0.00    0.00    0.00    0.00
   H(D 29)    H(H 56)  294    5.00    0.00    0.00    0.00    0.00    0.00    0.00    0.00    0.00    0.00    0.00
   H(D 29)   HB(H 56)  295    5.00    0.00    0.00    0.00    0.00    0.00    0.00    0.00    0.00    0.00    0.00
   H(D 29)   HB(H 56)  296    5.00    0.00    0.00    0.00    0.00    0.00    0.00    0.00    0.00    0.00    0.00
   H(D 29)   HB(V 57)  297    5.00    0.19    0.19    0.62    0.27    0.26    0.00    0.00    0.00    0.95    0.00
   H(D 29)   HG(V 57)  298    6.00    0.00    0.00    0.00    0.00    0.00    0.00    0.00    0.00    0.00    0.10
  HA(D 29)    H(T 30)  299    2.90    0.00    0.00    0.00    0.00    0.00    0.00    0.00    0.00    0.00    0.00
  HA(D 29)    H(H 56)  300    5.00    0.00    0.00    0.00    0.02    0.00    0.05    0.00    0.00    0.17    0.00
  HB(D 29)    H(T 30)  301    5.00    0.00    0.00    0.00    0.00    0.00    0.00    0.00    0.00    0.00    0.00
  HB(D 29)    H(T 30)  302    5.00    0.00    0.00    0.00    0.00    0.00    0.00    0.00    0.00    0.00    0.00
  HB(D 29)   HD(Y 31)  303    8.00    0.00    0.00    0.00    0.00    0.00    0.00    0.00    0.00    0.00    0.00
  HB(D 29)   HE(Y 31)  304    7.00    0.00    0.00    0.00    0.00    0.00    0.00    0.00    0.00    0.00    0.00
  HB(D 29)   HE(Y 31)  305    7.00    0.00    0.00    0.00    0.00    0.00    0.00    0.00    0.00    0.00    0.00
  HB(D 29)    H(H 56)  306    5.00    0.00    0.00    0.00    0.00    0.00    0.00    0.00    0.00    0.00    0.00
  HB(D 29)    H(H 56)  307    5.00    0.00    0.00    0.00    0.00    0.00    0.00    0.00    0.00    0.00    0.00
  HB(D 29)   HB(H 56)  308    7.00    0.00    0.00    0.00    0.00    0.00    0.00    0.00    0.00    0.00    0.00
   H(T 30)    H(Y 31)  309    5.00    0.00    0.00    0.00    0.00    0.00    0.00    0.00    0.00    0.00    0.00
  HA(T 30)    H(Y 31)  310    2.90    0.00    0.00    0.00    0.00    0.00    0.00    0.00    0.00    0.00    0.00
  HA(T 30)   HA(F 55)  311    5.00    0.00    0.00    0.00    0.00    0.00    0.00    0.00    0.00    0.00    0.00
  HA(T 30)    H(H 56)  312    5.00    0.00    0.00    0.00    0.00    0.00    0.00    0.00    0.00    0.00    0.00
 HG2(T 30)    H(Y 31)  313    6.00    0.00    0.00    0.00    0.00    0.00    0.00    0.00    0.00    0.00    0.00
 HG2(T 30)   HA(F 55)  314    6.00    0.00    0.00    0.00    0.00    0.00    0.00    0.00    0.00    0.00    0.00
 HG2(T 30)   HB(F 55)  315    7.00    0.00    0.00    0.00    0.00    0.00    0.00    0.00    0.00    0.00    0.00
 HG2(T 30)   HD(F 55)  316    8.00    0.00    0.00    0.00    0.00    0.00    0.00    0.00    0.00    0.00    0.00
 HG2(T 30)    H(H 56)  317    6.00    0.00    0.00    0.07    0.00    0.00    0.00    0.00    0.00    0.00    0.00
   H(Y 31)   HD(L 46)  318    6.00    0.00    0.06    0.12    0.32    0.61    1.12    0.00    0.00    0.15    0.00
   H(Y 31)    H(I 54)  319    5.00    0.00    0.00    0.00    0.00    0.00    0.00    0.00    0.00    0.00    0.00
   H(Y 31)   HB(I 54)  320    5.00    0.00    0.00    0.00    0.00    0.00    0.00    0.00    0.00    0.00    0.00
   H(Y 31)   HA(F 55)  321    5.00    0.00    0.00    0.00    0.00    0.00    0.00    0.00    0.00    0.00    0.00
  HA(Y 31)    H(T 32)  322    3.50    0.00    0.00    0.00    0.00    0.00    0.00    0.00    0.00    0.00    0.00
  HA(Y 31)  HG2(T 32)  323    6.00    0.00    0.00    0.00    0.00    0.00    0.00    0.00    0.00    0.00    0.00
  HA(Y 31)    H(K 33)  324    5.00    0.00    0.00    0.00    0.00    0.00    0.00    0.00    0.00    0.00    0.00
  HB(Y 31)    H(T 32)  325    5.00    0.00    0.00    0.00    0.00    0.00    0.00    0.00    0.00    0.00    0.00
  HB(Y 31)    H(T 32)  326    5.00    0.00    0.00    0.00    0.00    0.00    0.00    0.00    0.00    0.00    0.00
  HB(Y 31)   HG(V 34)  327    7.00    0.00    0.00    0.00    0.00    0.00    0.00    0.00    0.00    0.00    0.00
  HB(Y 31)   HG(V 34)  328    7.00    0.00    0.00    0.00    0.00    0.00    0.00    0.00    0.00    0.00    0.00
  HB(Y 31)   HE(Q 38)  329    6.00    0.00    0.00    0.00    0.00    0.00    0.00    0.00    0.00    0.00    0.00
  HB(Y 31)  HG2(I 42)  330    7.00    0.00    0.00    0.00    0.00    0.00    0.00    0.00    0.00    0.00    0.00
  HB(Y 31)   HD(L 46)  331    6.00    0.00    0.00    0.00    0.00    0.00    0.00    0.00    0.00    0.00    0.00
  HB(Y 31)   HD(L 46)  332    6.00    0.00    0.00    0.00    0.00    0.00    0.00    0.00    0.00    0.00    0.00
  HB(Y 31)    H(I 54)  333    5.00    0.00    0.00    0.00    0.00    0.00    0.00    0.00    0.00    0.00    0.00
  HB(Y 31)    H(I 54)  334    5.00    0.00    0.00    0.00    0.00    0.00    0.00    0.00    0.00    0.00    0.00
  HB(Y 31)   HB(I 54)  335    5.00    0.00    0.00    0.00    0.00    0.00    0.00    0.00    0.00    0.00    0.00
  HB(Y 31)   HB(I 54)  336    5.00    0.00    0.00    0.00    0.00    0.00    0.00    0.00    0.00    0.00    0.00
  HB(Y 31)  HG2(I 54)  337    7.00    0.00    0.00    0.00    0.00    0.00    0.00    0.00    0.00    0.00    0.00
  HB(Y 31)   HD(I 54)  338    7.00    0.00    0.00    0.00    0.00    0.00    0.00    0.00    0.00    0.00    0.00
  HD(Y 31)    H(D 35)  339    7.00    0.00    0.00    0.00    0.00    0.00    0.00    0.00    0.00    0.15    0.00
  HD(Y 31)   HB(Q 38)  340    8.00    0.00    0.00    0.00    0.00    0.00    0.00    0.00    0.00    0.00    0.00
  HD(Y 31)   HG(Q 38)  341    8.00    0.00    0.00    0.00    0.00    0.00    0.00    0.00    0.00    0.00    0.00
  HD(Y 31)  HG2(I 42)  342    8.00    0.00    0.00    0.00    0.00    0.00    0.00    0.00    0.00    0.00    0.00
  HD(Y 31)   HD(I 42)  343    8.00    0.00    0.00    0.00    0.00    0.00    0.00    0.00    0.00    0.00    0.00
  HD(Y 31)   HB(I 54)  344    7.00    0.00    0.00    0.00    0.00    0.00    0.00    0.00    0.00    0.00    0.00
  HD(Y 31)  HG2(I 54)  345    8.00    0.00    0.00    0.00    0.00    0.00    0.00    0.00    0.00    0.00    0.00
  HD(Y 31)   HD(I 54)  346    8.00    0.00    0.00    0.00    0.00    0.00    0.00    0.00    0.00    0.00    0.00
  HE(Y 31)   HB(D 36)  347    8.00    0.00    0.00    2.01    0.00    0.00    0.55    0.00    0.00    0.42    0.00
  HE(Y 31)   HG(Q 38)  348    8.00    0.00    0.00    0.00    0.00    0.00    0.00    0.00    0.00    0.00    0.00
  HE(Y 31)  HG1(I 42)  349    8.00    0.00    0.00    0.00    0.00    0.00    0.00    0.00    0.00    0.00    0.00
  HE(Y 31)  HG2(I 42)  350    8.00    0.00    0.00    0.00    0.00    0.00    0.00    0.00    0.00    0.00    0.00
  HE(Y 31)   HD(I 42)  351    8.00    0.00    0.00    0.00    0.00    0.00    0.00    0.00    0.00    0.00    0.00
  HE(Y 31)  HG2(I 54)  352    8.00    0.00    0.00    0.00    0.00    0.00    0.00    0.00    0.00    0.00    0.00
  HE(Y 31)    H(H 56)  353    7.00    0.00    0.00    0.00    0.00    0.00    0.00    0.00    0.00    0.00    0.00
  HE(Y 31)   HB(H 56)  354    7.00    0.00    0.00    0.00    0.00    0.00    0.00    0.00    0.00    0.00    0.00
  HE(Y 31)   HB(H 56)  355    7.00    0.00    0.00    0.00    0.00    0.00    0.00    0.00    0.00    0.00    0.00
  HE(Y 31)  HG2(I 61)  356    8.00    0.00    0.00    0.00    0.00    0.00    0.00    0.00    0.00    0.00    0.00
   H(T 32)    H(K 33)  357    2.90    0.00    0.00    0.00    0.00    0.00    0.08    0.01    0.00    0.00    0.00
   H(T 32)   HA(K 33)  358    5.00    0.00    0.11    0.23    0.00    0.18    0.29    0.07    0.15    0.24    0.00
   H(T 32)   HG(K 33)  359    6.00    0.00    0.00    0.00    0.00    0.00    0.00    0.00    0.00    0.24    0.00
   H(T 32)   HD(L 46)  360    6.00    0.00    0.00    0.00    0.00    0.00    0.10    0.00    0.00    0.00    0.00
  HA(T 32)    H(K 33)  361    5.00    0.00    0.00    0.00    0.00    0.00    0.00    0.00    0.00    0.00    0.00
  HA(T 32)   HB(S 53)  362    6.00    0.00    0.00    0.00    0.00    0.00    0.00    0.00    0.00    0.00    0.00
  HB(T 32)    H(K 33)  363    5.00    0.00    0.00    0.00    0.00    0.00    0.00    0.00    0.00    0.00    0.00
 HG2(T 32)    H(K 33)  364    6.00    0.00    0.00    0.00    0.00    0.00    0.00    0.00    0.00    0.00    0.00
 HG2(T 32)   HB(S 53)  365    6.00    0.00    0.00    0.00    0.00    0.00    0.00    0.00    0.00    0.00    0.00
 HG2(T 32)   HB(S 53)  366    6.00    0.00    0.00    0.00    0.00    0.00    0.00    0.00    0.00    0.00    0.00
 HG2(T 32)    H(I 54)  367    6.00    0.00    0.00    0.00    0.00    0.00    0.19    0.00    0.00    0.00    0.00
   H(K 33)   HG(V 34)  368    6.00    0.00    0.00    0.00    0.00    0.00    0.00    0.00    0.00    0.00    0.00
   H(K 33)   HB(L 46)  369    6.00    0.00    0.00    0.00    0.00    0.00    0.85    0.00    0.00    0.00    0.00
   H(K 33)   HD(L 46)  370    6.00    0.00    0.00    0.00    0.00    0.00    0.00    0.00    0.00    0.00    0.00
  HA(K 33)    H(V 34)  371    2.90    0.00    0.00    0.00    0.00    0.00    0.00    0.00    0.00    0.00    0.00
   H(V 34)   HD(L 46)  372    6.00    0.00    0.00    0.00    0.00    0.00    0.00    0.00    0.00    0.00    0.00
  HA(V 34)    H(D 35)  373    3.50    0.00    0.00    0.00    0.00    0.00    0.00    0.00    0.00    0.00    0.00
  HA(V 34)   HE(Q 38)  374    5.00    0.00    0.00    0.00    0.00    0.00    0.00    0.00    0.00    0.00    0.00
  HA(V 34)   HE(Q 38)  375    5.00    0.00    0.00    0.00    0.00    0.00    0.00    0.00    0.00    0.00    0.00
  HA(V 34)   HD(N 43)  376    5.00    0.00    1.12    1.28    0.00    0.15    1.24    0.00    0.06    0.00    0.00
  HA(V 34)   HD(L 46)  377    6.00    0.00    0.00    0.00    0.00    0.00    0.00    0.00    0.00    0.00    0.00
  HB(V 34)    H(D 35)  378    5.00    0.00    0.00    0.00    0.00    0.00    0.00    0.00    0.00    0.00    0.00
  HG(V 34)    H(D 35)  379    6.00    0.00    0.00    0.00    0.00    0.00    0.00    0.00    0.00    0.00    0.00
  HG(V 34)    H(D 35)  380    6.00    0.00    0.00    0.00    0.00    0.00    0.00    0.00    0.00    0.00    0.00
  HG(V 34)   HA(N 43)  381    6.00    0.00    0.00    0.00    0.00    0.00    0.00    0.00    0.00    0.00    0.00
  HG(V 34)   HA(N 43)  382    6.00    0.00    0.00    0.00    0.00    0.00    0.00    0.00    0.00    0.00    0.00
  HG(V 34)   HB(N 43)  383    6.00    0.00    0.00    0.00    0.00    0.00    0.00    0.00    0.00    0.00    0.00
  HG(V 34)   HB(N 43)  384    6.00    0.00    0.00    0.00    0.00    0.00    0.00    0.00    0.00    0.00    0.00
  HG(V 34)   HB(N 43)  385    6.00    0.00    0.00    0.00    0.00    0.00    0.00    0.00    0.00    0.00    0.00
  HG(V 34)   HB(N 43)  386    6.00    0.00    0.00    0.00    0.00    0.00    0.00    0.00    0.00    0.00    0.00
  HG(V 34)   HD(N 43)  387    6.00    0.00    0.00    0.00    0.00    0.00    0.00    0.00    0.00    0.00    0.00
  HG(V 34)   HD(N 43)  388    6.00    0.00    0.00    0.00    0.00    0.00    0.00    0.00    0.00    0.00    0.00
  HG(V 34)    H(L 46)  389    6.00    0.00    0.00    0.00    0.00    0.00    0.76    0.00    0.00    0.00    0.00
  HG(V 34)   HB(L 46)  390    6.00    0.00    0.00    0.00    0.00    0.00    0.00    0.00    0.00    0.00    0.00
  HG(V 34)   HB(L 46)  391    6.00    0.00    0.00    0.00    0.00    0.00    0.00    0.00    0.00    0.00    0.00
  HG(V 34)   HD(L 46)  392    7.00    0.00    0.00    0.00    0.00    0.00    0.00    0.00    0.00    0.00    0.00
  HG(V 34)    H(K 47)  393    6.00    0.00    0.00    0.00    0.00    0.00    0.00    0.00    0.00    0.00    0.00
  HG(V 34)   HA(K 47)  394    6.00    0.14    0.19    0.00    0.00    0.00    0.00    0.00    0.00    0.00    0.00
  HG(V 34)   HD(K 47)  395    6.00    0.00    0.00    0.00    0.00    0.00    0.00    0.00    0.00    0.00    0.00
  HG(V 34)   HD(K 47)  396    6.00    0.00    0.00    0.00    0.00    0.00    0.00    0.00    0.00    0.00    0.00
  HG(V 34)   HE(K 47)  397    7.00    0.00    0.00    0.00    0.00    0.00    0.00    0.00    0.00    0.00    0.00
  HG(V 34)   HE(K 47)  398    7.00    0.00    0.00    0.00    0.00    0.00    0.00    0.00    0.00    0.00    0.00
   H(D 35)   HB(Q 38)  399    6.00    0.00    0.00    0.00    0.00    0.00    0.00    0.00    0.00    0.00    0.00
   H(D 35)   HE(Q 38)  400    5.00    0.00    0.00    0.00    0.00    0.00    0.00    0.00    0.00    0.00    0.00
   H(D 35)   HE(Q 38)  401    5.00    0.00    0.00    0.00    0.00    0.00    0.00    0.00    0.00    0.00    0.00
   H(D 35)   HD(N 43)  402    5.00    0.00    0.00    0.08    0.00    0.00    0.22    0.00    0.00    0.00    0.00
   H(D 35)   HD(L 46)  403    6.00    0.00    0.00    0.00    0.00    0.00    0.00    0.00    0.00    0.00    0.00
  HB(D 35)    H(D 36)  404    6.00    0.00    0.00    0.00    0.00    0.00    0.00    0.00    0.00    0.00    0.00
  HB(D 35)    H(S 37)  405    6.00    0.00    0.00    0.00    0.00    0.00    0.00    0.00    0.00    0.00    0.00
  HB(D 35)   HE(Q 38)  406    6.00    0.00    0.00    0.00    0.00    0.00    0.00    0.00    0.00    0.00    0.00
  HA(D 36)    H(S 37)  407    5.00    0.00    0.00    0.00    0.00    0.00    0.00    0.00    0.00    0.00    0.00
  HB(D 36)    H(S 37)  408    6.00    0.00    0.00    0.00    0.00    0.00    0.00    0.00    0.00    0.00    0.00
   H(S 37)    H(Q 38)  409    3.50    0.00    0.00    0.00    0.00    0.00    0.00    0.00    0.00    0.00    0.00
   H(S 37)   HB(Q 38)  410    6.00    0.00    0.00    0.00    0.00    0.00    0.00    0.00    0.00    0.00    0.00
   H(S 37)   HG(Q 38)  411    6.00    0.00    0.00    0.00    0.00    0.00    0.00    0.00    0.00    0.00    0.00
  HA(S 37)    H(Q 38)  412    5.00    0.00    0.00    0.00    0.00    0.00    0.00    0.00    0.00    0.00    0.00
  HB(S 37)    H(Q 38)  413    6.00    0.00    0.00    0.00    0.00    0.00    0.00    0.00    0.00    0.00    0.00
   H(Q 38)   HD(P 39)  414    5.00    0.64    0.00    0.00    0.63    0.00    0.00    0.31    0.00    0.00    0.00
   H(Q 38)   HD(P 39)  415    5.00    0.64    0.00    0.00    0.63    0.00    0.00    0.31    0.00    0.00    0.00
  HA(Q 38)   HD(P 39)  416    6.00    0.00    0.00    0.00    0.00    0.00    0.00    0.00    0.00    0.00    0.00
  HB(Q 38)   HD(P 39)  417    5.00    0.00    0.00    0.00    0.00    0.00    0.00    0.00    0.00    0.00    0.00
  HB(Q 38)   HD(P 39)  418    5.00    0.00    0.00    0.00    0.00    0.00    0.00    0.00    0.00    0.00    0.00
  HB(Q 38)   HD(P 39)  419    5.00    0.00    0.00    0.00    0.00    0.00    0.00    0.00    0.00    0.00    0.00
  HB(Q 38)   HD(P 39)  420    5.00    0.00    0.00    0.00    0.00    0.00    0.00    0.00    0.00    0.00    0.00
  HB(Q 38)   HB(I 42)  421    5.00    0.00    0.00    0.00    0.00    0.00    0.00    0.00    0.00    0.00    0.00
  HB(Q 38)   HB(I 42)  422    5.00    0.00    0.00    0.00    0.00    0.00    0.00    0.00    0.00    0.00    0.00
  HB(Q 38)  HG2(I 42)  423    6.00    0.00    0.00    0.00    0.00    0.00    0.00    0.00    0.00    0.00    0.00
  HB(Q 38)  HG2(I 42)  424    6.00    0.00    0.00    0.00    0.00    0.00    0.00    0.00    0.00    0.00    0.00
  HB(Q 38)   HD(N 43)  425    5.00    0.00    0.00    0.00    0.00    0.00    0.00    0.00    0.00    0.00    0.00
  HB(Q 38)   HD(N 43)  426    5.00    0.00    0.00    0.00    0.00    0.00    0.00    0.00    0.00    0.00    0.00
  HB(Q 38)   HD(N 43)  427    5.00    0.00    0.00    0.00    0.00    0.00    0.00    0.00    0.00    0.00    0.00
  HG(Q 38)  HG2(I 42)  428    7.00    0.00    0.00    0.00    0.00    0.00    0.00    0.00    0.00    0.00    0.00
  HG(Q 38)   HD(N 43)  429    6.00    0.00    0.00    0.00    0.00    0.00    0.00    0.00    0.00    0.00    0.00
  HE(Q 38)  HG2(I 42)  430    6.00    0.00    0.00    0.00    0.00    0.00    0.00    0.00    0.00    0.00    0.00
  HE(Q 38)  HG2(I 42)  431    6.00    0.00    0.00    0.00    0.00    0.00    0.00    0.00    0.00    0.00    0.00
  HE(Q 38)   HD(L 46)  432    6.00    0.00    0.00    0.00    0.00    0.00    0.00    0.00    0.00    0.00    0.00
  HE(Q 38)   HD(L 46)  433    6.00    0.00    0.00    0.00    0.00    0.00    0.00    0.00    0.00    0.00    0.00
  HE(Q 38)   HD(L 46)  434    6.00    0.00    0.00    0.00    0.00    0.00    0.00    0.00    0.00    0.00    0.00
  HA(P 39)    H(A 40)  435    2.90    0.00    0.00    0.00    0.00    0.00    0.00    0.00    0.00    0.00    0.00
  HA(P 39)   HB(A 40)  436    6.00    0.00    0.00    0.00    0.00    0.00    0.00    0.00    0.00    0.00    0.00
  HA(P 39)    H(F 41)  437    5.00    0.00    0.00    0.00    0.00    0.00    0.00    0.00    0.00    0.00    0.00
  HB(P 39)    H(A 40)  438    5.00    0.00    0.00    0.00    0.00    0.00    0.00    0.00    0.00    0.00    0.00
  HB(P 39)    H(A 40)  439    5.00    0.00    0.00    0.00    0.00    0.00    0.00    0.00    0.00    0.00    0.00
  HB(P 39)    H(F 41)  440    5.00    0.00    0.00    0.00    0.00    0.00    0.00    0.00    0.00    0.00    0.00
  HB(P 39)    H(F 41)  441    5.00    0.00    0.00    0.00    0.00    0.00    0.00    0.00    0.00    0.00    0.00
  HB(P 39)   HB(F 41)  442    6.00    0.00    0.00    0.00    0.00    0.00    0.00    0.00    0.00    0.00    0.00
  HB(P 39)   HB(F 41)  443    6.00    0.00    0.00    0.00    0.00    0.00    0.00    0.00    0.00    0.00    0.00
  HB(P 39)   HD(F 41)  444    7.00    0.00    0.00    0.00    0.00    0.00    0.00    0.00    0.00    0.00    0.00
  HB(P 39)   HD(F 41)  445    7.00    0.00    0.00    0.00    0.00    0.00    0.00    0.00    0.00    0.00    0.00
  HB(P 39)    H(I 42)  446    5.00    0.00    0.00    0.00    0.00    0.00    0.00    0.00    0.00    0.00    0.00
  HB(P 39)    H(I 42)  447    5.00    0.00    0.00    0.00    0.00    0.00    0.00    0.00    0.00    0.00    0.00
  HB(P 39)   HB(I 42)  448    6.00    0.00    0.00    0.00    0.00    0.00    0.00    0.00    0.00    0.00    0.00
  HB(P 39)  HG1(I 42)  449    6.00    0.00    0.00    0.00    0.00    0.00    0.00    0.00    0.00    0.00    0.00
  HB(P 39)  HG1(I 42)  450    6.00    0.00    0.00    0.00    0.00    0.00    0.00    0.00    0.00    0.00    0.00
  HB(P 39)  HG2(I 42)  451    7.00    0.00    0.00    0.00    0.00    0.00    0.00    0.00    0.00    0.00    0.00
  HB(P 39)   HD(I 42)  452    7.00    0.00    0.00    0.00    0.00    0.00    0.00    0.00    0.00    0.00    0.00
  HB(P 39)   HG(V 81)  453    6.00    1.46    0.99    1.48    3.55    2.69    3.86    0.00    0.03    3.84    0.00
  HB(P 39)   HG(V 81)  454    6.00    1.46    0.99    1.48    3.55    2.69    3.86    0.00    0.03    3.84    0.00
  HG(P 39)  HG1(I 42)  455    6.00    0.00    0.00    0.00    0.00    0.00    0.00    0.00    0.00    0.00    0.00
  HG(P 39)  HG1(I 42)  456    6.00    0.00    0.00    0.00    0.00    0.00    0.00    0.00    0.00    0.00    0.00
  HG(P 39)   HD(I 42)  457    7.00    0.00    0.00    0.00    0.00    0.00    0.00    0.00    0.00    0.00    0.00
  HD(P 39)   HB(I 42)  458    5.00    0.00    0.00    0.00    0.00    0.00    0.00    0.00    0.00    0.00    0.00
  HD(P 39)   HB(I 42)  459    5.00    0.00    0.00    0.00    0.00    0.00    0.00    0.00    0.00    0.00    0.00
  HD(P 39)  HG1(I 42)  460    5.00    0.00    0.00    0.00    0.00    0.00    0.00    0.00    0.00    0.00    0.00
  HD(P 39)  HG1(I 42)  461    5.00    0.00    0.00    0.00    0.00    0.00    0.00    0.00    0.00    0.00    0.00
  HD(P 39)  HG1(I 42)  462    5.00    0.00    0.00    0.00    0.00    0.00    0.00    0.00    0.00    0.00    0.00
  HD(P 39)  HG1(I 42)  463    5.00    0.00    0.00    0.00    0.00    0.00    0.00    0.00    0.00    0.00    0.00
  HD(P 39)  HG2(I 42)  464    6.00    0.00    0.00    0.00    0.00    0.00    0.00    0.00    0.00    0.00    0.00
  HD(P 39)  HG2(I 42)  465    6.00    0.00    0.00    0.00    0.00    0.00    0.00    0.00    0.00    0.00    0.00
  HD(P 39)   HD(I 42)  466    7.00    0.00    0.00    0.00    0.00    0.00    0.00    0.00    0.00    0.00    0.00
  HD(P 39)   HG(V 81)  467    7.00    0.79    1.86    2.48    2.80    3.50    4.05    0.72    1.43    4.15    0.58
   H(A 40)    H(F 41)  468    5.00    0.00    0.00    0.00    0.00    0.00    0.00    0.00    0.00    0.00    0.00
  HA(A 40)    H(F 41)  469    5.00    0.00    0.00    0.00    0.00    0.00    0.00    0.00    0.00    0.00    0.00
  HA(A 40)    H(N 43)  470    5.00    0.00    0.00    0.00    0.00    0.00    0.00    0.00    0.00    0.00    0.00
  HA(A 40)   HB(N 43)  471    5.00    0.00    0.00    0.00    0.00    0.00    0.00    0.00    0.00    0.00    0.00
  HA(A 40)   HB(N 43)  472    5.00    0.00    0.00    0.00    0.00    0.00    0.00    0.00    0.00    0.00    0.00
  HA(A 40)   HD(N 43)  473    5.00    0.00    0.00    0.00    0.00    0.00    0.00    0.00    0.00    0.00    0.00
  HA(A 40)   HD(N 43)  474    5.00    0.00    0.00    0.00    0.00    0.00    0.00    0.00    0.00    0.00    0.00
  HA(A 40)    H(D 44)  475    5.00    0.00    0.00    0.00    0.00    0.00    0.00    0.00    0.00    0.00    0.00
  HB(A 40)    H(F 41)  476    6.00    0.00    0.00    0.00    0.00    0.00    0.00    0.00    0.00    0.00    0.00
  HB(A 40)   HB(F 41)  477    7.00    0.00    0.00    0.00    0.00    0.00    0.00    0.00    0.00    0.00    0.00
  HB(A 40)   HD(F 41)  478    8.00    0.00    0.00    0.00    0.00    0.00    0.00    0.00    0.00    0.00    0.00
  HB(A 40)    H(D 44)  479    6.00    0.00    0.00    0.00    0.00    0.00    0.00    0.00    0.00    0.00    0.00
   H(F 41)    H(I 42)  480    5.00    0.00    0.00    0.00    0.00    0.00    0.00    0.00    0.00    0.00    0.00
   H(F 41)   HG(V 81)  481    6.00    0.00    0.00    0.25    0.30    0.36    1.21    0.00    0.00    0.00    0.00
  HA(F 41)    H(I 42)  482    5.00    0.00    0.00    0.00    0.00    0.00    0.00    0.00    0.00    0.00    0.00
  HA(F 41)   HG(V 81)  483    6.00    0.00    0.00    0.00    0.00    0.00    0.00    0.00    0.00    0.00    0.00
  HB(F 41)    H(I 42)  484    6.00    0.00    0.00    0.00    0.00    0.00    0.00    0.00    0.00    0.00    0.00
  HB(F 41)   HG(V 81)  485    7.00    0.00    0.00    0.00    0.00    0.00    0.00    0.00    0.00    0.00    0.00
  HD(F 41)  HG1(I 42)  486    8.00    0.00    0.00    0.00    0.00    0.00    0.00    0.00    0.00    0.00    0.00
  HD(F 41)   HG(V 81)  487    8.00    0.00    0.00    0.00    0.00    0.00    0.00    0.00    0.00    0.00    0.00
  HD(F 41)   HD(L 84)  488    8.00    0.00    0.00    0.00    0.00    0.00    0.06    0.00    0.00    0.04    0.00
  HE(F 41)   HD(L 84)  489    8.00    0.00    0.00    0.00    0.00    0.00    0.00    0.00    0.00    0.00    0.00
  HE(F 41)   HD(L 84)  490    8.00    0.00    0.00    0.00    0.00    0.00    0.00    0.00    0.00    0.00    0.00
  HZ(F 41)   HD(L 84)  491    6.00    0.00    0.00    0.00    0.00    0.00    0.00    0.00    0.00    0.00    0.00
   H(I 42)    H(N 43)  492    3.50    0.00    0.00    0.00    0.00    0.00    0.00    0.00    0.00    0.00    0.00
  HA(I 42)    H(N 43)  493    5.00    0.00    0.00    0.00    0.00    0.00    0.00    0.00    0.00    0.00    0.00
  HA(I 42)   HA(N 43)  494    5.00    0.00    0.00    0.00    0.00    0.00    0.00    0.00    0.00    0.00    0.00
  HA(I 42)    H(I 45)  495    5.00    0.00    0.00    0.00    0.00    0.00    0.00    0.00    0.00    0.00    0.00
  HA(I 42)   HB(I 45)  496    5.00    0.00    0.00    0.00    0.00    0.00    0.00    0.00    0.00    0.00    0.00
  HA(I 42)   HD(I 45)  497    6.00    0.00    0.00    0.00    0.00    0.00    0.00    0.00    0.00    0.00    0.00
  HA(I 42)    H(L 46)  498    5.00    0.00    0.00    0.00    0.00    0.00    0.00    0.00    0.00    0.00    0.00
  HA(I 42)   HD(I 54)  499    6.00    0.00    0.00    0.00    0.00    0.00    0.00    0.00    0.00    0.00    0.00
  HB(I 42)    H(N 43)  500    5.00    0.00    0.00    0.00    0.00    0.00    0.00    0.00    0.00    0.00    0.00
 HG1(I 42)    H(N 43)  501    6.00    0.00    0.00    0.00    0.00    0.00    0.00    0.00    0.00    0.00    0.00
 HG1(I 42)  HG2(I 45)  502    7.00    0.00    0.00    0.00    0.00    0.00    0.00    0.00    0.00    0.00    0.00
 HG1(I 42)   HD(I 54)  503    7.00    0.00    0.00    0.00    0.00    0.00    0.00    0.00    0.00    0.00    0.00
 HG1(I 42)   HZ(F 82)  504    6.00    0.00    0.00    0.00    0.00    0.00    0.00    0.00    0.00    0.00    0.00
 HG2(I 42)    H(N 43)  505    6.00    0.00    0.00    0.00    0.00    0.00    0.00    0.00    0.00    0.00    0.00
 HG2(I 42)   HA(N 43)  506    6.00    0.00    0.00    0.00    0.00    0.00    0.00    0.00    0.00    0.00    0.00
 HG2(I 42)   HD(N 43)  507    6.00    0.00    0.00    0.00    0.07    0.00    0.00    0.05    0.00    0.00    0.00
 HG2(I 42)    H(D 44)  508    6.00    0.00    0.00    0.00    0.00    0.00    0.00    0.00    0.00    0.00    0.00
 HG2(I 42)    H(I 45)  509    6.00    0.00    0.15    0.00    0.00    0.00    0.00    0.00    0.00    0.00    0.00
 HG2(I 42)   HB(I 45)  510    6.00    0.00    0.00    0.00    0.00    0.00    0.00    0.00    0.00    0.00    0.00
 HG2(I 42)    H(L 46)  511    6.00    0.00    0.00    0.00    0.00    0.00    0.00    0.00    0.00    0.00    0.00
 HG2(I 42)   HG(L 46)  512    6.00    0.00    0.00    0.00    0.00    0.00    0.00    0.00    0.00    0.00    0.00
 HG2(I 42)   HD(L 46)  513    7.00    0.00    0.00    0.00    0.00    0.00    0.00    0.00    0.00    0.00    0.00
 HG2(I 42)   HB(I 54)  514    6.00    0.00    0.12    0.00    0.00    0.00    0.00    0.00    0.00    0.00    0.00
 HG2(I 42)  HG2(I 54)  515    7.00    0.00    0.00    0.00    0.00    0.00    0.00    0.00    0.00    0.00    0.00
 HG2(I 42)   HD(I 54)  516    7.00    0.00    0.00    0.00    0.00    0.00    0.00    0.00    0.00    0.00    0.00
 HG2(I 42)  HG2(I 61)  517    7.00    0.00    0.00    0.61    0.00    0.00    0.00    0.00    0.00    0.18    0.00
  HD(I 42)    H(N 43)  518    6.00    0.00    0.00    0.00    0.00    0.00    0.00    0.00    0.00    0.00    0.00
  HD(I 42)   HB(I 45)  519    6.00    0.00    0.00    0.00    0.00    0.00    0.00    0.00    0.00    0.00    0.00
  HD(I 42)  HG1(I 45)  520    7.00    0.00    0.00    0.00    0.00    0.00    0.00    0.00    0.00    0.00    0.00
  HD(I 42)    H(L 46)  521    6.00    0.03    0.00    0.00    0.00    0.00    0.00    0.00    0.00    0.00    0.00
  HD(I 42)  HG1(I 54)  522    7.00    0.00    0.00    0.00    0.00    0.00    0.00    0.00    0.00    0.00    0.00
  HD(I 42)  HG2(I 54)  523    7.00    0.00    0.00    0.00    0.00    0.00    0.00    0.00    0.00    0.00    0.00
  HD(I 42)   HD(I 54)  524    7.00    0.00    0.00    0.00    0.00    0.00    0.00    0.00    0.00    0.00    0.00
  HD(I 42)  HG2(I 61)  525    7.00    0.00    0.00    0.00    0.00    0.00    0.00    0.00    0.00    0.00    0.00
  HD(I 42)   HD(I 61)  526    7.00    0.00    0.00    0.00    0.00    0.00    0.00    0.00    0.00    0.00    0.00
  HD(I 42)   HG(V 63)  527    7.00    0.54    0.00    0.72    0.00    0.00    0.00    0.00    0.00    0.00    0.00
  HD(I 42)   HE(F 82)  528    8.00    0.00    0.00    0.00    0.00    0.00    0.00    0.00    0.00    0.00    0.00
  HD(I 42)   HZ(F 82)  529    6.00    0.00    0.00    0.00    0.00    0.00    0.00    0.00    0.00    0.00    0.00
   H(N 43)    H(D 44)  530    3.50    0.00    0.00    0.00    0.00    0.00    0.00    0.00    0.00    0.00    0.00
  HA(N 43)    H(D 44)  531    5.00    0.00    0.00    0.00    0.00    0.00    0.00    0.00    0.00    0.00    0.00
  HA(N 43)    H(L 46)  532    5.00    0.00    0.00    0.00    0.00    0.00    0.00    0.00    0.00    0.00    0.00
  HA(N 43)   HB(L 46)  533    5.00    0.00    0.00    0.00    0.00    0.00    0.00    0.00    0.00    0.00    0.00
  HA(N 43)   HB(L 46)  534    5.00    0.00    0.00    0.00    0.00    0.00    0.00    0.00    0.00    0.00    0.00
  HA(N 43)   HD(L 46)  535    6.00    0.00    0.00    0.00    0.00    0.00    0.00    0.00    0.00    0.00    0.00
  HA(N 43)    H(K 47)  536    5.00    0.00    0.00    0.00    0.00    0.00    0.00    0.00    0.00    0.00    0.00
  HB(N 43)   HA(D 44)  537    6.00    0.00    0.00    0.00    0.00    0.00    0.00    0.00    0.00    0.00    0.00
  HB(N 43)   HD(K 47)  538    6.00    0.00    0.00    0.00    0.00    0.00    0.00    0.00    0.00    0.00    0.00
  HB(N 43)   HD(K 47)  539    6.00    0.00    0.00    0.00    0.00    0.00    0.00    0.00    0.00    0.00    0.00
   H(D 44)    H(I 45)  540    3.50    0.00    0.00    0.00    0.00    0.00    0.00    0.00    0.00    0.00    0.00
   H(D 44)  HG1(I 45)  541    6.00    0.00    0.00    0.00    0.00    0.00    0.00    0.00    0.00    0.00    0.00
   H(D 44)   HG(V 81)  542    6.00    0.27    0.00    0.09    0.00    0.00    0.12    0.00    0.00    0.31    0.00
   H(D 44)   HG(V 81)  543    6.00    0.27    0.00    0.09    0.00    0.00    0.12    0.00    0.00    0.31    0.00
  HA(D 44)    H(I 45)  544    5.00    0.00    0.00    0.00    0.00    0.00    0.00    0.00    0.00    0.00    0.00
  HA(D 44)    H(K 47)  545    5.00    0.00    0.00    0.00    0.00    0.00    0.00    0.00    0.00    0.00    0.00
  HA(D 44)   HB(K 47)  546    4.50    0.00    0.00    0.00    0.00    0.00    0.00    0.00    0.00    0.00    0.00
  HA(D 44)   HG(K 47)  547    6.00    0.00    0.00    0.00    0.00    0.00    0.00    0.00    0.00    0.00    0.00
  HA(D 44)   HD(K 47)  548    6.00    0.00    0.00    0.00    0.00    0.00    0.00    0.00    0.00    0.00    0.00
  HB(D 44)   HG(V 81)  549    7.00    0.00    0.00    0.00    0.00    0.00    0.00    0.00    0.00    0.00    0.00
   H(I 45)    H(L 46)  550    3.50    0.00    0.00    0.00    0.00    0.00    0.00    0.00    0.00    0.00    0.00
   H(I 45)   HG(L 46)  551    5.00    0.42    0.42    0.30    0.47    0.48    0.41    0.43    0.28    0.18    0.00
   H(I 45)   HD(I 54)  552    6.00    0.00    0.00    0.30    0.22    0.56    1.30    0.00    0.00    0.96    0.00
   H(I 45)   HG(V 81)  553    6.00    0.00    0.00    0.00    0.00    0.00    0.00    0.00    0.00    0.00    0.00
   H(I 45)   HG(V 81)  554    6.00    0.00    0.00    0.00    0.00    0.00    0.00    0.00    0.00    0.00    0.00
  HA(I 45)    H(L 46)  555    5.00    0.00    0.00    0.00    0.00    0.00    0.00    0.00    0.00    0.00    0.00
  HA(I 45)    H(K 47)  556    5.00    0.00    0.00    0.00    0.00    0.00    0.00    0.00    0.00    0.00    0.00
  HA(I 45)   HB(V 48)  557    5.00    0.00    0.00    0.00    0.00    0.00    0.00    0.00    0.00    0.00    0.00
  HA(I 45)   HG(V 48)  558    6.00    0.00    0.00    0.00    0.00    0.00    0.00    0.00    0.00    0.00    0.00
  HB(I 45)    H(L 46)  559    5.00    0.00    0.00    0.00    0.00    0.00    0.00    0.00    0.00    0.00    0.00
  HB(I 45)   HD(I 54)  560    6.00    0.00    0.00    0.00    0.00    0.00    0.00    0.00    0.00    0.00    0.00
 HG1(I 45)   HG(V 48)  561    7.00    0.00    0.00    0.00    0.00    0.00    0.00    0.00    0.00    0.00    0.00
 HG1(I 45)   HB(K 77)  562    7.00    0.00    0.00    0.00    0.00    0.00    0.00    0.00    0.00    0.00    0.00
 HG1(I 45)   HA(V 78)  563    5.00    0.00    0.00    0.00    0.00    0.00    0.00    0.00    0.00    0.00    0.00
 HG1(I 45)   HA(V 78)  564    5.00    0.00    0.00    0.00    0.00    0.00    0.00    0.00    0.00    0.00    0.00
 HG1(I 45)   HG(V 78)  565    7.00    0.00    0.00    0.00    0.00    0.00    0.00    0.00    0.00    0.00    0.00
 HG1(I 45)   HG(V 81)  566    6.00    0.00    0.00    0.00    0.00    0.00    0.00    0.00    0.00    0.00    0.00
 HG1(I 45)   HG(V 81)  567    6.00    0.00    0.00    0.00    0.00    0.00    0.00    0.00    0.00    0.00    0.00
 HG1(I 45)   HG(V 81)  568    6.00    0.00    0.00    0.00    0.00    0.00    0.00    0.00    0.00    0.00    0.00
 HG2(I 45)    H(L 46)  569    6.00    0.00    0.00    0.00    0.00    0.00    0.00    0.00    0.00    0.00    0.00
 HG2(I 45)   HA(L 46)  570    6.00    0.00    0.00    0.00    0.00    0.00    0.00    0.00    0.00    0.00    0.00
 HG2(I 45)   HG(L 46)  571    6.00    0.00    0.00    0.00    0.10    0.00    0.00    0.20    0.00    0.00    0.00
 HG2(I 45)   HD(L 46)  572    7.00    0.00    0.00    0.00    0.00    0.00    0.00    0.00    0.00    0.00    0.00
 HG2(I 45)   HB(V 48)  573    6.00    0.00    0.00    0.00    0.00    0.00    0.00    0.00    0.00    0.00    0.00
 HG2(I 45)   HB(V 51)  574    6.00    0.12    0.00    0.00    0.11    0.00    0.00    0.00    0.00    0.96    0.00
 HG2(I 45)   HG(V 51)  575    7.00    0.00    0.00    0.00    0.00    0.00    0.00    0.00    0.00    0.00    0.00
 HG2(I 45)  HG1(I 54)  576    7.00    0.00    0.00    0.00    0.00    0.00    0.00    0.00    0.00    0.00    0.00
 HG2(I 45)   HD(I 54)  577    7.00    0.00    0.00    0.00    0.00    0.00    0.00    0.00    0.00    0.00    0.00
 HG2(I 45)   HG(V 63)  578    7.00    0.00    0.00    0.00    0.00    0.00    0.00    0.00    0.00    0.00    0.00
 HG2(I 45)   HG(V 78)  579    7.00    0.00    0.00    0.00    0.00    0.00    0.00    0.00    0.00    0.00    0.00
  HD(I 45)   HD(I 54)  580    7.00    0.00    0.00    0.00    0.00    0.00    0.00    0.00    0.00    0.00    0.00
  HD(I 45)   HA(V 78)  581    6.00    0.00    0.00    0.00    0.00    0.00    0.00    0.00    0.00    0.00    0.00
  HD(I 45)   HE(F 82)  582    8.00    0.00    0.00    0.00    0.00    0.00    0.00    0.00    0.00    0.00    0.00
  HD(I 45)   HZ(F 82)  583    6.00    0.00    0.00    0.00    0.00    0.00    0.00    0.00    0.00    0.00    0.00
   H(L 46)    H(K 47)  584    3.50    0.00    0.00    0.00    0.00    0.00    0.00    0.00    0.00    0.00    0.00
   H(L 46)   HD(I 54)  585    6.00    0.00    0.00    0.00    0.00    0.00    0.07    0.00    0.00    0.00    0.00
  HA(L 46)    H(K 47)  586    5.00    0.00    0.00    0.00    0.00    0.00    0.00    0.00    0.00    0.00    0.00
  HA(L 46)   HB(V 51)  587    5.00    0.00    0.00    0.00    0.00    0.00    0.00    0.00    0.00    0.00    0.00
  HA(L 46)   HG(V 51)  588    6.00    0.00    0.00    0.00    0.00    0.00    0.00    0.00    0.00    0.00    0.00
  HA(L 46)   HD(I 54)  589    6.00    0.00    0.00    0.00    0.00    0.00    0.00    0.00    0.00    0.00    0.00
  HB(L 46)    H(K 47)  590    6.00    0.00    0.00    0.00    0.00    0.00    0.00    0.00    0.00    0.00    0.00
  HB(L 46)   HG(K 47)  591    7.00    0.00    0.00    0.00    0.00    0.00    0.00    0.00    0.00    0.00    0.00
  HB(L 46)   HD(K 47)  592    7.00    0.00    0.00    0.00    0.00    0.00    0.00    0.00    0.00    0.00    0.00
  HB(L 46)   HG(V 51)  593    7.00    0.00    0.00    0.00    0.00    0.00    0.00    0.00    0.00    0.00    0.00
  HG(L 46)   HD(I 54)  594    6.00    0.00    0.00    0.00    0.00    0.00    0.00    0.00    0.00    0.00    0.00
  HD(L 46)   HG(V 51)  595    7.00    0.00    0.00    0.00    0.00    0.00    0.00    0.00    0.00    0.00    0.00
  HD(L 46)    H(S 53)  596    6.00    0.00    0.00    0.00    0.00    0.00    0.00    0.00    0.00    0.00    0.00
  HD(L 46)    H(I 54)  597    6.00    0.00    0.00    0.00    0.00    0.00    0.00    0.00    0.00    0.00    0.00
  HD(L 46)   HB(I 54)  598    6.00    0.00    0.00    0.00    0.00    0.00    0.00    0.00    0.00    0.00    0.00
  HD(L 46)  HG1(I 54)  599    6.00    0.00    0.00    0.00    0.00    0.00    0.00    0.00    0.00    0.00    0.00
  HD(L 46)  HG1(I 54)  600    6.00    0.00    0.00    0.00    0.00    0.00    0.00    0.00    0.00    0.00    0.00
  HD(L 46)   HD(I 54)  601    7.00    0.00    0.00    0.00    0.00    0.00    0.00    0.00    0.00    0.00    0.00
  HD(L 46)   HD(I 54)  602    7.00    0.00    0.00    0.00    0.00    0.00    0.00    0.00    0.00    0.00    0.00
   H(K 47)    H(V 48)  603    3.50    0.00    0.00    0.00    0.00    0.00    0.00    0.00    0.00    0.00    0.00
   H(K 47)   HG(V 48)  604    6.00    0.00    0.00    0.00    0.00    0.00    0.00    0.00    0.00    0.00    0.00
  HA(K 47)    H(V 48)  605    5.00    0.00    0.00    0.00    0.00    0.00    0.00    0.00    0.00    0.00    0.00
  HB(K 47)    H(V 48)  606    5.00    0.00    0.00    0.00    0.00    0.00    0.00    0.00    0.00    0.00    0.00
  HB(K 47)    H(V 48)  607    5.00    0.00    0.00    0.00    0.00    0.00    0.00    0.00    0.00    0.00    0.00
  HB(K 47)   HA(V 48)  608    6.00    0.00    0.00    0.00    0.00    0.00    0.00    0.00    0.00    0.00    0.00
   H(V 48)    H(E 49)  609    5.00    0.00    0.00    0.00    0.00    0.00    0.00    0.00    0.00    0.00    0.00
   H(V 48)   HG(V 51)  610    6.00    0.00    0.00    0.00    0.00    0.00    0.00    0.00    0.00    0.00    0.00
  HA(V 48)    H(E 49)  611    2.90    0.00    0.00    0.00    0.00    0.00    0.00    0.00    0.00    0.00    0.00
  HA(V 48)   HA(E 49)  612    5.00    0.00    0.00    0.00    0.00    0.00    0.00    0.00    0.00    0.00    0.00
  HA(V 48)   HB(E 49)  613    6.00    0.00    0.00    0.00    0.00    0.00    0.00    0.00    0.00    0.00    0.00
  HA(V 48)   HG(E 49)  614    6.00    0.00    0.00    0.00    0.00    0.00    0.00    0.00    0.00    0.00    0.00
  HB(V 48)    H(E 49)  615    5.00    0.00    0.00    0.00    0.00    0.00    0.00    0.00    0.00    0.00    0.00
  HB(V 48)   HG(V 51)  616    6.00    0.00    0.00    0.00    0.00    0.00    0.00    0.00    0.00    0.00    0.00
  HB(V 48)   HG(V 51)  617    6.00    0.00    0.00    0.00    0.00    0.00    0.00    0.00    0.00    0.00    0.00
  HG(V 48)    H(E 49)  618    6.00    0.00    0.00    0.00    0.00    0.00    0.00    0.00    0.00    0.00    0.00
  HG(V 48)    H(E 49)  619    6.00    0.00    0.00    0.00    0.00    0.00    0.00    0.00    0.00    0.00    0.00
  HG(V 48)   HA(E 49)  620    6.00    0.00    0.00    0.00    0.00    0.00    0.00    0.00    0.00    0.00    0.00
  HG(V 48)    H(G 50)  621    6.00    0.00    0.00    0.00    0.00    0.00    0.27    0.00    0.00    0.00    0.00
  HG(V 48)    H(V 51)  622    6.00    0.00    0.00    0.00    0.00    0.00    0.00    0.00    0.00    0.00    0.00
  HG(V 48)   HG(V 51)  623    7.00    0.00    0.00    0.00    0.00    0.00    0.00    0.00    0.00    0.00    0.00
  HG(V 48)   HA(V 74)  624    6.00    0.00    0.00    0.00    0.00    0.00    0.00    0.00    0.00    0.00    0.00
  HG(V 48)   HG(V 74)  625    7.00    0.00    0.00    0.00    0.00    0.00    0.00    0.00    0.00    0.00    0.00
  HG(V 48)    H(K 77)  626    6.00    0.45    0.38    0.39    0.18    0.19    0.00    0.00    0.00    0.00    0.02
  HG(V 48)   HB(K 77)  627    6.00    0.00    0.00    0.00    0.00    0.00    0.00    0.00    0.00    0.00    0.00
  HG(V 48)   HB(K 77)  628    6.00    0.00    0.00    0.00    0.00    0.00    0.00    0.00    0.00    0.00    0.00
  HG(V 48)   HB(K 77)  629    6.00    0.00    0.00    0.00    0.00    0.00    0.00    0.00    0.00    0.00    0.00
  HG(V 48)   HB(K 77)  630    6.00    0.00    0.00    0.00    0.00    0.00    0.00    0.00    0.00    0.00    0.00
  HG(V 48)   HG(K 77)  631    6.00    0.00    0.00    0.00    0.00    0.00    0.00    0.00    0.00    0.00    0.00
  HG(V 48)   HG(K 77)  632    6.00    0.00    0.00    0.00    0.00    0.00    0.00    0.00    0.00    0.00    0.00
  HG(V 48)   HG(K 77)  633    6.00    0.00    0.00    0.00    0.00    0.00    0.00    0.00    0.00    0.00    0.00
  HG(V 48)   HG(K 77)  634    6.00    0.00    0.00    0.00    0.00    0.00    0.00    0.00    0.00    0.00    0.00
  HG(V 48)   HD(K 77)  635    7.00    0.00    0.00    0.00    0.00    0.00    0.00    0.00    0.00    0.00    0.00
  HG(V 48)   HD(K 77)  636    7.00    0.00    0.00    0.00    0.00    0.00    0.00    0.00    0.00    0.00    0.00
  HG(V 48)   HE(K 77)  637    7.00    0.00    0.00    0.00    0.00    0.00    0.00    0.00    0.00    0.00    0.00
  HG(V 48)    H(V 78)  638    6.00    0.00    0.00    0.00    0.00    0.00    0.00    0.00    0.00    0.00    0.00
  HA(E 49)    H(G 50)  639    2.90    0.00    0.00    0.00    0.00    0.00    0.00    0.00    0.00    0.00    0.00
  HA(E 49)   HA(G 50)  640    5.60    0.00    0.00    0.00    0.00    0.00    0.00    0.00    0.00    0.00    0.00
  HA(E 49)    H(V 51)  641    5.00    0.00    0.00    0.00    0.00    0.00    0.00    0.00    0.00    0.00    0.00
  HB(E 49)    H(G 50)  642    6.00    0.00    0.00    0.00    0.00    0.00    0.00    0.00    0.00    0.00    0.00
  HG(E 49)    H(G 50)  643    6.00    0.00    0.00    0.00    0.00    0.00    0.00    0.00    0.00    0.00    0.00
   H(G 50)    H(V 51)  644    3.50    0.00    0.00    0.00    0.00    0.00    0.00    0.00    0.00    0.00    0.00
   H(G 50)   HG(V 51)  645    6.00    0.00    0.00    0.00    0.00    0.00    0.00    0.00    0.00    0.00    0.00
   H(G 50)   HB(A 69)  646    6.00    0.00    0.00    0.00    0.00    0.00    0.65    0.00    0.00    0.42    0.00
  HA(G 50)    H(V 51)  647    5.00    0.00    0.00    0.00    0.00    0.00    0.00    0.00    0.00    0.00    0.00
  HA(G 50)    H(V 51)  648    5.00    0.00    0.00    0.00    0.00    0.00    0.00    0.00    0.00    0.00    0.00
  HA(G 50)    H(E 66)  649    6.00    0.00    0.00    0.00    0.00    0.00    0.00    0.00    0.00    0.00    0.00
  HA(G 50)   HB(E 66)  650    7.00    0.00    0.00    0.00    0.00    0.00    0.00    0.00    0.00    0.00    0.00
  HA(G 50)   HG(E 66)  651    6.00    0.00    0.00    0.00    0.00    0.00    0.00    0.00    0.00    0.00    0.00
  HA(G 50)   HG(E 66)  652    6.00    0.00    0.00    0.00    0.00    0.00    0.00    0.00    0.00    0.00    0.00
  HA(G 50)   HB(A 69)  653    6.00    0.00    0.00    0.00    0.00    0.00    0.00    0.00    0.00    0.00    0.00
  HA(G 50)   HB(A 69)  654    6.00    0.00    0.00    0.00    0.00    0.00    0.00    0.00    0.00    0.00    0.00
  HA(G 50)   HG(V 74)  655    6.00    0.00    0.00    0.00    0.00    0.00    0.00    0.00    0.00    0.00    0.00
  HA(G 50)   HG(V 74)  656    6.00    0.00    0.00    0.00    0.00    0.00    0.00    0.00    0.00    0.00    0.00
   H(V 51)   HG(V 74)  657    6.00    0.00    0.00    0.00    0.00    0.00    0.00    0.00    0.00    0.00    0.00
  HA(V 51)    H(K 52)  658    3.50    0.00    0.00    0.00    0.00    0.00    0.00    0.00    0.00    0.00    0.00
  HA(V 51)   HA(K 65)  659    5.00    0.00    0.00    0.00    0.00    0.00    0.00    0.00    0.00    0.00    0.00
  HA(V 51)    H(E 66)  660    5.00    0.00    0.00    0.00    0.00    0.00    0.00    0.00    0.00    0.00    0.00
  HB(V 51)    H(K 52)  661    5.00    0.00    0.00    0.00    0.00    0.00    0.00    0.00    0.00    0.00    0.00
  HG(V 51)    H(K 52)  662    6.00    0.00    0.00    0.00    0.00    0.00    0.00    0.00    0.00    0.00    0.00
  HG(V 51)    H(K 52)  663    6.00    0.00    0.00    0.00    0.00    0.00    0.00    0.00    0.00    0.00    0.00
  HG(V 51)    H(S 53)  664    6.00    0.00    0.00    0.00    0.00    0.00    0.00    0.00    0.00    0.00    0.00
  HG(V 51)   HG(V 63)  665    7.00    0.00    0.00    0.00    0.00    0.00    0.00    0.00    0.00    0.00    0.00
  HG(V 51)   HG(V 63)  666    7.00    0.00    0.00    0.00    0.00    0.00    0.00    0.00    0.00    0.00    0.00
  HG(V 51)    H(D 64)  667    6.00    0.00    0.00    0.00    0.00    0.00    0.00    0.00    0.00    0.00    0.00
  HG(V 51)   HA(K 65)  668    6.00    0.00    0.00    0.00    0.00    0.00    0.00    0.00    0.00    0.00    0.00
  HG(V 51)   HG(V 74)  669    7.00    0.00    0.00    0.00    0.00    0.00    0.00    0.00    0.00    0.00    0.00
   H(K 52)    H(S 53)  670    3.50    0.00    0.00    0.00    0.00    0.00    0.00    0.00    0.00    0.00    0.00
   H(K 52)   HB(D 64)  671    6.00    0.00    0.00    0.00    0.00    0.00    0.00    0.00    0.00    0.00    0.00
   H(K 52)   HA(K 65)  672    5.00    0.00    0.00    0.00    0.00    0.00    0.00    0.00    0.00    0.00    0.00
   H(K 52)    H(E 66)  673    5.00    0.00    0.00    0.00    0.00    0.00    0.00    0.00    0.00    0.00    0.00
  HA(K 52)    H(S 53)  674    5.00    0.00    0.00    0.00    0.00    0.00    0.00    0.00    0.00    0.00    0.00
  HB(K 52)    H(S 53)  675    5.00    0.00    0.00    0.00    0.00    0.00    0.00    0.00    0.00    0.00    0.00
  HB(K 52)    H(S 53)  676    5.00    0.00    0.00    0.00    0.00    0.00    0.00    0.00    0.00    0.00    0.00
  HB(K 52)   HB(D 64)  677    6.00    0.00    0.00    0.00    0.00    0.00    0.00    0.00    0.00    0.00    0.00
  HB(K 52)   HB(D 64)  678    6.00    0.00    0.00    0.00    0.00    0.00    0.00    0.00    0.00    0.00    0.00
  HB(K 52)   HG(E 66)  679    7.00    0.00    0.00    0.00    0.00    0.00    0.00    0.00    0.00    0.00    0.00
  HE(K 52)   HB(D 64)  680    7.00    0.00    0.00    0.00    0.00    0.00    0.00    0.00    0.00    0.00    0.00
  HE(K 52)   HB(E 66)  681    7.00    0.00    0.00    0.00    0.00    0.00    0.00    0.00    0.00    0.00    0.00
   H(S 53)    H(I 54)  682    5.00    0.00    0.00    0.00    0.00    0.00    0.00    0.00    0.00    0.00    0.00
   H(S 53)   HG(V 63)  683    6.00    0.00    0.00    0.00    0.56    0.00    0.79    0.00    0.00    0.10    0.00
   H(S 53)    H(D 64)  684    5.00    0.00    0.00    0.00    0.00    0.00    0.00    0.00    0.00    0.00    0.00
   H(S 53)   HB(D 64)  685    5.00    0.00    0.00    0.00    0.00    0.00    0.00    0.00    0.00    0.00    0.00
   H(S 53)   HB(D 64)  686    5.00    0.00    0.00    0.00    0.00    0.00    0.00    0.00    0.00    0.00    0.00
   H(S 53)   HA(K 65)  687    5.00    0.54    0.41    0.50    0.52    0.28    0.80    0.40    0.37    0.31    0.00
  HA(S 53)    H(I 54)  688    2.90    0.00    0.00    0.00    0.00    0.00    0.00    0.00    0.00    0.00    0.00
  HB(S 53)    H(I 54)  689    5.00    0.00    0.00    0.00    0.00    0.00    0.00    0.00    0.00    0.00    0.00
  HB(S 53)    H(I 54)  690    5.00    0.00    0.00    0.00    0.00    0.00    0.00    0.00    0.00    0.00    0.00
  HB(S 53)   HB(D 64)  691    7.00    0.00    0.00    0.00    0.00    0.00    0.00    0.00    0.00    0.00    0.00
   H(I 54)    H(F 55)  692    5.00    0.00    0.00    0.00    0.00    0.00    0.00    0.00    0.00    0.00    0.00
  HA(I 54)    H(F 55)  693    2.90    0.00    0.00    0.00    0.00    0.00    0.00    0.00    0.00    0.00    0.00
  HA(I 54)    H(D 64)  694    5.00    0.00    0.00    0.00    0.00    0.00    0.00    0.00    0.00    0.00    0.00
  HB(I 54)    H(F 55)  695    5.00    0.00    0.00    0.00    0.00    0.00    0.00    0.00    0.00    0.00    0.00
 HG1(I 54)    H(F 55)  696    6.00    0.00    0.00    0.00    0.00    0.00    0.00    0.00    0.00    0.00    0.00
 HG1(I 54)  HG2(I 61)  697    7.00    0.00    0.00    0.00    0.00    0.00    0.00    0.00    0.00    0.00    0.00
 HG1(I 54)   HG(V 63)  698    7.00    0.00    0.00    0.00    0.00    0.00    0.00    0.00    0.00    0.00    0.00
 HG1(I 54)   HG(V 63)  699    7.00    0.00    0.00    0.00    0.00    0.00    0.00    0.00    0.00    0.00    0.00
 HG2(I 54)    H(F 55)  700    6.00    0.00    0.00    0.00    0.00    0.00    0.00    0.00    0.00    0.00    0.00
 HG2(I 54)   HA(F 55)  701    6.00    0.00    0.00    0.00    0.00    0.00    0.00    0.00    0.00    0.00    0.00
 HG2(I 54)    H(H 56)  702    6.00    0.00    0.00    0.00    0.23    0.00    0.00    0.00    0.00    0.00    0.00
 HG2(I 54)   HB(H 56)  703    6.00    0.71    0.00    0.00    1.16    0.00    0.00    0.00    0.00    0.00    0.00
 HG2(I 54)   HB(H 56)  704    6.00    0.71    0.00    0.00    1.16    0.00    0.00    0.00    0.00    0.00    0.00
 HG2(I 54)   HA(I 61)  705    6.00    0.32    0.19    0.32    0.74    0.22    0.22    0.27    0.00    0.29    0.00
 HG2(I 54)   HB(I 61)  706    6.00    0.00    0.00    0.38    0.25    0.00    0.00    0.07    0.00    0.00    0.00
 HG2(I 54)    H(S 62)  707    6.00    0.00    0.00    0.00    0.00    0.00    0.00    0.00    0.00    0.00    0.00
   H(F 55)    H(H 56)  708    5.00    0.00    0.00    0.00    0.00    0.00    0.00    0.00    0.00    0.00    0.00
   H(F 55)    H(S 62)  709    5.00    0.00    0.00    0.00    0.00    0.00    0.00    0.00    0.00    0.00    0.00
   H(F 55)   HB(S 62)  710    6.00    0.00    0.00    0.00    0.00    0.00    0.00    0.00    0.00    0.00    0.00
   H(F 55)   HA(V 63)  711    5.00    0.00    0.00    0.00    0.00    0.00    0.00    0.00    0.00    0.00    0.00
  HA(F 55)    H(H 56)  712    3.50    0.00    0.00    0.00    0.00    0.00    0.00    0.00    0.00    0.00    0.00
  HB(F 55)    H(H 56)  713    6.00    0.00    0.00    0.00    0.00    0.00    0.00    0.00    0.00    0.00    0.00
  HB(F 55)    H(S 62)  714    6.00    0.00    0.00    0.00    0.00    0.00    0.00    0.00    0.00    0.00    0.00
  HB(F 55)   HB(S 62)  715    6.00    0.00    0.00    0.00    0.00    0.00    0.00    0.00    0.00    0.00    0.00
  HB(F 55)   HB(S 62)  716    6.00    0.00    0.00    0.00    0.00    0.00    0.00    0.00    0.00    0.00    0.00
  HD(F 55)    H(H 56)  717    7.00    0.00    0.00    0.00    0.00    0.00    0.00    0.00    0.00    0.00    0.00
  HD(F 55)   HG(V 57)  718    8.00    0.00    0.00    0.00    0.00    0.00    0.00    0.00    0.00    0.00    0.00
  HD(F 55)   HB(S 62)  719    8.00    0.00    0.00    0.00    0.00    0.00    0.00    0.00    0.00    0.00    0.00
  HE(F 55)   HB(V 57)  720    7.00    0.00    0.00    0.00    0.00    0.00    0.00    0.00    0.00    0.00    0.00
  HE(F 55)   HG(V 57)  721    8.00    0.00    0.00    0.00    0.00    0.00    0.00    0.00    0.00    0.00    0.00
  HE(F 55)   HG(V 57)  722    8.00    0.00    0.00    0.00    0.00    0.00    0.00    0.00    0.00    0.00    0.00
  HE(F 55)   HZ(F 60)  723    7.00    0.00    0.00    0.00    0.00    0.00    0.00    0.00    0.00    0.00    0.00
  HZ(F 55)   HG(V 57)  724    6.00    0.00    0.00    0.00    0.00    0.00    0.00    0.00    0.00    0.00    0.00
  HZ(F 55)   HG(V 57)  725    6.00    0.00    0.00    0.00    0.00    0.00    0.00    0.00    0.00    0.00    0.00
   H(H 56)  HG2(I 61)  726    6.00    0.00    0.00    0.00    0.00    0.16    0.00    0.00    0.05    0.00    0.00
  HA(H 56)    H(V 57)  727    3.50    0.00    0.00    0.00    0.00    0.00    0.00    0.00    0.00    0.00    0.00
  HA(H 56)   HG(V 57)  728    6.00    0.00    0.00    0.00    0.00    0.00    0.00    0.00    0.00    0.00    0.00
  HA(H 56)   HA(I 61)  729    5.00    0.00    0.00    0.00    0.00    0.00    0.00    0.00    0.00    0.00    0.00
  HA(H 56)  HG2(I 61)  730    6.00    0.00    0.00    0.00    0.00    0.00    0.00    0.00    0.00    0.00    0.00
  HB(H 56)    H(V 57)  731    6.00    0.00    0.00    0.00    0.00    0.00    0.00    0.00    0.00    0.00    0.00
  HB(H 56)  HG2(I 61)  732    6.00    0.00    0.00    0.00    0.00    0.00    0.00    0.00    0.00    0.00    0.00
  HB(H 56)  HG2(I 61)  733    6.00    0.00    0.00    0.00    0.00    0.00    0.00    0.00    0.00    0.00    0.00
  HD(H 56)    H(V 57)  734    5.00    0.00    0.00    0.00    0.00    0.00    0.00    0.00    0.00    0.00    0.00
  HD(H 56)   HA(V 57)  735    5.00    0.00    0.00    0.00    0.00    0.00    0.00    0.00    0.00    0.00    0.00
  HD(H 56)    H(F 60)  736    5.00    0.00    0.00    0.00    0.69    0.00    0.07    0.01    0.00    0.00    0.00
  HD(H 56)   HA(I 61)  737    5.00    0.00    0.00    0.00    0.00    0.00    0.00    0.00    0.00    0.00    0.00
  HD(H 56)  HG1(I 61)  738    6.00    0.00    0.00    0.00    0.00    0.00    0.00    0.00    0.00    0.00    0.00
  HD(H 56)  HG2(I 61)  739    6.00    0.00    0.00    0.00    0.00    0.00    0.00    0.00    0.00    0.00    0.00
  HD(H 56)   HD(I 61)  740    6.00    0.00    0.00    0.00    0.00    0.00    0.00    0.00    0.00    0.00    0.00
   H(V 57)    H(F 60)  741    5.00    0.00    0.00    0.00    0.00    0.00    0.00    0.00    0.00    0.00    0.00
   H(V 57)   HA(I 61)  742    5.00    0.00    0.00    0.00    0.00    0.00    0.00    0.00    0.00    0.00    0.00
   H(V 57)  HG2(I 61)  743    6.00    0.00    0.00    0.00    0.00    0.00    0.00    0.00    0.00    0.00    0.00
   H(V 57)    H(S 62)  744    5.00    0.00    0.18    0.23    0.00    0.00    0.04    0.00    0.00    0.00    0.00
  HA(V 57)    H(M 58)  745    3.50    0.00    0.00    0.00    0.00    0.00    0.00    0.00    0.00    0.00    0.00
  HB(V 57)    H(M 58)  746    5.00    0.00    0.00    0.00    0.00    0.00    0.00    0.00    0.00    0.00    0.00
  HB(V 57)   HZ(F 60)  747    5.00    0.00    0.00    0.00    0.00    0.00    0.71    0.00    0.00    0.54    0.00
  HG(V 57)    H(M 58)  748    6.00    0.00    0.00    0.00    0.00    0.00    0.00    0.00    0.00    0.00    0.00
  HG(V 57)    H(M 58)  749    6.00    0.00    0.00    0.00    0.00    0.00    0.00    0.00    0.00    0.00    0.00
  HG(V 57)   HB(M 58)  750    7.00    0.00    0.00    0.00    0.00    0.00    0.00    0.00    0.00    0.00    0.00
  HG(V 57)   HG(M 58)  751    7.00    0.00    0.00    0.00    0.00    0.00    0.00    0.00    0.00    0.00    0.00
  HG(V 57)   HG(M 58)  752    7.00    0.00    0.00    0.00    0.00    0.00    0.00    0.00    0.00    0.00    0.00
  HG(V 57)    H(F 60)  753    6.00    0.00    0.00    0.00    0.00    0.00    0.00    0.00    0.00    0.00    0.00
  HG(V 57)   HD(F 60)  754    8.00    0.00    0.00    0.00    0.00    0.00    0.00    0.00    0.00    0.00    0.00
  HG(V 57)   HE(F 60)  755    8.00    0.00    0.00    0.00    0.00    0.00    0.00    0.00    0.00    0.00    0.00
  HG(V 57)   HZ(F 60)  756    6.00    0.00    0.00    0.00    0.00    0.00    0.00    0.00    0.00    0.00    0.00
  HG(V 57)   HZ(F 60)  757    6.00    0.00    0.00    0.00    0.00    0.00    0.00    0.00    0.00    0.00    0.00
  HA(M 58)    H(D 59)  758    5.00    0.00    0.00    0.00    0.00    0.00    0.00    0.00    0.00    0.00    0.00
  HB(M 58)    H(D 59)  759    4.50    0.00    0.00    0.00    0.00    0.00    0.00    0.00    0.00    0.00    0.00
  HB(M 58)    H(F 60)  760    6.00    0.00    0.00    0.00    0.00    0.00    0.00    0.00    0.00    0.00    0.00
  HB(M 58)   HD(F 60)  761    8.00    0.00    0.00    0.00    0.00    0.00    0.00    0.00    0.00    0.00    0.00
  HB(M 58)   HE(F 60)  762    8.00    0.00    0.00    0.00    0.00    0.00    0.00    0.00    0.00    0.00    0.00
  HG(M 58)   HB(D 59)  763    6.00    0.00    0.00    0.00    0.00    0.00    0.00    0.00    0.00    0.00    0.00
  HG(M 58)   HB(D 59)  764    6.00    0.00    0.00    0.00    0.00    0.00    0.00    0.00    0.00    0.00    0.00
   H(D 59)    H(F 60)  765    5.00    0.00    0.00    0.00    0.00    0.00    0.00    0.00    0.00    0.00    0.00
   H(D 59)   HD(F 60)  766    7.00    0.00    0.00    0.00    0.00    0.00    0.00    0.00    0.00    0.00    0.00
   H(D 59)   HE(F 60)  767    7.00    0.00    0.00    0.00    0.00    0.00    0.08    0.00    0.00    0.00    0.00
  HA(D 59)    H(F 60)  768    5.00    0.00    0.00    0.00    0.00    0.00    0.00    0.00    0.00    0.00    0.00
  HB(D 59)    H(F 60)  769    6.00    0.00    0.00    0.00    0.00    0.00    0.00    0.00    0.00    0.00    0.00
  HA(F 60)    H(I 61)  770    3.50    0.00    0.00    0.00    0.00    0.00    0.00    0.00    0.00    0.00    0.00
  HA(F 60)  HG1(I 61)  771    6.00    0.00    0.00    0.00    0.00    0.00    0.00    0.00    0.00    0.00    0.00
  HB(F 60)    H(I 61)  772    5.00    0.00    0.00    0.00    0.00    0.00    0.00    0.00    0.00    0.00    0.00
  HB(F 60)    H(I 61)  773    5.00    0.00    0.00    0.00    0.00    0.00    0.00    0.00    0.00    0.00    0.00
  HD(F 60)    H(I 61)  774    7.00    0.00    0.00    0.00    0.00    0.00    0.00    0.00    0.00    0.00    0.00
  HD(F 60)   HA(I 61)  775    7.00    0.00    0.00    0.00    0.00    0.00    0.00    0.00    0.00    0.00    0.00
  HD(F 60)  HG1(I 61)  776    8.00    0.00    0.00    0.00    0.00    0.00    0.00    0.00    0.00    0.00    0.00
  HD(F 60)  HG2(I 61)  777    8.00    0.00    0.00    0.00    0.00    0.00    0.00    0.00    0.00    0.00    0.00
  HD(F 60)    H(S 62)  778    7.00    0.00    0.00    0.00    0.00    0.00    0.00    0.00    0.00    0.00    0.00
  HD(F 60)   HB(S 62)  779    8.00    0.00    0.00    0.00    0.00    0.00    0.00    0.00    0.00    0.00    0.00
  HE(F 60)   HB(S 62)  780    8.00    0.07    0.00    0.00    0.00    0.00    0.00    0.00    0.00    0.00    0.00
   H(I 61)    H(S 62)  781    5.00    0.00    0.00    0.00    0.00    0.00    0.00    0.00    0.00    0.00    0.00
  HA(I 61)    H(S 62)  782    3.50    0.00    0.00    0.00    0.00    0.00    0.00    0.00    0.00    0.00    0.00
  HB(I 61)    H(S 62)  783    5.00    0.00    0.00    0.00    0.00    0.00    0.00    0.00    0.00    0.00    0.00
  HB(I 61)   HG(V 63)  784    6.00    0.16    0.32    0.49    0.45    0.29    0.02    0.50    0.39    0.48    0.00
 HG1(I 61)    H(S 62)  785    6.00    0.00    0.00    0.00    0.00    0.00    0.00    0.00    0.00    0.00    0.00
 HG2(I 61)    H(S 62)  786    6.00    0.00    0.00    0.00    0.00    0.00    0.00    0.00    0.00    0.00    0.00
 HG2(I 61)   HG(V 63)  787    7.00    0.00    0.00    0.00    0.00    0.00    0.00    0.00    0.00    0.00    0.00
  HD(I 61)   HE(F 82)  788    8.00    0.00    0.00    0.00    0.00    0.00    0.00    0.00    0.00    0.00    0.00
  HD(I 61)   HZ(F 82)  789    6.00    0.00    0.00    0.00    0.00    0.00    0.00    0.00    0.00    0.00    0.00
   H(S 62)   HG(V 63)  790    6.00    0.00    0.00    0.00    0.00    0.00    0.00    0.00    0.00    0.00    0.00
  HA(S 62)    H(V 63)  791    3.50    0.00    0.00    0.00    0.00    0.00    0.00    0.00    0.00    0.00    0.00
  HA(S 62)   HG(V 63)  792    6.00    0.00    0.00    0.00    0.00    0.00    0.00    0.00    0.00    0.00    0.00
  HB(S 62)    H(V 63)  793    6.00    0.00    0.00    0.00    0.00    0.00    0.00    0.00    0.00    0.00    0.00
  HB(V 63)    H(D 64)  794    5.00    0.00    0.00    0.00    0.00    0.00    0.00    0.00    0.00    0.00    0.00
  HB(V 63)  HZ2(W 71)  795    5.00    0.00    0.00    0.00    0.00    0.00    0.00    0.00    0.00    0.00    0.00
  HB(V 63)   HH(W 71)  796    5.00    0.00    0.00    0.00    0.00    0.00    0.00    0.00    0.00    0.00    0.00
  HG(V 63)    H(D 64)  797    6.00    0.00    0.00    0.00    0.00    0.00    0.00    0.00    0.00    0.00    0.00
  HG(V 63)   HA(D 64)  798    6.00    0.00    0.00    0.00    0.00    0.00    0.00    0.00    0.00    0.00    0.00
  HG(V 63)  HZ2(W 71)  799    6.00    0.00    0.00    0.00    0.00    0.00    0.00    0.00    0.00    0.00    0.00
  HG(V 63)   HH(W 71)  800    6.00    0.00    0.00    0.00    0.00    0.00    0.00    0.00    0.00    0.00    0.00
  HG(V 63)  HZ3(W 71)  801    6.00    0.00    0.00    0.00    0.00    0.00    0.00    0.00    0.00    0.00    0.00
  HA(D 64)    H(K 65)  802    3.50    0.00    0.00    0.00    0.00    0.00    0.00    0.00    0.00    0.00    0.00
  HA(D 64)  HZ2(W 71)  803    5.00    0.00    0.00    0.00    0.00    0.00    0.00    0.00    0.00    0.00    0.00
  HA(D 64)   HH(W 71)  804    5.00    0.00    0.00    0.00    0.00    0.00    0.00    0.00    0.00    0.00    0.00
  HB(D 64)    H(K 65)  805    5.00    0.00    0.00    0.00    0.00    0.00    0.00    0.00    0.00    0.00    0.00
  HB(D 64)    H(K 65)  806    5.00    0.00    0.00    0.00    0.00    0.00    0.00    0.00    0.00    0.00    0.00
   H(K 65)  HZ2(W 71)  807    5.00    0.00    0.00    0.00    0.00    0.00    0.00    0.00    0.00    0.00    0.00
   H(K 65)   HH(W 71)  808    5.00    0.00    0.00    0.00    0.00    0.00    0.00    0.00    0.00    0.00    0.00
  HA(K 65)    H(E 66)  809    5.00    0.00    0.00    0.00    0.00    0.00    0.00    0.00    0.00    0.00    0.00
  HA(K 65)   HB(A 69)  810    6.00    0.00    0.00    0.00    0.00    0.00    0.00    0.00    0.00    0.00    0.00
  HB(K 65)    H(E 66)  811    5.00    0.00    0.00    0.00    0.00    0.00    0.00    0.00    0.00    0.00    0.00
  HB(K 65)    H(E 66)  812    5.00    0.00    0.00    0.00    0.00    0.00    0.00    0.00    0.00    0.00    0.00
  HB(K 65)   HB(A 69)  813    7.00    0.00    0.00    0.00    0.00    0.00    0.00    0.00    0.00    0.00    0.00
  HB(K 65)  HZ2(W 71)  814    6.00    0.00    0.00    0.00    0.00    0.00    0.00    0.00    0.00    0.00    0.00
  HB(K 65)   HH(W 71)  815    6.00    0.00    0.00    0.00    0.00    0.00    0.00    0.00    0.00    0.00    0.00
  HG(K 65)    H(E 66)  816    5.00    0.00    0.00    0.00    0.00    0.00    0.00    0.00    0.00    0.00    0.00
  HG(K 65)    H(E 66)  817    5.00    0.00    0.00    0.00    0.00    0.00    0.00    0.00    0.00    0.00    0.00
  HG(K 65)   HA(E 66)  818    6.00    0.00    0.00    0.00    0.00    0.00    0.00    0.00    0.00    0.00    0.00
  HG(K 65)  HE1(W 71)  819    5.00    0.00    0.00    0.00    0.00    0.00    0.00    0.00    0.00    0.00    0.00
  HG(K 65)  HE1(W 71)  820    5.00    0.00    0.00    0.00    0.00    0.00    0.00    0.00    0.00    0.00    0.00
  HG(K 65)  HZ2(W 71)  821    5.00    0.00    0.00    0.00    0.00    0.00    0.27    0.00    0.00    0.00    0.00
  HG(K 65)  HZ2(W 71)  822    5.00    0.00    0.00    0.00    0.00    0.00    0.27    0.00    0.00    0.00    0.00
  HG(K 65)   HH(W 71)  823    6.00    0.00    0.00    0.00    0.00    0.00    0.32    0.00    0.00    0.00    0.00
  HD(K 65)    H(E 66)  824    5.00    0.00    0.00    0.00    0.00    0.00    0.00    0.00    0.00    0.00    0.00
  HD(K 65)    H(E 66)  825    5.00    0.00    0.00    0.00    0.00    0.00    0.00    0.00    0.00    0.00    0.00
  HD(K 65)    H(A 69)  826    6.00    0.00    0.00    0.00    0.00    0.00    0.29    0.00    0.00    0.00    0.00
  HD(K 65)   HB(A 69)  827    6.00    0.00    0.00    0.00    0.00    0.00    0.00    0.00    0.00    0.00    0.00
  HD(K 65)   HB(A 69)  828    6.00    0.00    0.00    0.00    0.00    0.00    0.00    0.00    0.00    0.00    0.00
  HD(K 65)    H(W 71)  829    6.00    0.00    0.00    0.00    0.00    0.00    0.00    0.00    0.00    0.00    0.00
  HD(K 65)  HE1(W 71)  830    6.00    0.00    0.00    0.00    0.00    0.00    0.00    0.00    0.00    0.00    0.00
  HE(K 65)    H(W 71)  831    6.00    0.00    0.00    0.00    0.00    0.00    0.00    0.00    0.00    0.00    0.00
  HE(K 65)   HD(W 71)  832    6.00    0.00    0.00    0.00    0.00    0.00    0.00    0.00    0.00    0.00    0.00
  HE(K 65)  HE1(W 71)  833    6.00    0.00    0.00    0.00    0.00    0.00    0.00    0.00    0.00    0.00    0.00
  HE(K 65)  HZ2(W 71)  834    6.00    0.00    0.00    0.00    0.00    0.00    0.48    0.00    0.00    0.00    0.00
   H(E 66)    H(N 67)  835    5.00    0.00    0.00    0.00    0.00    0.00    0.00    0.00    0.00    0.00    0.00
   H(E 66)   HB(A 69)  836    6.00    0.00    0.00    0.00    0.00    0.00    0.00    0.00    0.00    0.00    0.00
  HA(E 66)    H(N 67)  837    5.00    0.00    0.00    0.00    0.00    0.00    0.00    0.00    0.00    0.00    0.00
  HA(E 66)   HB(N 67)  838    6.00    0.00    0.00    0.00    0.00    0.00    0.00    0.00    0.00    0.00    0.00
  HB(E 66)    H(N 67)  839    6.00    0.00    0.00    0.00    0.00    0.00    0.00    0.00    0.00    0.00    0.00
  HB(E 66)   HB(N 67)  840    7.00    0.00    0.00    0.00    0.00    0.00    0.00    0.00    0.00    0.00    0.00
  HB(E 66)    H(D 68)  841    5.00    0.00    0.00    0.00    0.00    0.00    0.00    0.00    0.00    0.00    0.00
  HB(E 66)    H(D 68)  842    5.00    0.00    0.00    0.00    0.00    0.00    0.00    0.00    0.00    0.00    0.00
  HB(E 66)    H(A 69)  843    5.00    0.00    0.00    0.00    0.00    0.00    0.00    0.00    0.00    0.00    0.00
  HB(E 66)    H(A 69)  844    5.00    0.00    0.00    0.00    0.00    0.00    0.00    0.00    0.00    0.00    0.00
  HB(E 66)   HB(A 69)  845    6.00    0.00    0.00    0.00    0.00    0.00    0.00    0.00    0.00    0.00    0.00
  HB(E 66)   HB(A 69)  846    6.00    0.00    0.00    0.00    0.00    0.00    0.00    0.00    0.00    0.00    0.00
  HG(E 66)   HB(A 69)  847    7.00    0.00    0.00    0.00    0.00    0.00    0.00    0.00    0.00    0.00    0.00
   H(N 67)    H(D 68)  848    5.00    0.00    0.00    0.00    0.00    0.00    0.00    0.00    0.00    0.00    0.00
  HA(N 67)    H(D 68)  849    5.00    0.00    0.00    0.00    0.00    0.00    0.00    0.00    0.00    0.00    0.00
  HB(N 67)    H(D 68)  850    4.50    0.00    0.00    0.00    0.00    0.00    0.00    0.00    0.00    0.00    0.00
   H(D 68)    H(A 69)  851    3.50    0.00    0.00    0.00    0.00    0.00    0.00    0.00    0.00    0.00    0.00
  HB(D 68)    H(A 69)  852    6.00    0.00    0.00    0.00    0.00    0.00    0.00    0.00    0.00    0.00    0.00
  HA(A 69)    H(N 70)  853    5.00    0.00    0.00    0.00    0.00    0.00    0.00    0.00    0.00    0.00    0.00
  HB(A 69)    H(N 70)  854    6.00    0.00    0.00    0.00    0.00    0.00    0.00    0.00    0.00    0.00    0.00
  HB(A 69)   HG(V 74)  855    7.00    0.00    0.00    0.00    0.00    0.00    0.00    0.00    0.00    0.00    0.00
   H(N 70)   HG(V 74)  856    6.00    0.00    0.00    0.00    0.00    0.00    0.00    0.00    0.00    0.00    0.00
  HA(N 70)    H(W 71)  857    3.50    0.00    0.00    0.00    0.00    0.00    0.00    0.00    0.00    0.00    0.00
  HB(N 70)    H(W 71)  858    5.00    0.00    0.00    0.00    0.00    0.00    0.00    0.00    0.00    0.00    0.00
  HB(N 70)    H(W 71)  859    5.00    0.00    0.00    0.00    0.00    0.00    0.00    0.00    0.00    0.00    0.00
  HB(N 70)    H(E 72)  860    5.00    0.00    0.00    0.00    0.00    0.00    0.00    0.00    0.00    0.00    0.00
  HB(N 70)    H(E 72)  861    5.00    0.00    0.00    0.00    0.00    0.00    0.00    0.00    0.00    0.00    0.00
  HB(N 70)    H(T 73)  862    5.00    0.00    0.00    0.00    0.00    0.00    0.00    0.00    0.00    0.00    0.00
  HB(N 70)    H(T 73)  863    5.00    0.00    0.00    0.00    0.00    0.00    0.00    0.00    0.00    0.00    0.00
   H(W 71)    H(E 72)  864    5.00    0.00    0.00    0.00    0.00    0.00    0.00    0.00    0.00    0.00    0.00
   H(W 71)    H(T 73)  865    5.00    0.00    0.00    0.00    0.00    0.00    0.00    0.00    0.00    0.00    0.00
  HA(W 71)    H(T 73)  866    5.00    0.00    0.00    0.00    0.00    0.00    0.00    0.00    0.00    0.00    0.00
  HA(W 71)    H(V 74)  867    5.00    0.00    0.00    0.00    0.00    0.00    0.00    0.00    0.00    0.00    0.00
  HA(W 71)    H(L 75)  868    5.00    0.00    0.00    0.00    0.00    0.00    0.00    0.00    0.00    0.00    0.00
  HB(W 71)    H(E 72)  869    6.00    0.00    0.00    0.00    0.00    0.00    0.00    0.00    0.00    0.00    0.00
  HB(W 71)   HB(L 75)  870    7.00    0.00    0.00    0.00    0.00    0.00    0.00    0.00    0.00    0.00    0.00
  HB(W 71)   HD(L 75)  871    7.00    0.00    0.00    0.00    0.00    0.00    0.00    0.00    0.00    0.00    0.00
  HH(W 71)   HG(V 74)  872    6.00    0.00    0.00    0.00    0.00    0.00    0.00    0.00    0.00    0.00    0.00
 HZ3(W 71)   HB(V 74)  873    5.00    0.00    0.00    0.00    0.00    0.00    0.00    0.00    0.00    0.00    0.00
 HZ3(W 71)   HG(V 74)  874    6.00    0.00    0.00    0.00    0.00    0.00    0.00    0.00    0.00    0.00    0.00
 HZ3(W 71)   HG(V 78)  875    6.00    0.53    0.00    0.00    0.00    0.00    0.00    0.00    0.00    0.00    0.00
 HE3(W 71)   HB(V 74)  876    5.00    0.00    0.00    0.00    0.00    0.00    0.00    0.00    0.00    0.00    0.00
 HE3(W 71)   HG(V 74)  877    6.00    0.00    0.00    0.00    0.00    0.00    0.00    0.00    0.00    0.00    0.00
 HE3(W 71)    H(L 75)  878    5.00    0.00    0.00    0.00    0.00    0.00    0.00    0.00    0.00    0.00    0.00
 HE3(W 71)   HB(L 75)  879    6.00    0.00    0.00    0.00    0.00    0.00    0.00    0.00    0.00    0.00    0.00
 HE3(W 71)   HG(L 75)  880    5.00    0.16    0.00    0.00    0.24    0.00    0.00    0.21    0.00    0.00    0.00
 HE3(W 71)   HD(L 75)  881    6.00    0.00    0.00    0.00    0.00    0.00    0.00    0.00    0.00    0.00    0.00
   H(E 72)    H(T 73)  882    3.50    0.00    0.00    0.00    0.00    0.00    0.00    0.00    0.00    0.00    0.00
  HA(E 72)    H(T 73)  883    5.00    0.00    0.00    0.00    0.00    0.00    0.00    0.00    0.00    0.00    0.00
  HA(E 72)    H(V 74)  884    5.00    0.00    0.00    0.00    0.00    0.00    0.00    0.00    0.00    0.00    0.00
  HA(E 72)   HB(L 75)  885    6.00    0.00    0.00    0.00    0.00    0.00    0.00    0.00    0.00    0.00    0.00
  HB(E 72)    H(T 73)  886    5.00    0.00    0.00    0.00    0.00    0.00    0.00    0.00    0.00    0.00    0.00
  HB(E 72)    H(T 73)  887    5.00    0.00    0.00    0.00    0.00    0.00    0.00    0.00    0.00    0.00    0.00
  HG(E 72)    H(T 73)  888    6.00    0.00    0.00    0.00    0.00    0.00    0.00    0.00    0.00    0.00    0.00
  HG(E 72)   HB(L 75)  889    7.00    0.00    0.00    0.00    0.00    0.00    0.00    0.00    0.00    0.00    0.00
   H(T 73)    H(V 74)  890    2.90    0.00    0.00    0.00    0.00    0.00    0.00    0.00    0.00    0.00    0.00
   H(T 73)   HA(V 74)  891    5.00    0.17    0.00    0.00    0.20    0.00    0.00    0.20    0.00    0.00    0.00
   H(T 73)   HB(V 74)  892    5.00    0.06    0.00    0.00    0.08    0.00    0.00    0.11    0.00    0.00    0.00
   H(T 73)   HG(V 74)  893    6.00    0.00    0.00    0.00    0.00    0.00    0.00    0.00    0.00    0.00    0.00
   H(T 73)   HG(V 74)  894    6.00    0.00    0.00    0.00    0.00    0.00    0.00    0.00    0.00    0.00    0.00
   H(T 73)    H(L 75)  895    5.00    0.00    0.00    0.00    0.00    0.00    0.00    0.00    0.00    0.00    0.00
  HA(T 73)    H(V 74)  896    5.00    0.00    0.00    0.00    0.00    0.00    0.00    0.00    0.00    0.00    0.00
  HB(T 73)    H(V 74)  897    5.00    0.00    0.00    0.00    0.00    0.00    0.00    0.00    0.00    0.00    0.00
 HG2(T 73)    H(V 74)  898    6.00    0.00    0.00    0.00    0.00    0.00    0.00    0.00    0.00    0.00    0.00
 HG2(T 73)   HA(V 74)  899    6.00    0.00    0.00    0.00    0.00    0.00    0.00    0.00    0.00    0.00    0.00
 HG2(T 73)   HG(V 74)  900    7.00    0.00    0.00    0.00    0.00    0.00    0.00    0.00    0.00    0.00    0.00
 HG2(T 73)   HD(K 77)  901    7.00    0.00    0.00    0.00    0.00    0.00    0.00    0.00    0.00    0.00    0.00
 HG2(T 73)   HE(K 77)  902    7.00    0.00    0.00    0.00    0.00    0.00    0.00    0.00    0.00    0.00    0.00
   H(V 74)    H(L 75)  903    3.50    0.00    0.00    0.00    0.00    0.00    0.00    0.00    0.00    0.00    0.00
   H(V 74)   HD(P 76)  904    6.00    0.00    0.00    0.00    0.00    0.00    0.00    0.00    0.00    0.00    0.00
  HA(V 74)    H(L 75)  905    5.00    0.00    0.00    0.00    0.00    0.00    0.00    0.00    0.00    0.00    0.00
  HA(V 74)    H(K 77)  906    5.00    0.00    0.00    0.00    0.00    0.00    0.00    0.00    0.00    0.00    0.00
  HA(V 74)   HB(K 77)  907    6.00    0.00    0.00    0.00    0.00    0.00    0.00    0.00    0.00    0.00    0.00
  HA(V 74)   HD(K 77)  908    5.00    0.00    0.00    0.00    0.00    0.00    0.00    0.00    0.00    0.00    0.00
  HA(V 74)   HD(K 77)  909    5.00    0.00    0.00    0.00    0.00    0.00    0.00    0.00    0.00    0.00    0.00
  HB(V 74)    H(L 75)  910    5.00    0.00    0.00    0.00    0.00    0.00    0.00    0.00    0.00    0.00    0.00
  HG(V 74)    H(L 75)  911    6.00    0.00    0.00    0.00    0.00    0.00    0.00    0.00    0.00    0.00    0.00
  HG(V 74)    H(L 75)  912    6.00    0.00    0.00    0.00    0.00    0.00    0.00    0.00    0.00    0.00    0.00
  HG(V 74)    H(K 77)  913    6.00    0.18    0.08    0.00    0.02    0.00    0.00    0.00    0.00    0.00    0.00
  HG(V 74)    H(K 77)  914    6.00    0.18    0.08    0.00    0.02    0.00    0.00    0.00    0.00    0.00    0.00
  HG(V 74)   HD(K 77)  915    7.00    0.00    0.00    0.00    0.00    0.00    0.00    0.00    0.00    0.00    0.00
  HG(V 74)    H(V 78)  916    6.00    0.14    0.00    0.00    0.00    0.00    0.00    0.00    0.00    0.00    0.00
  HG(V 74)   HG(V 78)  917    7.00    0.00    0.00    0.00    0.00    0.00    0.00    0.00    0.00    0.00    0.00
   H(L 75)   HD(P 76)  918    5.00    0.00    0.00    0.00    0.00    0.00    0.00    0.00    0.00    0.00    0.00
   H(L 75)   HD(P 76)  919    5.00    0.00    0.00    0.00    0.00    0.00    0.00    0.00    0.00    0.00    0.00
   H(L 75)    H(K 77)  920    5.00    0.00    0.00    0.00    0.00    0.00    0.00    0.00    0.00    0.00    0.00
  HA(L 75)   HB(V 78)  921    5.00    0.00    0.00    0.00    0.00    0.00    0.00    0.00    0.00    0.00    0.00
  HA(L 75)   HG(V 78)  922    6.00    0.00    0.00    0.00    0.00    0.00    0.00    0.00    0.00    0.00    0.00
  HA(L 75)   HG(V 78)  923    6.00    0.00    0.00    0.00    0.00    0.00    0.00    0.00    0.00    0.00    0.00
  HA(L 75)    H(E 79)  924    5.00    0.00    0.00    0.00    0.00    0.00    0.00    0.00    0.00    0.00    0.00
  HB(L 75)   HD(P 76)  925    6.00    0.00    0.00    0.00    0.00    0.00    0.00    0.00    0.00    0.00    0.00
  HB(L 75)   HD(P 76)  926    6.00    0.00    0.00    0.00    0.00    0.00    0.00    0.00    0.00    0.00    0.00
  HG(L 75)   HD(P 76)  927    6.00    0.00    0.00    0.00    0.00    0.00    0.00    0.00    0.00    0.00    0.00
  HD(L 75)   HD(P 76)  928    7.00    0.00    0.00    0.00    0.00    0.00    0.00    0.00    0.00    0.00    0.00
  HD(L 75)   HD(P 76)  929    7.00    0.00    0.00    0.00    0.00    0.00    0.00    0.00    0.00    0.00    0.00
  HD(L 75)   HB(V 78)  930    6.00    0.00    0.00    0.00    0.00    0.00    0.00    0.00    0.00    0.00    0.00
  HD(L 75)   HB(V 78)  931    6.00    0.00    0.00    0.00    0.00    0.00    0.00    0.00    0.00    0.00    0.00
  HA(P 76)    H(K 77)  932    5.00    0.00    0.00    0.00    0.00    0.00    0.00    0.00    0.00    0.00    0.00
  HA(P 76)    H(E 79)  933    5.00    0.00    0.00    0.00    0.00    0.00    0.00    0.00    0.00    0.00    0.00
  HA(P 76)    H(A 80)  934    5.00    0.00    0.00    0.00    0.00    0.00    0.00    0.00    0.00    0.00    0.00
  HB(P 76)    H(K 77)  935    5.00    0.00    0.00    0.00    0.00    0.00    0.00    0.00    0.00    0.00    0.00
  HB(P 76)    H(K 77)  936    5.00    0.00    0.00    0.00    0.00    0.00    0.00    0.00    0.00    0.00    0.00
  HG(P 76)    H(K 77)  937    6.00    0.00    0.00    0.00    0.00    0.00    0.00    0.00    0.00    0.00    0.00
  HG(P 76)   HD(K 77)  938    7.00    0.00    0.00    0.00    0.00    0.00    0.00    0.00    0.00    0.00    0.00
  HD(P 76)    H(K 77)  939    5.00    0.00    0.00    0.00    0.00    0.00    0.00    0.00    0.00    0.00    0.00
  HD(P 76)    H(K 77)  940    5.00    0.00    0.00    0.00    0.00    0.00    0.00    0.00    0.00    0.00    0.00
   H(K 77)    H(V 78)  941    3.50    0.00    0.00    0.00    0.00    0.00    0.00    0.00    0.00    0.00    0.00
   H(K 77)   HG(V 78)  942    6.00    0.00    0.00    0.00    0.00    0.00    0.00    0.00    0.00    0.00    0.00
   H(K 77)    H(E 79)  943    5.00    0.00    0.00    0.00    0.00    0.00    0.00    0.00    0.00    0.00    0.00
  HA(K 77)    H(V 78)  944    5.00    0.00    0.00    0.00    0.00    0.00    0.00    0.00    0.00    0.00    0.00
  HA(K 77)    H(A 80)  945    5.00    0.00    0.00    0.00    0.00    0.00    0.00    0.00    0.00    0.00    0.00
  HA(K 77)   HB(A 80)  946    6.00    0.00    0.00    0.00    0.00    0.00    0.00    0.00    0.00    0.00    0.00
  HB(K 77)    H(V 78)  947    5.00    0.00    0.00    0.00    0.00    0.00    0.00    0.00    0.00    0.00    0.00
  HB(K 77)    H(V 78)  948    5.00    0.00    0.00    0.00    0.00    0.00    0.00    0.00    0.00    0.00    0.00
  HB(K 77)   HA(V 78)  949    6.00    0.00    0.00    0.00    0.00    0.00    0.00    0.00    0.00    0.00    0.00
  HB(K 77)   HG(V 78)  950    7.00    0.00    0.00    0.00    0.00    0.00    0.00    0.00    0.00    0.00    0.00
   H(V 78)    H(E 79)  951    3.50    0.00    0.00    0.00    0.00    0.00    0.00    0.00    0.00    0.00    0.00
  HA(V 78)    H(E 79)  952    5.00    0.00    0.00    0.00    0.00    0.00    0.00    0.00    0.00    0.00    0.00
  HA(V 78)    H(V 81)  953    5.00    0.00    0.00    0.00    0.00    0.00    0.00    0.00    0.00    0.00    0.00
  HA(V 78)   HB(V 81)  954    5.00    0.00    0.00    0.00    0.00    0.00    0.00    0.00    0.00    0.00    0.00
  HA(V 78)   HG(V 81)  955    6.00    0.00    0.00    0.00    0.00    0.00    0.00    0.00    0.00    0.00    0.00
  HA(V 78)   HG(V 81)  956    6.00    0.00    0.00    0.00    0.00    0.00    0.00    0.00    0.00    0.00    0.00
  HB(V 78)    H(E 79)  957    3.50    0.00    0.00    0.00    0.00    0.00    0.00    0.00    0.00    0.00    0.00
  HG(V 78)    H(E 79)  958    6.00    0.00    0.00    0.00    0.00    0.00    0.00    0.00    0.00    0.00    0.00
  HG(V 78)    H(E 79)  959    6.00    0.00    0.00    0.00    0.00    0.00    0.00    0.00    0.00    0.00    0.00
  HG(V 78)   HA(E 79)  960    6.00    0.00    0.00    0.00    0.00    0.00    0.00    0.00    0.00    0.00    0.00
  HG(V 78)   HB(V 81)  961    6.00    0.00    0.00    0.02    0.00    0.00    0.00    0.00    0.00    0.00    0.00
  HG(V 78)   HD(F 82)  962    8.00    0.00    0.00    0.00    0.00    0.00    0.00    0.00    0.00    0.00    0.00
  HG(V 78)   HE(F 82)  963    8.00    0.00    0.00    0.00    0.00    0.00    0.00    0.00    0.00    0.00    0.00
  HG(V 78)   HZ(F 82)  964    6.00    0.00    0.00    0.00    0.00    0.00    0.00    0.00    0.00    0.00    0.00
   H(E 79)    H(A 80)  965    3.50    0.00    0.00    0.00    0.00    0.00    0.00    0.00    0.00    0.00    0.00
   H(E 79)   HB(A 80)  966    6.00    0.00    0.00    0.00    0.00    0.00    0.00    0.00    0.00    0.00    0.00
  HA(E 79)    H(A 80)  967    5.00    0.00    0.00    0.00    0.00    0.00    0.00    0.00    0.00    0.00    0.00
  HA(E 79)    H(F 82)  968    5.00    0.00    0.00    0.00    0.00    0.00    0.00    0.00    0.00    0.00    0.00
  HA(E 79)   HD(F 82)  969    7.00    0.00    0.00    0.00    0.00    0.00    0.00    0.00    0.00    0.00    0.00
  HB(E 79)    H(A 80)  970    4.50    0.00    0.00    0.00    0.00    0.00    0.00    0.00    0.00    0.00    0.00
  HG(E 79)   HD(F 82)  971    8.00    0.00    0.00    0.00    0.00    0.00    0.00    0.00    0.00    0.00    0.00
  HG(E 79)   HB(E 83)  972    6.00    0.00    0.00    0.00    0.00    0.00    0.00    0.00    0.00    0.00    0.00
  HG(E 79)   HB(E 83)  973    6.00    0.00    0.00    0.00    0.00    0.00    0.00    0.00    0.00    0.00    0.00
  HG(E 79)   HG(E 83)  974    7.00    0.00    0.00    0.00    0.00    0.00    0.00    0.00    0.00    0.00    0.00
   H(A 80)    H(V 81)  975    3.50    0.00    0.00    0.00    0.00    0.00    0.00    0.00    0.00    0.00    0.00
  HA(A 80)    H(V 81)  976    5.00    0.00    0.00    0.00    0.00    0.00    0.00    0.00    0.00    0.00    0.00
  HA(A 80)   HB(E 83)  977    5.00    0.00    0.00    0.00    0.00    0.00    0.00    0.00    0.00    0.00    0.00
  HA(A 80)   HB(E 83)  978    5.00    0.00    0.00    0.00    0.00    0.00    0.00    0.00    0.00    0.00    0.00
  HA(A 80)   HG(E 83)  979    6.00    0.00    0.00    0.00    0.00    0.00    0.00    0.00    0.00    0.00    0.00
  HB(A 80)    H(V 81)  980    6.00    0.00    0.00    0.00    0.00    0.00    0.00    0.00    0.00    0.00    0.00
  HB(A 80)   HA(V 81)  981    6.00    0.00    0.00    0.00    0.00    0.00    0.00    0.00    0.00    0.00    0.00
  HB(A 80)    H(E 83)  982    6.00    0.00    0.00    0.00    0.00    0.00    0.00    0.00    0.00    0.00    0.00
   H(V 81)    H(F 82)  983    3.50    0.00    0.00    0.00    0.00    0.00    0.00    0.00    0.00    0.00    0.00
  HA(V 81)    H(F 82)  984    5.00    0.00    0.00    0.00    0.00    0.00    0.00    0.00    0.00    0.00    0.00
  HA(V 81)   HG(L 84)  985    5.00    0.00    0.00    0.00    0.00    0.00    0.00    0.00    0.00    0.00    0.00
  HA(V 81)   HD(L 84)  986    6.00    0.00    0.00    0.00    0.00    0.00    0.00    0.00    0.00    0.00    0.00
  HA(V 81)   HD(L 84)  987    6.00    0.00    0.00    0.00    0.00    0.00    0.00    0.00    0.00    0.00    0.00
  HB(V 81)    H(F 82)  988    5.00    0.00    0.00    0.00    0.00    0.00    0.00    0.00    0.00    0.00    0.00
  HB(V 81)   HD(F 82)  989    7.00    0.00    0.00    0.00    0.00    0.00    0.00    0.00    0.00    0.00    0.00
  HB(V 81)   HE(F 82)  990    7.00    0.00    0.00    0.00    0.00    0.00    0.00    0.00    0.00    0.00    0.00
  HG(V 81)    H(F 82)  991    6.00    0.00    0.00    0.00    0.00    0.00    0.00    0.00    0.00    0.00    0.00
  HG(V 81)    H(F 82)  992    6.00    0.00    0.00    0.00    0.00    0.00    0.00    0.00    0.00    0.00    0.00
   H(F 82)    H(E 83)  993    3.50    0.00    0.00    0.00    0.00    0.00    0.00    0.00    0.00    0.00    0.00
  HA(F 82)    H(E 83)  994    5.00    0.00    0.00    0.00    0.00    0.00    0.00    0.00    0.00    0.00    0.00
  HB(F 82)    H(E 83)  995    5.00    0.00    0.00    0.00    0.00    0.00    0.00    0.00    0.00    0.00    0.00
  HB(F 82)    H(E 83)  996    5.00    0.00    0.00    0.00    0.00    0.00    0.00    0.00    0.00    0.00    0.00
  HD(F 82)    H(E 83)  997    7.00    0.00    0.00    0.00    0.00    0.00    0.00    0.00    0.00    0.00    0.00
   H(E 83)    H(L 84)  998    3.50    0.00    0.00    0.00    0.00    0.00    0.00    0.00    0.00    0.00    0.00
   H(E 83)   HG(L 84)  999    5.00    0.00    0.08    0.10    0.28    0.52    0.46    0.31    0.43    0.39    0.00
   H(E 83)   HD(L 84) 1000    6.00    0.00    0.00    0.00    0.00    0.00    0.00    0.00    0.00    0.00    0.00
  HA(E 83)    H(L 84) 1001    3.50    0.00    0.00    0.00    0.00    0.00    0.01    0.00    0.00    0.02    0.00
  HB(E 83)    H(L 84) 1002    5.00    0.00    0.00    0.00    0.00    0.00    0.00    0.00    0.00    0.00    0.00
  HB(E 83)    H(L 84) 1003    5.00    0.00    0.00    0.00    0.00    0.00    0.00    0.00    0.00    0.00    0.00
  HB(E 83)   HB(L 84) 1004    7.00    0.00    0.00    0.00    0.00    0.00    0.00    0.00    0.00    0.00    0.00
  HG(E 83)    H(L 84) 1005    6.00    0.00    0.00    0.00    0.00    0.00    0.00    0.00    0.00    0.00    0.00
   H(L 84)    H(E 85) 1006    3.50    0.00    0.00    0.00    0.00    0.00    0.00    0.00    0.00    0.00    0.00
  HA(L 84)    H(E 85) 1007    3.50    0.00    0.00    0.00    0.00    0.00    0.06    0.00    0.00    0.07    0.00
  HB(L 84)    H(E 85) 1008    5.00    0.00    0.00    0.00    0.00    0.00    0.00    0.00    0.00    0.00    0.00
  HB(L 84)    H(E 85) 1009    5.00    0.00    0.00    0.00    0.00    0.00    0.00    0.00    0.00    0.00    0.00
  HD(L 84)    H(E 85) 1010    6.00    0.00    0.00    0.00    0.00    0.00    0.00    0.00    0.00    0.00    0.00
  HA(E 85)    H(H 86) 1011    5.00    0.00    0.00    0.00    0.00    0.00    0.00    0.00    0.00    0.00    0.00
  HB(E 85)    H(H 86) 1012    6.00    0.00    0.00    0.00    0.00    0.00    0.00    0.00    0.00    0.00    0.00
  HG(E 85)    H(H 86) 1013    6.00    0.00    0.00    0.00    0.00    0.00    0.00    0.00    0.00    0.00    0.00
  HB(H 86)    H(H 87) 1014    6.00    0.00    0.00    0.00    0.00    0.00    0.00    0.00    0.00    0.00    0.00
  HB(H 86)   HA(H 87) 1015    6.00    0.00    0.00    0.00    0.00    0.00    0.00    0.00    0.00    0.00    0.00
