# Supplementary material for: Implementation of Time-Averaged Restraints with UNRES Coarse-Grained Model of Polypeptide Chains
Source: J Chem Theory Comput. 2025 Jan 24;21(3):1476–93. doi: 10.1021/acs.jctc.4c01504 (PMC11823420; doi:10.1021/acs.jctc.4c01504)
Supplement: Supplementary file 2 — ct4c01504_si_002.zip [file ct4c01504_si_002.zip › Suppdata/Violations/2KW5_distviol.txt]

  proton1    proton2    No    dist  ESCASA allatom 20_fam.  ESCASA allatom 20_fam.  ESCASA allatom 20_fam.    PDB
   H(Q 59)    H(S 60)    1    3.20    0.00    0.00    0.00    0.00    0.00    0.00    0.00    0.00    0.00    0.00
   H(S 60)    H(V 62)    2    5.50    0.00    0.00    0.00    0.00    0.00    0.00    0.00    0.00    0.00    0.00
   H(V 24)    H(A 25)    3    3.70    0.00    0.00    0.00    0.00    0.00    0.00    0.00    0.00    0.00    0.00
   H(G 31)    H(K 32)    4    4.70    0.00    0.00    0.00    0.00    0.00    0.00    0.00    0.00    0.00    0.00
   H(S 49)    H(L 50)    5    3.20    0.00    0.00    0.00    0.00    0.00    0.00    0.00    0.00    0.00    0.00
   H(G 51)    H(Y 52)    6    3.00    0.06    0.00    0.00    0.00    0.00    0.00    0.00    0.00    0.00    0.00
   H(Y 52)    H(E 53)    7    4.90    0.00    0.00    0.00    0.00    0.00    0.00    0.00    0.00    0.00    0.00
   H(D 89)    H(I 90)    8    3.80    0.00    0.00    0.00    0.00    0.00    0.00    0.00    0.00    0.00    0.00
   H(A 92)    H(D 93)    9    4.00    0.00    0.00    0.00    0.00    0.00    0.00    0.00    0.00    0.00    0.00
   H(I128)    H(L129)   10    5.20    0.00    0.00    0.00    0.00    0.00    0.00    0.00    0.00    0.00    0.00
   H(L129)    H(E130)   11    5.50    0.00    0.00    0.00    0.00    0.00    0.00    0.00    0.00    0.00    0.00
   H(F132)    H(A133)   12    5.10    0.00    0.00    0.00    0.00    0.00    0.00    0.00    0.00    0.00    0.00
   H(E135)    H(Q136)   13    3.20    0.00    0.00    0.00    0.00    0.00    0.00    0.00    0.00    0.00    0.00
   H(N140)    H(T141)   14    5.10    0.00    0.00    0.00    0.00    0.00    0.00    0.00    0.00    0.00    0.00
   H(T141)    H(G142)   15    3.60    0.00    0.00    0.00    0.00    0.00    0.00    0.00    0.00    0.00    0.00
   H(K145)    H(D146)   16    2.70    0.10    0.00    0.00    0.24    0.00    0.24    0.26    0.00    0.00    0.00
   H(D146)    H(L147)   17    4.50    0.00    0.00    0.00    0.00    0.00    0.00    0.00    0.00    0.00    0.00
   H(L153)    H(E154)   18    3.00    0.00    0.00    0.00    0.00    0.00    0.00    0.00    0.00    0.00    0.00
   H(L156)    H(Q157)   19    3.20    0.00    0.00    0.00    0.00    0.00    0.00    0.00    0.00    0.00    0.00
   H(N170)    H(L171)   20    4.90    0.00    0.00    0.00    0.00    0.00    0.00    0.00    0.00    0.00    0.00
   H(Q189)    H(L190)   21    5.30    0.00    0.00    0.00    0.00    0.00    0.00    0.00    0.00    0.00    0.00
   H(Q 30)    H(G 31)   22    3.80    0.00    0.00    0.00    0.00    0.00    0.00    0.00    0.00    0.00    0.00
   H(L 47)    H(A 48)   23    4.30    0.00    0.00    0.00    0.00    0.00    0.00    0.00    0.00    0.00    0.00
   H(A 48)    H(S 49)   24    4.10    0.00    0.00    0.00    0.00    0.00    0.00    0.00    0.00    0.00    0.00
   H(A 56)    H(V 57)   25    4.90    0.00    0.00    0.00    0.00    0.00    0.00    0.00    0.00    0.00    0.00
   H(G 75)    H(V 76)   26    3.00    0.00    0.00    0.00    0.00    0.00    0.00    0.00    0.00    0.00    0.00
   H(Q 82)    H(S 83)   27    4.90    0.00    0.00    0.00    0.00    0.00    0.00    0.00    0.00    0.00    0.00
   H(Q136)    H(L137)   28    3.30    0.00    0.00    0.02    0.00    0.00    0.00    0.00    0.00    0.00    0.00
   H(E154)    H(T155)   29    3.20    0.00    0.00    0.00    0.00    0.00    0.00    0.00    0.00    0.00    0.00
   H(L191)    H(G192)   30    4.80    0.00    0.00    0.00    0.00    0.00    0.00    0.00    0.00    0.00    0.00
   H(V 62)    H(G 63)   31    3.70    0.00    0.00    0.00    0.00    0.00    0.00    0.00    0.00    0.00    0.00
   H(K 66)    H(A 67)   32    3.30    0.00    0.00    0.00    0.00    0.00    0.00    0.00    0.00    0.00    0.00
   H(K 74)    H(G 75)   33    3.10    0.00    0.00    0.00    0.00    0.00    0.00    0.00    0.00    0.00    0.00
   H(S 83)    H(N 84)   34    4.90    0.00    0.00    0.00    0.00    0.00    0.00    0.00    0.00    0.00    0.00
   H(D 87)    H(F 88)   35    2.90    0.00    0.00    0.00    0.00    0.00    0.00    0.00    0.00    0.00    0.00
   H(F 88)    H(D 89)   36    4.30    0.00    0.00    0.00    0.00    0.00    0.00    0.00    0.00    0.00    0.00
   H(V 91)    H(A 92)   37    4.30    0.00    0.00    0.00    0.00    0.00    0.00    0.00    0.00    0.00    0.00
   H(L109)    H(R110)   38    3.00    0.00    0.00    0.00    0.00    0.00    0.00    0.00    0.00    0.00    0.00
   H(G124)    H(G125)   39    3.80    0.00    0.00    0.00    0.00    0.00    0.00    0.00    0.00    0.00    0.00
   H(G131)    H(F132)   40    5.40    0.00    0.00    0.00    0.00    0.00    0.00    0.00    0.00    0.00    0.00
   H(S158)    H(E159)   41    3.30    0.00    0.00    0.00    0.00    0.00    0.00    0.00    0.00    0.00    0.00
   H(N164)    H(W165)   42    5.10    0.00    0.00    0.00    0.00    0.00    0.00    0.00    0.00    0.00    0.00
   H(I167)    H(A168)   43    4.60    0.00    0.00    0.00    0.00    0.00    0.00    0.00    0.00    0.00    0.00
   H(N169)    H(N170)   44    4.80    0.00    0.00    0.00    0.00    0.00    0.00    0.00    0.00    0.00    0.00
   H(G192)    H(Q193)   45    5.20    0.00    0.00    0.00    0.00    0.00    0.00    0.00    0.00    0.00    0.00
   H(Q 27)    H(I 28)   46    2.90    0.00    0.00    0.00    0.00    0.00    0.00    0.00    0.00    0.00    0.00
   H(C 45)    H(F 46)   47    3.90    0.00    0.00    0.00    0.00    0.00    0.00    0.00    0.00    0.00    0.00
   H(G 63)    H(L 64)   48    3.50    0.00    0.00    0.00    0.00    0.00    0.00    0.00    0.00    0.00    0.00
   H(A 71)    H(Q 72)   49    3.60    0.00    0.00    0.00    0.00    0.00    0.00    0.00    0.00    0.00    0.00
   H(E 73)    H(K 74)   50    3.00    0.00    0.00    0.00    0.00    0.00    0.00    0.00    0.00    0.00    0.00
   H(V 76)    H(K 77)   51    4.80    0.00    0.00    0.00    0.00    0.00    0.00    0.00    0.00    0.00    0.00
   H(I 78)    H(T 79)   52    5.10    0.00    0.00    0.00    0.00    0.00    0.00    0.00    0.00    0.00    0.00
   H(A 86)    H(D 87)   53    3.50    0.00    0.00    0.00    0.00    0.00    0.00    0.00    0.00    0.00    0.00
   H(I 90)    H(V 91)   54    4.80    0.00    0.00    0.00    0.00    0.00    0.00    0.00    0.00    0.00    0.00
   H(R110)    H(Q111)   55    3.30    0.00    0.00    0.00    0.00    0.00    0.00    0.00    0.00    0.00    0.00
   H(Q111)    H(Q112)   56    3.10    0.00    0.00    0.00    0.00    0.00    0.00    0.00    0.00    0.00    0.00
   H(T155)    H(L156)   57    3.10    0.00    0.00    0.00    0.00    0.00    0.00    0.00    0.00    0.00    0.00
   H(S162)    H(L163)   58    2.70    0.00    0.00    0.00    0.00    0.00    0.14    0.04    0.00    0.00    0.00
   H(L163)    H(N164)   59    4.40    0.00    0.00    0.00    0.00    0.00    0.00    0.00    0.00    0.00    0.00
   H(W165)    H(L166)   60    5.00    0.00    0.00    0.00    0.00    0.00    0.00    0.00    0.00    0.00    0.00
   H(L166)    H(I167)   61    2.80    0.00    0.00    0.00    0.00    0.00    0.00    0.07    0.00    0.00    0.00
   H(A168)    H(N169)   62    4.10    0.00    0.00    0.00    0.00    0.00    0.00    0.00    0.00    0.00    0.00
   H(E172)    H(R173)   63    5.10    0.00    0.00    0.00    0.00    0.00    0.00    0.00    0.00    0.00    0.00
   H(N174)    H(L175)   64    5.20    0.00    0.00    0.00    0.00    0.00    0.00    0.00    0.00    0.00    0.00
   H(A186)    H(L187)   65    5.00    0.00    0.00    0.00    0.00    0.00    0.00    0.00    0.00    0.00    0.00
   H(L153)    H(T155)   66    4.80    0.00    0.00    0.00    0.00    0.00    0.00    0.00    0.00    0.02    0.00
   H(L156)    H(S158)   67    4.30    0.00    0.00    0.00    0.00    0.00    0.00    0.00    0.00    0.00    0.00
   H(L153)    H(L156)   68    5.50    0.00    0.00    0.00    0.00    0.00    0.00    0.00    0.00    0.01    0.00
   H(L156)    H(E159)   69    5.00    0.00    0.00    0.00    0.00    0.00    0.00    0.00    0.02    0.32    0.00
   H(S162)    H(N164)   70    6.10    0.00    0.00    0.07    0.00    0.00    0.00    0.00    0.00    0.00    0.00
   H(L166)    H(Q193)   71    4.30    0.00    0.53    0.84    0.00    0.02    0.05    0.00    0.30    0.24    0.00
   H(L166)    H(G192)   72    5.20    0.00    0.00    0.00    0.00    0.00    0.00    0.00    0.00    0.00    0.00
   H(I167)    H(G192)   73    6.00    0.00    0.00    0.04    0.00    0.00    0.00    0.00    0.00    0.00    0.00
   H(E 73)    H(G 75)   74    4.10    0.00    0.00    0.00    0.17    0.01    0.00    0.10    0.03    0.00    0.00
   H(N 84)    H(L 85)   75    4.60    0.00    0.00    0.00    0.00    0.00    0.00    0.00    0.00    0.00    0.00
   H(N 26)    H(I 28)   76    4.20    0.00    0.00    0.22    0.00    0.00    0.17    0.00    0.00    0.00    0.00
   H(R173)    H(A185)   77    3.10    0.23    0.77    0.59    0.27    0.10    0.04    0.25    0.29    0.00    0.00
   H(K184)    H(A185)   78    5.00    0.00    0.00    0.00    0.00    0.00    0.00    0.00    0.00    0.00    0.00
  HD(L175)    H(A185)   79    4.20    0.00    0.00    0.00    0.00    0.00    0.00    0.00    0.00    0.00    0.83
   H(L 85)    H(A 86)   80    3.90    0.00    0.00    0.00    0.00    0.00    0.00    0.00    0.00    0.00    0.00
   H(S107)    H(R110)   81    5.00    0.00    0.00    0.00    0.00    0.00    0.00    0.00    0.00    0.00    0.00
   H(K 68)    H(Q 69)   82    3.20    0.00    0.00    0.00    0.00    0.00    0.00    0.00    0.00    0.00    0.00
   H(A 67)    H(K 68)   83    3.50    0.00    0.00    0.00    0.00    0.00    0.00    0.00    0.00    0.00    0.00
   H(S107)    H(S108)   84    3.70    0.00    0.00    0.00    0.00    0.00    0.00    0.00    0.00    0.00    0.00
   H(S108)    H(R110)   85    4.30    0.00    0.00    0.00    0.00    0.00    0.00    0.00    0.00    0.00    0.00
   H(T155)    H(S158)   86    5.00    0.00    0.00    0.00    0.00    0.00    0.02    0.00    0.00    0.00    0.00
   H(K 32)    H(G 97)   87    5.10    1.70    1.37    2.54    0.00    0.01    0.64    0.00    0.16    0.61    0.00
   H(D 93)    H(W 95)   88    4.70    0.00    0.00    0.00    0.00    0.00    0.00    0.00    0.00    0.00    0.00
   H(S108)    H(L109)   89    3.50    0.00    0.00    0.00    0.00    0.00    0.00    0.00    0.00    0.00    0.00
   H(R110)    H(Q112)   90    4.40    0.00    0.00    0.00    0.00    0.00    0.00    0.00    0.00    0.00    0.00
   H(Q112)    H(Y114)   91    4.30    0.00    0.00    0.00    0.00    0.00    0.00    0.00    0.00    0.00    0.01
   H(Q112)    H(L113)   92    3.00    0.00    0.00    0.00    0.00    0.00    0.00    0.00    0.00    0.00    0.00
   H(T 79)    H(T 80)   93    4.60    0.00    0.00    0.00    0.00    0.00    0.00    0.00    0.00    0.00    0.00
   H(N140)    H(G142)   94    5.80    0.00    0.00    0.00    0.00    0.00    0.00    0.00    0.00    0.00    0.00
   H(Q138)    H(N140)   95    5.20    0.00    0.00    0.00    0.00    0.00    0.00    0.00    0.00    0.07    0.00
   H(Y139)    H(N140)   96    4.20    0.00    0.00    0.00    0.00    0.00    0.00    0.00    0.00    0.00    0.00
   H(S 23)    H(N 26)   97    5.40    0.00    0.00    0.22    0.00    0.00    0.00    0.00    0.00    0.00    0.00
   H(L137)    H(Q138)   98    3.20    0.00    0.00    0.00    0.00    0.00    0.00    0.00    0.00    0.00    0.00
   H(Q138)    H(Y139)   99    3.20    0.00    0.00    0.00    0.00    0.00    0.00    0.00    0.00    0.00    0.00
   H(L137)    H(Y139)  100    5.10    0.00    0.00    0.00    0.00    0.00    0.00    0.00    0.00    0.05    0.00
   H(E135)    H(Q138)  101    5.50    0.00    0.05    0.31    0.00    0.00    0.02    0.00    0.00    0.48    0.00
   H(Q136)    H(Q138)  102    4.10    0.00    0.12    0.62    0.08    0.25    0.31    0.00    0.37    0.66    0.00
   H(F102)    H(E130)  103    6.10    0.94    0.96    0.91    0.00    0.00    0.00    0.00    0.00    0.00    0.00
   H(L129)    H(L190)  104    4.00    0.00    0.00    0.00    0.00    0.00    0.00    0.00    0.00    0.00    0.00
   H(S100)    H(I128)  105    4.60    0.00    0.12    0.00    0.00    0.00    0.00    0.00    0.00    0.00    0.00
   H(D148)    H(L149)  106    3.00    0.00    0.00    0.00    0.00    0.00    0.00    0.00    0.00    0.00    0.00
   H(D146)    H(D148)  107    4.60    0.00    0.00    0.00    0.00    0.00    0.00    0.00    0.00    0.00    0.00
   H(K145)    H(D148)  108    6.20    0.00    0.00    0.00    0.00    0.00    0.00    0.00    0.00    0.00    0.00
   H(L149)    H(L150)  109    2.90    0.00    0.00    0.00    0.00    0.00    0.14    0.00    0.00    0.00    0.00
   H(D146)    H(L149)  110    4.60    0.00    0.00    0.00    0.00    0.04    0.04    0.00    0.09    0.00    0.00
   H(V117)    H(Y118)  111    3.60    0.00    0.00    0.00    0.00    0.00    0.00    0.00    0.00    0.00    0.00
   H(K116)    H(V117)  112    3.50    0.00    0.00    0.00    0.00    0.00    0.00    0.00    0.00    0.00    0.00
   H(Y114)    H(K116)  113    4.50    0.00    0.00    0.00    0.00    0.00    0.00    0.00    0.00    0.00    0.00
   H(A 94)  HE1(W 95)  114    5.50    0.00    0.00    0.00    0.00    0.00    0.00    0.00    0.00    0.84    0.00
   H(V 91)    H(A 94)  115    5.80    0.00    0.00    0.00    0.00    0.00    0.00    0.00    0.00    1.14    0.00
   H(A 94)    H(W 95)  116    3.70    0.00    0.00    0.00    0.00    0.00    0.00    0.00    0.00    0.00    0.00
   H(Q 72)    H(E 73)  117    3.00    0.00    0.00    0.00    0.00    0.00    0.00    0.00    0.00    0.00    0.00
   H(Q 72)    H(G 75)  118    5.00    0.14    0.00    0.14    0.34    0.00    0.00    0.00    0.00    0.03    0.00
   H(S 23)    H(V 24)  119    3.80    0.00    0.00    0.00    0.00    0.00    0.00    0.00    0.00    0.00    0.00
   H(V 24)   HD(L191)  120    4.10    0.47    0.00    0.40    0.00    0.16    1.06    0.00    0.13    0.74    0.96
   H(V 24)   HD(I128)  121    4.70    0.78    1.67    2.33    0.00    0.28    1.29    0.00    0.12    0.00    0.99
   H(A 25)    H(N 26)  122    3.20    0.00    0.00    0.00    0.00    0.00    0.00    0.00    0.00    0.00    0.00
   H(N 26)    H(Q 27)  123    3.00    0.00    0.00    0.00    0.00    0.00    0.00    0.00    0.00    0.00    0.00
   H(V 24)    H(N 26)  124    4.60    0.00    0.00    0.00    0.00    0.00    0.00    0.00    0.00    0.00    0.00
   H(I 33)    H(T 55)  125    4.80    0.00    0.00    0.00    0.00    0.00    0.00    0.00    0.00    0.00    0.00
   H(I 33)    H(L 34)  126    5.30    0.00    0.00    0.00    0.00    0.00    0.00    0.00    0.00    0.00    0.00
   H(L 34)    H(C 35)  127    5.30    0.00    0.00    0.00    0.00    0.00    0.00    0.00    0.00    0.00    0.00
   H(L 34)    H(V 99)  128    5.50    0.00    0.00    0.00    0.00    0.00    0.00    0.00    0.00    0.00    0.00
   H(G131)    H(I188)  129    4.20    0.01    0.00    0.00    0.00    0.00    0.00    0.00    0.00    0.00    0.00
   H(V 22)    H(S 23)  130    4.20    0.00    0.00    0.00    0.00    0.00    0.00    0.00    0.00    0.00    0.00
   H(V 22)    H(V 24)  131    5.40    0.00    0.00    0.00    0.00    0.00    0.00    0.00    0.00    0.00    0.00
   H(G120)    H(L121)  132    4.00    0.00    0.00    0.00    0.00    0.00    0.00    0.00    0.00    0.00    0.00
   H(A 44)    H(C 45)  133    4.20    0.00    0.00    0.00    0.00    0.00    0.00    0.00    0.00    0.00    0.00
   H(N 43)    H(A 44)  134    4.20    0.00    0.00    0.00    0.00    0.00    0.00    0.00    0.00    0.00    0.00
   H(N 43)    H(C 45)  135    5.30    0.00    0.00    0.00    0.00    0.00    0.00    0.00    0.00    0.00    0.00
   H(R 42)    H(N 43)  136    4.90    0.00    0.00    0.00    0.00    0.00    0.00    0.00    0.00    0.00    0.00
   H(S100)    H(I101)  137    5.50    0.00    0.00    0.00    0.00    0.00    0.00    0.00    0.00    0.00    0.00
   H(I167)    H(L191)  138    3.70    0.00    0.21    0.48    0.03    0.00    0.00    0.00    0.02    0.04    0.00
   H(L 64)    H(K 66)  139    4.50    0.00    0.00    0.00    0.00    0.00    0.00    0.00    0.00    0.00    0.00
   H(Q 69)    H(L 70)  140    3.30    0.00    0.00    0.00    0.00    0.00    0.00    0.00    0.00    0.00    0.00
   H(E 53)    H(V 54)  141    4.70    0.00    0.00    0.00    0.00    0.00    0.00    0.00    0.00    0.00    0.00
   H(C 35)    H(T 55)  142    5.30    0.00    0.00    0.18    0.00    0.00    0.00    0.00    0.00    0.00    0.00
   H(L175)    H(K184)  143    4.70    0.16    0.50    0.23    0.12    0.33    0.36    0.00    0.08    0.53    0.00
   H(L175)    H(A185)  144    5.40    0.00    0.00    0.00    0.00    0.00    0.00    0.00    0.00    0.00    0.00
   H(A 44)    H(F 46)  145    5.30    0.00    0.00    0.00    0.00    0.00    0.00    0.00    0.00    0.00    0.00
   H(S 60)    H(G 63)  146    5.20    0.00    0.00    0.00    0.00    0.01    0.00    0.00    0.00    0.35    0.00
   H(I101)    H(F102)  147    5.10    0.00    0.00    0.00    0.00    0.00    0.00    0.00    0.00    0.00    0.00
   H(C 35)    H(V 57)  148    5.10    0.00    0.00    0.18    0.00    0.00    0.00    0.00    0.00    0.00    0.00
   H(A 37)    H(V 57)  149    4.50    0.34    0.62    0.00    0.00    0.13    0.00    0.00    0.00    0.67    0.00
   H(V 57)   HG(V 81)  150    4.80    0.00    0.00    0.00    0.00    0.00    0.23    0.00    0.00    0.00    1.10
  HD(L 36)    H(V 57)  151    4.50    0.33    0.23    0.27    0.00    0.00    0.00    0.00    0.00    1.21    0.74
  HD(L 34)    H(V 57)  152    3.80    0.00    0.00    0.00    0.00    0.00    0.00    0.00    0.00    0.21    0.89
   H(L129)   HD(L190)  153    4.80    0.00    0.00    0.00    0.00    0.00    0.00    0.00    0.00    0.00    0.54
   H(L163)   HD(L195)  154    5.20    0.00    0.00    0.03    0.00    0.00    0.00    0.00    0.00    0.00    0.96
  HD(L160)    H(L163)  155    4.10    0.00    0.00    0.00    0.00    0.00    0.28    0.00    0.00    0.00    1.00
   H(A 48)    H(L 50)  156    4.70    0.00    0.00    0.00    0.00    0.00    0.00    0.00    0.00    0.00    0.00
  HD(L 64)    H(V 81)  157    3.70    0.00    0.00    0.00    0.00    0.00    0.00    0.00    0.00    0.00    0.00
  HG(V 57)    H(V 81)  158    4.70    0.10    0.37    0.52    0.00    0.00    0.13    0.00    0.00    0.59    0.27
   H(L137)   HD(L150)  159    4.80    0.00    0.17    0.00    0.00    0.00    0.00    0.00    0.00    0.00    0.00
   H(L137)   HD(L150)  160    5.60    0.00    0.00    0.00    0.00    0.00    0.00    0.00    0.00    0.00    0.00
   H(L137)   HD(L147)  161    4.30    0.00    0.00    0.00    0.00    0.00    0.12    0.00    0.00    0.00    0.00
   H(E159)    H(L160)  162    3.00    0.00    0.00    0.00    0.00    0.00    0.00    0.00    0.00    0.00    0.00
   H(S 61)   HG(V 62)  163    3.70    0.16    1.43    1.65    0.00    0.95    0.44    0.00    1.10    1.17    0.89
  HD(L163)    H(L166)  164    5.30    0.00    0.00    0.00    0.00    0.00    0.00    0.00    0.00    1.52    1.35
   H(A186)   HD(L187)  165    4.10    0.35    0.00    0.00    0.18    0.00    0.00    0.00    0.00    0.00    1.17
   H(V 54)    H(T 55)  166    4.90    0.00    0.00    0.00    0.00    0.00    0.00    0.00    0.00    0.00    0.00
   H(V 54)    H(T 79)  167    5.10    0.00    0.00    0.00    0.00    0.00    0.00    0.00    0.00    0.00    0.00
   H(V 54)   HD(I 78)  168    5.10    0.00    0.00    0.00    0.00    0.00    0.00    0.00    0.00    0.53    0.00
   H(A 65)    H(A 67)  169    4.70    0.00    0.00    0.00    0.00    0.00    0.00    0.00    0.00    0.00    0.00
   H(L 64)    H(A 65)  170    3.50    0.00    0.00    0.00    0.00    0.00    0.00    0.00    0.00    0.00    0.00
   H(K 68)    H(A 71)  171    5.60    0.00    0.00    0.00    0.00    0.00    0.00    0.00    0.00    0.00    0.00
   H(Q 69)    H(A 71)  172    4.60    0.00    0.00    0.00    0.00    0.00    0.00    0.00    0.00    0.01    0.00
   H(V 57)    H(D 58)  173    5.20    0.00    0.00    0.00    0.00    0.00    0.00    0.00    0.00    0.00    0.00
   H(D 58)    H(S 60)  174    5.40    0.00    0.00    0.00    0.00    0.00    0.05    0.00    0.00    0.00    0.00
  HG(V 62)    H(L 64)  175    5.50    0.00    0.12    0.46    0.00    0.00    0.68    0.00    0.00    0.00    0.12
  HG(V 62)    H(L 64)  176    4.40    0.00    1.22    1.55    0.00    0.00    1.78    0.00    0.00    0.08    1.22
   H(L 85)    H(D 87)  177    4.90    0.00    0.00    0.00    0.00    0.00    0.00    0.00    0.00    0.11    0.00
   H(Q157)    H(E159)  178    4.40    0.00    0.00    0.00    0.00    0.00    0.00    0.00    0.00    0.00    0.00
   H(L153)    H(Q157)  179    5.70    0.00    0.00    0.29    0.00    0.21    0.00    0.00    0.10    0.69    0.00
   H(E154)    H(Q157)  180    5.30    0.00    0.00    0.00    0.00    0.00    0.00    0.00    0.00    0.00    0.00
   H(S108)    H(Q111)  181    5.40    0.00    0.00    0.00    0.00    0.00    0.00    0.00    0.00    0.00    0.00
   H(Q111)    H(L113)  182    4.60    0.00    0.00    0.00    0.00    0.00    0.00    0.00    0.00    0.00    0.00
   H(L160)    H(S162)  183    5.60    0.00    0.00    0.00    0.00    0.00    0.40    0.00    0.00    0.00    0.00
   H(L 50)    H(G 51)  184    3.30    0.00    0.00    0.00    0.00    0.00    0.00    0.00    0.00    0.00    0.00
  HG(V 62)    H(G 63)  185    3.50    0.00    0.00    0.14    0.00    0.00    0.00    0.00    0.00    0.47    0.00
  HD(L156)    H(Q157)  186    5.00    0.00    0.00    0.00    0.00    0.00    0.00    0.00    0.00    0.00    0.39
  HD(L156)    H(Q157)  187    4.70    0.00    0.00    0.00    0.00    0.00    0.07    0.00    0.00    0.29    0.69
   H(Q157)   HD(L190)  188    4.00    0.09    0.33    0.75    0.00    0.20    0.39    0.00    0.45    0.30    0.61
   H(Q138)   HD(L147)  189    3.00    0.64    0.55    1.00    0.36    0.71    0.84    0.28    0.65    0.47    0.66
   H(L149)   HD(L150)  190    4.60    0.26    0.00    0.00    0.00    0.00    0.00    0.00    0.00    0.00    1.07
  HD(L191)    H(G192)  191    3.00    0.00    0.00    0.00    0.25    0.13    0.05    0.29    0.06    0.00    0.67
  HG(V 24)    H(G192)  192    5.60    0.00    0.00    0.00    0.00    0.00    0.90    0.00    0.00    0.90    1.73
   H(S 60)   HG(V 62)  193    4.80    0.00    1.60    1.64    0.00    0.58    0.59    0.00    0.46    1.47    1.28
   H(S 60)   HD(L 64)  194    4.80    0.00    0.00    0.00    0.00    0.00    0.00    0.00    0.00    0.00    1.12
   H(S 60)   HD(L 64)  195    5.30    0.00    0.00    0.00    0.00    0.00    0.00    0.00    0.00    0.00    0.62
   H(F127)    H(G192)  196    3.70    0.00    0.00    0.00    0.00    0.00    0.00    0.00    0.00    0.00    0.00
   H(K152)    H(E154)  197    5.90    0.00    0.00    0.00    0.00    0.00    0.00    0.00    0.00    0.00    0.00
   H(L 85)    H(F 88)  198    4.80    0.00    0.42    1.25    0.00    0.00    0.00    0.00    0.00    0.19    0.00
   H(A 86)    H(F 88)  199    4.00    0.00    0.00    0.22    0.00    0.00    0.00    0.00    0.00    0.00    0.00
   H(L160)  HE1(W165)  200    4.80    0.00    0.00    0.00    0.00    0.00    0.44    0.00    0.00    0.00    0.00
   H(D 89)   HG(V 91)  201    4.10    1.81    2.06    3.64    1.97    2.38    1.28    0.78    1.87    1.49    0.55
  HD(L163)    H(L195)  202    4.30    0.48    0.00    0.00    0.00    0.00    1.41    0.00    0.00    0.88    1.58
   H(A 56)   HD(L 64)  203    4.90    0.00    0.00    0.00    0.00    0.00    0.00    0.00    0.00    1.12    0.87
  HD(L 34)    H(A 56)  204    4.90    0.14    0.00    0.00    0.00    0.00    0.00    0.00    0.00    0.12    1.10
   H(A 56)   HG(V 57)  205    5.10    0.43    0.16    0.68    0.13    0.32    0.86    0.00    0.01    0.58    1.19
  HD(L160)  HE1(W165)  206    5.80    0.00    0.00    0.00    0.00    0.00    0.00    0.00    0.00    0.00    0.03
  HD(L160)  HE1(W165)  207    5.10    0.08    0.00    0.00    0.39    0.00    0.00    0.26    0.00    0.00    0.73
   H(S158)  HE1(W165)  208    6.20    0.00    0.00    0.00    0.00    0.00    0.00    0.00    0.00    0.00    0.00
   H(A 56)    H(V 81)  209    4.00    0.00    0.70    0.87    0.00    0.33    0.20    0.00    0.60    0.37    0.00
  HD(L163)    H(W165)  210    4.80    0.00    0.00    0.00    0.00    0.00    0.00    0.00    0.00    0.00    1.88
  HG(V 57)    H(Q 82)  211    4.30    0.00    0.00    0.00    0.00    0.00    0.00    0.00    0.00    0.72    1.30
  HD(L 34)  HE1(W 95)  212    3.40    1.58    0.44    3.21    1.79    1.07    0.46    1.64    0.82    0.15    0.00
   H(L147)   HD(L150)  213    5.30    0.00    0.00    0.00    0.00    0.00    0.00    0.00    0.00    0.00    0.46
  HD(L137)    H(L147)  214    3.40    0.00    0.08    0.71    0.02    0.35    0.60    0.00    0.33    0.82    0.00
  HD(L137)    H(L147)  215    3.50    0.00    0.00    0.61    0.00    0.25    0.50    0.00    0.23    0.72    0.00
  HG(V 54)    H(T 55)  216    3.20    0.00    0.00    0.00    0.00    0.00    0.07    0.03    0.00    0.00    0.88
   H(D 58)   HD(L 64)  217    3.50    0.00    0.00    0.00    0.00    0.00    0.00    0.00    0.02    0.00    0.00
  HG(V 57)    H(D 58)  218    3.50    0.00    0.00    0.00    0.00    0.00    0.00    0.00    0.00    0.00    0.16
  HD(L 21)    H(A 25)  219    4.10    0.12    0.00    0.00    0.00    0.00    0.10    0.00    0.00    0.00    1.04
   H(A 25)   HD(L 50)  220    5.90    0.64    0.84    0.54    0.00    0.00    0.00    0.00    0.00    0.00    0.25
   H(A 25)   HD(L 47)  221    5.00    0.32    0.50    0.83    0.00    0.00    0.00    0.00    0.00    0.80    0.45
   H(A 25)   HD(I 28)  222    4.00    0.00    0.00    0.50    0.00    0.30    0.57    0.00    0.39    1.19    0.57
  HG(V 24)    H(A 25)  223    3.30    0.00    0.00    0.00    0.00    0.03    0.00    0.12    0.00    0.47    0.00
  HD(L 34)    H(A 37)  224    6.50    0.00    0.00    0.00    0.00    0.00    0.00    0.00    0.00    0.00    1.17
   H(A133)   HD(L147)  225    5.70    0.00    0.00    0.00    0.00    0.00    0.92    0.00    0.00    0.00    0.00
   H(A133)   HD(L150)  226    3.90    0.00    0.01    0.18    0.00    0.00    0.00    0.00    0.00    0.26    0.48
   H(L156)   HD(L190)  227    5.70    0.00    0.00    0.19    0.00    0.00    0.32    0.00    0.00    0.00    0.00
   H(C 35)   HG(V 81)  228    5.90    0.00    0.00    0.00    0.00    0.00    0.54    0.00    0.00    0.18    1.19
  HD(L163)    H(Q193)  229    3.30    0.09    0.42    0.59    0.00    0.00    0.00    0.00    0.05    0.05    0.00
  HG(V 81)    H(N 84)  230    4.40    1.01    0.66    0.68    0.00    0.00    0.18    0.00    0.00    1.02    1.30
  HG(V 57)    H(N 84)  231    4.90    0.00    0.00    0.42    0.00    0.00    0.00    0.00    0.00    0.07    0.00
  HD(L156)    H(E159)  232    5.70    0.66    0.84    1.24    0.00    0.03    0.22    0.00    0.00    0.43    0.73
   H(F127)   HD(L191)  233    4.10    0.00    0.00    0.00    0.00    0.00    0.00    0.00    0.00    0.00    0.45
   H(F127)   HD(L163)  234    4.20    0.00    0.00    0.00    0.00    0.00    0.00    0.00    0.00    0.00    0.00
  HG(V 57)    H(S 83)  235    3.30    0.00    0.00    0.00    0.07    0.49    0.12    0.05    0.50    0.81    0.33
   H(A 71)   HG(V 76)  236    4.50    0.67    0.12    0.77    0.23    0.78    1.37    0.00    0.21    1.45    1.11
  HD(L105)    H(R110)  237    4.50    0.00    0.00    0.00    0.00    0.00    0.00    0.00    0.00    0.00    0.66
   H(A 71)   HD(I 78)  238    4.20    0.00    0.00    0.00    0.00    0.00    0.28    0.00    0.00    0.64    0.89
  HD(L171)    H(Q189)  239    4.80    0.00    0.00    0.00    0.00    0.00    0.00    0.00    0.00    0.00    0.13
   H(E135)   HD(L147)  240    4.50    0.00    0.00    0.00    0.00    0.00    0.00    0.00    0.00    0.00    0.43
  HG(V 91)    H(A 94)  241    3.70    0.00    0.00    0.00    0.00    0.00    0.00    0.00    0.00    0.00    0.00
  HD(L163)    H(N164)  242    3.30    0.08    0.00    0.00    0.09    0.00    0.00    0.17    0.00    0.00    1.16
   H(Q 30)   HD(I 33)  243    6.10    0.00    0.00    0.00    0.00    0.00    0.00    0.00    0.00    0.00    0.37
   H(Q 72)   HG(V 76)  244    4.80    0.00    0.06    1.36    0.00    0.27    0.00    0.00    0.00    0.00    1.37
  HG(V117)    H(Y118)  245    3.40    0.00    0.00    0.00    0.04    0.17    0.13    0.02    0.00    0.82    1.06
   H(Y118)   HD(L160)  246    3.40    0.00    0.60    0.81    0.13    0.52    0.41    0.00    0.37    0.67    0.44
   H(K145)   HD(L149)  247    3.80    0.00    0.00    0.00    0.00    0.12    0.00    0.00    0.04    0.00    0.00
  HD(L121)    H(G124)  248    4.80    0.00    0.00    0.00    0.00    0.00    0.36    0.00    0.00    0.00    0.21
   H(G124)   HD(L163)  249    5.80    0.50    0.00    0.69    0.00    0.00    0.40    0.00    0.00    0.00    0.19
   H(G124)   HD(L163)  250    6.20    0.10    0.00    0.29    0.00    0.00    0.00    0.00    0.00    0.00    0.00
  HG(V 22)    H(S 23)  251    3.20    0.00    0.00    0.00    0.00    0.01    0.21    0.04    0.00    0.05    0.00
   H(V 91)  HE1(W 95)  252    3.20    0.00    0.00    0.00    0.20    0.24    0.04    0.08    0.00    1.41    0.00
   H(I 90)  HE1(W 95)  253    6.40    0.00    0.00    0.00    0.00    0.00    0.00    0.00    0.00    0.63    0.00
  HG(V 99)    H(S100)  254    4.40    0.00    0.00    0.00    0.00    0.00    0.00    0.00    0.00    0.00    0.00
   H(I101)    H(C103)  255    6.60    0.00    0.00    0.00    0.00    0.00    0.00    0.00    0.00    0.00    0.00
   H(F102)    H(C103)  256    4.70    0.00    0.00    0.00    0.00    0.00    0.00    0.00    0.00    0.00    0.00
  HD(L187)    H(I188)  257    4.00    0.20    0.00    0.00    0.00    0.00    0.58    0.02    0.00    0.55    0.88
  HD(L187)    H(I188)  258    5.20    0.00    0.00    0.00    0.00    0.00    0.00    0.00    0.00    0.00    0.00
  HD(L105)    H(L113)  259    4.40    0.00    0.00    0.00    0.00    0.09    0.83    0.00    0.00    0.37    0.98
   H(G125)    H(K194)  260    4.90    0.00    0.00    0.19    0.00    0.05    0.94    0.00    0.39    1.09    0.00
  HG(V126)    H(I128)  261    5.10    0.00    0.00    0.08    0.00    0.00    0.00    0.00    0.00    0.00    0.58
   H(I128)   HD(L191)  262    5.30    0.00    0.00    0.00    0.00    0.00    0.53    0.00    0.00    0.00    1.01
  HD(I101)    H(I128)  263    4.50    0.00    0.00    0.00    0.00    0.00    0.67    0.00    0.00    0.00    0.79
   H(L 85)   HD(L109)  264    5.80    0.00    0.00    0.00    0.00    0.00    0.00    0.00    0.00    0.00    0.00
   H(S 61)    H(V 62)  265    4.20    0.00    0.00    0.00    0.00    0.00    0.00    0.00    0.00    0.00    0.00
   H(L153)   HD(I188)  266    3.20    0.00    0.22    0.49    0.12    0.53    0.94    0.15    0.51    0.45    0.00
   H(L153)   HD(L190)  267    5.20    0.13    0.69    0.50    0.00    0.00    1.45    0.00    0.00    0.65    0.55
  HD(L137)    H(L149)  268    4.00    0.04    0.50    0.57    0.00    0.00    0.00    0.00    0.00    0.85    1.07
   H(H104)    H(L105)  269    5.10    0.00    0.00    0.00    0.00    0.00    0.00    0.00    0.00    0.00    0.00
  HD(I101)    H(F102)  270    4.40    0.42    0.00    0.15    0.00    0.00    0.00    0.00    0.00    0.00    0.15
   H(H104)   HD(L105)  271    4.60    1.59    0.26    0.66    0.00    0.00    0.00    0.00    0.00    0.00    0.81
  HD(L 34)    H(T 55)  272    5.10    0.32    0.00    0.00    0.00    0.00    0.00    0.00    0.00    0.00    0.56
   H(V 91)    H(D 93)  273    5.30    0.00    0.00    0.00    0.00    0.00    0.10    0.00    0.00    0.17    0.00
  HG(V 91)    H(D 93)  274    4.00    0.00    0.00    0.00    0.00    0.00    0.00    0.00    0.00    0.00    0.00
   H(E154)    H(S158)  275    6.10    0.00    0.00    0.00    0.00    0.00    0.00    0.00    0.00    0.31    0.00
   H(G131)   HD(L156)  276    6.00    0.00    0.00    0.04    0.00    0.00    0.00    0.00    0.00    0.65    0.05
  HD(L 70)    H(Q 72)  277    6.60    0.00    0.00    0.00    0.00    0.00    0.13    0.00    0.00    0.00    0.83
   H(E159)  HE1(W165)  278    5.60    0.00    0.00    0.00    0.00    0.00    0.00    0.00    0.00    0.00    0.00
   H(L 64)    H(A 67)  279    5.30    0.00    0.00    0.00    0.00    0.00    0.00    0.00    0.00    0.00    0.00
   H(R173)   HD(L187)  280    3.70    0.00    0.00    0.00    0.00    0.00    0.00    0.00    0.00    0.00    0.95
   H(G 51)   HG(V 76)  281    3.70    0.86    0.00    0.00    0.15    0.00    0.15    0.01    0.02    0.00    0.83
   H(K145)    H(L149)  282    5.70    0.00    0.00    0.00    0.00    0.00    0.00    0.00    0.00    0.00    0.00
   H(G 31)   HD(I 33)  283    4.50    0.00    0.00    0.00    0.00    0.00    0.00    0.00    0.00    0.10    0.31
  HD(L 21)    H(F 46)  284    5.50    0.22    0.00    0.17    0.00    0.00    0.00    0.00    0.00    0.30    0.26
  HD(I 90)    H(L121)  285    4.30    1.08    0.74    2.35    0.00    0.21    0.27    0.00    0.00    0.00    0.00
  HG(V117)    H(L121)  286    4.80    0.00    0.00    0.13    0.00    0.00    0.00    0.00    0.00    0.46    0.07
   H(D 89)    H(V 91)  287    6.50    0.00    0.00    0.00    0.00    0.00    0.00    0.00    0.00    0.00    0.00
  HD(I 90)    H(V 91)  288    5.60    0.00    0.00    0.00    0.00    0.00    0.00    0.00    0.00    0.00    0.73
   H(F132)   HD(I188)  289    5.80    0.00    0.00    0.00    0.00    0.00    0.00    0.00    0.00    0.00    0.00
   H(F132)   HD(L150)  290    5.20    0.00    0.00    0.00    0.00    0.00    0.00    0.00    0.00    0.00    0.00
   H(F132)   HD(L187)  291    5.90    0.00    0.00    0.00    0.00    0.00    0.00    0.00    0.00    0.00    0.00
   H(N169)    H(L171)  292    6.50    0.00    0.00    0.00    0.00    0.29    0.47    0.00    0.00    0.00    0.00
   H(R 42)    H(A 44)  293    5.30    0.00    0.00    0.00    0.00    0.00    0.00    0.00    0.00    0.00    0.00
   H(D148)   HD(L150)  294    5.30    0.00    0.00    0.00    0.00    0.00    0.00    0.00    0.00    0.00    1.01
   H(D148)   HD(L150)  295    5.90    0.00    0.00    0.00    0.00    0.00    0.00    0.00    0.00    0.00    0.41
  HD(L 64)    H(T 80)  296    5.80    0.00    0.00    0.00    0.00    0.00    0.00    0.00    0.00    0.00    0.38
  HD(L 64)    H(T 80)  297    5.30    0.00    0.00    0.00    0.00    0.00    0.00    0.00    0.00    0.00    0.88
   H(K 77)   HD(I 78)  298    5.00    0.37    0.00    0.00    0.00    0.00    0.00    0.00    0.00    0.79    0.40
   H(R110)    H(L113)  299    5.20    0.00    0.00    0.00    0.00    0.00    0.00    0.00    0.00    0.00    0.00
   H(S107)    H(Q111)  300    6.40    0.00    0.00    0.63    0.00    0.00    0.00    0.00    0.00    0.00    0.00
  HD(L 64)    H(A 65)  301    5.00    0.00    0.00    0.00    0.00    0.00    0.00    0.00    0.00    0.00    0.43
  HD(L137)    H(Y139)  302    5.60    0.00    0.00    0.00    0.00    0.00    0.00    0.00    0.00    0.00    1.30
   H(I 90)   HG(V 91)  303    3.50    1.61    0.69    1.58    1.67    1.18    0.78    1.33    1.29    0.54    1.30
  HD(L 34)    H(I 90)  304    5.00    0.04    0.69    1.63    0.09    0.71    2.30    0.00    0.11    0.92    0.49
   H(F 46)    H(A 48)  305    5.20    0.00    0.00    0.00    0.00    0.00    0.00    0.00    0.00    0.00    0.00
   H(A 48)   HG(V 54)  306    3.90    0.34    0.00    0.15    0.00    0.00    0.04    0.00    0.01    0.41    0.00
   H(A 48)   HG(V 54)  307    4.20    0.04    0.00    0.00    0.00    0.00    0.00    0.00    0.00    0.11    0.00
   H(A 48)   HD(L 50)  308    6.10    0.00    0.00    0.00    0.00    0.00    0.00    0.00    0.00    0.00    0.36
   H(N 84)    H(A 86)  309    5.90    0.00    0.00    0.00    0.00    0.00    0.00    0.00    0.00    0.00    0.00
  HD(L 85)    H(D 87)  310    5.70    0.00    0.00    0.00    0.00    0.00    0.00    0.00    0.00    0.00    0.89
  HD(L137)    H(D146)  311    3.40    0.00    0.00    0.00    0.09    0.35    0.28    0.00    0.21    0.22    0.52
   H(D 87)    H(D 89)  312    6.20    0.00    0.00    0.00    0.00    0.00    0.00    0.00    0.00    0.00    0.00
   H(L 34)   HG(V 54)  313    5.40    0.00    0.00    0.00    0.00    0.00    0.00    0.00    0.00    0.41    0.94
  HD(L175)    H(K184)  314    5.50    0.00    0.00    0.00    0.00    0.00    0.00    0.00    0.00    0.00    0.00
   H(C 45)    H(L 47)  315    5.00    0.00    0.00    0.00    0.00    0.00    0.00    0.00    0.00    0.00    0.00
   H(L 47)    H(L 50)  316    5.80    0.00    0.00    0.00    0.00    0.00    0.00    0.00    0.00    0.58    0.00
  HD(L129)    H(E130)  317    5.70    0.00    0.00    0.00    0.00    0.00    0.00    0.00    0.00    0.00    0.00
   H(Y114)   HG(V117)  318    4.20    0.96    0.35    0.84    0.00    0.00    0.63    0.00    0.00    0.00    1.04
  HG(V117)    H(G120)  319    5.70    0.00    0.00    0.00    0.00    0.00    0.00    0.00    0.00    0.77    0.50
  HD(I 90)    H(G120)  320    5.40    0.00    0.00    1.89    0.00    0.00    0.00    0.00    0.00    0.00    0.00
   H(F102)    H(I128)  321    5.90    0.19    0.00    0.67    0.00    0.00    0.00    0.00    0.00    0.00    0.00
   H(S 61)    H(G 63)  322    5.30    0.00    0.00    0.00    0.00    0.00    0.00    0.00    0.00    0.00    0.00
   H(Q157)  HE1(W165)  323    5.40    0.00    0.31    0.78    0.00    0.00    0.99    0.00    0.00    0.56    0.00
  HD(I 90)   HD(L113)  324    3.00    1.28    0.82    1.49    1.77    1.16    1.22    1.92    1.22    0.73    1.49
  HD(I 90)   HG(V117)  325    3.20    1.00    0.50    0.58    1.09    0.46    0.53    1.10    0.50    0.46    0.00
  HD(I 90)   HG(V117)  326    3.60    0.60    0.10    0.18    0.69    0.06    0.13    0.70    0.10    0.06    0.00
   H(Q 72)   HD(I 78)  327    6.10    0.00    0.00    0.00    0.00    0.00    0.40    0.00    0.00    0.42    0.90
   H(F 46)   HD(I 78)  328    5.80    1.31    1.70    1.17    0.00    0.00    0.85    0.00    0.00    0.61    0.00
  HG(V 76)   HD(I 78)  329    4.20    0.14    0.00    0.00    0.42    0.00    0.00    0.41    0.00    0.00    0.62
  HD(I128)    H(G192)  330    6.60    0.00    0.00    0.00    0.00    0.00    0.00    0.00    0.00    0.08    0.22
   H(A 25)   HD(I128)  331    5.30    0.00    0.75    0.26    0.00    0.60    1.30    0.00    0.00    0.83    0.61
  HG(V126)   HD(I128)  332    3.60    0.64    0.00    0.00    1.41    0.37    0.02    1.56    0.52    1.25    0.20
  HD(L 21)   HD(I128)  333    3.10    0.86    0.77    0.80    1.39    0.87    0.69    1.60    0.92    0.92    1.10
  HG(V 24)   HD(I128)  334    3.00    1.02    0.46    0.48    1.15    0.42    0.33    1.48    0.70    0.63    0.00
  HD(I 28)   HG(V126)  335    3.30    1.37    0.74    0.71    1.61    0.36    0.32    1.68    0.56    0.39    0.42
  HD(L 21)   HD(I 28)  336    3.90    0.62    1.13    1.59    0.82    1.11    1.30    0.63    0.63    0.01    1.31
  HD(I 28)   HD(L 47)  337    3.40    0.50    0.62    0.76    0.93    0.58    0.63    1.22    0.78    1.34    0.03
  HD(I 28)   HD(L 47)  338    2.80    1.10    1.22    1.36    1.53    1.18    1.23    1.82    1.38    1.94    0.63
  HD(I 33)   HG(V 54)  339    3.20    1.21    0.57    1.10    1.44    0.71    0.83    1.41    0.62    1.07    0.12
  HD(I 33)   HG(V 99)  340    4.20    0.53    0.11    0.00    0.45    0.00    0.00    0.38    0.00    0.00    1.66
  HD(I 33)   HD(L 47)  341    4.20    0.00    0.00    0.00    0.13    0.00    0.00    0.14    0.00    0.46    0.39
  HD(I 33)   HD(L 50)  342    4.50    0.89    0.00    0.04    0.54    0.08    0.44    0.33    0.00    0.00    2.17
  HD(I 33)   HD(L 47)  343    3.70    0.40    0.19    0.37    0.63    0.23    0.35    0.64    0.26    0.96    0.89
   H(V 91)   HD(I 98)  344    5.30    0.00    0.38    0.28    0.00    0.00    0.00    0.00    0.00    0.00    0.00
  HD(I188)   HD(L190)  345    3.70    0.49    0.00    0.00    0.97    0.29    0.58    0.82    0.13    0.15    2.17
  HD(L 34)   HD(I 98)  346    3.80    0.78    0.00    0.33    1.93    0.83    0.71    2.14    1.03    1.03    1.25
   H(L166)   HD(I167)  347    5.90    0.00    0.00    0.00    0.03    0.00    0.00    0.00    0.00    0.00    0.79
   H(V 24)   HD(I167)  348    5.30    0.00    0.00    0.11    0.00    0.00    0.76    0.00    0.00    0.81    1.16
  HD(I167)   HD(L191)  349    2.80    1.60    0.81    0.76    1.80    1.16    1.41    1.87    1.24    1.21    0.95
   H(S 49)   HG(V 76)  350    3.70    0.69    0.00    0.00    0.09    0.23    0.55    0.00    0.23    1.07    0.39
   H(G 51)   HG(V 76)  351    5.80    0.00    0.00    0.00    0.00    0.00    0.00    0.00    0.00    0.00    0.00
   H(L 50)   HG(V 76)  352    5.40    0.00    0.00    0.00    0.00    0.00    0.00    0.00    0.00    0.00    0.29
  HG(V 24)   HG(V126)  353    3.70    1.43    0.00    0.16    1.16    0.11    0.28    1.20    0.18    0.00    0.96
  HD(L 21)   HG(V 24)  354    2.80    1.77    0.82    0.75    2.09    1.00    0.96    2.02    1.02    0.97    0.74
   H(A 48)   HD(L 50)  355    6.10    0.00    0.00    0.00    0.00    0.00    0.00    0.00    0.00    0.00    0.36
   H(L 47)   HD(L 50)  356    5.60    0.00    0.00    0.00    0.00    0.00    0.45    0.00    0.00    0.55    0.05
   H(D 58)   HD(L 64)  357    3.50    0.00    0.00    0.00    0.00    0.00    0.00    0.00    0.02    0.00    0.00
   H(G 63)   HD(L 64)  358    5.30    0.00    0.00    0.00    0.00    0.00    0.00    0.00    0.00    0.00    0.91
  HD(L 64)    H(A 65)  359    5.10    0.00    0.00    0.00    0.00    0.00    0.00    0.00    0.00    0.00    0.33
  HG(V 57)   HD(L 64)  360    4.50    0.53    0.00    0.40    0.47    0.13    0.26    0.36    0.00    0.31    1.76
  HD(L 36)    H(A 37)  361    4.50    0.00    0.00    0.00    0.00    0.00    0.17    0.00    0.00    0.00    0.00
  HD(L 36)   HG(V 57)  362    3.70    0.57    0.03    0.03    1.31    0.30    0.11    1.80    0.58    0.20    0.44
  HD(L 34)   HD(L 36)  363    3.10    0.78    0.46    0.46    1.54    0.78    0.58    1.83    0.90    0.89    1.77
   H(L 34)   HG(V 99)  364    6.30    0.00    0.00    0.00    0.00    0.00    0.00    0.00    0.00    0.00    0.00
  HG(V 99)    H(I128)  365    5.20    1.38    0.98    0.35    0.00    0.00    0.00    0.00    0.00    0.00    0.62
  HG(V 99)   HG(V126)  366    3.20    2.23    0.83    0.72    2.93    1.00    1.16    2.89    1.13    0.86    0.58
  HG(V 24)   HG(V 99)  367    3.80    2.95    0.72    0.88    2.36    0.62    0.59    2.43    0.90    0.70    1.74
  HD(L 47)    H(L 50)  368    6.00    0.00    0.00    0.00    0.00    0.00    0.00    0.00    0.00    0.00    0.62
  HD(L 21)   HD(L 47)  369    3.10    0.78    0.54    0.67    1.20    0.56    0.47    1.27    0.64    0.89    0.39
  HD(L 47)   HD(L 50)  370    3.10    1.52    0.83    0.81    1.75    1.00    0.86    1.69    0.95    0.73    0.47
  HG(V126)   HD(L163)  371    5.30    0.33    0.00    0.00    0.00    0.00    0.00    0.00    0.00    0.00    2.17
  HD(L163)   HD(L195)  372    5.60    0.00    0.00    0.00    0.00    0.00    0.00    0.00    0.00    0.16    0.29
  HD(L160)   HD(L163)  373    3.90    0.59    0.16    0.07    0.61    0.10    0.00    0.63    0.15    0.27    0.00
  HD(L137)   HD(L150)  374    4.00    0.45    0.00    0.00    0.54    0.00    0.00    0.59    0.00    0.00    0.00
  HD(L129)   HD(L190)  375    3.60    0.87    0.35    0.54    1.17    0.49    0.24    1.12    0.48    0.70    0.44
  HG(V126)   HD(L163)  376    5.10    0.53    0.19    0.05    0.13    0.00    0.10    0.00    0.00    0.00    2.37
  HD(L163)   HD(L195)  377    4.80    0.44    0.00    0.00    0.48    0.00    0.00    0.34    0.00    0.96    1.09
  HD(L105)   HD(L113)  378    2.90    1.53    1.05    1.32    2.22    1.55    1.22    2.43    1.67    2.23    0.67
  HD(L175)    H(A186)  379    5.80    0.00    0.00    0.00    0.00    0.00    0.47    0.00    0.00    0.33    0.70
  HD(L175)    H(A185)  380    5.00    0.00    0.00    0.00    0.00    0.00    0.00    0.00    0.00    0.00    0.03
   H(N169)   HD(L171)  381    6.20    0.00    0.00    0.00    0.00    0.00    0.46    0.00    0.00    0.00    0.00
   H(N169)   HD(L171)  382    5.10    0.10    0.00    0.79    0.00    0.92    1.56    0.00    0.00    0.00    0.71
  HD(L171)    H(E172)  383    4.20    0.59    0.22    0.10    0.00    0.00    0.00    0.00    0.00    0.00    0.87
  HD(L 47)   HG(V 99)  384    2.90    1.39    0.73    0.75    1.61    0.77    0.75    1.65    0.80    0.70    0.27
   H(Q 27)   HD(L191)  385    5.90    1.12    0.52    1.03    0.00    0.31    0.00    0.00    0.00    0.02    0.19
  HD(I128)   HD(L191)  386    4.80    0.00    0.00    0.00    0.00    0.00    0.00    0.00    0.00    0.00    0.06
  HG(V 24)   HD(L191)  387    3.10    0.92    0.41    0.43    1.34    0.41    0.34    1.56    0.57    0.33    0.00
  HG(V126)   HD(L191)  388    3.20    0.88    0.41    0.70    1.25    0.58    0.56    1.33    0.62    0.74    1.09
  HD(I128)   HD(L191)  389    3.80    0.95    0.19    0.00    0.95    0.02    0.00    0.88    0.00    0.00    1.06
   H(W165)   HD(L166)  390    5.90    0.00    0.00    0.00    0.00    0.00    0.00    0.00    0.00    0.10    1.11
  HD(L166)    H(I167)  391    5.40    0.00    0.00    0.00    0.00    0.00    0.00    0.00    0.00    0.00    0.25
   H(C 35)   HG(V 99)  392    5.00    0.00    0.00    0.00    0.00    0.00    0.62    0.00    0.00    0.24    0.00
   H(I 33)   HG(V 99)  393    6.60    0.00    0.00    0.00    0.13    0.19    0.40    0.00    0.00    0.50    0.96
  HG(V 54)   HG(V 99)  394    3.70    1.45    0.83    1.63    2.04    1.07    0.66    2.45    1.22    2.36    1.71
  HD(I 28)   HG(V 99)  395    4.20    0.20    0.00    0.00    0.28    0.00    0.00    0.44    0.00    0.00    0.00
  HG(V 22)    H(S 23)  396    4.20    0.00    0.00    0.00    0.00    0.00    0.00    0.00    0.00    0.00    0.00
  HG(V 57)   HD(L 85)  397    3.50    0.87    0.14    0.29    1.22    0.30    0.19    1.40    0.53    0.45    1.31
   H(L121)   HD(L160)  398    6.10    0.00    0.00    0.23    0.00    0.00    0.00    0.00    0.00    0.00    0.80
  HD(L190)    H(G192)  399    6.40    0.58    0.00    0.00    0.00    0.00    0.00    0.00    0.00    0.00    0.20
   H(N169)   HD(L190)  400    4.60    0.59    0.05    0.71    0.00    0.00    0.00    0.00    0.00    1.18    0.75
   H(A168)   HD(L190)  401    5.40    0.08    0.00    0.00    0.00    0.00    0.00    0.00    0.00    0.00    0.39
   H(Q189)   HD(L190)  402    5.90    0.00    0.00    0.00    0.00    0.00    0.00    0.00    0.00    0.00    0.64
  HD(L153)   HD(L190)  403    3.80    0.23    0.00    0.00    0.53    0.00    0.00    0.47    0.00    0.15    0.00
  HD(L153)   HD(L190)  404    2.80    1.23    0.77    0.92    1.53    0.89    1.00    1.47    0.89    1.15    0.37
  HD(L 34)  HE1(W 95)  405    4.80    0.18    0.00    1.81    0.39    0.00    0.00    0.24    0.00    0.00    0.00
  HD(L 34)   HG(V 81)  406    3.70    0.84    0.66    0.45    1.14    0.59    0.65    0.97    0.32    1.02    1.30
  HD(L 34)   HD(L 36)  407    3.50    0.38    0.06    0.06    1.14    0.38    0.18    1.43    0.50    0.49    1.37
  HD(L 34)   HG(V 57)  408    3.10    1.50    0.81    0.68    1.71    0.91    0.82    1.61    0.86    1.00    0.38
  HG(V 24)   HD(L191)  409    3.00    1.02    0.51    0.53    1.44    0.51    0.44    1.66    0.67    0.44    0.10
  HG(V 76)    H(K 77)  410    4.10    0.00    0.00    0.00    0.00    0.00    0.00    0.00    0.00    0.00    0.00
  HD(L 21)   HD(L 47)  411    3.00    0.88    0.65    0.77    1.30    0.66    0.57    1.37    0.74    0.99    0.49
  HD(L 85)    H(A 86)  412    5.00    0.00    0.00    0.00    0.00    0.00    0.00    0.00    0.00    0.00    0.78
   H(Y118)   HD(L121)  413    5.50    0.00    0.00    0.00    0.00    0.00    0.50    0.00    0.00    0.00    1.61
  HG(V117)   HD(L121)  414    3.10    0.91    0.49    0.56    1.49    0.80    0.69    1.65    0.87    0.69    0.58
  HD(L121)   HD(L160)  415    3.90    0.71    0.51    0.61    0.64    0.21    0.18    0.54    0.11    0.00    1.88
  HD(L121)   HD(L160)  416    4.30    0.31    0.11    0.21    0.24    0.00    0.00    0.14    0.00    0.00    1.48
   H(C 35)   HD(L 47)  417    6.40    0.00    0.00    0.00    0.00    0.00    0.06    0.00    0.00    0.00    0.95
  HD(L121)    H(F127)  418    6.60    0.00    0.00    0.00    0.00    0.00    0.00    0.00    0.00    0.00    0.00
  HD(L153)    H(E154)  419    5.00    0.00    0.00    0.00    0.00    0.00    0.00    0.00    0.00    0.00    0.50
  HD(L153)    H(L156)  420    5.30    0.17    0.00    0.10    0.00    0.00    0.01    0.00    0.00    0.00    1.19
  HD(L153)    H(T155)  421    6.20    0.00    0.00    0.08    0.00    0.00    0.20    0.00    0.00    0.00    1.06
  HD(L129)   HD(L153)  422    5.00    1.05    0.04    0.00    0.48    0.00    0.16    0.03    0.00    0.00    3.31
  HD(L113)    H(Y114)  423    5.00    0.00    0.00    0.00    0.00    0.00    0.00    0.00    0.00    0.00    0.39
   H(D 89)   HD(L113)  424    6.20    0.00    0.00    0.00    0.00    0.00    0.23    0.00    0.00    0.00    0.98
  HD(L113)   HG(V117)  425    4.30    0.00    0.00    0.00    0.31    0.00    0.00    0.27    0.00    0.00    0.07
  HG(V 62)    H(G 63)  426    3.90    0.00    0.00    0.00    0.00    0.00    0.00    0.00    0.00    0.07    0.00
  HG(V 91)  HE1(W 95)  427    5.40    0.00    0.00    0.00    0.00    0.00    0.00    0.00    0.00    0.00    0.00
   H(A 56)   HG(V 81)  428    6.40    0.00    0.00    0.00    0.00    0.00    0.00    0.00    0.00    0.00    0.00
  HD(L 34)   HG(V 81)  429    4.30    0.24    0.06    0.00    0.54    0.00    0.05    0.37    0.00    0.42    0.70
  HG(V 57)   HG(V 81)  430    3.30    0.54    0.54    0.65    0.94    0.56    0.66    0.99    0.55    0.42    0.45
  HG(V126)    H(G192)  431    5.20    0.00    0.00    0.33    0.00    0.00    0.00    0.00    0.00    0.40    0.81
  HG(V126)    H(Q193)  432    5.10    0.00    0.00    0.00    0.00    0.00    0.38    0.00    0.00    0.00    1.25
  HG(V 24)   HG(V126)  433    5.10    0.03    0.00    0.00    0.00    0.00    0.00    0.00    0.00    0.00    0.00
  HG(V 81)  HE1(W 95)  434    6.10    0.53    0.00    0.00    1.90    0.00    3.45    0.50    0.00    0.30    0.38
  HG(V 81)    H(Q 82)  435    4.20    0.00    0.00    0.00    0.00    0.00    0.00    0.00    0.00    0.00    0.00
   H(D 58)   HG(V 81)  436    6.10    0.00    0.00    0.00    0.00    0.00    0.00    0.00    0.00    0.00    0.00
  HG(V 57)   HG(V 81)  437    4.20    0.00    0.00    0.00    0.04    0.00    0.00    0.09    0.00    0.00    0.00
  HG(V 57)   HG(V 81)  438    3.60    0.24    0.24    0.35    0.64    0.26    0.36    0.69    0.25    0.12    0.15
   H(S100)   HG(V126)  439    5.00    0.00    0.00    0.00    0.00    0.00    0.00    0.00    0.00    0.00    0.00
   H(I 28)   HG(V126)  440    5.20    0.90    0.97    1.79    0.00    0.00    0.11    0.00    0.00    0.00    0.00
  HG(V 54)    H(A 56)  441    4.90    0.80    0.00    0.00    0.00    0.00    1.21    0.00    0.00    1.21    0.25
  HG(V 54)    H(T 79)  442    5.70    0.00    0.00    0.00    0.00    0.00    0.00    0.00    0.00    0.00    0.15
   H(L113)   HG(V117)  443    6.30    0.49    0.00    0.00    0.14    0.16    0.00    0.00    0.00    0.61    0.65
   H(E 53)   HG(V 54)  444    5.10    0.00    0.00    0.00    0.00    0.17    0.50    0.00    0.10    0.06    0.26
   H(L 85)   HD(L109)  445    5.00    0.16    0.00    0.00    0.00    0.00    0.00    0.00    0.00    0.00    0.00
  HD(L147)   HD(L150)  446    3.20    1.02    0.57    0.49    1.49    0.86    0.99    1.56    0.88    1.01    0.16
  HD(L105)   HD(L109)  447    3.80    0.16    0.00    0.00    0.55    0.14    0.00    0.50    0.11    0.17    0.13
   H(A 37)   HD(L 85)  448    4.80    0.38    0.00    0.00    0.00    0.00    0.41    0.00    0.00    0.00    0.00
  HD(L 21)   HG(V 24)  449    4.40    0.17    0.00    0.00    0.49    0.00    0.00    0.42    0.00    0.00    0.00
   H(L153)   HD(L156)  450    5.50    0.00    0.00    0.00    0.00    0.00    0.39    0.00    0.00    0.44    0.18
  HD(L156)   HD(L190)  451    4.60    0.00    0.00    0.00    0.24    0.00    0.00    0.22    0.00    0.00    0.00
  HD(L 34)   HD(L 36)  452    5.00    0.00    0.00    0.00    0.00    0.00    0.00    0.00    0.00    0.00    0.00
  HD(L147)   HD(L150)  453    4.50    0.00    0.00    0.00    0.19    0.00    0.00    0.26    0.00    0.00    0.00
  HD(L129)   HD(L156)  454    4.10    0.05    0.00    0.00    0.29    0.00    0.00    0.27    0.00    0.00    0.00
  HD(L156)   HD(L160)  455    3.90    1.66    0.38    0.40    2.68    1.23    0.99    2.74    1.14    0.87    2.58
   H(Y118)   HD(L160)  456    5.30    0.00    0.00    0.00    0.00    0.00    0.00    0.00    0.00    0.00    0.00
   H(E159)   HD(L160)  457    5.90    0.65    0.00    0.00    0.00    0.00    0.00    0.00    0.00    0.00    0.60
  HD(L129)   HD(L160)  458    4.40    0.72    0.00    0.00    1.42    0.56    0.00    1.19    0.38    2.65    1.87
  HD(L160)   HD(L163)  459    3.40    1.09    0.66    0.57    1.11    0.60    0.42    1.13    0.65    0.77    0.23
  HD(L 34)    H(V 91)  460    5.40    0.00    0.00    0.75    0.00    0.00    0.00    0.00    0.00    0.03    0.00
  HG(V 22)    H(V 24)  461    4.90    0.01    0.84    0.79    0.05    0.76    1.00    0.00    0.32    1.04    0.94
  HG(V 57)    H(V 81)  462    4.50    0.30    0.57    0.72    0.00    0.00    0.33    0.00    0.00    0.79    0.47
  HG(V 57)    H(Q 82)  463    5.60    0.00    0.00    0.00    0.00    0.00    0.00    0.00    0.00    0.00    0.00
   H(A 37)   HG(V 57)  464    4.30    0.38    0.00    0.00    0.00    0.00    0.14    0.00    0.00    0.00    0.25
  HG(V 57)   HD(L 85)  465    3.80    0.57    0.00    0.00    0.92    0.00    0.00    1.10    0.23    0.15    1.01
   H(E154)   HD(I188)  466    5.70    0.36    0.75    0.71    0.00    0.01    0.96    0.00    0.00    0.59    0.00
  HD(L137)    H(L150)  467    4.80    0.15    0.00    0.00    0.00    0.00    0.55    0.00    0.00    1.02    0.99
   H(K145)   HD(L149)  468    5.40    0.00    0.00    0.00    0.00    0.00    0.00    0.00    0.00    0.00    0.00
  HD(L153)    H(Q189)  469    5.70    0.00    0.00    0.00    0.00    0.00    0.00    0.00    0.00    0.00    0.00
   H(A133)   HD(L187)  470    5.30    0.00    0.00    0.00    0.00    0.00    0.00    0.00    0.00    0.00    0.00
  HG(V 99)   HD(I128)  471    3.60    1.01    0.28    0.55    1.04    0.07    0.03    1.40    0.35    0.96    0.00
  HG(V 24)   HD(I128)  472    3.10    0.92    0.36    0.38    1.05    0.32    0.23    1.38    0.60    0.53    0.00
  HD(I 90)   HD(I 98)  473    3.10    1.43    0.86    1.08    1.38    0.88    0.63    1.51    1.07    1.83    0.78
  HG(V 24)   HD(I 28)  474    3.20    0.94    0.04    0.00    1.42    0.51    0.42    1.60    0.62    0.43    0.56
  HG(V117)   HD(L121)  475    3.50    0.51    0.09    0.16    1.09    0.40    0.29    1.25    0.47    0.29    0.18
  HD(L 21)   HG(V 99)  476    3.60    1.21    0.48    0.41    1.52    0.81    0.59    1.54    0.70    0.78    1.27
  HD(L113)   HG(V117)  477    3.70    0.54    0.00    0.00    0.91    0.00    0.02    0.87    0.00    0.00    0.67
  HD(I 33)   HG(V 54)  478    4.10    0.31    0.00    0.20    0.54    0.00    0.00    0.51    0.00    0.17    0.00
  HD(L 70)    H(E 73)  479    5.10    0.00    0.00    0.00    0.00    0.18    0.00    0.00    0.00    0.00    0.76
   H(Q138)   HD(L150)  480    6.30    0.00    0.00    0.00    0.00    0.00    0.59    0.00    0.00    0.07    0.21
   H(L149)   HD(L150)  481    6.50    0.00    0.00    0.00    0.00    0.00    0.00    0.00    0.00    0.00    0.00
  HD(I 33)    H(E 53)  482    5.60    0.00    0.00    0.00    0.00    0.00    0.00    0.00    0.00    0.31    0.00
  HG(V 24)    H(N 26)  483    6.00    0.00    0.00    0.00    0.00    0.00    0.03    0.00    0.00    0.00    0.00
  HG(V 99)    H(I101)  484    5.40    0.00    0.00    0.00    0.00    0.00    0.00    0.00    0.00    0.00    0.00
  HD(I 28)   HG(V 99)  485    3.40    1.00    0.38    0.57    1.08    0.18    0.10    1.24    0.39    0.32    0.31
  HG(V126)   HD(L191)  486    3.80    0.28    0.00    0.10    0.65    0.00    0.00    0.73    0.02    0.14    0.49
  HD(L105)   HD(L113)  487    3.60    0.83    0.35    0.62    1.52    0.85    0.52    1.73    0.97    1.52    0.00
  HD(I188)    H(Q189)  488    5.80    0.00    0.00    0.00    0.00    0.00    0.00    0.00    0.00    0.00    0.38
  HG(V 22)    H(N 26)  489    6.20    0.02    0.00    0.00    0.00    0.00    0.00    0.00    0.00    0.23    0.46
   H(K 74)   HG(V 76)  490    4.80    0.00    0.00    0.32    0.00    0.00    0.00    0.00    0.00    0.00    0.00
  HG(V117)   HD(L160)  491    3.80    0.77    0.18    0.26    0.81    0.05    0.00    0.67    0.06    0.00    0.14
  HG(V117)   HD(L160)  492    3.40    1.17    0.58    0.66    1.21    0.45    0.18    1.07    0.46    0.21    0.54
  HG(V117)   HD(L160)  493    4.20    0.37    0.00    0.00    0.41    0.00    0.00    0.27    0.00    0.00    0.00
  HD(L 34)   HG(V 57)  494    4.30    0.30    0.00    0.00    0.51    0.00    0.00    0.41    0.00    0.00    0.00
  HD(L 34)   HG(V 91)  495    5.70    1.68    0.13    2.14    0.08    0.00    1.11    0.00    0.00    0.00    1.04
  HD(L129)   HD(L190)  496    4.50    0.00    0.00    0.00    0.27    0.00    0.00    0.22    0.00    0.00    0.00
   H(N169)   HD(L190)  497    6.60    0.00    0.00    0.00    0.00    0.00    0.00    0.00    0.00    0.00    0.00
  HD(L129)   HD(L156)  498    4.00    0.15    0.00    0.00    0.39    0.00    0.00    0.37    0.00    0.00    0.00
   H(I128)   HD(L129)  499    6.60    0.00    0.00    0.00    0.00    0.00    0.00    0.00    0.00    0.00    0.00
  HD(L129)    H(Q157)  500    6.60    0.00    0.00    0.00    0.00    0.00    0.00    0.00    0.00    0.03    0.73
  HD(L121)   HD(L163)  501    3.80    0.52    0.00    0.01    0.80    0.05    0.00    0.79    0.12    0.00    0.00
  HD(L 36)   HG(V 81)  502    5.00    0.07    0.00    0.00    0.93    0.14    0.79    0.45    0.00    0.00    3.25
  HD(L 36)   HD(L 85)  503    2.80    1.11    0.98    1.14    1.68    0.99    1.09    1.74    1.04    0.86    0.88
  HD(L 36)    H(V 91)  504    6.50    0.00    0.00    0.00    0.00    0.00    0.31    0.00    0.00    0.42    0.53
   H(C 35)   HD(L 36)  505    5.40    0.21    0.00    0.00    0.30    0.00    0.00    0.00    0.00    0.00    1.02
  HD(L 36)    H(D 58)  506    6.60    0.23    0.00    0.55    0.00    0.00    0.32    0.00    0.00    0.00    1.23
  HG(V 24)   HG(V126)  507    4.70    0.43    0.00    0.00    0.16    0.00    0.00    0.20    0.00    0.00    0.00
  HD(I 28)   HG(V126)  508    5.10    0.00    0.00    0.00    0.00    0.00    0.00    0.00    0.00    0.00    0.00
  HD(L 47)   HG(V 54)  509    3.20    1.35    0.85    0.83    1.50    0.71    0.57    1.53    0.74    0.63    1.58
   H(A133)   HD(L150)  510    5.50    0.00    0.00    0.00    0.00    0.00    0.00    0.00    0.00    0.00    0.00
   H(A185)   HD(L187)  511    6.00    0.00    0.00    0.00    0.00    0.00    0.00    0.00    0.00    0.00    0.32
  HD(L105)   HD(L109)  512    2.80    1.16    0.82    0.95    1.55    1.14    1.00    1.50    1.11    1.17    1.13
  HD(L105)   HD(L109)  513    3.30    0.66    0.32    0.45    1.05    0.64    0.50    1.00    0.61    0.67    0.63
  HD(L 47)   HD(L 50)  514    4.20    0.42    0.00    0.00    0.65    0.00    0.00    0.59    0.00    0.00    0.00
  HG(V 24)   HD(L 47)  515    4.00    1.53    0.29    0.22    1.26    0.19    0.40    1.20    0.29    1.78    1.66
  HD(L 47)   HG(V 54)  516    4.00    0.55    0.05    0.03    0.70    0.00    0.00    0.73    0.00    0.00    0.78
  HD(L 50)   HG(V 54)  517    4.50    0.91    0.09    0.26    1.10    0.20    0.05    0.68    0.00    0.00    3.36
  HD(L 47)   HG(V 54)  518    4.20    0.35    0.00    0.00    0.50    0.00    0.00    0.53    0.00    0.00    0.58
  HD(L 64)    H(Q 82)  519    5.40    0.00    0.00    0.00    0.00    0.00    0.00    0.00    0.00    0.00    0.00
  HG(V 57)   HD(L 85)  520    5.60    0.00    0.00    0.00    0.00    0.00    0.00    0.00    0.00    0.00    0.00
  HD(L 70)    H(K 74)  521    3.90    0.03    0.04    0.20    0.00    0.61    0.80    0.00    0.36    0.00    0.92
   H(N 26)   HD(L 47)  522    6.60    0.48    0.61    0.93    0.00    0.00    0.68    0.00    0.00    1.91    0.74
  HD(L137)   HD(L147)  523    3.20    1.19    0.76    0.89    1.68    0.96    1.54    1.65    0.96    1.21    1.00
  HD(L137)    H(K145)  524    4.70    0.00    0.00    0.00    0.00    0.00    0.83    0.00    0.00    0.00    0.00
  HD(L137)    H(N140)  525    6.00    0.00    0.00    0.00    0.00    0.00    0.00    0.00    0.00    0.00    0.41
  HD(L 21)   HD(I 28)  526    4.90    0.00    0.13    0.59    0.00    0.11    0.30    0.00    0.00    0.00    0.31
  HD(L 36)   HD(L 85)  527    4.10    0.00    0.00    0.00    0.38    0.00    0.00    0.44    0.00    0.00    0.00
  HD(L 36)   HD(L 85)  528    3.00    0.91    0.78    0.94    1.48    0.79    0.89    1.54    0.84    0.66    0.68
  HD(L 85)   HD(L113)  529    4.20    0.55    0.00    0.00    0.42    0.00    0.00    0.37    0.00    0.00    0.27
  HG(V 62)    H(A 65)  530    6.20    0.00    0.81    0.77    0.00    0.00    0.70    0.00    0.00    0.00    0.20
  HG(V 62)    H(K 66)  531    6.60    0.11    0.42    0.10    0.00    0.00    0.00    0.00    0.00    0.00    0.00
   H(D 93)    H(A 94)  532    3.10    0.00    0.00    0.00    0.00    0.00    0.00    0.00    0.00    0.00    0.00
   H(N169)    H(Q189)  533    3.20    0.07    0.23    0.17    0.29    0.30    0.18    0.23    0.43    0.05    0.01
   H(L 70)    H(A 71)  534    4.00    0.00    0.00    0.00    0.00    0.00    0.00    0.00    0.00    0.00    0.00
   H(Q193)    H(K194)  535    4.80    0.00    0.00    0.00    0.00    0.00    0.00    0.00    0.00    0.00    0.00
   H(F 46)    H(L 47)  536    3.80    0.00    0.00    0.00    0.00    0.00    0.00    0.00    0.00    0.00    0.00
   H(K152)    H(L153)  537    5.10    0.00    0.00    0.00    0.00    0.00    0.00    0.00    0.00    0.00    0.00
   H(T 80)    H(V 81)  538    5.10    0.00    0.00    0.00    0.00    0.00    0.00    0.00    0.00    0.00    0.00
   H(V 81)    H(Q 82)  539    5.10    0.00    0.00    0.00    0.00    0.00    0.00    0.00    0.00    0.00    0.00
   H(L171)    H(Q189)  540    4.40    0.11    0.57    0.80    0.06    0.42    0.58    0.00    0.14    0.33    0.00
   H(K 77)    H(I 78)  541    4.90    0.00    0.00    0.00    0.00    0.00    0.00    0.00    0.00    0.00    0.00
   H(Q157)    H(S158)  542    3.20    0.00    0.00    0.00    0.00    0.00    0.00    0.00    0.00    0.00    0.00
   H(L171)    H(E172)  543    5.20    0.00    0.00    0.00    0.00    0.00    0.00    0.00    0.00    0.00    0.00
   H(L171)    H(L187)  544    4.00    0.17    0.02    0.00    0.00    0.00    0.00    0.00    0.00    0.00    0.00
   H(L171)    H(I188)  545    4.80    0.00    0.00    0.13    0.00    0.00    0.00    0.00    0.23    0.03    0.00
   H(G124)    H(L195)  546    6.10    0.00    0.00    0.12    0.00    0.00    0.52    0.00    0.00    0.00    0.00
   H(K152)    H(T155)  547    4.50    0.00    0.00    0.00    0.00    0.00    0.00    0.00    0.11    0.55    0.00
   H(K152)    H(L156)  548    4.80    0.00    0.00    0.15    0.00    0.00    0.00    0.00    0.00    0.00    0.00
   H(E154)    H(L156)  549    5.00    0.00    0.00    0.00    0.00    0.00    0.00    0.00    0.00    0.00    0.00
   H(N164)    H(L195)  550    5.00    0.00    0.26    0.18    0.00    0.00    0.24    0.00    0.09    0.00    0.10
   H(L187)    H(I188)  551    5.10    0.00    0.00    0.00    0.00    0.00    0.00    0.00    0.00    0.00    0.00
   H(E172)    H(L187)  552    5.60    0.00    0.00    0.00    0.00    0.00    0.00    0.00    0.00    0.00    0.00
   H(N174)    H(A185)  553    6.30    0.00    0.00    0.00    0.00    0.00    0.00    0.00    0.00    0.00    0.00
   H(L166)    H(L191)  554    4.60    0.08    0.18    0.48    0.00    0.00    0.00    0.00    0.00    0.01    0.00
   H(Q111)    H(Y114)  555    5.50    0.00    0.00    0.00    0.00    0.00    0.00    0.00    0.00    0.00    0.00
   H(A 65)    H(K 66)  556    4.00    0.00    0.00    0.00    0.00    0.00    0.00    0.00    0.00    0.00    0.00
   H(D 58)    H(V 81)  557    4.60    0.00    0.58    0.00    0.00    0.35    0.09    0.00    0.18    0.00    0.00
   H(A 56)    H(T 79)  558    4.70    0.00    0.31    0.66    0.00    0.00    0.00    0.00    0.00    0.00    0.00
   H(E 73)    H(V 76)  559    5.40    0.00    0.00    0.03    0.00    0.00    0.00    0.00    0.00    0.01    0.00
   H(Q 72)    H(K 74)  560    4.90    0.00    0.00    0.00    0.00    0.00    0.00    0.00    0.00    0.00    0.00
   H(L 70)    H(Q 72)  561    5.50    0.00    0.00    0.00    0.00    0.00    0.00    0.00    0.00    0.00    0.00
   H(Q 72)    H(V 76)  562    5.40    0.00    0.00    0.00    0.00    0.00    0.00    0.00    0.00    0.00    0.00
   H(L 34)    H(T 55)  563    6.10    0.00    0.00    0.00    0.00    0.00    0.00    0.00    0.00    0.00    0.00
   H(K 68)    H(L 70)  564    5.00    0.00    0.00    0.00    0.00    0.00    0.00    0.00    0.00    0.00    0.00
   H(Q 69)    H(Q 72)  565    6.00    0.00    0.05    0.07    0.00    0.00    0.00    0.00    0.00    0.00    0.00
   H(V 62)    H(A 65)  566    5.50    0.00    0.00    0.00    0.00    0.00    0.00    0.00    0.00    0.00    0.00
   H(A 65)    H(K 68)  567    5.80    0.00    0.00    0.00    0.00    0.00    0.00    0.00    0.00    0.00    0.00
   H(V 62)    H(L 64)  568    5.40    0.00    0.00    0.00    0.00    0.00    0.00    0.00    0.00    0.00    0.00
   H(I 33)    H(E 53)  569    5.80    0.00    0.00    0.00    0.00    0.00    0.00    0.00    0.00    0.00    0.00
   H(L 50)    H(Y 52)  570    4.20    0.19    0.25    0.04    0.07    0.00    0.13    0.00    0.00    0.08    0.00
   H(S 49)    H(Y 52)  571    6.00    0.00    0.00    0.00    0.00    0.00    0.00    0.00    0.00    0.00    0.00
   H(L109)    H(Q112)  572    5.50    0.00    0.00    0.00    0.00    0.00    0.00    0.00    0.00    0.00    0.00
   H(L109)    H(Q111)  573    4.90    0.00    0.00    0.00    0.00    0.00    0.00    0.00    0.00    0.00    0.00
   H(G142)    H(G143)  574    5.30    0.00    0.00    0.00    0.00    0.00    0.00    0.00    0.00    0.00    0.00
   H(S 23)    H(A 25)  575    5.20    0.00    0.00    0.00    0.00    0.00    0.00    0.00    0.00    0.00    0.00
   H(A133)    H(L137)  576    6.60    0.00    0.07    0.66    0.00    0.00    0.00    0.00    0.00    0.00    0.00
   H(A133)    H(Q136)  577    4.80    0.00    0.00    0.00    0.00    0.00    0.00    0.00    0.00    0.00    0.00
   H(A133)    H(E135)  578    5.20    0.00    0.00    0.00    0.07    0.08    0.00    0.00    0.13    0.00    0.00
   H(E135)    H(L137)  579    5.70    0.00    0.00    0.00    0.00    0.00    0.00    0.00    0.00    0.00    0.00
   H(A 56)    H(T 80)  580    5.70    0.00    0.00    0.00    0.00    0.00    0.00    0.00    0.00    0.00    0.00
   H(K 74)    H(V 76)  581    4.10    0.00    0.09    0.04    0.00    0.00    0.00    0.00    0.00    0.00    0.00
   H(K145)    H(L147)  582    5.80    0.00    0.00    0.00    0.00    0.00    0.00    0.00    0.00    0.00    0.00
   H(L147)    H(D148)  583    3.40    0.00    0.00    0.00    0.00    0.00    0.00    0.00    0.00    0.00    0.00
   H(D148)    H(L150)  584    4.60    0.00    0.00    0.00    0.00    0.00    0.00    0.00    0.00    0.00    0.00
   H(L147)    H(L149)  585    5.10    0.00    0.00    0.00    0.00    0.00    0.00    0.00    0.00    0.00    0.00
   H(D146)    H(L150)  586    6.60    0.00    0.00    0.00    0.00    0.00    0.05    0.00    0.00    0.00    0.00
   H(Y118)    H(L121)  587    5.30    0.00    0.00    0.00    0.00    0.00    0.00    0.00    0.00    0.00    0.00
   H(Q119)    H(L121)  588    5.70    0.00    0.00    0.00    0.00    0.00    0.00    0.00    0.00    0.00    0.00
   H(L113)    H(Y114)  589    2.60    0.00    0.00    0.10    0.13    0.12    0.00    0.18    0.14    0.24    0.09
   H(R173)    H(A186)  590    5.70    0.00    0.00    0.00    0.00    0.00    0.00    0.00    0.00    0.00    0.00
   H(R173)    H(L187)  591    5.10    0.00    0.02    0.00    0.00    0.00    0.00    0.00    0.00    0.00    0.00
   H(D 58)    H(S 83)  592    4.40    0.09    0.18    0.40    0.00    0.08    0.00    0.00    0.35    0.17    0.00
   H(A 25)    H(I 28)  593    5.40    0.00    0.00    0.00    0.00    0.00    0.00    0.00    0.00    0.00    0.00
   H(A 25)    H(Q 27)  594    4.70    0.00    0.00    0.00    0.00    0.00    0.00    0.00    0.00    0.00    0.00
   H(K 32)    H(E 53)  595    6.60    0.00    0.00    0.00    0.00    0.00    0.00    0.00    0.00    0.00    0.00
   H(Q119)    H(G120)  596    4.00    0.00    0.00    0.00    0.00    0.00    0.00    0.00    0.00    0.00    0.00
   H(A185)    H(A186)  597    4.90    0.00    0.00    0.00    0.00    0.00    0.00    0.00    0.00    0.00    0.00
   H(A185)    H(L187)  598    6.60    0.00    0.00    0.00    0.00    0.00    0.10    0.00    0.00    0.00    0.00
   H(G124)    H(K194)  599    4.20    0.39    0.16    0.07    0.47    1.07    2.96    0.00    0.88    0.53    0.00
   H(A 37)    H(Q 59)  600    5.50    0.34    0.68    0.00    0.00    0.45    1.22    0.00    0.00    0.00    0.00
   H(N 84)    H(F 88)  601    6.10    0.11    0.28    0.93    0.00    0.39    0.31    0.00    0.00    0.00    0.00
   H(S158)    H(L160)  602    4.50    0.15    0.00    0.00    0.23    0.00    0.00    0.00    0.00    0.51    0.00
   H(L160)    H(L163)  603    6.30    0.00    0.00    0.00    0.00    0.00    0.00    0.00    0.00    0.00    0.00
   H(T155)    H(Q157)  604    4.90    0.00    0.00    0.00    0.00    0.00    0.00    0.00    0.00    0.00    0.00
   H(G 63)    H(K 66)  605    5.60    0.00    0.00    0.00    0.00    0.00    0.00    0.00    0.00    0.00    0.00
   H(S 49)    H(G 51)  606    5.20    0.00    0.00    0.00    0.00    0.00    0.00    0.00    0.00    0.00    0.00
   H(V 57)    H(V 81)  607    5.80    0.00    0.00    0.00    0.00    0.00    0.00    0.00    0.00    0.00    0.00
   H(S 60)    H(S 83)  608    6.20    0.00    0.00    0.00    0.00    0.00    1.29    0.00    0.00    0.42    0.00
   H(W165)    H(Q193)  609    5.80    0.00    0.00    0.00    0.00    0.00    0.00    0.00    0.00    0.00    0.00
   H(W165)    H(I167)  610    6.50    0.00    0.00    0.00    0.00    0.00    0.00    0.00    0.00    0.00    0.00
   H(I167)    H(Q193)  611    6.60    0.00    0.00    0.79    0.00    0.00    0.00    0.00    0.00    0.00    0.00
   H(A133)    H(A186)  612    5.30    0.82    0.00    0.00    0.00    0.00    0.94    0.00    0.00    1.52    0.00
   H(K 32)    H(I 33)  613    5.80    0.00    0.00    0.00    0.00    0.00    0.00    0.00    0.00    0.00    0.00
   H(S162)  HE1(W165)  614    6.60    0.00    0.00    0.00    0.00    0.03    0.65    0.00    0.00    0.25    0.00
   H(T 55)    H(A 56)  615    5.60    0.00    0.00    0.00    0.00    0.00    0.00    0.00    0.00    0.00    0.00
   H(F102)    H(L129)  616    6.60    0.00    0.00    0.00    0.00    0.00    0.00    0.00    0.00    0.00    0.00
   H(S107)    H(L109)  617    5.40    0.00    0.00    0.00    0.00    0.00    0.00    0.00    0.00    0.00    0.00
  HD(I 98)   HG(V117)  618    4.10    2.10    2.06    2.43    0.93    0.25    0.00    0.69    0.00    0.16    2.47
  HD(I 98)   HD(L121)  619    4.20    1.14    0.00    0.00    0.41    0.00    0.00    0.32    0.00    0.00    0.00
  HD(L153)   HD(I188)  620    4.30    0.22    0.00    0.00    0.43    0.00    0.00    0.34    0.00    0.00    0.00
  HD(L153)   HD(I188)  621    4.80    0.00    0.00    0.00    0.00    0.00    0.00    0.00    0.00    0.00    0.00
  HD(L153)   HD(L190)  622    3.50    0.53    0.07    0.22    0.83    0.19    0.30    0.77    0.19    0.45    0.00
  HD(L109)   HD(L113)  623    5.90    0.00    0.00    0.00    0.00    0.00    0.00    0.00    0.00    0.00    2.30
  HD(L 36)   HD(L113)  624    4.50    0.64    0.00    0.00    0.20    0.00    0.00    0.14    0.00    0.00    0.00
  HD(L113)   HG(V117)  625    4.50    0.00    0.00    0.00    0.11    0.00    0.00    0.07    0.00    0.00    0.00
  HD(L 36)   HD(I 98)  626    6.10    0.00    0.00    0.00    0.00    0.00    0.00    0.00    0.00    0.00    0.88
  HD(L 36)   HD(I 90)  627    5.00    0.00    0.00    0.00    0.00    0.00    0.00    0.00    0.00    0.00    0.00
  HG(V 57)   HG(V 81)  628    2.80    1.04    1.04    1.15    1.44    1.06    1.16    1.49    1.05    0.92    0.95
  HD(L 34)   HG(V 81)  629    5.30    0.00    0.00    0.00    0.00    0.00    0.00    0.00    0.00    0.00    0.00
  HD(L 64)   HG(V 81)  630    5.90    0.00    0.00    0.00    0.00    0.00    0.00    0.00    0.00    0.00    0.86
  HD(L166)   HD(I167)  631    6.30    0.00    0.00    0.00    0.00    0.00    0.00    0.00    0.00    0.00    0.60
  HG(V126)   HD(L166)  632    5.90    0.00    0.00    0.00    0.00    0.00    0.00    0.00    0.00    0.00    1.15
  HD(L171)   HD(L187)  633    5.20    0.60    0.00    0.00    0.16    0.00    0.00    0.05    0.00    0.00    2.06
  HD(L 64)   HG(V 81)  634    5.60    0.00    0.00    0.00    0.00    0.00    0.00    0.00    0.00    0.00    1.17
  HD(I 28)   HD(I128)  635    4.60    0.05    0.01    0.66    0.13    0.00    0.00    0.08    0.00    1.26    0.09
  HD(I 28)   HD(I 33)  636    4.30    0.61    0.53    0.46    0.20    0.00    0.14    0.29    0.00    0.00    0.00
  HD(L 21)   HD(I101)  637    4.80    0.46    0.00    0.00    0.00    0.00    0.00    0.00    0.00    0.00    0.00
  HD(L 21)   HD(I101)  638    4.70    0.56    0.00    0.00    0.04    0.00    0.00    0.00    0.00    0.00    0.00
  HG(V 99)   HD(I101)  639    4.60    0.00    0.00    0.00    0.04    0.00    0.00    0.00    0.00    0.00    0.00
  HD(L 85)   HD(L109)  640    5.00    0.16    0.00    0.00    0.02    0.00    0.00    0.03    0.00    0.00    0.00
  HD(I 90)   HD(L121)  641    5.30    0.20    0.00    0.00    0.00    0.00    0.00    0.00    0.00    0.00    0.00
  HG(V117)   HD(L163)  642    5.60    1.19    0.00    0.00    0.37    0.00    0.11    0.00    0.00    0.00    0.00
  HD(L 85)   HD(L105)  643    3.80    0.62    0.06    0.00    0.93    0.27    0.22    0.81    0.27    0.37    0.00
  HD(L 36)   HD(L105)  644    5.80    0.83    0.00    0.21    0.00    0.00    0.00    0.00    0.00    0.00    0.96
  HD(L 36)   HG(V117)  645    5.40    1.16    0.01    0.00    0.06    0.00    0.00    0.00    0.00    0.00    1.07
  HD(L 47)   HG(V 54)  646    5.80    0.00    0.00    0.00    0.00    0.00    0.00    0.00    0.00    0.00    0.00
  HG(V 91)   HD(I 98)  647    6.10    0.00    0.00    0.00    0.00    0.00    0.00    0.00    0.00    0.00    1.35
  HG(V 99)   HD(I101)  648    4.40    0.12    0.00    0.00    0.24    0.00    0.00    0.19    0.00    0.00    0.00
  HG(V 99)   HD(I128)  649    5.90    0.00    0.00    0.00    0.00    0.00    0.00    0.00    0.00    0.00    0.00
  HG(V126)   HD(L191)  650    4.70    0.00    0.00    0.00    0.00    0.00    0.00    0.00    0.00    0.00    0.00
  HG(V126)   HD(L166)  651    4.60    0.60    0.00    0.00    0.62    0.31    1.13    0.49    0.01    0.00    2.45
  HG(V126)   HD(I128)  652    5.70    0.00    0.00    0.00    0.00    0.00    0.00    0.00    0.00    0.00    0.00
  HD(L 47)   HG(V 99)  653    4.30    0.00    0.00    0.00    0.21    0.00    0.00    0.25    0.00    0.00    0.00
  HD(L129)   HD(L156)  654    4.50    0.00    0.00    0.00    0.00    0.00    0.00    0.00    0.00    0.00    0.00
  HD(L137)   HD(L147)  655    4.90    0.00    0.00    0.00    0.00    0.00    0.00    0.00    0.00    0.00    0.00
  HD(L137)   HD(L147)  656    4.50    0.00    0.00    0.00    0.38    0.00    0.24    0.35    0.00    0.00    0.00
  HD(L137)   HD(L147)  657    5.00    0.00    0.00    0.00    0.00    0.00    0.00    0.00    0.00    0.00    0.00
  HD(L105)   HD(L109)  658    4.40    0.00    0.00    0.00    0.00    0.00    0.00    0.00    0.00    0.00    0.00
  HD(L 85)   HD(L105)  659    3.30    1.12    0.56    0.37    1.43    0.77    0.72    1.31    0.77    0.87    0.22
  HD(L 21)   HG(V 54)  660    6.60    0.36    0.70    1.46    0.17    0.00    0.99    0.00    0.00    1.18    1.87
  HD(L 21)   HG(V 99)  661    6.60    0.00    0.00    0.00    0.00    0.00    0.00    0.00    0.00    0.00    0.00
  HG(V 57)   HD(L 85)  662    5.30    0.00    0.00    0.00    0.00    0.00    0.00    0.00    0.00    0.00    0.00
  HD(L129)   HD(L160)  663    6.60    0.00    0.00    0.00    0.00    0.00    0.00    0.00    0.00    0.45    0.00
  HD(L 36)   HD(L113)  664    4.80    0.34    0.00    0.00    0.00    0.00    0.00    0.00    0.00    0.00    0.00
  HD(L156)   HD(L190)  665    3.00    1.35    0.71    0.75    1.84    1.07    1.12    1.82    1.13    1.09    0.57
  HD(L156)   HD(I188)  666    4.40    0.29    0.00    0.00    0.39    0.00    0.00    0.29    0.00    0.34    1.06
  HD(L137)   HD(L150)  667    5.10    0.00    0.00    0.00    0.00    0.00    0.00    0.00    0.00    0.00    0.00
  HD(L166)   HD(L191)  668    3.70    0.40    0.01    0.11    0.82    0.23    0.13    1.08    0.49    0.36    0.29
  HD(L166)   HD(L191)  669    4.90    0.00    0.00    0.00    0.00    0.00    0.00    0.00    0.00    0.00    0.00
  HG(V126)   HD(L191)  670    5.70    0.00    0.00    0.00    0.00    0.00    0.00    0.00    0.00    0.00    0.00
  HD(L 21)   HD(L191)  671    6.10    1.26    0.05    0.66    0.16    0.00    1.53    0.00    0.00    0.00    2.69
  HD(L166)   HD(L191)  672    5.70    0.00    0.00    0.00    0.00    0.00    0.00    0.00    0.00    0.00    0.00
  HG(V 24)   HD(L191)  673    4.50    0.00    0.00    0.00    0.00    0.00    0.00    0.16    0.00    0.00    0.00
  HD(I167)   HD(L191)  674    4.30    0.10    0.00    0.00    0.30    0.00    0.00    0.37    0.00    0.00    0.00
  HD(L175)   HD(L187)  675    5.00    0.16    0.00    0.00    0.17    0.00    0.09    0.00    0.00    0.00    1.16
  HD(L121)   HD(L163)  676    5.90    0.00    0.00    0.00    0.00    0.00    0.00    0.00    0.00    0.00    0.00
  HD(L175)   HD(L187)  677    4.90    0.26    0.00    0.05    0.27    0.00    0.19    0.00    0.00    0.00    1.26
  HD(L187)   HD(I188)  678    6.60    0.80    0.00    0.00    0.00    0.00    0.72    0.00    0.00    0.00    2.32
  HD(I 90)   HD(L113)  679    5.10    0.00    0.00    0.00    0.00    0.00    0.00    0.00    0.00    0.00    0.00
  HD(L 36)   HD(I 90)  680    4.70    0.13    0.00    0.00    0.00    0.00    0.00    0.00    0.00    0.00    0.00
  HG(V 54)   HD(I 78)  681    5.10    0.00    0.00    0.00    0.06    0.00    0.00    0.01    0.00    0.00    0.11
  HG(V 24)   HD(L 47)  682    5.20    0.33    0.00    0.00    0.06    0.00    0.00    0.00    0.00    0.58    0.46
  HG(V 24)   HD(L191)  683    5.60    0.00    0.00    0.00    0.00    0.00    0.00    0.00    0.00    0.00    0.00
  HD(L156)   HD(L190)  684    6.00    0.00    0.00    0.00    0.00    0.00    0.00    0.00    0.00    0.00    0.00
  HD(L 34)   HD(I 90)  685    5.00    0.24    0.00    0.00    0.55    0.00    0.00    0.21    0.00    1.06    2.18
  HD(L147)   HD(L150)  686    3.40    0.82    0.38    0.29    1.29    0.66    0.79    1.36    0.68    0.81    0.00
  HD(L129)   HD(L156)  687    3.90    0.25    0.00    0.00    0.49    0.00    0.00    0.47    0.00    0.00    0.00
  HG(V117)   HD(L129)  688    6.60    1.52    0.86    1.02    0.00    0.00    0.00    0.00    0.00    0.00    0.98
  HD(I188)   HD(L190)  689    5.40    0.00    0.00    0.00    0.00    0.00    0.00    0.00    0.00    0.00    0.47
  HD(L 34)   HD(L 85)  690    5.70    0.00    0.40    1.29    0.30    0.00    0.22    0.00    0.00    0.00    2.58
  HD(L 34)   HD(I 98)  691    6.50    0.00    0.00    0.00    0.00    0.00    0.00    0.00    0.00    0.00    0.00
  HG(V 24)   HD(I167)  692    4.00    1.83    1.04    2.98    1.11    0.38    0.74    1.20    0.40    1.32    1.53
  HD(L 36)   HG(V 57)  693    3.20    1.07    0.53    0.53    1.81    0.80    0.61    2.30    1.08    0.70    0.94
  HD(L 47)   HG(V 99)  694    5.40    0.00    0.00    0.00    0.00    0.00    0.00    0.00    0.00    0.00    0.00
  HD(L 47)   HG(V 99)  695    3.50    0.79    0.13    0.15    1.01    0.17    0.15    1.05    0.20    0.10    0.00
  HG(V 57)   HD(L 64)  696    4.90    0.13    0.00    0.00    0.07    0.00    0.00    0.00    0.00    0.00    1.36
  HD(L 36)   HG(V117)  697    5.40    1.16    0.01    0.00    0.06    0.00    0.00    0.00    0.00    0.00    1.07
  HD(L 34)   HG(V 57)  698    4.80    0.00    0.00    0.00    0.01    0.00    0.00    0.00    0.00    0.00    0.00
  HG(V117)   HD(L129)  699    6.50    1.62    0.96    1.12    0.00    0.00    0.00    0.00    0.00    0.00    1.08
  HD(L160)   HD(L163)  700    4.90    0.00    0.00    0.00    0.00    0.00    0.00    0.00    0.00    0.00    0.00
  HG(V117)   HD(L163)  701    6.60    0.19    0.00    0.00    0.00    0.00    0.00    0.00    0.00    0.00    0.00
  HD(L 21)   HG(V 99)  702    5.20    0.00    0.00    0.00    0.00    0.00    0.00    0.00    0.00    0.00    0.00
  HD(L 34)   HG(V 81)  703    5.20    0.00    0.00    0.00    0.00    0.00    0.00    0.00    0.00    0.00    0.00
  HG(V 81)   HD(L 85)  704    6.60    0.00    0.00    0.00    0.00    0.00    0.00    0.00    0.00    0.00    2.22
  HD(L 47)   HG(V126)  705    5.60    0.76    0.00    0.00    1.53    0.11    0.00    0.78    0.00    0.34    1.64
  HD(L 21)   HG(V126)  706    5.40    0.00    0.00    0.00    1.76    0.50    0.30    0.56    0.00    0.00    2.07
  HD(L 36)   HD(L 85)  707    4.90    0.00    0.00    0.00    0.00    0.00    0.00    0.00    0.00    0.00    0.00
  HD(L 36)   HG(V 57)  708    6.20    0.00    0.00    0.00    0.00    0.00    0.00    0.00    0.00    0.00    0.00
  HD(L 70)   HD(I 78)  709    6.00    0.06    0.00    0.00    0.00    0.00    0.00    0.00    0.00    0.79    1.29
  HD(L 21)   HD(L 47)  710    4.00    0.00    0.00    0.00    0.30    0.00    0.00    0.37    0.00    0.00    0.00
  HD(L 21)   HD(L 50)  711    4.60    1.41    0.46    0.22    0.49    0.00    0.00    0.55    0.00    0.00    1.18
  HD(L137)   HD(L150)  712    4.40    0.05    0.00    0.00    0.14    0.00    0.00    0.19    0.00    0.00    0.00
  HD(L121)   HD(L163)  713    4.70    0.00    0.00    0.00    0.00    0.00    0.00    0.00    0.00    0.00    0.00
  HD(L 47)   HD(I128)  714    5.80    0.28    0.41    0.37    0.00    0.00    0.00    0.00    0.00    0.00    0.40
  HD(L 21)   HG(V 99)  715    5.30    0.00    0.00    0.00    0.00    0.00    0.00    0.00    0.00    0.00    0.00
  HD(I 33)   HG(V 99)  716    5.30    0.00    0.00    0.00    0.00    0.00    0.00    0.00    0.00    0.00    0.56
  HD(L 21)   HD(I128)  717    5.60    0.00    0.00    0.00    0.00    0.00    0.00    0.00    0.00    0.00    0.00
  HD(I 28)   HD(L191)  718    5.90    0.84    0.82    0.83    0.00    0.00    0.00    0.00    0.00    0.60    1.53
  HD(L 47)   HD(I128)  719    5.40    0.68    0.81    0.77    0.00    0.00    0.02    0.00    0.00    0.00    0.80
  HD(L156)   HD(I188)  720    6.60    0.00    0.00    0.00    0.00    0.00    0.00    0.00    0.00    0.00    0.00
  HD(L163)   HD(L191)  721    6.10    0.14    0.00    0.00    0.04    0.00    0.00    0.00    0.00    0.00    2.15
  HD(L129)   HD(I188)  722    6.30    0.00    0.00    0.00    0.00    0.00    0.00    0.00    0.00    0.00    2.20
  HD(I 98)   HD(L121)  723    4.20    1.14    0.00    0.00    0.41    0.00    0.00    0.32    0.00    0.00    0.00
  HG(V 81)   HD(L 85)  724    5.40    0.02    0.00    0.77    0.15    0.00    0.00    0.00    0.00    0.00    3.42
  HD(L 36)   HD(L113)  725    6.10    0.00    0.00    0.00    0.00    0.00    0.00    0.00    0.00    0.00    0.00
  HD(L 85)   HD(L109)  726    4.90    0.26    0.00    0.00    0.12    0.00    0.00    0.13    0.00    0.00    0.00
  HG(V126)   HD(L166)  727    5.90    0.00    0.00    0.00    0.00    0.00    0.00    0.00    0.00    0.00    1.15
  HD(L 36)   HD(L113)  728    4.60    0.54    0.00    0.00    0.10    0.00    0.00    0.04    0.00    0.00    0.00
  HD(L166)   HD(I167)  729    5.30    0.28    0.00    0.00    0.30    0.00    0.00    0.31    0.00    0.00    1.60
  HD(L153)   HD(L190)  730    4.50    0.00    0.00    0.00    0.00    0.00    0.00    0.00    0.00    0.00    0.00
  HD(L 64)    H(S 83)  731    4.10    0.38    0.10    0.00    0.00    0.17    1.42    0.00    0.00    0.00    0.37
   H(L166)   HD(L191)  732    4.90    0.00    0.00    0.00    0.00    0.00    0.00    0.00    0.00    0.00    0.57
   H(V 24)   HD(L191)  733    4.80    0.00    0.00    0.00    0.00    0.00    0.36    0.00    0.00    0.04    0.26
   H(I167)   HD(L191)  734    5.20    0.00    0.00    0.00    0.00    0.00    0.00    0.00    0.00    0.00    0.17
  HG(V126)    H(K194)  735    4.10    0.00    0.00    0.00    0.04    0.00    0.00    0.00    0.38    1.43    0.75
  HG(V126)    H(F127)  736    4.40    0.00    0.00    0.00    0.00    0.00    0.00    0.00    0.00    0.00    0.38
   H(G 75)   HG(V 76)  737    4.30    0.21    0.05    0.81    0.00    0.48    0.50    0.00    0.45    1.01    0.53
  HG(V 76)    H(I 78)  738    5.20    0.16    0.00    0.00    0.00    0.00    0.00    0.00    0.00    0.00    0.91
   H(S 23)   HG(V 24)  739    4.80    0.00    0.46    0.24    0.00    0.44    0.32    0.00    0.09    0.14    0.00
   H(A 37)   HD(L 85)  740    4.60    0.58    0.00    0.00    0.00    0.00    0.61    0.00    0.00    0.00    0.05
  HD(L 85)    H(F 88)  741    5.20    0.00    0.00    0.00    0.00    0.00    0.00    0.00    0.00    0.00    0.77
   H(N 84)   HD(L 85)  742    3.80    0.00    0.00    0.00    0.00    0.23    0.25    0.00    0.00    0.72    0.57
  HD(L121)    H(F127)  743    4.90    0.07    0.00    0.16    0.00    0.00    0.00    0.00    0.00    1.18    0.58
   H(D148)   HD(L149)  744    5.30    0.00    0.00    0.00    0.00    0.00    0.00    0.00    0.00    0.00    0.65
  HD(L149)    H(L150)  745    5.40    0.00    0.00    0.00    0.00    0.00    0.00    0.00    0.00    0.00    0.45
  HD(L 36)    H(A 37)  746    5.40    0.00    0.00    0.00    0.00    0.00    0.00    0.00    0.00    0.00    0.00
  HD(L109)    H(R110)  747    5.50    0.00    0.00    0.00    0.00    0.00    0.00    0.00    0.00    0.00    0.31
   H(A 86)   HD(L109)  748    5.20    0.00    0.00    0.00    0.00    0.00    0.00    0.00    0.00    0.00    0.00
   H(Q136)   HD(L137)  749    5.30    0.12    0.00    0.26    0.00    0.00    0.61    0.00    0.00    0.00    0.71
  HD(L113)    H(V117)  750    4.60    0.07    0.00    0.00    0.00    0.00    0.15    0.00    0.00    0.00    0.84
  HD(L113)    H(K116)  751    4.60    0.50    0.00    0.00    0.00    0.23    0.81    0.00    0.00    0.88    1.27
   H(Q193)   HD(L195)  752    5.10    0.00    0.00    0.00    0.00    0.00    0.00    0.00    0.00    0.01    0.33
  HD(L163)    H(G192)  753    4.90    0.49    0.80    0.48    0.00    0.00    0.23    0.00    0.00    0.00    0.04
   H(C 35)   HG(V 54)  754    4.80    0.61    0.00    0.00    0.00    0.00    0.00    0.00    0.00    0.00    0.00
  HD(L166)    H(Q193)  755    4.40    0.00    0.00    0.00    0.00    0.00    0.00    0.00    0.00    0.58    0.93
  HG(V 91)    H(D 93)  756    4.90    0.00    0.00    0.00    0.00    0.00    0.00    0.00    0.00    0.00    0.00
  HD(L 50)    H(G 51)  757    5.00    0.00    0.00    0.00    0.01    0.00    0.00    0.00    0.00    0.00    1.00
  HG(V 91)    H(A 92)  758    3.50    0.38    0.00    0.00    0.14    0.00    0.00    0.19    0.00    0.00    0.36
   H(Q136)   HD(L147)  759    5.40    0.00    0.00    0.00    0.00    0.00    0.00    0.00    0.00    0.00    0.00
   H(D146)   HD(L147)  760    6.00    0.00    0.10    0.00    0.00    0.00    0.27    0.00    0.00    0.03    0.75
   H(E130)   HD(L156)  761    5.70    0.00    0.00    0.00    0.00    0.00    0.00    0.00    0.00    0.00    1.39
   H(L166)   HD(L191)  762    4.60    0.00    0.00    0.00    0.00    0.00    0.00    0.00    0.00    0.00    0.87
   H(L147)   HD(L150)  763    4.70    0.00    0.07    0.56    0.00    0.00    0.00    0.00    0.00    0.00    1.06
   H(N170)   HD(L171)  764    4.30    0.00    0.00    0.00    0.00    0.04    0.37    0.00    0.00    0.00    1.27
  HD(L171)    H(Q189)  765    4.60    0.00    0.00    0.00    0.00    0.00    0.00    0.00    0.00    0.00    0.33
   H(S 49)   HG(V 76)  766    4.90    0.00    0.00    0.00    0.00    0.00    0.00    0.00    0.00    0.00    0.00
   H(G 75)   HG(V 76)  767    4.30    0.21    0.05    0.81    0.00    0.48    0.50    0.00    0.45    1.01    0.53
  HD(I167)    H(L190)  768    6.20    0.31    0.00    0.00    0.00    0.00    0.00    0.00    0.00    0.00    0.45
  HD(I 90)    H(K116)  769    5.50    0.01    0.00    1.43    0.00    0.00    0.48    0.00    0.00    0.00    0.58
   H(S 23)   HG(V 24)  770    4.30    0.00    0.96    0.74    0.00    0.94    0.82    0.00    0.59    0.64    0.41
  HG(V 24)    H(N 26)  771    4.50    0.43    1.39    1.48    0.00    0.73    1.53    0.00    0.04    0.71    1.20
  HD(L 34)    H(L 36)  772    4.90    0.00    0.00    0.00    0.00    0.00    0.00    0.00    0.00    0.00    1.24
  HG(V 57)    H(D 58)  773    4.80    0.00    0.00    0.00    0.00    0.00    0.00    0.00    0.00    0.00    0.00
   H(I 28)   HD(L 47)  774    6.60    0.37    0.00    0.00    0.00    0.16    0.76    0.00    0.00    1.18    0.55
  HG(V 57)    H(N 84)  775    4.40    0.05    0.00    0.92    0.00    0.00    0.00    0.00    0.00    0.57    0.00
  HG(V117)    H(Y118)  776    4.00    0.00    0.00    0.00    0.00    0.00    0.00    0.00    0.00    0.22    0.46
  HG(V 57)    H(S 60)  777    6.60    0.00    0.00    0.00    0.00    0.00    0.00    0.00    0.00    0.00    1.15
   H(K116)   HG(V117)  778    6.60    0.00    0.00    0.00    0.00    0.00    0.00    0.00    0.00    0.00    0.00
  HD(L163)    H(G192)  779    5.10    0.29    0.60    0.28    0.00    0.00    0.03    0.00    0.00    0.00    0.00
   H(T 80)   HG(V 81)  780    5.30    0.30    0.00    0.19    0.14    0.00    0.00    0.00    0.00    0.28    0.62
  HG(V 81)    H(S 83)  781    4.80    0.00    0.00    0.00    0.00    0.00    0.00    0.00    0.00    0.00    0.14
   H(K152)   HD(I188)  782    5.00    0.00    0.00    0.16    0.00    0.00    0.21    0.00    0.00    0.53    0.01
  HD(I 98)    H(G125)  783    5.80    0.00    0.00    0.00    0.00    0.00    0.21    0.00    0.00    0.00    0.00
  HD(I 98)    H(L121)  784    4.60    1.41    2.29    3.33    0.00    0.13    0.00    0.00    0.11    2.63    0.64
  HD(L137)    H(D146)  785    4.80    0.00    0.00    0.00    0.00    0.00    0.00    0.00    0.00    0.00    0.00
  HD(L166)    H(I167)  786    5.20    0.00    0.00    0.00    0.00    0.00    0.00    0.00    0.00    0.00    0.45
   H(L171)   HD(L187)  787    5.80    0.00    0.00    0.00    0.00    0.00    0.00    0.00    0.00    0.00    0.73
   H(D 58)   HG(V 81)  788    5.40    0.00    0.00    0.00    0.00    0.00    0.00    0.00    0.00    0.00    0.66
  HG(V 57)    H(Q 59)  789    5.40    0.00    0.00    0.00    0.00    0.00    0.00    0.00    0.00    0.00    0.21
   H(A 37)   HG(V 57)  790    4.40    0.28    0.00    0.00    0.00    0.00    0.04    0.00    0.00    0.00    0.15
  HG(V 91)  HE1(W 95)  791    3.80    0.44    0.00    0.00    0.71    0.54    0.00    0.66    0.18    1.40    0.62
  HD(I 33)    H(V 54)  792    5.40    0.00    0.00    0.00    0.00    0.00    0.28    0.00    0.00    0.00    0.55
  HD(L 64)    H(V 81)  793    3.20    0.00    0.00    0.00    0.16    0.33    0.46    0.14    0.38    0.00    0.23
  HD(L 34)    H(V 81)  794    5.60    0.09    0.00    0.29    0.00    0.21    0.83    0.00    0.00    1.81    1.37
   H(G131)   HD(L153)  795    4.30    0.00    0.00    0.77    0.02    0.58    0.00    0.00    0.03    1.17    1.55
   H(G131)   HD(L190)  796    5.70    0.26    0.00    0.00    0.00    0.00    0.04    0.00    0.00    0.00    0.09
   H(G131)   HD(I188)  797    5.10    0.00    0.00    0.00    0.00    0.00    0.00    0.00    0.00    0.00    0.00
  HD(L190)    H(L191)  798    5.90    0.00    0.00    0.00    0.00    0.00    0.00    0.00    0.00    0.00    0.00
  HD(L190)    H(L191)  799    4.00    0.42    0.00    0.00    0.00    0.00    0.00    0.00    0.00    0.00    0.46
  HD(I167)    H(L191)  800    5.30    0.00    0.00    0.00    0.00    0.00    0.00    0.00    0.00    0.00    0.00
  HD(L153)    H(L190)  801    5.30    0.61    0.77    1.25    0.00    0.00    0.80    0.00    0.00    0.00    0.82
   H(L 34)   HG(V 99)  802    4.70    0.00    0.00    0.00    0.00    0.00    0.00    0.00    0.00    0.00    0.53
   H(V 22)   HG(V 24)  803    5.00    0.00    0.00    0.00    0.00    0.00    0.15    0.00    0.00    0.00    0.51
   H(V117)   HD(L160)  804    5.40    0.29    0.00    0.00    0.00    0.00    0.00    0.00    0.00    0.00    0.00
  HD(I 90)    H(V117)  805    4.40    0.54    1.12    2.05    0.00    0.23    0.00    0.00    0.07    0.00    0.00
  HD(L105)    H(L109)  806    5.20    0.14    0.00    0.00    0.00    0.00    0.57    0.00    0.00    0.00    0.55
  HD(L105)    H(L109)  807    5.20    0.14    0.00    0.00    0.00    0.00    0.57    0.00    0.00    0.00    0.55
   H(S 61)   HG(V 62)  808    5.10    0.00    0.03    0.25    0.00    0.00    0.00    0.00    0.00    0.00    0.00
  HG(V 99)    H(I101)  809    5.00    0.00    0.00    0.00    0.00    0.00    0.00    0.00    0.00    0.00    0.00
  HD(L109)    H(L113)  810    5.50    0.00    0.00    0.00    0.00    0.00    0.00    0.00    0.00    0.00    1.35
  HD(I 78)    H(T 79)  811    4.20    0.44    0.00    0.02    0.20    0.00    0.00    0.03    0.00    0.00    0.69
   H(I 28)   HG(V126)  812    4.40    1.70    1.77    2.59    0.00    0.56    0.91    0.00    0.64    0.44    0.51
  HG(V 24)    H(I 28)  813    5.60    0.67    0.00    0.09    0.00    0.00    0.11    0.00    0.00    0.00    0.52
   H(L 50)   HG(V 76)  814    4.90    0.14    0.00    0.12    0.00    0.00    0.00    0.00    0.00    0.25    0.79
   H(L 50)   HG(V 54)  815    4.60    1.12    1.77    2.28    0.03    1.08    1.88    0.00    0.00    1.78    1.65
  HD(L 85)    H(I 90)  816    5.80    0.00    0.00    0.00    0.00    0.00    1.09    0.00    0.00    0.00    0.81
   H(I 90)   HD(L113)  817    6.30    0.00    0.00    0.00    0.00    0.00    0.00    0.00    0.00    0.00    0.00
  HD(L121)    H(G125)  818    5.20    0.00    0.00    0.00    0.00    0.00    0.00    0.00    0.00    0.00    0.00
  HD(L121)    H(G125)  819    5.20    0.00    0.00    0.00    0.00    0.00    0.00    0.00    0.00    0.00    0.00
   H(G125)   HD(L163)  820    5.60    0.00    0.00    0.21    0.00    0.00    0.00    0.00    0.00    0.00    0.33
  HD(L163)    H(K194)  821    4.30    0.00    0.00    0.00    0.00    0.00    0.84    0.00    0.00    0.00    0.86
  HD(L 34)    H(C 35)  822    3.90    0.00    0.00    0.00    0.00    0.00    0.00    0.00    0.00    0.00    0.00
   H(C 35)   HG(V 57)  823    4.80    1.66    1.24    1.55    0.00    0.00    0.83    0.00    0.00    0.18    0.31
  HD(L166)    H(Q193)  824    4.70    0.00    0.00    0.00    0.00    0.00    0.00    0.00    0.00    0.29    0.63
  HD(L163)    H(Q193)  825    4.10    0.00    0.00    0.00    0.00    0.00    0.00    0.00    0.00    0.00    0.00
   H(F127)   HD(L163)  826    4.90    0.00    0.00    0.00    0.00    0.00    0.00    0.00    0.00    0.00    0.00
  HG(V126)    H(F127)  827    4.40    0.00    0.00    0.00    0.00    0.00    0.00    0.00    0.00    0.00    0.38
   H(L153)   HD(L190)  828    4.70    0.63    1.19    1.00    0.00    0.00    1.95    0.00    0.00    1.15    1.05
  HD(L153)    H(N169)  829    3.30    0.45    0.23    0.63    0.18    0.49    0.53    0.17    0.65    0.09    0.79
  HD(L113)    H(Y114)  830    5.00    0.00    0.00    0.00    0.00    0.00    0.00    0.00    0.00    0.00    0.39
   H(S100)   HD(I101)  831    4.70    0.00    0.00    0.00    0.00    0.00    0.10    0.00    0.00    0.00    0.37
  HG(V 99)    H(S100)  832    4.50    0.00    0.00    0.00    0.00    0.00    0.00    0.00    0.00    0.00    0.00
   H(S100)   HD(I128)  833    5.70    0.00    0.00    0.00    0.00    0.00    0.00    0.00    0.00    1.34    0.00
   H(I 33)   HG(V 54)  834    4.00    1.29    0.32    0.82    0.18    0.06    0.00    0.00    0.00    0.00    0.71
   H(F102)   HD(L129)  835    5.50    0.00    0.00    0.00    0.00    0.00    0.25    0.00    0.00    0.00    0.06
  HG(V 81)    H(Q 82)  836    2.60    0.37    0.10    0.11    0.45    0.16    0.20    0.49    0.23    0.26    0.78
   H(A 56)   HD(L 64)  837    6.50    0.00    0.00    0.00    0.00    0.00    0.00    0.00    0.00    0.00    0.00
   H(A 56)   HG(V 81)  838    3.80    0.05    0.00    0.00    0.14    0.29    0.94    0.00    0.11    0.39    1.03
  HD(L137)    H(D148)  839    3.70    0.00    0.00    0.00    0.00    0.20    0.34    0.00    0.00    0.91    0.01
  HD(L147)    H(D148)  840    4.00    0.47    0.47    0.44    0.00    0.00    0.00    0.00    0.00    0.00    1.59
  HD(L137)    H(D148)  841    6.30    0.00    0.00    0.00    0.00    0.00    0.00    0.00    0.00    0.00    0.00
  HG(V126)    H(G192)  842    5.70    0.00    0.00    0.00    0.00    0.00    0.00    0.00    0.00    0.00    0.31
   H(E154)   HD(L190)  843    6.20    0.55    0.92    0.87    0.00    0.00    0.77    0.00    0.00    0.74    0.92
   H(G124)   HG(V126)  844    6.10    0.68    0.21    0.15    0.00    0.00    1.43    0.00    0.00    0.97    0.78
   H(S108)   HD(L109)  845    6.40    0.25    0.13    0.00    0.00    0.00    0.00    0.00    0.00    0.00    0.60
   H(C 45)   HD(I 78)  846    5.40    1.51    0.81    1.85    0.00    0.00    0.00    0.00    0.00    0.00    0.00
   H(N164)   HD(L195)  847    3.90    0.00    0.00    0.00    0.00    0.00    0.00    0.00    0.00    0.00    0.00
   H(N164)   HD(L195)  848    3.20    0.07    0.00    0.00    0.06    0.14    0.00    0.06    0.20    0.27    0.00
   H(Q 27)   HG(V126)  849    5.00    1.50    1.73    1.93    0.00    0.25    0.87    0.00    0.05    0.00    0.75
   H(Q 27)   HG(V126)  850    5.70    0.80    1.03    1.23    0.00    0.00    0.17    0.00    0.00    0.00    0.05
  HG(V 24)    H(Q 27)  851    5.40    0.17    0.19    0.45    0.00    0.00    0.41    0.00    0.00    0.00    0.52
   H(Q 27)   HD(I 28)  852    5.20    0.00    0.00    0.00    0.00    0.00    0.00    0.00    0.00    0.43    0.75
  HG(V 76)    H(K 77)  853    3.40    0.16    0.00    0.00    0.19    0.00    0.00    0.21    0.00    0.00    0.60
  HD(L195)    H(E196)  854    4.30    0.05    0.00    0.00    0.00    0.00    0.00    0.00    0.00    0.00    0.99
  HD(L109)    H(R110)  855    5.40    0.00    0.00    0.00    0.00    0.00    0.00    0.00    0.00    0.00    0.41
  HD(L105)    H(R110)  856    5.30    0.00    0.00    0.00    0.00    0.00    0.00    0.00    0.00    0.00    0.00
   H(E 73)   HG(V 76)  857    5.20    0.05    0.00    0.92    0.00    0.00    0.26    0.00    0.00    0.00    1.44
   H(E172)   HD(L187)  858    5.90    0.00    0.00    0.00    0.00    0.00    0.00    0.00    0.00    0.00    1.44
   H(K 74)   HG(V 76)  859    4.10    0.26    0.52    1.02    0.00    0.52    0.00    0.00    0.52    0.67    0.70
  HD(L137)    H(K145)  860    3.90    0.35    0.00    0.00    0.03    0.19    1.63    0.00    0.11    0.23    0.46
   H(Q157)   HD(L190)  861    4.30    0.00    0.03    0.45    0.00    0.00    0.09    0.00    0.15    0.00    0.31
  HD(L153)    H(Q157)  862    4.30    0.00    0.00    0.20    0.00    0.00    0.10    0.00    0.00    0.00    1.52
   H(I167)   HD(L191)  863    4.30    0.47    0.00    0.00    0.00    0.00    0.05    0.00    0.00    0.30    1.07
   H(I167)   HD(L190)  864    5.70    0.57    0.00    0.00    0.00    0.00    0.00    0.00    0.00    0.00    0.36
   H(S 49)   HD(L 50)  865    5.90    0.00    0.00    0.00    0.00    0.00    0.00    0.00    0.00    0.00    0.24
   H(S 49)   HG(V 54)  866    5.10    0.92    1.53    1.74    0.00    0.03    1.64    0.00    0.00    0.00    0.96
   H(S 49)   HD(L 50)  867    5.10    0.00    0.00    0.00    0.00    0.00    0.00    0.00    0.00    0.00    1.04
   H(K 68)   HD(I 78)  868    5.40    0.23    0.23    0.93    0.00    0.00    1.63    0.00    0.00    0.08    0.70
  HG(V 91)    H(A 94)  869    5.40    0.00    0.00    0.00    0.00    0.00    0.00    0.00    0.00    0.00    0.00
   H(K152)   HD(L156)  870    4.80    0.00    0.00    0.00    0.00    0.00    0.00    0.00    0.00    0.00    0.00
  HG(V 62)    H(A 65)  871    6.30    0.00    0.71    0.67    0.00    0.00    0.60    0.00    0.00    0.00    0.10
   H(A 25)   HD(L191)  872    6.60    0.00    0.00    0.00    0.00    0.00    0.00    0.00    0.00    0.00    0.03
  HG(V 24)    H(A 25)  873    4.30    0.00    0.00    0.00    0.00    0.00    0.00    0.00    0.00    0.00    0.00
  HD(L 64)    H(A 67)  874    5.70    0.77    0.18    0.40    0.00    0.00    0.00    0.00    0.00    0.00    0.92
  HD(L 47)    H(A 48)  875    5.00    0.00    0.00    0.00    0.00    0.00    0.00    0.00    0.00    0.00    0.73
   H(A 48)   HG(V 76)  876    5.70    0.35    0.23    1.20    0.00    0.00    0.00    0.00    0.00    0.00    0.19
   H(L 70)   HD(I 78)  877    5.70    0.00    0.00    0.00    0.00    0.00    0.17    0.00    0.00    0.27    1.11
   H(R173)   HD(L187)  878    4.80    0.00    0.00    0.00    0.00    0.00    0.00    0.00    0.00    0.00    0.00
   H(A 86)   HD(L109)  879    4.30    0.00    0.00    0.00    0.00    0.00    0.17    0.00    0.00    0.00    0.18
   H(Q136)   HD(L150)  880    4.70    0.00    0.54    0.58    0.00    0.00    0.00    0.00    0.00    0.00    0.00
   H(Q136)   HD(L147)  881    4.30    0.00    0.00    0.00    0.00    0.00    0.42    0.00    0.00    0.20    0.00
  HD(L160)    H(S162)  882    6.40    0.00    0.00    0.00    0.00    0.00    0.00    0.00    0.00    0.00    0.00
  HD(L160)    H(S162)  883    4.70    0.00    0.00    0.00    0.00    0.00    0.00    0.00    0.00    0.00    0.88
   H(G 63)   HD(L 64)  884    6.00    0.00    0.00    0.00    0.00    0.00    0.00    0.00    0.00    0.00    0.21
   H(N 26)   HD(I 28)  885    5.10    0.19    0.16    0.46    0.00    0.08    0.87    0.00    0.00    0.95    0.99
  HG(V117)    H(G120)  886    5.80    0.00    0.00    0.00    0.00    0.00    0.00    0.00    0.00    0.67    0.40
   H(K116)   HG(V117)  887    3.50    0.50    0.95    1.71    1.38    1.60    1.32    0.76    1.40    1.79    1.37
  HD(L109)    H(Q112)  888    5.40    0.00    0.00    0.00    0.00    0.00    0.00    0.00    0.00    0.00    1.05
  HD(L137)    H(Q138)  889    4.80    0.00    0.00    0.00    0.00    0.00    0.00    0.00    0.00    0.00    0.79
   H(D146)   HD(L149)  890    3.90    0.00    0.00    0.00    0.00    0.23    1.68    0.00    0.09    0.61    0.00
   H(Y 52)   HG(V 54)  891    4.90    0.00    0.20    0.00    0.00    0.33    1.89    0.00    0.00    1.13    0.31
  HD(L160)    H(L163)  892    5.20    0.00    0.00    0.00    0.00    0.00    0.00    0.00    0.00    0.00    0.00
  HD(L 85)    H(D 89)  893    4.70    0.00    0.00    0.00    0.00    0.00    0.81    0.00    0.00    0.96    1.41
   H(D 89)   HD(I 90)  894    6.20    0.00    0.00    0.00    0.00    0.00    0.00    0.00    0.00    0.00    0.90
   H(I128)   HD(L129)  895    5.00    0.79    0.00    0.00    0.14    0.00    0.47    0.00    0.00    0.00    0.28
  HD(I 33)    H(L 34)  896    5.70    0.00    0.00    0.00    0.00    0.00    0.00    0.00    0.00    0.00    0.61
  HD(L 21)    H(L 47)  897    4.60    0.74    0.00    0.60    0.00    0.00    0.23    0.00    0.00    0.00    0.10
  HD(L 21)    H(L 47)  898    6.20    0.00    0.00    0.00    0.00    0.00    0.00    0.00    0.00    0.00    0.00
   H(L 47)   HG(V 54)  899    4.90    0.00    0.00    0.00    0.00    0.00    0.00    0.00    0.00    0.41    0.00
   H(L 47)   HG(V 54)  900    5.50    0.00    0.00    0.00    0.00    0.00    0.00    0.00    0.00    0.00    0.00
  HD(I 33)    H(L 47)  901    6.60    0.00    0.00    0.00    0.00    0.00    0.61    0.00    0.00    0.00    0.42
   H(L 47)   HD(I 78)  902    6.20    0.36    0.69    0.90    0.00    0.00    0.01    0.00    0.00    0.00    0.00
   H(F132)   HD(L150)  903    5.30    0.00    0.00    0.00    0.00    0.00    0.00    0.00    0.00    0.00    0.00
  HD(L129)    H(E130)  904    4.30    0.00    0.00    0.00    0.00    0.00    0.00    0.00    0.00    0.00    0.46
   H(Q138)   HD(L147)  905    5.40    0.00    0.00    0.00    0.00    0.00    0.00    0.00    0.00    0.00    0.00
  HG(V117)    H(L121)  906    4.70    0.00    0.00    0.23    0.00    0.00    0.00    0.00    0.00    0.56    0.17
  HD(L163)  HE1(W165)  907    5.90    0.00    0.00    0.00    0.00    0.00    0.00    0.00    0.00    0.36    0.61
 HE1(W165)   HD(L190)  908    5.60    0.79    0.00    0.13    0.00    0.00    0.00    0.00    0.00    0.00    0.00
  HD(L105)    H(Q112)  909    5.30    0.00    0.00    0.00    0.00    0.00    1.82    0.00    0.00    1.16    1.36
   H(G125)   HG(V126)  910    5.30    0.06    0.00    0.00    0.00    0.00    0.18    0.00    0.00    0.00    0.95
   H(L 36)    H(V 99)  911    4.60    1.32    1.54    2.00    0.00    0.00    0.00    0.00    0.00    0.00    0.00
   H(T 79)    H(V 54)  912    4.60    0.00    0.00    0.00    0.00    0.00    0.00    0.00    0.00    0.00    0.10
   H(T 79)    H(A 56)  913    4.60    0.00    0.41    0.76    0.00    0.00    0.00    0.00    0.00    0.00    0.00
   H(V 81)    H(A 56)  914    4.60    0.00    0.10    0.27    0.00    0.00    0.00    0.00    0.00    0.00    0.00
   H(V 81)    H(D 58)  915    4.60    0.00    0.58    0.00    0.00    0.35    0.09    0.00    0.18    0.00    0.00
   H(S 83)    H(D 58)  916    4.60    0.00    0.00    0.20    0.00    0.00    0.00    0.00    0.15    0.00    0.00
   H(T 55)    H(I 33)  917    4.60    0.00    0.00    0.00    0.00    0.00    0.00    0.00    0.00    0.00    0.00
   H(T 55)    H(C 35)  918    4.60    0.45    0.68    0.88    0.00    0.00    0.00    0.00    0.00    0.00    0.00
   H(V 57)    H(C 35)  919    4.60    0.00    0.37    0.68    0.00    0.00    0.00    0.00    0.00    0.00    0.00
   H(V 57)    H(A 37)  920    4.60    0.24    0.52    0.00    0.00    0.03    0.00    0.00    0.00    0.57    0.00
   H(Q 59)    H(A 37)  921    4.60    1.24    1.58    0.82    0.39    1.35    2.12    0.00    0.65    0.00    0.10
   H(L 34)    H(G 97)  922    4.60    2.13    1.80    2.52    0.05    0.28    0.28    0.00    0.05    0.31    0.00
   H(I 98)    H(V126)  923    4.60    0.17    0.00    0.00    0.00    0.00    0.00    0.00    0.00    0.00    0.00
   H(S100)    H(V126)  924    4.60    0.00    0.00    0.95    0.00    0.00    0.62    0.00    0.00    0.19    0.00
   H(L191)    H(I167)  925    3.60    0.00    0.31    0.58    0.13    0.00    0.00    0.01    0.12    0.14    0.00
   H(Q189)    H(N169)  926    3.60    0.00    0.00    0.00    0.00    0.00    0.00    0.00    0.03    0.00    0.00
   H(L187)    H(L171)  927    4.60    0.00    0.00    0.00    0.00    0.00    0.00    0.00    0.00    0.00    0.00
   H(A185)    H(R173)  928    3.60    0.00    0.27    0.09    0.00    0.00    0.00    0.00    0.00    0.00    0.00
  HA(S100)    H(L 36)  929    3.60    1.61    2.27    2.81    0.00    0.00    0.00    0.00    0.00    0.45    0.00
  HA(L190)   HA(A168)  930    3.40    0.00    0.00    0.00    0.00    0.00    0.00    0.00    0.00    0.00    0.00
  HA(V126)   HA(Q193)  931    3.40    0.00    0.00    0.02    0.00    0.00    0.00    0.22    0.14    0.69    0.00
  HA(I128)   HA(L191)  932    3.40    0.00    0.00    0.00    0.00    0.00    0.00    0.00    0.00    0.00    0.00
  HA(E130)   HA(Q189)  933    3.40    0.00    0.00    0.00    0.00    0.00    0.00    0.00    0.00    0.00    0.00
 HZ3(W165)   HZ(F127)  934    6.60    0.00    0.00    0.00    0.00    0.00    0.00    0.00    0.00    0.00    0.03
  HA(I101)    H(I128)  935    3.80    1.35    0.58    1.11    0.00    0.00    0.00    0.00    0.00    0.00    0.00
  HD(F127)   HD(L160)  936    6.10    0.00    0.00    0.00    0.00    0.00    0.00    0.00    0.00    0.00    0.00
  HE(F127)   HD(L156)  937    6.10    0.00    0.00    0.00    0.00    0.00    0.00    0.00    0.00    0.00    0.00
  HE(F127)   HD(L113)  938    6.10    1.98    0.16    1.39    0.00    0.00    0.00    0.00    0.00    0.00    0.00
  HG(V117)   HD(I 90)  939    4.10    0.10    0.00    0.00    0.19    0.00    0.00    0.20    0.00    0.00    0.00
  HD(L113)   HD(L 85)  940    4.10    0.65    0.06    0.00    0.52    0.00    0.00    0.47    0.00    0.00    0.37
  HD(L105)   HD(L 85)  941    4.10    0.32    0.00    0.00    0.63    0.00    0.00    0.51    0.00    0.07    0.00
  HE(F 88)   HD(L 34)  942    4.10    2.32    1.65    2.81    2.05    0.59    5.68    1.74    0.75    0.23    0.19
  HE(F 88)   HD(L 34)  943    4.10    2.32    1.65    2.81    2.05    0.59    5.68    1.74    0.75    0.23    0.19
 HE1(W 95)    H(V 91)  944    3.10    0.02    0.00    0.00    0.30    0.34    0.15    0.18    0.10    1.51    0.00
  HD(L 34)  HG2(I 90)  945    3.60    1.42    0.13    0.41    1.91    0.80    0.86    1.93    0.95    1.45    0.00
  HE(Y114)   HD(L156)  946    3.60    5.68    5.89    7.10    1.21    0.59    1.17    1.48    0.76    0.69    0.00
  HE(Y114)   HZ(F127)  947    4.60    1.01    0.00    0.58    0.00    0.00    0.00    0.00    0.00    0.71    0.00
