# Supplementary material for: Implementation of Time-Averaged Restraints with UNRES Coarse-Grained Model of Polypeptide Chains
Source: J Chem Theory Comput. 2025 Jan 24;21(3):1476–93. doi: 10.1021/acs.jctc.4c01504 (PMC11823420; doi:10.1021/acs.jctc.4c01504)
Supplement: Supplementary file 2 — ct4c01504_si_002.zip [file ct4c01504_si_002.zip › Suppdata/Violations/2KZN_distviol.txt]

                                         no average              tau=48.9 fs             tau=489 fs        
  proton1    proton2    No    dist  ESCASA allatom 20_fam.  ESCASA allatom 20_fam.  ESCASA allatom 20_fam.    PDB
  HG(V102)    H(C115)    1    5.30    0.00    0.00    0.00    0.00    0.00    0.00    0.00    0.00    0.00    0.00
  HG(V102)    H(Y114)    2    5.70    0.00    0.00    0.00    0.00    0.00    0.00    0.00    0.00    0.00    0.00
   H(L 41)   HG(V 43)    3    5.40    0.14    0.00    0.00    1.41    1.19    1.48    0.00    0.22    1.46    0.59
  HD(L 41)    H(V124)    4    5.40    0.00    0.00    0.00    0.00    0.00    0.00    0.00    0.00    0.00    1.34
  HD(L 41)    H(L 51)    5    5.30    0.00    0.00    0.00    0.00    0.00    0.00    0.00    0.00    0.00    0.00
  HD(L 41)    H(F 52)    6    5.50    0.00    0.00    0.00    0.00    0.00    0.00    0.00    0.00    0.00    0.00
  HD(L 41)    H(Y 42)    7    4.40    0.00    0.00    0.00    0.00    0.00    0.00    0.00    0.00    0.00    0.00
  HD(L129)    H(L138)    8    5.00    0.00    0.00    0.00    0.00    0.00    0.00    0.00    0.00    0.00    0.04
  HG(V102)    H(C115)    9    3.90    0.66    0.10    0.17    0.00    0.00    0.00    0.00    0.00    0.00    0.00
   H(K128)   HD(L129)   10    4.80    0.00    0.00    0.00    0.00    0.00    0.36    0.00    0.00    0.00    1.10
  HD(L129)    H(E131)   11    5.60    0.03    0.14    0.85    0.14    0.00    1.35    0.00    0.00    0.85    1.53
   H(H127)   HD(L129)   12    6.00    0.00    0.00    0.00    0.00    0.00    0.00    0.00    0.00    0.00    0.20
   H(K 78)   HG(V102)   13    5.60    0.00    0.00    0.00    0.00    0.00    0.00    0.00    0.00    0.00    0.13
   H(K126)   HD(L129)   14    5.30    0.00    0.00    0.00    0.00    0.00    0.00    0.00    0.00    0.00    0.00
  HG(V124)    H(K128)   15    4.00    0.10    0.00    0.00    0.00    0.00    0.46    0.00    0.00    0.09    1.20
  HG(V124)    H(H127)   16    5.60    0.00    0.00    0.00    0.00    0.00    0.80    0.00    0.00    0.00    1.72
   H(H127)   HD(L129)   17    4.80    0.00    0.00    0.31    0.00    0.00    1.05    0.00    0.00    0.11    1.40
  HD(L129)    H(Y137)   18    5.20    0.00    0.00    0.00    0.00    0.00    0.24    0.00    0.00    0.00    0.00
  HD(L140)    H(F141)   19    4.80    0.00    0.00    0.00    0.00    0.00    0.00    0.00    0.00    0.00    0.66
  HD(L129)    H(Y134)   20    5.70    0.10    0.08    0.69    0.00    0.00    0.00    0.00    0.00    0.00    0.37
  HG(V 43)    H(F123)   21    5.10    0.00    0.00    0.00    0.00    0.41    0.51    0.00    0.00    0.98    1.39
   H(K128)   HD(L129)   22    4.70    0.00    0.00    0.00    0.00    0.00    0.46    0.00    0.00    0.00    1.20
   H(T 88)   HD(L112)   23    4.80    0.00    0.00    0.00    0.00    0.00    0.00    0.00    0.00    0.00    0.47
   H(K 78)   HG(V 90)   24    5.70    0.00    0.00    0.00    0.00    0.00    0.00    0.00    0.00    0.00    0.00
   H(G106)   HD(L112)   25    5.10    0.00    0.00    0.00    0.00    0.00    0.27    0.00    0.00    0.00    0.93
  HG(V 43)    H(K 49)   26    4.10    1.14    0.37    1.16    0.08    0.57    1.15    0.00    0.02    0.00    0.86
   H(F103)   HD(L112)   27    4.20    0.00    0.00    0.00    0.00    0.00    0.00    0.00    0.00    0.00    1.13
   H(S 92)   HD(L 99)   28    3.30    0.50    0.24    0.25    0.12    0.12    0.00    0.09    0.05    0.34    0.59
  HD(N104)   HD(L112)   29    3.70    0.24    0.52    0.27    0.41    0.85    0.55    0.40    0.55    0.92    0.00
  HG(V 43)    H(I 45)   30    4.10    0.93    0.00    0.00    0.00    0.00    0.00    0.00    0.00    0.00    0.95
  HD(L 12)    H(S 47)   31    5.40    0.00    0.00    0.00    0.00    0.00    0.29    0.00    0.00    0.32    0.87
  HD(I  9)   HD(N 13)   32    3.70    0.32    0.01    0.00    0.44    0.00    0.00    0.40    0.00    0.12    0.00
  HD(I  9)   HD(N 13)   33    3.80    0.22    0.00    0.00    0.34    0.00    0.00    0.30    0.00    0.02    0.00
  HG(V 46)    H(S 97)   34    6.00    4.11    1.77    1.91    0.95    0.53    1.23    0.00    0.00    0.00    0.52
   H(I 45)   HG(V 46)   35    4.00    0.63    0.75    0.82    0.25    0.56    1.47    0.00    0.55    0.36    0.83
   H(M 15)   HG(V 19)   36    5.70    0.50    0.54    0.50    0.01    0.80    1.33    0.00    0.00    1.02    1.65
  HG(V 90)    H(R 91)   37    4.20    0.00    0.00    0.00    0.00    0.00    0.00    0.00    0.00    0.00    0.58
  HG(V 46)    H(G 48)   38    3.80    0.02    0.77    0.77    0.05    0.61    0.98    0.00    0.32    1.19    1.08
  HD(I 45)    H(R122)   39    4.70    0.00    0.00    0.00    0.00    0.00    0.00    0.00    0.00    0.00    0.38
  HG(V 90)    H(C115)   40    5.20    0.46    1.15    1.02    0.00    0.00    0.00    0.00    0.00    0.00    0.19
  HD(L 79)    H(T 88)   41    4.20    0.08    0.00    0.00    0.20    0.00    0.00    0.00    0.00    0.22    0.98
   H(K 78)   HG(V 90)   42    4.00    0.38    0.00    0.00    0.00    0.18    0.88    0.00    0.00    1.09    1.09
  HG(V 19)  HE1(W 64)   43    5.60    0.51    0.00    0.00    1.46    0.00    3.71    0.95    0.00    4.67    0.00
  HE(Q 16)   HG(V 46)   44    4.60    0.00    0.00    0.00    0.00    0.00    0.00    0.00    0.00    0.00    0.00
  HE(Q 16)   HG(V 46)   45    4.60    0.00    0.00    0.00    0.00    0.00    0.00    0.00    0.00    0.00    0.00
   H(L129)   HD(L138)   46    5.20    0.01    0.44    0.73    0.00    0.00    0.46    0.00    0.00    0.00    0.21
   H(F103)   HD(L112)   47    6.00    0.00    0.00    0.00    0.00    0.00    0.00    0.00    0.00    0.00    0.00
  HD(N110)   HD(L112)   48    4.10    0.15    0.00    0.00    0.41    0.00    0.00    0.52    0.25    0.01    0.00
  HD(N110)   HD(L112)   49    4.10    0.15    0.00    0.00    0.41    0.00    0.00    0.52    0.25    0.01    0.00
  HD(L112)    H(R113)   50    4.50    0.00    0.00    0.00    0.00    0.00    0.00    0.00    0.00    0.00    0.00
   H(Y137)   HD(L138)   51    4.40    0.00    0.00    0.00    0.00    0.00    0.00    0.00    0.02    0.00    0.01
   H(E132)   HD(L138)   52    6.00    0.00    0.21    0.00    0.00    0.00    1.46    0.00    0.00    1.31    1.30
   H(E135)   HD(L138)   53    4.70    0.00    0.00    0.00    0.00    0.32    0.74    0.00    0.00    0.94    0.81
  HG(S 54)    H(K 55)   54    4.50    0.00    0.00    0.00    0.00    0.00    0.00    0.00    0.00    0.00    0.00
  HG(S 54)    H(D 56)   55    5.70    0.00    0.00    0.00    0.00    0.00    0.00    0.00    0.00    0.00    0.00
  HG(S 54)    H(K 57)   56    4.50    0.00    0.00    0.00    0.00    0.00    0.00    0.00    0.00    0.64    0.00
  HG(S 47)    H(K 49)   57    4.70    0.00    0.00    0.00    0.00    0.00    0.00    0.00    0.00    0.00    0.00
  HG(S118)    H(A119)   58    4.80    0.00    0.00    0.00    0.00    0.00    0.00    0.00    0.00    0.00    0.00
   H(G100)    H(H101)   59    4.70    0.00    0.00    0.00    0.00    0.00    0.00    0.00    0.00    0.00    0.00
   H(W 34)    H(H 36)   60    4.70    0.00    0.00    0.00    0.00    0.00    0.00    0.00    0.00    0.00    0.00
   H(D 35)    H(H 36)   61    3.80    0.00    0.00    0.00    0.00    0.00    0.00    0.00    0.00    0.00    0.00
  HE(Q 16)    H(V 46)   62    4.60    0.00    0.00    0.00    0.00    0.00    0.00    0.00    0.00    0.00    0.00
   H(T 20)    H(N 22)   63    4.80    0.00    0.00    0.00    0.00    0.00    0.00    0.00    0.00    0.00    0.00
   H(N 22)    H(N 23)   64    3.50    0.00    0.00    0.00    0.00    0.00    0.00    0.00    0.00    0.00    0.00
   H(N 22)    H(G 24)   65    3.70    0.02    0.34    0.32    0.22    0.38    0.35    0.17    0.42    0.62    0.00
   H(Q 30)    H(N 31)   66    3.60    0.00    0.00    0.00    0.00    0.00    0.00    0.00    0.00    0.00    0.00
   H(F 29)    H(Q 30)   67    4.40    0.00    0.00    0.00    0.00    0.00    0.00    0.00    0.00    0.00    0.00
   H(L140)    H(F141)   68    3.30    0.00    0.00    0.00    0.00    0.00    0.00    0.00    0.00    0.00    0.00
   H(W 34)    H(D 35)   69    4.20    0.00    0.00    0.00    0.00    0.00    0.00    0.00    0.00    0.00    0.00
   H(K126)    H(L129)   70    4.80    0.00    0.48    0.50    0.00    0.26    0.15    0.00    0.05    0.56    0.00
   H(I 45)    H(S 47)   71    4.80    0.00    0.00    0.00    0.00    0.00    0.00    0.00    0.00    0.00    0.00
   H(S 47)    H(K 49)   72    4.10    0.24    0.34    0.52    0.26    0.00    0.15    0.12    0.04    0.00    0.00
   H(S 47)    H(G 48)   73    3.60    0.00    0.00    0.00    0.00    0.00    0.00    0.00    0.00    0.00    0.00
   H(I  9)    H(L 12)   74    4.90    0.05    0.00    0.19    0.00    0.10    0.15    0.00    0.14    0.20    0.03
   H(K 10)    H(L 12)   75    4.20    0.00    0.00    0.00    0.00    0.00    0.00    0.00    0.00    0.01    0.06
   H(D 96)    H(S 97)   76    4.10    0.00    0.00    0.00    0.00    0.00    0.00    0.00    0.00    0.00    0.00
   H(D 56)    H(K 57)   77    3.60    0.00    0.00    0.00    0.00    0.00    0.00    0.00    0.00    0.00    0.00
   H(N 31)  HE1(W 34)   78    4.40    0.00    0.00    0.00    0.00    0.00    0.00    0.00    0.00    0.00    0.00
   H(G111)    H(L112)   79    3.80    0.00    0.00    0.00    0.00    0.00    0.00    0.00    0.00    0.00    0.00
   H(K 55)    H(K 57)   80    4.30    0.00    0.00    0.00    0.00    0.00    0.24    0.00    0.00    0.00    0.00
   H(G 63)    H(W 64)   81    4.30    0.00    0.00    0.00    0.00    0.00    0.00    0.00    0.00    0.00    0.00
   H(K126)    H(K128)   82    4.50    0.00    0.28    0.13    0.00    0.00    0.00    0.00    0.00    0.14    0.00
   H(S 11)    H(N 13)   83    5.60    0.00    0.00    0.00    0.00    0.00    0.00    0.00    0.00    0.00    0.00
   H(K  8)    H(K 10)   84    4.20    0.00    0.27    0.21    0.00    0.13    0.22    0.00    0.12    0.24    0.00
   H(I  9)    H(K 10)   85    3.30    0.00    0.00    0.00    0.00    0.00    0.00    0.00    0.00    0.00    0.00
   H(S 11)    H(L 12)   86    3.10    0.00    0.00    0.00    0.00    0.00    0.00    0.00    0.00    0.00    0.00
   H(K 55)    H(D 56)   87    3.80    0.00    0.00    0.00    0.00    0.00    0.00    0.00    0.00    0.00    0.00
   H(S 54)    H(K 55)   88    3.80    0.00    0.00    0.00    0.00    0.00    0.00    0.00    0.00    0.00    0.00
   H(N 31)    H(W 34)   89    5.00    0.00    0.00    0.00    0.00    0.00    0.00    0.00    0.00    0.00    0.00
   H(T 20)    H(N 23)   90    4.80    0.10    0.00    0.00    0.00    0.00    0.09    0.00    0.00    0.00    0.00
   H(V 19)    H(T 20)   91    3.80    0.00    0.00    0.00    0.00    0.00    0.00    0.00    0.00    0.00    0.00
   H(T 20)    H(Q 21)   92    4.00    0.00    0.00    0.00    0.00    0.00    0.00    0.00    0.00    0.00    0.00
   H(F 52)    H(I 71)   93    5.10    0.27    0.64    1.56    0.00    0.45    0.49    0.00    0.31    0.00    0.00
   H(V 75)    H(E 76)   94    4.80    0.00    0.00    0.00    0.00    0.00    0.00    0.00    0.00    0.00    0.00
   H(E 73)    H(V 75)   95    3.90    0.00    0.07    0.00    0.07    0.21    0.44    0.00    0.11    0.30    0.00
   H(E 74)    H(V 75)   96    3.60    0.00    0.00    0.00    0.00    0.00    0.00    0.00    0.00    0.00    0.00
   H(D105)    H(R113)   97    5.00    0.00    0.00    0.28    0.00    0.00    0.00    0.00    0.00    0.00    0.00
  HE(Q 16)    H(V 46)   98    4.60    0.00    0.00    0.00    0.00    0.00    0.00    0.00    0.00    0.00    0.00
   H(G 48)    H(K 49)   99    3.70    0.00    0.00    0.00    0.00    0.00    0.00    0.00    0.00    0.00    0.00
   H(A 95)    H(D 96)  100    3.80    0.00    0.00    0.00    0.00    0.00    0.00    0.00    0.00    0.00    0.00
   H(S 92)    H(S 97)  101    4.40    0.00    0.15    0.44    0.10    0.04    0.69    0.00    0.05    0.45    0.00
   H(D105)    H(G106)  102    3.40    0.00    0.00    0.00    0.00    0.00    0.00    0.00    0.00    0.00    0.00
   H(Y137)    H(L138)  103    3.30    0.00    0.00    0.00    0.00    0.00    0.00    0.00    0.00    0.00    0.00
   H(F 29)    H(N 31)  104    4.70    0.06    0.00    0.28    0.24    0.21    0.22    0.00    0.00    0.00    0.00
   H(E 89)    H(V102)  105    4.60    0.21    0.00    0.72    0.00    0.00    0.00    0.00    0.13    0.51    0.00
   H(I 71)    H(E 72)  106    4.70    0.00    0.00    0.00    0.00    0.00    0.00    0.00    0.00    0.00    0.00
   H(E 72)    H(E 73)  107    3.80    0.00    0.00    0.00    0.00    0.00    0.00    0.00    0.00    0.00    0.00
   H(H101)    H(V102)  108    4.60    0.00    0.00    0.00    0.00    0.00    0.00    0.00    0.00    0.00    0.00
   H(T 88)    H(V102)  109    4.10    0.00    0.37    0.00    0.00    0.00    0.00    0.00    0.00    0.07    0.00
   H(K126)    H(H127)  110    3.70    0.00    0.00    0.00    0.00    0.00    0.00    0.00    0.00    0.00    0.00
   H(E  6)    H(I  9)  111    5.10    0.00    0.00    0.00    0.00    0.00    0.00    0.00    0.00    0.00    0.00
   H(N110)    H(G111)  112    4.30    0.00    0.00    0.00    0.00    0.00    0.00    0.00    0.00    0.00    0.00
   H(K  5)    H(E  6)  113    3.90    0.00    0.00    0.00    0.00    0.00    0.00    0.00    0.00    0.00    0.00
   H(K  5)    H(E  7)  114    4.60    0.00    0.00    0.00    0.00    0.00    0.00    0.00    0.00    0.00    0.00
   H(K 37)    H(E 38)  115    3.80    0.00    0.00    0.00    0.00    0.00    0.00    0.00    0.00    0.00    0.00
   H(D 44)    H(K 49)  116    3.90    0.00    0.00    0.08    0.00    0.00    0.00    0.00    0.08    0.00    0.00
   H(Q 21)    H(N 23)  117    3.70    0.25    0.39    0.55    0.25    0.12    0.38    0.22    0.17    0.28    0.00
   H(Q 21)    H(N 22)  118    3.30    0.00    0.00    0.00    0.00    0.00    0.00    0.00    0.00    0.00    0.00
   H(G 24)    H(T 25)  119    4.80    0.00    0.00    0.00    0.00    0.00    0.00    0.00    0.00    0.00    0.00
   H(G133)    H(Y134)  120    3.30    0.00    0.00    0.00    0.00    0.00    0.00    0.00    0.00    0.00    0.00
   H(Y 17)    H(V 19)  121    3.90    0.00    0.00    0.00    0.00    0.08    0.25    0.05    0.21    0.13    0.08
   H(Q 16)    H(V 19)  122    4.80    0.00    0.00    0.00    0.00    0.00    0.02    0.00    0.00    0.00    0.00
   H(E  7)    H(I  9)  123    4.50    0.00    0.00    0.00    0.00    0.00    0.00    0.00    0.00    0.00    0.00
   H(G 84)    H(M 85)  124    3.50    0.00    0.00    0.00    0.00    0.00    0.00    0.00    0.00    0.00    0.00
   H(E131)    H(E132)  125    3.20    0.00    0.00    0.00    0.00    0.00    0.00    0.00    0.00    0.00    0.00
   H(I 86)    H(R 87)  126    4.70    0.00    0.00    0.00    0.00    0.00    0.00    0.00    0.00    0.00    0.00
   H(V 46)    H(S 47)  127    4.00    0.00    0.00    0.00    0.00    0.00    0.00    0.00    0.00    0.00    0.00
   H(N104)    H(D105)  128    4.00    0.00    0.00    0.00    0.00    0.00    0.00    0.00    0.00    0.00    0.00
   H(V 46)    H(G 48)  129    3.90    0.00    0.00    0.24    0.07    0.00    0.27    0.06    0.15    0.19    0.01
   H(M 15)    H(Q 16)  130    3.30    0.00    0.00    0.00    0.00    0.00    0.00    0.00    0.00    0.00    0.00
   H(I 45)    H(V 46)  131    3.80    0.00    0.00    0.00    0.00    0.00    0.00    0.00    0.00    0.00    0.00
   H(E 32)    H(Y 33)  132    4.30    0.00    0.00    0.00    0.00    0.00    0.00    0.00    0.00    0.00    0.00
   H(Y 33)    H(W 34)  133    4.10    0.00    0.00    0.00    0.00    0.00    0.00    0.00    0.00    0.00    0.00
   H(K130)    H(G133)  134    5.20    0.00    0.00    0.00    0.10    0.00    0.00    0.00    0.00    0.00    0.00
   H(K128)    H(K130)  135    4.30    0.00    0.00    0.19    0.00    0.05    0.19    0.00    0.17    0.00    0.00
   H(K130)    H(E132)  136    4.10    0.00    0.01    0.20    0.00    0.03    0.00    0.00    0.00    0.00    0.00
   H(K130)    H(Y134)  137    4.60    0.00    0.43    0.50    0.00    0.69    0.81    0.00    0.60    0.16    0.04
   H(D 44)    H(R122)  138    5.20    0.00    0.00    0.00    0.00    0.00    0.00    0.00    0.00    0.00    0.00
   H(R122)    H(F123)  139    4.60    0.00    0.00    0.00    0.00    0.00    0.00    0.00    0.00    0.00    0.00
   H(T 81)    H(S 82)  140    4.70    0.00    0.00    0.00    0.00    0.00    0.00    0.00    0.00    0.00    0.00
   H(S 82)    H(H 83)  141    4.90    0.00    0.00    0.00    0.00    0.00    0.00    0.00    0.00    0.00    0.00
   H(H 83)    H(M 85)  142    4.80    0.00    0.00    0.00    0.00    0.00    0.00    0.00    0.00    0.00    0.00
   H(D 80)    H(T 81)  143    4.70    0.00    0.00    0.00    0.00    0.00    0.00    0.00    0.00    0.00    0.00
   H(L 41)    H(Y 42)  144    4.80    0.00    0.00    0.00    0.00    0.00    0.00    0.00    0.00    0.00    0.00
   H(Y 42)    H(F 52)  145    3.70    0.00    0.01    0.00    0.20    0.17    0.39    0.03    0.21    0.10    0.00
   H(H 83)    H(G 84)  146    4.70    0.00    0.00    0.00    0.00    0.00    0.00    0.00    0.00    0.00    0.00
   H(V 90)    H(R 91)  147    4.50    0.00    0.00    0.00    0.00    0.00    0.00    0.00    0.00    0.00    0.00
   H(E 77)    H(K 78)  148    4.60    0.00    0.00    0.00    0.00    0.00    0.00    0.00    0.00    0.00    0.00
   H(H 98)    H(L 99)  149    4.50    0.00    0.00    0.00    0.00    0.00    0.00    0.00    0.00    0.00    0.00
   H(S 54)    H(D 56)  150    4.50    0.03    0.00    0.00    0.00    0.00    0.00    0.00    0.00    0.00    0.00
   H(G133)    H(E135)  151    4.90    0.35    0.67    0.69    0.16    0.27    0.32    0.00    0.15    0.55    0.00
   H(S 92)    H(D 96)  152    4.60    0.00    0.00    0.33    0.11    0.00    0.57    0.00    0.04    0.40    0.00
   H(M 15)    H(Y 17)  153    4.20    0.00    0.30    0.54    0.00    0.11    0.12    0.00    0.08    0.13    0.00
   H(E 76)    H(E 77)  154    4.30    0.00    0.00    0.00    0.00    0.00    0.00    0.00    0.00    0.00    0.00
   H(L 79)    H(D 80)  155    4.70    0.00    0.00    0.00    0.00    0.00    0.00    0.00    0.00    0.00    0.00
   H(G 40)    H(S 54)  156    4.10    0.00    0.00    0.00    0.00    0.00    0.18    0.00    0.12    0.00    0.00
   H(H101)    H(C115)  157    4.20    0.00    0.00    0.04    0.00    0.00    0.00    0.00    0.00    0.00    0.00
   H(C115)    H(I116)  158    4.70    0.00    0.00    0.00    0.00    0.00    0.00    0.00    0.00    0.00    0.00
   H(R 87)    H(T 88)  159    4.70    0.00    0.00    0.00    0.00    0.00    0.00    0.00    0.00    0.00    0.00
   H(S118)    H(A120)  160    4.80    0.00    0.00    0.00    0.00    0.00    0.00    0.00    0.00    0.00    0.00
   H(E 76)   HG(V 90)  161    4.00    0.00    0.00    0.00    0.00    0.09    0.54    0.00    0.00    0.20    1.14
  HG(V 19)    H(T 20)  162    3.90    0.00    0.00    0.00    0.00    0.00    0.00    0.00    0.00    0.00    0.00
  HG(V 46)    H(S 47)  163    3.70    0.00    0.00    0.00    0.00    0.00    0.00    0.00    0.00    0.00    0.00
  HG(V 90)   HG(V102)  164    3.10    1.04    0.89    0.74    1.18    0.53    0.54    1.26    0.65    0.52    0.11
  HG(V 90)   HG(V102)  165    3.60    0.54    0.39    0.24    0.68    0.03    0.04    0.76    0.15    0.02    0.00
  HG(V 43)   HD(I 45)  166    5.00    0.80    0.00    0.22    0.71    0.00    1.15    0.35    0.00    0.99    2.70
  HD(L 41)   HG(V 43)  167    5.30    0.00    0.00    0.00    0.00    0.00    0.00    0.00    0.00    0.00    0.00
  HD(L 51)   HG(V 75)  168    2.90    1.80    0.98    0.83    3.13    1.80    2.22    2.44    1.43    1.01    1.12
  HG(V 90)    H(R 91)  169    4.20    0.00    0.00    0.00    0.00    0.00    0.00    0.00    0.00    0.00    0.58
  HG(V 90)    H(V102)  170    4.40    0.05    0.40    1.00    0.00    0.32    0.69    0.00    0.01    0.46    0.60
  HG(V 90)    H(L 99)  171    4.90    0.74    0.00    0.00    0.00    0.00    0.00    0.00    0.00    0.11    1.24
  HG(V 90)   HG(V102)  172    4.40    0.00    0.00    0.00    0.00    0.00    0.00    0.00    0.00    0.00    0.00
  HG(V102)   HD(L112)  173    3.50    0.68    0.00    0.00    0.84    0.01    0.00    0.91    0.09    0.00    0.00
  HG(V102)   HD(L112)  174    3.00    1.18    0.38    0.44    1.34    0.51    0.46    1.41    0.59    0.46    0.08
   H(V 43)   HG(V124)  175    4.00    0.72    1.34    1.21    0.13    0.78    0.71    0.00    0.17    0.21    0.74
   H(Y 42)   HG(V124)  176    5.70    0.00    0.00    0.00    0.00    0.16    0.63    0.00    0.00    0.32    1.19
   H(R122)   HG(V124)  177    6.00    0.00    0.00    0.00    0.17    0.00    0.09    0.00    0.45    1.36    0.05
  HD(L 41)   HG(V124)  178    4.80    0.35    0.00    0.00    0.12    0.00    0.00    0.15    0.00    0.00    2.16
  HG(V 19)    H(E 26)  179    4.40    0.00    0.00    0.00    0.21    0.13    1.26    0.00    0.00    0.00    0.05
  HG(V 19)   HD(N117)  180    4.20    0.78    0.00    0.00    0.71    0.01    0.00    0.35    0.00    0.00    0.49
  HG(V 19)    H(N117)  181    4.50    1.65    1.68    2.26    0.31    0.20    1.39    0.00    0.00    0.96    1.61
  HG(V 19)   HD(N117)  182    4.20    0.78    0.00    0.00    0.71    0.01    0.00    0.35    0.00    0.00    0.49
   H(Y 42)   HG(V 43)  183    3.70    0.34    0.72    1.15    1.02    1.72    2.02    0.24    0.78    1.77    1.08
  HG(V 43)   HG(V124)  184    2.90    1.66    1.24    1.31    1.96    1.14    1.26    1.95    1.11    1.04    0.74
  HD(L 41)   HG(V 43)  185    3.50    0.68    0.17    0.25    1.17    0.49    0.55    1.05    0.45    0.31    1.56
  HD(N 13)   HG(V 46)  186    4.00    0.24    0.00    0.00    0.46    0.51    0.22    0.42    0.26    0.47    0.00
  HG(V 75)   HG(V 90)  187    3.00    1.32    0.65    0.57    1.56    0.56    0.50    1.51    0.61    0.46    0.98
  HG(V 75)   HG(V102)  188    5.60    1.79    1.13    1.91    0.70    0.04    1.27    0.12    0.00    0.21    1.25
   H(T 88)   HG(V102)  189    5.80    0.00    0.00    0.00    0.00    0.00    0.00    0.00    0.00    0.00    0.00
   H(E 89)   HG(V102)  190    6.00    0.00    0.00    0.00    0.00    0.00    0.00    0.00    0.00    0.00    0.00
  HG(V102)   HD(L112)  191    4.10    0.08    0.00    0.00    0.24    0.00    0.00    0.31    0.00    0.00    0.00
  HG(V 90)   HG(V102)  192    3.00    1.14    0.99    0.84    1.28    0.63    0.64    1.36    0.75    0.62    0.21
   H(L 41)   HG(V124)  193    4.90    0.00    0.00    0.00    0.00    0.00    0.00    0.00    0.00    0.00    0.32
  HD(L 41)   HG(V124)  194    4.90    0.25    0.00    0.00    0.02    0.00    0.00    0.05    0.00    0.00    2.06
  HG(V 43)   HG(V124)  195    4.40    0.16    0.00    0.00    0.46    0.00    0.00    0.45    0.00    0.00    0.00
   H(K 10)   HD(L 12)  196    5.90    0.17    0.00    0.33    0.00    0.00    0.84    0.00    0.00    0.63    1.26
   H(S 11)   HD(L 12)  197    6.00    0.00    0.22    0.00    0.00    0.13    1.03    0.00    0.00    0.42    1.11
  HD(L 41)   HD(L138)  198    5.20    0.29    0.00    0.00    0.00    0.00    0.00    0.00    0.00    0.25    1.35
  HD(L 41)   HD(L129)  199    3.90    0.40    0.00    0.00    0.57    0.00    0.00    0.60    0.01    0.04    0.00
  HD(L 41)   HG(V 43)  200    4.00    0.18    0.00    0.00    0.67    0.00    0.05    0.55    0.00    0.00    1.06
  HE(Q 16)   HD(I 45)  201    4.10    0.00    0.00    0.00    0.00    0.00    0.00    0.00    0.00    0.00    0.00
  HE(Q 16)   HD(I 45)  202    4.10    0.00    0.00    0.00    0.00    0.00    0.00    0.00    0.00    0.00    0.00
  HD(L 12)   HD(I 45)  203    4.00    0.40    0.00    0.00    0.53    0.00    0.00    0.50    0.00    0.00    0.00
   H(D 44)   HD(L 51)  204    4.40    0.00    0.00    0.00    0.00    0.00    0.00    0.00    0.00    0.00    0.00
  HD(L 51)    H(V 75)  205    5.70    0.00    0.00    0.00    0.15    0.11    2.11    0.00    0.00    0.00    0.33
  HD(L 51)    H(E 74)  206    4.70    0.00    0.00    0.00    0.45    0.99    2.96    0.00    0.00    0.00    1.45
   H(Y 42)   HD(I 71)  207    5.70    0.00    0.00    0.00    0.00    0.00    0.00    0.00    0.00    0.00    0.11
  HD(I 71)   HD(L140)  208    3.30    1.40    0.89    1.01    1.45    0.77    0.26    2.32    1.54    1.58    0.00
  HD(I 71)   HD(L140)  209    4.50    0.20    0.00    0.00    0.25    0.00    0.00    1.12    0.34    0.38    0.00
  HD(L 41)   HD(I 71)  210    3.70    0.65    0.32    0.32    1.34    1.01    1.12    1.73    1.33    2.25    0.28
  HD(L 41)   HD(I 71)  211    4.40    0.00    0.00    0.00    0.64    0.31    0.42    1.03    0.63    1.55    0.00
  HG(V 43)   HD(I 71)  212    4.60    0.93    0.85    1.11    1.54    0.71    0.00    1.88    1.18    3.28    2.55
   H(S 92)   HD(L 99)  213    4.60    0.00    0.00    0.00    0.00    0.00    0.00    0.00    0.00    0.00    0.00
  HG(V 90)   HD(I116)  214    4.20    0.33    0.00    0.18    0.48    0.00    0.00    0.43    0.00    0.00    0.00
  HG(V 90)   HD(I116)  215    3.00    1.53    1.15    1.38    1.68    0.94    0.52    1.63    0.94    0.72    0.29
  HG(V124)   HD(L129)  216    2.80    1.39    0.69    0.69    1.73    0.74    0.47    1.76    0.85    0.83    0.89
  HD(L 41)   HD(L129)  217    3.10    1.20    0.73    0.61    1.37    0.73    0.47    1.40    0.81    0.84    0.33
  HD(L129)   HD(L138)  218    4.10    0.00    0.00    0.00    0.25    0.00    0.00    0.21    0.00    0.00    0.00
  HD(L 12)   HD(N 13)  219    5.90    0.00    0.00    0.00    0.00    0.00    0.17    0.00    0.00    0.00    0.00
  HD(L 12)    H(R 14)  220    6.00    0.00    0.00    0.00    0.00    0.09    0.25    0.00    0.00    0.17    0.84
  HD(L 12)    H(M 15)  221    6.00    0.00    0.00    0.00    0.00    0.00    0.07    0.00    0.00    0.00    0.27
  HD(L 12)   HD(N 13)  222    4.60    0.14    0.48    0.70    0.16    0.88    1.47    0.17    0.50    0.27    0.00
  HD(L 41)   HD(L140)  223    4.20    0.45    0.00    0.00    0.49    0.00    0.00    0.48    0.00    0.21    1.10
  HD(L 41)   HD(L129)  224    3.10    1.20    0.73    0.61    1.37    0.73    0.47    1.40    0.81    0.84    0.33
  HD(L 51)    H(L 99)  225    5.80    0.99    1.48    1.89    0.70    1.67    2.81    0.00    0.20    2.74    0.29
  HD(L 51)   HD(L 99)  226    2.80    2.28    1.46    1.27    3.27    2.15    1.55    2.65    1.72    1.28    0.37
   H(V 75)   HD(L 99)  227    4.90    0.00    0.00    0.90    0.00    0.17    1.46    0.00    0.18    1.45    0.86
  HG(V 90)   HD(L 99)  228    4.20    0.39    0.00    0.00    0.58    0.00    0.00    0.57    0.00    0.00    0.49
   H(V 43)   HD(L121)  229    4.90    0.00    0.00    0.00    0.00    0.00    0.00    0.00    0.00    0.00    0.00
   H(D 44)   HD(L121)  230    4.80    0.00    0.00    0.00    0.00    0.00    0.00    0.00    0.00    0.00    0.61
  HD(L129)    H(K130)  231    4.70    0.00    0.00    0.00    0.00    0.00    0.00    0.00    0.00    0.00    0.92
  HG(V124)   HD(L129)  232    4.10    0.09    0.00    0.00    0.43    0.00    0.00    0.46    0.00    0.00    0.00
  HD(L 41)   HD(L140)  233    4.20    0.45    0.00    0.00    0.49    0.00    0.00    0.48    0.00    0.21    1.10
  HD(L121)    H(R122)  234    4.40    0.00    0.00    0.00    0.00    0.00    0.00    0.00    0.00    0.00    0.00
   H(A120)   HD(L121)  235    4.60    0.19    0.00    0.00    0.00    0.00    0.49    0.00    0.00    0.00    0.86
  HD(L129)   HD(L138)  236    3.50    0.60    0.10    0.01    0.85    0.21    0.15    0.81    0.23    0.25    0.22
  HG(V 19)    H(T 25)  237    4.90    0.00    0.00    0.00    0.00    0.00    0.00    0.00    0.00    0.00    0.16
  HD(L 51)   HD(L121)  238    3.20    1.86    1.00    1.03    1.67    1.04    1.74    1.66    1.08    0.88    0.70
  HG(V 75)   HD(L 99)  239    3.10    1.06    0.52    0.43    1.35    0.58    0.54    1.44    0.70    0.73    0.35
  HG(V 75)   HD(L 99)  240    3.60    0.56    0.02    0.00    0.85    0.08    0.04    0.94    0.20    0.23    0.00
  HD(I  9)   HG(V 46)  241    4.40    0.47    0.00    0.00    0.47    0.00    0.00    0.40    0.00    0.00    0.35
  HG(V 43)   HD(L129)  242    4.10    2.59    2.12    2.39    1.63    0.39    0.31    1.71    0.59    1.62    1.89
  HG(V 46)   HD(L 51)  243    4.70    1.90    2.21    2.36    1.55    0.59    1.50    1.03    0.13    2.38    2.98
  HD(L 51)   HG(V 75)  244    4.00    0.70    0.00    0.00    2.03    0.70    1.12    1.34    0.33    0.00    0.02
  HD(L 51)   HD(I116)  245    4.50    0.59    0.00    0.05    1.27    0.72    2.82    0.87    0.48    0.06    0.95
  HD(L 51)   HD(I 71)  246    4.30    0.94    0.14    0.00    1.74    1.07    1.75    1.23    0.43    0.88    2.68
  HD(L 51)   HD(L 99)  247    2.50    2.58    1.76    1.57    3.57    2.45    1.85    2.95    2.02    1.58    0.67
  HD(L 99)   HD(I116)  248    4.40    0.45    0.00    0.00    0.24    0.00    0.00    0.17    0.00    0.00    0.50
  HG(V 43)   HG(V124)  249    3.10    1.46    1.04    1.11    1.76    0.94    1.06    1.75    0.91    0.84    0.54
  HD(L 12)   HD(N 13)  250    4.50    0.24    0.58    0.80    0.26    0.98    1.57    0.27    0.60    0.37    0.00
   H(N 13)    H(R 14)  251    3.70    0.00    0.00    0.00    0.00    0.00    0.00    0.00    0.00    0.00    0.00
   H(Q 16)    H(E 18)  252    4.50    0.00    0.00    0.00    0.00    0.00    0.00    0.00    0.00    0.00    0.00
   H(V 19)    H(Q 21)  253    3.70    0.25    0.46    0.52    0.37    0.53    0.11    0.32    0.59    0.86    0.12
   H(Q 21)    H(G 24)  254    4.80    0.31    0.49    0.48    0.06    0.00    0.30    0.00    0.00    0.13    0.05
  HD(N 22)    H(G 24)  255    6.00    0.00    0.05    0.39    0.00    0.58    0.75    0.00    0.04    1.68    0.00
  HD(N 22)    H(G 24)  256    6.00    0.00    0.05    0.39    0.00    0.58    0.75    0.00    0.04    1.68    0.00
   H(Y 42)    H(S 54)  257    4.40    0.53    0.37    0.00    0.40    0.99    1.02    0.00    0.62    1.49    0.00
   H(I 71)    H(E 73)  258    6.00    0.00    0.00    0.00    0.00    0.00    0.00    0.00    0.00    0.00    0.00
   H(I 71)    H(E 74)  259    6.00    0.00    0.00    0.00    0.00    0.00    0.00    0.00    0.00    0.00    0.00
   H(K 78)    H(R 91)  260    4.90    0.00    0.00    0.00    0.00    0.00    0.00    0.00    0.00    0.00    0.00
   H(D 80)    H(E 89)  261    4.80    0.00    0.00    0.00    0.13    0.00    0.11    0.00    0.00    0.00    0.00
   H(S 92)    H(L 99)  262    5.20    0.00    0.00    0.00    0.00    0.00    0.03    0.00    0.00    0.00    0.00
   H(H101)    H(N117)  263    6.00    0.20    0.00    0.00    0.00    0.00    0.00    0.00    0.00    0.00    0.00
   H(F103)    H(G106)  264    5.90    0.00    0.02    0.00    0.42    0.80    0.66    0.00    0.35    0.49    0.00
   H(F141)    H(N142)  265    4.00    0.00    0.00    0.00    0.00    0.00    0.00    0.00    0.00    0.00    0.00
   H(E 26)  HE1(W 64)  266    4.90    0.00    0.00    0.00    0.00    0.00    0.00    0.00    0.00    0.00    0.00
  HD(N110)    H(L112)  267    6.00    0.00    0.00    0.42    0.00    0.00    0.00    0.00    0.00    0.00    0.00
  HD(N110)    H(L112)  268    6.00    0.00    0.00    0.42    0.00    0.00    0.00    0.00    0.00    0.00    0.00
   H(L112)    H(R113)  269    5.40    0.00    0.00    0.00    0.00    0.00    0.00    0.00    0.00    0.00    0.00
   H(E131)    H(Y134)  270    4.80    0.05    0.66    0.44    0.43    0.73    0.72    0.00    0.51    0.85    0.01
   H(E  6)    H(K  8)  271    4.20    0.00    0.05    0.15    0.00    0.08    0.21    0.00    0.15    0.00    0.00
   H(D 44)    H(V 46)  272    5.60    0.00    0.00    0.00    0.00    0.00    0.00    0.00    0.00    0.00    0.00
   H(E  6)    H(E  7)  273    3.30    0.00    0.00    0.00    0.00    0.00    0.00    0.00    0.00    0.00    0.00
   H(E  7)    H(K  8)  274    3.30    0.00    0.00    0.00    0.00    0.00    0.00    0.00    0.00    0.00    0.00
   H(K  8)    H(I  9)  275    3.30    0.00    0.00    0.00    0.00    0.00    0.00    0.00    0.00    0.00    0.00
   H(K 10)    H(S 11)  276    3.50    0.00    0.00    0.00    0.00    0.00    0.00    0.00    0.00    0.00    0.00
   H(K 10)    H(N 13)  277    5.10    0.00    0.00    0.00    0.00    0.00    0.00    0.00    0.00    0.00    0.00
   H(K  8)    H(S 11)  278    5.70    0.00    0.14    0.20    0.00    0.00    0.00    0.00    0.00    0.00    0.00
   H(I  9)    H(S 11)  279    4.90    0.00    0.00    0.00    0.00    0.00    0.00    0.00    0.00    0.00    0.00
   H(L 12)    H(R 14)  280    5.30    0.00    0.00    0.00    0.00    0.00    0.00    0.00    0.00    0.00    0.00
   H(L 12)    H(N 13)  281    4.50    0.00    0.00    0.00    0.00    0.00    0.00    0.00    0.00    0.00    0.00
   H(R 14)    H(M 15)  282    3.80    0.00    0.00    0.00    0.00    0.00    0.00    0.00    0.00    0.00    0.00
   H(R 14)    H(Q 16)  283    4.80    0.00    0.00    0.00    0.00    0.00    0.00    0.00    0.00    0.00    0.00
   H(Q 16)    H(Y 17)  284    3.50    0.00    0.00    0.00    0.00    0.00    0.00    0.00    0.00    0.00    0.00
   H(R 14)    H(Y 17)  285    4.70    0.03    0.10    0.00    0.00    0.00    0.30    0.05    0.00    0.00    0.07
   H(M 15)    H(E 18)  286    4.70    0.00    0.34    0.47    0.00    0.17    0.32    0.00    0.20    0.42    0.01
   H(Y 17)    H(E 18)  287    3.30    0.00    0.00    0.00    0.00    0.00    0.00    0.00    0.00    0.00    0.00
   H(E 18)    H(V 19)  288    3.40    0.00    0.00    0.00    0.00    0.00    0.00    0.00    0.00    0.00    0.00
   H(Y 17)    H(T 20)  289    5.10    0.00    0.00    0.00    0.00    0.00    0.00    0.00    0.00    0.00    0.00
   H(E 18)    H(T 20)  290    4.70    0.00    0.00    0.00    0.00    0.00    0.00    0.00    0.00    0.00    0.00
   H(N 23)    H(G 24)  291    3.40    0.00    0.00    0.00    0.00    0.00    0.00    0.00    0.00    0.00    0.00
   H(T 25)    H(E 26)  292    4.50    0.00    0.00    0.00    0.00    0.00    0.00    0.00    0.00    0.00    0.00
   H(N 31)    H(E 32)  293    4.60    0.00    0.00    0.00    0.00    0.00    0.00    0.00    0.00    0.00    0.00
   H(E 32)    H(W 34)  294    4.60    0.00    0.00    0.00    0.00    0.00    0.00    0.00    0.00    0.00    0.00
   H(Q 30)  HE1(W 34)  295    4.70    0.00    0.00    0.00    0.00    0.00    0.61    0.00    0.00    0.38    0.00
   H(Y 33)    H(H 36)  296    6.00    0.00    0.00    0.00    0.00    0.00    0.00    0.00    0.00    0.00    0.00
   H(E 39)    H(G 40)  297    4.70    0.00    0.00    0.00    0.00    0.00    0.00    0.00    0.00    0.00    0.00
   H(G 40)    H(L 41)  298    4.50    0.00    0.00    0.00    0.00    0.00    0.00    0.00    0.00    0.00    0.00
   H(L 41)    H(V124)  299    3.00    0.98    0.86    1.06    0.44    0.20    0.28    0.37    0.46    0.40    0.00
   H(V 43)    H(L 51)  300    5.50    0.00    0.00    0.00    0.00    0.00    0.00    0.00    0.00    0.00    0.00
   H(V 43)    H(D 44)  301    4.60    0.00    0.00    0.00    0.00    0.00    0.00    0.00    0.00    0.00    0.00
   H(D 44)    H(I 45)  302    4.90    0.00    0.00    0.00    0.00    0.00    0.00    0.00    0.00    0.00    0.00
   H(D 44)    H(L 51)  303    4.90    0.00    0.00    0.00    0.00    0.00    0.00    0.00    0.00    0.00    0.00
   H(V 46)    H(K 49)  304    6.00    0.00    0.00    0.00    0.00    0.00    0.15    0.00    0.00    0.00    0.00
   H(D 44)    H(G 48)  305    4.70    0.42    0.58    0.19    0.61    0.45    0.49    0.00    0.36    0.77    0.00
   H(I 45)    H(G 48)  306    5.00    0.00    0.00    0.00    0.03    0.00    0.00    0.00    0.00    0.00    0.00
   H(Y 42)    H(L 51)  307    4.70    0.00    0.28    0.00    0.00    0.00    0.00    0.00    0.00    0.00    0.00
   H(L 51)    H(F 52)  308    3.20    0.00    0.00    0.00    0.36    0.00    0.00    0.05    0.00    0.00    0.00
   H(S 54)    H(K 57)  309    5.60    0.00    0.00    0.00    0.00    0.00    0.00    0.00    0.00    0.00    0.00
   H(G 40)    H(K 55)  310    5.00    0.00    0.00    0.00    0.00    0.00    0.35    0.00    0.05    0.25    0.00
   H(T 68)    H(K 69)  311    3.20    0.00    0.00    0.00    0.00    0.00    0.00    0.00    0.00    0.00    0.00
   H(E 73)    H(E 74)  312    3.00    0.00    0.00    0.00    0.00    0.00    0.00    0.00    0.00    0.00    0.00
   H(E 77)    H(R 91)  313    6.00    0.00    0.00    0.00    0.00    0.00    0.00    0.00    0.00    0.00    0.00
   H(K 78)    H(E 89)  314    3.20    0.22    0.80    0.72    0.09    0.24    0.19    0.16    0.28    0.17    0.00
   H(K 78)    H(L 79)  315    4.20    0.00    0.00    0.00    0.00    0.00    0.00    0.00    0.00    0.00    0.00
   H(L 79)    H(E 89)  316    4.70    0.00    0.20    0.11    0.09    0.39    0.46    0.11    0.29    0.38    0.08
   H(D 80)    H(R 87)  317    3.50    0.00    0.32    0.51    0.00    0.01    0.01    0.00    0.05    0.07    0.00
   H(D 80)    H(T 88)  318    4.90    0.01    0.00    0.00    0.00    0.00    0.00    0.00    0.00    0.00    0.00
   H(M 85)    H(I 86)  319    4.40    0.00    0.00    0.00    0.00    0.00    0.00    0.00    0.00    0.00    0.00
   H(T 88)    H(E 89)  320    4.60    0.00    0.00    0.00    0.00    0.00    0.00    0.00    0.00    0.00    0.00
   H(E 89)    H(V 90)  321    4.60    0.00    0.00    0.00    0.00    0.00    0.00    0.00    0.00    0.00    0.00
   H(V 90)    H(G100)  322    4.20    0.00    0.00    0.00    0.00    0.00    0.00    0.00    0.00    0.00    0.00
   H(V 90)    H(H101)  323    4.50    0.00    0.14    0.36    0.09    0.80    0.09    0.00    0.57    0.31    0.00
   H(E 76)    H(R 91)  324    3.40    0.00    0.26    0.25    0.00    0.00    0.00    0.00    0.00    0.00    0.00
   H(R 91)    H(S 92)  325    4.80    0.00    0.00    0.00    0.00    0.00    0.00    0.00    0.00    0.00    0.00
   H(S 92)    H(H 98)  326    5.10    0.00    0.00    0.00    0.00    0.00    0.00    0.00    0.00    0.24    0.00
   H(S 97)    H(H 98)  327    5.00    0.00    0.00    0.00    0.00    0.00    0.00    0.00    0.00    0.00    0.00
   H(L 99)    H(G100)  328    3.30    0.00    0.00    0.00    0.00    0.00    0.00    0.00    0.00    0.00    0.00
   H(K 78)    H(V 90)  329    5.30    0.00    0.00    0.00    0.00    0.00    0.00    0.00    0.00    0.00    0.00
   H(V 90)    H(V102)  330    4.60    0.00    0.28    0.73    0.00    0.67    1.06    0.00    0.55    0.64    0.00
   H(V102)    H(F103)  331    4.50    0.00    0.00    0.00    0.00    0.00    0.00    0.00    0.00    0.00    0.00
   H(F103)    H(D105)  332    4.80    0.00    0.06    0.00    0.00    0.06    0.00    0.00    0.19    0.51    0.00
   H(F103)    H(R113)  333    3.40    0.00    0.33    0.22    0.00    0.00    0.00    0.00    0.14    0.00    0.00
   H(F103)    H(Y114)  334    5.50    0.00    0.00    0.00    0.00    0.00    0.00    0.00    0.00    0.00    0.00
   H(F103)    H(C115)  335    5.20    0.00    0.00    0.00    0.00    0.00    0.00    0.00    0.00    0.00    0.00
   H(G106)    H(R113)  336    4.80    0.00    0.37    0.66    0.00    0.00    0.00    0.00    0.00    0.12    0.00
   H(G108)    H(G111)  337    5.00    0.00    0.00    0.00    0.00    0.00    0.00    0.00    0.00    0.00    0.00
   H(G108)    H(L112)  338    5.20    0.00    0.00    0.00    0.00    0.00    0.00    0.00    0.00    0.00    0.00
   H(N104)    H(R113)  339    5.40    0.00    0.00    0.00    0.00    0.00    0.00    0.00    0.00    0.00    0.00
   H(N104)    H(G106)  340    4.90    0.00    0.00    0.00    0.49    0.64    0.70    0.00    0.00    0.00    0.00
   H(R113)    H(Y114)  341    4.80    0.00    0.00    0.00    0.00    0.00    0.00    0.00    0.00    0.00    0.00
   H(F 67)    H(Y114)  342    3.70    5.42    6.40   11.13    1.06    1.17    3.27    0.52    0.62    0.00    0.00
   H(Y114)    H(C115)  343    4.80    0.00    0.00    0.00    0.00    0.00    0.00    0.00    0.00    0.00    0.00
   H(A119)    H(L121)  344    4.30    0.00    0.00    0.00    0.00    0.00    0.00    0.00    0.00    0.00    0.00
   H(A119)    H(A120)  345    3.80    0.00    0.00    0.00    0.00    0.00    0.00    0.00    0.00    0.00    0.00
   H(A120)    H(L121)  346    3.20    0.00    0.00    0.00    0.00    0.00    0.00    0.00    0.00    0.00    0.00
   H(V 43)    H(R122)  347    3.00    0.35    0.64    0.38    0.29    0.32    0.69    0.29    0.43    0.33    0.00
   H(I 45)    H(R122)  348    4.20    0.28    1.17    1.25    0.00    0.53    0.43    0.00    0.34    0.52    0.00
   H(L121)    H(R122)  349    4.60    0.00    0.00    0.00    0.00    0.00    0.00    0.00    0.00    0.00    0.00
   H(Y 42)    H(V124)  350    5.30    0.09    0.62    0.20    0.00    0.00    0.03    0.00    0.13    0.00    0.00
   H(V 43)    H(V124)  351    5.00    0.00    0.80    0.43    0.00    0.00    0.21    0.00    0.00    0.00    0.00
   H(F123)    H(V124)  352    4.50    0.00    0.00    0.00    0.00    0.00    0.00    0.00    0.00    0.00    0.00
   H(L 41)    H(K126)  353    5.20    0.00    0.82    0.70    0.00    0.00    0.00    0.00    0.17    0.00    0.00
   H(H127)    H(K128)  354    3.80    0.00    0.00    0.00    0.00    0.00    0.00    0.00    0.00    0.00    0.00
   H(H127)    H(L129)  355    3.80    0.00    0.07    0.55    0.27    0.57    0.49    0.20    0.42    0.56    0.00
   H(K128)    H(L129)  356    3.00    0.00    0.00    0.00    0.00    0.00    0.00    0.00    0.00    0.00    0.00
   H(L129)    H(K130)  357    2.80    0.00    0.00    0.00    0.00    0.00    0.00    0.00    0.00    0.00    0.00
   H(K130)    H(E131)  358    3.20    0.00    0.00    0.00    0.00    0.00    0.00    0.00    0.00    0.00    0.00
   H(L129)    H(E131)  359    4.40    0.00    0.00    0.00    0.00    0.00    0.00    0.00    0.00    0.00    0.00
   H(L129)    H(E132)  360    5.10    0.00    0.00    0.00    0.00    0.00    0.00    0.00    0.00    0.00    0.00
   H(E132)    H(Y134)  361    3.90    0.09    0.30    0.36    0.22    0.31    0.32    0.26    0.35    0.49    0.00
   H(E131)    H(G133)  362    4.00    0.05    0.17    0.26    0.23    0.22    0.24    0.11    0.23    0.25    0.00
   H(E132)    H(G133)  363    3.30    0.00    0.00    0.00    0.00    0.00    0.00    0.00    0.00    0.00    0.00
   H(Y134)    H(E135)  364    3.40    0.00    0.00    0.00    0.00    0.00    0.00    0.00    0.00    0.00    0.00
   H(E135)    H(Y137)  365    5.00    0.00    0.00    0.00    0.00    0.00    0.00    0.00    0.00    0.05    0.00
   H(E135)    H(L138)  366    5.10    0.00    0.03    0.00    0.00    0.30    0.28    0.00    0.14    0.65    0.00
   H(L138)    H(L140)  367    4.90    0.00    0.00    0.00    0.00    0.00    0.00    0.00    0.00    0.00    0.00
   H(L140)    H(N142)  368    4.10    0.00    0.00    0.00    0.00    0.04    0.36    0.00    0.09    0.03    0.00
   H(L144)    H(E145)  369    4.90    0.00    0.00    0.00    0.00    0.00    0.00    0.00    0.00    0.00    0.00
  HG(V 90)   HD(L112)  370    4.90    3.41    3.09    2.98    2.05    1.11    1.13    2.37    1.21    3.41    1.55
  HG(V 46)   HD(L 99)  371    4.70    5.97    2.68    3.28    3.10    1.12    5.92    2.12    0.62    0.15    2.05
  HD(I  9)   HG(V 46)  372    5.50    0.00    0.00    0.00    0.00    0.00    0.00    0.00    0.00    0.00    0.00
  HG(V 75)   HG(V 90)  373    4.50    0.00    0.00    0.00    0.06    0.00    0.00    0.01    0.00    0.00    0.00
  HG(V 75)   HG(V 90)  374    4.00    0.32    0.00    0.00    0.56    0.00    0.00    0.51    0.00    0.00    0.00
  HG(V 90)   HD(L 99)  375    4.70    0.00    0.00    0.00    0.08    0.00    0.00    0.07    0.00    0.00    0.00
  HG(V 90)   HD(L 99)  376    5.10    0.00    0.00    0.00    0.00    0.00    0.00    0.00    0.00    0.00    0.00
  HG(V 75)   HG(V 90)  377    4.00    0.32    0.00    0.00    0.56    0.00    0.00    0.51    0.00    0.00    0.00
  HG(V124)   HD(L129)  378    4.80    0.00    0.00    0.00    0.00    0.00    0.00    0.00    0.00    0.00    0.00
  HD(L 12)   HG(V 46)  379    5.20    0.00    0.00    0.00    0.00    0.00    0.00    0.00    0.00    0.00    0.00
  HD(L 12)   HG(V 46)  380    3.20    0.89    0.60    0.66    1.49    0.69    0.47    1.70    0.85    0.58    1.09
  HG(V 75)   HD(L 99)  381    4.30    0.00    0.00    0.00    0.15    0.00    0.00    0.24    0.00    0.00    0.00
  HG(V 75)   HD(L 99)  382    5.10    0.00    0.00    0.00    0.00    0.00    0.00    0.00    0.00    0.00    0.00
  HG(V124)   HD(L138)  383    6.00    1.24    0.68    0.03    0.00    0.00    2.14    0.00    0.00    0.00    2.93
  HD(I  9)   HD(L 12)  384    4.40    0.01    0.00    0.00    0.33    0.00    0.00    0.27    0.00    0.00    0.00
  HD(L 12)   HG(V 46)  385    4.80    0.00    0.00    0.00    0.00    0.00    0.00    0.10    0.00    0.00    0.00
  HD(L 41)   HD(L129)  386    4.40    0.00    0.00    0.00    0.07    0.00    0.00    0.10    0.00    0.00    0.00
  HD(L 51)   HG(V 75)  387    4.70    0.00    0.00    0.00    1.33    0.00    0.42    0.64    0.00    0.00    0.00
  HD(L 79)   HD(I 86)  388    4.80    0.00    0.00    0.00    0.00    0.00    0.00    0.00    0.00    0.00    0.00
  HD(L 79)   HD(I 86)  389    4.20    0.31    0.00    0.00    0.36    0.00    0.00    0.34    0.00    0.00    0.00
  HD(L 99)   HD(L121)  390    5.30    2.13    0.20    0.00    1.52    0.02    2.59    0.34    0.00    0.00    1.97
  HG(V102)   HD(L112)  391    4.60    0.00    0.00    0.00    0.00    0.00    0.00    0.00    0.00    0.00    0.00
  HD(L 99)   HD(I116)  392    6.00    0.00    0.00    0.00    0.00    0.00    0.00    0.00    0.00    0.00    0.00
  HD(I116)   HD(L121)  393    5.00    0.04    0.00    0.00    0.51    0.00    0.21    0.15    0.00    0.00    1.28
  HD(L 12)   HG(V 46)  394    5.60    0.00    0.00    0.00    0.00    0.00    0.00    0.00    0.00    0.00    0.00
  HD(L 41)   HD(L138)  395    3.60    1.89    0.95    1.58    1.59    0.84    1.27    1.57    0.69    1.85    2.95
  HD(L 51)   HD(L 99)  396    4.40    0.68    0.00    0.00    1.67    0.55    0.00    1.05    0.12    0.00    0.00
  HD(L 51)   HD(L121)  397    5.50    0.00    0.00    0.00    0.00    0.00    0.00    0.00    0.00    0.00    0.00
  HD(L129)   HD(L138)  398    3.70    0.40    0.00    0.00    0.65    0.01    0.00    0.61    0.03    0.05    0.02
  HD(L129)   HD(L138)  399    5.50    0.00    0.00    0.00    0.00    0.00    0.00    0.00    0.00    0.00    0.00
  HD(L 51)   HD(L121)  400    4.70    0.36    0.00    0.00    0.17    0.00    0.24    0.16    0.00    0.00    0.00
   H(L 41)   HD(L129)  401    3.90    0.41    0.49    0.90    0.00    0.00    0.31    0.00    0.00    0.00    0.00
   H(L 41)   HD(L129)  402    3.50    0.81    0.89    1.30    0.06    0.32    0.71    0.00    0.13    0.00    0.04
   H(A120)   HD(L121)  403    4.30    0.49    0.00    0.00    0.00    0.00    0.79    0.00    0.00    0.00    1.16
   H(E 18)   HG(V 19)  404    5.00    0.28    0.49    0.43    0.00    0.52    0.56    0.00    0.33    0.29    0.58
  HG(V 90)    H(C115)  405    4.50    1.16    1.85    1.72    0.00    0.00    0.09    0.00    0.00    0.00    0.89
  HG(V 19)    H(A119)  406    4.20    0.41    0.00    0.02    0.00    0.04    1.11    0.00    0.00    0.00    0.00
  HD(L 12)    H(N 13)  407    4.20    0.00    0.00    0.00    0.00    0.00    0.00    0.00    0.00    0.00    0.71
  HD(L 12)    H(V 46)  408    4.40    0.00    0.00    0.00    0.00    0.00    0.00    0.00    0.00    0.00    0.00
  HD(L 79)    H(D 80)  409    4.50    0.00    0.00    0.00    0.00    0.00    0.00    0.00    0.00    0.00    0.00
  HD(L 79)    H(D 80)  410    2.80    0.00    0.02    0.00    0.19    0.26    0.13    0.22    0.25    0.11    0.22
  HG(V 46)    H(S 47)  411    4.20    0.00    0.00    0.00    0.00    0.00    0.00    0.00    0.00    0.00    0.00
  HG(V102)    H(F103)  412    3.60    0.00    0.00    0.00    0.00    0.00    0.00    0.00    0.00    0.00    0.90
  HD(N104)   HD(L112)  413    3.70    0.24    0.52    0.27    0.41    0.85    0.55    0.40    0.55    0.92    0.00
   H(N104)   HD(L112)  414    4.40    0.00    0.00    0.00    0.00    0.03    0.63    0.00    0.00    0.49    0.34
  HD(L 12)   HD(N 13)  415    4.70    0.04    0.38    0.60    0.06    0.78    1.37    0.07    0.40    0.17    0.00
  HG(V 19)    H(E 26)  416    3.80    0.41    0.01    0.29    0.81    0.73    1.86    0.00    0.46    0.50    0.65
  HD(N 13)   HG(V 46)  417    4.50    0.00    0.00    0.00    0.00    0.01    0.00    0.00    0.00    0.00    0.00
  HG(V 46)    H(G 48)  418    5.40    0.00    0.00    0.00    0.00    0.00    0.00    0.00    0.00    0.00    0.00
  HG(V 19)    H(A120)  419    4.90    0.46    0.08    1.47    0.00    0.07    1.49    0.00    0.00    0.00    0.13
   H(Q 16)   HG(V 19)  420    4.80    0.30    0.67    0.64    0.00    0.76    0.99    0.00    0.59    0.74    1.04
  HG(V 90)    H(G100)  421    5.30    0.00    0.00    0.00    0.00    0.00    0.00    0.00    0.00    0.00    0.00
  HG(V 43)    H(V124)  422    4.50    0.00    0.00    0.17    0.00    0.58    0.42    0.00    0.12    0.69    0.62
   H(I 71)   HG(V 75)  423    5.40    0.00    0.00    0.00    0.00    0.00    0.00    0.00    0.00    0.00    0.00
  HG(V 90)    H(H101)  424    3.60    0.16    0.09    0.00    0.24    0.76    1.10    0.00    0.41    0.17    1.12
   H(D 44)   HD(L 99)  425    5.80    2.23    1.64    1.67    0.13    0.87    3.72    0.00    0.17    1.06    0.02
  HG(V102)    H(R113)  426    3.80    0.27    0.00    0.00    0.00    0.05    0.19    0.00    0.00    0.72    0.94
   H(I 45)   HD(L121)  427    4.70    0.09    0.00    0.11    0.00    0.00    0.00    0.00    0.00    0.00    0.89
   H(L 41)   HG(V124)  428    4.60    0.00    0.00    0.00    0.00    0.00    0.00    0.00    0.00    0.19    0.62
  HD(L 79)    H(E 89)  429    5.00    0.06    0.00    0.00    0.00    0.00    0.25    0.00    0.00    0.00    1.33
  HG(V124)    H(L129)  430    3.60    0.34    0.00    0.00    0.13    0.00    0.03    0.04    0.02    0.00    0.67
  HD(L 41)    H(L 51)  431    4.60    0.00    0.00    0.00    0.00    0.00    0.00    0.00    0.00    0.00    0.42
  HG(V 75)    H(R 91)  432    4.20    0.00    0.00    0.00    0.00    0.00    0.06    0.00    0.00    0.11    1.41
   H(E 76)   HG(V 90)  433    4.90    0.00    0.00    0.00    0.00    0.00    0.00    0.00    0.00    0.00    0.24
   H(D 44)   HG(V 46)  434    4.70    0.99    2.66    2.51    0.59    1.84    2.69    0.00    0.66    2.18    1.58
   H(Y134)   HD(L138)  435    5.10    0.00    0.00    0.00    0.00    0.00    0.00    0.00    0.00    0.11    0.08
   H(K  8)   HD(I  9)  436    5.30    0.00    0.00    0.00    0.00    0.30    1.10    0.00    0.20    0.35    0.86
   H(I  9)   HD(L 12)  437    4.60    0.96    1.33    0.97    0.00    0.82    1.51    0.00    0.43    1.01    1.22
  HD(I  9)    H(K 10)  438    4.70    0.33    0.00    0.00    0.00    0.00    0.64    0.00    0.00    0.00    0.98
  HD(I 45)    H(V 46)  439    4.70    0.00    0.00    0.00    0.00    0.00    0.00    0.00    0.00    0.00    0.98
  HD(L 12)    H(Q 16)  440    4.50    0.35    0.00    0.00    0.00    0.00    0.07    0.00    0.00    0.00    0.89
   H(Q 16)   HG(V 46)  441    5.10    0.00    0.00    0.00    0.00    0.09    0.24    0.00    0.00    0.81    1.39
   H(Y 17)   HG(V 46)  442    4.90    0.21    0.37    0.15    0.00    0.00    0.22    0.00    0.00    0.71    1.26
  HG(V 19)    H(T 20)  443    3.70    0.00    0.00    0.00    0.00    0.00    0.00    0.00    0.00    0.00    0.05
  HG(V 19)    H(N 23)  444    4.30    0.63    0.00    0.00    0.00    0.19    0.00    0.00    0.00    0.58    1.40
  HG(V 19)    H(G 24)  445    4.40    0.00    0.00    0.00    0.00    0.27    0.00    0.00    0.00    0.35    0.00
  HG(V 19)    H(G 24)  446    3.80    0.04    0.00    0.00    0.00    0.87    0.42    0.00    0.57    0.95    0.04
  HG(V 19)    H(T 25)  447    4.90    0.00    0.00    0.00    0.00    0.00    0.00    0.00    0.00    0.00    0.16
  HD(L 41)    H(Y 42)  448    3.10    0.00    0.00    0.00    0.06    0.00    0.00    0.10    0.00    0.00    0.99
   H(V 43)   HD(L121)  449    5.20    0.00    0.00    0.00    0.00    0.00    0.00    0.00    0.00    0.00    0.00
   H(D 44)   HD(L 51)  450    3.40    0.42    0.00    0.00    0.19    0.00    0.55    0.00    0.00    0.00    0.01
  HG(V 43)    H(D 44)  451    4.10    0.00    0.00    0.00    0.00    0.00    0.00    0.00    0.00    0.00    0.22
  HG(V 43)    H(D 44)  452    3.60    0.02    0.00    0.00    0.00    0.00    0.00    0.00    0.00    0.00    0.72
  HD(L 12)    H(I 45)  453    5.40    0.00    0.00    0.00    0.00    0.00    0.00    0.00    0.00    0.42    0.00
   H(I 45)   HG(V 46)  454    5.80    0.00    0.00    0.00    0.00    0.00    0.00    0.00    0.00    0.00    0.00
  HG(V 43)    H(G 48)  455    4.40    2.13    0.25    0.62    3.08    1.79    2.75    0.13    0.53    0.00    0.86
   H(K 49)   HD(L 51)  456    5.70    0.00    0.00    0.00    0.00    0.00    0.00    0.00    0.00    0.00    0.00
   H(K 49)   HD(L 51)  457    5.30    0.00    0.00    0.00    0.00    0.00    0.28    0.00    0.00    0.24    0.22
  HG(V 46)    H(K 49)  458    4.80    0.72    1.46    1.75    0.00    0.00    1.12    0.00    0.00    1.14    1.21
  HG(V 43)    H(K 49)  459    5.10    0.14    0.00    0.16    0.00    0.00    0.15    0.00    0.00    0.00    0.00
  HG(V 43)    H(L 51)  460    3.70    0.13    0.00    0.00    0.01    0.42    0.00    0.00    0.00    0.04    0.27
  HG(V 43)    H(L 51)  461    5.20    0.00    0.00    0.00    0.00    0.00    0.00    0.00    0.00    0.00    0.00
   H(L 51)   HD(I 71)  462    3.60    0.54    0.34    0.70    0.77    0.99    0.77    0.43    0.61    0.22    0.27
  HD(L 51)    H(F 52)  463    4.80    0.10    0.00    0.00    0.00    0.00    0.00    0.00    0.00    0.00    0.69
  HD(L 41)    H(F 52)  464    3.90    0.00    0.00    0.00    0.17    0.32    0.44    0.00    0.00    0.02    0.82
  HD(L 51)    H(F 52)  465    4.70    0.20    0.00    0.00    0.00    0.00    0.06    0.00    0.00    0.00    0.79
  HG(V 43)    H(F 52)  466    4.10    0.43    0.42    0.58    1.33    1.77    0.68    0.00    0.05    2.76    1.54
   H(F 52)   HD(I 71)  467    3.50    0.00    0.00    0.00    0.32    0.14    0.02    0.26    0.23    0.00    0.18
   H(T 53)   HD(I 71)  468    4.70    0.00    0.00    0.00    0.43    0.00    0.91    0.00    0.00    0.00    0.00
  HD(L 41)    H(S 54)  469    3.70    1.19    0.04    0.99    2.38    2.13    2.83    0.82    0.76    2.77    0.55
  HD(L 51)    H(I 71)  470    5.00    0.00    0.00    0.00    0.27    0.00    0.04    0.00    0.00    0.94    1.22
   H(I 71)   HG(V 75)  471    3.80    0.39    0.00    0.00    0.56    0.36    0.47    0.05    0.13    0.00    0.00
   H(E 73)   HG(V 75)  472    5.00    0.00    0.00    0.00    0.00    0.31    0.63    0.00    0.19    0.66    1.26
   H(E 74)   HG(V 75)  473    3.70    0.26    0.09    0.00    0.01    0.95    0.84    0.00    0.85    1.30    0.89
   H(E 76)   HD(L 99)  474    3.90    0.00    0.00    0.00    0.05    0.77    0.89    0.00    0.48    1.62    0.00
   H(E 76)   HD(L 99)  475    5.30    0.00    0.00    0.00    0.00    0.00    0.00    0.00    0.00    0.22    0.00
  HG(V 75)    H(E 76)  476    3.10    0.00    0.00    0.00    0.00    0.01    0.27    0.00    0.00    0.00    0.43
  HG(V 75)    H(E 76)  477    3.90    0.00    0.00    0.00    0.00    0.00    0.00    0.00    0.00    0.00    0.00
   H(E 77)   HG(V 90)  478    4.60    0.00    0.00    0.00    0.00    0.12    1.38    0.00    0.00    0.71    0.56
  HG(V 75)    H(E 77)  479    4.20    0.00    0.00    0.00    0.00    0.09    0.80    0.00    0.00    0.02    1.19
   H(K 78)   HG(V102)  480    4.80    0.38    0.00    0.50    0.00    0.00    0.51    0.00    0.00    0.00    0.93
   H(D 80)   HD(I 86)  481    5.70    0.00    0.00    0.00    0.00    0.00    0.38    0.00    0.00    0.00    0.00
  HD(L121)    H(R122)  482    3.70    0.15    0.00    0.10    0.00    0.00    0.00    0.00    0.00    0.00    0.69
  HG(V 43)    H(R122)  483    3.40    0.00    0.00    0.00    0.00    0.33    0.07    0.02    0.45    1.23    0.87
  HD(L 79)    H(R 87)  484    4.90    0.00    0.00    0.00    0.00    0.00    0.00    0.00    0.00    0.00    0.00
  HD(L 79)    H(R 87)  485    3.00    0.06    0.71    0.90    0.19    0.85    0.71    0.20    0.66    0.40    0.70
  HD(I 86)    H(R 87)  486    4.20    0.00    0.00    0.00    0.13    0.00    0.00    0.03    0.00    0.64    0.00
   H(T 88)   HG(V102)  487    4.30    0.00    0.00    0.00    0.12    0.00    0.52    0.00    0.00    0.00    0.20
   H(E 89)   HG(V 90)  488    5.00    0.00    0.00    0.18    0.30    0.26    0.35    0.00    0.07    1.06    1.16
   H(E 89)   HG(V102)  489    4.00    0.10    0.00    0.00    0.00    0.00    0.00    0.00    0.16    0.00    1.16
   H(C115)   HD(I116)  490    3.50    2.18    1.50    1.99    0.65    0.05    0.29    0.64    0.14    0.02    0.68
   H(V 90)   HD(L 99)  491    5.20    0.01    0.00    0.00    0.14    0.00    0.74    0.00    0.00    0.96    1.05
   H(V 90)   HG(V102)  492    4.00    0.00    0.00    0.00    0.00    0.58    0.63    0.00    0.43    0.80    0.12
   H(V 90)   HD(I116)  493    5.10    0.07    0.54    0.00    0.00    1.12    0.58    0.00    0.00    0.93    0.40
   H(R 91)   HD(L 99)  494    3.80    0.00    0.00    0.00    0.00    0.67    0.37    0.00    0.71    0.99    0.41
   H(H 98)   HD(L 99)  495    4.80    0.02    0.00    0.00    0.00    0.00    0.00    0.00    0.00    0.28    0.59
  HG(V 46)    H(H 98)  496    4.80    2.25    0.22    0.60    1.08    0.46    1.40    0.00    0.00    0.00    0.03
   H(D105)   HD(L112)  497    4.80    0.00    0.00    0.00    0.00    0.00    0.00    0.00    0.00    0.00    1.04
   H(L 99)   HD(I116)  498    5.60    0.00    0.00    0.00    0.00    0.16    0.33    0.00    0.00    1.22    0.51
  HD(L 99)    H(G100)  499    4.20    0.00    0.00    0.00    0.00    0.00    0.00    0.00    0.00    0.00    0.00
  HD(L 99)    H(G100)  500    4.60    0.00    0.00    0.00    0.00    0.00    0.00    0.00    0.00    0.00    0.00
  HG(V 90)    H(G100)  501    3.10    0.83    0.03    0.00    0.33    0.40    0.54    0.28    0.35    0.33    0.34
   H(G100)   HD(I116)  502    4.00    0.00    0.00    0.00    0.00    0.00    0.59    0.00    0.00    0.27    0.15
   H(H101)   HG(V102)  503    4.40    0.14    0.00    0.00    0.29    0.96    1.13    0.00    0.66    0.96    1.10
   H(H101)   HD(I116)  504    3.70    0.00    0.00    0.00    0.00    0.00    0.35    0.00    0.00    0.12    0.17
  HG(V 90)    H(V102)  505    4.20    0.25    0.60    1.20    0.07    0.52    0.89    0.00    0.21    0.66    0.80
   H(V102)   HD(L112)  506    5.40    0.00    0.00    0.00    0.29    1.01    0.84    0.00    0.00    0.00    0.94
  HG(V102)    H(F103)  507    4.20    0.00    0.00    0.00    0.00    0.00    0.00    0.00    0.00    0.00    0.30
   H(I116)   HD(L121)  508    4.90    0.52    0.07    0.28    0.00    0.00    1.72    0.00    0.00    0.00    0.63
   H(N117)   HD(L121)  509    4.50    0.00    0.00    0.00    0.00    0.00    0.00    0.00    0.00    0.00    0.75
  HD(I116)    H(N117)  510    4.20    0.15    0.00    0.00    0.00    0.00    0.67    0.00    0.00    0.00    0.43
  HG(V 19)    H(A120)  511    4.10    1.26    0.88    2.27    0.27    0.87    2.29    0.00    0.09    0.00    0.93
  HD(I 45)    H(L121)  512    4.90    0.00    0.00    0.00    0.00    0.00    0.00    0.00    0.00    0.73    0.00
   H(K130)   HD(L138)  513    3.80    0.33    0.52    0.53    0.00    0.02    0.13    0.00    0.21    0.00    0.57
   H(K130)   HD(L138)  514    4.10    0.03    0.22    0.23    0.00    0.00    0.00    0.00    0.00    0.00    0.27
   H(F123)   HG(V124)  515    4.30    0.00    0.00    0.00    0.35    0.65    0.11    0.01    0.68    1.16    1.42
   H(V124)   HD(L129)  516    5.20    0.00    0.00    0.00    0.00    0.00    0.18    0.00    0.00    0.17    0.12
   H(V124)   HD(L129)  517    4.30    0.00    0.00    0.00    0.00    0.33    1.08    0.00    0.00    1.07    1.02
   H(K126)   HD(L129)  518    3.80    0.00    0.00    0.00    0.00    0.68    1.04    0.00    0.31    0.88    0.94
   H(L129)   HD(L138)  519    4.30    0.91    1.34    1.63    0.00    0.33    1.36    0.00    0.09    0.82    1.11
  HG(V124)    H(E131)  520    5.60    1.35    1.40    1.41    0.68    1.56    2.18    0.00    0.00    1.83    1.49
  HD(L129)    H(E132)  521    4.90    1.05    1.21    1.44    0.00    0.14    1.90    0.00    0.00    1.72    1.19
  HG(V124)    H(E132)  522    4.90    1.51    2.10    2.43    0.96    1.69    2.13    0.00    0.42    1.53    0.97
   H(Y134)   HD(L138)  523    4.30    0.00    0.00    0.00    0.00    0.00    0.64    0.00    0.00    0.91    0.88
  HD(L129)    H(Y134)  524    5.20    0.60    0.58    1.19    0.00    0.00    0.00    0.00    0.00    0.38    0.87
   H(E135)   HD(L138)  525    5.30    0.00    0.00    0.00    0.00    0.00    0.14    0.00    0.00    0.34    0.21
  HD(L 41)    H(Y137)  526    4.60    0.00    0.00    0.00    0.00    0.10    0.69    0.00    0.00    0.00    0.00
  HD(L129)    H(Y137)  527    5.00    0.00    0.00    0.00    0.00    0.00    0.44    0.00    0.00    0.00    0.10
  HD(L129)    H(L138)  528    3.90    0.54    0.01    0.11    0.00    0.06    1.05    0.00    0.20    0.00    1.14
  HD(L 41)    H(L140)  529    5.90    0.18    0.17    0.00    0.00    0.00    0.75    0.00    0.00    0.00    0.00
  HD(L138)    H(L140)  530    6.00    0.00    0.00    0.00    0.20    0.00    0.01    0.00    0.00    0.55    0.91
  HD(L140)    H(F141)  531    4.40    0.00    0.00    0.00    0.00    0.00    0.00    0.00    0.00    0.00    1.06
  HD(L 41)    H(F141)  532    5.80    0.83    0.00    0.00    0.00    0.00    0.00    0.00    0.00    0.00    0.00
  HD(L138)    H(F141)  533    6.00    0.38    0.01    0.17    0.00    0.00    0.00    0.00    0.00    0.44    0.64
  HD(L144)    H(E145)  534    4.70    0.00    0.00    0.00    0.00    0.00    0.00    0.00    0.00    0.00    0.00
  HD(L144)    H(E145)  535    4.70    0.00    0.00    0.00    0.00    0.00    0.00    0.00    0.00    0.00    0.00
  HD(N 13)   HG(V 46)  536    5.10    0.00    0.00    0.00    0.00    0.00    0.00    0.00    0.00    0.00    0.00
   H(G111)   HD(L112)  537    5.60    0.09    0.00    0.00    0.00    0.00    0.25    0.00    0.00    0.00    0.12
  HD(L112)    H(R113)  538    3.50    0.00    0.00    0.00    0.00    0.00    0.00    0.00    0.00    0.00    0.91
  HG(V102)    H(R113)  539    4.30    0.00    0.00    0.00    0.00    0.00    0.00    0.00    0.00    0.22    0.44
  HD(L129)    H(K130)  540    4.90    0.00    0.00    0.00    0.00    0.00    0.00    0.00    0.00    0.00    0.72
   H(V 90)   HG(V102)  541    4.40    0.00    0.00    0.00    0.00    0.18    0.23    0.00    0.03    0.40    0.00
   H(N117)   HD(L121)  542    4.50    0.00    0.00    0.00    0.00    0.00    0.00    0.00    0.00    0.00    0.75
   H(E 74)   HG(V 75)  543    5.30    0.00    0.00    0.00    0.00    0.00    0.00    0.00    0.00    0.00    0.00
  HD(L 12)    H(N 13)  544    5.00    0.00    0.00    0.00    0.00    0.00    0.00    0.00    0.00    0.00    0.00
  HD(L 12)    H(V 46)  545    5.40    0.00    0.00    0.00    0.00    0.00    0.00    0.00    0.00    0.00    0.00
  HG(V 19)    H(N 22)  546    5.10    0.33    0.00    0.00    0.00    0.22    0.40    0.00    0.00    0.79    1.03
   H(S118)    H(A119)  547    3.70    0.00    0.00    0.00    0.00    0.00    0.00    0.00    0.00    0.00    0.00
  HE(Q 16)   HD(I 45)  548    3.40    0.47    0.00    0.00    0.49    0.06    0.29    0.44    0.17    0.00    0.00
  HE(Q 16)    H(V 46)  549    3.90    0.01    0.16    0.57    0.00    0.00    0.10    0.00    0.06    0.21    0.00
  HD(N 22)    H(N 23)  550    5.40    0.00    0.00    0.00    0.00    0.00    0.00    0.00    0.00    0.00    0.00
  HD(N 22)    H(G 24)  551    5.30    0.00    0.75    1.09    0.00    1.28    1.45    0.00    0.74    2.38    0.00
  HD(N104)   HD(L112)  552    4.50    0.00    0.00    0.00    0.00    0.05    0.00    0.00    0.00    0.12    0.00
  HD(N104)   HD(L112)  553    3.10    0.84    1.12    0.87    1.01    1.45    1.15    1.00    1.15    1.52    0.34
  HD(N110)    H(L112)  554    5.20    0.00    0.33    1.22    0.00    0.00    0.13    0.00    0.00    0.00    0.00
  HD(N110)   HD(L112)  555    3.60    0.65    0.20    0.48    0.91    0.34    0.30    1.02    0.75    0.51    0.00
  HD(N142)   HD(L144)  556    4.00    0.36    0.00    0.00    3.18    2.98    6.78    3.30    3.05    3.78    0.00
  HD(L144)    H(E145)  557    4.00    0.00    0.00    0.00    0.00    0.00    0.11    0.00    0.00    0.14    0.00
   H(F 52)    H(Y 42)  558    4.00    0.00    0.00    0.00    0.00    0.00    0.09    0.00    0.00    0.00    0.00
   H(S 54)    H(G 40)  559    4.00    0.00    0.00    0.00    0.00    0.00    0.28    0.00    0.22    0.00    0.00
   H(V124)    H(L 41)  560    4.00    0.00    0.00    0.06    0.00    0.00    0.00    0.00    0.00    0.00    0.00
   H(R122)    H(V 43)  561    4.00    0.00    0.00    0.00    0.00    0.00    0.00    0.00    0.00    0.00    0.00
   H(G100)    H(V 90)  562    4.00    0.00    0.00    0.00    0.00    0.00    0.00    0.02    0.00    0.00    0.00
   H(V102)    H(T 88)  563    4.00    0.00    0.47    0.06    0.00    0.00    0.07    0.00    0.00    0.17    0.07
   H(C115)    H(H101)  564    4.00    0.00    0.00    0.24    0.04    0.00    0.00    0.00    0.00    0.00    0.00
   H(R113)    H(F103)  565    4.00    0.00    0.00    0.00    0.00    0.00    0.00    0.00    0.00    0.00    0.00
  HD(I 45)   HD(L 12)  566    4.50    0.00    0.00    0.00    0.03    0.00    0.00    0.00    0.00    0.00    0.00
   H(E 26)   HG(V 19)  567    4.50    0.00    0.00    0.00    0.11    0.03    1.16    0.00    0.00    0.00    0.00
  HD(I 86)    H(D 80)  568    5.50    0.00    0.00    0.18    0.00    0.00    0.58    0.00    0.00    0.00    0.00
  HG(V 43)   HD(L129)  569    6.00    0.69    0.22    0.49    0.00    0.00    0.00    0.00    0.00    0.00    0.00
  HG(V 90)   HD(L 99)  570    5.50    0.00    0.00    0.00    0.00    0.00    0.00    0.00    0.00    0.00    0.00
  HD(I116)   HD(L 99)  571    4.50    0.35    0.00    0.00    0.14    0.00    0.00    0.07    0.00    0.00    0.40
  HD(N117)   HG(V 19)  572    5.00    0.00    0.00    0.00    0.00    0.00    0.00    0.00    0.00    0.00    0.00
 HE1(W 34)    H(N 31)  573    4.50    0.00    0.00    0.00    0.00    0.00    0.00    0.00    0.00    0.00    0.00
 HE1(W 64)    H(E 26)  574    5.50    0.00    0.00    0.00    0.00    0.00    0.00    0.00    0.00    0.00    0.00
  HD(N 13)   HD(L 12)  575    6.00    0.00    0.00    0.00    0.00    0.00    0.07    0.00    0.00    0.00    0.00
  HD(N 13)   HD(L 12)  576    6.00    0.00    0.00    0.00    0.00    0.00    0.07    0.00    0.00    0.00    0.00
   H(Y 17)   HD(L 12)  577    6.00    0.00    0.00    0.18    0.00    0.00    0.28    0.00    0.00    0.28    1.51
  HE(Q 16)   HD(L 12)  578    6.00    0.00    0.00    0.00    0.00    0.00    0.00    0.00    0.00    0.00    0.00
