# Supplementary material for: Implementation of Time-Averaged Restraints with UNRES Coarse-Grained Model of Polypeptide Chains
Source: J Chem Theory Comput. 2025 Jan 24;21(3):1476–93. doi: 10.1021/acs.jctc.4c01504 (PMC11823420; doi:10.1021/acs.jctc.4c01504)
Supplement: Supplementary file 2 — ct4c01504_si_002.zip [file ct4c01504_si_002.zip › Suppdata/Violations/2LWA_distviol.txt]

                                         no average              tau=48.9 fs             tau=489 fs        
  proton1    proton2    No    dist  ESCASA allatom 20_fam.  ESCASA allatom 20_fam.  ESCASA allatom 20_fam.    PDB
  HB(A  5)   HA(I  6)    1    5.13    0.00    0.00    0.08    0.00    0.00    0.00    0.00    0.00    0.07    0.00
  HB(I  6)   HA(A  7)    2    6.75    0.00    0.00    0.00    0.00    0.00    0.00    0.00    0.00    0.00    0.00
 HG2(I  6)   HA(A  7)    3    4.00    0.48    1.85    1.50    0.53    0.82    1.45    0.58    0.72    0.48    0.12
  HB(A  7)   HA(I  6)    4    6.50    0.00    0.00    0.00    0.00    0.00    0.00    0.00    0.00    0.00    0.00
  HB(A  8)   HA(A  7)    5    5.00    0.68    0.77    0.54    0.64    0.62    0.58    0.52    0.49    0.53    1.04
  HB(A  8)   HA(F  9)    6    5.00    0.00    0.00    0.10    0.00    0.00    0.00    0.00    0.00    0.00    0.00
 HG2(T 15)   HA(W 14)    7    7.25    0.00    0.00    0.00    0.00    0.00    0.00    0.00    0.00    0.00    0.10
 HG2(T 15)   HA(G 16)    8    6.00    0.07    0.00    0.00    0.00    0.00    0.00    0.00    0.00    0.00    0.00
  HB(M 17)   HA(I 18)    9    8.63    0.00    0.00    0.00    0.00    0.00    0.00    0.00    0.00    0.00    0.00
  HE(M 17)   HA(I 18)   10    6.00    0.00    0.00    0.00    0.20    0.00    0.00    0.00    0.00    0.00    0.00
  HD(I 18)   HA(D 19)   11    7.38    0.00    0.00    0.00    0.00    0.00    0.00    0.00    0.00    0.00    0.00
 HG2(I 18)   HA(D 19)   12    4.38    0.74    0.00    0.00    0.00    0.20    0.00    0.00    0.32    0.29    0.00
  HB(A  8)   HB(F  9)   13    6.37    0.00    0.00    0.00    0.00    0.00    0.00    0.00    0.00    0.00    0.00
 HG2(I 10)   HB(F  9)   14    5.33    0.00    0.30    0.09    0.00    0.07    0.23    0.00    0.14    0.74    1.54
 HG2(I 10)   HG(E 11)   15    5.46    0.00    0.00    0.01    0.00    0.00    0.00    0.00    0.00    0.22    0.03
 HG2(I 18)   HB(M 17)   16    5.46    0.00    1.58    0.91    0.00    0.09    1.97    0.00    0.16    0.00    1.48
  HD(W 14)   HA(T 15)   17    5.13    0.00    0.00    0.00    0.00    0.00    0.00    0.00    0.00    0.00    0.00
 HE3(W 14)   HA(T 15)   18    5.63    0.00    0.00    0.72    0.00    0.00    0.00    0.00    0.00    0.00    0.00
  HD(W 21)   HA(Y 22)   19    6.88    0.00    0.00    0.00    0.00    0.00    0.00    0.00    0.00    0.00    0.00
 HE3(W 21)   HA(Y 22)   20    7.25    0.00    0.00    0.00    0.00    0.00    0.00    0.00    0.00    0.00    0.00
  HD(W 14)   HB(T 15)   21    8.19    0.00    0.00    0.00    0.00    0.00    0.00    0.00    0.00    0.00    0.00
  HD(W 14)  HG2(T 15)   22    4.81    0.34    1.49    1.85    0.00    0.32    0.89    0.00    0.32    0.00    0.71
  HH(W 14)  HG2(T 15)   23    7.15    0.08    2.82    4.14    0.00    0.00    0.00    0.00    0.00    0.02    0.00
 HE3(W 14)  HG2(T 15)   24    6.37    0.00    0.00    2.79    0.00    0.00    0.00    0.00    0.00    0.11    0.00
 HZ2(W 14)  HG2(T 15)   25    6.63    0.00    2.73    3.45    0.00    0.20    0.00    0.00    0.16    0.00    0.00
 HZ3(W 14)  HG2(T 15)   26    6.89    0.00    0.70    3.91    0.00    0.00    0.00    0.00    0.00    0.08    0.00
  HE(Y 22)   HB(W 21)   27    7.93    0.00    0.36    0.52    0.00    0.00    0.89    0.00    0.00    0.00    0.00
  HD(W 21)   HD(Y 22)   28    6.37    0.00    0.00    0.00    0.00    0.00    0.00    0.00    0.00    0.00    0.00
  HD(W 21)   HE(Y 22)   29    6.24    0.00    0.04    0.00    0.00    0.00    0.17    0.00    0.00    0.80    0.00
  HE(Y 22)  HE3(W 21)   30    6.89    0.00    0.00    1.21    0.00    0.00    1.43    0.00    0.00    0.00    0.52
  HA(L  2)    H(F  3)   31    4.80    0.00    0.00    0.00    0.00    0.00    0.00    0.00    0.00    0.00    0.00
  HA(A  5)    H(G  4)   32    4.68    0.00    0.57    0.54    0.00    0.57    0.72    0.00    0.53    0.26    0.62
  HA(A  5)    H(I  6)   33    3.48    0.78    0.00    0.00    0.50    0.00    0.00    0.42    0.00    0.00    0.07
  HA(G  4)    H(F  3)   34    5.40    0.00    0.00    0.00    0.00    0.00    0.00    0.00    0.00    0.00    0.00
  HA(G  4)    H(A  5)   35    3.72    0.55    0.00    0.00    0.51    0.00    0.00    0.51    0.00    0.00    0.00
  HA(G  4)    H(A  5)   36    3.96    0.31    0.00    0.00    0.27    0.00    0.00    0.27    0.00    0.00    0.00
   H(G  4)    H(F  3)   37    3.48    0.00    0.00    0.00    0.00    0.00    0.00    0.00    0.00    0.00    0.00
   H(G  4)    H(A  5)   38    3.48    0.00    0.00    0.00    0.00    0.00    0.00    0.00    0.00    0.00    0.00
   H(A  5)    H(I  6)   39    2.64    0.00    0.12    0.00    0.00    0.11    0.00    0.00    0.17    0.09    0.07
  HA(I  6)    H(A  7)   40    4.68    0.00    0.00    0.00    0.00    0.00    0.00    0.00    0.00    0.00    0.00
   H(I  6)    H(A  7)   41    2.64    0.00    0.00    0.00    0.00    0.00    0.00    0.05    0.00    0.00    0.02
   H(A  7)    H(A  8)   42    2.76    0.00    0.00    0.54    0.00    0.02    0.28    0.00    0.09    0.25    0.00
  HA(A  8)    H(F  9)   43    4.32    0.00    0.00    0.00    0.00    0.00    0.00    0.00    0.00    0.00    0.00
   H(A  8)    H(F  9)   44    2.76    0.00    0.00    0.10    0.00    0.00    0.00    0.00    0.00    0.00    0.00
  HA(F  9)    H(I 10)   45    4.56    0.00    0.00    0.00    0.00    0.00    0.00    0.00    0.00    0.00    0.00
  HA(I 10)    H(E 11)   46    3.84    0.00    0.00    0.00    0.03    0.00    0.00    0.09    0.00    0.00    0.00
  HA(G 12)    H(G 13)   47    4.56    0.00    0.00    0.00    0.00    0.00    0.00    0.00    0.00    0.00    0.00
  HA(G 13)    H(W 14)   48    3.72    0.30    0.00    0.00    0.24    0.00    0.00    0.29    0.00    0.00    0.00
  HA(T 15)    H(G 16)   49    4.08    0.00    0.00    0.00    0.01    0.00    0.00    0.00    0.00    0.00    0.00
  HA(G 16)    H(M 17)   50    4.20    0.06    0.00    0.00    0.05    0.00    0.00    0.08    0.00    0.00    0.00
  HA(G 16)    H(M 17)   51    3.96    0.30    0.00    0.00    0.29    0.00    0.00    0.32    0.00    0.00    0.00
  HA(M 17)    H(I 18)   52    4.08    0.21    0.00    0.00    0.00    0.00    0.00    0.00    0.00    0.00    0.00
  HA(D 19)    H(G 20)   53    4.20    0.58    0.00    0.00    0.21    0.00    0.00    0.15    0.00    0.00    0.00
  HA(G 20)    H(W 21)   54    3.00    1.13    0.00    0.00    1.19    0.00    0.00    1.20    0.00    0.00    0.07
  HA(W 21)    H(Y 22)   55    4.20    0.00    0.00    0.00    0.01    0.00    0.00    0.08    0.00    0.00    0.00
  HA(Y 22)    H(G 23)   56    4.80    0.34    0.00    0.00    0.40    0.00    0.00    0.39    0.00    0.00    0.00
  HB(F  3)    H(G  4)   57    4.13    1.08    0.00    0.00    0.04    0.00    0.00    0.00    0.00    0.00    0.00
  HB(A  5)    H(I  6)   58    3.63    1.58    0.00    0.10    1.04    0.00    0.00    0.36    0.00    0.00    0.00
  HB(I  6)    H(A  7)   59    2.88    2.55    0.29    0.00    1.85    0.01    0.00    1.71    0.01    0.00    0.00
  HD(I  6)    H(A  7)   60    6.25    0.05    0.00    0.00    0.00    0.00    0.00    0.00    0.00    0.00    0.00
 HG2(I  6)    H(A  7)   61    4.25    0.74    0.33    0.20    0.02    0.00    0.00    0.00    0.00    0.00    0.00
  HB(A  7)    H(I  6)   62    5.63    0.00    0.00    0.00    0.00    0.00    0.00    0.00    0.00    0.00    0.00
  HB(A  7)    H(A  8)   63    3.25    2.00    0.00    0.00    1.22    0.00    0.36    0.54    0.00    0.00    0.00
  HB(A  8)    H(F  9)   64    3.75    1.40    0.00    0.00    1.07    0.00    0.00    0.44    0.00    0.00    0.00
  HB(F  9)    H(I 10)   65    3.50    1.64    0.00    0.00    1.33    0.00    0.00    0.52    0.00    0.00    0.00
  HD(I 10)    H(E 11)   66    6.63    0.11    0.00    0.00    0.00    0.00    0.00    0.00    0.00    0.00    0.00
 HG2(I 10)    H(E 11)   67    4.88    0.25    0.00    0.00    0.00    0.00    0.00    0.00    0.00    0.00    0.00
  HB(E 11)    H(G 12)   68    3.50    0.68    0.20    0.30    0.44    0.00    0.20    0.33    0.00    0.07    0.00
  HG(E 11)    H(G 12)   69    4.75    0.00    0.00    0.00    0.00    0.00    0.00    0.00    0.00    0.00    0.29
  HB(W 14)    H(T 15)   70    3.88    1.50    0.00    0.00    0.09    0.00    0.00    0.00    0.00    0.00    0.00
  HB(T 15)    H(G 16)   71    4.25    0.93    0.00    0.00    0.01    0.00    0.00    0.00    0.00    0.00    0.00
 HG2(T 15)    H(G 16)   72    6.75    0.00    0.00    0.00    0.00    0.00    0.00    0.00    0.00    0.00    0.00
  HB(M 17)    H(I 18)   73    3.38    2.04    0.00    0.00    0.98    0.00    0.32    0.30    0.00    0.00    0.00
  HB(I 18)    H(D 19)   74    3.38    1.85    0.00    0.00    1.00    0.00    0.00    0.35    0.00    0.00    0.00
 HG2(I 18)    H(D 19)   75    4.75    0.65    0.00    0.00    0.00    0.00    0.00    0.00    0.00    0.00    0.00
  HB(D 19)    H(G 20)   76    3.63    1.93    0.00    0.09    0.65    0.00    0.00    0.13    0.00    0.00    0.00
  HA(I  6)   HA(F  9)   77    6.12    0.00    0.00    0.00    0.00    0.00    0.00    0.00    0.00    0.00    0.00
  HA(G 13)   HA(F  9)   78    6.24    0.00    0.00    0.00    0.00    0.00    0.00    0.00    0.00    0.00    0.00
  HA(G 13)   HA(F  9)   79    7.08    0.00    0.00    0.00    0.00    0.00    0.00    0.00    0.00    0.00    0.00
  HB(A  5)   HA(L  2)   80    3.25    0.00    0.00    0.00    0.07    0.18    0.00    0.03    0.20    0.00    0.06
  HB(I  6)   HA(F  3)   81    3.88    0.23    0.83    0.88    0.00    0.00    1.00    0.00    0.00    0.21    0.00
  HD(I  6)   HA(L  2)   82    6.25    0.00    0.00    0.32    0.00    0.00    0.00    0.00    0.00    0.00    0.00
  HD(I  6)   HA(F  3)   83    3.63    0.00    0.00    0.00    0.00    0.15    0.00    0.00    0.20    0.39    0.00
  HB(A  7)   HA(G  4)   84    3.75    0.21    0.00    0.00    0.01    0.10    0.18    0.00    0.13    0.02    0.00
  HB(F  9)   HA(I  6)   85    4.00    0.00    0.00    0.00    0.00    0.00    0.00    0.00    0.00    0.00    0.00
  HB(I 10)   HA(A  7)   86    4.13    0.00    0.00    0.00    0.00    0.00    0.00    0.00    0.00    0.03    0.00
  HD(I 10)   HA(A  7)   87    3.63    0.00    0.00    0.00    0.00    0.00    0.00    0.00    0.00    0.00    0.05
 HG1(I 10)   HA(A  7)   88    4.63    0.00    0.00    0.00    0.00    0.00    0.00    0.00    0.00    0.00    0.00
 HG2(I 10)   HA(W 14)   89    6.63    0.00    0.00    0.00    0.00    0.00    0.00    0.00    0.00    0.52    0.33
  HB(E 11)   HA(A  8)   90    3.75    0.00    0.00    0.00    0.00    0.00    0.00    0.00    0.00    0.00    0.00
  HB(M 17)   HA(W 14)   91    4.50    0.00    0.00    0.00    0.00    0.00    0.00    0.00    0.00    0.00    0.00
  HE(M 17)   HA(W 14)   92    4.25    0.00    0.00    0.00    0.00    0.00    0.00    0.00    0.00    0.00    0.19
  HG(M 17)   HA(W 14)   93    5.88    0.00    0.00    0.00    0.00    0.00    0.00    0.00    0.00    0.00    0.00
  HB(I 18)   HA(T 15)   94    4.50    0.00    0.00    0.00    0.00    0.00    0.00    0.00    0.00    0.00    0.00
  HD(I 18)   HA(W 14)   95    6.50    0.00    0.00    0.00    0.00    0.00    0.00    0.00    0.00    0.00    0.00
  HD(I 18)   HA(T 15)   96    4.13    0.00    0.00    0.00    0.00    0.00    0.00    0.00    0.00    0.00    0.00
  HB(D 19)   HA(G 16)   97    4.63    0.00    0.00    0.07    0.00    0.00    0.23    0.00    0.00    0.00    0.00
  HB(Y 22)   HA(I 18)   98    5.13    0.00    0.00    0.00    0.00    0.00    0.00    0.00    0.00    0.00    0.69
  HB(Y 22)   HA(D 19)   99    3.13    0.26    0.94    1.10    0.20    0.51    0.24    0.11    0.42    0.12    0.12
  HD(L  2)   HB(A  5)  100    4.03    0.30    0.00    0.00    0.00    0.13    0.00    0.00    0.17    0.00    0.83
  HD(L  2)   HB(I  6)  101    5.59    0.00    0.00    0.00    0.00    0.00    0.00    0.00    0.00    0.00    0.62
  HD(I  6)   HG(L  2)  102    4.03    0.62    0.65    0.73    0.66    0.27    1.11    0.61    0.16    0.00    0.00
  HD(I  6)   HB(I 10)  103    6.63    0.11    0.10    0.27    0.00    0.00    0.00    0.00    0.00    0.34    2.50
 HG2(I  6)   HB(F  9)  104    5.33    0.43    0.50    0.40    0.00    0.00    0.06    0.00    0.00    0.00    0.00
  HB(A  7)   HB(I 10)  105    5.46    0.49    0.60    0.70    0.00    0.00    0.00    0.00    0.00    1.05    0.12
  HB(A  8)   HB(E 11)  106    5.46    0.01    0.43    0.33    0.00    0.00    0.25    0.00    0.00    0.00    0.00
  HD(I 10)   HB(I  6)  107    5.59    0.00    0.00    0.00    0.00    0.00    0.00    0.00    0.00    0.00    0.26
  HD(I 10)   HB(A  7)  108    5.07    0.27    0.42    0.17    0.00    0.18    0.24    0.00    0.00    0.67    1.16
  HD(I 18)   HB(T 15)  109    7.02    0.00    0.00    0.00    0.00    0.00    0.00    0.00    0.00    0.00    0.00
 HG2(I 18)   HB(Y 22)  110    4.94    0.00    0.00    0.00    0.00    0.00    0.00    0.00    0.00    0.00    0.10
  HD(W 14)   HA(I 10)  111    6.63    0.00    0.00    0.00    0.00    0.00    0.00    0.00    0.00    0.00    0.00
  HD(W 14)   HA(E 11)  112    7.88    0.79    0.00    0.00    0.00    0.00    0.00    0.00    0.00    0.00    0.24
  HD(W 21)   HA(I 18)  113    6.88    0.00    0.00    0.00    0.00    0.00    0.00    0.00    0.00    0.00    0.00
  HE(Y 22)   HA(D 19)  114    6.75    0.00    0.12    0.31    0.00    0.00    0.22    0.00    0.00    0.00    0.00
  HD(I 10)  HE3(W 14)  115    7.54    0.00    0.00    0.00    0.00    0.00    0.00    0.00    0.00    0.00    1.61
  HD(I 10)   HD(W 14)  116    7.74    0.00    0.00    1.69    0.00    0.00    0.29    0.00    0.00    0.36    1.62
 HE3(W 14)   HB(M 17)  117    7.02    0.00    0.00    0.00    0.00    0.00    0.00    0.00    0.00    0.00    0.00
  HD(W 14)   HE(M 17)  118    7.02    0.00    0.00    0.00    0.00    0.00    0.00    0.00    0.00    0.00    0.00
  HH(W 14)   HE(M 17)  119    6.24    0.00    0.00    0.00    0.00    0.00    0.00    0.00    0.00    0.00    0.00
 HE3(W 14)   HE(M 17)  120    4.42    0.00    0.00    0.00    0.00    0.00    0.00    0.00    0.00    0.00    0.00
 HZ2(W 14)   HE(M 17)  121    6.89    0.00    0.00    0.00    0.00    0.00    0.00    0.00    0.00    0.00    0.00
 HZ3(W 14)   HE(M 17)  122    4.68    0.00    0.00    0.00    0.00    0.00    0.00    0.00    0.00    0.00    0.00
  HH(W 21)   HE(M 17)  123    7.15    0.00    0.00    0.00    0.00    0.00    0.00    0.00    0.00    0.00    0.00
 HE3(W 21)   HE(M 17)  124    6.76    0.00    0.00    0.00    0.00    0.00    0.00    0.00    0.00    0.00    0.00
 HZ3(W 21)   HE(M 17)  125    6.89    0.00    0.00    0.00    0.00    0.00    0.00    0.00    0.00    0.00    0.00
 HE3(W 14)   HG(M 17)  126    8.19    0.00    0.00    0.00    0.00    0.00    0.00    0.00    0.00    0.00    0.00
  HD(W 14)   HD(I 18)  127    6.24    0.00    0.00    0.00    0.00    0.00    0.00    0.00    0.00    0.00    0.00
  HH(W 14)   HD(I 18)  128    6.50    0.00    0.00    0.00    0.00    0.00    0.00    0.00    0.00    0.00    0.00
 HE3(W 14)   HD(I 18)  129    5.46    0.00    0.00    0.00    0.00    0.00    0.00    0.00    0.00    0.00    0.00
 HZ2(W 14)   HD(I 18)  130    5.46    0.00    0.00    0.00    0.00    0.00    0.14    0.00    0.00    0.00    0.00
 HZ3(W 14)   HD(I 18)  131    6.11    0.00    0.00    0.00    0.00    0.00    0.00    0.00    0.00    0.00    0.00
 HE3(W 21)   HD(I 18)  132    6.37    0.00    0.00    1.68    0.00    0.00    0.00    0.00    0.00    0.82    1.18
 HZ3(W 21)   HD(I 18)  133    7.02    0.00    0.00    0.56    0.00    0.00    0.00    0.00    0.00    0.35    1.65
  HD(Y 22)   HD(I 18)  134    5.85    0.00    0.00    0.00    0.00    0.00    0.00    0.00    0.00    0.00    1.23
  HE(Y 22)   HD(I 18)  135    5.72    0.00    0.00    0.00    0.00    0.00    0.00    0.00    0.00    0.00    0.71
 HE3(W 14)  HG1(I 18)  136    7.41    0.00    0.00    0.00    0.00    0.00    0.00    0.00    0.00    0.00    0.00
  HH(W 14)  HG2(I 18)  137    7.02    0.00    0.00    0.00    0.00    0.00    0.00    0.00    0.00    0.00    1.46
 HZ2(W 14)  HG2(I 18)  138    6.63    0.00    0.31    0.00    0.00    0.00    0.00    0.00    0.00    0.00    0.80
 HZ3(W 14)  HG2(I 18)  139    6.24    0.00    0.00    0.00    0.00    0.00    0.01    0.00    0.00    0.00    1.23
 HE3(W 21)  HG2(I 18)  140    5.85    0.00    0.96    0.98    0.00    0.00    0.57    0.00    0.00    0.00    0.12
  HD(Y 22)  HG2(I 18)  141    3.90    0.57    0.00    0.00    0.72    0.00    0.04    0.68    0.00    0.00    0.00
  HE(Y 22)  HG2(I 18)  142    4.29    0.00    0.00    0.00    0.27    0.00    0.00    0.26    0.00    0.00    0.00
  HA(L  2)    H(A  5)  143    4.08    0.00    0.00    0.00    0.00    0.00    0.00    0.00    0.00    0.00    0.00
  HA(L  2)    H(I  6)  144    5.52    0.29    0.00    0.00    0.00    0.00    0.00    0.00    0.00    0.00    0.00
  HA(G  4)    H(A  7)  145    5.04    0.00    0.00    0.00    0.00    0.00    0.00    0.00    0.00    0.00    0.00
  HA(A  5)    H(A  7)  146    4.20    0.00    0.19    0.52    0.00    0.00    0.27    0.00    0.00    0.33    0.37
   H(A  5)    H(A  7)  147    4.68    0.00    0.00    0.00    0.00    0.00    0.00    0.00    0.00    0.00    0.00
  HA(I  6)    H(A  8)  148    5.52    0.00    0.00    0.00    0.00    0.00    0.00    0.00    0.00    0.00    0.00
  HA(I  6)    H(F  9)  149    3.96    0.00    0.00    0.00    0.00    0.00    0.00    0.00    0.00    0.00    0.00
   H(A  7)    H(F  9)  150    4.68    0.00    0.00    0.00    0.00    0.00    0.00    0.00    0.00    0.00    0.00
  HA(A  8)    H(E 11)  151    4.20    0.84    0.00    0.00    0.00    0.00    0.00    0.00    0.00    0.00    0.00
  HA(F  9)    H(G 12)  152    4.68    0.00    0.00    0.00    0.00    0.00    0.00    0.00    0.00    0.00    0.00
  HA(F  9)    H(G 13)  153    4.80    0.00    0.00    0.00    0.00    0.00    0.00    0.00    0.00    0.00    0.00
  HA(W 14)    H(M 17)  154    5.16    0.00    0.00    0.00    0.00    0.00    0.00    0.00    0.00    0.00    0.00
  HA(T 15)    H(M 17)  155    4.80    0.00    0.00    0.00    0.00    0.00    0.00    0.00    0.00    0.00    0.00
  HA(M 17)    H(G 20)  156    5.28    0.00    0.00    0.00    0.00    0.00    0.00    0.00    0.00    0.00    0.00
  HA(I 18)    H(Y 22)  157    5.28    0.27    0.00    0.00    0.00    0.00    0.00    0.00    0.00    0.00    0.00
  HA(D 19)    H(Y 22)  158    5.16    0.00    0.00    0.00    0.00    0.00    0.00    0.00    0.00    0.00    0.00
  HB(A  7)    H(A  5)  159    5.63    0.00    0.36    0.28    0.00    0.02    0.00    0.00    0.00    0.10    0.09
 HG2(I 10)    H(G 12)  160    6.75    0.00    0.00    0.00    0.00    0.00    0.00    0.00    0.00    0.00    0.00
  HB(A  5)   HA(W 21)  161    4.63    0.17    0.52    0.70    0.00    0.19    1.14    0.00    0.00    2.48    0.00
  HB(M 17)   HA(F  9)  162    6.00    0.00    0.00    0.00    0.00    0.00    0.00    0.00    0.00    0.93    0.00
  HE(M 17)   HA(A  5)  163    5.00    0.00    0.00    0.47    0.00    0.00    0.77    0.00    0.00    0.00    1.21
  HG(M 17)   HB(A  5)  164    4.81    0.02    0.00    0.00    0.00    0.00    0.00    0.00    0.00    0.00    0.00
  HB(A  5)   HB(W 21)  165    5.46    0.00    0.00    0.00    0.00    0.00    0.00    0.00    0.00    0.00    0.00
  HB(A  8)   HB(M 17)  166    6.24    0.00    0.00    0.00    0.00    0.00    0.00    0.00    0.00    0.00    0.00
  HB(M 17)   HB(F  9)  167    6.24    0.00    0.00    0.00    0.00    0.00    0.00    0.00    0.00    0.00    0.00
  HE(M 17)   HB(F  9)  168    5.72    0.00    0.00    0.00    0.00    0.00    0.00    0.00    0.00    0.00    0.00
  HD(W 14)   HA(F  9)  169    6.88    0.00    0.00    0.00    0.00    0.00    0.00    0.00    0.00    0.00    0.00
 HZ3(W 21)   HB(L  2)  170    6.50    0.00    0.00    0.00    0.00    0.00    0.00    0.00    0.00    0.00    0.00
  HD(L  2)  HZ3(W 21)  171    5.33    0.00    0.00    0.00    0.00    0.00    0.00    0.00    0.00    0.00    0.00
  HD(L  2)  HZ3(W 21)  172    7.15    0.00    0.00    0.00    0.00    0.00    0.00    0.00    0.00    0.00    0.00
  HB(A  5)  HE3(W 21)  173    4.68    0.00    0.00    0.00    0.00    0.00    0.00    0.00    0.00    0.88    0.00
  HB(A  5)  HZ3(W 21)  174    6.76    0.00    0.00    0.00    0.00    0.00    0.00    0.00    0.00    0.00    0.00
  HB(A  5)    H(W 21)  175    7.38    0.00    0.00    0.00    0.00    0.00    0.00    0.00    0.00    0.80    0.00
